# Supplementary material for: TDP-43 directly inhibits mRNA accumulation in neurites through modulation of mRNA stability
Source: EMBO J. 2025 Dec 15;45(3):692–721. doi: 10.1038/s44318-025-00653-4 (PMC12864922; doi:10.1038/s44318-025-00653-4)
Supplement: Supplementary file 2 — Dataset EV1 [file 44318_2025_653_MOESM2_ESM.xlsx]

## Sheet: Sheet1
Dataset EV1. Differences in RNA localization between wildtype and knockout CAD cells. The log2FC in column J represents log2 fold changes in neurite enrichment (KO - WT). The associated corrected pvalues are found in column L.

## Sheet: xtail.LR.CADTDP43
ensembl_gene_id	soma_log2FC	neurite_log2FC	log2FC_LR_v1	pvalue_v1	minusdox_log2LR	plusdox_log2LR	log2FC_LR_v2	pvalue_v2	log2FC_LR_final	pvalue_final	pvalue.adjust	Gene
ENSMUSG00000000001	0.0980566	0.207075	0.109046	0.19031	0.301985	0.411004	0.109046	0.20371	0.109046	0.20371	0.488487	Gnai3
ENSMUSG00000000056	0.0243493	0.113194	0.0886117	0.451631	-0.16092	-0.0720756	0.088816	0.414827	0.0886117	0.451631	0.720796	Narf
ENSMUSG00000000078	-0.580583	-0.299006	0.281512	0.00030441	-0.29939	-0.0178134	0.281665	0.00130283	0.281665	0.00130283	0.020556	Klf6
ENSMUSG00000000085	-0.145347	-0.330198	-0.185059	0.351406	-0.369167	-0.554018	-0.185059	0.38979	-0.185059	0.38979	0.670589	Scmh1
ENSMUSG00000000088	0.0482212	-0.00668513	-0.0549107	0.504037	0.845231	0.790325	-0.0549484	0.450403	-0.0549107	0.504037	0.757856	Cox5a
ENSMUSG00000000093	-0.145985	-0.239365	-0.0933146	0.246269	-0.0884112	-0.181791	-0.093353	0.286014	-0.093353	0.286014	0.579534	Tbx2
ENSMUSG00000000120	-0.36668	-0.462865	-0.0961462	0.287595	-0.376353	-0.472538	-0.0961462	0.315141	-0.0961462	0.315141	0.606763	Ngfr
ENSMUSG00000000125	-0.500488	-0.477242	0.0230869	0.864386	0.0278323	0.0510789	0.0230869	0.859676	0.0230869	0.864386	0.943876	Wnt3
ENSMUSG00000000127	0.0414239	0.138891	0.0974223	0.343344	0.232475	0.329942	0.0974223	0.351219	0.0974223	0.351219	0.639058	Fer
ENSMUSG00000000131	0.117682	0.0564932	-0.061304	0.475634	-0.572477	-0.633665	-0.0612392	0.486978	-0.0612392	0.486978	0.745611	Xpo6
ENSMUSG00000000134	-0.143692	-0.243317	-0.0997421	0.284606	0.0706897	-0.0289348	-0.0997421	0.28504	-0.0997421	0.28504	0.579043	Tfe3
ENSMUSG00000000148	0.114579	-0.0362812	-0.151026	0.173267	-0.419173	-0.570033	-0.150762	0.212377	-0.150762	0.212377	0.500472	Brat1
ENSMUSG00000000149	-0.36445	-0.599383	-0.234895	0.00441874	0.189408	-0.0455252	-0.235078	0.00460859	-0.235078	0.00460859	0.0493344	Gna12
ENSMUSG00000000168	0.213932	0.0525192	-0.161362	0.0652654	0.192865	0.0314519	-0.16144	0.0838887	-0.16144	0.0838887	0.295673	Dlat
ENSMUSG00000000171	0.109138	0.187453	0.0783336	0.374819	0.676382	0.754697	0.0783336	0.365589	0.0783336	0.374819	0.660109	Sdhd
ENSMUSG00000000194	0.0707762	0.0648042	-0.00617734	0.949602	-0.54113	-0.547102	-0.0059603	0.949714	-0.0059603	0.949714	0.978907	Gpr107
ENSMUSG00000000247	-0.339866	-0.807099	-0.46743	0.00190785	0.30509	-0.162143	-0.467619	0.00262578	-0.467619	0.00262578	0.033169	Lhx2
ENSMUSG00000000253	-0.475883	-0.451277	0.024187	0.87105	0.508491	0.533097	0.0244113	0.848774	0.024187	0.87105	0.948038	Gmpr
ENSMUSG00000000266	-0.134081	-0.146933	-0.0128358	0.902143	-0.223465	-0.236317	-0.0128358	0.908705	-0.0128358	0.908705	0.964216	Mid2
ENSMUSG00000000275	0.106571	0.143294	0.0367381	0.63545	-0.667315	-0.630592	0.0367381	0.667942	0.0367381	0.667942	0.854224	Trim25
ENSMUSG00000000276	-0.109972	-0.0474631	0.0622252	0.536491	-0.75374	-0.691231	0.0625003	0.540983	0.0625003	0.540983	0.779539	Dgke
ENSMUSG00000000278	-0.159788	0.0117954	0.171545	0.0401708	-0.178957	-0.0073745	0.171545	0.0547397	0.171545	0.0547397	0.231789	Scpep1
ENSMUSG00000000282	0.404029	0.152044	-0.252054	0.0861281	-0.845608	-1.09759	-0.252012	0.15169	-0.252012	0.15169	0.418564	Mnt
ENSMUSG00000000295	0.352182	0.338148	-0.0139498	0.901212	0.887936	0.873902	-0.0139498	0.900284	-0.0139498	0.901212	0.961312	Hddc2
ENSMUSG00000000301	-0.200033	-0.33373	-0.13368	0.439771	0.787502	0.653805	-0.13394	0.411999	-0.13368	0.439771	0.711645	Pemt
ENSMUSG00000000308	0.495175	0.624261	0.129244	0.368592	0.355342	0.484428	0.129244	0.378206	0.129244	0.378206	0.662829	Ckmt1
ENSMUSG00000000325	0.553036	0.36827	-0.184742	0.0156443	-0.564811	-0.749577	-0.184802	0.0124282	-0.184742	0.0156443	0.108534	Arvcf
ENSMUSG00000000326	-0.254191	-0.304831	-0.0507126	0.56811	0.188805	0.138165	-0.0507126	0.550525	-0.0507126	0.56811	0.796497	Comt
ENSMUSG00000000339	0.0347587	0.0130065	-0.0216349	0.812075	0.430882	0.40913	-0.0218371	0.821431	-0.0218371	0.821431	0.925715	Rtca
ENSMUSG00000000340	-0.247698	-0.313865	-0.0665017	0.609048	0.313577	0.247411	-0.0663942	0.586081	-0.0665017	0.609048	0.819641	Dbt
ENSMUSG00000000346	0.384838	0.542958	0.158071	0.0427616	0.331201	0.48932	0.158071	0.0535173	0.158071	0.0535173	0.228683	Dazap2
ENSMUSG00000000355	-0.0517857	-0.099069	-0.0471264	0.708761	0.529229	0.481946	-0.0473911	0.713763	-0.0473911	0.713763	0.877895	Mcts1
ENSMUSG00000000374	-0.0636751	-0.198655	-0.134944	0.11879	-0.698921	-0.833901	-0.135075	0.163209	-0.135075	0.163209	0.434636	Trappc10
ENSMUSG00000000378	-0.159268	-0.224802	-0.0654805	0.517275	0.427442	0.361908	-0.065484	0.503178	-0.0654805	0.517275	0.765264	Ccm2
ENSMUSG00000000384	0.221581	0.184458	-0.0371664	0.643291	-0.295721	-0.332843	-0.0371136	0.66559	-0.0371136	0.66559	0.852189	Tbrg4
ENSMUSG00000000399	-0.178564	-0.0641936	0.11436	0.131854	0.582308	0.696678	0.11436	0.133458	0.11436	0.133458	0.386511	Ndufa9
ENSMUSG00000000409	0.217594	0.553652	0.336212	0.00856275	0.136494	0.472552	0.336212	0.0095024	0.336212	0.0095024	0.0801904	Lck
ENSMUSG00000000420	-0.205336	-0.232003	-0.02668	0.745732	0.0542179	0.0275513	-0.02668	0.750219	-0.02668	0.750219	0.895983	Galnt1
ENSMUSG00000000439	0.117168	0.264132	0.146905	0.575854	0.296577	0.443541	0.146859	0.426135	0.146905	0.575854	0.800565	Mkrn2
ENSMUSG00000000440	0.230592	0.322547	0.0918048	0.470401	0.364884	0.456839	0.0919623	0.439799	0.0918048	0.470401	0.736397	Pparg
ENSMUSG00000000441	-0.015762	-0.0835152	-0.0678843	0.374824	-0.202535	-0.270288	-0.0677176	0.361751	-0.0678843	0.374824	0.660109	Raf1
ENSMUSG00000000531	0.279288	0.107821	-0.171594	0.243487	0.222911	0.0514442	-0.171276	0.253088	-0.171276	0.253088	0.548947	Grasp
ENSMUSG00000000532	-0.00880521	0.040569	0.0492662	0.597276	-0.932416	-0.883042	0.0494912	0.652172	0.0494912	0.652172	0.844327	Acvr1b
ENSMUSG00000000538	0.37042	0.264147	-0.106377	0.232825	-0.683583	-0.789857	-0.106167	0.292398	-0.106167	0.292398	0.587112	Tom1l2
ENSMUSG00000000552	-0.163467	-0.35478	-0.191321	0.0640683	0.0159447	-0.175369	-0.191324	0.0923679	-0.191324	0.0923679	0.3119	Zfp385a
ENSMUSG00000000555	-0.229474	-0.608664	-0.379281	0.00058338	-0.84192	-1.22111	-0.379179	0.00131099	-0.379179	0.00131099	0.0206104	Itga5
ENSMUSG00000000561	0.00515668	0.0681624	0.0629179	0.502169	-0.305283	-0.242278	0.0629178	0.566973	0.0629178	0.566973	0.796395	Wdr77
ENSMUSG00000000563	0.134756	0.141503	0.00674901	0.930567	0.772168	0.778914	0.00674901	0.933413	0.00674901	0.933413	0.971731	Atp5pb
ENSMUSG00000000567	-0.381542	-0.370564	0.0109639	0.923727	-0.394449	-0.383472	0.0109639	0.93832	0.0109639	0.93832	0.973726	Sox9
ENSMUSG00000000568	0.038151	0.0186253	-0.0195338	0.841441	-0.0026442	-0.02217	-0.0195338	0.859153	-0.0195338	0.859153	0.942039	Hnrnpd
ENSMUSG00000000579	0.11425	-0.0202119	-0.134549	0.271578	-0.0532804	-0.187743	-0.134549	0.278085	-0.134549	0.278085	0.570898	Dynlt1c
ENSMUSG00000000581	0.293985	0.411474	0.117578	0.320165	0.499979	0.617467	0.117587	0.403508	0.117587	0.403508	0.684006	C1d
ENSMUSG00000000594	-0.572755	-0.322479	0.250256	0.010218	0.121713	0.371988	0.250159	0.00591103	0.250256	0.010218	0.084257	Gm2a
ENSMUSG00000000600	0.206312	0.394199	0.187874	0.0418115	-0.523543	-0.335656	0.187958	0.0531949	0.187958	0.0531949	0.227885	Krit1
ENSMUSG00000000605	-0.129179	0.101594	0.230719	0.00497957	-0.405448	-0.174674	0.230719	0.0103767	0.230719	0.0103767	0.0850814	Clcn4
ENSMUSG00000000628	-0.68701	-0.404271	0.282825	0.0390628	-0.472911	-0.190172	0.282715	0.0615831	0.282715	0.0615831	0.246565	Hk2
ENSMUSG00000000631	-0.0166452	-0.435246	-0.418702	1.20159e-05	-0.454947	-0.873547	-0.418692	2.25338e-05	-0.418692	2.25338e-05	0.000906111	Myo18a
ENSMUSG00000000632	-0.845494	-1.05577	-0.210218	0.0265329	-0.515036	-0.725311	-0.210439	0.0448932	-0.210439	0.0448932	0.206051	Sez6
ENSMUSG00000000708	-0.0303579	0.0392252	0.0695554	0.434083	-0.382222	-0.312639	0.0696286	0.386137	0.0695554	0.434083	0.706738	Kat2b
ENSMUSG00000000711	-0.145381	-0.0472369	0.0981382	0.169895	0.105755	0.203899	0.0981382	0.17394	0.0981382	0.17394	0.450263	Rab5b
ENSMUSG00000000738	-0.198237	-0.430966	-0.23278	0.00704892	-0.085257	-0.317986	-0.232771	0.013302	-0.232771	0.013302	0.0984458	Spg7
ENSMUSG00000000740	0.251722	0.0756231	-0.176068	0.0107145	1.48677	1.31067	-0.176158	0.00547418	-0.176068	0.0107145	0.086725	Rpl13
ENSMUSG00000000743	-0.20021	-0.333255	-0.132997	0.195978	0.301878	0.168833	-0.132997	0.196877	-0.132997	0.196877	0.4793	Chmp1a
ENSMUSG00000000751	0.00556582	0.0765653	0.0710894	0.512981	0.167597	0.238596	0.0710894	0.523374	0.0710894	0.523374	0.76914	Rpa1
ENSMUSG00000000759	0.757052	0.812637	0.0554677	0.488938	-0.0735806	-0.0179953	0.0556332	0.481626	0.0554677	0.488938	0.747591	Tubgcp3
ENSMUSG00000000776	0.144041	-0.0420881	-0.186277	0.0650121	0.0456526	-0.140477	-0.186058	0.0621391	-0.186277	0.0650121	0.254033	Polr3d
ENSMUSG00000000787	0.0856147	0.234251	0.148684	0.028894	-0.0713414	0.0772947	0.148684	0.0312065	0.148684	0.0312065	0.166297	Ddx3x
ENSMUSG00000000794	1.12464	0.786308	-0.33839	0.000710002	-0.785967	-1.12429	-0.338139	0.00173736	-0.338139	0.00173736	0.0250861	Kcnn3
ENSMUSG00000000804	-0.0058546	0.128383	0.134243	0.118224	-0.40512	-0.270883	0.134243	0.108539	0.134243	0.118224	0.358328	Usp32
ENSMUSG00000000811	0.0141661	-0.0686471	-0.0829043	0.412735	0.114206	0.0313929	-0.0828744	0.433399	-0.0828744	0.433399	0.706494	Txnrd3
ENSMUSG00000000823	-0.114024	-0.266894	-0.152974	0.227271	-1.30784	-1.46071	-0.152974	0.329135	-0.152974	0.329135	0.619768	Zfp512b
ENSMUSG00000000826	-0.0325474	0.0307063	0.06321	0.39822	-0.150691	-0.0874371	0.06321	0.45314	0.06321	0.45314	0.721848	Dnajc5
ENSMUSG00000000827	0.390163	0.377049	-0.0130557	0.883623	0.479284	0.466169	-0.0130557	0.894331	-0.0130557	0.894331	0.958021	Tpd52l2
ENSMUSG00000000838	-0.136981	-0.152538	-0.0155213	0.865801	-0.269928	-0.285485	-0.0155213	0.870846	-0.0155213	0.870846	0.948038	Fmr1
ENSMUSG00000000876	-0.412493	-0.609115	-0.197024	0.225567	0.348997	0.152375	-0.196932	0.196213	-0.197024	0.225567	0.518582	Pxmp4
ENSMUSG00000000881	-0.434229	-0.437024	-0.00288364	0.978795	-0.0328127	-0.035607	-0.00288364	0.979004	-0.00288364	0.979004	0.990637	Dlg3
ENSMUSG00000000884	0.151146	0.311896	0.160205	0.412625	-0.0145538	0.146196	0.161219	0.390385	0.160205	0.412625	0.691225	Gnb1l
ENSMUSG00000000889	1.74622	1.50604	-0.240137	0.0294864	-0.25805	-0.498221	-0.239893	0.0410229	-0.239893	0.0410229	0.195932	Dbh
ENSMUSG00000000901	-0.0500357	-0.214941	-0.164897	0.258624	-0.256185	-0.421091	-0.165072	0.332628	-0.165072	0.332628	0.622325	Mmp11
ENSMUSG00000000902	-0.0592879	-0.0556292	0.00360768	0.962959	0.143206	0.146865	0.00360768	0.967855	0.00360768	0.967855	0.987224	Smarcb1
ENSMUSG00000000915	0.105238	0.0874275	-0.017754	0.897843	-0.471468	-0.489278	-0.017754	0.903442	-0.017754	0.903442	0.962368	Hip1r
ENSMUSG00000000916	0.106226	0.011493	-0.0948641	0.44058	-0.298599	-0.393331	-0.0945946	0.478884	-0.0945946	0.478884	0.740066	Nsun5
ENSMUSG00000000934	0.771242	0.694126	-0.0772938	0.505395	0.237593	0.160477	-0.0769742	0.492484	-0.0772938	0.505395	0.758223	Top1mt
ENSMUSG00000000948	-0.361832	-0.70527	-0.343902	0.0526273	-0.164725	-0.508163	-0.343682	0.0424656	-0.343902	0.0526273	0.226704	Gm38393
ENSMUSG00000000958	-0.301835	-0.267715	0.0341461	0.856438	-0.243695	-0.209575	0.0337027	0.874709	0.0337027	0.874709	0.949907	Slc7a7
ENSMUSG00000000959	0.0889417	0.0521873	-0.0366864	0.730288	0.27652	0.239766	-0.0366864	0.729797	-0.0366864	0.730288	0.886223	Oxa1l
ENSMUSG00000000976	0.183629	0.0491307	-0.134551	0.284348	-0.615681	-0.750179	-0.134413	0.350126	-0.134413	0.350126	0.638535	Heatr6
ENSMUSG00000001016	-0.530684	-0.556243	-0.0255238	0.744049	0.269674	0.244115	-0.0255238	0.748093	-0.0255238	0.748093	0.894607	Ilf2
ENSMUSG00000001017	0.0833189	0.186989	0.103594	0.1481	0.182339	0.28601	0.103613	0.134142	0.103594	0.1481	0.413351	Chtop
ENSMUSG00000001018	-0.0975176	-0.0740131	0.0235715	0.818853	0.528153	0.551657	0.0235256	0.801968	0.0235715	0.818853	0.924357	Snapin
ENSMUSG00000001025	-0.00396062	-0.0242027	-0.0201695	0.790383	1.05528	1.03504	-0.0203115	0.793583	-0.0203115	0.793583	0.914558	S100a6
ENSMUSG00000001029	-0.657215	-0.514787	0.142346	0.275161	-0.0314659	0.110962	0.142346	0.254621	0.142346	0.275161	0.567848	Icam2
ENSMUSG00000001034	-0.137891	-0.279348	-0.141473	0.244855	-0.456761	-0.598218	-0.141498	0.324302	-0.141498	0.324302	0.613529	Mapk7
ENSMUSG00000001036	-0.159338	-0.0999384	0.0594282	0.523259	-0.534246	-0.474847	0.0594282	0.584554	0.0594282	0.584554	0.806108	Epn2
ENSMUSG00000001039	0.416177	0.220681	-0.195903	0.181272	0.514929	0.319433	-0.195425	0.147195	-0.195903	0.181272	0.460589	B9d1
ENSMUSG00000001052	0.128703	-0.00398548	-0.132667	0.182425	-0.716118	-0.848807	-0.132743	0.24758	-0.132743	0.24758	0.542839	Sec24b
ENSMUSG00000001053	0.172202	-0.204397	-0.376622	0.0368851	-0.065874	-0.442473	-0.376863	0.058184	-0.376863	0.058184	0.239304	N4bp3
ENSMUSG00000001054	-0.0420745	-0.178625	-0.136702	0.178706	0.0462847	-0.0902659	-0.136539	0.172575	-0.136702	0.178706	0.456975	Rmnd5b
ENSMUSG00000001056	-0.0370284	-0.070785	-0.0337445	0.698889	0.88537	0.851613	-0.0337445	0.693632	-0.0337445	0.698889	0.870957	Nhp2
ENSMUSG00000001062	-0.0344758	-0.284825	-0.250483	0.0420203	-0.455721	-0.70607	-0.250286	0.0490048	-0.250286	0.0490048	0.217689	Vps9d1
ENSMUSG00000001065	-0.149709	-0.0745753	0.0749112	0.530511	-0.729714	-0.654581	0.0751788	0.560714	0.0751788	0.560714	0.793183	Zfp276
ENSMUSG00000001082	-0.308406	0.0346962	0.343084	0.0286215	-0.921688	-0.578587	0.343083	0.0711196	0.343083	0.0711196	0.26754	Mfsd10
ENSMUSG00000001089	-0.440315	-0.459637	-0.0194338	0.802926	-0.674992	-0.694314	-0.0192719	0.80038	-0.0194338	0.802926	0.918535	Luzp1
ENSMUSG00000001098	0.537018	1.39489	0.85802	1.27071e-18	1.68226	2.54014	0.85802	6.49584e-19	0.85802	1.27071e-18	5.34387e-16	Kctd10
ENSMUSG00000001100	0.0802053	0.0068428	-0.0734044	0.423134	0.11346	0.0400976	-0.0734044	0.465481	-0.0734044	0.465481	0.732212	Poldip2
ENSMUSG00000001105	0.311945	0.250642	-0.0612161	0.620793	0.746364	0.685062	-0.0612161	0.628989	-0.0612161	0.628989	0.830072	Ift20
ENSMUSG00000001119	-0.751083	-0.888846	-0.137762	0.304644	-0.640334	-0.778097	-0.138075	0.356513	-0.138075	0.356513	0.643464	Col6a1
ENSMUSG00000001120	-0.110407	-0.191731	-0.0813722	0.210456	-0.0667564	-0.14808	-0.0813328	0.243956	-0.0813328	0.243956	0.539612	Pcbp3
ENSMUSG00000001123	-0.0759205	0.0633249	0.139252	0.123038	0.378809	0.518055	0.139252	0.127317	0.139252	0.127317	0.374093	Lgals9
ENSMUSG00000001127	0.219765	0.269635	0.0498311	0.516857	0.0719894	0.121859	0.0498311	0.543245	0.0498311	0.543245	0.78071	Araf
ENSMUSG00000001134	-0.118757	0.0186692	0.137177	0.404532	0.629905	0.767331	0.137433	0.331933	0.137177	0.404532	0.684243	Uxt
ENSMUSG00000001138	0.0933509	-0.314275	-0.407409	0.00200922	-0.683978	-1.0916	-0.407702	0.0109457	-0.407702	0.0109457	0.0876741	Cnnm3
ENSMUSG00000001143	-0.0780873	-0.206683	-0.128784	0.207149	-0.357728	-0.486323	-0.12858	0.187917	-0.128784	0.207149	0.494016	Lman2l
ENSMUSG00000001150	0.670481	0.953819	0.283377	0.00427868	-0.49506	-0.211721	0.28346	0.0226275	0.28346	0.0226275	0.13733	Mcm3ap
ENSMUSG00000001151	0.347012	0.351582	0.00476687	0.961948	0.00860291	0.0131727	0.00456594	0.979407	0.00456594	0.979407	0.990637	Pcnt
ENSMUSG00000001156	0.190671	0.505167	0.314227	0.0395787	-0.760996	-0.4465	0.315021	0.0579352	0.315021	0.0579352	0.238572	Mxd1
ENSMUSG00000001157	0.0380813	-0.0247417	-0.0629128	0.554294	-0.0412134	-0.104036	-0.0629128	0.555243	-0.0629128	0.555243	0.789669	Gmcl1
ENSMUSG00000001158	0.18547	0.283343	0.0977706	0.334328	0.63278	0.730653	0.0979804	0.306902	0.0977706	0.334328	0.62419	Snrnp27
ENSMUSG00000001173	-0.288937	-0.319247	-0.0303352	0.793226	-0.407279	-0.437588	-0.0303352	0.798626	-0.0303352	0.798626	0.916739	Ocrl
ENSMUSG00000001175	-0.175855	-0.197347	-0.0214667	0.759599	0.411028	0.389537	-0.0214667	0.765148	-0.0214667	0.765148	0.902389	Calm1
ENSMUSG00000001211	-0.264024	-0.363173	-0.0991455	0.241064	0.453948	0.354799	-0.0992402	0.193914	-0.0991455	0.241064	0.535797	Agpat3
ENSMUSG00000001227	-0.401883	-0.498235	-0.0966813	0.605728	-0.815458	-0.911811	-0.0966813	0.641851	-0.0966813	0.641851	0.83727	Sema6b
ENSMUSG00000001228	0.308451	0.124778	-0.183665	0.0745204	0.0479754	-0.135697	-0.183561	0.101529	-0.183561	0.101529	0.327603	Uhrf1
ENSMUSG00000001229	0.0878435	0.00549698	-0.0822668	0.316816	-0.352651	-0.434998	-0.0822668	0.368233	-0.0822668	0.368233	0.653061	Dpp9
ENSMUSG00000001240	-0.615812	-0.680802	-0.0651483	0.690998	0.330532	0.265542	-0.0654949	0.675683	-0.0651483	0.690998	0.865636	Ramp2
ENSMUSG00000001248	-0.412941	-0.398795	0.0141517	0.868805	-0.159634	-0.145488	0.0141517	0.867357	0.0141517	0.868805	0.946858	Gramd1a
ENSMUSG00000001270	-0.206979	-0.604305	-0.397467	0.00267787	0.770316	0.37299	-0.39754	0.000932087	-0.397467	0.00267787	0.0335749	Ckb
ENSMUSG00000001280	0.139371	0.373863	0.234471	0.00261326	-0.651131	-0.41664	0.234471	0.0031989	0.234471	0.0031989	0.0385622	Sp1
ENSMUSG00000001285	0.0401312	-0.0642184	-0.104317	0.214627	-0.268053	-0.372403	-0.104369	0.24229	-0.104369	0.24229	0.537387	Myg1
ENSMUSG00000001288	-0.0770912	-0.379382	-0.302321	0.00228265	-0.41313	-0.715421	-0.302321	0.00333778	-0.302321	0.00333778	0.0396332	Rarg
ENSMUSG00000001289	-0.0197247	-0.140238	-0.120448	0.138367	1.39889	1.27838	-0.120448	0.130055	-0.120448	0.138367	0.39562	Pfdn5
ENSMUSG00000001305	0.24074	0.320136	0.0795064	0.352072	0.596251	0.675648	0.0795064	0.343503	0.0795064	0.352072	0.640034	Rrp15
ENSMUSG00000001313	0.159736	0.110081	-0.0495535	0.677488	0.611276	0.561621	-0.0495535	0.6755	-0.0495535	0.677488	0.859139	Rnd2
ENSMUSG00000001323	-0.250082	-0.431685	-0.181688	0.253694	0.334274	0.152671	-0.18161	0.264752	-0.18161	0.264752	0.558909	Srr
ENSMUSG00000001333	-0.316442	-0.419108	-0.10287	0.367584	0.0900194	-0.0126472	-0.10287	0.360757	-0.10287	0.367584	0.652567	Sync
ENSMUSG00000001334	-0.289318	-0.555846	-0.266949	0.0889052	0.513729	0.247202	-0.266902	0.0654988	-0.266949	0.0889052	0.305627	Fndc5
ENSMUSG00000001366	0.264496	0.307729	0.0428149	0.783728	-0.0958883	-0.0526559	0.0435226	0.778756	0.0428149	0.783728	0.91068	Fbxo9
ENSMUSG00000001376	0.000882777	0.0683438	0.0676152	0.541262	0.163207	0.230668	0.0674935	0.599615	0.0674935	0.599615	0.814195	Vps50
ENSMUSG00000001380	-0.113217	0.00647978	0.119703	0.0975234	0.405356	0.525053	0.119764	0.0888376	0.119703	0.0975234	0.320516	Hars
ENSMUSG00000001383	0.57727	0.753182	0.176071	0.0475539	0.939107	1.11502	0.175874	0.0511959	0.175874	0.0511959	0.222721	Zmat2
ENSMUSG00000001415	0.41732	0.312645	-0.104678	0.215647	-0.611077	-0.715753	-0.104577	0.238358	-0.104577	0.238358	0.532232	Smg5
ENSMUSG00000001416	0.076736	0.221809	0.145097	0.0607747	0.269146	0.414219	0.14503	0.0934151	0.14503	0.0934151	0.31407	Cct3
ENSMUSG00000001419	0.0907454	-0.0760141	-0.166799	0.0327422	-0.613017	-0.779777	-0.166799	0.0498189	-0.166799	0.0498189	0.219541	Mef2d
ENSMUSG00000001424	-0.127114	-0.154132	-0.0270112	0.720923	-0.199149	-0.226167	-0.0269971	0.68455	-0.0270112	0.720923	0.881011	Snd1
ENSMUSG00000001435	-0.182078	-0.646933	-0.464797	8.48335e-05	0.135046	-0.329809	-0.464985	0.000530331	-0.464985	0.000530331	0.010434	Col18a1
ENSMUSG00000001436	-0.327352	-0.262351	0.0650325	0.594921	-0.384639	-0.319637	0.0650325	0.627311	0.0650325	0.627311	0.828815	Slc19a1
ENSMUSG00000001440	-0.500766	-0.457618	0.0431416	0.490876	-0.193021	-0.149873	0.0431416	0.490373	0.0431416	0.490876	0.749645	Kpnb1
ENSMUSG00000001441	0.00953335	-0.0321534	-0.0418588	0.675926	-0.67562	-0.717307	-0.0416263	0.639931	-0.0418588	0.675926	0.858026	Npepps
ENSMUSG00000001445	-0.0963716	-0.0790574	0.0172662	0.845759	0.429842	0.447156	0.0172662	0.84503	0.0172662	0.845759	0.935377	Mrpl10
ENSMUSG00000001467	-0.186251	0.00829637	0.194554	0.0107628	-0.182155	0.0123922	0.194548	0.0183737	0.194548	0.0183737	0.120812	Cyp51
ENSMUSG00000001472	0.0449267	-0.100257	-0.145107	0.0563768	0.0729935	-0.0721904	-0.145214	0.0830939	-0.145214	0.0830939	0.294269	Tcf25
ENSMUSG00000001473	-0.27835	-0.289342	-0.0110616	0.9042	0.580619	0.569626	-0.0110482	0.899391	-0.0110616	0.9042	0.962668	Tubb6
ENSMUSG00000001482	-0.212243	-0.307682	-0.0955396	0.265419	0.161384	0.065946	-0.0954627	0.242734	-0.0955396	0.265419	0.559501	Def8
ENSMUSG00000001507	-0.383762	-0.69879	-0.315171	0.000634046	-0.855295	-1.17032	-0.315165	0.00265215	-0.315165	0.00265215	0.0333768	Itga3
ENSMUSG00000001517	0.929798	0.72024	-0.209657	0.243969	-0.154084	-0.363642	-0.209034	0.313687	-0.209034	0.313687	0.605571	Foxm1
ENSMUSG00000001518	0.05973	-0.00359389	-0.0633794	0.537682	-0.244237	-0.307561	-0.0633794	0.557127	-0.0633794	0.557127	0.791093	Itfg2
ENSMUSG00000001521	-0.470467	-0.715044	-0.244648	0.0404438	-0.0956921	-0.340269	-0.244658	0.0572198	-0.244658	0.0572198	0.23712	Tulp3
ENSMUSG00000001524	-0.0569625	-0.0513091	0.00547242	0.965029	0.155161	0.160815	0.00573301	0.963453	0.00547242	0.965029	0.98592	Gtf2h4
ENSMUSG00000001525	-0.22974	-0.331033	-0.101251	0.120375	0.483709	0.382416	-0.101251	0.15904	-0.101251	0.15904	0.429654	Tubb5
ENSMUSG00000001552	-0.656717	-0.915233	-0.258545	0.00132115	-0.00469647	-0.263213	-0.258575	0.00367238	-0.258575	0.00367238	0.0422638	Jup
ENSMUSG00000001555	-0.374881	-0.572419	-0.197569	0.0102196	-0.0942577	-0.291796	-0.197569	0.0128471	-0.197569	0.0128471	0.096838	Fkbp10
ENSMUSG00000001569	-0.237497	-0.140335	0.0971083	0.33011	0.0408349	0.137996	0.0971083	0.335935	0.0971083	0.335935	0.625455	Nom1
ENSMUSG00000001576	0.0673026	-0.100924	-0.168175	0.0273927	0.154517	-0.0137098	-0.168175	0.0300161	-0.168175	0.0300161	0.162189	Ergic1
ENSMUSG00000001627	0.220887	0.520346	0.299419	0.00115272	0.214719	0.514178	0.299465	0.00483959	0.299465	0.00483959	0.0508283	Ifrd1
ENSMUSG00000001630	-0.0670515	0.0475237	0.114676	0.285791	-0.079924	0.0346511	0.114567	0.353722	0.114567	0.353722	0.64171	Stk38l
ENSMUSG00000001632	-0.063871	-0.175329	-0.111496	0.259571	-0.620539	-0.731996	-0.111423	0.306487	-0.111423	0.306487	0.600505	Brpf1
ENSMUSG00000001642	0.177856	0.103392	-0.0744807	0.441592	0.874061	0.799597	-0.0744236	0.399921	-0.0744807	0.441592	0.712419	Akr1b3
ENSMUSG00000001666	-0.148823	-0.0255663	0.123104	0.307149	0.7655	0.888757	0.123145	0.244501	0.123104	0.307149	0.601018	Ddt
ENSMUSG00000001674	0.408055	0.416182	0.00813739	0.923742	0.170214	0.178341	0.00813739	0.927012	0.00813739	0.927012	0.969596	Ddx18
ENSMUSG00000001687	-0.182712	-0.335159	-0.152466	0.0384977	0.182434	0.029987	-0.152466	0.0296647	-0.152466	0.0384977	0.188895	Ubl3
ENSMUSG00000001707	-0.256185	0.231811	0.488189	5.44275e-06	0.549019	1.03702	0.48792	7.12488e-06	0.48792	7.12488e-06	0.000336035	Eef1e1
ENSMUSG00000001729	-0.259514	-0.545492	-0.286004	0.00327361	0.190568	-0.0954097	-0.286004	0.00505521	-0.286004	0.00505521	0.0522769	Akt1
ENSMUSG00000001751	-0.58107	-0.69142	-0.110446	0.300476	-0.210846	-0.321196	-0.110446	0.333005	-0.110446	0.333005	0.622725	Naglu
ENSMUSG00000001755	0.191659	0.213447	0.0217757	0.839587	0.317703	0.339491	0.0217757	0.836778	0.0217757	0.839587	0.93346	Coasy
ENSMUSG00000001767	0.256766	0.261205	0.00449288	0.954345	0.18455	0.18899	0.00449288	0.953352	0.00449288	0.954345	0.980667	Crnkl1
ENSMUSG00000001774	0.2567	0.293394	0.0366854	0.701658	0.182455	0.219149	0.0366854	0.723582	0.0366854	0.723582	0.882658	Chordc1
ENSMUSG00000001783	0.0321354	0.0518025	0.0197353	0.776407	0.642407	0.662074	0.0197353	0.778626	0.0197353	0.778626	0.907361	Rtcb
ENSMUSG00000001785	-0.224068	-0.0528516	0.171316	0.0590267	0.272389	0.443605	0.171119	0.0592538	0.171119	0.0592538	0.241695	Pwp1
ENSMUSG00000001786	-0.486689	-0.350897	0.135647	0.329438	0.101235	0.237027	0.135709	0.303249	0.135647	0.329438	0.619784	Fbxo7
ENSMUSG00000001794	-0.140937	-0.303636	-0.162693	0.0335503	0.537815	0.375116	-0.162693	0.0189367	-0.162693	0.0335503	0.173653	Capns1
ENSMUSG00000001829	-0.0663969	-0.125598	-0.059197	0.561823	-0.0144081	-0.0736087	-0.0593109	0.555922	-0.059197	0.561823	0.793963	Clpb
ENSMUSG00000001833	-0.0805472	-0.0303776	0.0501446	0.550627	0.561954	0.612124	0.0501446	0.576418	0.0501446	0.576418	0.800686	Septin7
ENSMUSG00000001844	0.0584525	0.128953	0.0705083	0.576364	0.0603329	0.130833	0.0705083	0.582322	0.0705083	0.582322	0.804684	Zdhhc4
ENSMUSG00000001847	-0.00361302	-0.0391612	-0.0355873	0.593825	0.346669	0.311121	-0.0356052	0.604299	-0.0356052	0.604299	0.816382	Rac1
ENSMUSG00000001855	-0.77257	-0.592595	0.17971	0.223865	-0.709185	-0.529211	0.17971	0.233915	0.17971	0.233915	0.526331	Nup214
ENSMUSG00000001891	-0.204284	-0.207049	-0.00272497	0.969958	0.360642	0.357878	-0.00272497	0.969711	-0.00272497	0.969958	0.987531	Ugp2
ENSMUSG00000001909	-0.0128477	-0.0148729	-0.00216265	0.977059	-0.237591	-0.239617	-0.00208284	0.978509	-0.00208284	0.978509	0.990637	Trmt1
ENSMUSG00000001910	0.151853	0.126563	-0.0253571	0.719557	-0.391593	-0.416883	-0.0253571	0.730573	-0.0253571	0.730573	0.886259	Nacc1
ENSMUSG00000001911	0.522666	0.22242	-0.30049	0.0451309	-1.08952	-1.38977	-0.299959	0.0946852	-0.299959	0.0946852	0.3161	Nfix
ENSMUSG00000001918	-0.128799	-0.129413	-0.000720318	0.995822	-0.513389	-0.514003	-0.000540238	0.994182	-0.000720318	0.995822	0.998196	Slc1a5
ENSMUSG00000001924	0.0320943	0.109992	0.077893	0.241394	-0.221242	-0.143345	0.077893	0.269222	0.077893	0.269222	0.563008	Uba1
ENSMUSG00000001942	-0.00865678	0.101206	0.109823	0.502213	-0.195807	-0.0859444	0.109823	0.533581	0.109823	0.533581	0.774266	Siae
ENSMUSG00000001962	-0.0931199	0.0833992	0.176521	0.0517616	0.209321	0.38584	0.176533	0.0675014	0.176533	0.0675014	0.260234	Fam50a
ENSMUSG00000001964	0.0283228	0.0930438	0.0647641	0.413292	0.489771	0.554492	0.0647641	0.419845	0.0647641	0.419845	0.696957	Emd
ENSMUSG00000001986	-0.169914	-0.13476	0.0350954	0.729471	-0.173519	-0.138365	0.0350954	0.745667	0.0350954	0.745667	0.893471	Gria3
ENSMUSG00000001995	0.106286	-0.0601945	-0.166578	0.0623321	-0.661339	-0.82782	-0.166402	0.0900306	-0.166402	0.0900306	0.30751	Sipa1l2
ENSMUSG00000001998	0.307133	0.28571	-0.0214978	0.850407	-0.724799	-0.746221	-0.0212356	0.865819	-0.0212356	0.865819	0.9448	Ap4e1
ENSMUSG00000001999	-0.517798	-0.621695	-0.10384	0.407944	0.666186	0.562289	-0.104173	0.387185	-0.10384	0.407944	0.686688	Blvra
ENSMUSG00000002006	-0.142336	-0.317977	-0.175652	0.0497778	0.268108	0.0924671	-0.175652	0.0416713	-0.175652	0.0497778	0.219493	Pdzd4
ENSMUSG00000002010	0.0719155	0.258671	0.186735	0.0170441	0.330578	0.517334	0.186735	0.0197342	0.186735	0.0197342	0.126144	Idh3g
ENSMUSG00000002012	0.79459	0.497085	-0.297465	0.0446538	0.364855	0.0673506	-0.297318	0.0596218	-0.297318	0.0596218	0.242256	Pnck
ENSMUSG00000002014	-0.101701	-0.0473815	0.0544326	0.5187	0.9168	0.971119	0.0542671	0.516617	0.0544326	0.5187	0.766057	Ssr4
ENSMUSG00000002015	-0.259435	0.0297593	0.289154	0.00248166	0.182905	0.4721	0.289173	0.000931317	0.289154	0.00248166	0.0316655	Bcap31
ENSMUSG00000002017	0.110448	0.179053	0.0686846	0.452861	0.0620854	0.130691	0.0685187	0.514276	0.0685187	0.514276	0.764559	Fam98a
ENSMUSG00000002028	0.3014	-0.0902458	-0.391654	0.00702736	-1.83998	-2.23162	-0.391529	0.0203179	-0.391529	0.0203179	0.128138	Kmt2a
ENSMUSG00000002031	0.254672	0.366489	0.111937	0.241524	0.179962	0.291779	0.111903	0.307378	0.111903	0.307378	0.601116	Ift46
ENSMUSG00000002043	0.0352639	-0.340517	-0.375858	0.038917	0.911779	0.535998	-0.376146	0.0317936	-0.375858	0.038917	0.189567	Trappc6a
ENSMUSG00000002052	0.0295179	0.00595465	-0.0235263	0.770278	-0.602417	-0.62598	-0.0235263	0.795213	-0.0235263	0.795213	0.915184	Supt6
ENSMUSG00000002058	-0.0261998	-0.184124	-0.15784	0.17037	0.567799	0.409875	-0.158045	0.187504	-0.158045	0.187504	0.469014	Unc119
ENSMUSG00000002059	-0.31277	-0.213054	0.0996133	0.237848	0.281188	0.380904	0.0996133	0.213365	0.0996133	0.237848	0.531546	Rab34
ENSMUSG00000002064	-0.293355	-0.145265	0.14807	0.123042	0.202511	0.3506	0.148018	0.137757	0.148018	0.137757	0.394546	Sdf2
ENSMUSG00000002083	0.100089	0.0752925	-0.0249202	0.807873	-0.0167124	-0.0415088	-0.0246977	0.812516	-0.0246977	0.812516	0.92257	Bbc3
ENSMUSG00000002102	0.111727	0.130303	0.0186155	0.810879	0.526825	0.545402	0.0186155	0.811819	0.0186155	0.811819	0.92257	Psmc3
ENSMUSG00000002103	-0.0383997	-0.104742	-0.0662396	0.60972	-0.47293	-0.539272	-0.0662191	0.658766	-0.0662191	0.658766	0.848712	Acp2
ENSMUSG00000002105	-0.4075	-0.0725491	0.334846	0.0141832	-0.445988	-0.111037	0.334863	0.0254184	0.334863	0.0254184	0.14685	Slc39a13
ENSMUSG00000002107	-0.750786	-0.173162	0.578034	0.000294267	-0.30766	0.269963	0.577609	0.000645352	0.577609	0.000645352	0.0121521	Celf2
ENSMUSG00000002129	0.0104134	0.140901	0.130514	0.137239	-0.609437	-0.47895	0.130514	0.172921	0.130514	0.172921	0.449423	Sf3a1
ENSMUSG00000002147	-0.346384	-0.324276	0.0220011	0.81399	-0.339496	-0.317387	0.0220011	0.827985	0.0220011	0.827985	0.928539	Stat6
ENSMUSG00000002205	0.0829372	-0.105957	-0.189008	0.103384	0.0920414	-0.096853	-0.189008	0.100773	-0.189008	0.103384	0.33157	Vrk3
ENSMUSG00000002210	0.171393	0.196229	0.0246759	0.84474	-0.0969898	-0.0721539	0.0249207	0.822132	0.0246759	0.84474	0.935172	Smg9
ENSMUSG00000002221	0.250653	-0.333681	-0.584959	0.000336529	-0.318863	-0.903197	-0.58436	0.000321026	-0.584959	0.000336529	0.00736787	Paxip1
ENSMUSG00000002222	0.190636	0.209926	0.0193043	0.772106	-0.271386	-0.252096	0.0193043	0.779862	0.0193043	0.779862	0.907766	Rmnd5a
ENSMUSG00000002227	0.192362	0.077997	-0.114399	0.23675	-0.597114	-0.711478	-0.114341	0.273693	-0.114341	0.273693	0.56641	Mov10
ENSMUSG00000002233	-0.4383	-0.305447	0.132994	0.129281	0.597873	0.730726	0.1328	0.131344	0.1328	0.131344	0.382548	Rhoc
ENSMUSG00000002250	-0.294929	-0.393504	-0.0985079	0.414282	-0.467766	-0.566342	-0.0985614	0.480799	-0.0985614	0.480799	0.74121	Ppard
ENSMUSG00000002257	0.569921	0.373512	-0.197043	0.271488	-0.10985	-0.30626	-0.196294	0.268125	-0.197043	0.271488	0.565253	Def6
ENSMUSG00000002265	-0.121478	-0.0313031	0.0901704	0.319922	-1.10472	-1.01455	0.0901704	0.337137	0.0901704	0.337137	0.626638	Peg3
ENSMUSG00000002274	0.796341	0.139225	-0.657724	2.29893e-05	1.33636	0.679245	-0.657026	2.15871e-07	-0.657724	2.29893e-05	0.000913509	Metrn
ENSMUSG00000002279	0.270057	0.231571	-0.0385312	0.674377	-0.264641	-0.303127	-0.0385312	0.686297	-0.0385312	0.686297	0.86369	Lmf1
ENSMUSG00000002280	-0.091122	-0.180135	-0.0890152	0.483941	0.199256	0.110243	-0.0889905	0.518504	-0.0889905	0.518504	0.765881	Ciao3
ENSMUSG00000002297	0.566504	0.245945	-0.320395	0.00311858	0.81489	0.49433	-0.320395	0.00424705	-0.320395	0.00424705	0.0466945	Dbf4
ENSMUSG00000002307	-0.130831	0.122686	0.253429	0.00460392	-0.335095	-0.0815792	0.253546	0.00652652	0.253546	0.00652652	0.0623478	Daxx
ENSMUSG00000002308	-0.456888	-0.528705	-0.0718026	0.597297	0.548392	0.476574	-0.0718791	0.582099	-0.0718026	0.597297	0.812688	Cd320
ENSMUSG00000002319	0.0690216	-0.00954288	-0.0785647	0.288167	-0.46974	-0.548304	-0.0785647	0.314172	-0.0785647	0.314172	0.605877	Ipo4
ENSMUSG00000002320	-0.200551	-0.231352	-0.0310112	0.761656	-0.341253	-0.372053	-0.0308713	0.762771	-0.0308713	0.762771	0.900979	Tm9sf1
ENSMUSG00000002324	-0.910929	-1.80928	-0.898816	1.7766e-12	-0.119621	-1.01797	-0.89889	1.25403e-13	-0.898816	1.7766e-12	3.44831e-10	Rec8
ENSMUSG00000002325	0.182931	-0.204038	-0.387847	0.0432797	-0.264977	-0.651946	-0.387179	0.0532533	-0.387179	0.0532533	0.228038	Irf9
ENSMUSG00000002326	0.179451	0.253888	0.0743568	0.590167	0.263754	0.33819	0.0746242	0.578396	0.0743568	0.590167	0.808992	Gmpr2
ENSMUSG00000002329	0.322312	0.318594	-0.00374669	0.973275	0.566913	0.563195	-0.00374669	0.973838	-0.00374669	0.973838	0.988789	Mdp1
ENSMUSG00000002332	-0.143402	0.0368565	0.180457	0.163566	0.359807	0.540065	0.180179	0.180498	0.180179	0.180498	0.459694	Dhrs1
ENSMUSG00000002341	0.514326	0.284682	-0.229591	0.0416621	-0.599558	-0.829202	-0.229507	0.0761057	-0.229507	0.0761057	0.278512	Ncan
ENSMUSG00000002342	0.155943	0.104588	-0.0514941	0.614355	-0.253226	-0.30458	-0.051336	0.61989	-0.051336	0.61989	0.824675	Tmem161a
ENSMUSG00000002343	-0.190278	-0.0352063	0.154979	0.147825	-0.0896876	0.0653844	0.155053	0.0967328	0.154979	0.147825	0.412725	Armc6
ENSMUSG00000002345	0.0574642	-0.0153749	-0.0729758	0.555306	0.412044	0.339205	-0.072956	0.533783	-0.0729758	0.555306	0.789669	Borcs8
ENSMUSG00000002365	0.30405	0.260864	-0.0433192	0.612479	0.046026	0.00283963	-0.0431349	0.613717	-0.0431349	0.613717	0.822719	Snx9
ENSMUSG00000002372	-0.127013	-0.0272439	0.0997479	0.228027	-0.31643	-0.21666	0.0997479	0.273075	0.0997479	0.273075	0.565997	Ranbp3
ENSMUSG00000002379	0.189153	0.0382838	-0.150941	0.168442	1.04663	0.895756	-0.150941	0.142113	-0.150941	0.168442	0.442731	Ndufa11
ENSMUSG00000002393	-0.433951	-0.482875	-0.0490314	0.6591	0.0441416	-0.00478221	-0.0490314	0.641827	-0.0490314	0.6591	0.848712	Nr2f6
ENSMUSG00000002395	-0.477919	-0.412258	0.0656336	0.420204	1.15122	1.21688	0.0656336	0.368555	0.0656336	0.420204	0.697026	Use1
ENSMUSG00000002409	-0.24111	-0.36867	-0.127666	0.18493	-0.0287881	-0.156348	-0.127666	0.209201	-0.127666	0.209201	0.496815	Dyrk1b
ENSMUSG00000002413	-0.0398359	-0.0563844	-0.0165322	0.855129	-0.638155	-0.654704	-0.0165322	0.858626	-0.0165322	0.858626	0.941968	Braf
ENSMUSG00000002416	0.128357	0.0525222	-0.0759296	0.553096	1.06995	0.994119	-0.0757929	0.515	-0.0759296	0.553096	0.788791	Ndufb2
ENSMUSG00000002428	0.0488192	0.231562	0.182714	0.0588858	-0.0841241	0.0986186	0.182714	0.0565113	0.182714	0.0588858	0.241207	Hltf
ENSMUSG00000002455	0.380861	0.448342	0.0675109	0.326158	0.103846	0.171328	0.0675109	0.337144	0.0675109	0.337144	0.626638	Prpf6
ENSMUSG00000002458	-0.212598	-0.377356	-0.16484	0.100192	0.288666	0.123908	-0.164755	0.0897929	-0.16484	0.100192	0.324738	Rgs19
ENSMUSG00000002477	0.0646194	0.152503	0.0879087	0.349797	0.764666	0.85255	0.0879842	0.32378	0.0879087	0.349797	0.638417	Snrpd1
ENSMUSG00000002489	-0.493706	-0.334166	0.159573	0.228815	-1.1592	-0.999658	0.159594	0.339907	0.159594	0.339907	0.629016	Tiam1
ENSMUSG00000002496	0.521334	0.478715	-0.0426009	0.76931	-0.899117	-0.941736	-0.0426009	0.793078	-0.0426009	0.793078	0.914348	Tsc2
ENSMUSG00000002504	-0.0207983	0.0390303	0.0596654	0.567116	0.132752	0.192581	0.0598914	0.56469	0.0596654	0.567116	0.796395	Slc9a3r2
ENSMUSG00000002524	-0.110474	-0.0873929	0.0230562	0.744235	0.0362558	0.0593369	0.0230562	0.745487	0.0230562	0.745487	0.893442	Puf60
ENSMUSG00000002546	-0.0786595	-0.0923938	-0.0137181	0.855358	-0.434333	-0.448067	-0.0137181	0.866526	-0.0137181	0.866526	0.94519	Golga2
ENSMUSG00000002550	0.178766	0.38179	0.203076	0.0549646	-0.192774	0.01025	0.203076	0.0625686	0.203076	0.0625686	0.248233	Uck1
ENSMUSG00000002580	-0.264229	-0.216836	0.0472394	0.658173	0.861998	0.909391	0.047298	0.598414	0.0472394	0.658173	0.848612	Mien1
ENSMUSG00000002603	-0.340676	-0.684724	-0.344308	0.0102329	0.247311	-0.0967372	-0.344308	0.00892696	-0.344308	0.0102329	0.0843108	Tgfb1
ENSMUSG00000002608	0.12669	0.103008	-0.0238779	0.834669	-0.809209	-0.832891	-0.0236155	0.846567	-0.0236155	0.846567	0.935655	Ccdc97
ENSMUSG00000002617	0.0261368	0.156528	0.130572	0.52231	0.0158094	0.1462	0.130668	0.580647	0.130668	0.580647	0.803795	Zfp40
ENSMUSG00000002625	0.308726	0.422511	0.113882	0.21334	-0.271287	-0.157502	0.113944	0.266505	0.113944	0.266505	0.560712	Akap8l
ENSMUSG00000002635	0.201686	0.0977896	-0.10384	0.445268	0.47179	0.367893	-0.10397	0.449073	-0.10397	0.449073	0.718189	Pdcd2l
ENSMUSG00000002658	-0.0755762	-0.0143637	0.0611387	0.450322	0.379001	0.440213	0.0611387	0.448993	0.0611387	0.450322	0.719616	Gtf2f1
ENSMUSG00000002660	0.208138	0.230154	0.0220002	0.820704	0.496274	0.51829	0.0220002	0.828798	0.0220002	0.828798	0.928919	Clpp
ENSMUSG00000002661	0.0902095	0.277918	0.187441	0.319489	0.374662	0.562371	0.18784	0.292298	0.187441	0.319489	0.610257	Alkbh7
ENSMUSG00000002679	0.100004	0.0692441	-0.0307876	0.758658	0.571492	0.540731	-0.0306675	0.747889	-0.0307876	0.758658	0.900007	Med6
ENSMUSG00000002718	0.170678	0.415839	0.245246	0.000897751	0.0765769	0.321738	0.245246	0.00117473	0.245246	0.00117473	0.0191235	Cse1l
ENSMUSG00000002728	0.342514	0.390564	0.0480541	0.606603	0.548697	0.596747	0.048134	0.63049	0.048134	0.63049	0.830749	Naa20
ENSMUSG00000002731	0.483044	0.453809	-0.0292239	0.760241	0.600029	0.570794	-0.0292239	0.765529	-0.0292239	0.765529	0.902522	Prkra
ENSMUSG00000002733	0.227649	0.427911	0.200244	0.0328819	0.324622	0.524884	0.200244	0.0308511	0.200244	0.0328819	0.171601	Plekha3
ENSMUSG00000002741	-0.154635	-0.0955272	0.0590998	0.410669	0.201557	0.260665	0.0590701	0.427708	0.0590701	0.427708	0.702341	Ykt6
ENSMUSG00000002748	0.104289	-0.0564732	-0.160774	0.0377595	-0.394587	-0.555349	-0.160774	0.0502114	-0.160774	0.0502114	0.220262	Baz1b
ENSMUSG00000002763	-0.249266	-0.479006	-0.229686	0.0177606	0.0876011	-0.142139	-0.229909	0.0245811	-0.229909	0.0245811	0.143949	Pex6
ENSMUSG00000002767	-0.19224	-0.147456	0.0447853	0.631134	0.380761	0.425545	0.0448327	0.618241	0.0447853	0.631134	0.831055	Mrpl2
ENSMUSG00000002768	0.0193177	0.0106197	-0.00868262	0.919746	0.84415	0.835452	-0.00868262	0.919271	-0.00868262	0.919746	0.967918	Mea1
ENSMUSG00000002771	-0.757834	-0.760964	-0.00342316	0.982603	-0.779354	-0.782485	-0.00380351	0.981301	-0.00342316	0.982603	0.991841	Grin2d
ENSMUSG00000002778	-0.199961	-0.0294855	0.170514	0.0446158	0.143404	0.31388	0.170514	0.0335419	0.170514	0.0446158	0.205577	Kdelr1
ENSMUSG00000002781	-0.185817	-0.433913	-0.247768	0.188304	0.317024	0.0689278	-0.248538	0.215876	-0.248538	0.215876	0.504777	Tmem143
ENSMUSG00000002799	-0.559263	-0.969412	-0.410357	0.000407283	-0.877674	-1.28782	-0.410324	0.00121843	-0.410324	0.00121843	0.0196448	Jag2
ENSMUSG00000002804	-0.232747	-1.16901	-0.936169	4.25634e-21	1.70997	0.773707	-0.936268	6.94029e-17	-0.936268	6.94029e-17	2.41546e-14	Nudt14
ENSMUSG00000002808	-1.37974	-1.31668	0.0631054	0.667241	0.215537	0.278597	0.062657	0.675356	0.062657	0.675356	0.857687	Epdr1
ENSMUSG00000002812	-0.0215162	0.0538475	0.0753986	0.310029	-0.374186	-0.298822	0.0753989	0.354376	0.0753989	0.354376	0.642357	Flii
ENSMUSG00000002814	0.141403	-0.16813	-0.309508	0.00126	1.03728	0.72775	-0.309508	0.00187883	-0.309508	0.00187883	0.0265217	Top3a
ENSMUSG00000002820	-0.16037	-0.0319865	0.128247	0.322396	-0.0385246	0.0898593	0.128247	0.310304	0.128247	0.322396	0.612731	Atg4d
ENSMUSG00000002825	0.234749	0.441583	0.20659	0.136228	-0.447453	-0.240619	0.207182	0.1716	0.207182	0.1716	0.447418	Qtrt1
ENSMUSG00000002833	-0.169229	-0.347486	-0.178417	0.0840047	-0.602838	-0.781095	-0.178387	0.0888713	-0.178387	0.0888713	0.305614	Hdgfl2
ENSMUSG00000002835	0.511509	0.322406	-0.18912	0.14255	0.427648	0.238545	-0.18912	0.160511	-0.18912	0.160511	0.431663	Chaf1a
ENSMUSG00000002844	-0.32289	-0.371262	-0.0484322	0.604906	0.386205	0.337833	-0.0484322	0.584896	-0.0484322	0.604906	0.816874	Adprh
ENSMUSG00000002845	0.392771	0.565348	0.172724	0.162423	-0.482912	-0.310336	0.172605	0.258021	0.172605	0.258021	0.553113	Tmem39a
ENSMUSG00000002846	0.00042849	0.0852579	0.0850042	0.414864	0.487528	0.572357	0.0847756	0.440901	0.0847756	0.440901	0.712419	Timmdc1
ENSMUSG00000002870	1.1484	0.879799	-0.26861	0.0131026	0.445733	0.177136	-0.268363	0.00996188	-0.26861	0.0131026	0.0977416	Mcm2
ENSMUSG00000002871	-0.443924	-0.460183	-0.0162748	0.92172	-0.782482	-0.798741	-0.0166365	0.925785	-0.0166365	0.925785	0.969582	Tpra1
ENSMUSG00000002881	-0.290075	-0.196199	0.0938501	0.226843	0.415289	0.509165	0.0938501	0.229458	0.0938501	0.229458	0.522675	Nab1
ENSMUSG00000002885	-1.29214	-1.10692	0.185041	0.0516083	-0.650548	-0.465329	0.185107	0.0626359	0.185107	0.0626359	0.24829	Adgre5
ENSMUSG00000002897	0.929087	1.01677	0.0874611	0.544007	-0.972747	-0.885066	0.0882472	0.595816	0.0882472	0.595816	0.811483	Il17ra
ENSMUSG00000002910	0.172185	0.135694	-0.0367322	0.833128	-0.239974	-0.276465	-0.0363685	0.841437	-0.0363685	0.841437	0.934282	Arrdc2
ENSMUSG00000002948	-0.268627	-0.787514	-0.518787	8.49796e-07	3.52321	3.00432	-0.518815	2.09936e-05	-0.518815	2.09936e-05	0.00085439	Map2k7
ENSMUSG00000002949	-0.0507484	-0.0596222	-0.00884969	0.909744	0.0897089	0.0808351	-0.00884969	0.911011	-0.00884969	0.911011	0.964955	Timm44
ENSMUSG00000002957	0.0102606	-0.132096	-0.142374	0.0387088	-0.0663332	-0.20869	-0.142374	0.0399941	-0.142374	0.0399941	0.192678	Ap2a2
ENSMUSG00000002963	-0.30707	-0.564396	-0.257453	0.0582024	0.0651691	-0.192157	-0.25768	0.0718319	-0.25768	0.0718319	0.269016	Pnkp
ENSMUSG00000002968	0.280137	0.0816301	-0.198545	0.0362088	-0.324226	-0.522733	-0.198376	0.0527673	-0.198376	0.0527673	0.226905	Med25
ENSMUSG00000002981	-0.258312	-0.247543	0.0108339	0.913792	-0.254646	-0.243877	0.0108339	0.921401	0.0108339	0.921401	0.968087	Clptm1
ENSMUSG00000002984	0.080168	-0.0674598	-0.147557	0.122116	0.363389	0.215761	-0.147557	0.119839	-0.147557	0.122116	0.365098	Tomm40
ENSMUSG00000002996	0.457627	0.643974	0.186514	0.0532078	0.124479	0.310826	0.186392	0.0896996	0.186392	0.0896996	0.306894	Hbp1
ENSMUSG00000002997	-0.290267	-0.565537	-0.275278	0.0101788	0.707909	0.432638	-0.275278	0.0101436	-0.275278	0.0101788	0.0842084	Prkar2b
ENSMUSG00000003031	0.180435	0.263454	0.0830574	0.280225	-0.236654	-0.153635	0.0829811	0.313359	0.0829811	0.313359	0.605388	Cdkn1b
ENSMUSG00000003033	0.028137	-0.0867101	-0.114906	0.123483	-0.0130001	-0.127847	-0.114906	0.132118	-0.114906	0.132118	0.383976	Ap1m1
ENSMUSG00000003037	0.000597551	0.0313608	0.0307876	0.744884	0.244061	0.274824	0.0307876	0.768314	0.0307876	0.768314	0.903904	Rab8a
ENSMUSG00000003038	0.34192	0.346338	0.00440928	0.960972	0.544196	0.548614	0.00440928	0.967425	0.00440928	0.967425	0.987082	Hmgn2
ENSMUSG00000003039	-0.172285	-0.129631	0.0427133	0.59118	0.443619	0.486273	0.0427133	0.586831	0.0427133	0.59118	0.809713	Fam32a
ENSMUSG00000003062	-0.277895	-0.0123675	0.265513	0.0319257	0.238074	0.503601	0.265513	0.0248037	0.265513	0.0319257	0.168264	Stard3nl
ENSMUSG00000003068	0.143503	-0.134154	-0.277811	0.00113664	-0.134744	-0.412401	-0.277603	0.00109424	-0.277811	0.00113664	0.0186842	Stk11
ENSMUSG00000003070	-0.258543	-0.358222	-0.100042	0.583878	0.0926736	-0.00700463	-0.0998417	0.572393	-0.100042	0.583878	0.805837	Efna2
ENSMUSG00000003072	0.149137	-0.0837134	-0.232795	0.00212652	1.03482	0.801971	-0.232795	0.00239758	-0.232795	0.00239758	0.0312012	Atp5d
ENSMUSG00000003099	0.183599	0.128272	-0.0552934	0.450114	-0.0943521	-0.149678	-0.0552934	0.465351	-0.0552934	0.465351	0.732212	Ppp5c
ENSMUSG00000003119	0.297984	0.151535	-0.146617	0.119539	-0.923612	-1.07006	-0.146402	0.14967	-0.146402	0.14967	0.416279	Cdk12
ENSMUSG00000003123	-0.0380341	0.218903	0.256719	0.192791	-0.558397	-0.30146	0.257089	0.228688	0.257089	0.228688	0.521898	Lipe
ENSMUSG00000003131	-0.0159065	0.121886	0.1378	0.0599619	0.104393	0.242185	0.137821	0.0797714	0.137821	0.0797714	0.287342	Pafah1b2
ENSMUSG00000003135	0.227692	0.233297	0.00562018	0.943404	0.132448	0.138053	0.00562018	0.94081	0.00562018	0.943404	0.976893	Cnot11
ENSMUSG00000003153	-1.00104	-0.682866	0.318257	5.02796e-05	-0.634128	-0.315955	0.318181	0.00070721	0.318181	0.00070721	0.0128319	Slc2a3
ENSMUSG00000003154	-0.0345505	-0.151668	-0.117309	0.280133	-0.628202	-0.74532	-0.117058	0.319144	-0.117058	0.319144	0.609945	Foxj2
ENSMUSG00000003161	-0.0237125	-0.00532149	0.0184145	0.852949	0.817722	0.836113	0.0183676	0.841276	0.0184145	0.852949	0.939476	Sri
ENSMUSG00000003166	-0.0729349	-0.124982	-0.0521272	0.570235	-0.516788	-0.568835	-0.0520275	0.623754	-0.0520275	0.623754	0.826513	Dgcr2
ENSMUSG00000003184	-0.208921	0.143542	0.352275	0.00195391	-0.344466	0.00799737	0.35253	0.00197157	0.35253	0.00197157	0.0274092	Irf3
ENSMUSG00000003198	-0.139401	0.334978	0.474177	0.000510865	-0.0620973	0.412281	0.474505	0.000376482	0.474177	0.000510865	0.0100903	Zfp959
ENSMUSG00000003199	-0.0626293	-0.193387	-0.130769	0.198736	0.316457	0.1857	-0.130842	0.187334	-0.130769	0.198736	0.481479	Mpnd
ENSMUSG00000003200	-0.0466258	-0.0762903	-0.0296435	0.729065	0.098046	0.0683816	-0.0296435	0.738122	-0.0296435	0.738122	0.889855	Sh3gl1
ENSMUSG00000003208	-0.167141	-0.342998	-0.17596	0.226939	0.136864	-0.0389932	-0.17596	0.251848	-0.17596	0.251848	0.547825	Yju2
ENSMUSG00000003226	0.314443	0.370257	0.0557632	0.459543	-0.400813	-0.345	0.0558065	0.509443	0.0558065	0.509443	0.760736	Ranbp2
ENSMUSG00000003228	-0.64587	-0.697984	-0.0522353	0.648031	-0.068149	-0.120264	-0.0522353	0.651605	-0.0522353	0.651605	0.844025	Grk5
ENSMUSG00000003233	-0.172443	-0.28297	-0.110454	0.282517	-0.51337	-0.623897	-0.110454	0.348225	-0.110454	0.348225	0.637518	Dvl3
ENSMUSG00000003234	-0.122701	-0.00591002	0.116744	0.185779	-0.162163	-0.0453723	0.116744	0.213258	0.116744	0.213258	0.501611	Abcf3
ENSMUSG00000003235	-0.0880505	-0.101968	-0.0138811	0.847224	0.518091	0.504173	-0.0138578	0.839169	-0.0138811	0.847224	0.936014	Eif2b5
ENSMUSG00000003269	-0.177241	-0.371812	-0.194551	0.027676	0.330074	0.135503	-0.19449	0.0496112	-0.19449	0.0496112	0.21904	Cyth2
ENSMUSG00000003299	-0.555928	-0.454008	0.101873	0.419419	0.393549	0.49547	0.101873	0.390703	0.101873	0.419419	0.696708	Mrpl4
ENSMUSG00000003308	-0.130041	-0.358454	-0.228435	0.0156752	0.213808	-0.0146047	-0.228435	0.0151197	-0.228435	0.0156752	0.108661	Keap1
ENSMUSG00000003316	-0.272915	-0.344414	-0.0715473	0.354244	-0.818279	-0.889778	-0.0714984	0.418009	-0.0714984	0.418009	0.696084	Glg1
ENSMUSG00000003344	-0.280269	-0.232809	0.0473011	0.617575	-0.0707491	-0.0232891	0.0475058	0.613461	0.0473011	0.617575	0.823842	Btbd2
ENSMUSG00000003345	-0.0198714	-0.260045	-0.240167	0.00493813	0.0783886	-0.161785	-0.240152	0.00782425	-0.240152	0.00782425	0.0701334	Csnk1g2
ENSMUSG00000003346	0.057069	-0.111252	-0.168433	0.27151	0.662761	0.49444	-0.168255	0.241915	-0.168433	0.27151	0.565253	Abhd17a
ENSMUSG00000003348	-0.3199	-0.272822	0.046858	0.712505	-0.245649	-0.19857	0.0469886	0.692889	0.046858	0.712505	0.877418	Mob3a
ENSMUSG00000003352	-0.429968	-0.658895	-0.229005	0.00319939	0.145837	-0.0830898	-0.229005	0.00687368	-0.229005	0.00687368	0.0645959	Cacnb3
ENSMUSG00000003355	-0.317726	0.0819022	0.399836	0.00627077	0.295717	0.695345	0.399496	0.00581388	0.399836	0.00627077	0.0607398	Fkbp11
ENSMUSG00000003360	0.00951839	0.139547	0.130097	0.116229	-0.176855	-0.0468256	0.130097	0.133324	0.130097	0.133324	0.386418	Ddx23
ENSMUSG00000003363	-0.470438	-0.503799	-0.0333705	0.704597	-0.212234	-0.245595	-0.0333505	0.730368	-0.0333505	0.730368	0.886223	Pld3
ENSMUSG00000003378	-0.309488	-0.715072	-0.40573	0.000549267	-0.649077	-1.05466	-0.40573	0.000850161	-0.40573	0.000850161	0.0150012	Grik5
ENSMUSG00000003380	-0.0194001	-0.0473029	-0.0278516	0.79943	0.93924	0.911338	-0.0278516	0.795057	-0.0278516	0.79943	0.917303	Rabac1
ENSMUSG00000003382	0.0548033	0.158915	0.104165	0.245508	-0.55654	-0.452429	0.104164	0.298324	0.104164	0.298324	0.59248	Etv3
ENSMUSG00000003402	-0.224445	-0.263604	-0.0391798	0.610688	-0.247593	-0.286753	-0.0391798	0.631719	-0.0391798	0.631719	0.831526	Prkcsh
ENSMUSG00000003410	0.0797823	-0.0754764	-0.155356	0.0610011	-0.533486	-0.688745	-0.155263	0.0933391	-0.155263	0.0933391	0.313994	Elavl3
ENSMUSG00000003411	0.297106	0.581899	0.284323	0.178463	0.573264	0.858057	0.285147	0.105958	0.284323	0.178463	0.456699	Rab3b
ENSMUSG00000003420	-0.634169	-0.51068	0.123386	0.31886	0.0444432	0.167931	0.123386	0.297886	0.123386	0.31886	0.609927	Fcgrt
ENSMUSG00000003421	0.0895503	0.244903	0.155271	0.0844309	0.129085	0.284438	0.155416	0.0886343	0.155416	0.0886343	0.305319	Nosip
ENSMUSG00000003423	-0.242771	-0.3277	-0.0850078	0.45513	0.412005	0.327076	-0.0850078	0.436683	-0.0850078	0.45513	0.723603	Pih1d1
ENSMUSG00000003429	0.142017	-0.0590093	-0.201015	0.0079286	1.4766	1.27558	-0.201015	0.0134608	-0.201015	0.0134608	0.0989791	Rps11
ENSMUSG00000003435	-0.251191	-0.417254	-0.166027	0.0459286	-0.305629	-0.471692	-0.166149	0.0754015	-0.166149	0.0754015	0.277248	Supt5
ENSMUSG00000003437	0.209873	0.178144	-0.0315839	0.793658	0.0420982	0.0103691	-0.0315839	0.806962	-0.0315839	0.806962	0.920302	Paf1
ENSMUSG00000003438	0.0952025	0.115516	0.0202075	0.815324	0.405196	0.425509	0.0202559	0.805117	0.0202075	0.815324	0.923315	Timm50
ENSMUSG00000003444	-0.0935951	0.12685	0.220515	0.105794	0.436197	0.656642	0.220581	0.0933675	0.220515	0.105794	0.33737	Med29
ENSMUSG00000003452	0.110451	0.415137	0.304578	0.012408	-0.465477	-0.160791	0.304851	0.00993728	0.304578	0.012408	0.0946924	Bicd1
ENSMUSG00000003458	-0.396657	-0.50713	-0.110508	0.173129	-0.473111	-0.583585	-0.110508	0.170877	-0.110508	0.173129	0.449423	Ncstn
ENSMUSG00000003464	-0.171416	-0.125508	0.0459254	0.578887	0.220535	0.266443	0.0459254	0.558247	0.0459254	0.578887	0.802303	Pex19
ENSMUSG00000003500	-0.187465	-0.341665	-0.154256	0.0879113	0.0403645	-0.113835	-0.154256	0.133311	-0.154256	0.133311	0.386418	Impdh1
ENSMUSG00000003518	0.209299	0.100162	-0.109053	0.248192	0.061782	-0.0473553	-0.109053	0.277911	-0.109053	0.277911	0.570898	Dusp3
ENSMUSG00000003526	0.233527	-0.0200608	-0.254084	0.0578894	-0.24896	-0.502548	-0.253709	0.0609996	-0.253709	0.0609996	0.245166	Prodh
ENSMUSG00000003527	-0.217134	-0.248717	-0.0316959	0.730744	-0.118306	-0.149888	-0.0316959	0.736264	-0.0316959	0.736264	0.888831	Ess2
ENSMUSG00000003528	-0.193692	-0.346081	-0.15246	0.0226971	0.483049	0.33066	-0.15246	0.0222579	-0.15246	0.0226971	0.137504	Slc25a1
ENSMUSG00000003531	0.0239095	-0.134403	-0.158247	0.0869031	0.829092	0.670779	-0.158247	0.0802076	-0.158247	0.0869031	0.302298	Dgcr6
ENSMUSG00000003534	1.08385	0.753814	-0.329975	0.000566717	-0.528322	-0.858354	-0.329949	0.00295628	-0.329949	0.00295628	0.036299	Ddr1
ENSMUSG00000003541	-0.21097	0.349288	0.56024	6.13544e-09	0.0204284	0.580686	0.560381	7.2068e-10	0.56024	6.13544e-09	6.73098e-07	Ier3
ENSMUSG00000003546	-0.152326	-0.463039	-0.310355	0.00562596	2.8423	2.53159	-0.310857	0.00421658	-0.310355	0.00562596	0.0564442	Klc4
ENSMUSG00000003549	-0.381021	0.00829813	0.389472	0.00749356	-0.100817	0.288502	0.389472	0.0106635	0.389472	0.0106635	0.0864475	Ercc1
ENSMUSG00000003559	-0.142779	-0.044044	0.0986504	0.310313	0.212426	0.311161	0.0986504	0.302639	0.0986504	0.310313	0.603118	As3mt
ENSMUSG00000003573	-0.317252	-0.449224	-0.131967	0.276653	-0.163657	-0.295629	-0.131967	0.332087	-0.131967	0.332087	0.621731	Homer3
ENSMUSG00000003575	0.292816	-0.125169	-0.418231	0.00047872	-0.859195	-1.27718	-0.418033	0.0012406	-0.418033	0.0012406	0.0198437	Crtc1
ENSMUSG00000003581	-0.242288	-0.241042	0.00120062	0.990325	-0.614362	-0.613116	0.00120062	0.992996	0.00120062	0.992996	0.996835	Rnf215
ENSMUSG00000003604	0.230329	-0.0704125	-0.300893	0.00920193	0.545489	0.244748	-0.300869	0.00600147	-0.300893	0.00920193	0.0785745	Aven
ENSMUSG00000003623	0.370821	0.333182	-0.0374963	0.696474	0.224391	0.186752	-0.0375961	0.720871	-0.0375961	0.720871	0.881011	Crot
ENSMUSG00000003644	-0.206667	-0.466816	-0.260169	0.011339	-0.558073	-0.818221	-0.26031	0.024405	-0.26031	0.024405	0.143403	Rps6ka1
ENSMUSG00000003660	0.235044	0.368162	0.133088	0.0646607	-0.315178	-0.182061	0.133117	0.0835036	0.133117	0.0835036	0.295099	Snrnp200
ENSMUSG00000003662	0.172672	0.332226	0.159732	0.154929	0.290564	0.450119	0.159518	0.224105	0.159518	0.224105	0.517075	Ciao1
ENSMUSG00000003680	-0.438406	-0.385353	0.0528231	0.722204	-0.10956	-0.0565067	0.0528231	0.713868	0.0528231	0.722204	0.881723	Taf6l
ENSMUSG00000003721	-0.206972	-0.0512806	0.155689	0.086585	-0.114328	0.041364	0.155689	0.0915821	0.155689	0.0915821	0.310389	Insig2
ENSMUSG00000003731	-0.10983	-0.0422683	0.067543	0.390112	-0.368973	-0.301411	0.067543	0.41224	0.067543	0.41224	0.690924	Kpna6
ENSMUSG00000003752	-0.0408803	-0.0199642	0.0204452	0.879097	-0.335851	-0.314935	0.0209694	0.873741	0.0204452	0.879097	0.950984	Itpkc
ENSMUSG00000003762	0.130168	0.00226366	-0.127952	0.31455	0.068357	-0.0595478	-0.127952	0.32717	-0.127952	0.32717	0.616929	Coq8b
ENSMUSG00000003778	0.250651	0.203321	-0.0474479	0.528449	-0.278658	-0.325988	-0.0472831	0.522692	-0.0474479	0.528449	0.771315	Brd8
ENSMUSG00000003779	1.99508	1.79617	-0.198742	0.117924	0.582447	0.383538	-0.198248	0.159849	-0.198248	0.159849	0.43115	Kif20a
ENSMUSG00000003808	0.0404166	0.139856	0.0994271	0.192243	0.0243377	0.123777	0.0994271	0.208635	0.0994271	0.208635	0.496289	Farsa
ENSMUSG00000003809	-0.36115	-0.449201	-0.0881769	0.494388	0.0377704	-0.0502804	-0.0881769	0.500711	-0.0881769	0.500711	0.755337	Gcdh
ENSMUSG00000003810	0.0899466	-0.214975	-0.305034	0.00167443	-0.925767	-1.23069	-0.304879	0.00483437	-0.304879	0.00483437	0.0508263	Mast2
ENSMUSG00000003813	-0.0924758	-0.185194	-0.0927702	0.235465	0.130425	0.0377066	-0.0927702	0.24762	-0.0927702	0.24762	0.542839	Rad23a
ENSMUSG00000003814	0.113241	0.064894	-0.0483796	0.533749	0.0580031	0.00965572	-0.0483796	0.534981	-0.0483796	0.534981	0.775577	Calr
ENSMUSG00000003847	-0.191889	-0.548639	-0.356848	0.000924771	-1.19422	-1.55097	-0.356848	0.000653924	-0.356848	0.000924771	0.0159824	Nfat5
ENSMUSG00000003848	0.0664925	0.300967	0.234395	0.00466064	0.111902	0.346376	0.234598	0.00574474	0.234598	0.00574474	0.0571342	Nob1
ENSMUSG00000003863	-0.55913	-1.64723	-1.08805	7.52623e-21	2.03344	0.945334	-1.08814	5.79104e-18	-1.08814	5.79104e-18	2.16478e-15	Ppfia3
ENSMUSG00000003865	0.831529	0.764963	-0.066604	0.55497	-0.323475	-0.390042	-0.0664041	0.597665	-0.0664041	0.597665	0.812864	Gys1
ENSMUSG00000003868	0.173856	0.204598	0.0307595	0.725224	0.189027	0.219769	0.0307595	0.742543	0.0307595	0.742543	0.892254	Ruvbl2
ENSMUSG00000003873	0.0324002	-0.0284238	-0.060855	0.503856	0.689127	0.628303	-0.060855	0.481234	-0.060855	0.503856	0.757856	Bax
ENSMUSG00000003923	0.237291	0.304488	0.0671157	0.554407	0.284473	0.35167	0.0671157	0.571505	0.0671157	0.571505	0.79773	Tfam
ENSMUSG00000003929	-0.33054	-0.374508	-0.0439958	0.684137	-0.118073	-0.162041	-0.0441587	0.716189	-0.0441587	0.716189	0.878714	Zfp81
ENSMUSG00000003948	0.00845303	0.0732239	0.0647493	0.370838	0.0836183	0.148389	0.0647661	0.386166	0.0647661	0.386166	0.668078	Mmd
ENSMUSG00000003949	0.347981	0.341882	-0.00647102	0.972599	-0.424507	-0.430606	-0.00600975	0.975122	-0.00600975	0.975122	0.989634	Hlf
ENSMUSG00000003955	-0.311983	-0.436617	-0.124729	0.173738	0.946947	0.822313	-0.124704	0.128775	-0.124729	0.173738	0.44997	Fam162a
ENSMUSG00000003970	0.261346	0.203324	-0.0580351	0.375282	1.04472	0.986702	-0.0580006	0.337892	-0.0580351	0.375282	0.660227	Rpl8
ENSMUSG00000003992	0.477968	0.505673	0.0276263	0.783977	0.317708	0.345413	0.0278491	0.789257	0.0278491	0.789257	0.91368	Ssbp2
ENSMUSG00000004031	0.125845	-0.299593	-0.425825	0.00428144	-0.237149	-0.662587	-0.425482	0.00589224	-0.425482	0.00589224	0.0580198	Brinp2
ENSMUSG00000004032	-0.198848	-0.583634	-0.384761	0.00312451	1.19649	0.811706	-0.384896	0.000656289	-0.384761	0.00312451	0.0379948	Gstm5
ENSMUSG00000004040	-0.750023	-1.00847	-0.258567	0.00622576	-0.499666	-0.758115	-0.258567	0.00702294	-0.258567	0.00702294	0.0653295	Stat3
ENSMUSG00000004043	-0.170169	-0.479711	-0.310135	0.034069	-0.374266	-0.683808	-0.309804	0.0365873	-0.309804	0.0365873	0.183536	Stat5a
ENSMUSG00000004044	-0.61599	-0.896104	-0.279822	0.0659275	0.948662	0.668548	-0.280478	0.0661441	-0.280478	0.0661441	0.257559	Cavin1
ENSMUSG00000004054	0.019938	-0.225954	-0.246093	0.0293855	-0.0851341	-0.331026	-0.245828	0.035953	-0.245828	0.035953	0.181727	Map3k11
ENSMUSG00000004056	-0.0552778	-0.12344	-0.0682346	0.396152	-0.18302	-0.251182	-0.0682346	0.404492	-0.0682346	0.404492	0.684243	Akt2
ENSMUSG00000004069	0.0563338	0.0691861	0.0129041	0.860022	0.284131	0.296983	0.0129041	0.863728	0.0129041	0.863728	0.943682	Dnaja3
ENSMUSG00000004070	-0.248207	-0.140522	0.107604	0.232936	0.527253	0.634939	0.107604	0.212834	0.107604	0.232936	0.525651	Hmox2
ENSMUSG00000004071	-0.0897792	-0.200865	-0.111236	0.169945	-0.0165177	-0.127604	-0.111061	0.148253	-0.111236	0.169945	0.444598	Cdip1
ENSMUSG00000004085	-0.196305	-0.365875	-0.169718	0.376132	-0.404061	-0.573632	-0.169719	0.401567	-0.169719	0.401567	0.681866	Map3k20
ENSMUSG00000004096	0.155618	0.206358	0.0508718	0.654135	0.687336	0.738076	0.0508718	0.639285	0.0508718	0.654135	0.845283	Cwc15
ENSMUSG00000004098	-0.351894	-0.494117	-0.142328	0.388219	-1.048	-1.19022	-0.142723	0.451852	-0.142723	0.451852	0.720928	Col5a3
ENSMUSG00000004099	0.306938	0.107424	-0.199516	0.0386967	-0.47338	-0.672894	-0.199516	0.0520508	-0.199516	0.0520508	0.224796	Dnmt1
ENSMUSG00000004100	0.215839	0.256922	0.0410603	0.626439	-0.0551524	-0.0140695	0.0410603	0.662303	0.0410603	0.662303	0.850137	Ppan
ENSMUSG00000004113	0.00958046	-1.117	-1.12722	5.68764e-08	-1.32128	-2.44786	-1.12675	9.90352e-11	-1.12722	5.68764e-08	4.86486e-06	Cacna1b
ENSMUSG00000004127	0.302725	0.157183	-0.145546	0.354343	0.156378	0.0108362	-0.145546	0.369824	-0.145546	0.369824	0.654925	Trmt10a
ENSMUSG00000004151	-0.373264	-0.445064	-0.0718987	0.427296	-0.309835	-0.381636	-0.0718987	0.448902	-0.0718987	0.448902	0.718159	Etv1
ENSMUSG00000004207	-0.325502	-0.323647	0.00182259	0.977552	-0.26891	-0.267055	0.00182259	0.97871	0.00182259	0.97871	0.990637	Psap
ENSMUSG00000004221	0.0297396	-0.101691	-0.131506	0.252074	0.109178	-0.0222529	-0.131506	0.265932	-0.131506	0.265932	0.560227	Ikbkg
ENSMUSG00000004233	0.369053	0.0220746	-0.347189	0.00726212	0.354116	0.00713771	-0.346894	0.00674882	-0.347189	0.00726212	0.0665727	Wars2
ENSMUSG00000004263	-0.102336	-0.473581	-0.37132	0.000231956	-0.555067	-0.926312	-0.371325	0.00172993	-0.371325	0.00172993	0.0250146	Atn1
ENSMUSG00000004264	0.102436	0.0407082	-0.0616563	0.398143	0.376575	0.314847	-0.0616563	0.40695	-0.0616563	0.40695	0.685586	Phb2
ENSMUSG00000004266	-0.149663	-0.336358	-0.188553	0.411228	0.0499103	-0.136784	-0.187164	0.335431	-0.188553	0.411228	0.690259	Ptpn6
ENSMUSG00000004267	-0.351176	-0.325307	0.0258539	0.731445	0.12104	0.14691	0.0258539	0.75569	0.0258539	0.75569	0.898584	Eno2
ENSMUSG00000004268	0.189503	0.215466	0.0259313	0.774024	0.649059	0.675021	0.0259313	0.770366	0.0259313	0.774024	0.905823	Emg1
ENSMUSG00000004270	-0.504771	-0.431598	0.073125	0.347909	-0.215456	-0.142283	0.073125	0.363624	0.073125	0.363624	0.649682	Lpcat3
ENSMUSG00000004285	-0.037246	0.0048073	0.0421872	0.623329	0.953897	0.99595	0.042003	0.631452	0.042003	0.631452	0.831365	Atp6v1f
ENSMUSG00000004317	0.0666492	0.267799	0.201205	0.0244332	-0.753811	-0.552662	0.201236	0.0537839	0.201236	0.0537839	0.229504	Clcn5
ENSMUSG00000004319	-0.341762	-0.232353	0.109292	0.11833	-0.487191	-0.377782	0.109443	0.107239	0.109292	0.11833	0.358543	Clcn3
ENSMUSG00000004356	-0.25165	0.0670379	0.318753	0.0110134	-1.16635	-0.847665	0.318762	0.0359243	0.318762	0.0359243	0.181727	Utp20
ENSMUSG00000004360	-0.0800706	-0.0731194	0.00684223	0.938076	-0.44891	-0.441959	0.00684223	0.946393	0.00684223	0.946393	0.977715	9330159F19Rik
ENSMUSG00000004364	0.108834	0.0599384	-0.0488122	0.555878	0.166309	0.117413	-0.0488157	0.572953	-0.0488157	0.572953	0.798555	Cul3
ENSMUSG00000004383	-0.324526	-0.735819	-0.411342	4.20221e-06	0.36348	-0.0478124	-0.411342	1.64342e-06	-0.411342	4.20221e-06	0.000212065	Large1
ENSMUSG00000004393	-0.195644	-0.0393502	0.156326	0.0582456	-0.242209	-0.0859152	0.156326	0.0572462	0.156326	0.0582456	0.239372	Ddx56
ENSMUSG00000004394	-0.199768	0.0826607	0.282392	0.00050325	-0.206143	0.076285	0.282392	0.000477775	0.282392	0.00050325	0.00999864	Tmed4
ENSMUSG00000004446	0.178317	0.213469	0.0348759	0.802872	0.053758	0.0889109	0.0353146	0.78945	0.0348759	0.802872	0.918535	Bid
ENSMUSG00000004451	-0.0848837	-0.148528	-0.0635666	0.534457	0.27172	0.208075	-0.0636148	0.541681	-0.0636148	0.541681	0.77969	Ralb
ENSMUSG00000004455	0.176752	0.256527	0.0797973	0.261506	0.275001	0.354775	0.0797678	0.23021	0.0797973	0.261506	0.555672	Ppp1cc
ENSMUSG00000004460	-0.531131	-0.496666	0.0344907	0.671609	0.0397511	0.0742161	0.0344907	0.649991	0.0344907	0.671609	0.855926	Dnajb11
ENSMUSG00000004462	-0.215456	0.00789983	0.22335	0.0939344	0.0391407	0.262496	0.22335	0.0909925	0.22335	0.0939344	0.314777	Tbccd1
ENSMUSG00000004473	-0.268117	-0.1668	0.101056	0.568575	0.00092706	0.102244	0.101056	0.563097	0.101056	0.568575	0.796642	Clec11a
ENSMUSG00000004500	-0.0228177	0.0869146	0.109755	0.376967	-0.111661	-0.00192836	0.109755	0.398238	0.109755	0.398238	0.678154	Zfp324
ENSMUSG00000004508	-0.0318033	-0.349238	-0.317223	0.00128286	2.20782	1.89038	-0.31748	0.00610311	-0.31748	0.00610311	0.0594582	Gab2
ENSMUSG00000004530	-0.17004	-0.23146	-0.0613858	0.386781	0.0848479	0.023428	-0.0614373	0.342915	-0.0613858	0.386781	0.668139	Coro1c
ENSMUSG00000004535	0.22427	0.319783	0.0955728	0.176669	0.251265	0.346778	0.0954669	0.203181	0.0954669	0.203181	0.488146	Tax1bp1
ENSMUSG00000004558	-0.368588	0.0105502	0.379171	0.000879737	0.520607	0.899745	0.379282	0.00398292	0.379282	0.00398292	0.0448156	Ndrg2
ENSMUSG00000004561	0.374245	0.758489	0.384058	0.00367872	-0.808626	-0.424382	0.384695	0.00675423	0.384695	0.00675423	0.0639522	Mettl17
ENSMUSG00000004562	0.013408	-0.254263	-0.267839	0.0114373	-0.797971	-1.06564	-0.267769	0.0140505	-0.267769	0.0140505	0.101222	Arhgef40
ENSMUSG00000004567	-0.580835	-0.860952	-0.280281	0.010939	-0.829791	-1.10991	-0.280263	0.0232023	-0.280263	0.0232023	0.13931	Mcoln1
ENSMUSG00000004568	2.29464	2.33263	0.0380053	0.610058	-0.584246	-0.546249	0.0381692	0.6072	0.0380053	0.610058	0.820418	Arhgef18
ENSMUSG00000004591	0.0211514	-0.0392767	-0.0605826	0.539709	-0.136949	-0.197377	-0.0603766	0.546784	-0.0603766	0.546784	0.783794	Pkn2
ENSMUSG00000004610	0.160079	0.216703	0.0568574	0.636355	0.873502	0.930126	0.0565917	0.641207	0.0565917	0.641207	0.837246	Etfb
ENSMUSG00000004626	0.332178	0.154255	-0.177982	0.205651	-0.637558	-0.815481	-0.177697	0.264144	-0.177697	0.264144	0.558229	Stxbp2
ENSMUSG00000004631	-0.243392	-0.249777	-0.00639916	0.949061	-0.0245166	-0.0309017	-0.00639916	0.950255	-0.00639916	0.950255	0.979244	Sgce
ENSMUSG00000004633	-0.066649	-0.0914648	-0.0246979	0.797487	0.193757	0.168941	-0.0249204	0.817996	-0.0249204	0.817996	0.92401	Chn2
ENSMUSG00000004637	0.472218	-0.110556	-0.582976	3.73311e-05	0.34138	-0.241394	-0.582976	2.78006e-05	-0.582976	3.73311e-05	0.00134565	Wwox
ENSMUSG00000004642	0.135688	0.347773	0.212095	0.0180916	0.194553	0.406637	0.212095	0.0159223	0.212095	0.0180916	0.119615	Slbp
ENSMUSG00000004661	-0.218065	-0.325026	-0.107156	0.465198	-0.373899	-0.48086	-0.107156	0.486872	-0.107156	0.486872	0.745611	Arid3b
ENSMUSG00000004667	0.17158	0.24529	0.0736442	0.385988	0.478674	0.552385	0.0736442	0.382943	0.0736442	0.385988	0.668078	Polr2e
ENSMUSG00000004677	-0.175916	-0.852641	-0.676744	1.70964e-11	-0.938628	-1.61535	-0.676744	1.12956e-10	-0.676744	1.12956e-10	1.67656e-08	Myo9b
ENSMUSG00000004698	-1.04008	-1.09671	-0.0568185	0.523616	-0.236653	-0.293281	-0.0568185	0.518191	-0.0568185	0.523616	0.769266	Hdac9
ENSMUSG00000004768	-0.0698967	0.168027	0.237842	0.0940016	-0.363929	-0.126006	0.237842	0.0771649	0.237842	0.0940016	0.314784	Rab23
ENSMUSG00000004771	0.47385	0.490339	0.0166253	0.870181	0.500576	0.517064	0.0166253	0.883113	0.0166253	0.883113	0.952798	Rab11a
ENSMUSG00000004788	-0.166548	-0.146595	0.0200215	0.822654	0.377828	0.397781	0.0200215	0.824621	0.0200215	0.824621	0.926543	Eif2b2
ENSMUSG00000004789	-0.0738591	-0.0483162	0.0255236	0.746713	-0.191227	-0.165685	0.0255236	0.729847	0.0255236	0.746713	0.893806	Dlst
ENSMUSG00000004791	-0.891188	-0.585538	0.305705	0.011236	-0.177773	0.127877	0.305414	0.0118847	0.305414	0.0118847	0.092627	Pgf
ENSMUSG00000004798	0.409128	0.366762	-0.0422812	0.640899	-0.0593609	-0.101726	-0.0422812	0.670718	-0.0422812	0.670718	0.855334	Ulk2
ENSMUSG00000004815	-0.220224	-0.406339	-0.186295	0.270264	-1.08346	-1.26957	-0.186295	0.330885	-0.186295	0.330885	0.620979	Dgkq
ENSMUSG00000004843	0.0187427	-0.0848795	-0.10366	0.384372	0.351393	0.24777	-0.103673	0.361225	-0.10366	0.384372	0.666387	Chmp2b
ENSMUSG00000004846	-0.291205	-0.358525	-0.0673664	0.384839	-0.425381	-0.492701	-0.0673664	0.412389	-0.0673664	0.412389	0.691012	Plod3
ENSMUSG00000004849	-0.111624	-0.274385	-0.162729	0.0730011	0.612811	0.45005	-0.162729	0.0622756	-0.162729	0.0730011	0.271682	Ap1s1
ENSMUSG00000004865	-0.0200598	0.0497989	0.0698253	0.33154	-0.580245	-0.510386	0.0698071	0.331548	0.0698071	0.331548	0.621508	Srpk1
ENSMUSG00000004880	0.137267	0.272548	0.135177	0.193735	-0.351807	-0.216525	0.135226	0.215365	0.135226	0.215365	0.504335	Lbr
ENSMUSG00000004891	-0.53709	-1.19685	-0.659687	2.26601e-09	5.69728	5.03751	-0.659813	1.26938e-07	-0.659813	1.26938e-07	9.70596e-06	Nes
ENSMUSG00000004892	-0.0321729	-0.170436	-0.138095	0.204686	-0.137594	-0.275857	-0.138296	0.260851	-0.138296	0.260851	0.55532	Bcan
ENSMUSG00000004895	0.0782012	-0.104101	-0.18224	0.0488652	0.295549	0.113247	-0.18224	0.0601686	-0.18224	0.0601686	0.243213	Prcc
ENSMUSG00000004896	0.156088	0.226266	0.0700393	0.585441	-0.49449	-0.424312	0.0703141	0.630462	0.0703141	0.630462	0.830749	Rrnad1
ENSMUSG00000004897	0.161176	0.0552614	-0.105948	0.167061	0.428154	0.322239	-0.105948	0.210535	-0.105948	0.210535	0.498074	Hdgf
ENSMUSG00000004929	0.105375	0.0101302	-0.0952823	0.242526	0.156897	0.061652	-0.0952823	0.246423	-0.0952823	0.246423	0.542381	Thop1
ENSMUSG00000004931	0.0858502	-0.393529	-0.479493	0.000536641	-0.125672	-0.605052	-0.479506	0.00114072	-0.479506	0.00114072	0.0187209	Apba3
ENSMUSG00000004934	-0.24532	-0.321306	-0.0760255	0.477724	-0.242847	-0.318834	-0.0760255	0.500739	-0.0760255	0.500739	0.755337	Pias4
ENSMUSG00000004936	-0.118995	0.00980036	0.128808	0.12303	0.246753	0.375548	0.128808	0.106086	0.128808	0.12303	0.366079	Map2k1
ENSMUSG00000004937	-0.119556	-0.0833364	0.0361771	0.659642	0.0487985	0.0850182	0.0361771	0.678522	0.0361771	0.678522	0.859572	Sgta
ENSMUSG00000004945	0.375996	0.332466	-0.0435288	0.641443	0.896531	0.853001	-0.0435117	0.610955	-0.0435288	0.641443	0.83727	Tmem242
ENSMUSG00000004947	-0.120737	-0.253132	-0.132435	0.170219	0.0706157	-0.0617793	-0.132435	0.179668	-0.132435	0.179668	0.458702	Dtx2
ENSMUSG00000004980	0.248768	0.42406	0.17523	0.00487401	0.193742	0.369034	0.17523	0.00878842	0.17523	0.00878842	0.0760733	Hnrnpa2b1
ENSMUSG00000004994	0.175907	0.419846	0.243844	0.0962534	-0.152383	0.0915555	0.243969	0.111166	0.243969	0.111166	0.345978	Ccdc130
ENSMUSG00000004996	0.204076	-0.0449802	-0.249036	0.0463111	0.021689	-0.227367	-0.249032	0.0575362	-0.249032	0.0575362	0.237705	Mri1
ENSMUSG00000005034	0.0160794	0.0824152	0.0663268	0.399161	-0.0855609	-0.0192251	0.0663268	0.423079	0.0663268	0.423079	0.698454	Prkacb
ENSMUSG00000005045	0.459857	0.067965	-0.39207	0.000137125	-0.865364	-1.25726	-0.391933	0.000271764	-0.391933	0.000271764	0.00628701	Chd5
ENSMUSG00000005054	-0.400486	-0.304614	0.0958264	0.26825	0.892618	0.98849	0.0958264	0.236009	0.0958264	0.26825	0.562644	Cstb
ENSMUSG00000005057	-0.173155	-0.250545	-0.0774944	0.420597	-0.174591	-0.251981	-0.0774944	0.439049	-0.0774944	0.439049	0.711037	Sh2b2
ENSMUSG00000005069	0.0364437	0.0156515	-0.0208775	0.85025	-0.471334	-0.492126	-0.0208775	0.861762	-0.0208775	0.861762	0.942881	Pex5
ENSMUSG00000005078	-0.11365	-0.190706	-0.0769722	0.480982	0.355394	0.278337	-0.0771999	0.512085	-0.0771999	0.512085	0.762397	Jkamp
ENSMUSG00000005087	-0.409981	0.0549638	0.464925	0.0117201	-0.490176	-0.0252315	0.464847	0.0155469	0.464847	0.0155469	0.108217	Cd44
ENSMUSG00000005102	-0.0301857	-0.286575	-0.256718	0.0176948	-0.53547	-0.791859	-0.256351	0.0129618	-0.256718	0.0176948	0.117961	Eif2ak4
ENSMUSG00000005103	-0.249286	-0.251845	-0.00252486	0.970358	0.112601	0.110042	-0.00252486	0.970342	-0.00252486	0.970358	0.987531	Wdr1
ENSMUSG00000005107	-0.299226	-0.106832	0.192415	0.14009	0.00994434	0.202338	0.192415	0.13505	0.192415	0.14009	0.398589	Slc2a9
ENSMUSG00000005124	0.323727	0.314875	-0.00938395	0.954853	-0.329513	-0.338365	-0.00876124	0.960515	-0.00876124	0.960515	0.983704	Ccn4
ENSMUSG00000005125	-0.552183	-0.467541	0.0843368	0.602498	0.0679698	0.152612	0.0844238	0.600208	0.0843368	0.602498	0.815065	Ndrg1
ENSMUSG00000005142	-0.167201	-0.289655	-0.122406	0.235155	-0.44426	-0.566715	-0.122604	0.310989	-0.122604	0.310989	0.603967	Man2b1
ENSMUSG00000005148	-0.429177	-0.402296	0.0267969	0.816494	-0.200592	-0.173711	0.0267969	0.833282	0.0267969	0.833282	0.930448	Klf5
ENSMUSG00000005150	-0.112845	-0.207236	-0.0943883	0.497699	0.227171	0.13278	-0.0943883	0.500344	-0.0943883	0.500344	0.754967	Wdr83
ENSMUSG00000005161	0.0927353	0.0902483	-0.00240397	0.975314	0.891625	0.889138	-0.00256424	0.974796	-0.00240397	0.975314	0.989665	Prdx2
ENSMUSG00000005198	0.283585	0.22538	-0.058253	0.507626	-1.20891	-1.26711	-0.0581677	0.57584	-0.0581677	0.57584	0.800565	Polr2a
ENSMUSG00000005202	-0.439599	-0.796528	-0.357151	0.0185019	-0.519363	-0.876292	-0.35732	0.0344917	-0.35732	0.0344917	0.177073	Shbg
ENSMUSG00000005204	-0.35371	-0.150741	0.202792	0.106809	-0.446245	-0.243276	0.203052	0.0996879	0.202792	0.106809	0.338681	Senp3
ENSMUSG00000005225	-0.189988	-0.424063	-0.234193	0.0450732	0.23022	-0.00385423	-0.234118	0.0530792	-0.234118	0.0530792	0.227486	Plekha8
ENSMUSG00000005262	-0.0248559	0.0873691	0.112259	0.196389	0.118126	0.230351	0.112259	0.21118	0.112259	0.21118	0.498932	Ufd1
ENSMUSG00000005267	0.492347	0.350147	-0.142417	0.299721	-0.372153	-0.514352	-0.142042	0.3349	-0.142042	0.3349	0.624564	Zfp287
ENSMUSG00000005299	0.161013	0.0252045	-0.135679	0.280687	-0.00378829	-0.139597	-0.13571	0.317532	-0.13571	0.317532	0.609119	Letm1
ENSMUSG00000005312	0.226871	0.219096	-0.00771809	0.920426	-0.0389513	-0.0467259	-0.00771809	0.922842	-0.00771809	0.922842	0.968795	Ubqln1
ENSMUSG00000005354	0.453407	0.481469	0.028155	0.743596	0.705633	0.733695	0.028155	0.766635	0.028155	0.766635	0.902981	Txn2
ENSMUSG00000005362	0.0422545	0.145984	0.103724	0.300735	0.388259	0.491989	0.103724	0.307218	0.103724	0.307218	0.601037	Crbn
ENSMUSG00000005370	0.139267	0.2615	0.122586	0.43965	-0.0236036	0.0986294	0.122474	0.487225	0.122474	0.487225	0.745763	Msh6
ENSMUSG00000005371	-0.0804581	0.0207358	0.101035	0.410157	-0.407169	-0.305976	0.101305	0.450065	0.101305	0.450065	0.719434	Fbxo11
ENSMUSG00000005374	-0.155501	-0.190461	-0.0349916	0.671747	-0.647615	-0.682575	-0.0350512	0.682023	-0.0350512	0.682023	0.86175	Tbl2
ENSMUSG00000005378	0.120689	0.305249	0.184583	0.0640427	0.0984173	0.282977	0.184583	0.0732773	0.184583	0.0732773	0.272308	Bud23
ENSMUSG00000005397	-0.744445	-0.68873	0.0557503	0.602552	-0.472038	-0.416323	0.0557503	0.6666	0.0557503	0.6666	0.853048	Nid1
ENSMUSG00000005410	1.76382	1.06447	-0.69959	8.21346e-08	1.00382	0.304469	-0.698872	1.7475e-08	-0.69959	8.21346e-08	6.57924e-06	Mcm5
ENSMUSG00000005413	-0.384441	-0.36747	0.0167448	0.916836	0.852081	0.869052	0.0169035	0.900851	0.0167448	0.916836	0.96705	Hmox1
ENSMUSG00000005417	-0.233751	-0.511244	-0.277501	5.15247e-05	-0.164231	-0.441724	-0.277485	0.000172149	-0.277485	0.000172149	0.00451298	Mprip
ENSMUSG00000005442	-0.0310161	-0.141911	-0.111044	0.238928	-1.26438	-1.37527	-0.110833	0.274517	-0.110833	0.274517	0.567161	Cic
ENSMUSG00000005447	-0.638272	-0.571941	0.0663266	0.430362	0.541367	0.607698	0.0663266	0.395579	0.0663266	0.430362	0.70386	Pafah1b3
ENSMUSG00000005469	-0.0439022	-0.240403	-0.196557	0.00726689	0.318455	0.121954	-0.196557	0.00949873	-0.196557	0.00949873	0.0801904	Prkaca
ENSMUSG00000005470	0.385104	0.419875	0.0347286	0.856176	0.653898	0.688669	0.0350382	0.832764	0.0347286	0.856176	0.940762	Asf1b
ENSMUSG00000005481	0.364268	0.493671	0.129476	0.130581	0.165727	0.29513	0.129476	0.143509	0.129476	0.143509	0.404028	Ddx39
ENSMUSG00000005483	-0.102823	-0.0760558	0.0268443	0.738613	0.445969	0.472737	0.0266817	0.738136	0.0268443	0.738613	0.889915	Dnajb1
ENSMUSG00000005501	-0.190213	-0.00211972	0.187962	0.100128	-0.520497	-0.332404	0.188201	0.0973203	0.187962	0.100128	0.32471	Usp40
ENSMUSG00000005505	0.111533	0.0528206	-0.0590293	0.644265	-0.113157	-0.171869	-0.0587634	0.649944	-0.0587634	0.649944	0.842739	Kbtbd4
ENSMUSG00000005506	0.231425	0.279749	0.0483788	0.510576	-0.217332	-0.169009	0.0483007	0.53875	0.0483007	0.53875	0.777856	Celf1
ENSMUSG00000005510	0.022046	0.0287958	0.00668564	0.935071	0.464102	0.470852	0.00668564	0.934442	0.00668564	0.935071	0.972546	Ndufs3
ENSMUSG00000005514	-0.237449	-0.299948	-0.0625862	0.466648	-0.603383	-0.665882	-0.0625862	0.521131	-0.0625862	0.521131	0.767962	Por
ENSMUSG00000005533	-0.422617	-0.747485	-0.325049	0.00146641	-1.28886	-1.61373	-0.324983	0.00340682	-0.324983	0.00340682	0.0401226	Igf1r
ENSMUSG00000005534	0.310989	0.143124	-0.167964	0.0681437	-0.995177	-1.16304	-0.167876	0.0832441	-0.167876	0.0832441	0.294594	Insr
ENSMUSG00000005566	0.113108	0.0352737	-0.0777501	0.360402	-0.28155	-0.359384	-0.0777501	0.424407	-0.0777501	0.424407	0.69981	Trim28
ENSMUSG00000005575	-0.0980194	-0.196053	-0.0979863	0.178271	0.343489	0.245455	-0.0979863	0.179421	-0.0979863	0.179421	0.458454	Ube2m
ENSMUSG00000005580	-0.419218	-0.762155	-0.343262	0.0285259	-0.934507	-1.27744	-0.343464	0.0486875	-0.343464	0.0486875	0.216764	Adcy9
ENSMUSG00000005583	0.17178	0.0580342	-0.114004	0.45592	-0.42624	-0.539986	-0.113857	0.483548	-0.113857	0.483548	0.743094	Mef2c
ENSMUSG00000005609	0.0866424	0.206478	0.119775	0.1108	-0.395489	-0.275653	0.119885	0.136912	0.119885	0.136912	0.393179	Ctr9
ENSMUSG00000005610	0.182886	0.318492	0.135578	0.031101	-0.0644589	0.0711476	0.135578	0.0257532	0.135578	0.031101	0.16591	Eif4g2
ENSMUSG00000005611	-0.271444	-0.466007	-0.194521	0.117507	-0.348511	-0.543074	-0.194666	0.176582	-0.194666	0.176582	0.45419	Mrvi1
ENSMUSG00000005615	-0.0531558	0.141992	0.195145	0.0184388	-0.135147	0.060001	0.195145	0.0264916	0.195145	0.0264916	0.149463	Pcyt1a
ENSMUSG00000005621	-0.151139	0.0319745	0.183161	0.0936379	-0.843016	-0.659902	0.183147	0.180821	0.183147	0.180821	0.459936	Zfp592
ENSMUSG00000005625	-0.825475	-1.01631	-0.190922	0.0128062	0.580369	0.389531	-0.190922	0.010949	-0.190922	0.0128062	0.0966742	Psmd4
ENSMUSG00000005656	-0.0335348	0.0504539	0.0840343	0.334507	0.277637	0.361626	0.0840343	0.32633	0.0840343	0.334507	0.624275	Snx6
ENSMUSG00000005667	0.185798	0.202422	0.0166529	0.816399	0.39818	0.414804	0.0165762	0.806341	0.0166529	0.816399	0.923409	Mthfd2
ENSMUSG00000005674	-0.248417	-0.272636	-0.0241452	0.854371	0.221487	0.197268	-0.0244077	0.856577	-0.0244077	0.856577	0.940846	Tomm40l
ENSMUSG00000005682	0.630056	0.899933	0.269688	0.00634362	-1.10405	-0.834178	0.270219	0.0152016	0.270219	0.0152016	0.106687	Pan2
ENSMUSG00000005683	-0.128916	-0.1093	0.0195927	0.772082	0.238312	0.257928	0.0195927	0.785108	0.0195927	0.785108	0.911234	Cs
ENSMUSG00000005686	0.299264	0.163424	-0.135711	0.253457	-0.456888	-0.592728	-0.135711	0.318695	-0.135711	0.318695	0.609927	Ampd3
ENSMUSG00000005687	0.538254	0.598436	0.0601633	0.517404	0.452745	0.512927	0.0602759	0.47785	0.0601633	0.517404	0.765264	Bcas2
ENSMUSG00000005698	-0.0788301	-0.00560302	0.0732505	0.375744	-0.194654	-0.121427	0.0732505	0.413427	0.0732505	0.413427	0.691993	Ctcf
ENSMUSG00000005699	0.212868	-0.0701312	-0.283196	0.0626814	0.577332	0.294333	-0.283023	0.051989	-0.283196	0.0626814	0.24829	Pard6a
ENSMUSG00000005718	0.649997	0.542574	-0.107155	0.520742	-0.000200945	-0.107624	-0.107074	0.575405	-0.107074	0.575405	0.80034	Tfap4
ENSMUSG00000005732	0.0700708	0.121617	0.0515334	0.499677	0.733503	0.785049	0.051535	0.479941	0.0515334	0.499677	0.754411	Ranbp1
ENSMUSG00000005774	0.227704	0.106233	-0.121246	0.404476	-0.331613	-0.453084	-0.121503	0.471272	-0.121503	0.471272	0.73643	Rfx5
ENSMUSG00000005779	0.197079	0.223289	0.0263	0.74738	0.704789	0.730998	0.0263	0.783119	0.0263	0.783119	0.910182	Psmb4
ENSMUSG00000005802	-0.434703	-0.353812	0.0809797	0.430677	0.0204569	0.101347	0.0807516	0.473219	0.0807516	0.473219	0.736821	Slc30a4
ENSMUSG00000005803	-0.271732	0.110034	0.381491	0.0270272	0.353073	0.734839	0.38184	0.0106387	0.381491	0.0270272	0.151104	Sqor
ENSMUSG00000005804	0.286488	0.479838	0.193224	0.0932173	0.144531	0.337881	0.193473	0.0560147	0.193224	0.0932173	0.313719	Bloc1s6
ENSMUSG00000005813	0.355271	0.564424	0.209275	0.058371	-0.167291	0.0418628	0.209303	0.0972928	0.209303	0.0972928	0.320516	Metap1
ENSMUSG00000005823	-0.636681	-0.703699	-0.0671848	0.501823	-0.0594359	-0.126454	-0.0671848	0.507256	-0.0671848	0.507256	0.75938	Gpr108
ENSMUSG00000005846	0.294047	0.291433	-0.00256444	0.973223	0.306801	0.304187	-0.00256444	0.973407	-0.00256444	0.973407	0.988789	Rsl1d1
ENSMUSG00000005871	-0.251896	0.249894	0.502013	0.0018449	2.65083	3.15262	0.502	0.0285426	0.502	0.0285426	0.156539	Apc
ENSMUSG00000005873	-0.252184	-0.186221	0.0659787	0.366269	0.281808	0.347772	0.0659749	0.365107	0.0659787	0.366269	0.652099	Reep5
ENSMUSG00000005881	-0.320233	-0.208333	0.111798	0.166641	0.224667	0.336567	0.111969	0.130177	0.111798	0.166641	0.440061	Ergic3
ENSMUSG00000005882	0.342659	0.295202	-0.0474261	0.684809	0.234171	0.186714	-0.0474261	0.689122	-0.0474261	0.689122	0.865088	Uqcc1
ENSMUSG00000005886	-0.13305	-0.366807	-0.233827	0.00467531	-0.898225	-1.13198	-0.233702	0.0122997	-0.233702	0.0122997	0.0941494	Ncoa2
ENSMUSG00000005893	0.292971	0.244725	-0.0484289	0.556397	-0.727607	-0.775854	-0.0482985	0.536901	-0.0484289	0.556397	0.790389	Nr2c2
ENSMUSG00000005897	-0.0411471	0.00601273	0.0469828	0.719889	-0.303801	-0.256641	0.0472676	0.73156	0.0472676	0.73156	0.886453	Nr2c1
ENSMUSG00000005899	-0.0832476	-0.0950849	-0.0120157	0.917572	-0.411321	-0.423159	-0.0117544	0.922479	-0.0117544	0.922479	0.968641	Smpd4
ENSMUSG00000005907	0.566289	0.736481	0.169939	0.244795	-0.901179	-0.730987	0.170672	0.307942	0.170672	0.307942	0.60127	Pex1
ENSMUSG00000005917	-0.448068	-0.307931	0.139951	0.462956	-0.0428437	0.0972929	0.139951	0.474471	0.139951	0.474471	0.737311	Otx1
ENSMUSG00000005936	0.223269	-0.042701	-0.265927	0.000507698	0.327061	0.0610913	-0.265927	0.000657216	-0.265927	0.000657216	0.0123002	Kctd20
ENSMUSG00000005949	0.0357482	0.211629	0.175951	0.236249	-0.768136	-0.592256	0.175974	0.311622	0.175974	0.311622	0.604068	Ctns
ENSMUSG00000005968	0.15955	0.221138	0.0617423	0.728379	0.0356594	0.0972468	0.0617423	0.75466	0.0617423	0.75466	0.89812	Tuft1
ENSMUSG00000005973	0.086769	0.212841	0.12617	0.153956	0.309554	0.435626	0.12617	0.177331	0.12617	0.177331	0.455138	Rcn1
ENSMUSG00000005981	0.247979	0.2468	-0.00112094	0.986234	0.284806	0.283627	-0.00112094	0.986532	-0.00112094	0.986532	0.993421	Trap1
ENSMUSG00000005982	-0.40687	0.400433	0.806305	0.0463063	-0.414188	0.393116	0.807612	1.22193e-08	0.806305	0.0463063	0.210172	Naa60
ENSMUSG00000005986	0.212347	-0.0965742	-0.309355	0.0625942	-0.312259	-0.621181	-0.308836	0.0836053	-0.308836	0.0836053	0.295257	Ankrd13d
ENSMUSG00000006005	0.141481	0.0473292	-0.0941488	0.293286	0.324762	0.23061	-0.0941488	0.342162	-0.0941488	0.342162	0.631085	Tpr
ENSMUSG00000006010	0.0415412	0.0499473	0.00843615	0.931376	0.197396	0.205802	0.00843615	0.932091	0.00843615	0.932091	0.971198	Odr4
ENSMUSG00000006021	-0.664438	-0.74085	-0.0766103	0.582312	-0.158182	-0.234594	-0.0768079	0.575059	-0.0766103	0.582312	0.804684	Kptn
ENSMUSG00000006024	0.0668382	-0.0768797	-0.14385	0.0963077	-0.134618	-0.278336	-0.143655	0.0992661	-0.143655	0.0992661	0.322983	Napa
ENSMUSG00000006050	-0.210835	-0.28756	-0.0766388	0.428734	0.63651	0.559786	-0.0768465	0.441845	-0.0768465	0.441845	0.712594	Sra1
ENSMUSG00000006057	0.137757	-0.00173654	-0.139448	0.183452	1.11095	0.971454	-0.139509	0.164839	-0.139448	0.183452	0.464637	Atp5g1
ENSMUSG00000006058	-0.0705147	-0.140146	-0.0696847	0.510708	0.574116	0.504485	-0.0697536	0.487032	-0.0696847	0.510708	0.761525	Snf8
ENSMUSG00000006095	-0.134659	-0.116775	0.017961	0.851474	0.586068	0.603952	0.017961	0.856903	0.017961	0.856903	0.940943	Tbcb
ENSMUSG00000006127	1.44376	1.68232	0.238551	0.0969501	-0.52876	-0.290194	0.239348	0.136159	0.239348	0.136159	0.391749	Inpp5k
ENSMUSG00000006134	0.0114129	0.0417873	0.030328	0.688215	-0.284177	-0.253802	0.030328	0.704263	0.030328	0.704263	0.873234	Crkl
ENSMUSG00000006169	0.0933729	-0.0342795	-0.127686	0.0694925	0.114239	-0.013413	-0.127725	0.0820337	-0.127725	0.0820337	0.292361	Clint1
ENSMUSG00000006191	0.131122	0.307101	0.176244	0.328007	0.00404331	0.180022	0.17637	0.381941	0.17637	0.381941	0.665109	Cdkal1
ENSMUSG00000006215	0.444049	0.557557	0.113371	0.325929	-0.375315	-0.261807	0.113707	0.353272	0.113707	0.353272	0.64106	Zbtb17
ENSMUSG00000006219	-0.46069	-0.747103	-0.286457	0.0919323	0.116041	-0.170372	-0.286895	0.111155	-0.286895	0.111155	0.345978	Fblim1
ENSMUSG00000006262	0.24701	-0.200033	-0.447119	2.53961e-07	0.0451303	-0.401914	-0.446982	8.74474e-07	-0.446982	8.74474e-07	5.58612e-05	Mob1b
ENSMUSG00000006270	-0.717036	-0.606411	0.110587	0.551793	-0.110882	-0.000256326	0.110176	0.56885	0.110176	0.56885	0.796642	Vax1
ENSMUSG00000006273	-0.0921147	0.108441	0.20057	0.001728	0.11255	0.313106	0.20057	0.00372348	0.20057	0.00372348	0.0425606	Atp6v1b2
ENSMUSG00000006276	0.404381	0.346172	-0.0582532	0.555871	-0.526652	-0.584862	-0.0582676	0.576924	-0.0582676	0.576924	0.800812	Eps15l1
ENSMUSG00000006281	0.212914	-0.56305	-0.77547	0.0278795	-0.761974	-1.53794	-0.776504	0.075181	-0.776504	0.075181	0.276976	Tep1
ENSMUSG00000006288	-0.27817	-0.390839	-0.112638	0.292826	0.287383	0.174714	-0.112638	0.331715	-0.112638	0.331715	0.621508	Ttc5
ENSMUSG00000006289	-0.0140485	-0.0566098	-0.0425495	0.720261	0.513936	0.471374	-0.0426129	0.709002	-0.0425495	0.720261	0.880758	Osgep
ENSMUSG00000006299	0.0256753	-0.0282078	-0.0539445	0.414176	0.375078	0.321195	-0.0539224	0.408579	-0.0539445	0.414176	0.692785	Aamp
ENSMUSG00000006301	-0.573311	-0.36976	0.203408	0.0502272	-0.362149	-0.158598	0.203581	0.0308114	0.203408	0.0502272	0.220262	Tmbim1
ENSMUSG00000006304	-0.423948	-0.42287	0.00112097	0.987116	0.535965	0.537042	0.00112097	0.987235	0.00112097	0.987235	0.993837	Arpc2
ENSMUSG00000006307	0.00790735	-0.114264	-0.122052	0.606254	-1.74025	-1.86242	-0.122052	0.670743	-0.122052	0.670743	0.855334	Kmt2b
ENSMUSG00000006315	-0.190528	-0.150447	0.0401015	0.714643	0.708594	0.748676	0.0401015	0.712284	0.0401015	0.714643	0.878336	Tmem147
ENSMUSG00000006333	0.222565	0.0151701	-0.207329	0.0187189	1.47837	1.27097	-0.207385	0.0273311	-0.207385	0.0273311	0.152069	Rps9
ENSMUSG00000006335	0.237349	0.0800232	-0.157474	0.310951	0.254392	0.0970666	-0.157139	0.313267	-0.157139	0.313267	0.605388	Tfpt
ENSMUSG00000006356	-0.625064	-0.521061	0.103927	0.355204	0.36265	0.466654	0.103921	0.313935	0.103927	0.355204	0.642621	Crip2
ENSMUSG00000006360	0.008309	-0.0647997	-0.0729832	0.559075	1.24834	1.17523	-0.0732505	0.534589	-0.0729832	0.559075	0.792298	Crip1
ENSMUSG00000006362	0.422699	-0.00542608	-0.428504	0.000106872	-0.795842	-1.22397	-0.428221	0.000267767	-0.428221	0.000267767	0.00624151	Cbfa2t3
ENSMUSG00000006369	-0.143048	-0.259528	-0.116418	0.210051	-0.310822	-0.427301	-0.116418	0.261187	-0.116418	0.261187	0.555578	Fbln1
ENSMUSG00000006373	0.246071	0.29568	0.0494964	0.640329	0.241553	0.291163	0.0496055	0.610656	0.0494964	0.640329	0.837156	Pgrmc1
ENSMUSG00000006378	-0.308297	-0.227864	0.0805074	0.430827	0.488841	0.569274	0.0805074	0.454606	0.0805074	0.454606	0.723191	Gcat
ENSMUSG00000006390	-0.418822	-0.304427	0.114343	0.260346	-0.0170413	0.0973539	0.114343	0.281632	0.114343	0.281632	0.57564	Elovl1
ENSMUSG00000006392	-0.0630737	0.223033	0.286099	0.0117356	0.155523	0.441629	0.286179	0.00918797	0.286099	0.0117356	0.0916064	Med8
ENSMUSG00000006395	0.0513588	-0.07856	-0.129911	0.501848	0.791394	0.661475	-0.129814	0.473125	-0.129911	0.501848	0.756201	Hyi
ENSMUSG00000006403	0.75759	0.798226	0.0403411	0.749135	-0.552639	-0.512004	0.0410527	0.773973	0.0410527	0.773973	0.905823	Adamts4
ENSMUSG00000006412	0.261168	0.288107	0.0270414	0.769618	0.715117	0.742057	0.0270414	0.774952	0.0270414	0.774952	0.905823	Pfdn2
ENSMUSG00000006418	0.370502	0.484713	0.114178	0.165854	0.321012	0.435222	0.114178	0.165203	0.114178	0.165854	0.438899	Rnf114
ENSMUSG00000006423	-0.301716	-0.308267	-0.00661507	0.962838	0.0340096	0.0274585	-0.00661507	0.962257	-0.00661507	0.962838	0.984825	C330007P06Rik
ENSMUSG00000006435	0.448593	0.158532	-0.290153	0.000264557	-0.205167	-0.495228	-0.290129	0.000642954	-0.290129	0.000642954	0.0121325	Neurl1a
ENSMUSG00000006442	-0.0938073	-0.0768098	0.0169802	0.829636	0.421904	0.438902	0.0170057	0.812328	0.0169802	0.829636	0.929461	Srm
ENSMUSG00000006456	0.179635	-0.0578344	-0.237593	0.00974746	-0.0748103	-0.312279	-0.237389	0.0078901	-0.237593	0.00974746	0.0815088	Rbm14
ENSMUSG00000006463	1.05811	1.98766	0.929496	2.07856e-11	-0.35543	0.574115	0.930609	3.96829e-10	0.930609	3.96829e-10	5.72171e-08	Zdhhc24
ENSMUSG00000006464	0.100964	0.0739979	-0.0272454	0.832741	-0.814758	-0.841725	-0.0269427	0.852056	-0.0269427	0.852056	0.939193	Bbs1
ENSMUSG00000006471	0.125592	-0.127967	-0.253803	0.0785408	-1.0158	-1.26936	-0.253517	0.125226	-0.253517	0.125226	0.369965	Ndor1
ENSMUSG00000006476	-0.0808022	-0.21799	-0.137421	0.311465	-0.613246	-0.750434	-0.137147	0.306403	-0.137421	0.311465	0.604068	Nsmf
ENSMUSG00000006494	0.116429	-0.0701917	-0.186761	0.0499498	0.075415	-0.111206	-0.186562	0.049557	-0.186761	0.0499498	0.219766	Pdk1
ENSMUSG00000006498	0.185856	0.317714	0.131808	0.110999	-0.28716	-0.155303	0.131959	0.162972	0.131959	0.162972	0.434566	Ptbp1
ENSMUSG00000006517	-0.375311	-0.375142	0.000180035	0.994759	0.345039	0.345208	0.000180035	0.998033	0.000180035	0.998033	0.999103	Mvd
ENSMUSG00000006526	-0.335876	-0.351451	-0.0159101	0.927361	-0.415164	-0.430739	-0.0159101	0.929496	-0.0159101	0.929496	0.970238	Stimate
ENSMUSG00000006527	-0.175727	-0.117575	0.0580403	0.629342	-0.364061	-0.305909	0.0580403	0.624515	0.0580403	0.629342	0.830212	Sfmbt1
ENSMUSG00000006575	-0.0941847	-0.263234	-0.169094	0.0113219	0.154691	-0.0143583	-0.169003	0.0134646	-0.169003	0.0134646	0.0989791	Rundc3a
ENSMUSG00000006576	-0.267822	-0.695096	-0.427424	0.00462403	-0.73215	-1.15942	-0.427549	0.0166714	-0.427549	0.0166714	0.113337	Slc4a3
ENSMUSG00000006585	0.743855	0.507052	-0.236881	0.0315059	0.0826729	-0.15413	-0.236613	0.0535137	-0.236613	0.0535137	0.228683	Cdt1
ENSMUSG00000006586	-0.224621	-0.176196	0.0481811	0.786376	-0.512812	-0.464387	0.0481811	0.803047	0.0481811	0.803047	0.918535	Runx1t1
ENSMUSG00000006589	-0.235132	-0.239312	-0.00417128	0.958442	0.779834	0.775654	-0.00417128	0.957885	-0.00417128	0.958442	0.982585	Aprt
ENSMUSG00000006599	0.623528	0.687637	0.0639938	0.503169	0.190638	0.254747	0.0642002	0.480747	0.0639938	0.503169	0.757192	Gtf2h1
ENSMUSG00000006641	0.295373	0.0741191	-0.221593	0.234156	-0.365194	-0.586448	-0.221216	0.264003	-0.221216	0.264003	0.558229	Slc5a6
ENSMUSG00000006651	-0.417838	-0.436862	-0.0190168	0.790283	-0.0871745	-0.106198	-0.0190168	0.786781	-0.0190168	0.790283	0.913813	Aplp1
ENSMUSG00000006673	-0.14142	-0.175445	-0.0339911	0.649507	-0.0765301	-0.110555	-0.0339911	0.655594	-0.0339911	0.655594	0.84626	Qrich1
ENSMUSG00000006675	-0.140237	0.124877	0.264787	0.119563	-0.769102	-0.503988	0.265072	0.158099	0.265072	0.158099	0.428603	P4htm
ENSMUSG00000006676	-0.075312	-0.245949	-0.170629	0.0651718	-0.779888	-0.950524	-0.170703	0.11911	-0.170703	0.11911	0.359719	Usp19
ENSMUSG00000006678	0.233214	0.059742	-0.173597	0.309046	0.342247	0.168775	-0.173597	0.313424	-0.173597	0.313424	0.605388	Pola1
ENSMUSG00000006699	-0.169011	0.0110727	0.180148	0.0126175	0.423167	0.603251	0.180148	0.0136074	0.180148	0.0136074	0.0994491	Cdc42
ENSMUSG00000006705	0.104405	0.21718	0.112622	0.243763	-0.192414	-0.0796389	0.112833	0.246676	0.112833	0.246676	0.542418	Pknox1
ENSMUSG00000006717	-0.0716969	-0.0835369	-0.0116355	0.94807	1.08246	1.07062	-0.0119203	0.944508	-0.0116355	0.94807	0.977917	Acot13
ENSMUSG00000006728	-0.0230482	0.0353309	0.058341	0.42704	0.477427	0.535806	0.0583808	0.485987	0.0583808	0.485987	0.744658	Cdk4
ENSMUSG00000006731	-0.567824	-0.740131	-0.172362	0.157908	-0.361373	-0.53368	-0.172455	0.183427	-0.172455	0.183427	0.464637	B4galnt1
ENSMUSG00000006732	-0.305498	-0.170442	0.13498	0.200028	-0.0181924	0.116863	0.13498	0.205247	0.13498	0.205247	0.490541	Mettl1
ENSMUSG00000006736	-0.463229	-0.278995	0.184151	0.0168283	0.0722296	0.256464	0.184265	0.0112236	0.184151	0.0168283	0.114032	Tspan31
ENSMUSG00000006740	0.0623888	-0.174092	-0.23642	0.0363604	4.26728	4.0308	-0.236516	0.0964945	-0.236516	0.0964945	0.319318	Kif5b
ENSMUSG00000006763	-0.0975549	0.0328663	0.130417	0.339105	0.164744	0.295165	0.130552	0.367103	0.130552	0.367103	0.652567	Saal1
ENSMUSG00000006782	-0.443753	-0.486732	-0.0430849	0.725049	0.410558	0.367579	-0.0430007	0.710227	-0.0430849	0.725049	0.883222	Cnp
ENSMUSG00000006800	0.131569	0.216803	0.0853968	0.55758	-0.466649	-0.381415	0.085506	0.626578	0.085506	0.626578	0.828708	Sulf2
ENSMUSG00000006818	0.415771	0.429923	0.014206	0.860056	0.431083	0.445235	0.0141518	0.864057	0.0141518	0.864057	0.943682	Sod2
ENSMUSG00000006850	-0.132248	0.00410854	0.136175	0.507202	-0.0701501	0.0662061	0.136175	0.507629	0.136175	0.507629	0.759486	Tmco6
ENSMUSG00000006906	0.0140779	0.237347	0.223189	0.0204643	0.0454063	0.268676	0.223239	0.0249861	0.223239	0.0249861	0.145352	Stambp
ENSMUSG00000006920	0.0996077	0.363282	0.263518	0.00819477	-0.694783	-0.431109	0.263744	0.00655441	0.263518	0.00819477	0.072808	Ezh1
ENSMUSG00000006930	0.887161	0.577258	-0.31002	0.00109481	-0.248515	-0.558419	-0.309789	0.00197147	-0.309789	0.00197147	0.0274092	Hap1
ENSMUSG00000006931	-0.188555	-0.248199	-0.0595293	0.597024	0.218229	0.158585	-0.0597753	0.616727	-0.0597753	0.616727	0.823687	P3h4
ENSMUSG00000006932	0.0194896	-0.42792	-0.447404	1.18436e-08	1.25174	0.804331	-0.447404	3.81002e-08	-0.447404	3.81002e-08	3.3732e-06	Ctnnb1
ENSMUSG00000006941	0.105884	0.109145	0.00320554	0.972325	0.594226	0.597487	0.00324619	0.971004	0.00320554	0.972325	0.988411	Eif1b
ENSMUSG00000006998	0.0425038	0.176741	0.134238	0.0369257	0.166098	0.300335	0.134238	0.0415585	0.134238	0.0415585	0.197854	Psmd2
ENSMUSG00000007021	-0.233671	-0.173161	0.0604726	0.511399	-0.137577	-0.0770676	0.0604726	0.50634	0.0604726	0.511399	0.762078	Syngr3
ENSMUSG00000007029	0.160419	-0.0430226	-0.203349	0.0719016	-0.579097	-0.782539	-0.20355	0.134753	-0.20355	0.134753	0.389199	Vars
ENSMUSG00000007030	0.189216	0.0785871	-0.110749	0.426874	-0.609328	-0.719957	-0.110438	0.469665	-0.110438	0.469665	0.735847	Vwa7
ENSMUSG00000007036	0.334771	0.198986	-0.135752	0.112167	-0.255194	-0.39098	-0.135712	0.125289	-0.135712	0.125289	0.369965	Abhd16a
ENSMUSG00000007038	-0.298231	-0.257116	0.0410165	0.674697	-0.0530125	-0.0118975	0.0410165	0.696536	0.0410165	0.696536	0.868884	Neu1
ENSMUSG00000007039	-0.364268	-0.467745	-0.10345	0.154936	0.523701	0.420223	-0.10345	0.134433	-0.10345	0.154936	0.422987	Ddah2
ENSMUSG00000007041	0.552857	0.62242	0.0695173	0.335897	0.455482	0.525045	0.0696277	0.374374	0.0696277	0.374374	0.660109	Clic1
ENSMUSG00000007050	0.511517	0.323599	-0.187948	0.0960108	0.440706	0.252788	-0.187948	0.0853344	-0.187948	0.0960108	0.318548	Lsm2
ENSMUSG00000007080	1.09038	1.42599	0.335866	0.0499549	0.131025	0.466644	0.336673	0.068227	0.336673	0.068227	0.261235	Pole
ENSMUSG00000007207	-0.161775	-0.078728	0.0830507	0.36312	-0.41465	-0.331603	0.0831219	0.396463	0.0831219	0.396463	0.677073	Stx1a
ENSMUSG00000007216	0.211994	0.113142	-0.0990274	0.545385	-0.0877571	-0.18661	-0.0986775	0.570781	-0.0986775	0.570781	0.797596	Zfp775
ENSMUSG00000007338	0.330745	0.423368	0.0926313	0.362965	0.48201	0.574633	0.0926313	0.375688	0.0926313	0.375688	0.660309	Mrpl49
ENSMUSG00000007411	0.131612	0.069563	-0.0618264	0.626962	-0.0458441	-0.107893	-0.0621127	0.665417	-0.0621127	0.665417	0.852102	Mark3
ENSMUSG00000007415	0.0013431	-0.0286003	-0.0298842	0.765496	0.581708	0.551765	-0.0298432	0.759466	-0.0298842	0.765496	0.902522	Gatad1
ENSMUSG00000007458	-0.268611	-0.0851319	0.183538	0.0262756	0.168761	0.35224	0.183538	0.0245105	0.183538	0.0262756	0.148875	M6pr
ENSMUSG00000007476	-0.36394	-0.432407	-0.0684731	0.454022	-0.753974	-0.822442	-0.0684731	0.492314	-0.0684731	0.492314	0.750587	Lrrc8a
ENSMUSG00000007564	-0.010457	-0.0725314	-0.0621003	0.341798	0.27102	0.208946	-0.0621444	0.370988	-0.0621444	0.370988	0.656162	Ppp2r1a
ENSMUSG00000007570	-0.189791	-0.0438612	0.146232	0.320848	-0.119357	0.0265733	0.145752	0.389551	0.145752	0.389551	0.670589	Fance
ENSMUSG00000007589	-0.213859	-0.185125	0.0286699	0.862979	-0.0254262	0.00330756	0.0286699	0.868914	0.0286699	0.868914	0.946875	Tinf2
ENSMUSG00000007603	0.227105	0.0690243	-0.158203	0.0780109	-0.284775	-0.442855	-0.157987	0.0949753	-0.157987	0.0949753	0.316783	Dus3l
ENSMUSG00000007610	-0.426982	-0.58696	-0.160095	0.203956	-0.0167939	-0.176772	-0.160095	0.203446	-0.160095	0.203956	0.488551	Gtpbp3
ENSMUSG00000007613	-0.0909791	-0.0076562	0.0832512	0.283207	-0.455133	-0.37181	0.0832512	0.33305	0.0832512	0.33305	0.622725	Tgfbr1
ENSMUSG00000007617	-0.109686	-0.267718	-0.15824	0.159926	-0.142183	-0.300215	-0.158004	0.132748	-0.15824	0.159926	0.43115	Homer1
ENSMUSG00000007656	-0.0726	0.208874	0.281334	0.00634101	0.475995	0.757469	0.281443	0.00121906	0.281334	0.00634101	0.0611269	Arpp19
ENSMUSG00000007659	0.478857	0.373179	-0.105716	0.238857	-0.0914959	-0.197174	-0.105716	0.264438	-0.105716	0.264438	0.55848	Bcl2l1
ENSMUSG00000007670	-0.162252	-0.222796	-0.0604737	0.467885	-0.610279	-0.670823	-0.0604737	0.528682	-0.0604737	0.528682	0.771512	Khsrp
ENSMUSG00000007721	-0.0937142	-0.0164751	0.077281	0.422875	0.605808	0.683047	0.0771622	0.400871	0.077281	0.422875	0.698454	Ccdc124
ENSMUSG00000007739	0.110466	0.198115	0.0876977	0.163844	0.38346	0.471109	0.0876977	0.194495	0.0876977	0.194495	0.477277	Cct4
ENSMUSG00000007777	0.372139	0.31931	-0.0527826	0.683012	0.851663	0.798834	-0.0527966	0.662544	-0.0527826	0.683012	0.862136	0610009B22Rik
ENSMUSG00000007783	-0.110069	-0.0585467	0.0513398	0.637822	-0.712953	-0.661431	0.0514871	0.654334	0.0514871	0.654334	0.845283	Cpt1c
ENSMUSG00000007812	0.261484	0.365954	0.104566	0.197527	0.0939102	0.19838	0.104566	0.242397	0.104566	0.242397	0.537387	Zfp655
ENSMUSG00000007815	-0.0884192	-0.00784267	0.0805514	0.280725	0.347981	0.428557	0.0805077	0.296373	0.0805077	0.296373	0.590966	Rhoa
ENSMUSG00000007817	0.0120103	-0.198314	-0.210444	0.036055	-1.08253	-1.29285	-0.210442	0.0728544	-0.210442	0.0728544	0.271436	Zmiz1
ENSMUSG00000007827	0.212163	0.317405	0.10518	0.388111	-0.164643	-0.0594015	0.105244	0.448227	0.105244	0.448227	0.717851	Ankrd26
ENSMUSG00000007833	-0.312569	-0.3137	-0.00104056	0.993924	-0.104393	-0.105524	-0.0013007	0.991146	-0.00104056	0.993924	0.996986	Aldh16a1
ENSMUSG00000007836	-0.0495501	-0.129473	-0.0799723	0.303875	0.105728	0.0258044	-0.0799723	0.319348	-0.0799723	0.319348	0.610103	Hnrnpa0
ENSMUSG00000007850	0.0720688	0.405768	0.333771	5.37925e-07	-0.192185	0.141515	0.333766	8.00731e-07	0.333766	8.00731e-07	5.14763e-05	Hnrnph1
ENSMUSG00000007880	-0.143046	-0.396107	-0.253168	0.00862701	-1.325	-1.57806	-0.253168	0.0115586	-0.253168	0.0115586	0.0909995	Arid1a
ENSMUSG00000007888	-2.72122	-3.07529	-0.355087	0.017297	-0.328305	-0.682375	-0.355184	0.00817595	-0.355087	0.017297	0.116076	Crlf1
ENSMUSG00000007891	-0.507419	-0.341116	0.166358	0.0214038	0.057215	0.223518	0.166358	0.0307168	0.166358	0.0307168	0.1647	Ctsd
ENSMUSG00000007892	0.217108	-0.0551515	-0.272254	0.00401062	1.79039	1.51813	-0.272322	0.00714275	-0.272322	0.00714275	0.0659284	Rplp1
ENSMUSG00000007908	-0.120097	-0.482189	-0.362134	0.0149265	0.0870112	-0.275082	-0.362326	0.0241638	-0.362326	0.0241638	0.142706	Hmgcll1
ENSMUSG00000007944	0.487027	0.434726	-0.0522331	0.747695	0.817567	0.765266	-0.052042	0.738899	-0.0522331	0.747695	0.894368	Ttc9b
ENSMUSG00000007946	0.171969	0.0478352	-0.12415	0.136152	0.250721	0.126588	-0.124119	0.192323	-0.124119	0.192323	0.475076	Phox2a
ENSMUSG00000007950	0.206925	0.0879983	-0.118884	0.208189	0.493168	0.374241	-0.118985	0.169529	-0.118884	0.208189	0.495695	Abhd8
ENSMUSG00000007987	0.0921257	-0.0137272	-0.105809	0.403185	0.486229	0.380376	-0.105809	0.405119	-0.105809	0.405119	0.684555	Ift22
ENSMUSG00000007989	0.212837	0.225441	0.0125082	0.87726	-0.741522	-0.728919	0.0126895	0.884164	0.0126895	0.884164	0.952869	Fzd3
ENSMUSG00000008035	0.279335	0.382975	0.103611	0.171643	0.113348	0.216988	0.103592	0.210715	0.103592	0.210715	0.498074	Mid1ip1
ENSMUSG00000008036	0.840775	1.04724	0.206546	0.0285532	0.573939	0.780405	0.206546	0.0244373	0.206546	0.0285532	0.156539	Ap2s1
ENSMUSG00000008140	-0.287587	-0.20639	0.0812099	0.319016	0.0217772	0.102974	0.0812099	0.274728	0.0812099	0.319016	0.609927	Emc10
ENSMUSG00000008153	0.17007	0.0978357	-0.0721964	0.505343	-0.470117	-0.542351	-0.0721575	0.560071	-0.0721575	0.560071	0.793152	Clstn3
ENSMUSG00000008167	0.304715	0.0374522	-0.267337	0.0125213	-0.141976	-0.409239	-0.267231	0.0201345	-0.267231	0.0201345	0.127404	Fbxw9
ENSMUSG00000008200	0.0843501	0.217606	0.133215	0.144619	-1.03954	-0.906283	0.133342	0.180898	0.133342	0.180898	0.460015	Fnbp4
ENSMUSG00000008206	-0.673816	-0.911893	-0.238055	0.00360042	-0.166375	-0.404453	-0.238055	0.00328321	-0.238055	0.00360042	0.0417074	Cers4
ENSMUSG00000008226	0.084391	0.501252	0.416843	0.0174346	0.179872	0.596733	0.417225	0.0117399	0.416843	0.0174346	0.116612	Scrn3
ENSMUSG00000008301	0.010985	0.12985	0.118982	0.175876	0.414653	0.533517	0.11879	0.175597	0.118982	0.175876	0.453088	Phax
ENSMUSG00000008305	-0.341272	-0.490766	-0.149737	0.336768	-0.0407619	-0.190256	-0.149737	0.341242	-0.149737	0.341242	0.630196	Tle1
ENSMUSG00000008318	-0.671274	-0.117044	0.553647	0.00112114	-0.492647	0.0615824	0.55418	0.000547785	0.553647	0.00112114	0.018609	Relt
ENSMUSG00000008333	0.0059776	0.0761949	0.0703272	0.455611	0.679778	0.749996	0.0701874	0.4761	0.0701874	0.4761	0.738819	Snrpb2
ENSMUSG00000008348	0.225958	-0.0887998	-0.314818	0.000729543	-0.565925	-0.880683	-0.314707	0.00489467	-0.314707	0.00489467	0.0510878	Ubc
ENSMUSG00000008373	0.0120542	0.119575	0.107541	0.3176	0.396301	0.503822	0.107541	0.361465	0.107541	0.361465	0.647701	Prpf31
ENSMUSG00000008384	-0.626474	-0.459868	0.166577	0.309148	0.499542	0.666148	0.166263	0.268706	0.166577	0.309148	0.601896	Sertad1
ENSMUSG00000008393	-0.179286	-0.256741	-0.0775466	0.397643	0.505006	0.427551	-0.0775466	0.359731	-0.0775466	0.397643	0.677848	Carhsp1
ENSMUSG00000008398	-0.209946	-0.209643	0.000360097	0.995277	-0.0345897	-0.0342863	0.000360097	0.996715	0.000360097	0.996715	0.998664	Elk3
ENSMUSG00000008429	0.0160858	0.153565	0.137545	0.236236	-0.179683	-0.0422034	0.137435	0.259008	0.137435	0.259008	0.55337	Herpud2
ENSMUSG00000008435	-0.288565	-0.0119599	0.276789	0.0210602	-0.158316	0.118289	0.276469	0.0332191	0.276469	0.0332191	0.172558	Rdh13
ENSMUSG00000008450	0.226628	0.53271	0.306048	0.00157765	0.31459	0.620672	0.306048	0.00100749	0.306048	0.00157765	0.023367	Nutf2
ENSMUSG00000008475	-0.155288	-0.174619	-0.019272	0.790061	0.482303	0.462972	-0.019272	0.78979	-0.019272	0.790061	0.913813	Arpc5
ENSMUSG00000008489	-0.375262	-0.423786	-0.0484728	0.682975	0.0977801	0.0492562	-0.0487377	0.701253	-0.0487377	0.701253	0.871723	Elavl2
ENSMUSG00000008496	0.375473	0.444021	0.0689391	0.716107	-1.09442	-1.02588	0.0689391	0.785965	0.0689391	0.785965	0.911495	Pou2f2
ENSMUSG00000008575	-0.490693	-0.563136	-0.0724708	0.404763	-0.797707	-0.87015	-0.0724708	0.435023	-0.0724708	0.435023	0.7073	Nfib
ENSMUSG00000008604	-0.0227622	-0.183409	-0.160763	0.0375047	-0.295032	-0.455679	-0.160587	0.0443165	-0.160587	0.0443165	0.205177	Ubqln4
ENSMUSG00000008668	0.251157	0.0735931	-0.177494	0.0134903	1.3077	1.13013	-0.177494	0.00786312	-0.177494	0.0134903	0.099024	Rps18
ENSMUSG00000008682	-0.102703	-0.138265	-0.0356135	0.694684	0.941647	0.906085	-0.0354953	0.663169	-0.0356135	0.694684	0.867859	Rpl10
ENSMUSG00000008683	0.0502915	-0.145221	-0.195551	0.0223746	1.56068	1.36517	-0.19558	0.0433447	-0.19558	0.0433447	0.202457	Rps15a
ENSMUSG00000008690	0.264646	0.166406	-0.0981681	0.247572	0.256054	0.157813	-0.0981489	0.254131	-0.0981489	0.254131	0.549664	Ncaph2
ENSMUSG00000008730	0.349082	0.150801	-0.19837	0.0168784	-0.544448	-0.742728	-0.19819	0.0210514	-0.19819	0.0210514	0.130994	Hipk1
ENSMUSG00000008763	-0.282555	-0.0224782	0.260008	0.00551028	-0.612437	-0.35236	0.260008	0.00871577	0.260008	0.00871577	0.0756391	Man1a2
ENSMUSG00000008822	0.207766	0.0391807	-0.168473	0.322533	0.867795	0.69921	-0.168454	0.304509	-0.168473	0.322533	0.612731	Acyp1
ENSMUSG00000008855	0.239244	-0.0293879	-0.268535	0.0041031	-0.405598	-0.67423	-0.268614	0.0127648	-0.268614	0.0127648	0.0964331	Hdac5
ENSMUSG00000008859	-0.177931	-0.182039	-0.00414986	0.964436	0.626268	0.62216	-0.00414986	0.963862	-0.00414986	0.964436	0.985729	Rala
ENSMUSG00000008892	-0.132025	-0.0761729	0.0559103	0.407015	0.593279	0.649131	0.0559103	0.416845	0.0559103	0.416845	0.695056	Vdac3
ENSMUSG00000008958	0.0752763	0.115765	0.0404057	0.671061	0.0355477	0.0760361	0.0406098	0.668432	0.0404057	0.671061	0.855611	Vps72
ENSMUSG00000008976	1.6121	1.36424	-0.247824	0.00100565	-0.197557	-0.445422	-0.247824	0.00144174	-0.247824	0.00144174	0.021882	Gabpa
ENSMUSG00000008999	-0.931252	-0.831865	0.0992356	0.402123	-0.297393	-0.198007	0.0992356	0.42238	0.0992356	0.42238	0.698178	Bmp7
ENSMUSG00000009013	-0.13884	-0.0465369	0.0923536	0.288522	0.818427	0.91073	0.0923536	0.33569	0.0923536	0.33569	0.625455	Dynll1
ENSMUSG00000009030	-0.237185	-0.0975234	0.139734	0.160264	0.228408	0.368069	0.139734	0.156834	0.139734	0.160264	0.431663	Pdcl
ENSMUSG00000009035	-0.11513	-0.200461	-0.0854141	0.313516	-0.446983	-0.532315	-0.0854141	0.354129	-0.0854141	0.354129	0.642269	Tmem184b
ENSMUSG00000009073	0.0864546	-0.297226	-0.383711	1.17976e-06	-0.156248	-0.539928	-0.383708	7.43573e-08	-0.383711	1.17976e-06	7.16092e-05	Nf2
ENSMUSG00000009076	-0.236325	-0.116213	0.120029	0.366736	0.565073	0.685185	0.119969	0.322129	0.120029	0.366736	0.652567	Zmat5
ENSMUSG00000009079	-0.0503213	-0.135185	-0.0849256	0.24837	-0.449105	-0.533968	-0.0847942	0.263414	-0.0847942	0.263414	0.557712	Ewsr1
ENSMUSG00000009090	-0.032545	-0.0760166	-0.0435564	0.590724	-0.377582	-0.421054	-0.043392	0.607598	-0.043392	0.607598	0.819096	Ap1b1
ENSMUSG00000009097	0.254714	-0.0153833	-0.270348	0.0798564	-0.136033	-0.40613	-0.270146	0.104064	-0.270146	0.104064	0.333329	Tbx1
ENSMUSG00000009112	0.290316	0.0463146	-0.243986	0.00379684	0.179974	-0.0640278	-0.244078	0.004802	-0.244078	0.004802	0.0506324	Bcl2l13
ENSMUSG00000009207	-0.246251	-0.189089	0.0571119	0.587937	-0.455747	-0.398584	0.0571119	0.592065	0.0571119	0.592065	0.810376	Lnpk
ENSMUSG00000009216	0.624931	0.513894	-0.111342	0.52615	0.120846	0.00980884	-0.1106	0.543318	-0.1106	0.543318	0.78071	Fam163b
ENSMUSG00000009291	-0.377856	-0.311448	0.0663297	0.396387	-0.257419	-0.191012	0.0663297	0.377102	0.0663297	0.396387	0.677073	Pttg1ip
ENSMUSG00000009292	2.31111	1.56026	-0.750772	2.02499e-13	0.718808	-0.0320449	-0.750477	3.59533e-12	-0.750477	3.59533e-12	6.71994e-10	Trpm2
ENSMUSG00000009293	0.239634	0.517934	0.278204	0.00125172	0.107328	0.385629	0.278392	0.000818557	0.278204	0.00125172	0.0199515	Ube2g2
ENSMUSG00000009394	-0.0702521	-0.26527	-0.195043	0.00346479	-0.0392802	-0.234298	-0.19509	0.00531599	-0.19509	0.00531599	0.0539782	Syn2
ENSMUSG00000009406	0.25274	1.21466	0.961952	1.06513e-17	0.162872	1.12479	0.962277	2.21746e-16	0.962277	2.21746e-16	6.5826e-14	Elk1
ENSMUSG00000009418	0.0403781	-0.217101	-0.257485	0.0365159	-1.30003	-1.5575	-0.257466	0.090398	-0.257466	0.090398	0.30823	Nav1
ENSMUSG00000009470	0.176432	0.181404	0.00497591	0.944742	-0.365389	-0.360417	0.00497591	0.949294	0.00497591	0.949294	0.978674	Tnpo1
ENSMUSG00000009535	0.272308	0.387213	0.114993	0.122813	0.172612	0.287516	0.11491	0.148253	0.11491	0.148253	0.413504	Rnmt
ENSMUSG00000009549	0.145202	0.212024	0.0668389	0.440792	0.824055	0.890877	0.0668389	0.444168	0.0668389	0.444168	0.71442	Srp14
ENSMUSG00000009555	0.0113875	0.0127181	0.00140107	0.984959	-0.14856	-0.147229	0.00140107	0.988639	0.00140107	0.988639	0.994651	Cdk9
ENSMUSG00000009563	-0.175913	-0.145001	0.0307848	0.798661	0.127602	0.158515	0.0307897	0.791509	0.0307848	0.798661	0.916739	Tor2a
ENSMUSG00000009566	0.046439	-0.182967	-0.229359	0.0378467	-0.172874	-0.402279	-0.22957	0.0539528	-0.22957	0.0539528	0.22977	Fpgs
ENSMUSG00000009569	0.171276	0.0585146	-0.112834	0.330201	-0.944257	-1.05702	-0.112862	0.369516	-0.112862	0.369516	0.654532	Mrtfb
ENSMUSG00000009575	-0.0331377	-0.0570343	-0.0238737	0.753314	-0.245216	-0.269113	-0.0238737	0.774709	-0.0238737	0.774709	0.905823	Cbx5
ENSMUSG00000009585	-0.105085	-0.228206	-0.12337	0.303681	0.195554	0.0724326	-0.123141	0.298849	-0.12337	0.303681	0.597653	Apobec3
ENSMUSG00000009614	0.359767	0.283771	-0.0759855	0.41024	-0.0439858	-0.119982	-0.0759855	0.424063	-0.0759855	0.424063	0.699586	Sardh
ENSMUSG00000009621	-0.376727	-0.465466	-0.0888119	0.387246	-0.777872	-0.86661	-0.0888119	0.444014	-0.0888119	0.444014	0.714286	Vav2
ENSMUSG00000009630	0.274372	0.184501	-0.0898482	0.191601	0.46923	0.379359	-0.0898482	0.187804	-0.0898482	0.191601	0.47409	Ppp2cb
ENSMUSG00000009640	-0.167857	0.10396	0.271883	0.035737	0.133368	0.405184	0.271883	0.0519988	0.271883	0.0519988	0.224764	Dmap1
ENSMUSG00000009647	0.346512	0.150899	-0.195789	0.0354313	-0.0193673	-0.21498	-0.19559	0.0330771	-0.195789	0.0354313	0.179974	Mcu
ENSMUSG00000009681	-0.0756816	-0.474635	-0.399031	5.73245e-06	-0.560627	-0.959581	-0.39893	7.74826e-05	-0.39893	7.74826e-05	0.00244385	Bcr
ENSMUSG00000009687	-0.256782	-0.0693449	0.187482	0.051239	0.490191	0.677628	0.187434	0.0355552	0.187482	0.051239	0.222721	Fxyd5
ENSMUSG00000009731	-0.437831	-0.833123	-0.396268	0.0178333	-0.72105	-1.11634	-0.395889	0.0147084	-0.396268	0.0178333	0.118467	Kcnd1
ENSMUSG00000009733	0.0664426	-0.301433	-0.368164	0.00168902	-0.342417	-0.710292	-0.367887	0.0020725	-0.367887	0.0020725	0.0283054	Tfcp2
ENSMUSG00000009739	0.0203015	-1.20229	-1.22311	7.42584e-25	0.414423	-0.808173	-1.22275	1.68322e-26	-1.22311	7.42584e-25	4.40876e-22	Pou6f1
ENSMUSG00000009741	-0.0279186	0.127414	0.155393	0.0248614	-0.639424	-0.484091	0.155363	0.0427072	0.155363	0.0427072	0.200883	Ubp1
ENSMUSG00000009828	0.476329	0.547448	0.0710589	0.568224	-0.363567	-0.292448	0.071498	0.595635	0.071498	0.595635	0.811483	Cilk1
ENSMUSG00000009863	0.170174	0.270228	0.100064	0.19072	0.588217	0.688272	0.100143	0.225433	0.100143	0.225433	0.518582	Sdhb
ENSMUSG00000009894	-0.190915	-0.0480919	0.142812	0.0894349	0.411783	0.554607	0.142812	0.115737	0.142812	0.115737	0.354516	Snap47
ENSMUSG00000009905	0.526429	0.415852	-0.110904	0.439725	-0.258178	-0.368756	-0.110322	0.434868	-0.110904	0.439725	0.711645	Kdsr
ENSMUSG00000009907	0.191202	0.463172	0.27187	0.00158794	-0.120835	0.151135	0.272077	0.00266738	0.272077	0.00266738	0.0335266	Vps4b
ENSMUSG00000009927	0.250252	0.0372321	-0.21294	0.00210652	1.57405	1.36103	-0.21294	0.00241734	-0.21294	0.00241734	0.0313602	Rps25
ENSMUSG00000009995	-0.0494316	0.285708	0.334925	0.00105065	-1.04677	-0.711634	0.335179	0.00147122	0.335179	0.00147122	0.0222958	Taz
ENSMUSG00000010025	0.246517	0.349673	0.103161	0.258727	0.0410482	0.144205	0.103161	0.260105	0.103161	0.260105	0.554747	Aldh3a2
ENSMUSG00000010045	-0.216951	-0.21067	0.00631382	0.957194	-0.210819	-0.204539	0.00631382	0.96508	0.00631382	0.96508	0.98592	Tmem115
ENSMUSG00000010047	-0.883087	-0.494391	0.388422	0.00503245	-0.123266	0.265429	0.388569	0.0021397	0.388422	0.00503245	0.0520949	Hyal2
ENSMUSG00000010054	0.0856562	0.00562151	-0.0803689	0.59413	0.580506	0.500471	-0.0800889	0.563483	-0.0803689	0.59413	0.810674	Tusc2
ENSMUSG00000010057	-0.0332397	0.0274178	0.0606071	0.679703	0.0207764	0.0814339	0.0606071	0.687148	0.0606071	0.687148	0.864064	Nprl2
ENSMUSG00000010066	-0.371194	-0.496222	-0.126238	0.505968	-0.912781	-1.03781	-0.125613	0.506579	-0.125613	0.506579	0.758861	Cacna2d2
ENSMUSG00000010067	-1.31365	-1.13678	0.176904	0.152639	0.0279255	0.204796	0.176533	0.14823	0.176904	0.152639	0.420008	Rassf1
ENSMUSG00000010095	0.110369	0.0952045	-0.0152489	0.86281	-0.0546581	-0.0698231	-0.0152489	0.868688	-0.0152489	0.868688	0.946832	Slc3a2
ENSMUSG00000010097	-0.0207034	0.324898	0.345691	0.000126981	-0.470836	-0.125235	0.345727	0.00123057	0.345727	0.00123057	0.0197773	Nxf1
ENSMUSG00000010110	-0.0664939	-0.0272482	0.0391799	0.633948	-0.10084	-0.0615943	0.0391799	0.649213	0.0391799	0.649213	0.842333	Stx5a
ENSMUSG00000010154	0.299533	0.210291	-0.0892195	0.357621	0.00877895	-0.0804627	-0.0892894	0.39023	-0.0892894	0.39023	0.671041	Spire2
ENSMUSG00000010205	-0.00608193	-0.19298	-0.186986	0.0340476	-0.255629	-0.442527	-0.186998	0.056912	-0.186998	0.056912	0.236676	Raver1
ENSMUSG00000010277	-0.00523341	0.0194633	0.0246966	0.792442	-0.809564	-0.784867	0.0246966	0.821334	0.0246966	0.821334	0.925715	2610507B11Rik
ENSMUSG00000010290	0.135954	0.320163	0.184147	0.057847	0.336167	0.520375	0.184153	0.044408	0.184147	0.057847	0.238403	AI597479
ENSMUSG00000010307	0.740116	0.632207	-0.108179	0.484184	-0.327545	-0.435454	-0.107353	0.509085	-0.107353	0.509085	0.760425	Tmem86a
ENSMUSG00000010358	0.0497914	-0.0189054	-0.0686366	0.551078	0.402023	0.333326	-0.0686366	0.547411	-0.0686366	0.551078	0.787363	Ifi35
ENSMUSG00000010376	-0.0331336	-0.0725087	-0.039193	0.70611	1.01395	0.974578	-0.0393639	0.690187	-0.039193	0.70611	0.874665	Nedd8
ENSMUSG00000010392	0.057294	0.120737	0.063354	0.494242	-0.131574	-0.0681313	0.0633835	0.441986	0.063354	0.494242	0.751036	Gosr1
ENSMUSG00000010406	0.108835	-0.215482	-0.324486	0.0177773	1.207	0.882685	-0.324499	0.00464817	-0.324486	0.0177773	0.118277	Mrpl52
ENSMUSG00000010453	-0.0311829	-0.152723	-0.121646	0.152976	-0.371721	-0.493262	-0.121553	0.130962	-0.121646	0.152976	0.42059	Kansl3
ENSMUSG00000010461	-0.186036	-0.0981008	0.0877816	0.592624	-0.381091	-0.293156	0.0877816	0.6131	0.0877816	0.6131	0.822219	Eya4
ENSMUSG00000010476	0.00598805	-0.00437364	-0.0104377	0.88067	-0.410849	-0.42121	-0.0102967	0.883952	-0.0102967	0.883952	0.952869	Ebf3
ENSMUSG00000010505	0.48654	0.276495	-0.210071	0.0347194	-0.45502	-0.665065	-0.210071	0.0340216	-0.210071	0.0347194	0.177719	Myt1
ENSMUSG00000010517	0.103495	0.204402	0.10102	0.338283	0.211783	0.31269	0.10102	0.367384	0.10102	0.367384	0.652567	Faf1
ENSMUSG00000010554	0.653403	0.715094	0.0614912	0.601313	-0.0653248	-0.00363411	0.0618569	0.539363	0.0614912	0.601313	0.815064	Mettl16
ENSMUSG00000010608	-0.0493932	-0.27272	-0.22338	0.0164525	1.20406	0.980734	-0.223398	0.0341163	-0.223398	0.0341163	0.175413	Rbm25
ENSMUSG00000010609	0.0514649	0.195174	0.14351	0.247372	-0.406277	-0.262567	0.143785	0.267806	0.143785	0.267806	0.562064	Psen2
ENSMUSG00000010663	-0.690544	-0.671436	0.0191074	0.798996	-0.387582	-0.368473	0.0191074	0.816006	0.0191074	0.816006	0.923315	Fads1
ENSMUSG00000010721	-0.462882	-0.331483	0.13127	0.371657	-0.229425	-0.0980259	0.13127	0.396137	0.13127	0.396137	0.676975	Lmbr1
ENSMUSG00000010751	-0.363942	-0.101239	0.263008	0.0849104	-0.4479	-0.185198	0.26269	0.13728	0.26269	0.13728	0.393628	Tnfrsf22
ENSMUSG00000010755	-0.0140197	0.0440989	0.05804	0.493462	-0.231475	-0.173356	0.0582058	0.482403	0.05804	0.493462	0.751036	Cars
ENSMUSG00000010796	0.142907	0.194238	0.0512884	0.597911	0.393357	0.444687	0.0513355	0.624265	0.0513355	0.624265	0.826837	Asz1
ENSMUSG00000010825	-0.143563	-1.09153	-0.948792	1.19257e-10	-0.938971	-1.88694	-0.948397	9.6964e-10	-0.948397	9.6964e-10	1.25469e-07	Grid2ip
ENSMUSG00000010830	-0.450384	-0.182097	0.26819	0.0237597	0.0748292	0.343117	0.26819	0.0232177	0.26819	0.0237597	0.14111	Kdelr3
ENSMUSG00000010911	-0.0637703	-0.27473	-0.210901	0.200174	0.810051	0.599091	-0.211262	0.177033	-0.210901	0.200174	0.483724	Apip
ENSMUSG00000010914	-0.135965	0.021363	0.157547	0.165153	0.236305	0.393633	0.157459	0.195987	0.157459	0.195987	0.47847	Pdhx
ENSMUSG00000010936	-0.356683	-0.341946	0.0147008	0.862397	-0.149708	-0.134971	0.0147008	0.876803	0.0147008	0.876803	0.950352	Vac14
ENSMUSG00000011096	-0.0116885	-0.108444	-0.0967442	0.263053	0.284252	0.187497	-0.0967442	0.299315	-0.0967442	0.299315	0.59358	Akt1s1
ENSMUSG00000011114	0.160526	0.244939	0.0843975	0.250484	0.36927	0.453682	0.0844715	0.203584	0.0843975	0.250484	0.54627	Tbrg1
ENSMUSG00000011158	-0.0224687	0.495345	0.517609	0.00011718	-0.244436	0.273378	0.517921	0.000123444	0.517921	0.000123444	0.00358024	Brf1
ENSMUSG00000011179	-0.0915839	-0.0444672	0.0471807	0.533505	0.368598	0.415715	0.0471122	0.560561	0.0471122	0.560561	0.793183	Odc1
ENSMUSG00000011254	-0.0649162	0.0696529	0.134718	0.205908	0.436164	0.570733	0.134485	0.224245	0.134485	0.224245	0.517091	Thg1l
ENSMUSG00000011256	-1.1543	-1.14892	0.00505019	0.963608	-0.875713	-0.870334	0.00505019	0.96871	0.00505019	0.96871	0.987284	Adam19
ENSMUSG00000011257	0.282236	0.107603	-0.174819	0.164357	-0.111604	-0.286237	-0.174553	0.136542	-0.174819	0.164357	0.436312	Pabpc4
ENSMUSG00000011306	0.059494	0.0384447	-0.0212231	0.820848	-0.487002	-0.508052	-0.021021	0.829822	-0.021021	0.829822	0.929467	Sugp1
ENSMUSG00000011427	0.449378	0.36466	-0.0848382	0.560941	-0.18689	-0.271608	-0.0844257	0.597821	-0.0844257	0.597821	0.812962	Zfp790
ENSMUSG00000011589	0.281823	0.217426	-0.0645146	0.468055	-0.0397018	-0.104098	-0.0643281	0.471604	-0.0643281	0.471604	0.73643	Fsd1
ENSMUSG00000011751	0.49204	0.102509	-0.390241	0.0911019	-0.548751	-0.938282	-0.389417	0.0373969	-0.390241	0.0911019	0.309593	Sptbn4
ENSMUSG00000011752	-0.137448	-0.255623	-0.118126	0.0947265	0.443663	0.325488	-0.118126	0.0996422	-0.118126	0.0996422	0.323768	Pgam1
ENSMUSG00000011831	0.00199675	0.0249971	0.0229721	0.791983	-0.13089	-0.10789	0.0229721	0.806946	0.0229721	0.806946	0.920302	Evi5
ENSMUSG00000011832	-0.192269	-0.271595	-0.0795564	0.450576	-0.374258	-0.453584	-0.0793285	0.447629	-0.0795564	0.450576	0.71968	Evi5l
ENSMUSG00000011837	-0.158403	-0.366376	-0.20807	0.0570003	0.308193	0.100221	-0.20807	0.0614459	-0.20807	0.0614459	0.246565	Snapc2
ENSMUSG00000011877	-0.0697687	-0.287341	-0.217585	0.00886066	-0.282321	-0.499894	-0.217516	0.0163256	-0.217516	0.0163256	0.112015	Git1
ENSMUSG00000011884	0.109268	0.253942	0.144559	0.417975	0.221931	0.366605	0.144784	0.429185	0.144784	0.429185	0.703551	Gltp
ENSMUSG00000011958	0.0659037	0.189612	0.123707	0.182083	-0.257506	-0.133797	0.123825	0.193227	0.123825	0.193227	0.475631	Bnip2
ENSMUSG00000011960	0.2021	0.412116	0.209867	0.0212014	-1.02575	-0.815733	0.210068	0.028201	0.210068	0.028201	0.155283	Ccnt1
ENSMUSG00000012017	-0.847871	-1.05187	-0.204152	0.088579	-0.716625	-0.920626	-0.204152	0.136667	-0.204152	0.136667	0.39265	Scarf2
ENSMUSG00000012076	0.338356	-0.405065	-0.744193	2.9204e-08	0.17231	-0.571111	-0.743494	4.74442e-10	-0.744193	2.9204e-08	2.72922e-06	Brms1l
ENSMUSG00000012114	-0.123905	-0.144687	-0.0208161	0.822995	-0.288846	-0.309628	-0.0208161	0.831716	-0.0208161	0.831716	0.930037	Med15
ENSMUSG00000012117	-0.157054	-0.316564	-0.159716	0.0757035	0.222915	0.0634049	-0.159604	0.0438217	-0.159716	0.0757035	0.277846	Dhdds
ENSMUSG00000012126	0.218604	-0.150414	-0.368995	0.038016	-0.505171	-0.874189	-0.369214	0.0727818	-0.369214	0.0727818	0.271265	Ubxn11
ENSMUSG00000012296	0.0929645	-0.0794752	-0.172371	0.128451	-0.577936	-0.750376	-0.172463	0.183546	-0.172463	0.183546	0.464704	Tjap1
ENSMUSG00000012405	0.16451	0.00738567	-0.15713	0.0347563	1.26845	1.11133	-0.15713	0.0349906	-0.15713	0.0349906	0.178725	Rpl15
ENSMUSG00000012422	0.111924	0.0248703	-0.0870019	0.316693	0.315289	0.228236	-0.0870019	0.35143	-0.0870019	0.35143	0.639212	Tmem167
ENSMUSG00000012429	0.622502	0.745585	0.12322	0.540666	0.601154	0.724237	0.123705	0.516978	0.12322	0.540666	0.779245	Mplkip
ENSMUSG00000012483	0.453994	0.380908	-0.0729826	0.551146	0.936026	0.86294	-0.0729826	0.540746	-0.0729826	0.551146	0.787363	Rpa3
ENSMUSG00000012519	-0.864041	-0.797239	0.066857	0.576199	0.386278	0.45308	0.0666506	0.559497	0.066857	0.576199	0.800652	Mlkl
ENSMUSG00000012520	0.0236684	0.115188	0.0914393	0.189662	-0.171204	-0.0796843	0.0915885	0.169953	0.0914393	0.189662	0.471328	Phox2b
ENSMUSG00000012535	0.150709	0.236959	0.086176	0.26399	-0.0513304	0.0349198	0.0863446	0.28071	0.0863446	0.28071	0.574221	Tnpo3
ENSMUSG00000012609	0.204016	-0.00258938	-0.206679	0.224411	-0.161476	-0.368081	-0.206719	0.265305	-0.206719	0.265305	0.559501	Ttll5
ENSMUSG00000012640	-0.0575326	-0.00770653	0.0499815	0.652592	0.0416689	0.091495	0.0498217	0.683727	0.0498217	0.683727	0.862283	Zfp715
ENSMUSG00000012848	0.219155	0.0241803	-0.194925	0.00515752	1.60816	1.41319	-0.195037	0.00130445	-0.194925	0.00515752	0.0529521	Rps5
ENSMUSG00000013033	-0.410063	-0.882572	-0.472502	3.5597e-06	-0.937931	-1.41044	-0.472547	7.41966e-05	-0.472547	7.41966e-05	0.00236983	Adgrl1
ENSMUSG00000013089	-0.131483	-0.129621	0.0018226	0.976335	-0.302998	-0.301136	0.0018226	0.978114	0.0018226	0.978114	0.990637	Etv5
ENSMUSG00000013150	0.0328583	-0.260349	-0.293111	0.0208213	0.597218	0.30401	-0.293111	0.0234302	-0.293111	0.0234302	0.13987	Gfod2
ENSMUSG00000013155	0.385752	0.287237	-0.0988492	0.484147	0.386802	0.288287	-0.0985056	0.46294	-0.0988492	0.484147	0.743645	Enkd1
ENSMUSG00000013160	-0.24268	-0.359826	-0.117135	0.0857946	0.364829	0.247683	-0.117135	0.0825361	-0.117135	0.0857946	0.300147	Atp6v0d1
ENSMUSG00000013236	-0.0900458	-0.512778	-0.422806	9.35938e-05	-1.13137	-1.55411	-0.422827	0.000696518	-0.422827	0.000696518	0.0127432	Ptprs
ENSMUSG00000013275	-0.0473547	-0.0487574	-0.00144071	0.993873	-0.412563	-0.413966	-0.00144071	0.993012	-0.00144071	0.993873	0.996986	Slc41a1
ENSMUSG00000013367	0.533308	0.0235597	-0.510017	0.000727211	-0.38039	-0.890139	-0.509882	0.00243877	-0.509882	0.00243877	0.0314361	Iglon5
ENSMUSG00000013419	-0.131506	-0.548374	-0.416948	0.00372403	-0.304845	-0.721713	-0.417067	0.00811825	-0.417067	0.00811825	0.0722553	Zfp651
ENSMUSG00000013465	-0.198145	-0.195799	0.00240306	0.978471	-0.0862429	-0.0838966	0.00240306	0.979761	0.00240306	0.979761	0.990637	Nelfb
ENSMUSG00000013495	-0.926096	-0.728098	0.197896	0.260837	-0.258813	-0.0608144	0.197516	0.275453	0.197516	0.275453	0.567848	Tmem175
ENSMUSG00000013523	0.073217	-0.662617	-0.735527	1.07507e-06	1.41126	0.675426	-0.736075	5.18971e-06	-0.736075	5.18971e-06	0.000259306	Bcas1
ENSMUSG00000013539	0.643955	0.57594	-0.0684236	0.65012	-0.354404	-0.422419	-0.0678099	0.658067	-0.0678099	0.658067	0.848612	Tango2
ENSMUSG00000013593	0.0366063	0.112276	0.0757095	0.261462	0.296225	0.371895	0.0757095	0.253704	0.0757095	0.261462	0.555672	Ndufs2
ENSMUSG00000013622	-1.0055	-1.03004	-0.0240823	0.908247	0.221239	0.196701	-0.0247799	0.90753	-0.0240823	0.908247	0.964216	Atraid
ENSMUSG00000013629	0.00170238	-0.204399	-0.205988	0.0872139	-0.920088	-1.12619	-0.206239	0.145828	-0.206239	0.145828	0.408618	Cad
ENSMUSG00000013646	0.151567	0.193605	0.0420027	0.619005	-0.0390384	0.00299926	0.0420027	0.62356	0.0420027	0.62356	0.826473	Sh3bp5l
ENSMUSG00000013662	0.265525	0.461257	0.195659	0.0470789	0.0613761	0.257108	0.195751	0.101059	0.195751	0.101059	0.326813	Atad1
ENSMUSG00000013663	0.108542	-0.067629	-0.176234	0.01134	0.0325977	-0.143573	-0.176234	0.0104081	-0.176234	0.01134	0.0895578	Pten
ENSMUSG00000013698	-0.0955334	-0.0520159	0.0435114	0.597518	0.258597	0.302115	0.0435114	0.606343	0.0435114	0.606343	0.817939	Pea15a
ENSMUSG00000013701	-0.208775	-0.0263676	0.182359	0.0292974	0.551106	0.733513	0.182359	0.0236954	0.182359	0.0292974	0.159542	Timm23
ENSMUSG00000013736	0.275454	0.326228	0.0506838	0.528814	0.337533	0.388307	0.0508489	0.521781	0.0506838	0.528814	0.771512	Trnt1
ENSMUSG00000013787	-0.182769	-0.494115	-0.311455	0.000508501	-0.405987	-0.717332	-0.311369	0.00206947	-0.311369	0.00206947	0.0283024	Ehmt2
ENSMUSG00000013822	-0.315763	-0.0145712	0.301156	0.0233887	0.560735	0.861928	0.301174	0.0138964	0.301156	0.0233887	0.139847	Elof1
ENSMUSG00000013833	-0.133519	-0.369643	-0.236158	0.0264748	-0.0229242	-0.259048	-0.236328	0.0329431	-0.236328	0.0329431	0.171743	Med16
ENSMUSG00000013858	-0.357785	-0.576358	-0.218614	0.0119875	-0.151704	-0.370278	-0.218633	0.0143043	-0.218633	0.0143043	0.102392	Tmem259
ENSMUSG00000013878	0.292177	0.131909	-0.160289	0.186017	0.0441323	-0.116136	-0.160112	0.227964	-0.160112	0.227964	0.521259	Rnf170
ENSMUSG00000013921	0.105243	-0.187492	-0.292811	0.00312634	-0.226389	-0.519124	-0.292811	0.00508065	-0.292811	0.00508065	0.0524025	Clip3
ENSMUSG00000013973	-0.0795374	-0.101488	-0.0220478	0.801117	0.318393	0.296442	-0.0220478	0.796276	-0.0220478	0.801117	0.917784	Dedd
ENSMUSG00000013997	-0.604564	-0.719537	-0.115126	0.362676	0.260928	0.145955	-0.115126	0.347853	-0.115126	0.362676	0.649007	Nit1
ENSMUSG00000014039	-0.485687	-0.75914	-0.273361	0.0573552	-0.503816	-0.77727	-0.273736	0.0914338	-0.273736	0.0914338	0.310303	Prdm15
ENSMUSG00000014074	0.149062	0.0726705	-0.0764188	0.431229	0.141541	0.0651499	-0.0764188	0.436739	-0.0764188	0.436739	0.708942	Rnf168
ENSMUSG00000014075	0.192566	0.0586044	-0.133802	0.329622	0.906803	0.772841	-0.133802	0.329865	-0.133802	0.329865	0.620101	Tctex1d2
ENSMUSG00000014077	-0.0513352	0.0595476	0.11091	0.111233	0.290306	0.401189	0.11091	0.116248	0.11091	0.116248	0.355328	Chp1
ENSMUSG00000014177	0.00613898	0.212594	0.206485	0.023862	0.330514	0.536969	0.206485	0.0229696	0.206485	0.023862	0.14142	Tvp23b
ENSMUSG00000014195	0.439162	0.461849	0.022623	0.752045	0.0211325	0.0438196	0.0227199	0.768308	0.0227199	0.768308	0.903904	Dnajc7
ENSMUSG00000014226	0.0427934	0.0753576	0.0326229	0.703807	0.673665	0.706229	0.0326229	0.725843	0.0326229	0.725843	0.883814	Cacybp
ENSMUSG00000014232	0.131915	-0.221618	-0.353573	0.00412875	0.516855	0.163322	-0.353589	0.00289789	-0.353573	0.00412875	0.0457928	Cluap1
ENSMUSG00000014245	-0.571015	-0.108304	0.462665	0.000861443	-0.161913	0.300798	0.462665	0.00076457	0.462665	0.000861443	0.0151473	Pigl
ENSMUSG00000014294	0.269916	0.119147	-0.150766	0.177373	1.44293	1.29216	-0.150784	0.129897	-0.150766	0.177373	0.455138	Ndufa2
ENSMUSG00000014303	-0.265365	-0.444877	-0.179574	0.165576	-0.297038	-0.47655	-0.179683	0.199913	-0.179683	0.199913	0.483474	Glis2
ENSMUSG00000014313	0.133441	-0.112407	-0.245731	0.00697289	1.50099	1.25514	-0.245936	0.0108759	-0.245936	0.0108759	0.0874667	Cox6c
ENSMUSG00000014349	-0.0684861	-0.146843	-0.0783871	0.283615	0.167012	0.0886551	-0.0783871	0.313126	-0.0783871	0.313126	0.605388	Ube2z
ENSMUSG00000014353	-0.332507	-0.149257	0.183271	0.0348673	-0.638539	-0.45529	0.183271	0.0444945	0.183271	0.0444945	0.20553	Tmem87b
ENSMUSG00000014355	0.192611	0.0891687	-0.1035	0.305954	-0.633294	-0.736736	-0.103367	0.317908	-0.103367	0.317908	0.609363	Anapc1
ENSMUSG00000014402	0.0380565	0.0926956	0.0546086	0.467377	0.388535	0.443174	0.0546086	0.469442	0.0546086	0.469442	0.735726	Tsg101
ENSMUSG00000014418	0.251551	0.13041	-0.121408	0.290448	-0.622616	-0.743757	-0.121176	0.293456	-0.121176	0.293456	0.587669	Hps5
ENSMUSG00000014426	0.571548	0.546065	-0.0255956	0.807952	-0.582372	-0.607855	-0.0254697	0.830166	-0.0254697	0.830166	0.929639	Map3k4
ENSMUSG00000014444	-0.362022	-0.504161	-0.142039	0.29791	-1.17651	-1.31865	-0.142353	0.370709	-0.142353	0.370709	0.655954	Piezo1
ENSMUSG00000014470	-0.256214	-0.198132	0.0583107	0.657371	-0.137546	-0.0794634	0.0581094	0.692236	0.0581094	0.692236	0.866519	Rnf166
ENSMUSG00000014496	-0.441514	-0.440835	0.000720344	0.990356	-0.279329	-0.27865	0.000720344	0.993388	0.000720344	0.993388	0.996835	Ankrd28
ENSMUSG00000014498	-0.054944	-0.502116	-0.447152	7.60383e-05	-1.28391	-1.73108	-0.447065	0.000669253	-0.447065	0.000669253	0.0124627	Ankrd52
ENSMUSG00000014504	0.211543	0.166436	-0.0449969	0.652444	0.797912	0.752805	-0.0451312	0.66335	-0.0451312	0.66335	0.850447	Srp19
ENSMUSG00000014547	-0.401303	-0.73951	-0.33864	0.0219204	-0.579129	-0.917335	-0.338528	0.0239378	-0.338528	0.0239378	0.141763	Wdfy2
ENSMUSG00000014550	-0.0648221	-0.0282167	0.0365521	0.686028	-0.108243	-0.0716378	0.0366636	0.653087	0.0365521	0.686028	0.86346	Rbsn
ENSMUSG00000014551	-0.107249	-0.0128434	0.0946565	0.487424	0.575769	0.670175	0.0943671	0.485104	0.0946565	0.487424	0.745842	Mrps25
ENSMUSG00000014554	0.802793	0.977092	0.174286	0.231052	-0.0284946	0.145804	0.174806	0.268943	0.174806	0.268943	0.563008	Dguok
ENSMUSG00000014592	0.689838	0.587352	-0.102554	0.295569	0.0469928	-0.0554927	-0.102364	0.282713	-0.102554	0.295569	0.590027	Camta1
ENSMUSG00000014601	-0.120546	-0.113894	0.0065046	0.937344	-0.364896	-0.358243	0.00668528	0.938597	0.00668528	0.938597	0.973913	Strip1
ENSMUSG00000014602	0.140345	0.161117	0.0208773	0.844875	4.3148	4.33557	0.0208773	0.881931	0.0208773	0.881931	0.952635	Kif1a
ENSMUSG00000014606	-0.13148	-0.119195	0.0123248	0.886349	0.428612	0.440897	0.0122546	0.878971	0.0123248	0.886349	0.953891	Slc25a11
ENSMUSG00000014668	0.0220819	0.0578819	0.0358098	0.737471	-0.393978	-0.358178	0.0358505	0.768571	0.0358505	0.768571	0.903911	Chfr
ENSMUSG00000014748	-0.262053	-0.268939	-0.00682409	0.941726	0.0197436	0.0128576	-0.00682409	0.943205	-0.00682409	0.943205	0.976887	Tex261
ENSMUSG00000014763	0.301998	0.327553	0.0255603	0.773742	-0.108243	-0.082687	0.0255246	0.793742	0.0255246	0.793742	0.914558	Fam120b
ENSMUSG00000014767	0.462795	0.543135	0.0803092	0.392521	0.0397182	0.120058	0.0805172	0.435046	0.0805172	0.435046	0.7073	Tbp
ENSMUSG00000014769	0.077651	-0.0288503	-0.106496	0.167971	1.02471	0.918213	-0.106496	0.195779	-0.106496	0.195779	0.47847	Psmb1
ENSMUSG00000014771	0.227678	0.188192	-0.0394189	0.712422	0.557323	0.517837	-0.0394189	0.711742	-0.0394189	0.712422	0.877418	Pdcd2
ENSMUSG00000014776	0.0201891	-0.184025	-0.204049	0.0319257	3.04291	2.83869	-0.20425	0.0394701	-0.20425	0.0394701	0.190791	Nol3
ENSMUSG00000014778	0.168489	0.0469941	-0.12164	0.505609	-0.915536	-1.03703	-0.12164	0.571681	-0.12164	0.571681	0.79773	Fhod1
ENSMUSG00000014786	0.00163117	-0.0246587	-0.0265762	0.879718	-1.25503	-1.28132	-0.0261735	0.893034	-0.0261735	0.893034	0.957303	Slc9a5
ENSMUSG00000014837	-0.217942	-0.251795	-0.033834	0.758059	-0.341067	-0.374921	-0.0339801	0.777879	-0.0339801	0.777879	0.906912	4931428F04Rik
ENSMUSG00000014846	-0.695163	-0.712459	-0.0173068	0.820179	0.616381	0.599086	-0.0173068	0.807533	-0.0173068	0.820179	0.925441	Tppp3
ENSMUSG00000014850	0.616028	0.576753	-0.0391912	0.70987	0.253945	0.21467	-0.0391912	0.715083	-0.0391912	0.715083	0.878555	Msh3
ENSMUSG00000014856	-0.00916772	-0.0128754	-0.00352628	0.974795	0.542532	0.538825	-0.00374668	0.97366	-0.00352628	0.974795	0.9896	Tmem208
ENSMUSG00000014859	0.0588487	0.178652	0.119808	0.182371	-0.380995	-0.261192	0.119781	0.220451	0.119781	0.220451	0.512557	E2f4
ENSMUSG00000014867	-0.300445	-0.151587	0.148794	0.0326419	0.0439702	0.192828	0.148794	0.0195786	0.148794	0.0326419	0.171057	Surf4
ENSMUSG00000014873	0.0317649	0.179985	0.148187	0.170739	0.355283	0.503502	0.148187	0.161391	0.148187	0.170739	0.446066	Surf2
ENSMUSG00000014905	-0.147232	0.120892	0.268065	0.0103374	0.0166437	0.284768	0.268065	0.00999259	0.268065	0.0103374	0.0848945	Dnajb9
ENSMUSG00000014907	0.284945	0.232983	-0.0519836	0.671102	-0.148407	-0.200369	-0.0519837	0.700272	-0.0519837	0.700272	0.871605	Naf1
ENSMUSG00000014932	-0.106424	-0.179133	-0.0727594	0.458981	0.147285	0.0745752	-0.0727594	0.477703	-0.0727594	0.477703	0.739563	Yes1
ENSMUSG00000014956	-0.120561	-0.0796597	0.0408721	0.630127	0.322403	0.363304	0.0408721	0.673243	0.0408721	0.673243	0.856932	Ppp1cb
ENSMUSG00000014959	-0.0891289	-0.175777	-0.0867024	0.276464	0.296362	0.209714	-0.0867024	0.301137	-0.0867024	0.301137	0.595373	Gorasp2
ENSMUSG00000014980	-0.00310843	0.0685857	0.0716086	0.570965	0.306476	0.37817	0.0716086	0.568151	0.0716086	0.570965	0.797596	Tsen15
ENSMUSG00000015002	-0.0524724	-0.0202752	0.0322499	0.710801	-0.0803012	-0.0481039	0.0322499	0.735174	0.0322499	0.735174	0.888741	Efr3a
ENSMUSG00000015013	0.0288166	-0.0282134	-0.0568828	0.620184	0.768746	0.711716	-0.0571086	0.613991	-0.0568828	0.620184	0.824675	Trappc2l
ENSMUSG00000015016	0.245774	-0.0134566	-0.259358	0.0325716	0.0126809	-0.24655	-0.259358	0.0324508	-0.259358	0.0325716	0.170865	Acsf3
ENSMUSG00000015023	0.302424	0.235148	-0.0671932	0.45393	0.00197528	-0.0653009	-0.0671932	0.480097	-0.0671932	0.480097	0.740894	Ddx19a
ENSMUSG00000015027	-0.596385	-0.757698	-0.161379	0.175762	-0.3354	-0.496713	-0.161553	0.195461	-0.161553	0.195461	0.47847	Galns
ENSMUSG00000015053	0.984087	0.788588	-0.195549	0.0170396	-0.0989131	-0.294412	-0.195379	0.0275088	-0.195379	0.0275088	0.152721	Gata2
ENSMUSG00000015087	-0.0603034	-0.346231	-0.285801	0.00195196	-0.0869377	-0.372865	-0.28591	0.00767797	-0.28591	0.00767797	0.0694388	Rabl6
ENSMUSG00000015090	-0.275911	0.154543	0.43034	0.00218849	0.118462	0.548917	0.430368	0.000622182	0.43034	0.00218849	0.029295	Ptgds
ENSMUSG00000015092	0.199711	-0.0467876	-0.246466	0.0104584	1.06757	0.821069	-0.246423	0.00603934	-0.246466	0.0104584	0.0854021	Edf1
ENSMUSG00000015094	-0.334293	-0.45938	-0.125081	0.143874	0.190544	0.0654571	-0.125143	0.163063	-0.125143	0.163063	0.434566	Npdc1
ENSMUSG00000015095	-0.180815	-0.22544	-0.0446725	0.657812	-0.191725	-0.23635	-0.0446725	0.678888	-0.0446725	0.678888	0.859726	Fbxw5
ENSMUSG00000015120	0.0707147	0.0933268	0.0226218	0.738216	0.219933	0.242545	0.0226218	0.745819	0.0226218	0.745819	0.893478	Ube2i
ENSMUSG00000015126	-0.0407698	0.0951277	0.135729	0.209821	0.38731	0.523208	0.135857	0.17876	0.135729	0.209821	0.497469	Tsr3
ENSMUSG00000015127	0.258903	0.106312	-0.152934	0.159924	-0.673012	-0.825603	-0.152634	0.124345	-0.152934	0.159924	0.43115	Unkl
ENSMUSG00000015133	1.13135	1.45342	0.322273	0.0232848	0.254777	0.576846	0.322605	0.0412278	0.322605	0.0412278	0.196465	Lrrk1
ENSMUSG00000015143	0.123261	-0.00397509	-0.12731	0.107814	-0.537313	-0.66455	-0.12721	0.166128	-0.12721	0.166128	0.439395	Actn1
ENSMUSG00000015149	-0.232197	-0.327775	-0.0955467	0.309963	0.384707	0.289129	-0.0955467	0.300467	-0.0955467	0.309963	0.60267	Sirt2
ENSMUSG00000015165	0.0787747	0.0132922	-0.065485	0.451732	-0.206336	-0.271819	-0.065485	0.481764	-0.065485	0.481764	0.741862	Hnrnpl
ENSMUSG00000015176	0.0833065	0.309545	0.226232	0.00279646	-0.175712	0.0505267	0.226294	0.00534843	0.226294	0.00534843	0.054253	Nolc1
ENSMUSG00000015189	0.0614477	0.0763791	0.0148415	0.88698	-0.122407	-0.107476	0.0148415	0.890885	0.0148415	0.890885	0.956162	Casd1
ENSMUSG00000015214	0.395903	0.543155	0.147377	0.262836	-0.335171	-0.187918	0.147306	0.319717	0.147306	0.319717	0.610579	Mtmr1
ENSMUSG00000015217	0.411952	0.431165	0.0191222	0.879376	0.314679	0.333892	0.0193556	0.865913	0.0191222	0.879376	0.950984	Hmgb3
ENSMUSG00000015222	0.118958	0.000806072	-0.118205	0.216969	0.0306492	-0.0875026	-0.118205	0.246633	-0.118205	0.246633	0.542418	Map2
ENSMUSG00000015243	-0.252433	-0.282192	-0.0297192	0.810758	-0.969483	-0.999242	-0.0297154	0.834613	-0.0297154	0.834613	0.931315	Abca1
ENSMUSG00000015247	-0.440578	-0.447965	-0.00728511	0.944692	0.49204	0.484652	-0.00750587	0.943234	-0.00728511	0.944692	0.977703	Nipsnap3b
ENSMUSG00000015289	-0.0430823	0.00986973	0.0530702	0.681177	0.75349	0.806442	0.0529891	0.652022	0.0530702	0.681177	0.861328	Lage3
ENSMUSG00000015290	0.0837457	-0.0850182	-0.16874	0.0391196	0.631402	0.462638	-0.168757	0.0324272	-0.16874	0.0391196	0.189886	Ubl4a
ENSMUSG00000015291	0.947331	1.35478	0.407554	2.26017e-07	-0.425994	-0.0185408	0.407537	2.20952e-05	0.407537	2.20952e-05	0.000892026	Gdi1
ENSMUSG00000015305	0.0994693	-0.0357365	-0.135222	0.207648	-0.905619	-1.04083	-0.135222	0.249019	-0.135222	0.249019	0.544722	Sash1
ENSMUSG00000015335	-0.476262	-0.111056	0.36535	0.00346236	0.156405	0.521611	0.365053	0.00312293	0.36535	0.00346236	0.0406344	Zdhhc12
ENSMUSG00000015341	0.172806	0.254414	0.0815662	0.321459	0.348303	0.429912	0.0815662	0.314821	0.0815662	0.321459	0.612268	Golga7
ENSMUSG00000015357	0.376253	0.326965	-0.0492643	0.627458	0.258732	0.209444	-0.0492643	0.626716	-0.0492643	0.627458	0.828815	Clpx
ENSMUSG00000015363	-0.193951	-0.248794	-0.0547808	0.485179	0.157274	0.102432	-0.0547808	0.501099	-0.0547808	0.501099	0.755768	Trabd
ENSMUSG00000015377	0.191214	0.204626	0.0133483	0.919838	-1.25663	-1.24322	0.0133483	0.945546	0.0133483	0.945546	0.977703	Dennd6b
ENSMUSG00000015461	-0.208244	-0.23073	-0.0224494	0.816067	-0.252254	-0.27474	-0.0224494	0.831588	-0.0224494	0.831588	0.930013	Atf6b
ENSMUSG00000015474	-0.36614	-0.522602	-0.156471	0.197575	-0.0128252	-0.169288	-0.156583	0.203574	-0.156583	0.203574	0.488279	Ppt2
ENSMUSG00000015478	-0.335415	-0.265144	0.0703854	0.477028	0.589292	0.659563	0.0701584	0.492212	0.0701584	0.492212	0.750587	Rnf5
ENSMUSG00000015484	-0.268616	-0.257617	0.0110069	0.873502	-0.125242	-0.114243	0.0110069	0.878019	0.0110069	0.878019	0.950791	Fam163a
ENSMUSG00000015488	0.972614	0.77485	-0.197835	0.0724721	0.256398	0.0586337	-0.19771	0.106088	-0.19771	0.106088	0.338067	Cacfd1
ENSMUSG00000015501	-0.0176549	-0.0322244	-0.0146176	0.88547	-1.13837	-1.15294	-0.0146176	0.891712	-0.0146176	0.891712	0.956434	Hivep2
ENSMUSG00000015522	-0.493822	-0.170609	0.323191	0.00104069	-0.426524	-0.103311	0.323185	0.000370434	0.323191	0.00104069	0.0175353	Arnt
ENSMUSG00000015536	-0.115776	-0.0606688	0.0552556	0.595173	0.748512	0.803619	0.0550301	0.597469	0.0550301	0.597469	0.812812	Mocs2
ENSMUSG00000015542	0.166276	-0.338444	-0.50438	0.00130451	0.658405	0.153685	-0.504931	0.00328864	-0.504931	0.00328864	0.0392343	Nat9
ENSMUSG00000015568	-0.871676	-1.12071	-0.248901	0.0937665	0.571756	0.322727	-0.24955	0.0911689	-0.248901	0.0937665	0.314623	Lpl
ENSMUSG00000015575	-0.0132697	0.133764	0.147016	0.109247	0.682413	0.829446	0.147016	0.126511	0.147016	0.126511	0.372765	Atp6v0e
ENSMUSG00000015579	-0.381577	-0.0709434	0.310568	0.0328527	0.521161	0.831794	0.310472	0.0270376	0.310568	0.0328527	0.171601	Nkx2-5
ENSMUSG00000015597	-0.0234992	-0.122302	-0.0988584	0.389908	-0.94501	-1.04381	-0.0988584	0.415685	-0.0988584	0.415685	0.694161	Zfp318
ENSMUSG00000015599	0.361935	-0.0702419	-0.432247	0.000386287	-0.901868	-1.33404	-0.432128	0.00221508	-0.432128	0.00221508	0.0295334	Ttbk1
ENSMUSG00000015605	0.137899	-0.0608632	-0.198788	0.0339523	-0.0283965	-0.227159	-0.198788	0.0391024	-0.198788	0.0391024	0.189886	Srf
ENSMUSG00000015647	0.0386169	-0.0893881	-0.127806	0.734556	-1.15289	-1.28089	-0.128423	0.767784	-0.128423	0.767784	0.903596	Lama5
ENSMUSG00000015656	-0.0107954	0.0680736	0.0788316	0.305479	0.382271	0.46114	0.0789141	0.279184	0.0788316	0.305479	0.600014	Hspa8
ENSMUSG00000015668	-0.168062	-0.173791	-0.00541085	0.968578	0.792661	0.786932	-0.00571146	0.966393	-0.00541085	0.968578	0.987284	Pdzd11
ENSMUSG00000015671	-0.202424	-0.159091	0.0433226	0.6229	0.693888	0.73722	0.0433226	0.63598	0.0433226	0.63598	0.834063	Psma2
ENSMUSG00000015672	-0.262217	-0.292996	-0.0306139	0.835027	0.81215	0.78137	-0.030917	0.833733	-0.0306139	0.835027	0.931572	Mrpl32
ENSMUSG00000015697	0.182514	0.369958	0.187522	0.0163429	-0.480367	-0.292923	0.187435	0.0279479	0.187435	0.0279479	0.154564	Setdb1
ENSMUSG00000015711	-0.399674	-0.340674	0.0588933	0.541474	0.0488175	0.107818	0.0588933	0.553175	0.0588933	0.553175	0.788791	Prune1
ENSMUSG00000015714	-0.498143	-0.425373	0.0727728	0.361488	-0.23841	-0.16564	0.0727728	0.353665	0.0727728	0.361488	0.647701	Cers2
ENSMUSG00000015733	-0.0749824	0.0253963	0.100332	0.205433	0.497283	0.597662	0.100332	0.226807	0.100332	0.226807	0.520146	Capza2
ENSMUSG00000015745	-0.0724855	-0.116193	-0.0437567	0.690698	-0.0105074	-0.0542148	-0.0437567	0.701418	-0.0437567	0.701418	0.871723	Plekho1
ENSMUSG00000015747	-0.261517	-0.0532555	0.208558	0.137872	0.153906	0.362167	0.208266	0.195132	0.208266	0.195132	0.478375	Vps45
ENSMUSG00000015748	0.465441	0.532168	0.0666484	0.480951	-0.196416	-0.129689	0.0668751	0.533084	0.0668751	0.533084	0.77411	Prpf3
ENSMUSG00000015749	0.39464	0.546081	0.151515	0.0662386	0.317016	0.468457	0.151515	0.0701049	0.151515	0.0701049	0.265504	Anp32e
ENSMUSG00000015750	-0.265388	-0.411792	-0.146399	0.147032	0.102643	-0.04376	-0.14643	0.189593	-0.14643	0.189593	0.471328	Aph1a
ENSMUSG00000015755	-0.0514955	-0.00440068	0.0470353	0.504662	-0.526862	-0.479767	0.0470353	0.502009	0.0470353	0.504662	0.758083	Tab2
ENSMUSG00000015757	0.434743	0.612817	0.178045	0.0453348	-0.174557	0.00351792	0.178242	0.0520343	0.178242	0.0520343	0.224796	Ppil4
ENSMUSG00000015759	-0.183609	-0.0742168	0.109277	0.23918	0.373415	0.482807	0.109419	0.194308	0.109277	0.23918	0.53302	Cnih1
ENSMUSG00000015776	-0.100792	0.0222528	0.123134	0.214433	0.0518529	0.174898	0.123134	0.239266	0.123134	0.239266	0.533088	Med22
ENSMUSG00000015790	-0.0236545	0.100596	0.124127	0.258234	0.326153	0.450403	0.124281	0.222099	0.124127	0.258234	0.553131	Surf1
ENSMUSG00000015804	0.116679	-0.0801201	-0.196797	0.0742321	0.878052	0.681253	-0.196797	0.0811633	-0.196797	0.0811633	0.290696	Med28
ENSMUSG00000015806	-0.0855059	-0.0632463	0.0222471	0.806903	0.698372	0.720632	0.0222338	0.804559	0.0222471	0.806903	0.920302	Qdpr
ENSMUSG00000015837	0.31495	0.455568	0.140645	0.0356794	0.191305	0.331923	0.140645	0.0380794	0.140645	0.0380794	0.187664	Sqstm1
ENSMUSG00000015839	-0.287031	0.0405837	0.327685	0.000195059	-0.00627261	0.321342	0.327528	0.000699544	0.327528	0.000699544	0.0127676	Nfe2l2
ENSMUSG00000015846	0.177563	-0.283802	-0.461529	0.00203055	-0.00532302	-0.466689	-0.461378	0.00376158	-0.461378	0.00376158	0.0428023	Rxra
ENSMUSG00000015869	0.229463	-0.0567696	-0.28626	0.00207533	0.0256184	-0.260614	-0.286194	0.00513912	-0.286194	0.00513912	0.0528199	Prpsap1
ENSMUSG00000015882	-0.325679	-0.213941	0.111784	0.351234	-0.349691	-0.237953	0.111735	0.381587	0.111735	0.381587	0.665047	Lcorl
ENSMUSG00000015889	-0.0318383	0.0423101	0.0742237	0.4043	-0.0743439	-0.000195507	0.0742237	0.430551	0.0742237	0.430551	0.703955	Lta4h
ENSMUSG00000015932	-0.101776	0.0898317	0.191542	0.0272761	0.505556	0.697163	0.191542	0.0192442	0.191542	0.0272761	0.151846	Dstn
ENSMUSG00000015937	-0.0735502	-0.230205	-0.156709	0.0525383	-0.213925	-0.37058	-0.156744	0.0715027	-0.156744	0.0715027	0.268381	Macroh2a1
ENSMUSG00000015943	-0.153339	0.0625484	0.216252	0.194234	0.588337	0.804225	0.215906	0.188076	0.216252	0.194234	0.476868	Bola1
ENSMUSG00000015944	-0.180715	-0.556793	-0.376085	1.1272e-05	-0.661843	-1.03792	-0.376064	2.06703e-05	-0.376064	2.06703e-05	0.000844636	Castor2
ENSMUSG00000015957	0.0967419	0.15473	0.0580143	0.601256	-0.233011	-0.175023	0.0580143	0.634576	0.0580143	0.634576	0.833304	Wnt11
ENSMUSG00000015961	-0.175123	-0.0195217	0.155681	0.0597176	0.202283	0.357885	0.155681	0.066759	0.155681	0.066759	0.258954	Adss
ENSMUSG00000015971	0.183969	0.293263	0.109241	0.277413	-0.30544	-0.196146	0.109272	0.287728	0.109272	0.287728	0.580705	Actr8
ENSMUSG00000015980	0.30302	0.677655	0.374644	0.00711545	-0.0462311	0.328403	0.374959	0.0113509	0.374959	0.0113509	0.0895736	Lrrc27
ENSMUSG00000015981	-0.438528	-0.587828	-0.14943	0.174656	0.111909	-0.0373918	-0.14943	0.161259	-0.14943	0.174656	0.45119	Stk32c
ENSMUSG00000015994	0.266732	0.299791	0.0329984	0.683417	0.279332	0.312391	0.0329984	0.70958	0.0329984	0.70958	0.876098	Fnta
ENSMUSG00000016018	0.124912	0.248718	0.123745	0.102044	0.0102544	0.13406	0.123782	0.126927	0.123782	0.126927	0.373492	Mtrex
ENSMUSG00000016181	0.292574	0.0978217	-0.194694	0.0710539	-0.491339	-0.686092	-0.194713	0.0970865	-0.194713	0.0970865	0.320332	Utp25
ENSMUSG00000016200	-0.0891812	0.312927	0.40209	3.88077e-08	-0.800107	-0.397999	0.402063	1.90575e-07	0.402063	1.90575e-07	1.40399e-05	Syt14
ENSMUSG00000016239	0.290002	0.230815	-0.0596491	0.697008	-0.0182967	-0.0774832	-0.0590482	0.699793	-0.0590482	0.699793	0.871117	Lonrf3
ENSMUSG00000016252	0.12555	-0.0926814	-0.218193	0.0150637	1.55037	1.33214	-0.21821	0.0060629	-0.218193	0.0150637	0.106188	Atp5e
ENSMUSG00000016253	0.570129	0.922593	0.352434	0.000117748	-0.352309	0.000155736	0.352531	0.000924766	0.352531	0.000924766	0.0159824	Nelfcd
ENSMUSG00000016256	-0.434954	-0.312633	0.122297	0.134624	-0.0846485	0.0376731	0.122297	0.134975	0.122297	0.134975	0.389674	Ctsz
ENSMUSG00000016257	-0.0064399	-0.0438273	-0.0373362	0.643739	0.530811	0.493424	-0.0373362	0.63959	-0.0373362	0.643739	0.838032	Prelid3b
ENSMUSG00000016262	0.460392	0.432942	-0.0274145	0.761766	-0.11085	-0.138299	-0.0274145	0.773144	-0.0274145	0.773144	0.905823	Sertad4
ENSMUSG00000016308	-0.300349	-0.465054	-0.164558	0.234639	0.409887	0.245181	-0.164898	0.258953	-0.164898	0.258953	0.55337	Ube2a
ENSMUSG00000016319	0.21172	0.279071	0.0673581	0.378948	0.703814	0.771165	0.0673677	0.396966	0.0673677	0.396966	0.677588	Slc25a5
ENSMUSG00000016344	-0.148844	-0.15507	-0.00617805	0.945121	0.873662	0.867436	-0.00632242	0.941326	-0.00617805	0.945121	0.977703	Ppdpf
ENSMUSG00000016346	-0.365914	-1.05583	-0.690033	7.9386e-11	-0.785024	-1.47494	-0.689892	8.54656e-10	-0.689892	8.54656e-10	1.12027e-07	Kcnq2
ENSMUSG00000016349	0.0502354	-0.164746	-0.214915	0.00939695	0.632404	0.417422	-0.21502	0.0264819	-0.21502	0.0264819	0.149463	Eef1a2
ENSMUSG00000016382	-0.147751	-0.0707533	0.0769326	0.556566	0.88461	0.961607	0.0769702	0.491478	0.0769326	0.556566	0.790406	Pls3
ENSMUSG00000016386	0.0332483	-0.161517	-0.194908	0.0280654	0.110789	-0.0839758	-0.194709	0.024254	-0.194908	0.0280654	0.154974	Mpped2
ENSMUSG00000016409	-0.268441	-0.250753	0.0175215	0.871696	-0.0403643	-0.0226768	0.0175556	0.859931	0.0175215	0.871696	0.948177	Nkap
ENSMUSG00000016427	0.268764	0.0434028	-0.225278	0.0503398	1.46596	1.2406	-0.225339	0.0398268	-0.225278	0.0503398	0.220616	Ndufa1
ENSMUSG00000016477	0.0501916	0.104353	0.0541053	0.58501	-0.502686	-0.448524	0.0541053	0.604656	0.0541053	0.604656	0.816719	E2f3
ENSMUSG00000016481	0.076492	0.352674	0.276356	0.00409332	0.105223	0.381405	0.276122	0.00905389	0.276122	0.00905389	0.0777049	Cr1l
ENSMUSG00000016487	0.265805	0.287807	0.0220614	0.783067	-0.0862048	-0.0642025	0.0220614	0.793862	0.0220614	0.793862	0.914558	Ppfibp1
ENSMUSG00000016495	-0.116231	-0.145079	-0.0290798	0.8393	0.185758	0.15691	-0.0287769	0.838308	-0.0290798	0.8393	0.933421	Plgrkt
ENSMUSG00000016496	-0.132015	0.215818	0.347444	0.0393832	-0.352195	-0.0043617	0.347839	0.0459561	0.347839	0.0459561	0.209029	Cd274
ENSMUSG00000016503	-0.0410839	-0.224666	-0.183658	0.0550058	0.49215	0.308568	-0.183658	0.0504305	-0.183658	0.0550058	0.232485	Gtf3a
ENSMUSG00000016510	-0.0530366	-0.173342	-0.120329	0.394818	0.435388	0.315083	-0.12025	0.368281	-0.120329	0.394818	0.675292	Mtif3
ENSMUSG00000016520	0.150082	0.161727	0.0115584	0.945318	-0.084795	-0.0731497	0.0118173	0.947203	0.0118173	0.947203	0.977917	Lnx2
ENSMUSG00000016526	0.152178	0.225558	0.0735253	0.563822	0.197105	0.270485	0.0735253	0.58592	0.0735253	0.58592	0.806748	Dyrk3
ENSMUSG00000016528	0.0426311	-0.0102465	-0.0529479	0.620474	0.0561096	0.00323201	-0.0529479	0.641578	-0.0529479	0.641578	0.83727	Mapkapk2
ENSMUSG00000016534	-0.232679	-0.0616664	0.171101	0.0940073	-0.0215502	0.149462	0.170967	0.101204	0.170967	0.101204	0.327121	Lamp2
ENSMUSG00000016541	0.0738189	0.0292559	-0.044497	0.514585	0.423134	0.378571	-0.044497	0.513194	-0.044497	0.514585	0.764793	Atxn10
ENSMUSG00000016552	-0.221452	-0.228171	-0.00691615	0.959465	-0.66031	-0.66703	-0.00691615	0.960703	-0.00691615	0.960703	0.983704	Foxred2
ENSMUSG00000016554	0.127701	0.0774856	-0.0501825	0.463763	0.228179	0.177963	-0.0501825	0.498043	-0.0501825	0.498043	0.753409	Eif3d
ENSMUSG00000016559	0.209977	0.384442	0.174468	0.00918077	0.471038	0.645502	0.174468	0.017767	0.174468	0.017767	0.118277	H3f3b
ENSMUSG00000016619	0.0913793	0.0638701	-0.0275077	0.726119	0.0493725	0.0218633	-0.0274154	0.743505	-0.0274154	0.743505	0.892506	Nup50
ENSMUSG00000016624	0.238781	0.0869574	-0.151943	0.158697	-0.709208	-0.861032	-0.151708	0.193948	-0.151708	0.193948	0.476514	Phf21b
ENSMUSG00000016637	-0.075571	-0.536094	-0.460583	6.11775e-05	0.619645	0.159122	-0.460583	3.69108e-05	-0.460583	6.11775e-05	0.00205138	Ift27
ENSMUSG00000016664	-0.156903	-0.264551	-0.107657	0.119581	-0.209832	-0.31748	-0.107657	0.140487	-0.107657	0.140487	0.398855	Pacsin2
ENSMUSG00000016757	0.0764135	-0.00676526	-0.0831573	0.301408	0.0176989	-0.0654799	-0.0832448	0.323214	-0.0832448	0.323214	0.613209	Ttll12
ENSMUSG00000016831	0.222611	0.102279	-0.120205	0.283118	-0.0238888	-0.144221	-0.120232	0.331705	-0.120232	0.331705	0.621508	Tox4
ENSMUSG00000016833	-0.0516195	-0.0988885	-0.0471261	0.702295	0.871058	0.823789	-0.047237	0.681173	-0.0471261	0.702295	0.872294	Mrps18c
ENSMUSG00000016921	0.0576226	0.0240476	-0.0335566	0.610458	-0.102266	-0.135841	-0.033549	0.61815	-0.033549	0.61815	0.824173	Srsf6
ENSMUSG00000016933	-0.137041	-0.177101	-0.0401173	0.662932	-0.789112	-0.829171	-0.0401173	0.690467	-0.0401173	0.690467	0.865636	Plcg1
ENSMUSG00000016940	0.00768109	0.208924	0.201096	0.0984141	0.252488	0.453732	0.201356	0.0854799	0.201096	0.0984141	0.32135	Kctd2
ENSMUSG00000016946	-0.290333	-0.160959	0.129281	0.150551	0.171738	0.301112	0.129281	0.148902	0.129281	0.150551	0.417282	Kctd5
ENSMUSG00000016984	0.319745	0.29939	-0.020333	0.857844	0.220242	0.199887	-0.020333	0.861717	-0.020333	0.861717	0.942881	Etaa1
ENSMUSG00000016995	0.785936	0.534761	-0.251271	0.0921084	-0.769606	-1.02078	-0.250737	0.153725	-0.250737	0.153725	0.421386	Matn4
ENSMUSG00000017057	-0.864548	-0.74737	0.116906	0.428852	0.101289	0.218467	0.116991	0.404756	0.116906	0.428852	0.703348	Il13ra1
ENSMUSG00000017119	0.330761	0.284323	-0.0464342	0.520777	-0.155742	-0.20218	-0.0464342	0.540076	-0.0464342	0.540076	0.778935	Nbr1
ENSMUSG00000017132	-0.619287	-0.356386	0.262855	0.0241863	-0.268624	-0.00572341	0.262855	0.0265101	0.262855	0.0265101	0.149463	Cyth1
ENSMUSG00000017144	0.139984	0.281098	0.141188	0.298738	0.166416	0.30753	0.141364	0.317934	0.141364	0.317934	0.609363	Rnd3
ENSMUSG00000017146	1.17197	0.975921	-0.195896	0.26719	0.296236	0.100189	-0.195555	0.332395	-0.195555	0.332395	0.622076	Brca1
ENSMUSG00000017167	-0.271302	-0.428724	-0.157809	0.197463	-1.02724	-1.18467	-0.157465	0.214125	-0.157465	0.214125	0.502976	Cntnap1
ENSMUSG00000017176	-0.228398	-0.328849	-0.100467	0.422198	0.224962	0.124511	-0.100467	0.451078	-0.100467	0.451078	0.720141	Nt5c3b
ENSMUSG00000017188	-0.254244	-0.271331	-0.0172745	0.875397	0.730293	0.713206	-0.017147	0.857678	-0.0172745	0.875397	0.950171	Coa3
ENSMUSG00000017210	-0.050715	-0.103723	-0.0529729	0.566473	-0.380955	-0.433962	-0.0530013	0.582964	-0.0530013	0.582964	0.805146	Med24
ENSMUSG00000017221	-0.15672	-0.317426	-0.160769	0.0426658	0.0112419	-0.149464	-0.160794	0.0633882	-0.160794	0.0633882	0.250011	Psmd3
ENSMUSG00000017264	0.0373143	0.117973	0.0806883	0.300065	-0.309249	-0.22859	0.0806883	0.346761	0.0806883	0.346761	0.635761	Exosc10
ENSMUSG00000017286	0.0927925	-0.214954	-0.30767	0.0226437	0.797046	0.4893	-0.307698	0.027076	-0.307698	0.027076	0.151233	Glod4
ENSMUSG00000017288	-0.0804589	-0.109228	-0.0288114	0.774063	0.124008	0.0952385	-0.028754	0.779871	-0.028754	0.779871	0.907766	Vps53
ENSMUSG00000017291	-0.115764	-0.250341	-0.13466	0.106624	-0.472214	-0.606791	-0.134617	0.0708396	-0.13466	0.106624	0.338522	Taok1
ENSMUSG00000017299	-0.0796026	-0.256308	-0.176766	0.0848238	-0.0999715	-0.276677	-0.176845	0.0979464	-0.176845	0.0979464	0.321278	Dnttip1
ENSMUSG00000017307	0.112412	-0.00308147	-0.11532	0.485794	0.00544185	-0.110051	-0.115563	0.515984	-0.115563	0.515984	0.765258	Acot8
ENSMUSG00000017314	0.299158	-0.0670253	-0.366122	0.000253638	-0.162979	-0.529162	-0.366231	0.00143745	-0.366231	0.00143745	0.0218497	Mpp2
ENSMUSG00000017376	-0.00732387	-0.039445	-0.0321458	0.759864	-0.078863	-0.110984	-0.0321458	0.773621	-0.0321458	0.773621	0.905823	Nlk
ENSMUSG00000017386	-0.498919	-0.636002	-0.13707	0.0810127	0.30937	0.172287	-0.13707	0.0824678	-0.13707	0.0824678	0.293257	Traf4
ENSMUSG00000017390	-0.634721	-0.669041	-0.0343242	0.64227	0.459093	0.424773	-0.0343242	0.651975	-0.0343242	0.651975	0.844289	Aldoc
ENSMUSG00000017400	-0.391407	-0.490276	-0.0988638	0.493625	-0.223771	-0.322639	-0.0989759	0.529683	-0.0989759	0.529683	0.771553	Stac2
ENSMUSG00000017404	0.160688	-0.0846772	-0.245303	0.000946825	1.54116	1.2958	-0.245348	0.00198322	-0.245348	0.00198322	0.0274954	Rpl19
ENSMUSG00000017405	-0.838249	-0.728172	0.109884	0.522319	-0.59184	-0.481763	0.109493	0.553892	0.109493	0.553892	0.788829	Nek8
ENSMUSG00000017418	-0.0827148	0.0924069	0.175013	0.0571707	-0.459034	-0.283913	0.175211	0.0436055	0.175013	0.0571707	0.23712	Arl5b
ENSMUSG00000017421	0.261483	0.310953	0.0494319	0.489787	0.133791	0.183261	0.0494891	0.518154	0.0494891	0.518154	0.765587	Zfp207
ENSMUSG00000017428	0.0223278	-0.019842	-0.042208	0.5913	0.135145	0.0929753	-0.042208	0.568597	-0.042208	0.5913	0.809768	Psmd11
ENSMUSG00000017466	-0.484646	-0.370242	0.114493	0.205259	0.068335	0.182738	0.114301	0.231098	0.114301	0.231098	0.524112	Timp2
ENSMUSG00000017478	0.173577	0.0299013	-0.143641	0.125028	-0.576174	-0.719849	-0.143641	0.165276	-0.143641	0.165276	0.437919	Zc3h18
ENSMUSG00000017485	0.171856	-0.00744586	-0.179374	0.0578666	-0.151465	-0.330767	-0.179374	0.0908279	-0.179374	0.0908279	0.309183	Top2b
ENSMUSG00000017493	-0.521487	-0.749473	-0.227973	0.00345801	0.193153	-0.0348331	-0.227973	0.00443299	-0.227973	0.00443299	0.0481098	Igfbp4
ENSMUSG00000017548	0.0132887	-0.147812	-0.1611	0.229532	-0.0227628	-0.183864	-0.161232	0.255848	-0.161232	0.255848	0.551297	Suz12
ENSMUSG00000017550	0.877972	0.718254	-0.159898	0.282242	-0.2852	-0.444918	-0.159267	0.321398	-0.159267	0.321398	0.612268	Atad5
ENSMUSG00000017561	0.054802	0.357103	0.302147	0.00989705	-0.164858	0.137443	0.302418	0.00865409	0.302147	0.00989705	0.0824863	Crlf3
ENSMUSG00000017615	0.295551	0.175217	-0.120263	0.0981889	0.15532	0.0349862	-0.120263	0.110145	-0.120263	0.110145	0.343857	Tnfaip1
ENSMUSG00000017631	-0.408293	-0.662359	-0.254113	0.00456786	-0.551391	-0.805456	-0.254113	0.00707855	-0.254113	0.00707855	0.0656653	Abr
ENSMUSG00000017639	0.096263	-0.294392	-0.391061	0.0138871	-0.488538	-0.879193	-0.390724	0.0258325	-0.390724	0.0258325	0.147698	Rab11fip4
ENSMUSG00000017664	-0.0574408	-0.0227459	0.0346412	0.727629	-0.0127943	0.0219006	0.0346412	0.750044	0.0346412	0.750044	0.895881	Slc35c2
ENSMUSG00000017667	0.0507245	0.142288	0.0915227	0.238652	-0.442437	-0.350873	0.0915227	0.243259	0.0915227	0.243259	0.538778	Zfp334
ENSMUSG00000017670	0.762597	0.703645	-0.0589646	0.573569	-0.504597	-0.56355	-0.0587387	0.593069	-0.0587387	0.593069	0.810674	Elmo2
ENSMUSG00000017677	-0.531944	-0.164709	0.36732	1.11672e-05	-0.343904	0.0233309	0.367166	7.57842e-05	0.367166	7.57842e-05	0.00239777	Wsb1
ENSMUSG00000017679	-0.076543	0.180587	0.257167	0.00544489	-0.640112	-0.382982	0.257113	0.0110013	0.257113	0.0110013	0.0878298	Ttpal
ENSMUSG00000017686	-0.0132693	-0.0133516	-0.000180026	0.997734	0.0528621	0.0527798	0	0.998421	0	0.998421	0.999144	Rhot1
ENSMUSG00000017707	0.240544	0.464599	0.224016	0.00934228	-0.0769803	0.147074	0.224085	0.0213947	0.224085	0.0213947	0.132477	Serinc3
ENSMUSG00000017715	0.0653062	-0.120802	-0.186056	0.0647993	0.235353	0.0492451	-0.186135	0.0787145	-0.186135	0.0787145	0.2848	Pgs1
ENSMUSG00000017721	-0.634963	-0.788576	-0.153488	0.16344	-0.305297	-0.458911	-0.153667	0.23022	-0.153667	0.23022	0.523541	Pigt
ENSMUSG00000017724	-0.310015	-0.427363	-0.117307	0.143	-0.0772438	-0.194591	-0.117307	0.160003	-0.117307	0.160003	0.431219	Etv4
ENSMUSG00000017734	-0.127935	-0.131079	-0.0029425	0.993215	0.406235	0.40309	-0.00336285	0.987159	-0.0029425	0.993215	0.996835	Dbndd2
ENSMUSG00000017740	-0.266504	-0.242714	0.0237099	0.875667	-1.28213	-1.25834	0.0237099	0.899353	0.0237099	0.899353	0.960141	Slc12a5
ENSMUSG00000017747	-0.355419	-0.490988	-0.13571	0.184827	0.104087	-0.0314814	-0.135622	0.150079	-0.13571	0.184827	0.466138	Ghdc
ENSMUSG00000017756	0.425702	-0.208761	-0.635004	8.25189e-05	-1.1361	-1.77056	-0.634386	0.000378376	-0.634386	0.000378376	0.00805686	Slc12a7
ENSMUSG00000017760	-0.284391	-0.118915	0.165442	0.0377139	-0.234349	-0.0688738	0.165442	0.0410384	0.165442	0.0410384	0.195932	Ctsa
ENSMUSG00000017764	-0.0570012	0.0249268	0.081807	0.507209	-0.176949	-0.0950211	0.0820752	0.533862	0.0820752	0.533862	0.774399	Zswim1
ENSMUSG00000017765	0.0684363	-0.107572	-0.17608	0.0548899	-0.756067	-0.932075	-0.17608	0.0748048	-0.17608	0.0748048	0.276255	Slc12a4
ENSMUSG00000017774	-0.233589	-0.0317807	0.201772	0.0635261	-0.643	-0.441191	0.201772	0.0810045	0.201772	0.0810045	0.290333	Myo1c
ENSMUSG00000017776	-0.159725	-0.118197	0.0416227	0.609468	0.187229	0.228758	0.0414385	0.640972	0.0414385	0.640972	0.837246	Crk
ENSMUSG00000017778	-0.0338166	-0.193422	-0.159612	0.0678873	1.49895	1.33935	-0.159528	0.0762096	-0.159528	0.0762096	0.278589	Cox7c
ENSMUSG00000017781	0.103777	-0.0396965	-0.143502	0.0454997	0.410022	0.266549	-0.143502	0.0592986	-0.143502	0.0592986	0.241695	Pitpna
ENSMUSG00000017801	-0.175377	-0.29901	-0.12363	0.248621	0.343713	0.22008	-0.12363	0.279093	-0.12363	0.279093	0.5718	Mlx
ENSMUSG00000017802	-0.196859	-0.161048	0.0357766	0.694071	-0.407212	-0.371401	0.0357766	0.730877	0.0357766	0.730877	0.886291	Retreg3
ENSMUSG00000017831	0.172637	0.235647	0.0630344	0.421944	0.355333	0.418343	0.0630344	0.407309	0.0630344	0.421944	0.697801	Rab5a
ENSMUSG00000017837	0.00110631	-0.0614548	-0.0625883	0.501768	0.463089	0.400528	-0.0625883	0.485567	-0.0625883	0.501768	0.756201	Nkiras2
ENSMUSG00000017843	0.378866	0.395749	0.01685	0.875791	0.387956	0.40484	0.01685	0.881717	0.01685	0.881717	0.952597	Ppp2r5c
ENSMUSG00000017858	0.26484	0.0611272	-0.203855	0.0753631	0.187965	-0.015747	-0.203615	0.0634212	-0.203855	0.0753631	0.277248	Ift52
ENSMUSG00000017929	-0.38243	-0.554677	-0.172413	0.341219	-0.904758	-1.077	-0.172451	0.22466	-0.172413	0.341219	0.630196	B4galt5
ENSMUSG00000017943	0.0597876	0.117477	0.0577799	0.532073	0.5241	0.581789	0.0576211	0.558285	0.0576211	0.558285	0.791401	Gdap1l1
ENSMUSG00000017969	-0.267961	-0.207313	0.0605674	0.712303	0.281936	0.342583	0.0606541	0.697266	0.0605674	0.712303	0.877418	Ptgis
ENSMUSG00000017999	0.113313	0.201357	0.0879559	0.251182	-0.0627852	0.0252593	0.0881247	0.229064	0.0879559	0.251182	0.546971	Ddx27
ENSMUSG00000018001	0.284545	0.173746	-0.110837	0.220121	-0.282613	-0.393413	-0.110871	0.165054	-0.110837	0.220121	0.512027	Cyth3
ENSMUSG00000018040	-0.0744508	0.0253287	0.0997484	0.274908	0.119316	0.219095	0.0998204	0.337759	0.0998204	0.337759	0.626985	Rrp7a
ENSMUSG00000018042	-0.1812	-0.589219	-0.407869	6.62768e-06	3.82369	3.41567	-0.408083	9.64606e-05	-0.408083	9.64606e-05	0.00294643	Cyb5r3
ENSMUSG00000018068	-0.0157648	0.0451242	0.0609405	0.599207	-0.477585	-0.416696	0.060943	0.661917	0.060943	0.661917	0.850074	Ints2
ENSMUSG00000018076	0.680191	0.0672471	-0.613091	4.7037e-05	-1.01573	-1.62868	-0.612801	0.000329524	-0.612801	0.000329524	0.00726176	Med13l
ENSMUSG00000018102	1.21891	1.14956	-0.0694451	0.597118	0.859313	0.789966	-0.068876	0.580571	-0.0694451	0.597118	0.812554	H2bc4
ENSMUSG00000018143	-0.057759	-0.588143	-0.530294	3.15183e-06	1.13867	0.608286	-0.530567	1.13197e-06	-0.530294	3.15183e-06	0.000170115	Mafk
ENSMUSG00000018160	-0.0845706	0.0300235	0.114584	0.325483	-0.460881	-0.346287	0.114584	0.34221	0.114584	0.34221	0.631085	Med1
ENSMUSG00000018166	0.727846	0.548414	-0.179385	0.0754172	-0.294586	-0.474017	-0.179427	0.107521	-0.179427	0.107521	0.340083	Erbb3
ENSMUSG00000018167	-0.275352	-0.11828	0.157238	0.295413	-0.342956	-0.185884	0.157061	0.38692	0.157061	0.38692	0.668215	Stard3
ENSMUSG00000018171	-0.381052	0.139551	0.520776	3.63585e-06	-0.141079	0.379524	0.520723	0.000200564	0.520723	0.000200564	0.00506073	Vmp1
ENSMUSG00000018189	-0.0849676	0.261774	0.346648	0.000356907	0.242494	0.589235	0.346883	0.000271217	0.346648	0.000356907	0.00770627	Uchl5
ENSMUSG00000018196	0.189641	0.16619	-0.0233486	0.83036	0.556685	0.533234	-0.0233486	0.829591	-0.0233486	0.83036	0.929639	Glrx2
ENSMUSG00000018199	-0.0975616	-0.0595324	0.0380503	0.701672	-0.420221	-0.382192	0.0380503	0.736223	0.0380503	0.736223	0.888831	Ro60
ENSMUSG00000018209	0.238988	0.424407	0.185354	0.0145427	-0.0996725	0.0857472	0.185524	0.0234618	0.185524	0.0234618	0.13987	Stk4
ENSMUSG00000018217	0.260222	0.756053	0.49572	4.4799e-08	-0.106064	0.389767	0.495949	5.67422e-08	0.495949	5.67422e-08	4.86486e-06	Pmp22
ENSMUSG00000018239	0.345021	0.303851	-0.0412416	0.709153	0.540761	0.499591	-0.0410175	0.697536	-0.0412416	0.709153	0.875961	Zcchc10
ENSMUSG00000018286	0.0430276	0.0448498	0.00192238	0.980895	0.747117	0.748939	0.00176218	0.981608	0.00176218	0.981608	0.991456	Psmb6
ENSMUSG00000018287	0.546516	0.879311	0.332963	0.000175797	0.409985	0.74278	0.332923	0.000691576	0.332923	0.000691576	0.0127187	Spag7
ENSMUSG00000018293	-0.462571	-0.590278	-0.12769	0.0986209	0.588323	0.460616	-0.12769	0.104424	-0.12769	0.104424	0.334058	Pfn1
ENSMUSG00000018322	0.0945913	0.119005	0.0244496	0.778997	0.106818	0.131232	0.0244496	0.795034	0.0244496	0.795034	0.915184	Tomm34
ENSMUSG00000018326	-0.00725499	-0.132297	-0.125066	0.0723018	0.393375	0.268333	-0.125066	0.07344	-0.125066	0.07344	0.272812	Ywhab
ENSMUSG00000018334	0.494206	0.602953	0.108674	0.513092	-1.05652	-0.947772	0.109304	0.587221	0.109304	0.587221	0.807309	Ksr1
ENSMUSG00000018340	-0.66515	-0.901386	-0.236284	0.000419075	0.0710722	-0.165163	-0.236296	0.000944774	-0.236296	0.000944774	0.016162	Anxa6
ENSMUSG00000018347	0.00448855	0.151619	0.146986	0.247155	0.0412505	0.188381	0.147261	0.26136	0.147261	0.26136	0.555672	Zkscan6
ENSMUSG00000018362	0.213147	0.451701	0.238909	0.208064	-0.213732	0.0248223	0.238851	0.308445	0.238851	0.308445	0.601688	Kpna2
ENSMUSG00000018363	0.137234	0.0761372	-0.0611345	0.464028	-0.240727	-0.301824	-0.0610501	0.491485	-0.0610501	0.491485	0.750065	Smurf2
ENSMUSG00000018372	0.223993	0.34562	0.121443	0.425028	-0.225062	-0.103436	0.121916	0.454	0.121916	0.454	0.72249	Cep95
ENSMUSG00000018377	0.140163	0.0875924	-0.0526132	0.413418	-0.251985	-0.304555	-0.0525883	0.438132	-0.0525883	0.438132	0.710237	Vezf1
ENSMUSG00000018378	0.193742	-0.0834786	-0.277129	0.00188785	-0.533385	-0.810606	-0.277229	0.00750588	-0.277229	0.00750588	0.068311	Cuedc1
ENSMUSG00000018379	0.194749	0.358024	0.163296	0.0294879	0.135435	0.29871	0.163222	0.0269745	0.163296	0.0294879	0.160274	Srsf1
ENSMUSG00000018395	-0.221977	-0.373933	-0.15191	0.0312279	0.192427	0.0404712	-0.15191	0.0416476	-0.15191	0.0416476	0.198001	Kif3a
ENSMUSG00000018398	-0.253491	-0.385852	-0.132366	0.105284	-0.231002	-0.363363	-0.132366	0.122923	-0.132366	0.122923	0.365976	Septin8
ENSMUSG00000018401	0.198144	0.0862469	-0.111969	0.188128	-0.401635	-0.513532	-0.111857	0.230362	-0.111857	0.230362	0.523541	Mtmr4
ENSMUSG00000018405	0.218216	0.458505	0.240129	0.132654	0.104129	0.344418	0.240453	0.116716	0.240129	0.132654	0.384846	Mrm1
ENSMUSG00000018411	-0.548663	-0.862627	-0.313921	0.000288788	-0.601116	-0.91508	-0.313955	0.000983928	-0.313955	0.000983928	0.0166904	Mapt
ENSMUSG00000018412	-0.0176531	0.0657752	0.083338	0.303568	-0.670196	-0.586767	0.0835064	0.251916	0.083338	0.303568	0.597603	Kansl1
ENSMUSG00000018415	0.468142	0.334969	-0.133258	0.250897	0.0831435	-0.0500293	-0.133119	0.269235	-0.133119	0.269235	0.563008	Gid4
ENSMUSG00000018417	-0.182897	-0.278772	-0.0957911	0.338755	-0.324169	-0.420044	-0.0959772	0.381945	-0.0959772	0.381945	0.665109	Myo1b
ENSMUSG00000018425	0.0719982	-0.0265921	-0.0985281	0.171884	0.107421	0.00883066	-0.0985281	0.185793	-0.0985281	0.185793	0.467334	Dhx40
ENSMUSG00000018427	0.147099	-0.0174805	-0.164509	0.175646	-0.325295	-0.489875	-0.164509	0.226326	-0.164509	0.226326	0.519515	Ypel2
ENSMUSG00000018428	-0.0650854	-0.0397267	0.025375	0.775008	-0.730405	-0.705046	0.025375	0.791538	0.025375	0.791538	0.914072	Akap1
ENSMUSG00000018433	0.101045	0.350632	0.249534	0.000935662	-0.002058	0.24753	0.249534	0.00085512	0.249534	0.000935662	0.016099	Nol11
ENSMUSG00000018442	-0.193765	-0.223747	-0.0301078	0.789297	0.221865	0.191884	-0.0301078	0.786224	-0.0301078	0.789297	0.91368	Derl2
ENSMUSG00000018446	0.186734	0.0128644	-0.173915	0.0582124	0.555314	0.381444	-0.173915	0.0629255	-0.173915	0.0629255	0.248737	C1qbp
ENSMUSG00000018449	-0.361865	0.241462	0.603658	0.000503739	-0.209346	0.393981	0.603658	0.000776124	0.603658	0.000776124	0.0137912	Rpain
ENSMUSG00000018451	-0.0915981	-0.000287326	0.0910658	0.619398	0.231781	0.323092	0.0914549	0.613934	0.0910658	0.619398	0.824675	6330403K07Rik
ENSMUSG00000018474	-0.086882	-0.370901	-0.283932	0.00661745	-0.325327	-0.609346	-0.283952	0.0223886	-0.283952	0.0223886	0.136136	Chd3
ENSMUSG00000018476	-0.0379558	-0.465804	-0.42783	8.35257e-05	-1.16017	-1.58801	-0.427896	0.000656023	-0.427896	0.000656023	0.0123002	Kdm6b
ENSMUSG00000018481	0.0423125	0.179873	0.137472	0.0545388	-0.391456	-0.253896	0.137629	0.0593844	0.137629	0.0593844	0.241695	Appbp2
ENSMUSG00000018501	0.0727161	-0.0303112	-0.103059	0.272683	-0.566491	-0.669518	-0.103059	0.330453	-0.103059	0.330453	0.620745	Ncor1
ENSMUSG00000018507	-0.160242	-0.0937369	0.0664542	0.482407	-0.267719	-0.201214	0.0665481	0.506997	0.0665481	0.506997	0.759104	Trpv2
ENSMUSG00000018509	0.315636	0.175125	-0.14057	0.303356	0.422558	0.282047	-0.140328	0.278881	-0.14057	0.303356	0.597302	Cenpv
ENSMUSG00000018537	-0.430683	-0.578812	-0.148316	0.220677	-0.104495	-0.252624	-0.148182	0.218604	-0.148316	0.220677	0.512846	Pcgf2
ENSMUSG00000018541	-0.0958275	-0.0629618	0.0327324	0.728626	-0.0441322	-0.0112665	0.0328116	0.719328	0.0327324	0.728626	0.885471	Cwc25
ENSMUSG00000018547	-0.523533	-0.826779	-0.303318	0.000510994	-0.458691	-0.761937	-0.303368	0.00211686	-0.303368	0.00211686	0.0286018	Pip4k2b
ENSMUSG00000018548	0.530736	0.479326	-0.051364	0.494684	0.0741769	0.0227666	-0.051364	0.517364	-0.051364	0.517364	0.765264	Trim37
ENSMUSG00000018559	0.0205215	-0.0688558	-0.0894343	0.348644	0.190643	0.101265	-0.0894343	0.356522	-0.0894343	0.356522	0.643464	Ctdnep1
ENSMUSG00000018565	0.719845	0.841565	0.121738	0.150455	0.437391	0.55911	0.121738	0.148708	0.121738	0.150455	0.417282	Elp5
ENSMUSG00000018567	-0.0835917	-0.181194	-0.0976219	0.211148	1.22337	1.12577	-0.0976219	0.211699	-0.0976219	0.211699	0.499357	Gabarap
ENSMUSG00000018572	-0.054735	-0.0644578	-0.00977348	0.906264	-0.0128662	-0.0225889	-0.0096593	0.906104	-0.00977348	0.906264	0.963911	Phf23
ENSMUSG00000018574	0.235821	0.137156	-0.0987023	0.242329	0.387982	0.289317	-0.0987404	0.256336	-0.0987404	0.256336	0.551759	Acadvl
ENSMUSG00000018583	0.46608	0.393448	-0.072608	0.278033	-0.0583208	-0.130953	-0.0726745	0.253489	-0.072608	0.278033	0.570898	G3bp1
ENSMUSG00000018585	0.126842	0.0578344	-0.0688631	0.615047	1.13356	1.06455	-0.0688673	0.591569	-0.0688631	0.615047	0.822972	Atox1
ENSMUSG00000018593	-1.89399	-1.86884	0.0251144	0.80412	0.0490809	0.0742357	0.0250071	0.796391	0.0251144	0.80412	0.918825	Sparc
ENSMUSG00000018599	-0.660274	-0.67284	-0.012654	0.925706	-0.12471	-0.137276	-0.0129553	0.925112	-0.012654	0.925706	0.969582	Mief2
ENSMUSG00000018651	0.0369103	0.322881	0.285816	0.0146912	-0.578067	-0.292096	0.286028	0.0223904	0.286028	0.0223904	0.136136	Tada2a
ENSMUSG00000018661	-0.07429	0.0633803	0.137588	0.0942402	-0.35911	-0.22144	0.137588	0.113102	0.137588	0.113102	0.349481	Cog1
ENSMUSG00000018666	8.16013e-05	0.0839693	0.0840298	0.34983	0.341611	0.425499	0.0839891	0.386651	0.0839891	0.386651	0.668139	Cbx1
ENSMUSG00000018669	-0.236581	-0.237488	-0.000880451	0.993576	-0.0671546	-0.0680616	-0.000880451	0.991978	-0.000880451	0.993576	0.996835	Cdk5rap3
ENSMUSG00000018672	0.165475	0.268522	0.103031	0.487403	0.418407	0.521454	0.103342	0.484515	0.103031	0.487403	0.745842	Copz2
ENSMUSG00000018677	0.185859	-0.0102099	-0.196017	0.00807493	0.628428	0.432359	-0.196017	0.00478258	-0.196017	0.00807493	0.0719967	Slc25a39
ENSMUSG00000018678	-0.014951	-0.164221	-0.149402	0.200297	-0.235531	-0.384801	-0.1493	0.227755	-0.1493	0.227755	0.521019	Sp2
ENSMUSG00000018697	0.213996	0.447586	0.233683	0.0126462	0.303492	0.537083	0.233657	0.019685	0.233657	0.019685	0.125986	Aatf
ENSMUSG00000018698	1.22226	1.07728	-0.145202	0.283149	-0.463527	-0.608514	-0.144518	0.342793	-0.144518	0.342793	0.631699	Lhx1
ENSMUSG00000018707	-0.0625882	-0.0372251	0.0254308	0.815659	-1.1272	-1.10184	0.0254308	0.864115	0.0254308	0.864115	0.943682	Dync1h1
ENSMUSG00000018733	0.0484118	0.386888	0.338546	0.0123691	-0.0534869	0.28499	0.338676	0.0137617	0.338676	0.0137617	0.0999641	Pex12
ENSMUSG00000018736	0.222094	0.11029	-0.111792	0.12298	0.251925	0.14012	-0.111792	0.135239	-0.111792	0.135239	0.390103	Ndel1
ENSMUSG00000018750	0.256279	-0.150925	-0.40734	5.61637e-05	-0.683905	-1.09111	-0.407286	0.000207596	-0.407286	0.000207596	0.00516541	Zbtb4
ENSMUSG00000018761	-0.363864	-0.104246	0.259493	0.13966	0.00209561	0.261714	0.259493	0.124797	0.259493	0.13966	0.397965	Mpdu1
ENSMUSG00000018765	-0.117034	-0.0892783	0.0276019	0.76033	-0.376779	-0.349023	0.027783	0.769947	0.027783	0.769947	0.904876	Fxr2
ENSMUSG00000018770	0.0618109	0.182158	0.120264	0.150445	0.57288	0.693227	0.120436	0.133124	0.120264	0.150445	0.417282	Atp5g3
ENSMUSG00000018796	-0.0949692	-0.0947785	0.000180037	0.998753	-0.205758	-0.205567	0.000180037	0.997462	0.000180037	0.998753	0.999144	Acsl1
ENSMUSG00000018819	-0.53176	-0.274075	0.257689	0.177447	0.469754	0.727439	0.257333	0.145497	0.257689	0.177447	0.455138	Lsp1
ENSMUSG00000018820	-0.0853585	-0.08472	0.000660258	0.991637	-0.61777	-0.617132	0.000660258	0.994915	0.000660258	0.994915	0.997782	Zfyve27
ENSMUSG00000018841	0.345548	0.0134801	-0.332048	0.0413307	0.485555	0.153487	-0.3319	0.0590573	-0.3319	0.0590573	0.241693	Rad51d
ENSMUSG00000018846	-0.156983	0.0260205	0.183013	0.00795046	-0.505684	-0.322681	0.183013	0.0110031	0.183013	0.0110031	0.0878298	Pank3
ENSMUSG00000018848	0.115747	0.178097	0.0623023	0.36194	0.39094	0.45329	0.0623023	0.388079	0.0623023	0.388079	0.66921	Rars
ENSMUSG00000018849	0.347062	0.257037	-0.0900891	0.345764	-0.463697	-0.553721	-0.090007	0.390661	-0.090007	0.390661	0.671076	Wwc1
ENSMUSG00000018858	-0.134614	-0.0620535	0.0726626	0.438928	0.644722	0.717282	0.0725469	0.459058	0.0725469	0.459058	0.727016	Mrpl58
ENSMUSG00000018861	0.094231	-0.013767	-0.10806	0.37508	-0.247922	-0.35592	-0.10806	0.40436	-0.10806	0.40436	0.684243	Fdxr
ENSMUSG00000018865	-0.0867933	-0.122826	-0.0359898	0.680214	0.156198	0.120165	-0.0359898	0.680881	-0.0359898	0.680881	0.86117	Sult4a1
ENSMUSG00000018882	-0.146388	0.092237	0.238556	0.0452953	0.103357	0.341983	0.238752	0.0528808	0.238752	0.0528808	0.226968	Mrpl45
ENSMUSG00000018899	0.180797	0.262568	0.0816956	0.41894	0.0398768	0.121647	0.0819238	0.438617	0.0819238	0.438617	0.710734	Irf1
ENSMUSG00000018900	0.0179186	0.09509	0.0770477	0.497046	-0.24369	-0.166519	0.0771102	0.527953	0.0771102	0.527953	0.771259	Slc22a5
ENSMUSG00000018906	-0.348482	-0.226721	0.121753	0.0917702	-0.524153	-0.402392	0.121753	0.096905	0.121753	0.096905	0.319942	P4ha2
ENSMUSG00000018909	-0.213914	-0.480421	-0.266677	0.0305341	-0.738247	-1.00475	-0.266612	0.0505903	-0.266612	0.0505903	0.221138	Arrb1
ENSMUSG00000018921	0.322942	0.078154	-0.244931	0.0125625	-0.0219484	-0.266736	-0.244706	0.0162266	-0.244706	0.0162266	0.111715	Pelp1
ENSMUSG00000018923	0.122893	0.0504737	-0.0721625	0.587404	0.832431	0.760011	-0.0724298	0.587003	-0.0721625	0.587404	0.807309	Med11
ENSMUSG00000018931	-0.104024	-0.282256	-0.178385	0.108095	0.0842249	-0.0940069	-0.178385	0.104389	-0.178385	0.108095	0.341035	Natd1
ENSMUSG00000018932	-0.125607	-0.205768	-0.0802697	0.467748	0.128271	0.0481104	-0.0802697	0.47087	-0.0802697	0.47087	0.73643	Map2k3
ENSMUSG00000018965	-0.253915	-0.232268	0.0216112	0.773307	0.355933	0.377579	0.0216112	0.77113	0.0216112	0.773307	0.905823	Ywhah
ENSMUSG00000018974	0.568745	0.303672	-0.265201	0.0255398	-0.388138	-0.653211	-0.265046	0.0498741	-0.265046	0.0498741	0.219545	Sart3
ENSMUSG00000018995	0.160276	0.38035	0.220185	0.0901019	-0.067883	0.152191	0.220185	0.111748	0.220185	0.111748	0.347252	Nars2
ENSMUSG00000018999	-0.393146	-0.363303	0.0296599	0.781488	-0.326188	-0.296345	0.0296599	0.788785	0.0296599	0.788785	0.913611	Slc35b4
ENSMUSG00000019027	0.201977	0.360413	0.158534	0.274375	-0.354221	-0.195785	0.158722	0.341395	0.158722	0.341395	0.630272	Dnah1
ENSMUSG00000019039	0.133835	-0.0513224	-0.185395	0.213861	-0.391934	-0.577092	-0.185187	0.243614	-0.185187	0.243614	0.53921	Dalrd3
ENSMUSG00000019054	-0.0575712	-0.0425158	0.0150665	0.853103	0.821624	0.836679	0.0150215	0.838829	0.0150665	0.853103	0.939476	Fis1
ENSMUSG00000019055	-0.53714	-0.651091	-0.113953	0.236906	-0.224658	-0.338609	-0.113953	0.243229	-0.113953	0.243229	0.538778	Plod1
ENSMUSG00000019066	-0.371276	-0.497918	-0.126761	0.199662	0.105407	-0.0212353	-0.126761	0.191194	-0.126761	0.199662	0.483259	Rab3d
ENSMUSG00000019082	-0.0528133	-0.072676	-0.0197966	0.825165	-0.242956	-0.262819	-0.0197966	0.836952	-0.0197966	0.836952	0.932482	Slc25a22
ENSMUSG00000019087	-0.061724	0.142287	0.204051	0.00508812	-0.270208	-0.0661963	0.204051	0.00263078	0.204051	0.00508812	0.0524025	Atp6ap1
ENSMUSG00000019124	-0.790647	-0.851892	-0.0613061	0.465783	0.516193	0.454947	-0.0613061	0.46888	-0.0613061	0.46888	0.735531	Scrn1
ENSMUSG00000019132	0.159061	-0.00854811	-0.167586	0.0405217	-0.115083	-0.282691	-0.167586	0.0381483	-0.167586	0.0405217	0.194477	BC005537
ENSMUSG00000019139	-0.0499986	-0.209713	-0.159798	0.0397836	0.229779	0.0700655	-0.159798	0.0387768	-0.159798	0.0397836	0.191932	Isyna1
ENSMUSG00000019143	-0.254836	-0.271486	-0.0165932	0.901496	-0.637812	-0.654462	-0.0165932	0.909518	-0.0165932	0.909518	0.964565	Hars2
ENSMUSG00000019158	-0.0227428	-0.236375	-0.213688	0.104357	1.17364	0.960011	-0.213816	0.0669398	-0.213688	0.104357	0.334056	Tmem160
ENSMUSG00000019173	0.0214412	-0.0499372	-0.071375	0.342072	0.560373	0.488995	-0.071375	0.327355	-0.071375	0.342072	0.631061	Rab5c
ENSMUSG00000019179	0.223611	0.199541	-0.0240692	0.718686	0.365534	0.341463	-0.0240692	0.715686	-0.0240692	0.718686	0.880239	Mdh2
ENSMUSG00000019188	-0.409078	-0.337448	0.0715529	0.382909	-0.130189	-0.0585584	0.0715529	0.355677	0.0715529	0.382909	0.665868	H13
ENSMUSG00000019189	-0.207624	-0.0509021	0.156778	0.0336351	-0.503316	-0.346594	0.156715	0.0447083	0.156715	0.0447083	0.205577	Rnf145
ENSMUSG00000019210	-0.223755	-0.100203	0.123504	0.143185	0.603094	0.726647	0.123504	0.162307	0.123504	0.162307	0.433384	Atp6v1e1
ENSMUSG00000019235	0.482029	0.197672	-0.284431	0.00759681	0.086877	-0.197479	-0.284239	0.0121397	-0.284239	0.0121397	0.0936031	Rps6kl1
ENSMUSG00000019254	0.38924	0.1366	-0.252771	0.0102148	-0.422805	-0.675445	-0.252647	0.018421	-0.252647	0.018421	0.120965	Ppp1r12c
ENSMUSG00000019261	0.051079	-0.0477843	-0.0988663	0.273387	-0.457928	-0.556792	-0.098861	0.342775	-0.098861	0.342775	0.631699	Map1s
ENSMUSG00000019295	0.066536	0.179723	0.113081	0.180518	-0.533615	-0.420428	0.113272	0.199977	0.113272	0.199977	0.483474	Tmem129
ENSMUSG00000019297	-0.313481	-0.0966811	0.216809	0.0513351	0.042423	0.259223	0.216809	0.0583779	0.216809	0.0583779	0.239516	Nop9
ENSMUSG00000019302	-0.110075	-0.24642	-0.136317	0.115299	-0.810199	-0.946544	-0.136332	0.139897	-0.136332	0.139897	0.398303	Atp6v0a1
ENSMUSG00000019338	0.0964321	-0.235635	-0.33212	0.000228745	-0.0780317	-0.410099	-0.331996	0.000353132	-0.331996	0.000353132	0.00767007	Zfp687
ENSMUSG00000019362	-0.0924792	-0.15383	-0.0612446	0.462753	0.953795	0.892444	-0.06131	0.438825	-0.0612446	0.462753	0.730118	D8Ertd738e
ENSMUSG00000019370	-0.435166	-0.473302	-0.0381384	0.565471	0.684552	0.646416	-0.0381144	0.583972	-0.0381144	0.583972	0.805855	Calm3
ENSMUSG00000019373	0.088285	0.112919	0.024635	0.75721	0.481787	0.506421	0.024635	0.792699	0.024635	0.792699	0.914348	Cops3
ENSMUSG00000019428	-0.109748	-0.200474	-0.0907943	0.18153	0.243674	0.152948	-0.0907471	0.158329	-0.0907943	0.18153	0.461039	Fkbp8
ENSMUSG00000019432	0.681232	0.68628	0.00497615	0.943197	-0.282836	-0.277787	0.00513667	0.949406	0.00513667	0.949406	0.97869	Ddx39b
ENSMUSG00000019433	-0.115671	-0.207309	-0.091696	0.234698	0.526994	0.435355	-0.091696	0.22059	-0.091696	0.234698	0.527457	Gipc1
ENSMUSG00000019437	-0.708613	-0.542381	0.166107	0.346087	-0.208574	-0.0423427	0.165731	0.355603	0.165731	0.355603	0.642747	Tlcd1
ENSMUSG00000019461	-0.536719	-0.631295	-0.0945891	0.435768	0.235254	0.140678	-0.0945891	0.470454	-0.0945891	0.470454	0.736397	Plscr3
ENSMUSG00000019467	-0.178899	-0.278763	-0.0999635	0.281987	-0.671043	-0.770907	-0.0999635	0.333759	-0.0999635	0.333759	0.623705	Arhgef25
ENSMUSG00000019470	0.0250508	0.0645917	0.0395541	0.627772	-0.170258	-0.130717	0.0395541	0.651713	0.0395541	0.651713	0.844058	Xab2
ENSMUSG00000019471	-0.0227607	-0.0650222	-0.0422103	0.597102	0.556148	0.513887	-0.042192	0.626785	-0.042192	0.626785	0.828708	Cdc37
ENSMUSG00000019478	0.126863	0.124026	-0.00286397	0.978492	0.503816	0.500979	-0.00286397	0.978163	-0.00286397	0.978492	0.990637	Rab4a
ENSMUSG00000019487	0.121988	0.338349	0.216286	0.0576674	-0.697122	-0.48076	0.216395	0.0664419	0.216395	0.0664419	0.258511	Trip10
ENSMUSG00000019494	-0.0572766	-0.149866	-0.0925569	0.263892	0.647766	0.555176	-0.0925939	0.253282	-0.0925569	0.263892	0.558213	Cops6
ENSMUSG00000019505	-0.229459	-0.333494	-0.104072	0.087563	0.573334	0.469298	-0.104072	0.0741152	-0.104072	0.087563	0.303676	Ubb
ENSMUSG00000019518	0.00564447	-0.0606345	-0.0661303	0.561594	-0.442467	-0.508746	-0.066397	0.609259	-0.066397	0.609259	0.819682	Ap4m1
ENSMUSG00000019528	-0.0102042	-0.216952	-0.20681	0.162217	0.86041	0.653662	-0.206856	0.141226	-0.20681	0.162217	0.433366	Gyg
ENSMUSG00000019539	-0.36313	-0.235895	0.12721	0.1325	-0.117083	0.0101527	0.12721	0.135895	0.12721	0.135895	0.391434	Rcn3
ENSMUSG00000019558	-0.0390623	-0.374959	-0.335936	0.00155128	-0.508115	-0.844011	-0.33604	0.00311452	-0.33604	0.00311452	0.037919	Slc6a8
ENSMUSG00000019564	0.219732	-0.373965	-0.593773	0.000440542	-0.374036	-0.967733	-0.593887	0.00114727	-0.593887	0.00114727	0.0187672	Arid3a
ENSMUSG00000019578	-0.231827	-0.299852	-0.0679764	0.356197	0.559568	0.491543	-0.0679764	0.328004	-0.0679764	0.356197	0.643382	Ubxn6
ENSMUSG00000019579	-0.303599	-0.462851	-0.159303	0.085031	0.472686	0.313434	-0.159303	0.0839733	-0.159303	0.085031	0.29851	Mydgf
ENSMUSG00000019590	-0.0831791	0.0316474	0.114901	0.147136	-0.0762985	0.038528	0.114901	0.187105	0.114901	0.187105	0.468714	Cyb561
ENSMUSG00000019647	-0.284366	-0.459506	-0.175334	0.0752413	-0.956806	-1.13195	-0.175303	0.096228	-0.175303	0.096228	0.318854	Sema6a
ENSMUSG00000019659	0.0348018	0.193301	0.15845	0.138256	0.493604	0.652104	0.15845	0.113568	0.15845	0.138256	0.395525	Ccdc12
ENSMUSG00000019699	0.468092	-0.210125	-0.678108	4.16737e-14	0.262967	-0.41525	-0.678192	1.1499e-11	-0.678192	1.1499e-11	1.9671e-09	Akt3
ENSMUSG00000019710	0.0761869	0.0846395	0.00850058	0.921645	0.605328	0.613781	0.00852565	0.916189	0.00850058	0.921645	0.968087	Mrpl24
ENSMUSG00000019715	0.0270398	-0.11994	-0.14717	0.146968	-0.263449	-0.410428	-0.147012	0.116926	-0.14717	0.146968	0.411013	Gle1
ENSMUSG00000019726	-0.421656	-0.180302	0.241074	0.373291	-1.45456	-1.2132	0.241444	0.0754402	0.241074	0.373291	0.658876	Lyst
ENSMUSG00000019731	-0.381904	-0.611166	-0.229414	0.0159896	-0.269546	-0.498807	-0.229414	0.019948	-0.229414	0.019948	0.126706	Slc35e1
ENSMUSG00000019738	-0.0812903	0.0963703	0.177649	0.222085	0.695805	0.873466	0.177788	0.17187	0.177649	0.222085	0.514934	Polr2i
ENSMUSG00000019763	-0.252164	-0.0348018	0.217263	0.0791554	-0.53255	-0.315187	0.21724	0.101715	0.21724	0.101715	0.32799	Rmnd1
ENSMUSG00000019768	2.6978	2.3668	-0.331035	0.000376861	-0.0995838	-0.430582	-0.330569	0.00181325	-0.330569	0.00181325	0.02574	Esr1
ENSMUSG00000019774	-0.352111	-0.0411441	0.31101	0.0678172	0.251347	0.562314	0.31101	0.0602072	0.31101	0.0678172	0.260555	Mtrf1l
ENSMUSG00000019775	0.583954	0.660319	0.0765189	0.569248	0.587607	0.663972	0.0766091	0.586686	0.0766091	0.586686	0.806941	Rgs17
ENSMUSG00000019777	-0.104792	-0.125421	-0.020584	0.799474	0.504075	0.483446	-0.020584	0.809566	-0.020584	0.809566	0.921606	Hdac2
ENSMUSG00000019779	-1.0514	-0.841583	0.20985	0.0655702	-0.000243602	0.209576	0.209589	0.0785468	0.209589	0.0785468	0.284491	Frk
ENSMUSG00000019782	-0.049738	-0.0336671	0.0161646	0.850756	0.733549	0.74962	0.015983	0.85215	0.015983	0.85215	0.939193	Rwdd1
ENSMUSG00000019790	0.116767	-0.0237131	-0.140471	0.123193	-0.579429	-0.719909	-0.140505	0.148132	-0.140505	0.148132	0.413351	Stxbp5
ENSMUSG00000019791	-0.510043	-0.2176	0.292639	0.121794	0.651735	0.944178	0.292352	0.0885315	0.292639	0.121794	0.36466	Hint3
ENSMUSG00000019792	0.518285	0.558222	0.039867	0.741707	0.300375	0.340312	0.040019	0.732664	0.039867	0.741707	0.891846	Trmt11
ENSMUSG00000019794	-0.810555	-1.06919	-0.258711	0.0323734	-0.0174167	-0.276051	-0.258977	0.0351977	-0.258977	0.0351977	0.179238	Katna1
ENSMUSG00000019795	-0.346923	-0.295945	0.0510203	0.513125	0.421218	0.472196	0.0510203	0.520176	0.0510203	0.520176	0.767115	Pcmt1
ENSMUSG00000019796	-0.283358	-0.37494	-0.0915237	0.216034	0.0267076	-0.0648741	-0.0915237	0.24217	-0.0915237	0.24217	0.537309	Lrp11
ENSMUSG00000019797	-0.490315	-0.336144	0.153928	0.253726	0.310114	0.464285	0.153974	0.202486	0.153928	0.253726	0.549463	Mtres1
ENSMUSG00000019802	-0.121725	-0.0437877	0.0778951	0.295383	-0.201386	-0.123448	0.0778641	0.323221	0.0778641	0.323221	0.613209	Sec63
ENSMUSG00000019804	0.0679193	-0.00530852	-0.0732267	0.316988	0.524705	0.451477	-0.0732267	0.31158	-0.0732267	0.316988	0.608244	Snx3
ENSMUSG00000019806	-0.442849	-0.448696	-0.00570934	0.97584	0.243434	0.237587	-0.00600937	0.972348	-0.00570934	0.97584	0.989665	Aig1
ENSMUSG00000019808	0.00815336	0.136796	0.128455	0.432978	-0.00559106	0.123051	0.128808	0.4223	0.128455	0.432978	0.706213	Adat2
ENSMUSG00000019809	-0.360919	-0.155641	0.205332	0.0430391	0.301069	0.506348	0.205332	0.0423427	0.205332	0.0430391	0.201762	Pex3
ENSMUSG00000019810	-0.358183	-0.0781475	0.280024	0.00928013	-0.0824898	0.197546	0.280024	0.0173096	0.280024	0.0173096	0.116083	Fuca2
ENSMUSG00000019813	0.322075	0.484102	0.16216	0.349741	0.148506	0.310533	0.162459	0.373754	0.162459	0.373754	0.659492	Cep57l1
ENSMUSG00000019814	-0.0438925	0.0440461	0.0879504	0.247997	0.253949	0.341887	0.0879504	0.253141	0.0879504	0.253141	0.548947	Ltv1
ENSMUSG00000019818	-0.437108	-0.225819	0.211206	0.0196022	-0.0652591	0.14603	0.211206	0.0149095	0.211206	0.0196022	0.125567	Cd164
ENSMUSG00000019820	0.960737	0.932202	-0.0286052	0.785401	0.238477	0.209943	-0.0285281	0.793025	-0.0285281	0.793025	0.914348	Utrn
ENSMUSG00000019822	0.465893	0.413409	-0.052508	0.70686	0.134789	0.0823054	-0.0522027	0.726281	-0.0522027	0.726281	0.884224	Smpd2
ENSMUSG00000019823	-0.173597	-0.240795	-0.0671948	0.409551	-0.396458	-0.463656	-0.0671948	0.423093	-0.0671948	0.423093	0.698454	Mical1
ENSMUSG00000019826	-0.100687	0.109533	0.210192	0.0389077	-0.104907	0.105312	0.210192	0.0408974	0.210192	0.0408974	0.195536	Zbtb24
ENSMUSG00000019828	-1.22497	-1.17025	0.0542445	0.734626	-0.491948	-0.437228	0.053899	0.726786	0.0542445	0.734626	0.888612	Grm1
ENSMUSG00000019831	-0.215091	-0.439667	-0.224628	0.00555779	-0.0648057	-0.289382	-0.224628	0.00826558	-0.224628	0.00826558	0.0731794	Wasf1
ENSMUSG00000019832	-0.490431	-0.69737	-0.207423	0.25874	0.463211	0.256272	-0.207499	0.228323	-0.207423	0.25874	0.55337	Rab32
ENSMUSG00000019837	-0.0530323	-0.0605523	-0.00750632	0.935761	0.936854	0.929334	-0.00759234	0.931874	-0.00750632	0.935761	0.972971	Gtf3c6
ENSMUSG00000019841	0.341916	0.456423	0.114541	0.181574	-0.485473	-0.370966	0.114541	0.176086	0.114541	0.181574	0.461039	Rev3l
ENSMUSG00000019842	0.459188	0.146072	-0.313125	0.0100538	0.251485	-0.0616311	-0.313191	0.0181819	-0.313191	0.0181819	0.120019	Traf3ip2
ENSMUSG00000019843	-0.0356003	-0.144889	-0.109337	0.109878	0.0145193	-0.0947698	-0.109283	0.131201	-0.109283	0.131201	0.382388	Fyn
ENSMUSG00000019845	0.364574	0.118695	-0.246014	0.188703	0.0994027	-0.146476	-0.245882	0.228875	-0.245882	0.228875	0.522042	Tube1
ENSMUSG00000019846	-0.0653207	0.113315	0.178653	0.0859972	-0.786088	-0.607452	0.178653	0.109521	0.178653	0.109521	0.343031	Lama4
ENSMUSG00000019848	-0.641283	-0.737116	-0.0959812	0.451489	0.256253	0.160421	-0.0960992	0.419144	-0.0959812	0.451489	0.720682	Popdc3
ENSMUSG00000019849	-0.159663	-0.073404	0.0863166	0.166849	-0.133064	-0.0468045	0.0863166	0.184615	0.0863166	0.184615	0.466138	Prep
ENSMUSG00000019852	0.257404	0.118657	-0.138766	0.0855062	-0.894708	-1.03346	-0.138766	0.0850732	-0.138766	0.0855062	0.299511	Arfgef3
ENSMUSG00000019853	-0.190282	-0.278547	-0.0883359	0.408532	0.711704	0.623439	-0.0883359	0.391614	-0.0883359	0.408532	0.687105	Hebp2
ENSMUSG00000019854	-0.321557	-0.225986	0.0955463	0.26378	-0.317039	-0.221468	0.0955463	0.335835	0.0955463	0.335835	0.625455	Reps1
ENSMUSG00000019857	0.322654	0.243441	-0.0790948	0.503851	0.779439	0.700226	-0.0790966	0.501547	-0.0790948	0.503851	0.757856	Asf1a
ENSMUSG00000019861	0.992105	0.842845	-0.149227	0.0843805	-0.0219807	-0.17124	-0.149133	0.110186	-0.149133	0.110186	0.34388	Gopc
ENSMUSG00000019863	-0.208929	-0.0680767	0.140699	0.1847	-0.0376762	0.103176	0.140933	0.184028	0.140699	0.1847	0.466138	Qrsl1
ENSMUSG00000019864	-0.142347	-0.292602	-0.15048	0.194297	0.172479	0.0222237	-0.150225	0.196197	-0.150225	0.196197	0.47847	Rtn4ip1
ENSMUSG00000019868	-0.142784	0.0905329	0.233405	0.00661123	0.346681	0.579998	0.233405	0.00495102	0.233405	0.00661123	0.0629169	Vta1
ENSMUSG00000019873	0.617815	0.6858	0.0680014	0.385317	-0.322054	-0.25407	0.0680014	0.42372	0.0680014	0.42372	0.699249	Reep3
ENSMUSG00000019877	0.0234404	0.252392	0.228889	0.0127283	-0.0756443	0.153307	0.228889	0.0218851	0.228889	0.0218851	0.134523	Serinc1
ENSMUSG00000019878	0.102234	0.0505491	-0.0517076	0.562743	0.116208	0.0645225	-0.0517076	0.605209	-0.0517076	0.605209	0.817113	Hsf2
ENSMUSG00000019883	-0.0780404	0.0296743	0.107797	0.240651	0.458584	0.566299	0.107797	0.21434	0.107797	0.240651	0.535321	Echdc1
ENSMUSG00000019891	-0.53788	-0.468485	0.0691593	0.610823	-0.274043	-0.204648	0.0691593	0.621036	0.0691593	0.621036	0.825295	Dcbld1
ENSMUSG00000019894	0.801961	0.999439	0.197428	0.112119	-0.0184241	0.179054	0.197853	0.153873	0.197853	0.153873	0.421458	Slc6a15
ENSMUSG00000019897	0.072018	0.255549	0.183435	0.0871977	0.368903	0.552433	0.183653	0.0511683	0.183435	0.0871977	0.303165	Ccdc59
ENSMUSG00000019907	0.0951956	0.113743	0.018551	0.823868	-0.282152	-0.263605	0.018551	0.84219	0.018551	0.84219	0.934296	Ppp1r12a
ENSMUSG00000019916	-0.736359	-0.51484	0.221522	0.00223528	-0.472794	-0.251274	0.221519	0.00331204	0.221519	0.00331204	0.0394336	P4ha1
ENSMUSG00000019917	0.0198814	0.0569919	0.0371133	0.652202	0.251769	0.28888	0.0371133	0.66222	0.0371133	0.66222	0.850137	Septin10
ENSMUSG00000019920	-0.396689	-0.40021	-0.00342703	0.967743	0.269857	0.266336	-0.0036074	0.967482	-0.00342703	0.967743	0.987224	Lims1
ENSMUSG00000019923	-0.0500648	-0.0533976	-0.00336734	0.9639	0.531634	0.528301	-0.00336734	0.964438	-0.00336734	0.964438	0.985729	Zwint
ENSMUSG00000019927	0.0748192	-0.0804307	-0.155194	0.115788	0.243388	0.0881386	-0.155194	0.122512	-0.155194	0.122512	0.365833	Ube2d1
ENSMUSG00000019942	1.08666	1.03741	-0.0492753	0.743242	0.982848	0.933601	-0.049016	0.7037	-0.0492753	0.743242	0.892403	Cdk1
ENSMUSG00000019943	-0.148409	-0.127846	0.0205832	0.793646	-0.80875	-0.788187	0.0206002	0.775711	0.0205832	0.793646	0.914558	Atp2b1
ENSMUSG00000019944	-0.345932	-0.665964	-0.320699	0.0598402	-0.627713	-0.947745	-0.320327	0.0589609	-0.320699	0.0598402	0.242752	Rhobtb1
ENSMUSG00000019947	-0.362539	-0.504249	-0.141842	0.201384	-1.07445	-1.21616	-0.141761	0.273213	-0.141761	0.273213	0.565997	Arid5b
ENSMUSG00000019948	0.298558	0.238845	-0.0596704	0.683421	0.621978	0.562265	-0.0596704	0.680949	-0.0596704	0.683421	0.862283	Actr6
ENSMUSG00000019951	0.592149	0.445008	-0.147094	0.134981	-0.265536	-0.412677	-0.14718	0.175086	-0.14718	0.175086	0.451955	Uhrf1bp1l
ENSMUSG00000019952	0.0238004	-0.124491	-0.147979	0.33401	0.097521	-0.0507701	-0.148333	0.381778	-0.148333	0.381778	0.665047	Poc1b
ENSMUSG00000019960	0.0437474	0.257899	0.214124	0.00124489	-0.109295	0.104857	0.214124	0.00121469	0.214124	0.00124489	0.0198809	Dusp6
ENSMUSG00000019961	0.0318203	-0.164746	-0.196612	0.0631909	0.181784	-0.0147821	-0.196538	0.0742359	-0.196538	0.0742359	0.274858	Tmpo
ENSMUSG00000019969	-0.0777239	-0.0419662	0.0355521	0.751292	-0.427414	-0.391656	0.0358092	0.762011	0.0358092	0.762011	0.900979	Psen1
ENSMUSG00000019970	-0.054717	0.491365	0.545964	6.08615e-06	-0.157473	0.388609	0.54625	2.3257e-07	0.545964	6.08615e-06	0.000296059	Sgk1
ENSMUSG00000019971	0.365779	0.551306	0.185659	0.115867	-0.236112	-0.0505853	0.185813	0.151753	0.185813	0.151753	0.418564	Cep290
ENSMUSG00000019975	-0.0293297	0.0527067	0.0820785	0.558097	0.179797	0.261834	0.0820785	0.546022	0.0820785	0.558097	0.791401	Ikbip
ENSMUSG00000019977	0.35142	0.120632	-0.230885	0.00187702	0.0236361	-0.207152	-0.230702	0.00219682	-0.230702	0.00219682	0.0293676	Hbs1l
ENSMUSG00000019978	0.173616	0.213618	0.039932	0.646668	-0.326581	-0.286579	0.039932	0.646701	0.039932	0.646701	0.840785	Epb41l2
ENSMUSG00000019979	0.536949	0.656381	0.119181	0.297889	-0.40767	-0.288238	0.119685	0.325164	0.119685	0.325164	0.614815	Apaf1
ENSMUSG00000019984	0.112254	0.285113	0.172871	0.0228834	-0.538052	-0.365192	0.172871	0.0268613	0.172871	0.0268613	0.150534	Med23
ENSMUSG00000019986	0.838305	0.690752	-0.147508	0.0627648	-0.0504889	-0.198042	-0.147508	0.0710421	-0.147508	0.0710421	0.267348	Ahi1
ENSMUSG00000019988	0.355843	0.425523	0.0694005	0.675271	0.0411161	0.110796	0.0700945	0.671428	0.0694005	0.675271	0.857687	Nedd1
ENSMUSG00000019996	0.135991	0.166936	0.0308657	0.881111	-0.598777	-0.567833	0.0309595	0.903231	0.0309595	0.903231	0.962245	Map7
ENSMUSG00000019998	-0.0721547	-0.195934	-0.123616	0.194264	0.515075	0.391296	-0.12387	0.238317	-0.12387	0.238317	0.532232	Stx7
ENSMUSG00000020003	0.413112	0.121758	-0.291643	0.0441873	0.444033	0.152679	-0.291188	0.0302194	-0.291643	0.0441873	0.204844	Pex7
ENSMUSG00000020009	-0.145265	0.224545	0.369807	0.00208024	-0.335892	0.0339179	0.369778	0.00375568	0.369778	0.00375568	0.0427834	Ifngr1
ENSMUSG00000020015	-0.0261609	-0.203108	-0.177002	0.040867	0.0956414	-0.0813062	-0.176954	0.0575039	-0.176954	0.0575039	0.237705	Cdk17
ENSMUSG00000020018	0.202137	0.151479	-0.0507337	0.627033	1.02726	0.976604	-0.0507131	0.566423	-0.0507337	0.627033	0.828728	Snrpf
ENSMUSG00000020020	1.10613	1.02697	-0.0793329	0.597949	-0.207522	-0.286687	-0.078374	0.642395	-0.078374	0.642395	0.837513	Usp44
ENSMUSG00000020021	0.696652	0.892618	0.19564	0.230445	-0.948117	-0.752152	0.196621	0.280393	0.196621	0.280393	0.573718	Fgd6
ENSMUSG00000020022	0.472364	0.384092	-0.0881073	0.396602	1.00136	0.913087	-0.0881073	0.382293	-0.0881073	0.396602	0.677196	Ndufa12
ENSMUSG00000020023	-0.0230491	-0.13083	-0.1078	0.23424	-0.209565	-0.317345	-0.1078	0.210708	-0.1078	0.23424	0.526778	Tmcc3
ENSMUSG00000020024	0.221109	0.0839012	-0.137222	0.147131	0.372243	0.235036	-0.137222	0.160505	-0.137222	0.160505	0.431663	Cep83
ENSMUSG00000020027	-0.408525	-0.436775	-0.0283983	0.773627	0.0850136	0.0567631	-0.0283983	0.771794	-0.0283983	0.773627	0.905823	Socs2
ENSMUSG00000020029	-0.108654	-0.143307	-0.0346784	0.707723	0.363971	0.329319	-0.0346784	0.69593	-0.0346784	0.707723	0.875104	Nudt4
ENSMUSG00000020034	0.802975	0.749337	-0.0536089	0.658877	0.0914293	0.0377909	-0.0533435	0.68448	-0.0533435	0.68448	0.862762	Tcp11l2
ENSMUSG00000020038	0.190341	-0.0260735	-0.216808	0.149097	0.173357	-0.043057	-0.216486	0.149779	-0.216486	0.149779	0.416279	Cry1
ENSMUSG00000020044	0.337175	0.333089	-0.00432534	0.979048	-0.620875	-0.624961	-0.00380447	0.982527	-0.00380447	0.982527	0.991841	Timp3
ENSMUSG00000020048	-0.466016	-0.338737	0.127235	0.0941891	0.00865211	0.135931	0.127313	0.117452	0.127313	0.117452	0.356847	Hsp90b1
ENSMUSG00000020056	0.609086	0.598336	-0.0108398	0.933353	1.01059	0.99984	-0.0107051	0.932384	-0.0108398	0.933353	0.971731	Washc3
ENSMUSG00000020063	0.358751	0.335776	-0.0230206	0.840939	-0.238438	-0.261413	-0.0228222	0.850836	-0.0228222	0.850836	0.938729	Sirt1
ENSMUSG00000020064	0.395776	0.277232	-0.11854	0.34559	-0.165493	-0.284037	-0.11854	0.36606	-0.11854	0.36606	0.651843	Herc4
ENSMUSG00000020069	0.415352	0.374624	-0.0409354	0.710903	0.653349	0.612622	-0.0406145	0.676591	-0.0409354	0.710903	0.876943	Hnrnph3
ENSMUSG00000020070	-0.0670617	-0.273034	-0.206212	0.0660837	-0.473822	-0.679794	-0.206058	0.0440365	-0.206212	0.0660837	0.257517	Rufy2
ENSMUSG00000020074	0.228324	0.425499	0.197111	0.00733122	0.13799	0.335165	0.19717	0.011971	0.19717	0.011971	0.0930551	Ccar1
ENSMUSG00000020075	-0.0823719	0.0383862	0.12076	0.0630808	-0.171509	-0.0507514	0.12076	0.0869184	0.12076	0.0869184	0.302298	Ddx21
ENSMUSG00000020076	0.459307	0.501664	0.0423785	0.604007	0.249383	0.291741	0.0423785	0.653385	0.0423785	0.653385	0.845191	Ddx50
ENSMUSG00000020078	0.0492402	0.273598	0.224321	0.00834026	0.271657	0.496015	0.224321	0.0136072	0.224321	0.0136072	0.0994491	Vps26a
ENSMUSG00000020079	0.182325	0.136068	-0.04625	0.638738	-0.121126	-0.167383	-0.0462775	0.651012	-0.0462775	0.651012	0.843474	Supv3l1
ENSMUSG00000020085	0.0330217	0.0407141	0.00786232	0.946435	-0.123851	-0.116159	0.00758153	0.954698	0.00758153	0.954698	0.980667	Aifm2
ENSMUSG00000020086	0.0246826	-0.00503887	-0.0298748	0.870472	0.126167	0.0964459	-0.0298748	0.873701	-0.0298748	0.873701	0.949396	Macroh2a2
ENSMUSG00000020087	-0.403769	-0.696306	-0.292736	0.036246	0.238941	-0.0535962	-0.292893	0.0282698	-0.292736	0.036246	0.1826	Tysnd1
ENSMUSG00000020088	0.0908779	0.0101155	-0.0807096	0.256084	0.254682	0.173919	-0.0807096	0.26085	-0.0807096	0.26085	0.55532	Sar1a
ENSMUSG00000020089	0.218132	0.321486	0.103362	0.251379	0.52326	0.626614	0.103362	0.221487	0.103362	0.251379	0.547276	Ppa1
ENSMUSG00000020091	0.0917672	-0.31668	-0.408383	1.67767e-05	-0.255053	-0.6635	-0.408524	0.000117126	-0.408524	0.000117126	0.00341663	Eif4ebp2
ENSMUSG00000020092	0.330643	-0.0649697	-0.395619	0.000632879	-0.0247288	-0.420342	-0.39576	0.00159734	-0.39576	0.00159734	0.0235701	Pald1
ENSMUSG00000020097	-0.300013	7.7945e-05	0.300096	4.56982e-05	-0.533585	-0.233494	0.300054	0.000134251	0.300054	0.000134251	0.00376386	Sgpl1
ENSMUSG00000020098	-0.416333	-0.392184	0.0242456	0.81678	0.697172	0.721321	0.0240898	0.811139	0.0242456	0.81678	0.923409	Pcbd1
ENSMUSG00000020099	-0.209919	-0.389718	-0.179851	0.0542285	-0.905842	-1.08564	-0.179931	0.100613	-0.179931	0.100613	0.325791	Unc5b
ENSMUSG00000020100	-0.290955	-0.31748	-0.0265306	0.814522	-0.54701	-0.573536	-0.0265306	0.828758	-0.0265306	0.828758	0.928919	Slc29a3
ENSMUSG00000020107	0.156672	0.207201	0.0505112	0.549521	0.510325	0.560854	0.0505112	0.540774	0.0505112	0.549521	0.7863	Anapc16
ENSMUSG00000020108	0.167275	0.164939	-0.00234327	0.975165	0.28986	0.287524	-0.00240374	0.97576	-0.00240374	0.97576	0.989665	Ddit4
ENSMUSG00000020109	-0.0539815	0.0554299	0.109413	0.16119	-0.451517	-0.342105	0.109413	0.166929	0.109413	0.166929	0.44036	Dnajb12
ENSMUSG00000020111	-0.339399	-0.222952	0.11634	0.190385	-0.199255	-0.0828084	0.11634	0.185854	0.11634	0.190385	0.472262	Micu1
ENSMUSG00000020114	0.0842492	0.0357063	-0.048472	0.530698	-0.346906	-0.395449	-0.048472	0.562464	-0.048472	0.562464	0.793992	Cand1
ENSMUSG00000020115	0.456763	0.578157	0.121444	0.146484	-0.484038	-0.362644	0.121444	0.165835	0.121444	0.165835	0.438899	Tbk1
ENSMUSG00000020116	0.124171	0.133196	0.00904603	0.917359	0.576182	0.585207	0.00904603	0.921759	0.00904603	0.921759	0.968087	Pno1
ENSMUSG00000020120	-1.12121	-1.31576	-0.194965	0.157167	-0.0359696	-0.230519	-0.194965	0.139571	-0.194965	0.157167	0.426881	Plek
ENSMUSG00000020124	-0.758511	-1.36919	-0.610649	1.96053e-13	0.195319	-0.415355	-0.610649	4.37792e-14	-0.610649	1.96053e-13	4.21013e-11	Usp15
ENSMUSG00000020128	-0.296173	0.00544397	0.301612	0.000570773	-0.587509	-0.285892	0.301542	0.00227226	0.301542	0.00227226	0.0300167	Vps54
ENSMUSG00000020130	0.790262	0.872168	0.0818711	0.354479	0.183423	0.265329	0.0818711	0.39295	0.0818711	0.39295	0.673061	Tbc1d15
ENSMUSG00000020132	-0.113806	-0.135937	-0.0222254	0.763832	0.010001	-0.0121305	-0.0220632	0.765061	-0.0220632	0.765061	0.902389	Rab21
ENSMUSG00000020133	-0.273677	-0.430199	-0.156579	0.276819	0.497948	0.341426	-0.156579	0.260896	-0.156579	0.276819	0.569842	2310011J03Rik
ENSMUSG00000020134	-0.209307	-0.155929	0.0533443	0.459588	0.0897693	0.143147	0.0534094	0.468319	0.0534094	0.468319	0.735007	Peli1
ENSMUSG00000020135	-0.340282	0.251809	0.592192	9.10696e-06	0.0515528	0.643644	0.592036	0.00013113	0.592036	0.00013113	0.00370728	Apc2
ENSMUSG00000020137	-0.162669	-0.0181719	0.144589	0.287274	-0.283075	-0.138577	0.144347	0.319246	0.144347	0.319246	0.610024	Thap2
ENSMUSG00000020142	0.138982	0.324657	0.185679	0.0236002	-0.562507	-0.376832	0.185679	0.0334967	0.185679	0.0334967	0.173465	Slc1a4
ENSMUSG00000020149	0.146299	0.24402	0.0977985	0.187764	0.24632	0.344041	0.0976612	0.168074	0.0977985	0.187764	0.469218	Rab1a
ENSMUSG00000020150	0.297079	0.0535947	-0.243773	0.130743	0.724299	0.480814	-0.243286	0.108565	-0.243773	0.130743	0.381494	Gamt
ENSMUSG00000020151	0.286687	0.555272	0.268529	0.00451451	-0.560892	-0.292308	0.268627	0.00620718	0.268627	0.00620718	0.0602395	Ptprr
ENSMUSG00000020152	-0.112799	0.00465588	0.117463	0.103229	0.141315	0.25877	0.117463	0.111855	0.117463	0.111855	0.347369	Actr2
ENSMUSG00000020153	-0.0543699	0.00563479	0.0598961	0.568125	0.657939	0.717944	0.0600842	0.510672	0.0598961	0.568125	0.796497	Ndufs7
ENSMUSG00000020156	0.0785371	-0.0173895	-0.096003	0.34324	-0.250295	-0.346222	-0.0959793	0.373102	-0.0959793	0.373102	0.658803	Pwwp3a
ENSMUSG00000020160	0.34516	-0.013061	-0.358443	0.000693082	-0.20113	-0.559351	-0.35825	0.000405245	-0.358443	0.000693082	0.0127187	Meis1
ENSMUSG00000020163	0.21022	-0.0869743	-0.296991	0.00860038	1.46054	1.16335	-0.297196	0.00556806	-0.296991	0.00860038	0.0750248	Uqcr11
ENSMUSG00000020166	0.00460514	0.207887	0.20325	0.00755702	0.136707	0.339989	0.20325	0.0093645	0.20325	0.0093645	0.0792919	Cnot2
ENSMUSG00000020167	0.0375869	-0.241273	-0.27896	0.00898097	-0.156805	-0.435665	-0.2789	0.0164368	-0.2789	0.0164368	0.112396	Tcf3
ENSMUSG00000020170	-0.249004	-0.118977	0.130097	0.130105	-0.123669	0.00635701	0.130097	0.155278	0.130097	0.155278	0.42353	Frs2
ENSMUSG00000020171	0.151656	0.207362	0.0556767	0.543964	0.433834	0.48954	0.0556767	0.539648	0.0556767	0.543964	0.781082	Yeats4
ENSMUSG00000020175	0.137422	-0.416901	-0.554194	0.000951094	-0.387105	-0.941429	-0.554361	0.00484757	-0.554361	0.00484757	0.0508592	Rab36
ENSMUSG00000020178	-0.0712854	-0.264517	-0.19333	0.0263062	-0.124032	-0.317263	-0.193163	0.0384689	-0.193163	0.0384689	0.188846	Adora2a
ENSMUSG00000020180	0.106915	0.0502055	-0.0566353	0.481366	0.729153	0.672444	-0.0566651	0.460874	-0.0566353	0.481366	0.741632	Snrpd3
ENSMUSG00000020181	0.0368343	0.0309644	-0.00589292	0.97062	-0.641825	-0.647695	-0.00589292	0.968535	-0.00589292	0.97062	0.987646	Nav3
ENSMUSG00000020184	-0.234253	-0.180151	0.054098	0.438637	-0.102254	-0.0481515	0.054098	0.432617	0.054098	0.438637	0.710734	Mdm2
ENSMUSG00000020185	0.773077	0.531822	-0.241691	0.168249	-0.903726	-1.14498	-0.240927	0.224415	-0.240927	0.224415	0.517364	E2f7
ENSMUSG00000020186	-0.318717	-0.44937	-0.13072	0.345161	0.757875	0.627222	-0.130811	0.312519	-0.13072	0.345161	0.634094	Csrp2
ENSMUSG00000020189	-0.403812	-0.468676	-0.0648432	0.479117	-0.468219	-0.533083	-0.0648432	0.502415	-0.0648432	0.502415	0.756567	Osbpl8
ENSMUSG00000020190	-0.384385	-0.407225	-0.0228604	0.805543	-0.129762	-0.152602	-0.0228604	0.811991	-0.0228604	0.811991	0.92257	Mknk2
ENSMUSG00000020196	0.550881	0.0748981	-0.476105	5.49719e-05	-1.32409	-1.80007	-0.475902	0.000294179	-0.475902	0.000294179	0.00665729	Cabin1
ENSMUSG00000020198	0.0990431	0.0752429	-0.0237118	0.782153	-0.584911	-0.608711	-0.0237118	0.810283	-0.0237118	0.810283	0.921901	Ap3d1
ENSMUSG00000020205	-0.145039	-0.163125	-0.0181901	0.853759	0.235472	0.217386	-0.0181646	0.848629	-0.0181901	0.853759	0.939802	Phlda1
ENSMUSG00000020211	0.0727945	-0.0257062	-0.0984508	0.370749	-0.207484	-0.305985	-0.0985051	0.442412	-0.0985051	0.442412	0.713073	Sf3a2
ENSMUSG00000020212	0.797735	0.647497	-0.150378	0.0673598	0.0105503	-0.139688	-0.150185	0.0605234	-0.150378	0.0673598	0.259886	Mdm1
ENSMUSG00000020219	-0.0490893	-0.0609679	-0.0118194	0.923921	0.725723	0.713844	-0.0118194	0.923354	-0.0118194	0.923921	0.969247	Timm13
ENSMUSG00000020220	-0.188908	-0.0812966	0.107985	0.682357	-0.55257	-0.44496	0.107793	0.795444	0.107793	0.795444	0.915232	Vps13d
ENSMUSG00000020224	-0.198689	-0.073514	0.12526	0.119432	0.589921	0.715096	0.125088	0.107173	0.12526	0.119432	0.360259	Llph
ENSMUSG00000020225	-0.453436	-0.298001	0.155474	0.142423	0.35986	0.515295	0.155474	0.14977	0.155474	0.14977	0.416279	Tmbim4
ENSMUSG00000020227	-0.47749	-0.593352	-0.116035	0.494242	0.0578843	-0.0579774	-0.116318	0.504933	-0.116318	0.504933	0.758223	Irak3
ENSMUSG00000020228	-0.0920924	-0.252309	-0.160164	0.203338	-0.398142	-0.558358	-0.160239	0.25817	-0.160239	0.25817	0.553113	Helb
ENSMUSG00000020230	0.0606532	-0.00471414	-0.0654555	0.398029	0.157207	0.0918394	-0.0652889	0.390796	-0.0654555	0.398029	0.677979	Prmt2
ENSMUSG00000020231	0.103042	-0.136149	-0.239393	0.0268833	-0.84377	-1.08296	-0.239308	0.0382585	-0.239308	0.0382585	0.188362	Dip2a
ENSMUSG00000020232	-0.422216	-0.684638	-0.26251	0.0432409	0.130268	-0.132154	-0.26251	0.0474371	-0.26251	0.0474371	0.213838	Hmg20b
ENSMUSG00000020235	0.00807035	-0.177433	-0.185568	0.043987	0.133912	-0.0515908	-0.185611	0.0699644	-0.185611	0.0699644	0.265204	Fzr1
ENSMUSG00000020238	-0.481877	-0.862793	-0.380985	0.000295991	-0.635095	-1.01601	-0.380981	0.00176313	-0.380981	0.00176313	0.0252773	Ncln
ENSMUSG00000020246	-0.14192	-0.313703	-0.171805	0.0742827	0.1471	-0.0246833	-0.171805	0.0851945	-0.171805	0.0851945	0.298981	Hcfc2
ENSMUSG00000020248	0.305053	0.41267	0.107546	0.311898	0.385839	0.493456	0.107776	0.299327	0.107546	0.311898	0.604336	Nfyb
ENSMUSG00000020250	0.253946	0.240745	-0.0132296	0.87185	-0.164642	-0.177843	-0.0132296	0.876047	-0.0132296	0.876047	0.950171	Txnrd1
ENSMUSG00000020253	-0.160203	-0.412356	-0.252341	0.168398	0.219501	-0.0326508	-0.252341	0.172415	-0.252341	0.172415	0.44851	Ppm1m
ENSMUSG00000020255	0.119145	0.299155	0.179856	0.501739	-0.628407	-0.448396	0.179977	0.0373265	0.179856	0.501739	0.756201	D10Wsu102e
ENSMUSG00000020256	0.303864	0.22438	-0.0795994	0.487677	-0.354457	-0.43394	-0.0794442	0.432561	-0.0795994	0.487677	0.746115	Aldh1l2
ENSMUSG00000020257	0.127431	0.0262756	-0.101229	0.197866	-0.0514223	-0.152578	-0.101229	0.164604	-0.101229	0.197866	0.480409	Wdr82
ENSMUSG00000020260	-0.313497	-0.352083	-0.0386142	0.642955	-0.224751	-0.263337	-0.0386142	0.670549	-0.0386142	0.670549	0.855334	Pofut2
ENSMUSG00000020261	-0.135772	-0.16251	-0.0267556	0.768285	-0.831847	-0.858585	-0.0267556	0.784976	-0.0267556	0.784976	0.911187	Slc36a1
ENSMUSG00000020262	0.329429	0.214522	-0.115062	0.272708	-0.869449	-0.984356	-0.114831	0.308994	-0.114831	0.308994	0.601896	Adarb1
ENSMUSG00000020263	0.394986	0.242704	-0.152586	0.289942	-0.460148	-0.61243	-0.15227	0.320449	-0.15227	0.320449	0.611455	Appl2
ENSMUSG00000020265	-0.075622	0.0615623	0.137251	0.0884918	0.420008	0.557193	0.137251	0.104494	0.137251	0.104494	0.334175	Sumo3
ENSMUSG00000020267	0.104944	-0.0673598	-0.172342	0.0148152	1.1359	0.963595	-0.172342	0.0201589	-0.172342	0.0201589	0.127404	Hint1
ENSMUSG00000020271	-0.0403709	0.106945	0.147319	0.0284908	-0.276282	-0.128966	0.147319	0.0265883	0.147319	0.0284908	0.156451	Fbxw11
ENSMUSG00000020272	0.233356	0.0210148	-0.212391	0.109724	-0.499815	-0.712156	-0.212357	0.169341	-0.212357	0.169341	0.443551	Stk10
ENSMUSG00000020273	0.120953	0.32433	0.203392	0.0397094	-0.0638141	0.139563	0.203392	0.0417586	0.203392	0.0417586	0.198339	Papolg
ENSMUSG00000020275	0.0970836	0.25196	0.154555	0.272509	-0.438637	-0.283761	0.15492	0.302259	0.15492	0.302259	0.595989	Rel
ENSMUSG00000020277	-0.213202	-0.313646	-0.100506	0.170055	-0.0642336	-0.164677	-0.100506	0.213882	-0.100506	0.213882	0.502611	Pfkl
ENSMUSG00000020280	-0.442507	-0.507375	-0.0647817	0.55604	-0.155298	-0.220166	-0.0650082	0.578874	-0.0650082	0.578874	0.802303	Pus10
ENSMUSG00000020282	-0.713195	-0.707781	0.00547192	0.955457	-0.643167	-0.637752	0.00521135	0.96529	0.00521135	0.96529	0.98592	Rhbdf1
ENSMUSG00000020283	-0.158653	-0.0417952	0.116862	0.204643	0.327854	0.444712	0.11693	0.1541	0.116862	0.204643	0.489523	Pex13
ENSMUSG00000020284	0.043973	-0.321583	-0.365628	0.00077938	0.573916	0.208361	-0.365628	0.000899691	-0.365628	0.000899691	0.0156832	Cfap410
ENSMUSG00000020287	-0.00111019	-0.0331909	-0.0321452	0.757419	0.217249	0.185168	-0.0321452	0.751758	-0.0321452	0.757419	0.89958	Mpg
ENSMUSG00000020288	0.165181	0.209382	0.0442334	0.586228	0.116933	0.161134	0.0442334	0.574099	0.0442334	0.586228	0.806748	Ahsa2
ENSMUSG00000020289	-0.0882789	-0.418501	-0.33039	0.00520685	-0.357488	-0.68771	-0.33039	0.00495115	-0.33039	0.00520685	0.053191	Nprl3
ENSMUSG00000020290	-0.00770903	-0.0215923	-0.0139683	0.871213	-0.0598918	-0.0737751	-0.0139683	0.879246	-0.0139683	0.879246	0.950984	Xpo1
ENSMUSG00000020297	0.382784	0.300726	-0.0820413	0.387171	0.221341	0.139283	-0.0820659	0.351416	-0.0820413	0.387171	0.668215	Nsg2
ENSMUSG00000020300	0.18683	0.275711	0.0888441	0.247251	-0.805503	-0.716622	0.0888441	0.243584	0.0888441	0.247251	0.542808	Cpeb4
ENSMUSG00000020303	0.346876	0.589681	0.24291	0.10253	-0.219277	0.0235285	0.242999	0.14247	0.242999	0.14247	0.402113	Stc2
ENSMUSG00000020305	0.166345	0.197089	0.0307828	0.805029	0.367293	0.398037	0.0308735	0.795755	0.0307828	0.805029	0.918928	Asb3
ENSMUSG00000020307	0.0863814	-0.0593977	-0.145782	0.0578116	0.842878	0.697098	-0.145782	0.0360028	-0.145782	0.0578116	0.238355	Cdc34
ENSMUSG00000020308	-0.0503527	-0.148454	-0.0979089	0.390924	0.765647	0.667546	-0.0981387	0.390604	-0.0979089	0.390924	0.67116	Tpgs1
ENSMUSG00000020309	-0.126952	0.036173	0.162851	0.324037	0.304743	0.467869	0.163207	0.303409	0.162851	0.324037	0.613373	Chac2
ENSMUSG00000020311	0.0717703	0.214116	0.142364	0.0802597	0.160088	0.302434	0.142364	0.0727872	0.142364	0.0802597	0.288443	Erlec1
ENSMUSG00000020315	-0.219551	0.00585661	0.22546	0.00693899	0.467926	0.693334	0.22545	0.0264945	0.22545	0.0264945	0.149463	Sptbn1
ENSMUSG00000020319	0.223017	0.322829	0.0987059	0.641311	0.0585225	0.158335	0.100235	0.573389	0.0987059	0.641311	0.837246	Wdpcp
ENSMUSG00000020321	0.138626	-0.0176998	-0.156349	0.0954631	0.754036	0.59771	-0.15624	0.152422	-0.15624	0.152422	0.419525	Mdh1
ENSMUSG00000020326	-0.188872	-0.343316	-0.154417	0.096176	0.71335	0.558906	-0.154417	0.0889848	-0.154417	0.096176	0.318786	Ccng1
ENSMUSG00000020328	0.0232915	0.0680494	0.0447847	0.640538	0.352526	0.397284	0.0447847	0.628902	0.0447847	0.640538	0.837211	Nudcd2
ENSMUSG00000020329	-0.321784	-0.333453	-0.011723	0.91052	-0.643461	-0.65513	-0.011723	0.914473	-0.011723	0.914473	0.966266	Polrmt
ENSMUSG00000020330	2.2921	1.76901	-0.523439	8.79251e-05	0.544219	0.0211283	-0.522442	0.000182342	-0.522442	0.000182342	0.00468289	Hmmr
ENSMUSG00000020331	0.141835	-0.318892	-0.460694	4.86574e-06	-0.168674	-0.629401	-0.460884	2.95462e-05	-0.460884	2.95462e-05	0.00112101	Hcn2
ENSMUSG00000020333	0.48821	0.477454	-0.0108656	0.901018	-0.27009	-0.280846	-0.0106321	0.895937	-0.0108656	0.901018	0.961206	Acsl6
ENSMUSG00000020340	0.592527	0.311907	-0.280617	0.000244583	-0.25571	-0.53633	-0.280496	0.000936303	-0.280496	0.000936303	0.016099	Cyfip2
ENSMUSG00000020346	-0.10648	-0.283659	-0.17707	0.1226	-0.439363	-0.616542	-0.177202	0.179925	-0.177202	0.179925	0.459045	Mgat1
ENSMUSG00000020349	0.0349605	0.0445925	0.00958646	0.894071	0.399435	0.409067	0.00958646	0.898148	0.00958646	0.898148	0.959768	Ppp2ca
ENSMUSG00000020358	0.02108	-0.0863292	-0.107349	0.141162	0.45779	0.35038	-0.107338	0.166828	-0.107338	0.166828	0.440208	Hnrnpab
ENSMUSG00000020359	0.133604	0.0733715	-0.0605601	0.708552	-0.371361	-0.431594	-0.0603203	0.715417	-0.0603203	0.715417	0.878562	Phykpl
ENSMUSG00000020361	0.0856549	0.0808415	-0.00487348	0.959326	0.213457	0.208644	-0.00487348	0.959851	-0.00487348	0.959851	0.98333	Hspa4
ENSMUSG00000020362	-0.233906	-0.424387	-0.190526	0.0114781	-0.1734	-0.36388	-0.190526	0.017266	-0.190526	0.017266	0.115945	Cnot6
ENSMUSG00000020364	0.404272	0.0369248	-0.367414	0.0159896	0.105257	-0.26209	-0.367473	0.0198015	-0.367473	0.0198015	0.126332	Zfp354a
ENSMUSG00000020366	0.122098	0.030555	-0.0915216	0.252306	-0.0956105	-0.187154	-0.0915216	0.276016	-0.0915216	0.276016	0.568653	Mapk9
ENSMUSG00000020368	-0.363459	-0.118849	0.244597	5.54069e-05	-0.0558918	0.188718	0.244597	4.73429e-05	0.244597	5.54069e-05	0.0018829	Canx
ENSMUSG00000020372	0.146501	-0.0138946	-0.160407	0.0129207	1.17682	1.01642	-0.160407	0.00506678	-0.160407	0.0129207	0.0969578	Rack1
ENSMUSG00000020375	-0.0505816	-0.0656495	-0.015064	0.882354	0.0489195	0.0338516	-0.015064	0.886836	-0.015064	0.886836	0.954043	Rufy1
ENSMUSG00000020380	0.00376078	-0.0514839	-0.055259	0.567587	-0.317285	-0.372529	-0.055259	0.614743	-0.055259	0.614743	0.822891	Rad50
ENSMUSG00000020381	0.235485	-0.00914428	-0.245129	0.176378	0.431778	0.18715	-0.244543	0.158283	-0.245129	0.176378	0.453781	Mrnip
ENSMUSG00000020385	0.125794	0.383086	0.257187	0.00348107	-0.196169	0.0611219	0.257393	0.00475754	0.257393	0.00475754	0.0503936	Clk4
ENSMUSG00000020386	-0.137588	-0.0343059	0.103428	0.328513	0.41338	0.516663	0.103396	0.397569	0.103396	0.397569	0.677848	Sar1b
ENSMUSG00000020387	0.418284	0.453963	0.0355509	0.73095	-0.783419	-0.74774	0.0358081	0.760009	0.0358081	0.760009	0.900325	Jade2
ENSMUSG00000020389	-0.22996	-0.432541	-0.202689	0.373721	0.484188	0.281607	-0.20317	0.375012	-0.20317	0.375012	0.660109	Cdkl3
ENSMUSG00000020390	0.400139	0.442169	0.0420025	0.587897	0.41094	0.45297	0.0420025	0.633244	0.0420025	0.633244	0.832324	Ube2b
ENSMUSG00000020392	0.0775041	0.0676354	-0.00984934	0.921659	0.588479	0.57861	-0.0099454	0.921238	-0.00984934	0.921659	0.968087	Cdkn2aipnl
ENSMUSG00000020393	-0.294438	-0.507384	-0.212907	0.0264551	-0.719625	-0.932572	-0.213084	0.0548803	-0.213084	0.0548803	0.232149	Kremen1
ENSMUSG00000020396	0.191534	-0.118998	-0.310493	0.000252193	1.01692	0.706385	-0.31049	0.00156023	-0.31049	0.00156023	0.0232263	Nefh
ENSMUSG00000020397	-0.013625	0.291744	0.305435	0.00283483	0.297863	0.603232	0.305435	0.00392118	0.305435	0.00392118	0.0443186	Med7
ENSMUSG00000020400	-0.173081	-0.365156	-0.192092	0.0868928	-0.0565562	-0.248632	-0.192114	0.133512	-0.192114	0.133512	0.386555	Tnip1
ENSMUSG00000020402	-0.127594	-0.18481	-0.057209	0.377911	0.396846	0.33963	-0.0572743	0.398474	-0.0572743	0.398474	0.678212	Vdac1
ENSMUSG00000020407	0.356345	0.28079	-0.0756849	0.692378	0.627832	0.552277	-0.0753564	0.677944	-0.0756849	0.692378	0.866543	Upp1
ENSMUSG00000020409	0.162977	0.302468	0.139521	0.0789729	0.0804194	0.21991	0.139521	0.0643763	0.139521	0.0789729	0.285178	Slu7
ENSMUSG00000020412	0.0553085	0.132212	0.0769608	0.353844	-0.289066	-0.212162	0.0769608	0.394338	0.0769608	0.394338	0.674928	Ascc2
ENSMUSG00000020413	-0.274373	-0.0705748	0.203908	0.193305	-0.304534	-0.100736	0.203635	0.228708	0.203635	0.228708	0.521898	Hus1
ENSMUSG00000020423	0.853732	0.929206	0.0755533	0.444507	-0.00241466	0.07306	0.0757809	0.483201	0.0757809	0.483201	0.742976	Btg2
ENSMUSG00000020430	0.0306263	0.0749951	0.0444537	0.593655	0.176458	0.220826	0.0444537	0.613586	0.0444537	0.613586	0.822652	Pes1
ENSMUSG00000020432	-0.70935	-0.558041	0.151242	0.0835576	-0.331902	-0.180593	0.151242	0.0886927	0.151242	0.0886927	0.305416	Tcn2
ENSMUSG00000020440	-0.137933	-0.265951	-0.128033	0.13723	0.691757	0.56374	-0.128059	0.108716	-0.128033	0.13723	0.393597	Arf5
ENSMUSG00000020444	-0.11071	-0.125501	-0.0148828	0.86264	0.7747	0.759909	-0.0148576	0.850546	-0.0148828	0.86264	0.943126	Guk1
ENSMUSG00000020448	-0.0616041	0.0946293	0.156319	0.097095	0.230844	0.387077	0.156343	0.10635	0.156343	0.10635	0.338241	Rnf185
ENSMUSG00000020451	0.169173	0.107137	-0.0620735	0.494738	-0.472724	-0.53476	-0.0620735	0.53672	-0.0620735	0.53672	0.776791	Limk2
ENSMUSG00000020453	-0.0192989	0.0909126	0.110164	0.232647	-0.597115	-0.486903	0.110208	0.309117	0.110208	0.309117	0.601896	Patz1
ENSMUSG00000020454	-0.188624	-0.266909	-0.0783323	0.382548	-0.528659	-0.606944	-0.0783323	0.381737	-0.0783323	0.382548	0.665868	Eif4enif1
ENSMUSG00000020455	0.203863	0.177958	-0.0257364	0.828316	-0.561989	-0.587893	-0.0257183	0.849529	-0.0257183	0.849529	0.937902	Trim11
ENSMUSG00000020456	0.0434615	-0.188646	-0.232109	0.00194911	-0.219931	-0.452038	-0.232151	0.00573687	-0.232151	0.00573687	0.0571342	Ogdh
ENSMUSG00000020457	-0.0922402	-0.102982	-0.010793	0.878966	0.313378	0.302636	-0.010793	0.882535	-0.010793	0.882535	0.952635	Drg1
ENSMUSG00000020458	-0.193308	-0.0929557	0.100384	0.161585	-0.0946927	0.00565915	0.100384	0.152221	0.100384	0.161585	0.432263	Rtn4
ENSMUSG00000020459	0.241056	0.102515	-0.138618	0.21089	-0.365121	-0.503662	-0.138584	0.273581	-0.138584	0.273581	0.566295	Mtif2
ENSMUSG00000020460	0.20772	0.00997371	-0.197801	0.00139229	1.45313	1.25538	-0.197801	0.000715227	-0.197801	0.00139229	0.0213939	Rps27a
ENSMUSG00000020462	0.112126	-0.0100781	-0.122116	0.15074	0.73086	0.608656	-0.122264	0.207007	-0.122264	0.207007	0.493862	Cfap36
ENSMUSG00000020463	0.247681	0.207331	-0.0403566	0.630229	0.0179315	-0.0224184	-0.0403077	0.639899	-0.0403077	0.639899	0.836918	Ppp4r3b
ENSMUSG00000020464	-0.0524373	0.0301273	0.0826861	0.387431	0.253429	0.335994	0.0826371	0.431808	0.0826371	0.431808	0.705216	Pnpt1
ENSMUSG00000020471	0.12853	0.0506785	-0.0779386	0.355027	0.366578	0.288727	-0.0778601	0.340071	-0.0779386	0.355027	0.642621	Pold2
ENSMUSG00000020472	0.193553	0.0859737	-0.107588	0.153283	-0.11236	-0.219939	-0.107588	0.201122	-0.107588	0.201122	0.485325	Zkscan17
ENSMUSG00000020473	-0.880781	-1.00403	-0.123161	0.160456	-0.760744	-0.883989	-0.123373	0.22253	-0.123373	0.22253	0.515372	Aebp1
ENSMUSG00000020476	-0.166171	-0.293392	-0.12723	0.0626611	0.176346	0.049125	-0.12723	0.0606702	-0.12723	0.0626611	0.24829	Dbnl
ENSMUSG00000020477	-0.145398	-0.21254	-0.0669519	0.587027	0.838534	0.771392	-0.0672187	0.589456	-0.0672187	0.589456	0.808834	Mrps24
ENSMUSG00000020482	0.21058	0.285555	0.0748789	0.374053	0.0286307	0.103606	0.0750464	0.35396	0.0748789	0.374053	0.659906	Ccdc117
ENSMUSG00000020483	0.368354	-0.00572866	-0.373929	9.74374e-06	2.89594	2.52185	-0.37398	6.65304e-05	-0.37398	6.65304e-05	0.00218336	Dynll2
ENSMUSG00000020484	-0.31704	-0.134866	0.182126	0.0112141	0.0266856	0.20886	0.182126	0.00858842	0.182126	0.0112141	0.0887713	Xbp1
ENSMUSG00000020485	0.0894051	0.191934	0.102614	0.312374	0.763192	0.865721	0.102614	0.31097	0.102614	0.312374	0.604869	Supt4a
ENSMUSG00000020491	0.633093	0.131072	-0.502096	0.0120933	-0.0375587	-0.53958	-0.502017	0.0205577	-0.502017	0.0205577	0.129116	2810021J22Rik
ENSMUSG00000020495	-0.153445	-0.0554399	0.0979867	0.322574	-0.152411	-0.0544057	0.0979048	0.35103	0.0979048	0.35103	0.638944	Smg8
ENSMUSG00000020496	0.135026	0.020715	-0.114342	0.0943566	0.568765	0.454453	-0.114357	0.0712041	-0.114342	0.0943566	0.315427	Rnf187
ENSMUSG00000020514	0.0814886	0.180888	0.099344	0.355215	0.565921	0.665321	0.099344	0.336909	0.099344	0.355215	0.642621	Mrpl22
ENSMUSG00000020515	-0.0333199	-0.0376354	-0.00440907	0.966095	-0.264631	-0.268946	-0.00440907	0.966968	-0.00440907	0.966968	0.986747	Cnot8
ENSMUSG00000020516	0.00582088	-0.0440932	-0.0500229	0.601812	-0.212774	-0.262688	-0.0498179	0.589677	-0.0500229	0.601812	0.815064	Rps6kb1
ENSMUSG00000020519	0.0534721	-0.153737	-0.207278	0.0428524	0.630993	0.423783	-0.207165	0.0227726	-0.207278	0.0428524	0.201073	Sap30l
ENSMUSG00000020521	-0.104862	0.560209	0.665112	7.43986e-05	-0.507909	0.157162	0.665418	0.00027178	0.665418	0.00027178	0.00628701	Rnft1
ENSMUSG00000020522	-0.0982698	0.00881767	0.106998	0.217512	-0.66542	-0.558332	0.106998	0.232575	0.106998	0.232575	0.525494	Mfap3
ENSMUSG00000020523	-0.126987	0.0078571	0.134811	0.0779346	0.252843	0.387687	0.134811	0.0826407	0.134811	0.0826407	0.293322	Fam114a2
ENSMUSG00000020525	0.31755	0.314986	-0.00242306	0.981933	0.253432	0.250868	-0.00242306	0.98152	-0.00242306	0.981933	0.99156	Ppm1d
ENSMUSG00000020526	0.162909	0.193504	0.0305	0.862136	0.337236	0.367831	0.0308784	0.855363	0.0305	0.862136	0.942881	Znhit3
ENSMUSG00000020527	0.20446	-0.0261252	-0.230558	0.133773	-0.506488	-0.737074	-0.230624	0.180293	-0.230624	0.180293	0.45952	Myo19
ENSMUSG00000020528	0.417651	0.355432	-0.0622173	0.5522	0.468462	0.406242	-0.0622173	0.568245	-0.0622173	0.568245	0.796497	Prpsap2
ENSMUSG00000020530	-0.0757495	0.0262569	0.101958	0.220301	-0.0462128	0.0557935	0.10196	0.228312	0.10196	0.228312	0.521572	Ggnbp2
ENSMUSG00000020532	0.129403	0.156873	0.0274148	0.735867	-0.78799	-0.760519	0.0274148	0.762161	0.0274148	0.762161	0.900979	Acaca
ENSMUSG00000020534	0.679902	0.337115	-0.342598	0.0171058	-0.00989907	-0.352686	-0.342622	0.0358293	-0.342622	0.0358293	0.181357	Shmt1
ENSMUSG00000020536	0.336756	0.329183	-0.00759256	0.926769	-0.478883	-0.486455	-0.00759256	0.929671	-0.00759256	0.929671	0.970238	Llgl1
ENSMUSG00000020537	0.00963016	-0.0769727	-0.0866037	0.291631	0.178932	0.0923295	-0.0865314	0.27792	-0.0866037	0.291631	0.586458	Drg2
ENSMUSG00000020538	-0.403572	-0.50568	-0.102173	0.270036	-0.842932	-0.945039	-0.102224	0.348737	-0.102224	0.348737	0.637942	Srebf1
ENSMUSG00000020541	0.590651	0.513596	-0.0770441	0.510136	0.393457	0.316402	-0.0769722	0.509646	-0.0770441	0.510136	0.76109	Tom1l1
ENSMUSG00000020544	0.108082	0.1798	0.0716578	0.646482	0.126075	0.197793	0.071985	0.643597	0.0716578	0.646482	0.840735	Cox11
ENSMUSG00000020546	0.29833	0.210879	-0.0878158	0.448185	-0.295448	-0.382899	-0.0873894	0.438525	-0.0878158	0.448185	0.717851	Stxbp4
ENSMUSG00000020547	0.179958	0.379325	0.199357	0.0141753	0.207034	0.406401	0.199357	0.0223595	0.199357	0.0223595	0.136136	Bzw2
ENSMUSG00000020549	-0.142522	-0.159789	-0.0173502	0.854919	-0.0363433	-0.0536097	-0.0173502	0.85893	-0.0173502	0.85893	0.942039	Elac2
ENSMUSG00000020561	0.0316729	0.0301018	-0.00154125	0.988432	0.243598	0.242027	-0.00154125	0.987876	-0.00154125	0.988432	0.994542	Twistnb
ENSMUSG00000020570	0.29142	0.423783	0.13226	0.272433	-0.0704458	0.061917	0.132533	0.287567	0.132533	0.287567	0.580705	Sypl
ENSMUSG00000020571	-0.419501	-0.299783	0.119704	0.152815	0.0389778	0.158696	0.119802	0.161012	0.119802	0.161012	0.432263	Pdia6
ENSMUSG00000020572	0.00931403	0.0502769	0.0410282	0.605911	0.345238	0.3862	0.0410282	0.596903	0.0410282	0.605911	0.817794	Nampt
ENSMUSG00000020576	-0.5275	-0.781346	-0.254303	0.0383732	-0.722137	-0.975983	-0.253998	0.0321489	-0.254303	0.0383732	0.188743	Nbas
ENSMUSG00000020577	-0.148009	0.0848362	0.232795	0.00366265	0.17597	0.408816	0.232795	0.00303898	0.232795	0.00366265	0.0422	Tspan13
ENSMUSG00000020580	0.126219	0.182718	0.0565178	0.430003	-0.474394	-0.417895	0.0565178	0.423775	0.0565178	0.430003	0.70386	Rock2
ENSMUSG00000020585	0.127573	0.284121	0.156524	0.0512393	0.153859	0.310406	0.156604	0.0307406	0.156524	0.0512393	0.222721	Laptm4a
ENSMUSG00000020590	0.0591107	0.106346	0.0471967	0.625218	-0.261883	-0.214647	0.0471967	0.65422	0.0471967	0.65422	0.845283	Snx13
ENSMUSG00000020592	-0.861343	-0.800369	0.061046	0.513143	-0.0845152	-0.0235419	0.0608599	0.527838	0.0608599	0.527838	0.771203	Sdc1
ENSMUSG00000020593	0.757484	0.663083	-0.0943506	0.303559	-0.622303	-0.716703	-0.0943506	0.339127	-0.0943506	0.339127	0.62839	Lpin1
ENSMUSG00000020594	-0.0418216	-0.00975739	0.0319917	0.685834	-0.415531	-0.383467	0.0320814	0.656532	0.0319917	0.685834	0.863323	Pum2
ENSMUSG00000020598	-0.263719	-0.238511	0.0251469	0.830337	-0.531127	-0.505918	0.0251469	0.854065	0.0251469	0.854065	0.939802	Nrcam
ENSMUSG00000020601	0.445744	0.369963	-0.075789	0.238705	-0.125946	-0.201727	-0.0757152	0.268839	-0.0757152	0.268839	0.563008	Trib2
ENSMUSG00000020605	0.367079	0.486637	0.119401	0.324194	-0.174398	-0.0548406	0.119672	0.329734	0.119672	0.329734	0.620087	Hs1bp3
ENSMUSG00000020608	-0.438674	-0.576382	-0.137785	0.114444	-0.0859523	-0.223659	-0.137785	0.10976	-0.137785	0.114444	0.352267	Smc6
ENSMUSG00000020610	0.772487	0.55798	-0.214496	0.0092272	0.256504	0.041997	-0.214365	0.0120921	-0.214365	0.0120921	0.0935212	Amz2
ENSMUSG00000020611	-0.330478	-0.381357	-0.0509309	0.483343	0.017107	-0.033772	-0.0509309	0.475811	-0.0509309	0.483343	0.742976	Gna13
ENSMUSG00000020612	0.25497	0.366567	0.111628	0.0723211	0.0777419	0.189339	0.111628	0.0660352	0.111628	0.0723211	0.269906	Prkar1a
ENSMUSG00000020627	-0.477669	-0.637746	-0.1601	0.182849	-0.606112	-0.766189	-0.1601	0.238843	-0.1601	0.238843	0.532974	Klhl29
ENSMUSG00000020628	-0.0473347	0.0507548	0.0979906	0.318623	-0.280342	-0.182253	0.0981382	0.346046	0.0981382	0.346046	0.635257	Trappc12
ENSMUSG00000020629	0.144907	0.0531499	-0.0915252	0.524577	0.351094	0.259336	-0.0918492	0.550526	-0.0918492	0.550526	0.787123	Adi1
ENSMUSG00000020630	0.0808953	-0.0289538	-0.110031	0.39565	-0.00290343	-0.112753	-0.10976	0.40785	-0.10976	0.40785	0.686645	Rnaseh1
ENSMUSG00000020634	-0.211021	-0.297177	-0.0860296	0.445918	0.223537	0.137381	-0.0862782	0.470074	-0.0862782	0.470074	0.736156	Ubxn2a
ENSMUSG00000020635	0.125717	0.212578	0.0866501	0.642104	0.390302	0.477163	0.0868315	0.603755	0.0866501	0.642104	0.837307	Fkbp1b
ENSMUSG00000020638	-0.147733	-0.0992757	0.0481815	0.802716	0.0767347	0.125192	0.0484954	0.793717	0.0481815	0.802716	0.918535	Cmpk2
ENSMUSG00000020640	0.427814	0.262853	-0.165073	0.0767088	-0.539913	-0.704874	-0.164877	0.0874042	-0.164877	0.0874042	0.303474	Itsn2
ENSMUSG00000020647	0.154358	0.0215932	-0.133199	0.430381	-0.872437	-1.0052	-0.132657	0.437632	-0.132657	0.437632	0.709904	Ncoa1
ENSMUSG00000020648	0.0307401	-0.0670244	-0.0977233	0.649715	0.181065	0.0833005	-0.0977233	0.659362	-0.0977233	0.659362	0.848736	Dus4l
ENSMUSG00000020650	-0.163373	-0.0683847	0.095022	0.348112	0.29628	0.391268	0.095022	0.3809	0.095022	0.3809	0.664551	Bcap29
ENSMUSG00000020651	0.666241	0.599028	-0.0671911	0.459711	-0.584251	-0.651463	-0.0671911	0.516193	-0.0671911	0.516193	0.765258	Slc26a4
ENSMUSG00000020653	0.471188	0.408131	-0.0631456	0.539983	-0.328903	-0.391959	-0.0629193	0.567365	-0.0629193	0.567365	0.796395	Klf11
ENSMUSG00000020657	0.0513048	-0.0142864	-0.0655913	0.570926	-0.182425	-0.248016	-0.0655801	0.596078	-0.0655801	0.596078	0.811686	Dnajc27
ENSMUSG00000020658	0.295711	0.555918	0.260191	0.0764732	-0.909499	-0.649292	0.260234	0.105593	0.260234	0.105593	0.336837	Efr3b
ENSMUSG00000020659	0.177148	0.122006	-0.0552888	0.575701	-0.319013	-0.374155	-0.055031	0.6015	-0.055031	0.6015	0.815064	Cbll1
ENSMUSG00000020661	0.270071	-0.0757362	-0.346041	0.00151058	-0.883668	-1.22947	-0.345724	0.000249411	-0.346041	0.00151058	0.0226839	Dnmt3a
ENSMUSG00000020664	0.00770997	0.0754685	0.0678064	0.459602	0.276484	0.344243	0.0678128	0.517696	0.0678128	0.517696	0.765583	Dld
ENSMUSG00000020668	0.679264	0.798727	0.119402	0.189664	-0.451335	-0.331873	0.119594	0.197123	0.119594	0.197123	0.4793	Kif3c
ENSMUSG00000020671	-0.0830936	-0.0988335	-0.0158358	0.831473	0.178162	0.162422	-0.0157163	0.821797	-0.0158358	0.831473	0.930013	Rab10
ENSMUSG00000020674	0.0123229	-0.157266	-0.169544	0.0527248	-0.642097	-0.811685	-0.169599	0.0839741	-0.169599	0.0839741	0.295829	Pxdn
ENSMUSG00000020677	0.24613	0.14198	-0.104166	0.286951	0.326173	0.222023	-0.104166	0.285615	-0.104166	0.286951	0.58005	Ddx52
ENSMUSG00000020680	0.186077	0.0429072	-0.143178	0.176809	0.574675	0.431506	-0.143182	0.188805	-0.143182	0.188805	0.470521	Taf15
ENSMUSG00000020681	-0.429301	-0.471895	-0.0424902	0.646531	-0.506868	-0.549462	-0.0426135	0.687783	-0.0426135	0.687783	0.864267	Ace
ENSMUSG00000020684	-0.344449	-0.408775	-0.0644538	0.642428	0.234105	0.169779	-0.0643573	0.642083	-0.0644538	0.642428	0.837513	Rasl10b
ENSMUSG00000020687	-0.196722	-0.16334	0.0334011	0.643313	-0.0713407	-0.0379587	0.0334011	0.640097	0.0334011	0.643313	0.837897	Cdc27
ENSMUSG00000020691	0.304652	0.63603	0.331137	0.00331669	-0.357733	-0.0263547	0.331622	0.00352617	0.331622	0.00352617	0.0411441	Mettl2
ENSMUSG00000020692	0.00749181	0.195946	0.188199	0.124874	-0.663653	-0.475199	0.188518	0.151908	0.188518	0.151908	0.418567	Nle1
ENSMUSG00000020694	-0.00656163	0.0134731	0.0200904	0.789855	-0.0290621	-0.00902735	0.0200904	0.800117	0.0200904	0.800117	0.917395	Tlk2
ENSMUSG00000020696	0.413812	0.153421	-0.260703	0.149368	-0.0567892	-0.317181	-0.260297	0.163053	-0.260297	0.163053	0.434566	Rffl
ENSMUSG00000020697	-0.274099	-0.243356	0.030661	0.709591	-0.44177	-0.411026	0.030661	0.693297	0.030661	0.709591	0.876098	Lig3
ENSMUSG00000020700	-0.166404	-0.344209	-0.177727	0.0563036	-0.317566	-0.495371	-0.177944	0.0778147	-0.177944	0.0778147	0.282742	Map3k3
ENSMUSG00000020705	-0.104211	-0.166369	-0.0621709	0.417876	-0.131144	-0.193302	-0.0621709	0.448802	-0.0621709	0.448802	0.718159	Ddx42
ENSMUSG00000020706	-0.0874921	0.0620725	0.149603	0.0573663	-0.0124067	0.137158	0.149603	0.0652346	0.149603	0.0652346	0.254705	Ftsj3
ENSMUSG00000020708	0.184097	0.279327	0.0952557	0.189506	0.399804	0.495034	0.0952814	0.20719	0.0952814	0.20719	0.494016	Psmc5
ENSMUSG00000020715	0.205653	0.414802	0.209006	0.041191	-0.989137	-0.779989	0.209227	0.0327583	0.209006	0.041191	0.196382	Ern1
ENSMUSG00000020716	0.394041	-0.326662	-0.721195	2.77533e-05	-0.241825	-0.962528	-0.720783	5.00876e-05	-0.720783	5.00876e-05	0.00172414	Nf1
ENSMUSG00000020717	0.404957	0.480011	0.0750062	0.629963	0.230331	0.305385	0.0754162	0.647103	0.0754162	0.647103	0.840785	Pecam1
ENSMUSG00000020719	0.153379	0.319198	0.165827	0.00703395	-0.127855	0.037965	0.165827	0.0102077	0.165827	0.0102077	0.084257	Ddx5
ENSMUSG00000020720	-0.102904	0.0459933	0.148864	0.0495884	0.350344	0.499241	0.148846	0.0703757	0.148846	0.0703757	0.26613	Psmd12
ENSMUSG00000020721	0.414894	-0.308616	-0.723477	4.25225e-08	-0.754746	-1.47826	-0.7236	3.25893e-07	-0.7236	3.25893e-07	2.33279e-05	Helz
ENSMUSG00000020723	-0.416701	-0.454649	-0.0377485	0.783413	0.651702	0.613753	-0.0380323	0.803359	-0.0380323	0.803359	0.918768	Cacng4
ENSMUSG00000020733	-0.00429144	-0.00089421	0.00338475	0.97902	0.243476	0.246873	0.00338475	0.97819	0.00338475	0.97902	0.990637	Slc9a3r1
ENSMUSG00000020736	-0.4273	-0.41714	0.0101678	0.924515	0.535307	0.545467	0.0100518	0.915511	0.0101678	0.924515	0.969514	Nt5c
ENSMUSG00000020737	-0.545054	-0.461707	0.0834406	0.324228	0.342084	0.425431	0.0832522	0.347609	0.0832522	0.347609	0.636774	Jpt1
ENSMUSG00000020738	0.0100501	0.0183974	0.00836424	0.915728	0.810057	0.818404	0.00836424	0.921197	0.00836424	0.921197	0.968087	Sumo2
ENSMUSG00000020739	-0.180693	-0.0423471	0.138218	0.119962	-0.263878	-0.125532	0.138412	0.1155	0.138218	0.119962	0.361533	Nup85
ENSMUSG00000020740	-0.0342094	0.156883	0.191166	0.181102	-0.696395	-0.505302	0.191277	0.272602	0.191277	0.272602	0.565777	Gga3
ENSMUSG00000020741	-0.0183429	-0.344685	-0.326426	0.000332334	-0.56498	-0.891322	-0.326418	0.000956586	-0.326418	0.000956586	0.0163364	Cluh
ENSMUSG00000020744	0.207666	0.0774147	-0.130409	0.313994	-0.320927	-0.451179	-0.130231	0.360203	-0.130231	0.360203	0.646892	Slc25a19
ENSMUSG00000020745	0.0595448	-0.0619076	-0.121448	0.201508	0.0126503	-0.108802	-0.121448	0.232306	-0.121448	0.232306	0.525189	Pafah1b1
ENSMUSG00000020747	0.0439348	-0.165455	-0.20932	0.0823773	-0.796751	-1.00614	-0.209475	0.13836	-0.209475	0.13836	0.39562	Tmem94
ENSMUSG00000020752	-0.379799	-0.0256451	0.353899	0.0174713	-0.999072	-0.644918	0.354029	0.0254979	0.354029	0.0254979	0.147057	Recql5
ENSMUSG00000020755	0.205173	0.189919	-0.01517	0.9032	0.261449	0.246195	-0.01517	0.907497	-0.01517	0.907497	0.964216	Sap30bp
ENSMUSG00000020766	-0.530802	-0.712855	-0.182113	0.0160221	0.596757	0.414704	-0.182144	0.00936843	-0.182113	0.0160221	0.110685	Galk1
ENSMUSG00000020770	-0.108123	-0.340206	-0.232173	0.0612806	-0.599289	-0.831372	-0.232254	0.0627267	-0.232254	0.0627267	0.248295	Unk
ENSMUSG00000020773	-0.690826	-0.489477	0.201385	0.19005	-0.00635298	0.194996	0.201065	0.183602	0.201385	0.19005	0.471874	Trim47
ENSMUSG00000020775	0.13691	0.163602	0.0266724	0.759804	0.0994111	0.126103	0.0266724	0.774934	0.0266724	0.774934	0.905823	Mrpl38
ENSMUSG00000020776	0.0201472	-0.438022	-0.45858	9.8153e-05	-0.94579	-1.40396	-0.458465	0.0004115	-0.458465	0.0004115	0.00857671	Fbf1
ENSMUSG00000020777	0.0527799	-0.0895518	-0.142363	0.081136	-0.234426	-0.376758	-0.142363	0.0866346	-0.142363	0.0866346	0.301622	Acox1
ENSMUSG00000020778	0.145509	0.0707155	-0.0749017	0.521888	0.721722	0.646929	-0.0747	0.456394	-0.0749017	0.521888	0.76812	Ten1
ENSMUSG00000020780	-0.125851	-0.0470097	0.0788302	0.234743	0.047344	0.126186	0.0788302	0.245476	0.0788302	0.245476	0.541313	Srp68
ENSMUSG00000020781	-0.101595	-0.11593	-0.0141144	0.940263	-0.226083	-0.240417	-0.0144959	0.94017	-0.0141144	0.940263	0.97486	Tsen54
ENSMUSG00000020782	-0.142713	0.0687217	0.212005	0.308051	-0.34776	-0.136326	0.211605	0.405381	0.211605	0.405381	0.684555	Llgl2
ENSMUSG00000020783	0.0797328	0.182675	0.102844	0.304674	-0.524717	-0.421774	0.103054	0.287342	0.102844	0.304674	0.59873	Ncbp3
ENSMUSG00000020785	-0.0750962	0.0805165	0.155471	0.390244	-0.189212	-0.0335989	0.155851	0.414157	0.155851	0.414157	0.692785	Camkk1
ENSMUSG00000020788	0.0912639	-0.350997	-0.442389	0.000664053	-0.633363	-1.07562	-0.442375	0.00318489	-0.442375	0.00318489	0.038451	Atp2a3
ENSMUSG00000020790	0.164038	0.356625	0.192543	0.0164025	-0.604935	-0.412347	0.192543	0.0158396	0.192543	0.0164025	0.112314	Ankfy1
ENSMUSG00000020792	-0.302596	-0.389059	-0.0865973	0.364201	-0.153075	-0.239538	-0.0864086	0.330042	-0.0865973	0.364201	0.650139	Exoc7
ENSMUSG00000020794	-0.205842	-0.0934607	0.112268	0.212039	0.250256	0.362637	0.112459	0.190132	0.112268	0.212039	0.499908	Ube2g1
ENSMUSG00000020801	0.0583658	0.258442	0.199944	0.19496	0.52205	0.722127	0.200125	0.149311	0.199944	0.19496	0.478184	Med31
ENSMUSG00000020802	0.085027	-0.240951	-0.325945	0.000377761	-0.625921	-0.951899	-0.325902	0.00130596	-0.325902	0.00130596	0.0205633	Ube2o
ENSMUSG00000020803	0.174571	0.115036	-0.0595111	0.542449	1.01656	0.957021	-0.0595265	0.533884	-0.0595111	0.542449	0.780021	Txndc17
ENSMUSG00000020806	0.16202	-0.190906	-0.353427	0.0337206	-0.702114	-1.05504	-0.353034	0.0618617	-0.353034	0.0618617	0.246884	Rhbdf2
ENSMUSG00000020807	0.806228	-0.0565964	-0.864363	0.000997403	-0.146619	-1.00944	-0.86275	7.83004e-07	-0.864363	0.000997403	0.0168906	4933427D14Rik
ENSMUSG00000020810	-0.0574133	-0.113888	-0.0565504	0.687457	0.23281	0.176335	-0.0565504	0.685587	-0.0565504	0.687457	0.864117	Cygb
ENSMUSG00000020812	0.410673	0.683172	0.272264	0.105822	-0.0598465	0.212652	0.272885	0.118934	0.272885	0.118934	0.359593	Snhg16
ENSMUSG00000020814	-0.335046	-0.673129	-0.337913	0.00831245	0.338901	0.000817853	-0.338319	0.0152031	-0.338319	0.0152031	0.106687	Mxra7
ENSMUSG00000020817	-0.126308	-0.115097	0.0112306	0.891434	0.104836	0.116046	0.0112306	0.902486	0.0112306	0.902486	0.962077	Rabep1
ENSMUSG00000020818	-0.462153	-0.460576	0.00132108	0.990388	-0.526637	-0.52506	0.00154126	0.988516	0.00132108	0.990388	0.99541	Mfsd11
ENSMUSG00000020821	0.0427829	-0.345926	-0.388571	0.00285222	1.27966	0.890951	-0.38887	0.00339261	-0.38887	0.00339261	0.0400956	Kif1c
ENSMUSG00000020823	-0.0593688	-0.204127	-0.144829	0.057765	-0.200492	-0.34525	-0.144829	0.0577253	-0.144829	0.057765	0.23826	Sec14l1
ENSMUSG00000020827	-0.150746	-0.523968	-0.373313	0.00122679	-1.02066	-1.39388	-0.373177	0.00778079	-0.373177	0.00778079	0.0698931	Mink1
ENSMUSG00000020828	-0.299633	-0.689045	-0.389466	0.00727611	-0.403202	-0.792614	-0.389849	0.0135916	-0.389849	0.0135916	0.0994491	Pld2
ENSMUSG00000020829	-0.396914	-0.586711	-0.190236	0.331273	0.202271	0.0124741	-0.190332	0.318359	-0.190236	0.331273	0.621361	Slc46a1
ENSMUSG00000020831	-0.0641839	-0.0666494	-0.00234245	0.986254	0.555245	0.552779	-0.00260273	0.984614	-0.00234245	0.986254	0.993241	0610010K14Rik
ENSMUSG00000020832	-0.126714	-0.289968	-0.163317	0.153142	0.247267	0.0840127	-0.163317	0.138215	-0.163317	0.153142	0.420819	Eral1
ENSMUSG00000020834	-0.221524	-0.364575	-0.143337	0.337384	-0.171302	-0.314353	-0.143337	0.333581	-0.143337	0.337384	0.626695	Dhrs13
ENSMUSG00000020840	-0.41704	-0.545401	-0.128306	0.238528	0.249715	0.121354	-0.128538	0.23644	-0.128306	0.238528	0.532388	Blmh
ENSMUSG00000020841	-0.250754	-0.159699	0.0909689	0.281818	-0.735036	-0.64398	0.0909689	0.313267	0.0909689	0.313267	0.605388	Cpd
ENSMUSG00000020843	-0.670635	-0.303626	0.367041	0.0182182	0.34476	0.711768	0.367041	0.0150338	0.367041	0.0182182	0.120181	Timm22
ENSMUSG00000020844	-0.535754	-0.620806	-0.0850243	0.344762	0.389014	0.303962	-0.0852129	0.325023	-0.0850243	0.344762	0.633476	Nxn
ENSMUSG00000020846	-0.44093	-1.37587	-0.934377	5.90966e-11	2.09667	1.16174	-0.935034	5.84507e-11	-0.934377	5.90966e-11	9.31972e-09	Rflnb
ENSMUSG00000020847	0.468849	0.265352	-0.203356	0.0692758	0.531285	0.327788	-0.203356	0.0785781	-0.203356	0.0785781	0.284491	Rph3al
ENSMUSG00000020849	0.0213954	-0.0215897	-0.0430053	0.507577	0.402025	0.35904	-0.0430116	0.479998	-0.0430053	0.507577	0.759486	Ywhae
ENSMUSG00000020850	0.297776	0.331322	0.0335573	0.648741	-0.767534	-0.733988	0.0335573	0.705466	0.0335573	0.705466	0.874257	Prpf8
ENSMUSG00000020857	0.180487	-0.153015	-0.333559	7.84496e-06	1.84398	1.51048	-0.333559	1.00006e-06	-0.333559	7.84496e-06	0.00036657	Nme2
ENSMUSG00000020859	0.195023	0.204755	0.00967882	0.876772	-0.1477	-0.137969	0.00967882	0.879335	0.00967882	0.879335	0.950984	Spag9
ENSMUSG00000020863	0.66732	0.55918	-0.108136	0.17789	0.921402	0.813262	-0.108136	0.186664	-0.108136	0.186664	0.468236	Luc7l3
ENSMUSG00000020864	-0.221367	-0.403093	-0.181754	0.0209758	0.0780159	-0.10371	-0.181754	0.0181415	-0.181754	0.0209758	0.130765	Ankrd40
ENSMUSG00000020866	0.209639	-0.0732769	-0.283016	0.0737917	-1.17583	-1.45874	-0.282841	0.096052	-0.282841	0.096052	0.318548	Cacna1g
ENSMUSG00000020868	-0.224778	-0.185621	0.0388664	0.786273	-0.970832	-0.931675	0.0391977	0.80784	0.0391977	0.80784	0.920679	Xylt2
ENSMUSG00000020869	-0.111417	-0.0463375	0.0650561	0.329987	0.166962	0.232042	0.0650561	0.328461	0.0650561	0.329987	0.620101	Lrrc59
ENSMUSG00000020873	-0.0772733	0.169152	0.24638	0.0220832	0.0507855	0.29721	0.24638	0.023107	0.24638	0.023107	0.138986	Slc35b1
ENSMUSG00000020876	-0.0514408	0.0863011	0.137559	0.248437	-0.378864	-0.241122	0.137722	0.256942	0.137722	0.256942	0.552356	Snx11
ENSMUSG00000020877	-0.383346	-0.484089	-0.101182	0.526769	0.485006	0.384263	-0.101094	0.480253	-0.101182	0.526769	0.770467	Scrn2
ENSMUSG00000020882	-0.21039	-0.569586	-0.359091	0.000924455	-0.335265	-0.694461	-0.359282	0.00323752	-0.359282	0.00323752	0.0388079	Cacnb1
ENSMUSG00000020883	-0.0370199	0.0316505	0.0685938	0.338687	-1.05323	-0.984564	0.0687561	0.387678	0.0687561	0.387678	0.668861	Fbxl20
ENSMUSG00000020886	-0.213726	-0.364858	-0.15124	0.0918094	-0.678125	-0.829258	-0.15124	0.145746	-0.15124	0.145746	0.408502	Dlg4
ENSMUSG00000020888	0.117317	0.0802442	-0.0370472	0.726989	-0.449449	-0.486521	-0.0369227	0.756886	-0.0369227	0.756886	0.899264	Dvl2
ENSMUSG00000020889	0.552097	0.439321	-0.112694	0.382234	-0.0396566	-0.152432	-0.112694	0.447903	-0.112694	0.447903	0.717797	Nr1d1
ENSMUSG00000020893	0.599814	0.302501	-0.297584	0.01707	-0.780471	-1.07778	-0.297062	0.0331161	-0.297062	0.0331161	0.172121	Per1
ENSMUSG00000020894	-0.372997	-0.561686	-0.188684	0.048489	-0.239467	-0.428155	-0.188684	0.0554245	-0.188684	0.0554245	0.23318	Vamp2
ENSMUSG00000020895	0.286496	0.168926	-0.117859	0.493235	0.436701	0.319131	-0.117499	0.47319	-0.117859	0.493235	0.750976	Tmem107
ENSMUSG00000020898	-0.174498	-0.0514408	0.122885	0.299332	-0.71722	-0.594163	0.123094	0.349994	0.123094	0.349994	0.638535	Ctc1
ENSMUSG00000020899	-0.358815	-0.227123	0.131661	0.235043	-0.98821	-0.856518	0.131661	0.286039	0.131661	0.286039	0.579534	Pfas
ENSMUSG00000020900	0.0641071	0.0359046	-0.0281707	0.700894	-0.192834	-0.221036	-0.0281707	0.700411	-0.0281707	0.700894	0.871723	Myh10
ENSMUSG00000020903	-0.284304	-0.595208	-0.311097	0.0368575	0.897842	0.586938	-0.311207	0.0126025	-0.311097	0.0368575	0.18419	Stx8
ENSMUSG00000020908	-0.0428518	-0.0915104	-0.0486798	0.474454	0.166912	0.118253	-0.0486798	0.492944	-0.0486798	0.492944	0.750646	Myh3
ENSMUSG00000020910	0.437587	0.541834	0.104087	0.525251	0.125227	0.229475	0.104437	0.516038	0.104087	0.525251	0.770292	Adprm
ENSMUSG00000020914	1.82138	1.18535	-0.635873	1.01664e-10	1.10811	0.472085	-0.635901	3.14662e-09	-0.635901	3.14662e-09	3.73634e-07	Top2a
ENSMUSG00000020917	-0.0707689	-0.145292	-0.0745671	0.259431	-0.136805	-0.211328	-0.0745671	0.29284	-0.0745671	0.29284	0.587474	Acly
ENSMUSG00000020918	0.0545174	-0.121363	-0.17583	0.0180967	-0.082252	-0.258133	-0.17583	0.0279204	-0.17583	0.0279204	0.154496	Kat2a
ENSMUSG00000020919	-0.099245	-0.191167	-0.0920538	0.340373	-0.26964	-0.361563	-0.0920538	0.36862	-0.0920538	0.36862	0.653404	Stat5b
ENSMUSG00000020921	0.147591	0.194925	0.0469336	0.741488	-0.0629677	-0.0156342	0.047392	0.724592	0.0469336	0.741488	0.891783	Tmem101
ENSMUSG00000020922	-0.0426695	0.0557018	0.0983455	0.222331	0.33164	0.430012	0.0983455	0.230131	0.0983455	0.230131	0.523541	Lsm12
ENSMUSG00000020923	-0.49748	-0.662571	-0.165052	0.0286417	-0.159652	-0.324742	-0.165052	0.032067	-0.165052	0.032067	0.168745	Ubtf
ENSMUSG00000020925	0.08203	0.111476	0.0294316	0.779074	0.270169	0.299615	0.0294299	0.76343	0.0294316	0.779074	0.907361	Ccdc43
ENSMUSG00000020929	0.244373	0.250919	0.00650422	0.933599	-0.268802	-0.262255	0.0065875	0.93805	0.0065875	0.93805	0.973726	Eftud2
ENSMUSG00000020935	0.220311	0.0805733	-0.139715	0.119347	0.346525	0.206787	-0.139675	0.139165	-0.139675	0.139165	0.396776	Dcakd
ENSMUSG00000020936	0.131351	0.354955	0.223717	0.0290329	0.243867	0.467471	0.223721	0.0537211	0.223721	0.0537211	0.22936	Nmt1
ENSMUSG00000020937	-0.0900964	-0.28905	-0.1991	0.0766324	-0.289693	-0.488646	-0.1991	0.0975222	-0.1991	0.0975222	0.320516	Plcd3
ENSMUSG00000020946	0.0157033	-0.0538126	-0.0694588	0.368011	0.54446	0.474944	-0.0694588	0.379933	-0.0694588	0.379933	0.664531	Gosr2
ENSMUSG00000020948	-0.111763	0.0648617	0.176611	0.157446	-0.0635881	0.113036	0.176531	0.203571	0.176531	0.203571	0.488279	Klhl28
ENSMUSG00000020949	0.248893	0.16717	-0.0816117	0.406851	0.814771	0.733048	-0.0816117	0.418477	-0.0816117	0.418477	0.696372	Fkbp3
ENSMUSG00000020950	-0.253903	-0.408347	-0.154533	0.269939	-0.40152	-0.555964	-0.154583	0.289793	-0.154583	0.289793	0.583945	Foxg1
ENSMUSG00000020952	0.237866	0.276514	0.0386155	0.631823	0.368737	0.407385	0.0386155	0.668351	0.0386155	0.668351	0.854314	Scfd1
ENSMUSG00000020953	-0.28121	0.0167435	0.297825	0.178818	-0.166099	0.131854	0.297825	0.184163	0.297825	0.184163	0.465736	Coch
ENSMUSG00000020954	-0.0325358	-0.0921473	-0.0596995	0.48897	0.0469417	-0.0126698	-0.0596995	0.515101	-0.0596995	0.515101	0.765193	Strn3
ENSMUSG00000020955	0.0278192	-0.130045	-0.157909	0.293525	0.717419	0.559555	-0.157909	0.281837	-0.157909	0.293525	0.587671	Ap4s1
ENSMUSG00000020956	-0.159668	-0.144189	0.0152603	0.936392	0.433292	0.44877	0.0152634	0.932774	0.0152603	0.936392	0.973162	Dtd2
ENSMUSG00000020961	0.866305	1.991	1.12497	2.46838e-13	-0.428888	0.695809	1.12601	7.93121e-11	1.12601	7.93121e-11	1.19477e-08	Ston2
ENSMUSG00000020962	-0.0172205	-0.0886884	-0.0716025	0.565919	-0.147011	-0.218479	-0.0716025	0.570099	-0.0716025	0.570099	0.797286	Gtf2a1
ENSMUSG00000020964	-0.658794	-0.525761	0.132998	0.237022	-0.955471	-0.822438	0.132839	0.306463	0.132839	0.306463	0.600505	Sel1l
ENSMUSG00000020973	0.117489	0.0850639	-0.0325789	0.855588	0.374652	0.342227	-0.0323318	0.854903	-0.0325789	0.855588	0.940579	Dnaaf2
ENSMUSG00000020978	0.166553	0.10957	-0.0570059	0.433861	0.405529	0.348546	-0.0570059	0.452943	-0.0570059	0.452943	0.721848	Klhdc2
ENSMUSG00000020982	0.137417	0.212367	0.0749132	0.457236	-0.245257	-0.170307	0.0749132	0.435517	0.0749132	0.457236	0.725383	Nemf
ENSMUSG00000020986	0.739532	0.79813	0.0586415	0.403612	0.208097	0.266695	0.0585544	0.448292	0.0585544	0.448292	0.717851	Sec23a
ENSMUSG00000020988	0.521227	0.323234	-0.198094	0.0639699	0.258453	0.0604595	-0.197854	0.0758242	-0.197854	0.0758242	0.277884	L2hgdh
ENSMUSG00000020993	-0.163294	-0.172673	-0.00924407	0.923839	0.498235	0.488856	-0.00950128	0.926545	-0.00950128	0.926545	0.969582	Trappc6b
ENSMUSG00000020994	0.112472	0.0263115	-0.0861714	0.286929	0.339144	0.252984	-0.0861714	0.266004	-0.0861714	0.286929	0.58005	Pnn
ENSMUSG00000021000	0.122517	0.190974	0.0684135	0.384467	-0.163076	-0.0946201	0.0684135	0.389794	0.0684135	0.389794	0.670589	Mia2
ENSMUSG00000021007	0.08212	0.244593	0.162251	0.281465	0.152132	0.314605	0.162656	0.232559	0.162251	0.281465	0.575415	Spata7
ENSMUSG00000021012	0.0857476	0.109916	0.0242459	0.822134	0.258316	0.282484	0.0242459	0.840703	0.0242459	0.840703	0.934083	Zc3h14
ENSMUSG00000021013	0.12928	1.01859	0.889869	4.24483e-08	-0.218313	0.670993	0.889943	5.99609e-06	0.889943	5.99609e-06	0.000293779	Ttc8
ENSMUSG00000021018	-0.0375777	0.146107	0.183515	0.153564	0.564151	0.747836	0.183718	0.115153	0.183515	0.153564	0.421118	Polr2h
ENSMUSG00000021022	-0.116618	-0.162232	-0.0457376	0.695414	0.240973	0.195359	-0.0457376	0.699324	-0.0457376	0.699324	0.870962	Ppp2r3c
ENSMUSG00000021023	0.0288178	0.341882	0.313045	0.0492326	0.241833	0.554898	0.313414	0.0549304	0.313414	0.0549304	0.232263	Prorp
ENSMUSG00000021024	0.135898	0.100331	-0.0356056	0.605605	0.637425	0.601858	-0.0356056	0.608147	-0.0356056	0.608147	0.819172	Psma6
ENSMUSG00000021025	0.19803	0.258876	0.0610351	0.586332	0.357856	0.418702	0.0609395	0.619968	0.0609395	0.619968	0.824675	Nfkbia
ENSMUSG00000021027	0.488583	0.349087	-0.139454	0.251408	-0.771765	-0.911262	-0.139454	0.309759	-0.139454	0.309759	0.602506	Ralgapa1
ENSMUSG00000021028	-0.15602	-0.0376042	0.1185	0.388635	0.265502	0.383918	0.118512	0.400549	0.118512	0.400549	0.680596	Mbip
ENSMUSG00000021033	-0.101301	-0.243852	-0.142627	0.257889	0.377771	0.235219	-0.142627	0.269427	-0.142627	0.269427	0.563008	Gstz1
ENSMUSG00000021036	-0.503696	-0.11928	0.384566	0.000704185	-0.0358347	0.348581	0.384431	0.00426045	0.384431	0.00426045	0.0467112	Sptlc2
ENSMUSG00000021037	0.147855	0.237357	0.0895714	0.309076	0.493408	0.58291	0.0895714	0.290365	0.0895714	0.309076	0.601896	Ahsa1
ENSMUSG00000021038	-0.120161	0.168246	0.288292	0.0295879	-0.0185877	0.269819	0.288495	0.0169328	0.288292	0.0295879	0.160641	Vipas39
ENSMUSG00000021039	0.0735923	0.149938	0.0762813	0.336468	0.437132	0.513477	0.0762813	0.33729	0.0762813	0.33729	0.626695	Snw1
ENSMUSG00000021040	0.0484854	-0.241644	-0.289704	0.107217	1.30233	1.0122	-0.290019	0.124435	-0.290019	0.124435	0.368413	Slirp
ENSMUSG00000021047	0.341695	-0.0150495	-0.356915	0.00764187	-0.0203685	-0.377113	-0.356619	0.00906834	-0.356619	0.00906834	0.0777627	Nova1
ENSMUSG00000021048	-0.293185	-0.656065	-0.363079	0.00359037	-0.176265	-0.539145	-0.362989	0.00519589	-0.362989	0.00519589	0.0531329	Mthfd1
ENSMUSG00000021051	0.308842	0.191668	-0.117123	0.180225	0.0548966	-0.0622781	-0.117151	0.203539	-0.117151	0.203539	0.488279	Ppp2r5e
ENSMUSG00000021054	-0.614605	-0.621995	-0.00756219	0.951197	0.0667666	0.0593764	-0.00756219	0.950351	-0.00756219	0.951197	0.979462	Sgpp1
ENSMUSG00000021057	0.685615	0.285633	-0.400358	0.00756095	0.643307	0.243325	-0.399878	0.00485834	-0.400358	0.00756095	0.0685649	Akap5
ENSMUSG00000021061	-0.229075	-0.462481	-0.233414	0.0168551	-0.24861	-0.482016	-0.233387	0.0377812	-0.233387	0.0377812	0.186925	Sptb
ENSMUSG00000021062	-0.0442141	-0.18389	-0.139735	0.146744	0.162979	0.0233029	-0.139735	0.132574	-0.139735	0.146744	0.410729	Rab15
ENSMUSG00000021065	-0.574183	-0.636433	-0.0622862	0.52571	0.0547935	-0.00745695	-0.0622862	0.533136	-0.0622862	0.533136	0.77411	Fut8
ENSMUSG00000021066	0.0385244	-0.0735417	-0.112291	0.358683	0.0145363	-0.0975298	-0.11202	0.357304	-0.112291	0.358683	0.645424	Atl1
ENSMUSG00000021067	-0.00120396	-0.054726	-0.0536065	0.637931	-0.21813	-0.271653	-0.0536065	0.669506	-0.0536065	0.669506	0.854816	Sav1
ENSMUSG00000021068	1.12366	1.68367	0.56004	0.0130215	0.158152	0.718153	0.560008	2.61234e-05	0.56004	0.0130215	0.0973889	Nin
ENSMUSG00000021069	-0.146466	-0.315497	-0.168984	0.100246	0.312115	0.143084	-0.169166	0.12193	-0.169166	0.12193	0.36496	Pygl
ENSMUSG00000021070	0.189942	0.380904	0.190519	0.187754	-0.797892	-0.60693	0.191269	0.224159	0.191269	0.224159	0.517075	Bdkrb2
ENSMUSG00000021072	-0.0271811	0.267831	0.295168	0.00200362	-0.0876038	0.207408	0.29494	0.00516248	0.29494	0.00516248	0.0529521	Tmx1
ENSMUSG00000021076	-0.168539	-0.137268	0.0313179	0.710031	0.525274	0.556545	0.0313179	0.746566	0.0313179	0.746566	0.89375	Actr10
ENSMUSG00000021079	0.104371	0.117009	0.0125419	0.915405	0.297159	0.309797	0.0126133	0.909604	0.0125419	0.915405	0.966587	Timm9
ENSMUSG00000021087	-0.267687	-0.279615	-0.0119456	0.904121	-0.143788	-0.155716	-0.0119456	0.906322	-0.0119456	0.906322	0.963911	Rtn1
ENSMUSG00000021094	0.157291	0.351689	0.19434	0.100352	0.062758	0.257156	0.194599	0.0989493	0.19434	0.100352	0.325153	Dhrs7
ENSMUSG00000021096	0.0324046	-0.0523348	-0.0847509	0.279075	0.327368	0.242629	-0.0847509	0.308877	-0.0847509	0.308877	0.601896	Ppm1a
ENSMUSG00000021097	0.437846	-0.0299644	-0.467806	0.0398105	0.194284	-0.273526	-0.468091	0.0564986	-0.468091	0.0564986	0.235637	Clmn
ENSMUSG00000021102	0.200785	-0.054907	-0.255924	0.0982601	0.726213	0.470521	-0.255597	0.0678691	-0.255924	0.0982601	0.321278	Glrx5
ENSMUSG00000021103	0.0788925	-0.0201741	-0.0989729	0.420922	0.639221	0.540154	-0.0990656	0.436126	-0.0990656	0.436126	0.708257	Mnat1
ENSMUSG00000021109	0.0199444	0.00970947	-0.0102957	0.88362	0.0795908	0.0693558	-0.0102957	0.885923	-0.0102957	0.885923	0.953844	Hif1a
ENSMUSG00000021111	0.247643	0.2184	-0.0293293	0.721424	-0.0107573	-0.04	-0.0291664	0.724125	-0.0291664	0.724125	0.883	Papola
ENSMUSG00000021112	0.176191	0.201748	0.0254705	0.837113	-0.0348805	-0.00932299	0.025733	0.839891	0.025733	0.839891	0.933593	Mpp5
ENSMUSG00000021113	0.213261	0.463754	0.250692	0.106776	-0.228291	0.0222018	0.250804	0.214307	0.250804	0.214307	0.503257	Snapc1
ENSMUSG00000021114	-0.0217715	0.139292	0.161019	0.0590115	0.440304	0.601368	0.161019	0.0722235	0.161019	0.0722235	0.269782	Atp6v1d
ENSMUSG00000021115	0.538141	0.703742	0.165604	0.30283	0.370692	0.536293	0.166174	0.308094	0.166174	0.308094	0.60127	Vrk1
ENSMUSG00000021116	-0.0834902	0.0803685	0.163802	0.0758203	0.53953	0.703388	0.163802	0.0825303	0.163802	0.0825303	0.293261	Eif2s1
ENSMUSG00000021120	0.0995925	0.0610082	-0.0388978	0.796318	0.139867	0.101283	-0.0385939	0.79851	-0.0385939	0.79851	0.916739	Pigh
ENSMUSG00000021124	0.110821	0.174688	0.0639863	0.510402	0.718764	0.782631	0.0639863	0.52027	0.0639863	0.52027	0.767141	Vti1b
ENSMUSG00000021131	0.230532	0.223678	-0.00686673	0.935816	0.632145	0.625291	-0.00686673	0.938272	-0.00686673	0.938272	0.973726	Erh
ENSMUSG00000021133	-0.542777	-0.279837	0.26298	0.0107005	-0.680118	-0.417178	0.262822	0.0193029	0.262822	0.0193029	0.12425	Susd6
ENSMUSG00000021134	-0.00689867	0.292299	0.299259	9.65654e-05	-0.0384018	0.260796	0.299154	0.000367429	0.299154	0.000367429	0.0078569	Srsf5
ENSMUSG00000021136	0.0920655	0.0712757	-0.0208775	0.845271	-0.464345	-0.485135	-0.0208775	0.860268	-0.0208775	0.860268	0.942144	Smoc1
ENSMUSG00000021140	-0.0485122	-0.03044	0.018023	0.887206	-1.11762	-1.09955	0.018023	0.913023	0.018023	0.913023	0.966078	Pcnx
ENSMUSG00000021143	-0.0593202	0.0725021	0.131652	0.298694	-0.506377	-0.374555	0.131945	0.349362	0.131945	0.349362	0.637994	Pacs2
ENSMUSG00000021144	0.120735	-0.157085	-0.277832	0.00369188	0.0227776	-0.255043	-0.277791	0.0109451	-0.277791	0.0109451	0.0876741	Mta1
ENSMUSG00000021147	0.191005	0.315089	0.124116	0.156403	-0.150545	-0.0264615	0.124059	0.180759	0.124059	0.180759	0.459936	Wdr37
ENSMUSG00000021149	0.200355	0.4107	0.210332	0.00271465	0.295449	0.505794	0.210332	0.00278939	0.210332	0.00278939	0.0346289	Gtpbp4
ENSMUSG00000021156	0.100126	-0.225629	-0.32587	6.92268e-05	-0.591504	-0.91726	-0.325678	3.93047e-05	-0.32587	6.92268e-05	0.00225389	Zmynd11
ENSMUSG00000021171	-0.352214	-0.220041	0.131981	0.167358	-0.583926	-0.451753	0.132208	0.180409	0.132208	0.180409	0.459694	Esyt2
ENSMUSG00000021178	0.140719	0.202264	0.0616233	0.501591	0.393045	0.45459	0.0616463	0.538789	0.0616463	0.538789	0.777856	Psmc1
ENSMUSG00000021179	0.79127	0.635715	-0.155749	0.359445	-0.190462	-0.346017	-0.15512	0.392058	-0.15512	0.392058	0.672281	Nrde2
ENSMUSG00000021188	-0.0051168	-0.161454	-0.1563	0.215149	-0.83856	-0.994897	-0.156406	0.275441	-0.156406	0.275441	0.567848	Trip11
ENSMUSG00000021190	-0.202005	0.0322666	0.234371	0.00392228	-0.0636376	0.170634	0.234371	0.00693369	0.234371	0.00693369	0.0649067	Lgmn
ENSMUSG00000021192	0.312403	0.259766	-0.052737	0.652517	0.137849	0.0852113	-0.0525275	0.663115	-0.0525275	0.663115	0.850447	Golga5
ENSMUSG00000021193	-0.28141	-0.427334	-0.145959	0.0954076	-0.190329	-0.336253	-0.145959	0.0971691	-0.145959	0.0971691	0.320499	Pitrm1
ENSMUSG00000021194	0.488154	0.535395	0.0472805	0.504288	-0.187804	-0.140563	0.0472752	0.467843	0.0472805	0.504288	0.757856	Chga
ENSMUSG00000021196	-0.367213	-0.297056	0.0701335	0.383249	-0.325305	-0.255148	0.0701536	0.404801	0.0701536	0.404801	0.684418	Pfkp
ENSMUSG00000021198	0.219567	0.462368	0.242271	0.149348	-1.17732	-0.934523	0.242999	0.158064	0.242999	0.158064	0.428603	Unc79
ENSMUSG00000021203	0.409541	0.181409	-0.228876	0.294124	0.312993	0.0848609	-0.227727	0.28568	-0.228876	0.294124	0.588277	Otub2
ENSMUSG00000021213	-0.0884359	-0.161253	-0.0727374	0.524749	0.665273	0.592455	-0.0727374	0.532296	-0.0727374	0.532296	0.773823	Akr1c13
ENSMUSG00000021215	0.656593	-0.0233891	-0.679352	1.18811e-06	4.30621	3.62623	-0.680008	4.32801e-07	-0.679352	1.18811e-06	7.16092e-05	Net1
ENSMUSG00000021218	-0.0350126	-0.0426403	-0.00760195	0.919035	0.442974	0.435346	-0.00760195	0.91894	-0.00760195	0.919035	0.967845	Gdi2
ENSMUSG00000021221	0.746796	0.546432	-0.200299	0.240538	-0.122918	-0.323283	-0.200038	0.290376	-0.200038	0.290376	0.58484	Dpf3
ENSMUSG00000021222	0.434662	0.305745	-0.129025	0.224933	-0.0486375	-0.177554	-0.128802	0.252235	-0.128802	0.252235	0.54843	Dcaf4
ENSMUSG00000021224	-0.367197	-0.454438	-0.0873441	0.465135	-0.326227	-0.413468	-0.0873441	0.50851	-0.0873441	0.50851	0.760241	Numb
ENSMUSG00000021226	-0.284023	-0.246912	0.0370565	0.793794	0.42914	0.466252	0.0369233	0.781732	0.0370565	0.793794	0.914558	Acot2
ENSMUSG00000021235	-0.107917	-0.102475	0.00533087	0.970366	0.0398967	0.0453384	0.00547197	0.967771	0.00533087	0.970366	0.987531	Coq6
ENSMUSG00000021238	0.137004	-0.315561	-0.452871	0.0174808	0.632203	0.179638	-0.452871	0.0161784	-0.452871	0.0174808	0.116844	Aldh6a1
ENSMUSG00000021240	-0.57579	-0.209143	0.366702	0.0356938	-0.908089	-0.541443	0.366398	0.0616017	0.366398	0.0616017	0.246565	Abcd4
ENSMUSG00000021241	-0.134699	-0.0652467	0.0694522	0.517485	0.486142	0.555594	0.0694522	0.522212	0.0694522	0.522212	0.76812	Isca2
ENSMUSG00000021242	-0.44762	-0.194491	0.253163	0.00189029	0.362269	0.615397	0.253163	0.000672985	0.253163	0.00189029	0.0266463	Npc2
ENSMUSG00000021243	-0.131295	0.00382036	0.135389	0.235725	0.613267	0.748382	0.135128	0.271358	0.135128	0.271358	0.565171	Fcf1
ENSMUSG00000021244	-0.0288462	-0.150051	-0.121345	0.229923	-0.909361	-1.03057	-0.121179	0.258991	-0.121179	0.258991	0.55337	Ylpm1
ENSMUSG00000021245	-0.232185	-0.452291	-0.220277	0.124284	-0.262107	-0.482213	-0.220277	0.156158	-0.220277	0.156158	0.425088	Mlh3
ENSMUSG00000021248	-0.431349	-0.167008	0.264324	0.000787729	-0.00317032	0.26117	0.26434	2.36754e-05	0.264324	0.000787729	0.0139728	Tmed10
ENSMUSG00000021250	0.193878	0.109472	-0.0846795	0.615699	0.196105	0.111699	-0.0843311	0.620964	-0.0843311	0.620964	0.825295	Fos
ENSMUSG00000021252	-0.286943	-0.171961	0.114862	0.402123	0.151626	0.266609	0.114855	0.378826	0.114862	0.402123	0.682466	Erg28
ENSMUSG00000021254	0.310512	0.0613269	-0.249048	0.0325983	0.0301353	-0.21905	-0.249044	0.0571404	-0.249044	0.0571404	0.23712	Gpatch2l
ENSMUSG00000021256	0.652667	0.769799	0.11728	0.347147	1.79619	1.91332	0.117301	0.253808	0.11728	0.347147	0.636237	Vash1
ENSMUSG00000021257	0.253818	-0.0920203	-0.345973	0.082164	-0.185578	-0.531416	-0.345749	0.124082	-0.345749	0.124082	0.367585	Angel1
ENSMUSG00000021258	0.255243	0.466114	0.210782	0.116834	-0.508036	-0.297164	0.210975	0.163097	0.210975	0.163097	0.434566	Ccnk
ENSMUSG00000021262	-0.283027	-0.473893	-0.190843	0.064606	0.0552579	-0.135608	-0.191049	0.0789075	-0.191049	0.0789075	0.285178	Evl
ENSMUSG00000021264	0.189228	-0.0506522	-0.239944	0.00690057	-0.0601248	-0.300004	-0.239914	0.0107937	-0.239914	0.0107937	0.0868743	Yy1
ENSMUSG00000021266	-0.0758976	-0.0318311	0.0439518	0.641269	0.114433	0.1585	0.0441563	0.640217	0.0439518	0.641269	0.837246	Wars
ENSMUSG00000021270	0.268982	0.201201	-0.0677187	0.384979	0.589312	0.52153	-0.0677187	0.448124	-0.0677187	0.448124	0.717851	Hsp90aa1
ENSMUSG00000021273	-0.367458	-0.135685	0.231735	0.00221328	0.152906	0.384678	0.231742	0.00451146	0.231742	0.00451146	0.0486598	Fdft1
ENSMUSG00000021275	0.395634	-0.334446	-0.73036	1.57103e-07	-0.504935	-1.23501	-0.73005	2.39546e-06	-0.73005	2.39546e-06	0.000131399	Tecpr2
ENSMUSG00000021276	0.107614	0.159297	0.0517069	0.738617	0.323447	0.37513	0.0517804	0.752746	0.0517804	0.752746	0.897456	Cinp
ENSMUSG00000021277	-0.292569	-0.436133	-0.143788	0.315422	-0.647173	-0.790737	-0.143788	0.359345	-0.143788	0.359345	0.646155	Traf3
ENSMUSG00000021279	-0.0599213	-0.514602	-0.454792	3.8705e-05	-0.814068	-1.26875	-0.454796	0.000211305	-0.454796	0.000211305	0.00522722	Cdc42bpb
ENSMUSG00000021281	-0.331248	-0.250639	0.0805381	0.709965	-0.244007	-0.163398	0.0805381	0.734249	0.0805381	0.734249	0.888397	Tnfaip2
ENSMUSG00000021282	0.0956385	0.078319	-0.017307	0.821346	0.151886	0.134566	-0.017307	0.822121	-0.017307	0.822121	0.925975	Eif5
ENSMUSG00000021285	0.174113	-0.100554	-0.274807	0.00666198	-0.35284	-0.627507	-0.27458	0.00762085	-0.27458	0.00762085	0.0689841	Ppp1r13b
ENSMUSG00000021288	0.146111	0.0917757	-0.0542462	0.651339	1.95339	1.89906	-0.0543349	0.629048	-0.0542462	0.651339	0.843789	Klc1
ENSMUSG00000021290	0.168997	-0.0717225	-0.240633	0.0472714	1.56069	1.31997	-0.240679	0.0189489	-0.240633	0.0472714	0.213472	Atp5mpl
ENSMUSG00000021294	0.438238	0.206261	-0.231926	0.0305994	0.196111	-0.0358658	-0.232034	0.0440051	-0.232034	0.0440051	0.204443	Kif26a
ENSMUSG00000021302	0.0283359	0.0352443	0.00706281	0.938402	0.275344	0.282252	0.0068421	0.946192	0.0068421	0.946192	0.977715	Ggps1
ENSMUSG00000021303	-0.680341	-0.361117	0.319218	0.00518797	0.0174615	0.336685	0.319218	0.00317494	0.319218	0.00518797	0.0531056	Gng4
ENSMUSG00000021306	0.19933	0.534756	0.335397	0.00304287	-0.43374	-0.098314	0.335553	0.0101975	0.335553	0.0101975	0.084257	Gpr137b
ENSMUSG00000021311	1.33481	1.39299	0.0581033	0.715799	-0.573844	-0.515662	0.0590361	0.748584	0.0590361	0.748584	0.894666	Mtr
ENSMUSG00000021313	0.29224	-0.0437651	-0.336648	0.0496644	-0.778603	-1.11461	-0.3359	0.0497789	-0.3359	0.0497789	0.219493	Ryr2
ENSMUSG00000021314	-0.13451	-0.33418	-0.199787	0.030342	0.446858	0.247188	-0.199787	0.0288446	-0.199787	0.030342	0.163329	Amph
ENSMUSG00000021318	0.489758	0.14735	-0.34291	0.121883	-0.463233	-0.805642	-0.342004	0.143706	-0.342004	0.143706	0.404313	Gli3
ENSMUSG00000021326	-0.0227726	-0.147974	-0.125262	0.138559	0.255339	0.130138	-0.125151	0.153263	-0.125151	0.153263	0.420921	Trim27
ENSMUSG00000021327	-0.0834208	-0.148075	-0.0648269	0.576872	-0.361068	-0.425722	-0.0645804	0.593807	-0.0645804	0.593807	0.810674	Zkscan3
ENSMUSG00000021338	-0.0213279	0.171537	0.192549	0.213552	-0.731583	-0.538718	0.193073	0.227524	0.193073	0.227524	0.520962	Carmil1
ENSMUSG00000021339	-0.0930435	0.0858904	0.179207	0.420068	-0.880017	-0.701084	0.179266	0.572188	0.179266	0.572188	0.798106	Mrs2
ENSMUSG00000021357	0.626145	0.671698	0.0452435	0.6995	-0.379464	-0.333912	0.0458139	0.665573	0.0452435	0.6995	0.870992	Exoc2
ENSMUSG00000021359	-0.755468	-1.04207	-0.286774	0.0413625	-0.295894	-0.582495	-0.286976	0.0601708	-0.286976	0.0601708	0.243213	Tfap2a
ENSMUSG00000021361	-0.159971	-0.197173	-0.0372929	0.728379	0.65529	0.618088	-0.0372845	0.693878	-0.0372929	0.728379	0.885406	Tmem14c
ENSMUSG00000021365	-0.326554	-0.693033	-0.367104	0.128376	0.283075	-0.0834041	-0.367059	0.102648	-0.367104	0.128376	0.376401	Nedd9
ENSMUSG00000021366	-0.209679	-0.498214	-0.288594	0.0283631	-1.23104	-1.51957	-0.288498	0.0504127	-0.288498	0.0504127	0.220648	Hivep1
ENSMUSG00000021368	-0.0426238	0.195983	0.238554	0.0978328	0.2831	0.521707	0.238751	0.075689	0.238554	0.0978328	0.321114	Tbc1d7
ENSMUSG00000021371	-0.454218	-0.191104	0.263142	0.0294574	-0.395734	-0.13262	0.263146	0.0526199	0.263146	0.0526199	0.226704	Mcur1
ENSMUSG00000021373	0.259095	-0.056301	-0.315477	0.0185125	0.382669	0.067273	-0.315477	0.0189565	-0.315477	0.0189565	0.122567	Cap2
ENSMUSG00000021374	0.294476	0.569157	0.274668	0.00139263	-0.62507	-0.350388	0.274668	0.000758237	0.274668	0.00139263	0.0213939	Nup153
ENSMUSG00000021375	0.0269219	-0.736416	-0.763891	5.37458e-09	-0.414128	-1.17747	-0.763554	1.48078e-09	-0.763891	5.37458e-09	6.02729e-07	Kif13a
ENSMUSG00000021377	0.375903	0.299706	-0.0761812	0.402691	0.620194	0.543997	-0.0761812	0.402724	-0.0761812	0.402724	0.683098	Dek
ENSMUSG00000021385	0.216685	0.342574	0.125865	0.222276	0.256694	0.382583	0.125865	0.215466	0.125865	0.222276	0.515228	Ippk
ENSMUSG00000021392	0.176069	0.221852	0.04578	0.599348	0.0661711	0.111954	0.04578	0.621452	0.04578	0.621452	0.825413	Nol8
ENSMUSG00000021395	-0.192205	-0.215325	-0.0231992	0.737508	-0.0848166	-0.107937	-0.0231992	0.739802	-0.0231992	0.739802	0.890734	Spin1
ENSMUSG00000021400	0.191317	0.132036	-0.059317	0.5062	0.196162	0.136881	-0.059317	0.488413	-0.059317	0.5062	0.758646	Wrnip1
ENSMUSG00000021408	-0.224158	-0.0834781	0.140713	0.129046	-0.0465656	0.0941141	0.140657	0.141404	0.140657	0.141404	0.399998	Ripk1
ENSMUSG00000021413	0.224548	0.387427	0.162906	0.0354826	-0.359966	-0.197087	0.162935	0.0599368	0.162935	0.0599368	0.242947	Prpf4b
ENSMUSG00000021417	0.144177	0.257466	0.113284	0.245868	0.434333	0.547622	0.113284	0.254496	0.113284	0.254496	0.549909	Eci2
ENSMUSG00000021418	0.0153754	0.083335	0.0682942	0.740273	0.554017	0.621977	0.0678673	0.745461	0.0678673	0.745461	0.893442	Rpp40
ENSMUSG00000021420	-0.0380752	-0.0515853	-0.0135916	0.917354	0.473972	0.460462	-0.0135916	0.916536	-0.0135916	0.917354	0.967187	Fars2
ENSMUSG00000021427	-0.336511	-0.268164	0.068285	0.369736	-0.270358	-0.202011	0.0684091	0.381522	0.0684091	0.381522	0.665047	Ssr1
ENSMUSG00000021428	0.0743979	0.0634485	-0.0110479	0.902665	0.0879837	0.0770342	-0.0108668	0.901694	-0.0110479	0.902665	0.962077	Riok1
ENSMUSG00000021431	0.012182	0.233111	0.220811	0.0610276	-0.0425951	0.178334	0.220966	0.0586098	0.220811	0.0610276	0.245166	Snrnp48
ENSMUSG00000021432	-0.143865	0.19671	0.340471	0.00288019	-0.407068	-0.0664933	0.340687	0.00320472	0.340687	0.00320472	0.0385622	Slc35b3
ENSMUSG00000021451	0.00810414	-0.123882	-0.132004	0.216833	-0.87819	-1.01018	-0.13193	0.284248	-0.13193	0.284248	0.57841	Sema4d
ENSMUSG00000021453	0.213777	0.299555	0.0854388	0.584477	0.0950155	0.180793	0.086096	0.572588	0.0854388	0.584477	0.806108	Gadd45g
ENSMUSG00000021458	0.441025	0.405389	-0.0358482	0.765508	-0.339903	-0.375539	-0.0355847	0.777496	-0.0355847	0.777496	0.906884	Aopep
ENSMUSG00000021460	0.722072	0.672128	-0.0500889	0.669728	0.33872	0.288776	-0.0497388	0.669557	-0.0500889	0.669728	0.854992	Auh
ENSMUSG00000021461	-0.0597782	-0.128824	-0.0693879	0.680159	-0.208473	-0.277519	-0.068985	0.692599	-0.068985	0.692599	0.866543	Fancc
ENSMUSG00000021466	0.277596	0.185527	-0.0919666	0.389525	-0.939233	-1.0313	-0.092078	0.477785	-0.092078	0.477785	0.739563	Ptch1
ENSMUSG00000021468	-0.303143	-0.168807	0.134333	0.272352	-0.274255	-0.139919	0.134269	0.298533	0.134269	0.298533	0.592545	Sptlc1
ENSMUSG00000021470	0.211204	0.358628	0.147435	0.0956099	-0.211891	-0.0644665	0.147543	0.106751	0.147543	0.106751	0.338641	Ercc6l2
ENSMUSG00000021474	0.320463	0.436297	0.115748	0.215236	0.020533	0.136367	0.11592	0.183669	0.115748	0.215236	0.504265	Sfxn1
ENSMUSG00000021476	0.376241	0.54841	0.172353	0.153466	-0.0190608	0.153108	0.172446	0.198687	0.172446	0.198687	0.481479	Habp4
ENSMUSG00000021477	-0.838201	-0.379323	0.45897	2.38268e-08	-0.0836679	0.37521	0.458824	3.43781e-07	0.458824	3.43781e-07	2.44351e-05	Ctsl
ENSMUSG00000021481	0.637183	1.17741	0.539938	0.000208104	-1.16226	-0.622037	0.541047	0.00106292	0.541047	0.00106292	0.0178504	Zfp346
ENSMUSG00000021482	-0.00957286	0.104617	0.114302	0.409881	0.302441	0.41663	0.114302	0.411463	0.114302	0.411463	0.690423	Prxl2c
ENSMUSG00000021483	-0.205375	-0.591961	-0.387028	0.017026	0.278673	-0.107913	-0.387031	0.0138502	-0.387028	0.017026	0.115099	Cdk20
ENSMUSG00000021484	0.0641335	0.159576	0.0953503	0.299373	-0.449338	-0.353895	0.0955399	0.306184	0.0955399	0.306184	0.60041	Lman2
ENSMUSG00000021486	-0.0770091	-0.163276	-0.0862121	0.225315	0.831756	0.74549	-0.0862121	0.225501	-0.0862121	0.225501	0.518582	Prelid1
ENSMUSG00000021488	-0.243011	-0.0300389	0.212845	0.0852291	-1.11782	-0.904845	0.213087	0.0697116	0.212845	0.0852291	0.298998	Nsd1
ENSMUSG00000021493	0.0539131	-0.0366517	-0.0904864	0.415383	0.1764	0.0858348	-0.0906656	0.443056	-0.0906656	0.443056	0.713313	Pdlim7
ENSMUSG00000021494	0.124128	0.0225144	-0.101742	0.31571	0.0248933	-0.0767205	-0.101518	0.310263	-0.101742	0.31571	0.607175	Ddx41
ENSMUSG00000021495	-0.04398	-0.0472466	-0.00338458	0.978281	-0.886158	-0.889425	-0.00338458	0.978699	-0.00338458	0.978699	0.990637	Fam193b
ENSMUSG00000021497	-0.40953	-0.293183	0.116292	0.300142	0.0701332	0.18648	0.116292	0.305789	0.116292	0.305789	0.600104	Txndc15
ENSMUSG00000021500	0.371332	0.553598	0.182237	0.0756307	-0.203939	-0.0216733	0.182237	0.0630699	0.182237	0.0756307	0.277781	Ddx46
ENSMUSG00000021501	-0.139771	0.0639607	0.203632	0.0926415	-0.182338	0.0213937	0.203632	0.0831498	0.203632	0.0926415	0.31251	Caml
ENSMUSG00000021504	-0.425252	-0.295498	0.129508	0.359628	-0.226365	-0.0966114	0.129585	0.370993	0.129585	0.370993	0.656162	B4galt7
ENSMUSG00000021510	-0.211999	-0.142302	0.0697479	0.659194	-0.242602	-0.172905	0.0697479	0.687267	0.0697479	0.687267	0.864064	Zfp729a
ENSMUSG00000021514	-0.00875398	0.160844	0.169353	0.169924	-0.65478	-0.485182	0.169793	0.187653	0.169793	0.187653	0.469218	Zfp369
ENSMUSG00000021518	-0.215218	-0.129309	0.0858213	0.270225	-0.0814207	0.00448814	0.0858213	0.274203	0.0858213	0.274203	0.566817	Ptdss1
ENSMUSG00000021519	0.0985387	-0.0291813	-0.127805	0.265748	0.112812	-0.0149076	-0.127805	0.269713	-0.127805	0.269713	0.563255	Mterf3
ENSMUSG00000021520	0.0964708	0.0936665	-0.00270448	0.973875	1.06028	1.05748	-0.00288478	0.972951	-0.00270448	0.973875	0.988789	Uqcrb
ENSMUSG00000021532	-0.26491	-0.305356	-0.0409454	0.782791	-0.220378	-0.260824	-0.0406669	0.754771	-0.0409454	0.782791	0.909978	Fastkd3
ENSMUSG00000021537	-0.0636921	0.0089044	0.072664	0.443416	0.630585	0.703181	0.0725481	0.476869	0.0725481	0.476869	0.739444	Cetn3
ENSMUSG00000021540	-0.107491	0.0240595	0.131438	0.0867197	-0.446697	-0.315146	0.131611	0.0867483	0.131611	0.0867483	0.301914	Smad5
ENSMUSG00000021546	0.053283	0.117821	0.0644979	0.283535	0.068004	0.132542	0.0644979	0.278064	0.0644979	0.283535	0.577775	Hnrnpk
ENSMUSG00000021548	0.0568647	0.332653	0.27583	0.00666224	0.350598	0.626386	0.27583	0.00934317	0.27583	0.00934317	0.0792442	Ccnh
ENSMUSG00000021549	-0.245598	-0.272812	-0.0271747	0.781905	-0.111713	-0.138928	-0.0271747	0.808131	-0.0271747	0.808131	0.920698	Rasa1
ENSMUSG00000021550	-0.345218	-0.516451	-0.171608	0.299449	0.641033	0.469801	-0.171613	0.25159	-0.171608	0.299449	0.59358	2210016F16Rik
ENSMUSG00000021552	0.78603	0.529831	-0.256207	0.0223155	0.32321	0.0670111	-0.255962	0.0236823	-0.255962	0.0236823	0.140852	Gkap1
ENSMUSG00000021555	0.164331	0.462542	0.298256	0.0138401	-0.282107	0.0161032	0.298387	0.0473268	0.298387	0.0473268	0.213549	Naa35
ENSMUSG00000021556	-0.370996	-0.199834	0.171114	0.0617086	-0.18084	-0.00967781	0.171114	0.050465	0.171114	0.0617086	0.246566	Golm1
ENSMUSG00000021557	0.748342	0.218176	-0.530549	0.000315343	-0.0540321	-0.584199	-0.530216	0.00023959	-0.530549	0.000315343	0.00705711	Agtpbp1
ENSMUSG00000021559	0.689262	0.40654	-0.282813	0.000620874	-0.543849	-0.826571	-0.282654	0.00232009	-0.282654	0.00232009	0.0305302	Dapk1
ENSMUSG00000021576	0.00318668	0.19596	0.19292	0.0379085	0.323595	0.516368	0.192764	0.0517482	0.192764	0.0517482	0.224405	Pdcd6
ENSMUSG00000021577	0.22448	0.266618	0.0421146	0.550588	0.16673	0.208867	0.0421146	0.542192	0.0421146	0.550588	0.787123	Sdha
ENSMUSG00000021578	-0.0902362	0.324411	0.414623	1.93219e-05	0.0712481	0.485895	0.414636	3.32697e-05	0.414636	3.32697e-05	0.00123	Ccdc127
ENSMUSG00000021583	0.0630387	0.350658	0.286744	0.275302	-0.388328	-0.100708	0.287696	0.0645341	0.286744	0.275302	0.567848	Erap1
ENSMUSG00000021585	0.0268964	0.0561865	0.0292716	0.749732	-0.332288	-0.302998	0.0292716	0.755991	0.0292716	0.755991	0.898624	Cast
ENSMUSG00000021589	-0.388502	-0.303981	0.0845709	0.461882	-0.00782217	0.0766988	0.0845709	0.530909	0.0845709	0.530909	0.772559	Rhobtb3
ENSMUSG00000021595	0.249129	0.211248	-0.0378829	0.557211	0.24125	0.203369	-0.0378201	0.568794	-0.0378201	0.568794	0.796642	Nsun2
ENSMUSG00000021597	0.235326	0.122993	-0.112366	0.454515	0.0373641	-0.0749685	-0.112299	0.478397	-0.112299	0.478397	0.739838	Slf1
ENSMUSG00000021598	-0.152141	0.0063983	0.158453	0.109326	0.452912	0.611451	0.158462	0.0824223	0.158453	0.109326	0.342642	Med10
ENSMUSG00000021606	0.153553	0.209412	0.0559992	0.610775	1.175	1.23086	0.055925	0.575849	0.0559992	0.610775	0.820846	Ndufs6
ENSMUSG00000021607	-0.27793	-0.153468	0.124409	0.461308	0.544447	0.668909	0.124366	0.406862	0.124409	0.461308	0.729206	Mrpl36
ENSMUSG00000021608	0.519017	0.760637	0.241562	0.0582986	-0.974039	-0.732419	0.241849	0.0939358	0.241849	0.0939358	0.314777	Lpcat1
ENSMUSG00000021610	-0.420222	-0.402587	0.0175552	0.858739	-0.0231775	-0.00554265	0.0175211	0.863073	0.0175211	0.863073	0.943361	Clptm1l
ENSMUSG00000021611	0.346871	0.173402	-0.173751	0.231146	-1.03924	-1.21271	-0.173414	0.286585	-0.173414	0.286585	0.57987	Tert
ENSMUSG00000021614	-1.46511	-0.933131	0.531978	2.06762e-08	-0.661612	-0.129631	0.531978	2.42305e-08	0.531978	2.42305e-08	2.32913e-06	Vcan
ENSMUSG00000021615	-0.141651	-0.297136	-0.155493	0.359987	0.684729	0.529243	-0.155746	0.345496	-0.155493	0.359987	0.646733	Xrcc4
ENSMUSG00000021621	0.0787878	0.335884	0.257284	0.0229035	0.247657	0.504753	0.257233	0.0273763	0.257233	0.0273763	0.15218	Zcchc9
ENSMUSG00000021629	0.376692	0.618595	0.24199	0.00281722	-0.184795	0.0571087	0.24199	0.00573385	0.24199	0.00573385	0.0571342	Slc30a5
ENSMUSG00000021635	0.25832	0.349443	0.0911613	0.308112	0.102757	0.193881	0.0911613	0.289031	0.0911613	0.308112	0.60127	Rad17
ENSMUSG00000021639	-0.158319	0.00225308	0.160547	0.093867	0.140775	0.301347	0.160535	0.127294	0.160535	0.127294	0.374093	Gtf2h2
ENSMUSG00000021643	-0.0789286	-0.0805631	-0.0015413	0.989153	0.989619	0.987984	-0.0015413	0.987427	-0.0015413	0.989153	0.994969	Serf1
ENSMUSG00000021645	0.212113	0.213925	0.00180199	0.981962	0.0873617	0.0891736	0.00180199	0.982919	0.00180199	0.982919	0.991923	Smn1
ENSMUSG00000021646	0.251298	0.307472	0.0561844	0.554536	0.111074	0.167249	0.0561844	0.583739	0.0561844	0.583739	0.805754	Mccc2
ENSMUSG00000021650	-0.8177	-1.16246	-0.3447	0.00971462	0.38818	0.0434197	-0.345015	0.00924295	-0.3447	0.00971462	0.0814366	Ptcd2
ENSMUSG00000021660	-0.0121224	-0.0431366	-0.0310561	0.658593	0.909436	0.878422	-0.0310247	0.64116	-0.0310561	0.658593	0.848712	Btf3
ENSMUSG00000021661	0.271304	0.0914468	-0.179875	0.136275	0.427321	0.247464	-0.179875	0.135884	-0.179875	0.136275	0.391938	Ankra2
ENSMUSG00000021662	0.380871	0.162122	-0.218919	0.0548558	-0.416489	-0.635238	-0.218677	0.0700593	-0.218677	0.0700593	0.265431	Arhgef28
ENSMUSG00000021665	-0.498507	-0.173147	0.32535	0.00100543	-0.245224	0.0801356	0.325425	0.000367857	0.32535	0.00100543	0.016998	Hexb
ENSMUSG00000021666	0.552006	0.501095	-0.0511008	0.631112	-0.350301	-0.401211	-0.0508757	0.644607	-0.0508757	0.644607	0.838932	Gfm2
ENSMUSG00000021668	-0.468048	-0.565728	-0.097595	0.523525	-0.111341	-0.209022	-0.0979448	0.560165	-0.0979448	0.560165	0.793174	Polk
ENSMUSG00000021669	-0.0821023	0.0485814	0.13072	0.123706	-0.512134	-0.381451	0.130624	0.171711	0.130624	0.171711	0.447539	Col4a3bp
[truncated: 8,094 more rows]
