# Supplementary material for: TDP-43 directly inhibits mRNA accumulation in neurites through modulation of mRNA stability
Source: EMBO J. 2025 Dec 15;45(3):692–721. doi: 10.1038/s44318-025-00653-4 (PMC12864922; doi:10.1038/s44318-025-00653-4)
Supplement: Supplementary file 3 — Dataset EV2 [file 44318_2025_653_MOESM3_ESM.xlsx]

## Sheet: Sheet1
Dataset EV2. Differences in RNA localization between wildtype and knockout N2A cells. The log2FC in column J represents log2 fold changes in neurite enrichment (KO - WT). The associated corrected pvalues are found in column L.

## Sheet: xtail.LR.N2ATDP43
ensembl_gene_id	soma_log2FC	neurite_log2FC	log2FC_LR_v1	pvalue_v1	minusdox_log2LR	plusdox_log2LR	log2FC_LR_v2	pvalue_v2	log2FC_LR_final	pvalue_final	pvalue.adjust	Gene
ENSMUSG00000000001	0.29151	-0.120381	-0.411992	2.70883e-05	0.944438	0.532547	-0.411895	4.11426e-06	-0.411992	2.70883e-05	0.000225893	Gnai3
ENSMUSG00000000056	-0.372275	-0.397812	-0.0255962	0.815441	-0.13136	-0.156897	-0.0255962	0.816781	-0.0255962	0.816781	0.864852	Narf
ENSMUSG00000000078	0.053804	-0.148195	-0.201943	0.0531441	0.384465	0.182466	-0.202022	0.0203	-0.201943	0.0531441	0.104043	Klf6
ENSMUSG00000000088	0.257322	0.0756814	-0.181531	0.0728022	0.820018	0.638377	-0.181735	0.045687	-0.181531	0.0728022	0.133962	Cox5a
ENSMUSG00000000093	0.752225	0.369166	-0.382947	2.63626e-05	0.180377	-0.202682	-0.382947	7.1184e-05	-0.382947	7.1184e-05	0.000493128	Tbx2
ENSMUSG00000000094	-0.0351581	-0.15304	-0.117783	0.546419	0.0792419	-0.0386396	-0.118195	0.551698	-0.118195	0.551698	0.649212	Tbx4
ENSMUSG00000000120	0.657599	1.24482	0.587099	4.33723e-10	-1.37452	-0.787296	0.587326	1.24163e-07	0.587326	1.24163e-07	2.87344e-06	Ngfr
ENSMUSG00000000125	-0.0144969	-0.172594	-0.158182	0.329052	0.402282	0.244184	-0.158182	0.305187	-0.158182	0.329052	0.43983	Wnt3
ENSMUSG00000000127	0.180231	0.250766	0.0704173	0.538038	0.0608684	0.131404	0.0706207	0.506238	0.0704173	0.538038	0.637719	Fer
ENSMUSG00000000131	-0.160442	-0.112323	0.0481146	0.645834	-0.614416	-0.566297	0.0481146	0.656594	0.0481146	0.656594	0.739387	Xpo6
ENSMUSG00000000134	-0.290076	-0.476305	-0.186285	0.0752107	0.15034	-0.0358889	-0.186327	0.0430818	-0.186285	0.0752107	0.137451	Tfe3
ENSMUSG00000000148	-0.0442285	0.0814268	0.125639	0.200125	-0.418365	-0.292709	0.125639	0.208682	0.125639	0.208682	0.308544	Brat1
ENSMUSG00000000149	0.103791	-0.247193	-0.351076	0.000119418	0.534577	0.183593	-0.351076	6.01876e-05	-0.351076	0.000119418	0.000751557	Gna12
ENSMUSG00000000168	0.192465	0.0683579	-0.12406	0.196324	0.328653	0.204546	-0.124148	0.131697	-0.12406	0.196324	0.294033	Dlat
ENSMUSG00000000171	0.468518	0.0327076	-0.435743	4.89813e-05	1.23351	0.797696	-0.435803	4.63169e-07	-0.435743	4.89813e-05	0.000362743	Sdhd
ENSMUSG00000000194	-0.360007	0.336812	0.696755	2.54248e-10	-1.58796	-0.891143	0.696755	2.07469e-10	0.696755	2.54248e-10	1.61834e-08	Gpr107
ENSMUSG00000000253	-0.488152	-0.47055	0.0178056	0.901572	0.709227	0.726829	0.0175397	0.890478	0.0178056	0.901572	0.927013	Gmpr
ENSMUSG00000000266	-0.000765184	-0.139681	-0.138945	0.209379	0.0383486	-0.100567	-0.138945	0.221914	-0.138945	0.221914	0.323495	Mid2
ENSMUSG00000000275	0.0438201	0.00617422	-0.0376755	0.672428	-0.523761	-0.561407	-0.0376755	0.69938	-0.0376755	0.69938	0.7731	Trim25
ENSMUSG00000000276	-0.33525	0.14076	0.476052	0.000379912	-1.31458	-0.838572	0.476091	0.00346127	0.476091	0.00346127	0.0117437	Dgke
ENSMUSG00000000278	-0.469782	0.0500219	0.519807	5.04289e-06	-0.79015	-0.270346	0.519807	7.21104e-06	0.519807	7.21104e-06	7.69867e-05	Scpep1
ENSMUSG00000000282	0.22257	0.0527655	-0.169814	0.0579627	-0.83381	-1.00361	-0.169814	0.0695229	-0.169814	0.0695229	0.129145	Mnt
ENSMUSG00000000295	-0.199953	-0.354147	-0.154308	0.291367	0.94703	0.792836	-0.15425	0.210298	-0.154308	0.291367	0.400694	Hddc2
ENSMUSG00000000308	0.211489	0.104442	-0.107278	0.598855	0.0797671	-0.0272801	-0.107205	0.586116	-0.107278	0.598855	0.691229	Ckmt1
ENSMUSG00000000325	0.503379	0.445617	-0.0576959	0.475811	-0.497478	-0.555241	-0.0577822	0.495821	-0.0577822	0.495821	0.600338	Arvcf
ENSMUSG00000000326	-0.11223	-0.0436685	0.0684762	0.482938	0.126766	0.195328	0.0685831	0.450284	0.0684762	0.482938	0.588788	Comt
ENSMUSG00000000339	0.291835	0.0785784	-0.213266	0.0782377	0.870656	0.6574	-0.213225	0.0243098	-0.213266	0.0782377	0.141769	Rtca
ENSMUSG00000000340	-0.103669	-0.125878	-0.0220643	0.880711	0.201384	0.179175	-0.0223666	0.878802	-0.0220643	0.880711	0.91209	Dbt
ENSMUSG00000000346	0.268969	-0.166235	-0.43517	9.72571e-07	1.05627	0.621063	-0.43517	3.60457e-09	-0.43517	9.72571e-07	1.53899e-05	Dazap2
ENSMUSG00000000355	0.0291278	-0.0198635	-0.0487463	0.705515	0.359829	0.310838	-0.0490112	0.706428	-0.0490112	0.706428	0.778239	Mcts1
ENSMUSG00000000374	-0.00470798	-0.0163441	-0.0115956	0.892488	-0.619519	-0.631155	-0.0115956	0.897404	-0.0115956	0.897404	0.923955	Trappc10
ENSMUSG00000000378	0.200813	-0.05278	-0.253443	0.0290284	0.766948	0.513355	-0.253727	0.0248492	-0.253443	0.0290284	0.0642896	Ccm2
ENSMUSG00000000384	-0.0458508	0.0153322	0.0612842	0.540522	-0.344489	-0.283306	0.0612842	0.588008	0.0612842	0.588008	0.681854	Tbrg4
ENSMUSG00000000399	0.0454319	-0.106362	-0.151865	0.0950781	0.668057	0.516263	-0.151865	0.0748022	-0.151865	0.0950781	0.166267	Ndufa9
ENSMUSG00000000409	-0.19328	-0.0713416	0.121927	0.421261	0.517055	0.638993	0.121955	0.33596	0.121927	0.421261	0.531886	Lck
ENSMUSG00000000420	-0.125218	-0.192215	-0.0670319	0.479921	-0.0342619	-0.101259	-0.0669774	0.492605	-0.0669774	0.492605	0.597675	Galnt1
ENSMUSG00000000439	0.0906883	0.0764496	-0.0143412	0.932882	0.351434	0.337196	-0.0141441	0.932515	-0.0143412	0.932882	0.950846	Mkrn2
ENSMUSG00000000440	-0.108226	-0.262717	-0.15424	0.284592	0.719091	0.564601	-0.154535	0.263148	-0.15424	0.284592	0.393368	Pparg
ENSMUSG00000000441	0.0921521	0.292713	0.200603	0.0134191	-0.385561	-0.185	0.200603	0.0135048	0.200603	0.0135048	0.0349955	Raf1
ENSMUSG00000000531	0.252248	-0.168516	-0.420674	0.00313212	0.778967	0.358203	-0.420835	0.00153187	-0.420674	0.00313212	0.0108845	Grasp
ENSMUSG00000000532	-0.187179	0.121487	0.3087	0.0023383	-1.45537	-1.1467	0.308597	0.00858608	0.308597	0.00858608	0.0242275	Acvr1b
ENSMUSG00000000538	0.176766	0.242229	0.0654784	0.536867	-0.920859	-0.855396	0.0654784	0.546535	0.0654784	0.546535	0.64513	Tom1l2
ENSMUSG00000000552	-0.0999073	-0.579443	-0.479417	1.43378e-05	0.617475	0.13794	-0.479685	2.13192e-05	-0.479685	2.13192e-05	0.000186766	Zfp385a
ENSMUSG00000000555	-0.434351	0.274089	0.708691	0.000198432	-1.49175	-0.78331	0.708748	0.00269938	0.708748	0.00269938	0.00967832	Itga5
ENSMUSG00000000561	-0.0102256	0.0273731	0.0376745	0.673683	-0.0818739	-0.0442752	0.0376745	0.674085	0.0376745	0.674085	0.753755	Wdr77
ENSMUSG00000000563	0.397274	0.0183225	-0.378958	2.42558e-05	1.2136	0.834644	-0.379007	1.37403e-05	-0.378958	2.42558e-05	0.000207864	Atp5pb
ENSMUSG00000000567	0.274712	-0.126065	-0.40073	0.000105629	-0.0384499	-0.439227	-0.40082	0.000165999	-0.40082	0.000165999	0.000999071	Sox9
ENSMUSG00000000568	0.187019	-0.0564291	-0.243359	0.00869667	0.248624	0.0051759	-0.243438	0.0149776	-0.243438	0.0149776	0.0379324	Hnrnpd
ENSMUSG00000000579	-0.266433	0.290018	0.556555	4.42222e-05	-0.646163	-0.0897107	0.556555	6.49767e-05	0.556555	6.49767e-05	0.000456973	Dynlt1c
ENSMUSG00000000581	0.0982201	-0.266297	-0.364454	0.000515903	1.1963	0.83178	-0.364454	0.000549786	-0.364454	0.000549786	0.00264682	C1d
ENSMUSG00000000594	-0.670098	-0.44119	0.228932	0.0311322	-0.379291	-0.150383	0.228884	0.0173532	0.228932	0.0311322	0.0681534	Gm2a
ENSMUSG00000000600	-0.251204	0.115152	0.366349	0.00032611	-0.49006	-0.123704	0.366367	0.000170847	0.366349	0.00032611	0.00173253	Krit1
ENSMUSG00000000605	0.242304	0.391327	0.14892	0.0747391	-0.722732	-0.57371	0.149115	0.097312	0.149115	0.097312	0.169203	Clcn4
ENSMUSG00000000628	-0.990515	-0.877913	0.112529	0.184129	-0.477062	-0.36446	0.112529	0.168291	0.112529	0.184129	0.279843	Hk2
ENSMUSG00000000631	-0.339985	-0.0231235	0.316747	0.00444321	-1.30327	-0.986409	0.316926	0.000284894	0.316747	0.00444321	0.014359	Myo18a
ENSMUSG00000000632	0.364436	0.752033	0.38758	0.00585077	-1.25444	-0.866844	0.387889	0.0237737	0.387889	0.0237737	0.054825	Sez6
ENSMUSG00000000708	0.037413	0.0701506	0.0328245	0.754498	-0.181638	-0.148901	0.0328245	0.769015	0.0328245	0.769015	0.827252	Kat2b
ENSMUSG00000000711	0.0829667	-0.332431	-0.415248	1.74732e-05	0.553677	0.13828	-0.415367	7.51893e-05	-0.415367	7.51893e-05	0.000515811	Rab5b
ENSMUSG00000000732	-0.5516	-0.0748417	0.476889	0.0029245	-1.10839	-0.631628	0.476621	0.00773112	0.476621	0.00773112	0.0222913	Icosl
ENSMUSG00000000738	-0.593365	-0.295516	0.297924	0.00142016	-0.656849	-0.359001	0.297924	0.00181779	0.297924	0.00181779	0.00705851	Spg7
ENSMUSG00000000740	0.274447	-0.0283865	-0.302794	0.000293875	1.21608	0.913248	-0.302794	0.00012922	-0.302794	0.000293875	0.0015924	Rpl13
ENSMUSG00000000743	-0.0298863	-0.0925544	-0.0626889	0.444289	0.239401	0.176733	-0.0626889	0.442592	-0.0626889	0.444289	0.55382	Chmp1a
ENSMUSG00000000751	0.642898	0.394246	-0.248563	0.0267666	0.401295	0.152643	-0.248563	0.0322767	-0.248563	0.0322767	0.0702004	Rpa1
ENSMUSG00000000759	0.338621	0.469592	0.130933	0.131121	-0.177252	-0.0462809	0.130933	0.157164	0.130933	0.157164	0.247432	Tubgcp3
ENSMUSG00000000776	-0.149562	-0.0975303	0.0520271	0.622244	0.290206	0.342238	0.0519216	0.59288	0.0520271	0.622244	0.710838	Polr3d
ENSMUSG00000000782	0.512207	0.239371	-0.273062	0.127982	0.108232	-0.164604	-0.272675	0.12904	-0.272675	0.12904	0.212434	Tcf7
ENSMUSG00000000787	0.167212	-0.134285	-0.301417	0.00182044	0.472407	0.170909	-0.301595	0.00443012	-0.301595	0.00443012	0.014326	Ddx3x
ENSMUSG00000000794	0.169394	0.325308	0.155671	0.203465	-1.62549	-1.46957	0.155926	0.207687	0.155926	0.207687	0.307344	Kcnn3
ENSMUSG00000000804	-0.101171	-0.237492	-0.136315	0.104287	-0.267459	-0.40378	-0.136331	0.124701	-0.136331	0.124701	0.206643	Usp32
ENSMUSG00000000811	0.00492191	-0.265247	-0.270184	0.00542157	0.446658	0.176489	-0.270177	0.0043407	-0.270184	0.00542157	0.016782	Txnrd3
ENSMUSG00000000823	-0.166944	0.217489	0.384409	5.41957e-05	-1.54025	-1.15582	0.384344	0.000375032	0.384344	0.000375032	0.00194512	Zfp512b
ENSMUSG00000000826	-0.150558	-0.285494	-0.134879	0.119179	0.133791	-0.00114509	-0.134879	0.123563	-0.134879	0.123563	0.205062	Dnajc5
ENSMUSG00000000827	0.050595	-0.125553	-0.176092	0.0658444	0.777468	0.60132	-0.176092	0.0659326	-0.176092	0.0659326	0.123687	Tpd52l2
ENSMUSG00000000838	-0.278328	-0.159637	0.118729	0.274903	-0.35012	-0.231428	0.118729	0.315692	0.118729	0.315692	0.426048	Fmr1
ENSMUSG00000000876	-0.416908	-0.432597	-0.0159106	0.9221	-0.044886	-0.0605751	-0.0160801	0.919105	-0.0159106	0.9221	0.94186	Pxmp4
ENSMUSG00000000881	0.0343508	0.363008	0.328238	0.0272335	-1.04376	-0.715105	0.328628	0.0171667	0.328238	0.0272335	0.0610673	Dlg3
ENSMUSG00000000901	-0.0897469	0.3537	0.443338	7.66089e-05	-0.969592	-0.526145	0.443622	0.000243307	0.443622	0.000243307	0.0013579	Mmp11
ENSMUSG00000000902	0.196794	-0.0847309	-0.28145	0.00233136	0.449368	0.167843	-0.28145	0.00187677	-0.28145	0.00233136	0.00859395	Smarcb1
ENSMUSG00000000915	-0.384139	-0.0573918	0.326609	0.0392685	-0.546976	-0.220229	0.326609	0.0393272	0.326609	0.0393272	0.0820397	Hip1r
ENSMUSG00000000916	-0.264331	0.037153	0.301125	0.0501749	-0.550837	-0.249354	0.301494	0.0302284	0.301125	0.0501749	0.0993521	Nsun5
ENSMUSG00000000934	0.0761687	0.0993727	0.0230865	0.849877	0.239636	0.26284	0.0231236	0.836515	0.0230865	0.849877	0.889999	Top1mt
ENSMUSG00000000948	-0.683784	0.0738814	0.75765	0.000555177	-0.888561	-0.130896	0.757586	0.0016511	0.757586	0.0016511	0.00654258	Gm38393
ENSMUSG00000000958	0.408358	0.380518	-0.027946	0.874341	-0.581591	-0.609432	-0.0275632	0.884584	-0.0275632	0.884584	0.914792	Slc7a7
ENSMUSG00000000959	0.353779	0.231135	-0.122677	0.175784	0.224599	0.101955	-0.122677	0.190437	-0.122677	0.190437	0.286752	Oxa1l
ENSMUSG00000000976	0.0185024	0.0852494	0.0666753	0.596639	-0.672401	-0.605654	0.0666753	0.623551	0.0666753	0.623551	0.712053	Heatr6
ENSMUSG00000001016	0.173785	0.0444207	-0.129369	0.0996204	0.532889	0.403525	-0.129369	0.0959219	-0.129369	0.0996204	0.172145	Ilf2
ENSMUSG00000001017	0.178801	-0.0847715	-0.263536	0.000527877	0.555812	0.292239	-0.263536	0.000357722	-0.263536	0.000527877	0.00255972	Chtop
ENSMUSG00000001018	0.255116	0.00094153	-0.254295	0.0363785	0.708212	0.454038	-0.254278	0.0218738	-0.254295	0.0363785	0.0771373	Snapin
ENSMUSG00000001025	0.233973	-0.130121	-0.364037	0.000314644	1.31668	0.95259	-0.364037	0.000444195	-0.364037	0.000444195	0.00222142	S100a6
ENSMUSG00000001029	-0.728888	-0.243315	0.485604	0.00665366	-0.820116	-0.334543	0.485474	0.0156454	0.485474	0.0156454	0.0392578	Icam2
ENSMUSG00000001034	0.00805225	-0.12804	-0.136202	0.256324	-0.244969	-0.381061	-0.135997	0.267886	-0.135997	0.267886	0.374719	Mapk7
ENSMUSG00000001036	-0.349437	0.064541	0.413797	7.46164e-05	-0.736073	-0.322095	0.414055	1.36503e-05	0.413797	7.46164e-05	0.00051293	Epn2
ENSMUSG00000001052	-0.328745	-0.142435	0.186292	0.0699781	-0.89063	-0.70432	0.186331	0.0226225	0.186292	0.0699781	0.129727	Sec24b
ENSMUSG00000001053	0.357575	0.160709	-0.196853	0.308881	0.0269732	-0.169893	-0.196999	0.333043	-0.196999	0.333043	0.443866	N4bp3
ENSMUSG00000001054	0.0276064	0.188981	0.161562	0.284364	0.123939	0.285313	0.161562	0.278002	0.161562	0.284364	0.393107	Rmnd5b
ENSMUSG00000001056	0.556392	0.17029	-0.38611	3.42249e-05	1.2737	0.887601	-0.386104	4.18145e-06	-0.38611	3.42249e-05	0.000272958	Nhp2
ENSMUSG00000001062	0.111385	0.179391	0.068041	0.586617	-0.803198	-0.735192	0.068041	0.614536	0.068041	0.614536	0.704651	Vps9d1
ENSMUSG00000001065	-0.051468	0.21018	0.261937	0.0574683	-0.912609	-0.650962	0.261727	0.112894	0.261727	0.112894	0.190371	Zfp276
ENSMUSG00000001082	-0.0281996	0.764316	0.792588	3.71914e-09	-1.40686	-0.614341	0.792594	1.45142e-06	0.792594	1.45142e-06	2.12783e-05	Mfsd10
ENSMUSG00000001089	-0.205734	-0.000846619	0.20492	0.0125925	-0.836406	-0.631518	0.20492	0.0188046	0.20492	0.0188046	0.0454137	Luzp1
ENSMUSG00000001098	0.596987	1.04333	0.446639	0.00034928	0.91612	1.36247	0.446417	0.00193175	0.446417	0.00193175	0.00744067	Kctd10
ENSMUSG00000001100	0.179222	0.0996935	-0.079512	0.399556	0.237261	0.157733	-0.079512	0.404884	-0.079512	0.404884	0.516479	Poldip2
ENSMUSG00000001105	0.299459	-0.226602	-0.526235	7.91704e-05	1.43344	0.907381	-0.526182	1.59392e-06	-0.526235	7.91704e-05	0.000535812	Ift20
ENSMUSG00000001119	-0.274102	0.141714	0.41608	0.010921	-1.2874	-0.871586	0.416012	0.0296085	0.416012	0.0296085	0.0653727	Col6a1
ENSMUSG00000001120	0.273307	0.106517	-0.166723	0.0192081	0.116219	-0.0505708	-0.166723	0.0240453	-0.166723	0.0240453	0.0553119	Pcbp3
ENSMUSG00000001123	0.504221	0.115059	-0.388982	0.0273015	0.910504	0.521342	-0.388982	0.0254431	-0.388982	0.0273015	0.0611653	Lgals9
ENSMUSG00000001127	0.0455549	-0.0769241	-0.122474	0.139212	0.147227	0.0247475	-0.122481	0.129672	-0.122474	0.139212	0.225487	Araf
ENSMUSG00000001138	0.0200875	0.557073	0.536935	9.18234e-06	-1.69828	-1.1613	0.536968	0.000308203	0.536968	0.000308203	0.00165577	Cnnm3
ENSMUSG00000001143	-0.529883	-0.00227311	0.527565	8.0793e-07	-1.12197	-0.594359	0.527573	1.08932e-05	0.527573	1.08932e-05	0.00010751	Lman2l
ENSMUSG00000001150	0.0440088	0.201066	0.157237	0.263635	-0.564136	-0.407078	0.157126	0.348723	0.157126	0.348723	0.46025	Mcm3ap
ENSMUSG00000001151	-0.0802238	0.295296	0.375251	0.00667409	-1.30216	-0.926644	0.375548	0.00241578	0.375251	0.00667409	0.0198115	Pcnt
ENSMUSG00000001156	-0.132449	-0.0980329	0.0342882	0.816278	-0.636957	-0.602541	0.0342882	0.831209	0.0342882	0.831209	0.875979	Mxd1
ENSMUSG00000001157	0.0895434	-0.23977	-0.32935	0.00256701	0.380561	0.0512471	-0.329398	0.000976583	-0.32935	0.00256701	0.00926981	Gmcl1
ENSMUSG00000001158	0.194488	-0.0764929	-0.271132	0.0148261	1.18688	0.915898	-0.270911	0.0025297	-0.271132	0.0148261	0.0376817	Snrnp27
ENSMUSG00000001173	-0.427398	-0.086504	0.340727	0.00575773	-0.74525	-0.404356	0.340768	0.00364573	0.340727	0.00575773	0.0175984	Ocrl
ENSMUSG00000001175	0.18034	-0.129195	-0.309567	0.00031379	0.843867	0.534332	-0.309457	3.00754e-05	-0.309567	0.00031379	0.00167861	Calm1
ENSMUSG00000001211	0.203422	0.331949	0.128453	0.158411	-0.0870937	0.0414325	0.128453	0.188798	0.128453	0.188798	0.285225	Agpat3
ENSMUSG00000001227	-0.663709	0.150789	0.81454	2.78124e-06	-1.50638	-0.691886	0.814436	6.0564e-05	0.814436	6.0564e-05	0.000431063	Sema6b
ENSMUSG00000001228	0.875646	0.765234	-0.110449	0.294792	-0.0097154	-0.120127	-0.110218	0.304005	-0.110218	0.304005	0.413495	Uhrf1
ENSMUSG00000001229	0.180438	0.0370652	-0.143406	0.124881	-0.0652538	-0.208627	-0.143406	0.153223	-0.143406	0.153223	0.242709	Dpp9
ENSMUSG00000001240	0.194034	0.362941	0.168864	0.350532	0.0158418	0.184749	0.169241	0.333816	0.168864	0.350532	0.462214	Ramp2
ENSMUSG00000001248	-0.137738	0.0958112	0.233621	0.0013492	-0.569747	-0.336198	0.233618	0.00282024	0.233618	0.00282024	0.0100065	Gramd1a
ENSMUSG00000001280	-0.0535808	0.0790605	0.132592	0.106613	-0.506213	-0.373572	0.132592	0.133853	0.132592	0.133853	0.218497	Sp1
ENSMUSG00000001285	-0.000952193	0.194091	0.194976	0.069064	-0.249037	-0.0539942	0.194976	0.0753913	0.194976	0.0753913	0.13772	Myg1
ENSMUSG00000001288	-0.43404	-0.322589	0.111401	0.425033	-0.420386	-0.308935	0.111423	0.293971	0.111401	0.425033	0.534988	Rarg
ENSMUSG00000001289	0.394917	0.224493	-0.170332	0.0523938	0.968495	0.798071	-0.170459	0.0750253	-0.170459	0.0750253	0.137187	Pfdn5
ENSMUSG00000001305	0.256827	-0.0654267	-0.322129	0.00156003	1.18849	0.866236	-0.32219	0.000408187	-0.322129	0.00156003	0.00625316	Rrp15
ENSMUSG00000001313	0.301583	-0.0950902	-0.396747	0.00345921	0.767331	0.370658	-0.396811	0.0003861	-0.396747	0.00345921	0.0117412	Rnd2
ENSMUSG00000001323	-0.290951	-0.484247	-0.192911	0.326329	0.404135	0.21084	-0.193324	0.357177	-0.193324	0.357177	0.468898	Srr
ENSMUSG00000001333	0.0512982	-0.2625	-0.313848	0.0388766	0.344047	0.0302492	-0.313814	0.0405897	-0.313814	0.0405897	0.0838904	Sync
ENSMUSG00000001334	0.315805	0.0561594	-0.259843	0.154015	0.460548	0.200902	-0.25978	0.133052	-0.259843	0.154015	0.24361	Fndc5
ENSMUSG00000001366	-0.0278786	-0.0474548	-0.0199097	0.892515	0.00308233	-0.0164938	-0.0196488	0.883638	-0.0199097	0.892515	0.920241	Fbxo9
ENSMUSG00000001376	-0.325276	-0.14044	0.184856	0.0596103	0.176056	0.360892	0.184843	0.0783858	0.184843	0.0783858	0.141964	Vps50
ENSMUSG00000001380	0.222205	0.0223198	-0.199809	0.0342675	0.749955	0.55007	-0.199809	0.0240614	-0.199809	0.0342675	0.0736701	Hars
ENSMUSG00000001383	0.655178	0.489053	-0.166119	0.155284	1.17774	1.01162	-0.166045	0.164447	-0.166045	0.164447	0.256211	Zmat2
ENSMUSG00000001403	1.21717	0.552419	-0.664606	1.19216e-06	1.50843	0.843677	-0.66477	2.69277e-07	-0.664606	1.19216e-06	1.82489e-05	Ube2c
ENSMUSG00000001415	-0.199744	0.0280764	0.227747	0.00712257	-0.607765	-0.379945	0.227747	0.00761981	0.227747	0.00761981	0.0220145	Smg5
ENSMUSG00000001416	0.223004	0.071715	-0.151326	0.0852415	0.525129	0.373841	-0.15124	0.115654	-0.15124	0.115654	0.193888	Cct3
ENSMUSG00000001418	-0.165858	0.133491	0.299378	0.137964	-0.547352	-0.248003	0.299378	0.165193	0.299378	0.165193	0.257094	Glmp
ENSMUSG00000001419	-0.124077	-0.279183	-0.155167	0.0509187	-0.43628	-0.591385	-0.155167	0.0601082	-0.155167	0.0601082	0.114816	Mef2d
ENSMUSG00000001424	-0.0986717	-0.137441	-0.0388427	0.635905	-0.149185	-0.187955	-0.0388427	0.653499	-0.0388427	0.653499	0.737208	Snd1
ENSMUSG00000001435	0.154361	0.0649212	-0.0896583	0.663421	-0.123783	-0.213224	-0.0896583	0.674182	-0.0896583	0.674182	0.753779	Col18a1
ENSMUSG00000001436	0.0616395	0.550432	0.488871	5.6436e-06	-1.00335	-0.514562	0.488871	2.21549e-05	0.488871	2.21549e-05	0.000192411	Slc19a1
ENSMUSG00000001440	-0.170906	-0.279855	-0.108957	0.124683	0.0105817	-0.0983675	-0.108957	0.121736	-0.108957	0.124683	0.206643	Kpnb1
ENSMUSG00000001441	-0.728413	-0.304083	0.4243	0.000276907	-0.904152	-0.479823	0.424222	4.67624e-06	0.4243	0.000276907	0.00150941	Npepps
ENSMUSG00000001445	0.218223	-0.0722908	-0.290401	0.00125106	0.841622	0.551108	-0.29061	0.000501301	-0.290401	0.00125106	0.00524619	Mrpl10
ENSMUSG00000001467	-0.486592	0.0279898	0.514583	2.34751e-09	-0.67215	-0.157569	0.514583	8.3329e-09	0.514583	8.3329e-09	3.18646e-07	Cyp51
ENSMUSG00000001472	-0.209021	-0.38121	-0.172172	0.0235457	0.233883	0.0616939	-0.172172	0.0245714	-0.172172	0.0245714	0.0563288	Tcf25
ENSMUSG00000001473	-0.484904	-0.792768	-0.307915	0.00703251	0.906664	0.5988	-0.3079	0.00269751	-0.307915	0.00703251	0.020662	Tubb6
ENSMUSG00000001482	-0.250461	-0.219196	0.0313665	0.765321	0.0791785	0.110444	0.0311233	0.801456	0.0311233	0.801456	0.852963	Def8
ENSMUSG00000001507	-0.738976	-0.0167781	0.722147	1.821e-12	-1.68073	-0.958529	0.722237	1.68196e-08	0.722237	1.68196e-08	5.67633e-07	Itga3
ENSMUSG00000001517	0.919956	1.01791	0.0983754	0.531017	-0.393193	-0.295239	0.0983607	0.609265	0.0983607	0.609265	0.70019	Foxm1
ENSMUSG00000001518	-0.172575	-0.0805036	0.0921505	0.421413	-0.176442	-0.0843702	0.0919213	0.431884	0.0919213	0.431884	0.541646	Itfg2
ENSMUSG00000001520	-0.449053	-0.413964	0.0355123	0.849485	0.251655	0.286744	0.0347052	0.856237	0.0347052	0.856237	0.893829	Nrip2
ENSMUSG00000001521	-0.209389	-0.150389	0.0589658	0.609402	-0.186164	-0.127164	0.0589658	0.575504	0.0589658	0.609402	0.70019	Tulp3
ENSMUSG00000001524	0.134504	0.0594052	-0.0750476	0.575509	0.43662	0.36152	-0.0751778	0.553442	-0.0750476	0.575509	0.670556	Gtf2h4
ENSMUSG00000001525	0.441693	0.110152	-0.331623	5.25213e-06	0.773803	0.442262	-0.331612	6.0034e-07	-0.331623	5.25213e-06	6.03665e-05	Tubb5
ENSMUSG00000001552	-0.0932159	-0.256074	-0.162933	0.0703188	0.00637279	-0.156485	-0.162933	0.0567783	-0.162933	0.0703188	0.130263	Jup
ENSMUSG00000001569	-0.0723451	-0.371181	-0.298791	0.00901695	0.403757	0.104921	-0.298879	0.00471333	-0.298791	0.00901695	0.025141	Nom1
ENSMUSG00000001576	0.0963452	0.252731	0.156334	0.0404542	-0.20444	-0.0480539	0.156334	0.0332203	0.156334	0.0404542	0.0837135	Ergic1
ENSMUSG00000001627	-0.203274	-0.314431	-0.111058	0.259142	0.89614	0.784982	-0.11124	0.196995	-0.111058	0.259142	0.365371	Ifrd1
ENSMUSG00000001630	-0.129836	0.0491811	0.178987	0.168715	-0.0172549	0.161762	0.178987	0.137199	0.178987	0.168715	0.261175	Stk38l
ENSMUSG00000001632	-0.00324376	-0.0571573	-0.0540233	0.57928	-0.501715	-0.555628	-0.0540233	0.595084	-0.0540233	0.595084	0.688067	Brpf1
ENSMUSG00000001642	-0.301392	-0.659576	-0.358244	0.00076492	1.55697	1.19878	-0.358295	0.000226079	-0.358244	0.00076492	0.00346522	Akr1b3
ENSMUSG00000001661	-0.494608	-0.614134	-0.119671	0.376455	-0.175214	-0.29474	-0.119671	0.36207	-0.119671	0.376455	0.488266	Hoxc6
ENSMUSG00000001666	-0.118889	-0.312534	-0.193554	0.163583	0.86688	0.673235	-0.193765	0.104062	-0.193554	0.163583	0.255182	Ddt
ENSMUSG00000001674	0.000855446	0.0655589	0.0647117	0.461676	0.249444	0.314148	0.0647634	0.431082	0.0647117	0.461676	0.569702	Ddx18
ENSMUSG00000001687	0.094508	-0.257819	-0.352414	0.00024186	0.682525	0.330198	-0.35243	8.10954e-06	-0.352414	0.00024186	0.00135283	Ubl3
ENSMUSG00000001707	0.0873875	-0.255388	-0.342607	0.00280132	1.3204	0.977624	-0.342782	0.000533734	-0.342607	0.00280132	0.0099648	Eef1e1
ENSMUSG00000001729	0.0418177	-0.124255	-0.16615	0.056299	0.320264	0.154191	-0.16615	0.05317	-0.16615	0.056299	0.108905	Akt1
ENSMUSG00000001750	-0.251653	0.212408	0.464078	0.0183496	-1.53404	-1.06998	0.464337	0.0505992	0.464337	0.0505992	0.0999561	Tcirg1
ENSMUSG00000001751	-0.336873	0.293568	0.63058	7.18348e-10	-1.1355	-0.505055	0.630402	1.0585e-07	0.630402	1.0585e-07	2.52259e-06	Naglu
ENSMUSG00000001755	-0.147776	-0.103046	0.0448314	0.63603	0.283583	0.328313	0.0447841	0.640962	0.0447841	0.640962	0.727064	Coasy
ENSMUSG00000001763	-0.478781	-0.12534	0.353382	0.0700404	-0.426939	-0.0734986	0.353382	0.0782501	0.353382	0.0782501	0.141769	Tspan33
ENSMUSG00000001767	0.0874956	0.133217	0.0458173	0.688261	0.240957	0.286679	0.0458173	0.668991	0.0458173	0.688261	0.764337	Crnkl1
ENSMUSG00000001774	-0.374471	-0.201777	0.172628	0.0699472	0.0804669	0.253161	0.172628	0.066222	0.172628	0.0699472	0.129694	Chordc1
ENSMUSG00000001783	0.415151	0.115358	-0.299817	0.000199781	0.897488	0.597695	-0.299817	0.000242555	-0.299817	0.000242555	0.00135535	Rtcb
ENSMUSG00000001785	0.132024	-0.126923	-0.259041	0.004513	0.837633	0.578686	-0.258977	0.00154914	-0.259041	0.004513	0.0145379	Pwp1
ENSMUSG00000001786	-0.338994	-0.36863	-0.0297142	0.810388	0.213337	0.183701	-0.0296445	0.792057	-0.0297142	0.810388	0.860166	Fbxo7
ENSMUSG00000001794	0.204548	-0.259261	-0.463901	1.62212e-08	0.90949	0.445681	-0.463784	1.68234e-09	-0.463901	1.62212e-08	5.54888e-07	Capns1
ENSMUSG00000001827	-0.660054	-0.159744	0.50044	0.000120068	-0.57258	-0.0722691	0.500377	0.000215114	0.500377	0.000215114	0.00123694	Folr1
ENSMUSG00000001829	-0.0452086	0.101512	0.146685	0.2086	-0.0425089	0.104212	0.146685	0.166049	0.146685	0.2086	0.308514	Clpb
ENSMUSG00000001833	0.0664616	-0.242387	-0.308883	0.000673678	0.969263	0.660415	-0.308766	0.00150735	-0.308766	0.00150735	0.006093	Septin7
ENSMUSG00000001844	0.283202	0.536812	0.25378	0.048407	-0.364305	-0.110694	0.253711	0.0657641	0.253711	0.0657641	0.123417	Zdhhc4
ENSMUSG00000001847	0.173015	-0.251732	-0.424834	3.28079e-08	0.880308	0.455561	-0.424751	1.84103e-10	-0.424834	3.28079e-08	9.90837e-07	Rac1
ENSMUSG00000001855	-0.00668246	0.183319	0.189892	0.0703336	-0.615442	-0.42544	0.190024	0.0925059	0.190024	0.0925059	0.162617	Nup214
ENSMUSG00000001891	-0.39241	-0.711258	-0.318918	0.0031947	0.915251	0.596402	-0.318944	9.80573e-05	-0.318918	0.0031947	0.011022	Ugp2
ENSMUSG00000001909	0.0574952	0.34957	0.2921	0.00582726	-0.395385	-0.103311	0.2921	0.00619868	0.2921	0.00619868	0.0186759	Trmt1
ENSMUSG00000001910	0.387462	0.117332	-0.270179	0.00195867	-0.08078	-0.35091	-0.270179	0.00216037	-0.270179	0.00216037	0.00811916	Nacc1
ENSMUSG00000001918	-0.675056	0.0644655	0.739471	3.74979e-13	-1.18382	-0.444302	0.739657	4.1417e-10	0.739657	4.1417e-10	2.52443e-08	Slc1a5
ENSMUSG00000001924	0.0225318	-0.163049	-0.18554	0.0182868	-0.0276414	-0.213222	-0.18554	0.0290899	-0.18554	0.0290899	0.0643974	Uba1
ENSMUSG00000001930	0.00757959	0.249496	0.24188	0.285363	-1.35974	-1.11783	0.242305	0.397484	0.242305	0.397484	0.5093	Vwf
ENSMUSG00000001942	-0.293806	0.0925684	0.386249	0.0171031	-1.04307	-0.656693	0.386318	0.0344147	0.386318	0.0344147	0.0739142	Siae
ENSMUSG00000001962	0.213061	-0.202012	-0.415146	1.22954e-05	0.643076	0.228004	-0.415192	9.67681e-06	-0.415146	1.22954e-05	0.000118671	Fam50a
ENSMUSG00000001964	0.0210098	-0.0943824	-0.115468	0.317855	0.743383	0.627991	-0.115318	0.277125	-0.115468	0.317855	0.428187	Emd
ENSMUSG00000001983	0.295893	0.213603	-0.0823937	0.586994	0.400872	0.318581	-0.0823054	0.564368	-0.0823937	0.586994	0.680821	Taco1
ENSMUSG00000001988	-0.422756	-0.138379	0.284511	0.152606	-0.0494411	0.234936	0.284083	0.138702	0.284511	0.152606	0.242076	Npas1
ENSMUSG00000001995	-0.365753	-0.566338	-0.200605	0.0191832	-0.555922	-0.756506	-0.200679	0.027227	-0.200679	0.027227	0.0610664	Sipa1l2
ENSMUSG00000001998	-0.623608	-0.230583	0.393018	0.000610549	-0.869696	-0.476671	0.393024	0.00128712	0.393024	0.00128712	0.00536898	Ap4e1
ENSMUSG00000001999	-0.403916	-0.487075	-0.0828794	0.632863	0.728695	0.645535	-0.0836042	0.615482	-0.0828794	0.632863	0.72007	Blvra
ENSMUSG00000002006	-0.0997557	-0.373586	-0.273797	0.0119773	0.060254	-0.213576	-0.273828	0.0223748	-0.273828	0.0223748	0.052255	Pdzd4
ENSMUSG00000002010	0.240062	0.108942	-0.131136	0.143221	0.471192	0.340072	-0.131136	0.12377	-0.131136	0.143221	0.230571	Idh3g
ENSMUSG00000002014	-0.1868	-0.0208682	0.165927	0.0741254	0.328556	0.494488	0.165941	0.0516852	0.165927	0.0741254	0.135932	Ssr4
ENSMUSG00000002015	-0.293267	0.016994	0.310239	0.00043588	-0.287975	0.0222865	0.310239	0.000273278	0.310239	0.00043588	0.00218963	Bcap31
ENSMUSG00000002017	0.126349	-0.0228863	-0.149326	0.109102	0.255569	0.106334	-0.149326	0.0844816	-0.149326	0.109102	0.18497	Fam98a
ENSMUSG00000002028	-0.178417	0.501417	0.679787	3.88881e-08	-2.58161	-1.90178	0.679978	4.06529e-06	0.679978	4.06529e-06	4.90812e-05	Kmt2a
ENSMUSG00000002031	0.43595	0.205237	-0.230679	0.0263517	0.449167	0.218454	-0.230698	0.0314292	-0.230698	0.0314292	0.0686691	Ift46
ENSMUSG00000002043	-0.194417	-0.439237	-0.244828	0.0580242	0.752771	0.507951	-0.244935	0.0404487	-0.244828	0.0580242	0.11162	Trappc6a
ENSMUSG00000002052	0.0577887	-0.121237	-0.178988	0.0175561	-0.510648	-0.689674	-0.178988	0.0181856	-0.178988	0.0181856	0.044145	Supt6
ENSMUSG00000002055	0.332769	0.684501	0.352102	0.037016	-0.648649	-0.296917	0.351884	0.0888567	0.351884	0.0888567	0.15729	Spag5
ENSMUSG00000002058	0.2412	0.057244	-0.184038	0.139333	0.698619	0.514663	-0.18406	0.101564	-0.184038	0.139333	0.225566	Unc119
ENSMUSG00000002059	0.056687	0.00245979	-0.0543323	0.59445	0.401657	0.34743	-0.0541488	0.563164	-0.0543323	0.59445	0.687724	Rab34
ENSMUSG00000002064	-0.03446	0.238939	0.273338	0.014887	-0.157896	0.115503	0.273338	0.01815	0.273338	0.01815	0.0440692	Sdf2
ENSMUSG00000002068	0.343984	0.399667	0.0556777	0.710451	0.104163	0.159846	0.0556777	0.720314	0.0556777	0.720314	0.788604	Ccne1
ENSMUSG00000002083	-0.258864	0.143551	0.402664	0.000699432	-0.128952	0.273463	0.402364	0.000821643	0.402364	0.000821643	0.00366604	Bbc3
ENSMUSG00000002102	0.417514	0.070662	-0.346899	0.000325839	0.971533	0.624681	-0.346769	1.65988e-05	-0.346899	0.000325839	0.00173201	Psmc3
ENSMUSG00000002103	-0.096214	0.363681	0.459917	0.000149178	-1.05057	-0.590672	0.459948	0.000693353	0.459948	0.000693353	0.00318841	Acp2
ENSMUSG00000002105	-0.175904	-0.107771	0.0679446	0.735592	-0.498582	-0.430449	0.0679446	0.730856	0.0679446	0.735592	0.800806	Slc39a13
ENSMUSG00000002129	0.212521	0.00470036	-0.207777	0.0343688	-0.280789	-0.48861	-0.207777	0.0466568	-0.207777	0.0466568	0.0939582	Sf3a1
ENSMUSG00000002147	-0.317219	-0.255307	0.0619826	0.542194	-0.474095	-0.412184	0.0617564	0.554115	0.0617564	0.554115	0.651477	Stat6
ENSMUSG00000002205	-0.159053	-0.172633	-0.0137879	0.912139	0.0136016	2.1981e-05	-0.0137588	0.907753	-0.0137879	0.912139	0.934995	Vrk3
ENSMUSG00000002210	-0.086016	0.00978608	0.0958484	0.415897	-0.108003	-0.0122006	0.0957105	0.44832	0.0957105	0.44832	0.557255	Smg9
ENSMUSG00000002221	0.272887	0.55144	0.278369	0.0113443	-1.0051	-0.726549	0.278617	0.0131722	0.278617	0.0131722	0.0342307	Paxip1
ENSMUSG00000002222	0.21933	0.0300606	-0.189324	0.0153874	0.0574998	-0.13177	-0.189324	0.0156506	-0.189324	0.0156506	0.0392613	Rmnd5a
ENSMUSG00000002227	0.0122086	0.340315	0.327951	0.00632313	-1.24981	-0.921701	0.328274	0.00879673	0.328274	0.00879673	0.0247119	Mov10
ENSMUSG00000002228	0.25998	0.136581	-0.123599	0.507711	-0.463705	-0.587104	-0.123302	0.525132	-0.123302	0.525132	0.626929	Ppm1j
ENSMUSG00000002233	0.158432	-0.299896	-0.458278	1.63793e-06	1.34337	0.88504	-0.458436	1.00452e-07	-0.458278	1.63793e-06	2.34653e-05	Rhoc
ENSMUSG00000002250	-0.649948	-0.658218	-0.00839227	0.938395	-0.24625	-0.25452	-0.00839227	0.936607	-0.00839227	0.938395	0.954631	Ppard
ENSMUSG00000002265	-0.183215	0.140481	0.323598	0.000574202	-1.31759	-0.993891	0.32379	4.9525e-05	0.323598	0.000574202	0.00273038	Peg3
ENSMUSG00000002274	0.717538	0.280619	-0.436929	0.000236324	0.924776	0.487857	-0.436981	4.9601e-05	-0.436929	0.000236324	0.00133	Metrn
ENSMUSG00000002279	0.243366	1.09375	0.850227	1.47303e-16	-1.39886	-0.548471	0.850711	6.98117e-14	0.850711	6.98117e-14	1.30018e-11	Lmf1
ENSMUSG00000002280	-0.0467025	0.105678	0.152275	0.291853	-0.0767408	0.0756396	0.152497	0.233763	0.152275	0.291853	0.401198	Ciao3
ENSMUSG00000002297	0.242397	0.170696	-0.0715657	0.523827	0.607659	0.535959	-0.0717929	0.504608	-0.0715657	0.523827	0.625891	Dbf4
ENSMUSG00000002307	-0.112858	-0.146339	-0.0337218	0.779877	0.0339256	0.000444672	-0.0335558	0.741358	-0.0337218	0.779877	0.836677	Daxx
ENSMUSG00000002308	0.0380309	0.292987	0.254973	0.0355089	-0.137725	0.11723	0.254973	0.0372633	0.254973	0.0372633	0.0785983	Cd320
ENSMUSG00000002319	-0.076592	0.349135	0.425673	5.67221e-05	-0.942676	-0.516948	0.425762	0.00165744	0.425762	0.00165744	0.00655481	Ipo4
ENSMUSG00000002320	-0.0704071	0.260923	0.331567	0.00951693	-0.784154	-0.452824	0.3315	0.0289122	0.3315	0.0289122	0.0640886	Tm9sf1
ENSMUSG00000002324	-0.217308	0.150364	0.367736	0.000233261	-0.854679	-0.487008	0.367727	0.000779707	0.367727	0.000779707	0.00351953	Rec8
ENSMUSG00000002325	-0.253538	0.103966	0.357165	0.0541622	-0.751765	-0.39426	0.357351	0.058076	0.357351	0.058076	0.111698	Irf9
ENSMUSG00000002326	0.219433	-0.178235	-0.397979	0.0250133	0.839514	0.441845	-0.397942	0.010435	-0.397979	0.0250133	0.0570946	Gmpr2
ENSMUSG00000002329	0.356429	0.208887	-0.147517	0.203059	0.52405	0.376508	-0.14744	0.173342	-0.147517	0.203059	0.301828	Mdp1
ENSMUSG00000002332	0.0200161	-0.124328	-0.144156	0.3695	0.698309	0.553964	-0.14434	0.350747	-0.144156	0.3695	0.480885	Dhrs1
ENSMUSG00000002341	0.236181	0.834427	0.59821	1.67976e-07	-1.69065	-1.0924	0.598448	3.96307e-05	0.598448	3.96307e-05	0.000306826	Ncan
ENSMUSG00000002342	-0.0371038	0.306052	0.343206	0.00471891	-0.746526	-0.40337	0.343376	0.0180685	0.343376	0.0180685	0.0439136	Tmem161a
ENSMUSG00000002343	0.212381	0.291764	0.0794789	0.560824	0.104003	0.183386	0.0794789	0.566129	0.0794789	0.566129	0.662582	Armc6
ENSMUSG00000002345	0.137455	0.125877	-0.0115628	0.936756	0.163049	0.151471	-0.0114451	0.936292	-0.0115628	0.936756	0.953538	Borcs8
ENSMUSG00000002365	0.196344	0.0902423	-0.106091	0.342911	0.255941	0.149839	-0.106091	0.351655	-0.106091	0.351655	0.463451	Snx9
ENSMUSG00000002372	0.133284	0.0770639	-0.0562491	0.53118	-0.122283	-0.178503	-0.0562491	0.541262	-0.0562491	0.541262	0.640411	Ranbp3
ENSMUSG00000002379	0.40333	0.0503126	-0.352921	0.00499383	1.22769	0.87467	-0.353118	0.00183933	-0.352921	0.00499383	0.0157143	Ndufa11
ENSMUSG00000002393	-0.128266	-0.274108	-0.145891	0.227585	0.297023	0.151181	-0.145926	0.180177	-0.145891	0.227585	0.329659	Nr2f6
ENSMUSG00000002395	0.0742542	-0.24645	-0.320753	0.00146547	0.9273	0.606596	-0.320683	0.000316579	-0.320753	0.00146547	0.00595724	Use1
ENSMUSG00000002409	-0.0216721	-0.403671	-0.382007	0.00133769	0.0884841	-0.293515	-0.382032	0.00218166	-0.382032	0.00218166	0.00818693	Dyrk1b
ENSMUSG00000002413	-0.313077	-0.185584	0.12742	0.167307	-0.786378	-0.658884	0.12742	0.130423	0.12742	0.167307	0.259501	Braf
ENSMUSG00000002416	0.170246	-0.219073	-0.389149	0.00126865	1.24564	0.856322	-0.389472	0.000554803	-0.389149	0.00126865	0.00530293	Ndufb2
ENSMUSG00000002428	-0.00964005	-0.200718	-0.191241	0.100074	0.0876026	-0.103475	-0.191066	0.0876062	-0.191241	0.100074	0.172716	Hltf
ENSMUSG00000002455	0.29868	0.0639951	-0.23468	0.00495792	0.324152	0.0894677	-0.234623	0.0089507	-0.234623	0.0089507	0.0250256	Prpf6
ENSMUSG00000002458	-0.16277	-0.157874	0.0049498	0.966353	0.665997	0.670894	0.0049498	0.967618	0.0049498	0.967618	0.977134	Rgs19
ENSMUSG00000002477	0.660263	-0.0680039	-0.728333	9.59876e-11	1.60911	0.880845	-0.728333	9.83014e-12	-0.728333	9.59876e-11	7.66149e-09	Snrpd1
ENSMUSG00000002489	-0.114911	-0.0677161	0.0474138	0.732863	-0.86296	-0.815765	0.047089	0.780622	0.047089	0.780622	0.837142	Tiam1
ENSMUSG00000002496	0.215706	0.827729	0.611952	8.76899e-06	-1.39061	-0.778586	0.612273	2.30895e-06	0.611952	8.76899e-06	8.94345e-05	Tsc2
ENSMUSG00000002504	0.137577	-0.0401787	-0.177492	0.204851	0.37417	0.196414	-0.177654	0.226086	-0.177654	0.226086	0.327818	Slc9a3r2
ENSMUSG00000002524	0.0489421	-0.171061	-0.22	0.0104726	0.451538	0.231535	-0.22	0.0104812	-0.22	0.0104812	0.028374	Puf60
ENSMUSG00000002546	-0.181092	0.079959	0.260955	0.00458973	-0.813111	-0.552061	0.260951	0.00987383	0.260951	0.00987383	0.027096	Golga2
ENSMUSG00000002550	0.172062	0.148416	-0.023573	0.821651	0.164262	0.140616	-0.023573	0.815651	-0.023573	0.821651	0.8682	Uck1
ENSMUSG00000002580	0.178488	-0.395429	-0.573981	3.86277e-07	1.32109	0.747174	-0.574041	9.20233e-10	-0.573981	3.86277e-07	7.31598e-06	Mien1
ENSMUSG00000002603	-0.260195	-0.260036	0	0.999989	0.158133	0.158292	0	0.99921	0	0.999989	0.999989	Tgfb1
ENSMUSG00000002608	-0.437163	-0.138659	0.298484	0.0158752	-1.14023	-0.841729	0.298576	0.0195392	0.298576	0.0195392	0.0468876	Ccdc97
ENSMUSG00000002625	-0.0560844	0.035523	0.091563	0.321041	-0.404437	-0.312829	0.091563	0.310113	0.091563	0.321041	0.431761	Akap8l
ENSMUSG00000002635	0.0371188	-0.229416	-0.266614	0.0302933	0.583142	0.316606	-0.266659	0.0138258	-0.266614	0.0302933	0.0665923	Pdcd2l
ENSMUSG00000002658	0.202154	-0.0329269	-0.235075	0.0124823	0.775791	0.54071	-0.235075	0.011662	-0.235075	0.0124823	0.0327594	Gtf2f1
ENSMUSG00000002660	0.269285	-0.0545191	-0.323738	0.000885847	0.907625	0.583821	-0.323913	0.000340157	-0.323738	0.000885847	0.0039023	Clpp
ENSMUSG00000002679	0.0614614	-0.0929347	-0.154301	0.209274	0.949168	0.794772	-0.154464	0.167222	-0.154301	0.209274	0.309237	Med6
ENSMUSG00000002718	0.151332	0.0904569	-0.0608236	0.580832	0.199868	0.138993	-0.0607897	0.632283	-0.0607897	0.632283	0.719573	Cse1l
ENSMUSG00000002728	0.280864	0.0651278	-0.215834	0.0366445	0.859396	0.643659	-0.215705	0.0201366	-0.215834	0.0366445	0.0775698	Naa20
ENSMUSG00000002731	0.488989	0.313916	-0.174823	0.125693	0.716119	0.541046	-0.175122	0.146611	-0.175122	0.146611	0.234602	Prkra
ENSMUSG00000002733	0.294929	0.0362732	-0.258642	0.00778004	0.846829	0.588173	-0.258593	0.00386187	-0.258642	0.00778004	0.0223938	Plekha3
ENSMUSG00000002741	0.0348944	-0.16959	-0.204478	0.0282774	0.566458	0.361973	-0.204478	0.0151498	-0.204478	0.0282774	0.0629032	Ykt6
ENSMUSG00000002748	-0.171907	0.0202897	0.192143	0.0160702	-1.02147	-0.829272	0.192143	0.0192281	0.192143	0.0192281	0.0462624	Baz1b
ENSMUSG00000002763	-0.110981	-0.0232329	0.0878263	0.423935	-0.124907	-0.0371587	0.0876294	0.481537	0.0876294	0.481537	0.587649	Pex6
ENSMUSG00000002767	0.101213	0.0338042	-0.0674043	0.493041	0.496646	0.429238	-0.0674043	0.488119	-0.0674043	0.493041	0.597915	Mrpl2
ENSMUSG00000002768	0.147966	-0.216849	-0.364691	0.000172245	1.26477	0.899951	-0.364808	8.02291e-05	-0.364691	0.000172245	0.00103173	Mea1
ENSMUSG00000002778	-0.0604023	-0.000775445	0.0595866	0.463721	-0.107877	-0.04825	0.0595866	0.46335	0.0595866	0.463721	0.571315	Kdelr1
ENSMUSG00000002781	-0.24535	0.176328	0.42221	0.013634	-0.294021	0.127658	0.421539	0.0385585	0.421539	0.0385585	0.0808723	Tmem143
ENSMUSG00000002799	-0.695373	0.0391468	0.734491	5.61539e-10	-1.80349	-1.06897	0.734668	6.40116e-09	0.734668	6.40116e-09	2.53451e-07	Jag2
ENSMUSG00000002804	0.322447	0.830411	0.508065	1.02983e-05	0.0609396	0.568904	0.507892	0.000153801	0.507892	0.000153801	0.000938575	Nudt14
ENSMUSG00000002808	-0.0892604	0.14142	0.230724	0.0571466	-0.45712	-0.22644	0.230724	0.0546505	0.230724	0.0571466	0.110248	Epdr1
ENSMUSG00000002812	0.115785	-0.112882	-0.228606	0.00738484	-0.0896514	-0.318319	-0.228654	0.0103825	-0.228654	0.0103825	0.0281595	Flii
ENSMUSG00000002814	0.188474	0.20869	0.0201777	0.863701	-0.426203	-0.405987	0.0201777	0.870717	0.0201777	0.870717	0.904909	Top3a
ENSMUSG00000002820	-0.406139	-0.178385	0.227626	0.153069	0.0241332	0.251888	0.227626	0.144165	0.227626	0.153069	0.242691	Atg4d
ENSMUSG00000002825	-0.182751	0.292684	0.475281	0.00263131	-0.633784	-0.158349	0.475649	0.00265023	0.475649	0.00265023	0.00953268	Qtrt1
ENSMUSG00000002833	-0.177079	-0.0685315	0.108513	0.308029	-0.614927	-0.506379	0.108513	0.330085	0.108513	0.330085	0.441034	Hdgfl2
ENSMUSG00000002835	0.813624	0.850112	0.0363872	0.779475	0.100513	0.137	0.0366508	0.770793	0.0363872	0.779475	0.836536	Chaf1a
ENSMUSG00000002844	0.0930594	-0.263493	-0.356458	0.00130863	0.890236	0.533683	-0.356582	0.000384174	-0.356458	0.00130863	0.00544064	Adprh
ENSMUSG00000002845	-0.112303	0.275079	0.387203	0.0041429	-0.670724	-0.283341	0.387502	0.00442143	0.387502	0.00442143	0.0143071	Tmem39a
ENSMUSG00000002846	0.113219	-0.010657	-0.123935	0.311936	0.547919	0.424043	-0.123875	0.282093	-0.123935	0.311936	0.421999	Timmdc1
ENSMUSG00000002870	0.835457	0.452138	-0.383403	0.000363769	0.635372	0.252053	-0.383403	0.000253533	-0.383403	0.000363769	0.00189752	Mcm2
ENSMUSG00000002871	-0.536028	-0.000449699	0.535694	0.000506896	-1.14902	-0.613439	0.535362	0.00155438	0.535362	0.00155438	0.00624547	Tpra1
ENSMUSG00000002881	-0.190586	-0.433769	-0.243185	0.0141	0.87453	0.631347	-0.24314	0.00240535	-0.243185	0.0141	0.0362205	Nab1
ENSMUSG00000002885	-1.50741	-0.954242	0.552993	9.49941e-05	-1.2287	-0.67553	0.552993	0.000212417	0.552993	0.000212417	0.00122283	Adgre5
ENSMUSG00000002897	-0.168299	0.534767	0.702999	0.000122758	-1.68056	-0.977491	0.703273	0.00173416	0.703273	0.00173416	0.00678882	Il17ra
ENSMUSG00000002908	0.601745	0.536831	-0.0652597	0.730932	0.0746276	0.00971362	-0.0645089	0.725061	-0.0652597	0.730932	0.796769	Kcnn1
ENSMUSG00000002910	-0.211122	-0.0355745	0.175915	0.37029	-0.453321	-0.277773	0.175261	0.414818	0.175261	0.414818	0.526015	Arrdc2
ENSMUSG00000002948	-0.107764	0.315781	0.423745	6.97692e-05	0.752359	1.17591	0.423641	0.0014697	0.423641	0.0014697	0.00597205	Map2k7
ENSMUSG00000002949	0.133153	0.166909	0.0337445	0.690684	0.204778	0.238534	0.0337445	0.692819	0.0337445	0.692819	0.767789	Timm44
ENSMUSG00000002957	-0.0744552	-0.34561	-0.271157	0.00030008	0.190241	-0.0809137	-0.271157	0.000416933	-0.271157	0.000416933	0.00211345	Ap2a2
ENSMUSG00000002963	0.0217054	0.235177	0.213396	0.138678	-0.255907	-0.0424349	0.213396	0.144127	0.213396	0.144127	0.231695	Pnkp
ENSMUSG00000002968	0.139855	0.34271	0.202783	0.0831514	-0.543209	-0.340354	0.202947	0.0947667	0.202947	0.0947667	0.165809	Med25
ENSMUSG00000002981	-0.0379643	0.160345	0.198307	0.0492983	-0.741971	-0.543662	0.19836	0.0932243	0.19836	0.0932243	0.163565	Clptm1
ENSMUSG00000002983	0.243569	0.0739702	-0.169508	0.280285	0.428899	0.2593	-0.169591	0.250907	-0.169508	0.280285	0.388642	Relb
ENSMUSG00000002984	0.157586	0.0350177	-0.122644	0.230772	0.367683	0.245115	-0.122484	0.221065	-0.122644	0.230772	0.333363	Tomm40
ENSMUSG00000002996	0.343923	0.105752	-0.238082	0.00891371	0.425744	0.187573	-0.238082	0.00708574	-0.238082	0.00891371	0.0249499	Hbp1
ENSMUSG00000002997	0.554389	0.120048	-0.434265	7.86828e-05	0.900156	0.465815	-0.43433	1.72337e-05	-0.434265	7.86828e-05	0.000534625	Prkar2b
ENSMUSG00000003031	0.420108	-0.062831	-0.48289	4.12935e-07	0.284216	-0.198723	-0.48289	4.23233e-08	-0.48289	4.12935e-07	7.74792e-06	Cdkn1b
ENSMUSG00000003032	0.520005	0.0437867	-0.476418	0.00920617	0.560166	0.0839475	-0.47615	0.0050959	-0.476418	0.00920617	0.0255693	Klf4
ENSMUSG00000003033	-0.127715	-0.112122	0.0156157	0.850424	-0.0893698	-0.0737773	0.0156157	0.864655	0.0156157	0.864655	0.899989	Ap1m1
ENSMUSG00000003037	0.0521468	-0.230206	-0.28248	0.00999389	0.628895	0.346542	-0.282355	0.00424156	-0.28248	0.00999389	0.027311	Rab8a
ENSMUSG00000003038	0.213329	-0.11446	-0.327913	0.00384004	1.03769	0.7099	-0.327785	0.00123069	-0.327913	0.00384004	0.0127963	Hmgn2
ENSMUSG00000003039	0.460959	0.0190667	-0.442027	2.42649e-05	0.997153	0.555261	-0.441921	1.7214e-06	-0.442027	2.42649e-05	0.000207864	Fam32a
ENSMUSG00000003062	-0.476416	-0.524583	-0.0482015	0.688525	0.780729	0.732562	-0.0483404	0.651376	-0.0482015	0.688525	0.764482	Stard3nl
ENSMUSG00000003068	-0.106241	-0.122901	-0.0167149	0.847311	-0.0614462	-0.0781058	-0.0167149	0.842407	-0.0167149	0.847311	0.887924	Stk11
ENSMUSG00000003072	0.315605	-0.0787729	-0.394369	8.71762e-06	1.0657	0.671325	-0.394328	6.71058e-07	-0.394369	8.71762e-06	8.90083e-05	Atp5d
ENSMUSG00000003099	0.0269865	0.174457	0.147438	0.127247	-0.204747	-0.0572769	0.147438	0.119709	0.147438	0.127247	0.210031	Ppp5c
ENSMUSG00000003119	-0.1151	-0.0195591	0.0953566	0.355353	-0.867159	-0.771618	0.0955448	0.289966	0.0953566	0.355353	0.467283	Cdk12
ENSMUSG00000003131	0.0835162	-0.157806	-0.241308	0.00977539	0.52285	0.281528	-0.241421	0.00418095	-0.241308	0.00977539	0.0268609	Pafah1b2
ENSMUSG00000003135	0.311362	-0.0691368	-0.380442	5.22555e-05	0.671788	0.291289	-0.380492	2.93578e-06	-0.380442	5.22555e-05	0.000381097	Cnot11
ENSMUSG00000003153	-1.12617	-0.566932	0.559298	2.72897e-11	-1.34624	-0.787004	0.559298	7.72738e-11	0.559298	7.72738e-11	6.48321e-09	Slc2a3
ENSMUSG00000003154	-0.00180017	-0.197098	-0.195186	0.105969	-0.401579	-0.596877	-0.195411	0.138327	-0.195411	0.138327	0.224379	Foxj2
ENSMUSG00000003166	-0.0299723	0.251064	0.280968	0.00141473	-1.02036	-0.739324	0.280968	0.00434146	0.280968	0.00434146	0.0141027	Dgcr2
ENSMUSG00000003184	-0.250461	0.0717408	0.322059	0.00700458	-0.553577	-0.231375	0.322059	0.00787478	0.322059	0.00787478	0.0226276	Irf3
ENSMUSG00000003198	-0.332104	-0.1064	0.226122	0.209205	0.395548	0.621252	0.225739	0.209444	0.225739	0.209444	0.309443	Zfp959
ENSMUSG00000003199	0.329107	0.0670089	-0.262119	0.00520606	0.568054	0.305956	-0.262119	0.00357191	-0.262119	0.00520606	0.0162449	Mpnd
ENSMUSG00000003200	-0.0487351	-0.214419	-0.165614	0.139165	0.346414	0.180729	-0.165851	0.15316	-0.165851	0.15316	0.242705	Sh3gl1
ENSMUSG00000003208	0.00150458	-0.0724542	-0.0739989	0.633317	0.389929	0.31597	-0.0740898	0.608885	-0.0739989	0.633317	0.720505	Yju2
ENSMUSG00000003226	-0.0164789	0.120691	0.137129	0.08377	-0.56234	-0.425171	0.13725	0.0984385	0.13725	0.0984385	0.170483	Ranbp2
ENSMUSG00000003228	-0.0232193	-0.245695	-0.222408	0.0684968	0.0926055	-0.12987	-0.222433	0.0943642	-0.222433	0.0943642	0.165289	Grk5
ENSMUSG00000003233	-0.0646042	-0.269887	-0.205332	0.0330512	-0.293938	-0.499221	-0.205332	0.0400998	-0.205332	0.0400998	0.0831684	Dvl3
ENSMUSG00000003234	0.0308833	0.128211	0.0974164	0.342266	-0.120695	-0.0233671	0.0974164	0.392864	0.0974164	0.392864	0.504602	Abcf3
ENSMUSG00000003235	0.25055	0.0967385	-0.15378	0.0671819	0.603123	0.449312	-0.153825	0.053389	-0.15378	0.0671819	0.125679	Eif2b5
ENSMUSG00000003269	0.195744	-0.0864651	-0.282171	0.000776701	0.797221	0.515012	-0.282168	0.00123689	-0.282168	0.00123689	0.00520475	Cyth2
ENSMUSG00000003273	0.139201	0.240464	0.101525	0.635606	-0.7689	-0.667637	0.101264	0.688561	0.101264	0.688561	0.764482	Car11
ENSMUSG00000003299	0.174043	-0.0183572	-0.192431	0.149256	0.796454	0.604053	-0.192416	0.111094	-0.192431	0.149256	0.23785	Mrpl4
ENSMUSG00000003308	-0.0763172	-0.296906	-0.22067	0.0201065	0.329438	0.108849	-0.22067	0.0167093	-0.22067	0.0201065	0.0479174	Keap1
ENSMUSG00000003316	-0.130161	0.323762	0.453962	8.05846e-09	-1.7346	-1.28067	0.453985	5.48903e-07	0.453985	5.48903e-07	9.68476e-06	Glg1
ENSMUSG00000003344	0.162973	-0.166177	-0.3292	0.000800081	0.271352	-0.0577989	-0.329142	0.000656507	-0.3292	0.000800081	0.00359215	Btbd2
ENSMUSG00000003345	0.0750795	-0.154351	-0.229349	0.0104219	0.388094	0.158663	-0.229349	0.0107081	-0.229349	0.0107081	0.0288872	Csnk1g2
ENSMUSG00000003346	0.153507	-0.0754688	-0.229078	0.109171	0.827972	0.598996	-0.229075	0.0333144	-0.229078	0.109171	0.185025	Abhd17a
ENSMUSG00000003348	-0.291119	-0.445313	-0.154224	0.272011	0.0783981	-0.0757953	-0.15425	0.224196	-0.154224	0.272011	0.379262	Mob3a
ENSMUSG00000003352	0.359791	0.265424	-0.0943489	0.300643	0.139902	0.0455358	-0.0943856	0.245243	-0.0943489	0.300643	0.410087	Cacnb3
ENSMUSG00000003355	0.0842078	0.442067	0.357956	0.0215808	-0.244012	0.113847	0.35816	0.0274383	0.35816	0.0274383	0.0613489	Fkbp11
ENSMUSG00000003360	-0.000715508	-0.135298	-0.134617	0.0954826	0.160227	0.025644	-0.134617	0.0978642	-0.134617	0.0978642	0.169752	Ddx23
ENSMUSG00000003363	-0.307547	0.0449721	0.352403	0.000225873	-0.80192	-0.449401	0.352443	0.000325111	0.352443	0.000325111	0.00172905	Pld3
ENSMUSG00000003378	-0.225722	-0.0786185	0.147091	0.176955	-1.17848	-1.03138	0.147178	0.210117	0.147178	0.210117	0.309981	Grik5
ENSMUSG00000003380	-0.0783555	-0.127166	-0.0488041	0.653755	0.563802	0.514991	-0.0487666	0.627425	-0.0488041	0.653755	0.737252	Rabac1
ENSMUSG00000003382	-0.0339697	-0.0553514	-0.0213274	0.835813	-0.358456	-0.379838	-0.0213274	0.843313	-0.0213274	0.843313	0.88521	Etv3
ENSMUSG00000003402	-0.146412	0.255206	0.401591	1.82913e-05	-0.96836	-0.566741	0.401591	0.000141606	0.401591	0.000141606	0.000871027	Prkcsh
ENSMUSG00000003410	-0.203051	-0.361906	-0.158879	0.0651806	-0.478483	-0.637338	-0.15884	0.0491149	-0.158879	0.0651806	0.122482	Elavl3
ENSMUSG00000003420	-0.27322	0.135115	0.408504	0.00799013	-0.575433	-0.167098	0.408294	0.0147854	0.408294	0.0147854	0.0375972	Fcgrt
ENSMUSG00000003421	0.175539	-0.117913	-0.293509	0.0067125	0.457925	0.164473	-0.293509	0.00509375	-0.293509	0.0067125	0.0198915	Nosip
ENSMUSG00000003423	0.0322078	-0.257319	-0.289691	0.0118379	0.671977	0.38245	-0.289561	0.00498228	-0.289691	0.0118379	0.0314208	Pih1d1
ENSMUSG00000003429	0.367113	0.0708449	-0.296227	0.000249366	1.08104	0.784769	-0.296227	0.000386785	-0.296227	0.000386785	0.00199175	Rps11
ENSMUSG00000003435	-0.297022	-0.424388	-0.12732	0.121427	-0.111263	-0.238629	-0.127412	0.145822	-0.127412	0.145822	0.233674	Supt5
ENSMUSG00000003437	-0.0218764	0.259694	0.281665	0.00247558	-0.363944	-0.0823731	0.281574	0.00484779	0.281574	0.00484779	0.015346	Paf1
ENSMUSG00000003438	0.275958	0.122162	-0.153796	0.114696	0.512537	0.358741	-0.153796	0.117869	-0.153796	0.117869	0.196799	Timm50
ENSMUSG00000003444	0.26361	-0.109215	-0.372734	0.00974626	1.06928	0.696455	-0.372829	0.00460491	-0.372734	0.00974626	0.0268029	Med29
ENSMUSG00000003452	0.0539234	0.322538	0.268489	0.0314734	-0.565186	-0.296571	0.268631	0.00674326	0.268489	0.0314734	0.0687506	Bicd1
ENSMUSG00000003458	-0.226137	0.427084	0.653288	7.80944e-11	-1.47829	-0.825072	0.653168	6.24721e-08	0.653168	6.24721e-08	1.66653e-06	Ncstn
ENSMUSG00000003464	-0.142856	-0.18161	-0.0388016	0.657991	0.268448	0.229694	-0.0388016	0.658915	-0.0388016	0.658915	0.741242	Pex19
ENSMUSG00000003500	-0.431969	-0.394781	0.0372987	0.693163	0.0621631	0.0993515	0.037141	0.717204	0.037141	0.717204	0.786407	Impdh1
ENSMUSG00000003518	0.232662	-0.0384799	-0.271156	0.00302069	0.28583	0.0146885	-0.27114	0.0064732	-0.27114	0.0064732	0.019358	Dusp3
ENSMUSG00000003527	0.0104961	-0.00676677	-0.0172757	0.885809	0.263008	0.245745	-0.0172964	0.878378	-0.0172757	0.885809	0.915861	Ess2
ENSMUSG00000003528	-0.117077	-0.32506	-0.208048	0.0201548	0.684794	0.476811	-0.208048	0.0164283	-0.208048	0.0201548	0.0479982	Slc25a1
ENSMUSG00000003531	0.666891	0.173729	-0.493275	0.00268867	1.03811	0.544947	-0.493284	0.000803473	-0.493275	0.00268867	0.00965711	Dgcr6
ENSMUSG00000003534	0.511442	0.865005	0.35354	0.000215381	-1.34298	-0.989417	0.353704	0.00095739	0.353704	0.00095739	0.00417359	Ddr1
ENSMUSG00000003541	-0.81308	-0.697077	0.115999	0.287094	0.511573	0.627576	0.11593	0.200923	0.115999	0.287094	0.396336	Ier3
ENSMUSG00000003546	0.152619	0.816312	0.664294	3.7068e-06	0.738141	1.40183	0.663849	9.75537e-05	0.663849	9.75537e-05	0.000638735	Klc4
ENSMUSG00000003549	-0.158977	-0.160026	-0.00108042	0.986376	0.691782	0.690733	-0.00104052	0.992059	-0.00104052	0.992059	0.994631	Ercc1
ENSMUSG00000003559	0.452009	0.182118	-0.269941	0.00507928	0.515623	0.245732	-0.269941	0.00406021	-0.269941	0.00507928	0.0159533	As3mt
ENSMUSG00000003573	0.197757	0.212754	0.0152025	0.89992	-0.200083	-0.185086	0.014921	0.912787	0.014921	0.912787	0.935103	Homer3
ENSMUSG00000003575	-0.324668	0.229398	0.553943	1.96874e-05	-1.51841	-0.964346	0.554174	2.02694e-06	0.553943	1.96874e-05	0.000174908	Crtc1
ENSMUSG00000003581	-0.30993	0.281826	0.591952	0.000182445	-1.1476	-0.555843	0.591935	0.00137689	0.591935	0.00137689	0.00567515	Rnf215
ENSMUSG00000003604	0.177663	-0.156063	-0.333739	0.0297242	0.988243	0.654516	-0.333775	0.0188433	-0.333739	0.0297242	0.0655706	Aven
ENSMUSG00000003617	0.274012	0.714847	0.441621	0.0220227	-0.609432	-0.168597	0.441296	0.0740853	0.441296	0.0740853	0.135888	Cp
ENSMUSG00000003623	-0.114028	-0.043617	0.0702388	0.571451	-0.143026	-0.0726153	0.0703898	0.535057	0.0702388	0.571451	0.667257	Crot
ENSMUSG00000003644	-0.385577	-0.278348	0.107066	0.301658	-0.70842	-0.601191	0.107066	0.321245	0.107066	0.321245	0.431978	Rps6ka1
ENSMUSG00000003660	0.131178	0.260843	0.129729	0.0919402	-0.477216	-0.347551	0.129738	0.107409	0.129738	0.107409	0.182889	Snrnp200
ENSMUSG00000003662	0.276003	0.135925	-0.139951	0.224706	0.528289	0.388211	-0.140032	0.265143	-0.140032	0.265143	0.371852	Ciao1
ENSMUSG00000003680	0.22726	0.0320099	-0.195787	0.273466	0.215491	0.0202409	-0.195246	0.22379	-0.195787	0.273466	0.380921	Taf6l
ENSMUSG00000003721	-0.618839	-0.347206	0.271487	0.0117498	-0.283476	-0.0118429	0.271618	0.00392576	0.271487	0.0117498	0.0312282	Insig2
ENSMUSG00000003731	-0.0454641	-0.229622	-0.184269	0.0891219	-0.293961	-0.478119	-0.184148	0.0312313	-0.184269	0.0891219	0.157688	Kpna6
ENSMUSG00000003752	-0.234233	0.104693	0.338839	0.00375551	-0.419627	-0.080701	0.338892	0.0049307	0.338892	0.0049307	0.015579	Itpkc
ENSMUSG00000003762	-0.243624	0.111704	0.355365	0.014344	-0.543342	-0.188014	0.355213	0.0229353	0.355213	0.0229353	0.0532948	Coq8b
ENSMUSG00000003778	0.0460538	0.284214	0.238081	0.00703983	-0.442768	-0.204607	0.238081	0.00638206	0.238081	0.00703983	0.0206654	Brd8
ENSMUSG00000003779	1.2207	0.920471	-0.300133	0.0211192	0.503492	0.203259	-0.299914	0.0201673	-0.300133	0.0211192	0.0498933	Kif20a
ENSMUSG00000003808	0.0940121	-0.0950255	-0.188977	0.039868	0.440557	0.251519	-0.188977	0.0314143	-0.188977	0.039868	0.0828756	Farsa
ENSMUSG00000003809	-0.154641	-5.37884e-05	0.154603	0.438365	-0.0649341	0.0896532	0.154603	0.439604	0.154603	0.439604	0.549137	Gcdh
ENSMUSG00000003810	-0.0276666	0.240477	0.268067	0.0201391	-1.20587	-0.937725	0.268067	0.0253818	0.268067	0.0253818	0.0577523	Mast2
ENSMUSG00000003813	0.00536651	-0.0454569	-0.0508737	0.614848	0.324488	0.273664	-0.0509027	0.57542	-0.0508737	0.614848	0.704916	Rad23a
ENSMUSG00000003814	-0.0960378	0.24638	0.342483	3.3809e-05	-0.660206	-0.317789	0.342483	3.85718e-05	0.342483	3.85718e-05	0.000300245	Calr
ENSMUSG00000003847	-0.630808	-0.355311	0.275363	0.0127117	-1.61669	-1.34119	0.275538	0.00178086	0.275363	0.0127117	0.0332488	Nfat5
ENSMUSG00000003848	0.207622	0.116241	-0.0913628	0.312461	0.48803	0.396649	-0.0913628	0.287366	-0.0913628	0.312461	0.422425	Nob1
ENSMUSG00000003849	0.232365	0.31477	0.0824845	0.681293	1.13224	1.21464	0.0823966	0.624578	0.0824845	0.681293	0.759199	Nqo1
ENSMUSG00000003863	-0.450332	0.0493583	0.499763	4.67787e-06	-0.736737	-0.237047	0.499763	2.71579e-06	0.499763	4.67787e-06	5.50074e-05	Ppfia3
ENSMUSG00000003865	-0.54898	-0.03315	0.515787	4.81585e-08	-0.844897	-0.329067	0.515797	1.83457e-07	0.515797	1.83457e-07	3.94236e-06	Gys1
ENSMUSG00000003868	0.231444	-0.0745558	-0.306037	0.0028104	0.606898	0.300898	-0.306013	0.00299133	-0.306013	0.00299133	0.0104968	Ruvbl2
ENSMUSG00000003873	-0.00641427	-0.199697	-0.193168	0.0370468	0.803967	0.610685	-0.193368	0.0287083	-0.193168	0.0370468	0.078273	Bax
ENSMUSG00000003923	0.406466	0.0497254	-0.356761	5.61395e-05	0.928379	0.571638	-0.356761	4.86576e-05	-0.356761	5.61395e-05	0.000404148	Tfam
ENSMUSG00000003929	0.315878	0.151578	-0.164287	0.12624	0.11245	-0.0518504	-0.164335	0.150239	-0.164335	0.150239	0.239253	Zfp81
ENSMUSG00000003948	0.194465	0.0146909	-0.179781	0.0504597	0.390329	0.210555	-0.179781	0.0586833	-0.179781	0.0586833	0.112629	Mmd
ENSMUSG00000003949	0.514035	0.394401	-0.119695	0.312868	-0.386594	-0.506228	-0.119676	0.325837	-0.119676	0.325837	0.436576	Hlf
ENSMUSG00000003955	-0.895424	-1.18182	-0.286359	0.0244495	0.943385	0.656988	-0.286648	0.0273181	-0.286648	0.0273181	0.0611716	Fam162a
ENSMUSG00000003970	0.303017	0.0948422	-0.208119	0.0158078	0.947962	0.739787	-0.208119	0.0117756	-0.208119	0.0158078	0.0396061	Rpl8
ENSMUSG00000003992	0.624355	0.593863	-0.0305168	0.78719	0.372476	0.341983	-0.0304604	0.760548	-0.0305168	0.78719	0.841852	Ssbp2
ENSMUSG00000004031	0.472156	0.581278	0.108907	0.350863	-1.09942	-0.990301	0.109158	0.371195	0.109158	0.371195	0.482563	Brinp2
ENSMUSG00000004032	-0.449358	-0.755185	-0.305789	0.00902027	0.992119	0.686291	-0.305992	0.0043013	-0.305789	0.00902027	0.0251433	Gstm5
ENSMUSG00000004035	-0.832806	-1.31959	-0.487027	0.00767741	0.804398	0.317616	-0.487451	0.00280121	-0.487027	0.00767741	0.0221427	Gstm7
ENSMUSG00000004040	-0.832907	-0.779023	0.053768	0.534527	-0.52372	-0.469836	0.053768	0.529161	0.053768	0.534527	0.634829	Stat3
ENSMUSG00000004043	-0.395176	-0.594565	-0.199189	0.25916	0.0799197	-0.119469	-0.199989	0.277185	-0.199989	0.277185	0.385141	Stat5a
ENSMUSG00000004044	-0.324041	-0.888059	-0.564201	8.33739e-06	1.18441	0.620394	-0.564192	2.85804e-07	-0.564201	8.33739e-06	8.61287e-05	Cavin1
ENSMUSG00000004054	0.137031	-0.189432	-0.32639	0.00651605	0.223721	-0.102743	-0.326626	0.00760436	-0.326626	0.00760436	0.0219825	Map3k11
ENSMUSG00000004056	-0.0802603	-0.105715	-0.0253764	0.775933	0.0899213	0.0644667	-0.0253764	0.781939	-0.0253764	0.781939	0.838196	Akt2
ENSMUSG00000004069	-0.00442649	-0.205491	-0.201127	0.0254254	0.658851	0.457786	-0.201019	0.0137621	-0.201127	0.0254254	0.0578123	Dnaja3
ENSMUSG00000004070	0.287071	-0.243645	-0.530631	7.64102e-07	1.0038	0.473081	-0.530631	7.90671e-07	-0.530631	7.90671e-07	1.31113e-05	Hmox2
ENSMUSG00000004071	-0.0716696	-0.0776312	-0.00595669	0.954027	-0.0696315	-0.0755931	-0.00595669	0.954474	-0.00595669	0.954474	0.966973	Cdip1
ENSMUSG00000004096	0.323471	-0.0479603	-0.371403	0.000114197	1.26611	0.894681	-0.371352	5.00574e-05	-0.371403	0.000114197	0.000725964	Cwc15
ENSMUSG00000004098	-0.649436	0.146238	0.795999	1.09749e-06	-1.5884	-0.792728	0.795682	5.37117e-05	0.795682	5.37117e-05	0.00039002	Col5a3
ENSMUSG00000004099	0.331666	0.367929	0.036178	0.69702	-0.634979	-0.598716	0.0362491	0.720384	0.0362491	0.720384	0.788604	Dnmt1
ENSMUSG00000004100	0.153034	0.175725	0.0227859	0.779535	-0.0428048	-0.0201141	0.0227859	0.792015	0.0227859	0.792015	0.845035	Ppan
ENSMUSG00000004113	-0.718664	0.350506	1.06875	5.4565e-05	-2.30505	-1.23588	1.0693	2.10353e-15	1.06875	5.4565e-05	0.000393941	Cacna1b
ENSMUSG00000004127	-0.268039	0.0327175	0.301095	0.0639975	0.0715867	0.372343	0.300745	0.0706776	0.300745	0.0706776	0.130825	Trmt10a
ENSMUSG00000004151	-0.147513	-0.442049	-0.294634	0.00984542	-0.36288	-0.657416	-0.294634	0.0145478	-0.294634	0.0145478	0.0370775	Etv1
ENSMUSG00000004207	-0.260783	0.364894	0.6257	3.75977e-13	-1.27468	-0.649005	0.625645	1.66758e-09	0.625645	1.66758e-09	8.34369e-08	Psap
ENSMUSG00000004221	-0.258161	-0.185986	0.0721189	0.470347	-0.00275987	0.0694153	0.0720352	0.473875	0.0720352	0.473875	0.580411	Ikbkg
ENSMUSG00000004233	-0.235476	0.332809	0.567918	0.0017556	-0.682502	-0.114217	0.568315	0.000562207	0.567918	0.0017556	0.00685672	Wars2
ENSMUSG00000004263	0.0431828	-0.254572	-0.297911	0.00147164	-0.38628	-0.684036	-0.297788	0.000363817	-0.297911	0.00147164	0.00597748	Atn1
ENSMUSG00000004264	0.295111	0.132818	-0.162298	0.0572569	0.511511	0.349218	-0.162323	0.0402912	-0.162298	0.0572569	0.110419	Phb2
ENSMUSG00000004267	-1.20376	-0.956463	0.247227	0.0223737	-0.210172	0.0371259	0.247193	0.0030786	0.247227	0.0223737	0.052255	Eno2
ENSMUSG00000004268	0.288383	-0.00673215	-0.294952	0.00408387	0.93952	0.644405	-0.295181	0.00308564	-0.294952	0.00408387	0.0134396	Emg1
ENSMUSG00000004270	-0.596962	0.00422974	0.601199	2.4855e-07	-0.863217	-0.262025	0.601244	2.67955e-06	0.601244	2.67955e-06	3.50432e-05	Lpcat3
ENSMUSG00000004285	0.204496	-0.288547	-0.493054	3.13426e-07	1.37795	0.884902	-0.493054	5.17751e-07	-0.493054	5.17751e-07	9.24057e-06	Atp6v1f
ENSMUSG00000004317	-0.0675128	0.455808	0.523264	2.96317e-08	-1.52768	-1.00436	0.523389	1.3929e-07	0.523389	1.3929e-07	3.16216e-06	Clcn5
ENSMUSG00000004319	-0.758893	-0.465805	0.293062	0.00102948	-0.682997	-0.389909	0.292967	0.00472149	0.292967	0.00472149	0.0150409	Clcn3
ENSMUSG00000004347	-0.268375	0.0233708	0.291517	0.0320925	-0.522506	-0.230761	0.291806	0.0241193	0.291517	0.0320925	0.0698497	Pde1c
ENSMUSG00000004356	-0.0916832	0.289004	0.380689	0.000335587	-1.22157	-0.840886	0.380672	0.0028887	0.380672	0.0028887	0.0102043	Utp20
ENSMUSG00000004360	0.208902	0.112015	-0.0968859	0.321075	-0.311745	-0.408632	-0.0969383	0.360507	-0.0969383	0.360507	0.47264	9330159F19Rik
ENSMUSG00000004364	0.285766	-0.115219	-0.40106	2.47018e-05	0.633596	0.232612	-0.40106	8.75148e-06	-0.40106	2.47018e-05	0.000210709	Cul3
ENSMUSG00000004383	-0.163472	0.0407707	0.204253	0.0298025	-0.765245	-0.561002	0.204253	0.0265753	0.204253	0.0298025	0.0657144	Large1
ENSMUSG00000004393	-0.0354186	0.142014	0.177374	0.10292	-0.290307	-0.112874	0.177374	0.0837578	0.177374	0.10292	0.17649	Ddx56
ENSMUSG00000004394	-0.0908614	0.281751	0.37264	3.67098e-05	-0.657725	-0.285113	0.37264	2.29726e-05	0.37264	3.67098e-05	0.000289334	Tmed4
ENSMUSG00000004446	-0.070995	-0.0846678	-0.0138202	0.909739	0.205099	0.191426	-0.0137261	0.896522	-0.0138202	0.909739	0.933216	Bid
ENSMUSG00000004451	-0.0524237	-0.399543	-0.347207	0.0019558	0.748543	0.401424	-0.347207	0.00103881	-0.347207	0.0019558	0.0075119	Ralb
ENSMUSG00000004455	0.019092	-0.102355	-0.121374	0.139616	0.583324	0.461877	-0.121374	0.138298	-0.121374	0.139616	0.225815	Ppp1cc
ENSMUSG00000004460	-0.154072	0.172891	0.326971	0.000832668	-0.587328	-0.260365	0.326971	0.00164523	0.326971	0.00164523	0.00653031	Dnajb11
ENSMUSG00000004462	-0.160031	-0.0240761	0.136114	0.339757	0.439014	0.574969	0.135948	0.315006	0.136114	0.339757	0.4512	Tbccd1
ENSMUSG00000004500	0.624821	0.277347	-0.347315	0.00699442	0.0327998	-0.314674	-0.347516	0.0122441	-0.347516	0.0122441	0.032235	Zfp324
ENSMUSG00000004508	0.142176	0.207809	0.065839	0.564901	0.395901	0.461534	0.0656296	0.64156	0.0656296	0.64156	0.727333	Gab2
ENSMUSG00000004530	-0.133656	-0.109486	0.0240815	0.777986	-0.160432	-0.136262	0.0242133	0.743341	0.0240815	0.777986	0.835238	Coro1c
ENSMUSG00000004535	0.183334	-0.112334	-0.295754	0.000106136	0.630289	0.33462	-0.295754	6.97106e-05	-0.295754	0.000106136	0.000686881	Tax1bp1
ENSMUSG00000004558	-0.74668	-0.791421	-0.0446748	0.694645	0.101103	0.0563624	-0.0448993	0.700185	-0.0448993	0.700185	0.773658	Ndrg2
ENSMUSG00000004561	0.0759722	0.541144	0.465073	0.00177723	-1.18528	-0.720106	0.465413	0.0049425	0.465413	0.0049425	0.0155882	Mettl17
ENSMUSG00000004562	-0.246811	0.299091	0.545636	9.75721e-06	-1.42593	-0.880027	0.54594	8.1334e-07	0.545636	9.75721e-06	9.77373e-05	Arhgef40
ENSMUSG00000004565	-0.786725	0.250641	1.0373	2.33927e-08	-2.46121	-1.42385	1.03738	1.17804e-05	1.03738	1.17804e-05	0.000114691	Pnpla6
ENSMUSG00000004567	-0.175386	0.578252	0.753549	4.11446e-12	-1.55118	-0.797538	0.753638	1.34935e-09	0.753638	1.34935e-09	6.96292e-08	Mcoln1
ENSMUSG00000004568	0.634231	0.755594	0.121417	0.100606	-0.45217	-0.330807	0.121368	0.105971	0.121368	0.105971	0.180759	Arhgef18
ENSMUSG00000004591	-0.167876	-0.0360774	0.131762	0.158557	-0.267609	-0.13581	0.131762	0.132806	0.131762	0.158557	0.249197	Pkn2
ENSMUSG00000004610	0.544843	0.278788	-0.265832	0.0250384	1.03627	0.770211	-0.266114	0.0246653	-0.265832	0.0250384	0.0571	Etfb
ENSMUSG00000004626	-0.501219	-0.0208845	0.480045	0.00617487	-1.28291	-0.802574	0.480303	0.00670662	0.480303	0.00670662	0.0198904	Stxbp2
ENSMUSG00000004631	-0.247186	0.0548024	0.302086	0.00151572	-0.492597	-0.190608	0.302086	0.00199456	0.302086	0.00199456	0.00761262	Sgce
ENSMUSG00000004633	0.691989	0.44129	-0.250753	0.0160392	0.252073	0.00137386	-0.250732	0.020606	-0.250732	0.020606	0.0489222	Chn2
ENSMUSG00000004637	0.228346	0.339154	0.110602	0.483014	0.0608267	0.171635	0.110756	0.430596	0.110602	0.483014	0.588808	Wwox
ENSMUSG00000004642	0.416853	0.334165	-0.0826416	0.423412	0.415814	0.333125	-0.0826583	0.379618	-0.0826416	0.423412	0.533404	Slbp
ENSMUSG00000004661	-0.737265	-0.65194	0.0852865	0.674018	-0.444067	-0.358742	0.0848579	0.677482	0.0848579	0.677482	0.755956	Arid3b
ENSMUSG00000004665	-1.10969	-1.28074	-0.171096	0.0939223	0.711606	0.540552	-0.171105	0.0568621	-0.171096	0.0939223	0.164618	Cnn2
ENSMUSG00000004667	0.260898	0.0889237	-0.17182	0.0795844	0.634594	0.46262	-0.171985	0.104878	-0.171985	0.104878	0.179289	Polr2e
ENSMUSG00000004677	-0.277108	0.0287851	0.305936	0.176685	-1.48714	-1.18125	0.305808	0.339031	0.305808	0.339031	0.450355	Myo9b
ENSMUSG00000004698	0.790019	0.655629	-0.134078	0.414541	0.0467135	-0.0876759	-0.134176	0.46219	-0.134176	0.46219	0.570267	Hdac9
ENSMUSG00000004768	0.0674293	0.173462	0.106081	0.451083	-0.235253	-0.12922	0.106081	0.456388	0.106081	0.456388	0.564563	Rab23
ENSMUSG00000004771	0.296477	0.173461	-0.12282	0.348051	0.883027	0.760011	-0.123071	0.391879	-0.123071	0.391879	0.503851	Rab11a
ENSMUSG00000004788	0.152504	-0.313695	-0.466158	4.8008e-06	0.817034	0.350834	-0.466204	1.52554e-07	-0.466158	4.8008e-06	5.60112e-05	Eif2b2
ENSMUSG00000004789	-0.132185	-0.08377	0.0484682	0.527821	-0.181702	-0.133287	0.0484682	0.528962	0.0484682	0.528962	0.630379	Dlst
ENSMUSG00000004791	-0.415144	-0.0573542	0.357813	0.0077678	-0.592597	-0.234807	0.357813	0.00874418	0.357813	0.00874418	0.024578	Pgf
ENSMUSG00000004798	0.325169	0.148445	-0.176768	0.0743801	0.0077582	-0.168966	-0.176768	0.0715804	-0.176768	0.0743801	0.136255	Ulk2
ENSMUSG00000004815	-0.573294	0.228979	0.802445	5.36121e-05	-1.74149	-0.939212	0.802535	0.00150818	0.802535	0.00150818	0.00609392	Dgkq
ENSMUSG00000004843	-0.112618	-0.409123	-0.296385	0.035388	1.14994	0.853434	-0.296632	0.0146261	-0.296385	0.035388	0.07553	Chmp2b
ENSMUSG00000004846	-0.238208	0.216827	0.454964	4.2425e-06	-1.09068	-0.635648	0.455119	0.000132613	0.455119	0.000132613	0.000821741	Plod3
ENSMUSG00000004849	-0.0483492	-0.339566	-0.291252	0.00642615	0.873277	0.582061	-0.291276	0.000682136	-0.291252	0.00642615	0.0192402	Ap1s1
ENSMUSG00000004865	-0.114715	0.198737	0.313456	0.00143589	-0.697877	-0.384425	0.313456	0.000838162	0.313456	0.00143589	0.00586309	Srpk1
ENSMUSG00000004880	-0.0301351	0.310261	0.340328	0.000323381	-0.840652	-0.500256	0.340447	0.0014774	0.340447	0.0014774	0.0059911	Lbr
ENSMUSG00000004891	-0.656296	0.275866	0.932227	8.07764e-21	0.0144773	0.946639	0.932225	2.8447e-15	0.932225	2.8447e-15	8.41445e-13	Nes
ENSMUSG00000004892	-0.176599	0.0245098	0.201233	0.0645097	-0.472861	-0.271751	0.200993	0.0844808	0.200993	0.0844808	0.151103	Bcan
ENSMUSG00000004895	0.43801	-0.121085	-0.559218	1.23577e-08	0.942788	0.383693	-0.559161	7.47676e-10	-0.559218	1.23577e-08	4.47057e-07	Prcc
ENSMUSG00000004896	-0.025405	0.371141	0.39659	0.00115093	-0.799697	-0.403152	0.396483	0.00315806	0.396483	0.00315806	0.0109383	Rrnad1
ENSMUSG00000004897	0.305413	-0.0796519	-0.385141	2.64467e-06	1.00871	0.623643	-0.385077	4.6847e-07	-0.385141	2.64467e-06	3.47225e-05	Hdgf
ENSMUSG00000004929	0.341079	0.243612	-0.0975396	0.266118	0.177019	0.079551	-0.0975396	0.263549	-0.0975396	0.266118	0.37275	Thop1
ENSMUSG00000004931	-0.297513	-0.395084	-0.097415	0.415583	0.410795	0.313224	-0.0976618	0.424772	-0.0976618	0.424772	0.534727	Apba3
ENSMUSG00000004933	-0.54238	0.325226	0.866861	9.61175e-06	-1.67612	-0.808515	0.867981	1.43209e-05	0.867981	1.43209e-05	0.000134406	Matk
ENSMUSG00000004934	-0.202209	-0.0587851	0.143463	0.231881	-0.0609246	0.0824991	0.143495	0.285407	0.143495	0.285407	0.394348	Pias4
ENSMUSG00000004936	-0.620368	-0.874582	-0.254132	0.00414583	0.705637	0.451422	-0.254238	0.00171445	-0.254132	0.00414583	0.0136035	Map2k1
ENSMUSG00000004937	0.111658	-0.138071	-0.249682	0.00310194	0.30027	0.050541	-0.249738	0.00210685	-0.249682	0.00310194	0.0108095	Sgta
ENSMUSG00000004945	0.436824	0.112816	-0.323917	0.0059797	1.15744	0.833433	-0.324115	0.00212358	-0.323917	0.0059797	0.0181302	Tmem242
ENSMUSG00000004947	-0.294309	-0.424633	-0.130325	0.250663	0.430145	0.299821	-0.130511	0.217031	-0.130325	0.250663	0.355912	Dtx2
ENSMUSG00000004952	-0.663704	-0.00254618	0.66167	0.000736237	-1.0405	-0.379346	0.661053	0.00358055	0.661053	0.00358055	0.0120838	Rasa4
ENSMUSG00000004961	-0.629755	-0.559065	0.070462	0.640404	0.484402	0.555092	0.0705133	0.566506	0.070462	0.640404	0.726677	Syt5
ENSMUSG00000004980	0.148976	0.13862	-0.0102966	0.878691	0.400699	0.390343	-0.0104101	0.875349	-0.0102966	0.878691	0.910749	Hnrnpa2b1
ENSMUSG00000004994	-0.0203634	-0.139376	-0.118816	0.402813	0.602673	0.48366	-0.119108	0.40796	-0.119108	0.40796	0.519546	Ccdc130
ENSMUSG00000004996	0.327127	0.391744	0.0646459	0.680311	0.00494075	0.0695577	0.0647948	0.698734	0.0647948	0.698734	0.772725	Mri1
ENSMUSG00000005034	0.309075	-0.0873269	-0.396325	1.22299e-06	0.262819	-0.133582	-0.396325	1.64888e-06	-0.396325	1.64888e-06	2.35886e-05	Prkacb
ENSMUSG00000005043	0.103877	0.519476	0.415474	0.00516734	-1.60257	-1.18697	0.416058	0.0195833	0.416058	0.0195833	0.0469708	Sgsh
ENSMUSG00000005045	0.299346	0.526887	0.227391	0.0755185	-1.45646	-1.22892	0.227564	0.125301	0.227564	0.125301	0.207432	Chd5
ENSMUSG00000005054	-0.271037	-0.572235	-0.301174	0.00759491	1.46862	1.16742	-0.301132	0.00133454	-0.301174	0.00759491	0.0219615	Cstb
ENSMUSG00000005057	0.116318	0.0127221	-0.103672	0.319307	-0.04298	-0.146576	-0.103672	0.325757	-0.103672	0.325757	0.436559	Sh2b2
ENSMUSG00000005069	-0.253702	-0.0167054	0.236922	0.022695	-0.480293	-0.243296	0.236922	0.0184785	0.236922	0.022695	0.0528463	Pex5
ENSMUSG00000005078	0.029506	0.10713	0.0777109	0.403151	0.151823	0.229447	0.0775536	0.39605	0.0777109	0.403151	0.514971	Jkamp
ENSMUSG00000005102	-0.447299	-0.121698	0.32533	0.00540081	-1.01114	-0.685541	0.325583	0.00171488	0.32533	0.00540081	0.0167294	Eif2ak4
ENSMUSG00000005103	-0.645475	-0.662876	-0.0174697	0.821802	0.210743	0.193342	-0.0174697	0.818431	-0.0174697	0.821802	0.86825	Wdr1
ENSMUSG00000005107	0.00787728	0.0966345	0.0886725	0.631759	-0.26359	-0.174833	0.0887349	0.651929	0.0887349	0.651929	0.736018	Slc2a9
ENSMUSG00000005124	-0.832341	-0.379156	0.453214	0.000748801	-0.401269	0.0519167	0.453214	0.000894935	0.453214	0.000894935	0.00393029	Ccn4
ENSMUSG00000005125	-2.07254	-1.8599	0.21269	0.0810825	0.419799	0.632442	0.212214	0.0347091	0.21269	0.0810825	0.14619	Ndrg1
ENSMUSG00000005142	-0.0593799	0.516868	0.576259	2.92442e-06	-1.39462	-0.818371	0.576229	2.48219e-05	0.576229	2.48219e-05	0.000211512	Man2b1
ENSMUSG00000005148	-0.208505	-0.435419	-0.227037	0.0162238	0.300198	0.0732839	-0.227037	0.0104837	-0.227037	0.0162238	0.0403967	Klf5
ENSMUSG00000005150	0.305556	0.308792	0.00320356	0.983641	0.0223958	0.025632	0.00330389	0.981544	0.00320356	0.983641	0.988063	Wdr83
ENSMUSG00000005161	0.483282	0.101915	-0.381341	8.29153e-05	1.03498	0.653612	-0.381306	0.000733166	-0.381306	0.000733166	0.00334565	Prdx2
ENSMUSG00000005198	0.0757054	0.026294	-0.0493842	0.564319	-1.41241	-1.46182	-0.0493842	0.589782	-0.0493842	0.589782	0.683424	Polr2a
ENSMUSG00000005202	-0.356934	-0.0611715	0.296153	0.0971068	-0.884429	-0.588667	0.295851	0.154805	0.295851	0.154805	0.244484	Shbg
ENSMUSG00000005204	-0.0544533	0.129671	0.184073	0.0995686	-0.31306	-0.128935	0.184145	0.0406305	0.184073	0.0995686	0.172135	Senp3
ENSMUSG00000005225	-0.244755	-0.0836109	0.161282	0.132303	0.0754013	0.236546	0.161046	0.130568	0.161282	0.132303	0.216812	Plekha8
ENSMUSG00000005262	-0.19053	-0.192728	-0.00220264	0.980034	0.32095	0.318752	-0.00216285	0.979357	-0.00220264	0.980034	0.98575	Ufd1
ENSMUSG00000005267	-0.231331	0.0534979	0.284823	0.0603354	-0.435981	-0.151153	0.284823	0.0565673	0.284823	0.0603354	0.115141	Zfp287
ENSMUSG00000005299	-0.222999	-0.0573118	0.16576	0.156864	-0.211538	-0.0458505	0.165681	0.211281	0.165681	0.211281	0.311214	Letm1
ENSMUSG00000005312	0.0928013	-0.192558	-0.285306	0.00102569	0.396165	0.110806	-0.285283	0.00034161	-0.285306	0.00102569	0.00444436	Ubqln1
ENSMUSG00000005354	0.380879	0.150762	-0.230069	0.00555736	1.10616	0.876042	-0.230069	0.00511471	-0.230069	0.00555736	0.0171128	Txn2
ENSMUSG00000005362	0.233693	0.0248624	-0.208867	0.0552056	0.732635	0.523804	-0.208867	0.0532537	-0.208867	0.0552056	0.107223	Crbn
ENSMUSG00000005370	0.326012	0.176712	-0.149331	0.103296	0.0723047	-0.076995	-0.149331	0.0944357	-0.149331	0.103296	0.176945	Msh6
ENSMUSG00000005371	-0.0717694	-0.280289	-0.208543	0.0200881	-0.116655	-0.325175	-0.208505	0.0301233	-0.208505	0.0301233	0.0663346	Fbxo11
ENSMUSG00000005374	-0.692915	-0.02756	0.665219	4.89871e-08	-1.57579	-0.910438	0.665415	4.85403e-06	0.665415	4.85403e-06	5.65667e-05	Tbl2
ENSMUSG00000005378	0.0585691	0.149907	0.0915543	0.58459	-0.207582	-0.116244	0.0911852	0.623509	0.0911852	0.623509	0.712053	Bud23
ENSMUSG00000005410	1.63563	1.30434	-0.331497	0.0225744	0.6241	0.292809	-0.330976	0.011969	-0.331497	0.0225744	0.0526266	Mcm5
ENSMUSG00000005413	-0.881687	-0.899366	-0.0173772	0.90808	1.0986	1.08092	-0.0177531	0.90206	-0.0173772	0.90808	0.931799	Hmox1
ENSMUSG00000005417	0.042317	-0.0532041	-0.0954674	0.239845	-0.215898	-0.311419	-0.0954674	0.257302	-0.0954674	0.257302	0.36344	Mprip
ENSMUSG00000005442	-0.445093	-0.271675	0.173239	0.0936109	-1.43161	-1.25819	0.173481	0.0759558	0.173239	0.0936109	0.164129	Cic
ENSMUSG00000005447	-0.363991	-0.67453	-0.310388	0.00757608	0.866481	0.555941	-0.310585	0.00419841	-0.310388	0.00757608	0.0219259	Pafah1b3
ENSMUSG00000005469	0.268796	-0.168024	-0.436895	7.52194e-07	0.653623	0.216802	-0.436895	3.87592e-07	-0.436895	7.52194e-07	1.2608e-05	Prkaca
ENSMUSG00000005481	-0.0883793	0.0308982	0.119223	0.273511	0.328656	0.447934	0.119223	0.2547	0.119223	0.273511	0.380931	Ddx39
ENSMUSG00000005483	0.0411536	-0.265046	-0.306063	0.00197656	0.937533	0.631333	-0.306272	0.00129567	-0.306063	0.00197656	0.00756114	Dnajb1
ENSMUSG00000005501	-0.359752	0.308794	0.668109	9.22235e-05	-1.32881	-0.660262	0.668485	4.58431e-07	0.668109	9.22235e-05	0.00060979	Usp40
ENSMUSG00000005505	0.159113	0.312706	0.153666	0.228866	-0.158052	-0.00445888	0.153666	0.23956	0.153666	0.23956	0.343199	Kbtbd4
ENSMUSG00000005506	0.040217	-0.135587	-0.175822	0.0394698	0.0536246	-0.12218	-0.175864	0.050157	-0.175864	0.050157	0.0993361	Celf1
ENSMUSG00000005510	0.18322	0.0149315	-0.168305	0.0794604	0.620285	0.451997	-0.168305	0.0721191	-0.168305	0.0794604	0.143755	Ndufs3
ENSMUSG00000005514	-0.622008	0.0482939	0.670283	1.13783e-10	-1.34586	-0.675557	0.670314	2.0505e-07	0.670314	2.0505e-07	4.3506e-06	Por
ENSMUSG00000005533	-0.0668199	0.4887	0.555487	2.35913e-08	-2.14832	-1.5928	0.555487	2.1959e-09	0.555487	2.35913e-08	7.43754e-07	Igf1r
ENSMUSG00000005534	-1.24204	-0.597637	0.644323	6.12727e-08	-1.92228	-1.27788	0.644323	5.26902e-09	0.644323	6.12727e-08	1.63888e-06	Insr
ENSMUSG00000005566	0.24073	0.229289	-0.0114424	0.880876	-0.112952	-0.124393	-0.0114424	0.885324	-0.0114424	0.885324	0.915454	Trim28
ENSMUSG00000005575	0.303277	-0.15202	-0.455294	5.81791e-09	0.857982	0.402685	-0.455294	5.02607e-10	-0.455294	5.81791e-09	2.34754e-07	Ube2m
ENSMUSG00000005609	-0.0457306	-0.0412129	0.00451175	0.957758	-0.351875	-0.347358	0.0044931	0.954663	0.00451175	0.957758	0.969519	Ctr9
ENSMUSG00000005610	0.270386	0.0455528	-0.224899	0.00364513	0.522587	0.297754	-0.224861	0.00139285	-0.224899	0.00364513	0.0122606	Eif4g2
ENSMUSG00000005611	-0.474344	-0.583099	-0.109128	0.460798	-0.885637	-0.994391	-0.108817	0.457173	-0.109128	0.460798	0.568758	Mrvi1
ENSMUSG00000005615	0.123117	-0.221567	-0.344839	0.00120189	0.312165	-0.0325201	-0.344703	0.000492083	-0.344839	0.00120189	0.00507023	Pcyt1a
ENSMUSG00000005621	0.160621	-0.058004	-0.218747	0.0890675	-0.447485	-0.666109	-0.218666	0.0440705	-0.218747	0.0890675	0.157619	Zfp592
ENSMUSG00000005625	0.0426681	-0.343547	-0.386124	4.90518e-06	1.01125	0.625037	-0.386159	7.1606e-07	-0.386124	4.90518e-06	5.70306e-05	Psmd4
ENSMUSG00000005656	-0.0455079	-0.211034	-0.165514	0.0804652	0.603579	0.438053	-0.165514	0.0596706	-0.165514	0.0804652	0.145155	Snx6
ENSMUSG00000005667	-0.0457959	-0.232888	-0.187004	0.0359989	0.905193	0.718101	-0.187127	0.0205299	-0.187004	0.0359989	0.0765414	Mthfd2
ENSMUSG00000005674	-0.0247066	-0.230794	-0.206162	0.0910811	0.537214	0.331126	-0.206222	0.0621912	-0.206162	0.0910811	0.160365	Tomm40l
ENSMUSG00000005682	-0.117084	0.639384	0.75634	1.22056e-12	-1.55505	-0.798585	0.756636	4.69492e-12	0.756636	4.69492e-12	5.68878e-10	Pan2
ENSMUSG00000005683	0.27193	-0.0338224	-0.305701	4.28782e-05	0.613323	0.307571	-0.305701	4.95111e-06	-0.305701	4.28782e-05	0.000325699	Cs
ENSMUSG00000005686	-0.269378	-0.562694	-0.293243	0.00853317	-0.296686	-0.590003	-0.293331	0.0152481	-0.293331	0.0152481	0.0384722	Ampd3
ENSMUSG00000005687	0.350439	0.0286416	-0.321833	0.00140673	1.00067	0.678877	-0.321909	0.000261564	-0.321833	0.00140673	0.00576191	Bcas2
ENSMUSG00000005698	0.114011	-0.0279378	-0.141971	0.093723	-0.0347926	-0.176741	-0.141971	0.0962359	-0.141971	0.0962359	0.167708	Ctcf
ENSMUSG00000005699	-0.348752	-0.546329	-0.197419	0.188459	0.710691	0.513115	-0.19795	0.156325	-0.197419	0.188459	0.284756	Pard6a
ENSMUSG00000005718	0.483489	0.399191	-0.0840864	0.571635	-0.208869	-0.293166	-0.0840864	0.605737	-0.0840864	0.605737	0.697572	Tfap4
ENSMUSG00000005732	0.553125	-0.0066775	-0.559877	2.15355e-10	1.46084	0.901038	-0.559776	3.09591e-14	-0.559877	2.15355e-10	1.42489e-08	Ranbp1
ENSMUSG00000005774	-0.0899015	-0.020639	0.0692194	0.538594	-0.467871	-0.398609	0.0692194	0.538008	0.0692194	0.538594	0.638302	Rfx5
ENSMUSG00000005779	0.249717	-0.0780602	-0.327784	0.000593558	1.07102	0.743238	-0.32771	0.00015662	-0.327784	0.000593558	0.00279467	Psmb4
ENSMUSG00000005802	-0.28197	-0.32919	-0.0470908	0.637871	0.177219	0.129998	-0.0472955	0.647715	-0.0472955	0.647715	0.732699	Slc30a4
ENSMUSG00000005804	0.184752	0.0447792	-0.140027	0.246016	0.34637	0.206397	-0.139944	0.176247	-0.140027	0.246016	0.350769	Bloc1s6
ENSMUSG00000005813	0.0171767	0.141537	0.124288	0.1721	0.00698655	0.131347	0.124339	0.132169	0.124288	0.1721	0.265177	Metap1
ENSMUSG00000005823	-0.408938	-0.170575	0.238252	0.0250354	-0.446179	-0.207816	0.238252	0.0224292	0.238252	0.0250354	0.0571	Gpr108
ENSMUSG00000005846	0.336085	0.0684457	-0.267659	0.00230337	0.687639	0.42	-0.267579	0.00337166	-0.267579	0.00337166	0.0114984	Rsl1d1
ENSMUSG00000005871	-0.24573	0.993263	1.23919	4.58843e-30	-0.63919	0.599802	1.23897	2.43821e-18	1.23897	2.43821e-18	1.22606e-15	Apc
ENSMUSG00000005873	-0.275666	-0.176567	0.0990674	0.247181	0.110303	0.209402	0.0991429	0.237126	0.0990674	0.247181	0.352028	Reep5
ENSMUSG00000005881	-0.0139354	0.293936	0.307997	0.00374897	-0.0952833	0.212588	0.307997	0.00357909	0.307997	0.00374897	0.0125324	Ergic3
ENSMUSG00000005882	0.235439	0.0677017	-0.167653	0.127483	0.413708	0.245971	-0.167653	0.145529	-0.167653	0.145529	0.233316	Uqcc1
ENSMUSG00000005886	-0.127152	-0.219369	-0.0923494	0.32022	-0.937832	-1.03005	-0.0921602	0.342566	-0.0921602	0.342566	0.45421	Ncoa2
ENSMUSG00000005893	-0.282845	-0.0804132	0.202433	0.0153089	-0.924216	-0.721784	0.202433	0.00945171	0.202433	0.0153089	0.0386061	Nr2c2
ENSMUSG00000005897	-0.0264024	-0.11891	-0.0926266	0.411313	-0.0452284	-0.137736	-0.0926266	0.418233	-0.0926266	0.418233	0.529477	Nr2c1
ENSMUSG00000005899	0.238148	0.276539	0.0382803	0.734514	-0.495177	-0.456786	0.0385304	0.743373	0.0385304	0.743373	0.807267	Smpd4
ENSMUSG00000005907	-0.36972	0.845621	1.21522	1.3859e-12	-1.83837	-0.623024	1.21583	4.56623e-14	1.21522	1.3859e-12	1.93583e-10	Pex1
ENSMUSG00000005917	-0.0109722	-0.35397	-0.343131	0.0668473	0.274203	-0.0687952	-0.343489	0.0573287	-0.343131	0.0668473	0.125146	Otx1
ENSMUSG00000005936	0.0346634	-0.00183349	-0.0365499	0.680453	0.133045	0.096548	-0.0365499	0.686594	-0.0365499	0.686594	0.763076	Kctd20
ENSMUSG00000005949	0.365621	0.764871	0.399112	0.00480269	-1.08366	-0.684407	0.399557	0.0118333	0.399557	0.0118333	0.0314169	Ctns
ENSMUSG00000005968	-0.507007	-0.460277	0.0469243	0.754578	0.249097	0.295827	0.0464329	0.756165	0.0464329	0.756165	0.8171	Tuft1
ENSMUSG00000005973	0.0838445	0.188755	0.104971	0.275365	0.0474956	0.152407	0.104971	0.268479	0.104971	0.275365	0.383173	Rcn1
ENSMUSG00000005981	0.297198	0.337042	0.0398522	0.623704	0.0410519	0.0808961	0.0398522	0.614626	0.0398522	0.623704	0.712147	Trap1
ENSMUSG00000005982	0.438708	-0.447958	-0.886464	0.110493	0.74582	-0.140848	-0.886191	0.180138	-0.886191	0.180138	0.275202	Naa60
ENSMUSG00000006005	0.0392868	-0.121223	-0.160575	0.0504819	0.154267	-0.00624211	-0.160575	0.0559217	-0.160575	0.0559217	0.108363	Tpr
ENSMUSG00000006010	-0.0164189	-0.0129226	0.00352595	0.973019	0.260361	0.263858	0.00352595	0.973942	0.00352595	0.973942	0.981842	Odr4
ENSMUSG00000006019	0.904184	1.03601	0.13175	0.408058	-0.665469	-0.533647	0.132516	0.4508	0.132516	0.4508	0.559491	Dhx34
ENSMUSG00000006021	-0.655784	-0.0621669	0.5938	0.0043527	-0.509534	0.0840829	0.593301	0.00585613	0.593301	0.00585613	0.0178416	Kptn
ENSMUSG00000006024	-0.0698232	-0.027833	0.0419294	0.70344	-0.0205506	0.0214395	0.0419294	0.690665	0.0419294	0.70344	0.775968	Napa
ENSMUSG00000006050	-0.0409949	-0.251497	-0.210455	0.125154	1.0301	0.819602	-0.210528	0.0917044	-0.210455	0.125154	0.207257	Sra1
ENSMUSG00000006057	0.431225	0.0323531	-0.398967	0.000206595	1.07729	0.678414	-0.398972	6.13383e-05	-0.398967	0.000206595	0.00119961	Atp5g1
ENSMUSG00000006058	0.264877	0.130482	-0.134241	0.229516	0.687033	0.552639	-0.134475	0.204424	-0.134241	0.229516	0.33193	Snf8
ENSMUSG00000006095	0.337795	0.0251943	-0.312464	0.0040095	0.971389	0.658788	-0.312599	0.00713127	-0.312599	0.00713127	0.0208729	Tbcb
ENSMUSG00000006127	0.170545	0.58185	0.411369	0.0068756	-0.944736	-0.533431	0.411662	0.0160907	0.411662	0.0160907	0.0401349	Inpp5k
ENSMUSG00000006134	0.148794	-0.150041	-0.298904	0.000821007	0.00998684	-0.288848	-0.298904	0.000525444	-0.298904	0.000821007	0.00366483	Crkl
ENSMUSG00000006169	0.150679	-0.198913	-0.349559	2.01247e-05	0.58523	0.235638	-0.349597	5.9922e-06	-0.349559	2.01247e-05	0.000177695	Clint1
ENSMUSG00000006191	-0.398293	-0.150514	0.24792	0.121957	-0.166488	0.0812904	0.247575	0.132142	0.247575	0.132142	0.216582	Cdkal1
ENSMUSG00000006215	0.0689846	0.239513	0.170525	0.242681	-0.49611	-0.325582	0.170525	0.253858	0.170525	0.253858	0.35923	Zbtb17
ENSMUSG00000006219	-1.06168	-1.21516	-0.153462	0.176615	0.343393	0.189919	-0.153773	0.140114	-0.153462	0.176615	0.270733	Fblim1
ENSMUSG00000006262	-0.100512	-0.407046	-0.30658	0.0059876	0.0350345	-0.2715	-0.30658	0.0055822	-0.30658	0.0059876	0.0181432	Mob1b
ENSMUSG00000006273	0.0860684	-0.153822	-0.23994	0.00166616	0.585544	0.345654	-0.23994	0.000489288	-0.23994	0.00166616	0.00657637	Atp6v1b2
ENSMUSG00000006276	-0.140736	0.216968	0.357464	0.00103936	-0.974609	-0.616905	0.357783	0.000137177	0.357464	0.00103936	0.00449776	Eps15l1
ENSMUSG00000006281	-0.310322	-0.236857	0.0733297	0.689852	-1.27387	-1.20041	0.0733297	0.71873	0.0733297	0.71873	0.787412	Tep1
ENSMUSG00000006288	-0.15824	-0.165333	-0.00706341	0.950877	0.0941706	0.0870772	-0.00706341	0.950072	-0.00706341	0.950877	0.964026	Ttc5
ENSMUSG00000006289	0.371008	0.0831804	-0.287656	0.0234584	0.656009	0.368181	-0.287945	0.0255028	-0.287945	0.0255028	0.0579357	Osgep
ENSMUSG00000006299	0.117233	-0.220741	-0.338016	4.96727e-05	0.725514	0.387541	-0.338016	6.16832e-05	-0.338016	6.16832e-05	0.000435944	Aamp
ENSMUSG00000006301	-0.494925	-0.0280818	0.466773	5.48481e-06	-0.849923	-0.38308	0.466773	2.06936e-06	0.466773	5.48481e-06	6.26115e-05	Tmbim1
ENSMUSG00000006304	0.0506972	-0.269644	-0.320345	0.000220166	0.971849	0.651508	-0.32036	2.71299e-06	-0.320345	0.000220166	0.00126166	Arpc2
ENSMUSG00000006307	-0.245379	0.347977	0.593385	2.80571e-05	-2.39628	-1.80292	0.593557	7.88669e-05	0.593557	7.88669e-05	0.000535105	Kmt2b
ENSMUSG00000006315	0.0305203	0.0969953	0.0665471	0.505831	0.587393	0.653868	0.0664532	0.482361	0.0665471	0.505831	0.609677	Tmem147
ENSMUSG00000006333	0.268522	0.0492362	-0.219316	0.0198077	1.03415	0.814865	-0.219316	0.0196813	-0.219316	0.0198077	0.0473961	Rps9
ENSMUSG00000006335	-0.133363	-0.0165054	0.117123	0.460463	0.250973	0.367831	0.116765	0.449413	0.117123	0.460463	0.568555	Tfpt
ENSMUSG00000006356	0.166995	-0.175267	-0.342239	0.000641265	0.946424	0.604162	-0.342223	0.00130342	-0.342223	0.00130342	0.0054257	Crip2
ENSMUSG00000006360	-0.0206503	0.0287699	0.0495849	0.708561	0.476616	0.526036	0.0492999	0.726809	0.0492999	0.726809	0.793651	Crip1
ENSMUSG00000006362	1.92689	1.6192	-0.307976	0.0358711	-1.14006	-1.44775	-0.30707	0.0403683	-0.30707	0.0403683	0.0836391	Cbfa2t3
ENSMUSG00000006369	0.049805	0.624781	0.574904	3.97586e-11	-1.20632	-0.631342	0.57505	2.05286e-08	0.57505	2.05286e-08	6.59604e-07	Fbln1
ENSMUSG00000006373	-0.247342	-0.0945336	0.152713	0.15758	0.00963024	0.162439	0.152725	0.0713691	0.152713	0.15758	0.247894	Pgrmc1
ENSMUSG00000006390	-0.37278	0.0255861	0.398408	9.45834e-05	-0.558214	-0.159848	0.398369	0.000375814	0.398369	0.000375814	0.00194622	Elovl1
ENSMUSG00000006392	-0.00315837	-0.0863456	-0.0831871	0.489942	0.683042	0.599855	-0.0831163	0.429541	-0.0831871	0.489942	0.59504	Med8
ENSMUSG00000006395	0.120047	0.0981632	-0.0217203	0.906367	0.415598	0.393714	-0.0217335	0.903516	-0.0217203	0.906367	0.930743	Hyi
ENSMUSG00000006398	0.974407	0.712144	-0.26212	0.100367	0.697155	0.434892	-0.26212	0.103159	-0.26212	0.103159	0.176801	Cdc20
ENSMUSG00000006403	0.535874	1.13608	0.600188	5.4059e-09	-1.56861	-0.968397	0.600402	6.63467e-07	0.600402	6.63467e-07	1.13093e-05	Adamts4
ENSMUSG00000006412	0.382637	-0.0929957	-0.475617	4.01629e-06	1.2986	0.822967	-0.475655	3.57955e-08	-0.475617	4.01629e-06	4.8615e-05	Pfdn2
ENSMUSG00000006418	0.317789	0.136608	-0.181098	0.0398462	0.525785	0.344604	-0.181098	0.0318273	-0.181098	0.0398462	0.0828474	Rnf114
ENSMUSG00000006423	-0.0626325	-0.0248019	0.0376729	0.787052	0.149401	0.187232	0.0377248	0.759638	0.0376729	0.787052	0.841793	C330007P06Rik
ENSMUSG00000006435	0.190182	0.12542	-0.0647137	0.467661	-0.323897	-0.388658	-0.0647137	0.484073	-0.0647137	0.484073	0.589636	Neurl1a
ENSMUSG00000006442	0.261127	0.0257598	-0.235312	0.00835685	0.679149	0.443781	-0.235318	0.00432868	-0.235312	0.00835685	0.0237139	Srm
ENSMUSG00000006456	-0.118346	-0.241902	-0.123626	0.215918	0.06422	-0.0593358	-0.123603	0.204714	-0.123626	0.215918	0.316572	Rbm14
ENSMUSG00000006463	0.794473	1.29565	0.501418	0.000721474	-0.786244	-0.285069	0.501741	0.0037384	0.501741	0.0037384	0.0125115	Zdhhc24
ENSMUSG00000006471	-0.205412	0.361368	0.56691	1.01791e-05	-1.5206	-0.953818	0.566957	0.000578413	0.566957	0.000578413	0.00273917	Ndor1
ENSMUSG00000006476	-0.224359	-0.151757	0.0725033	0.543804	-0.402971	-0.330368	0.0725033	0.535462	0.0725033	0.543804	0.64266	Nsmf
ENSMUSG00000006494	-2.16489	-1.7497	0.414427	0.201056	-0.220547	0.194642	0.414801	0.00513629	0.414427	0.201056	0.299647	Pdk1
ENSMUSG00000006498	0.082409	-0.146607	-0.229016	0.00251873	0.134632	-0.0943849	-0.229016	0.00276036	-0.229016	0.00276036	0.00984779	Ptbp1
ENSMUSG00000006517	-0.408009	-0.457515	-0.0494941	0.608426	0.497909	0.448404	-0.0494901	0.557408	-0.0494941	0.608426	0.699788	Mvd
ENSMUSG00000006526	-0.48251	-0.245952	0.236847	0.177771	-0.620294	-0.383736	0.236492	0.253112	0.236492	0.253112	0.358578	Stimate
ENSMUSG00000006575	-0.115524	-0.0813904	0.0341568	0.659431	0.0116018	0.0457349	0.0341358	0.646576	0.0341568	0.659431	0.741528	Rundc3a
ENSMUSG00000006576	-0.163052	0.170942	0.334117	0.0169056	-1.16099	-0.826996	0.333996	0.0367462	0.333996	0.0367462	0.0777624	Slc4a3
ENSMUSG00000006585	1.08592	0.827238	-0.25868	0.0135738	0.353416	0.0947292	-0.25868	0.0111457	-0.25868	0.0135738	0.0350931	Cdt1
ENSMUSG00000006589	0.11304	-0.0869908	-0.200023	0.028307	0.966975	0.766944	-0.200023	0.0214987	-0.200023	0.028307	0.0629553	Aprt
ENSMUSG00000006599	0.237685	0.0396139	-0.198066	0.0401566	0.726239	0.528168	-0.198029	0.0221678	-0.198066	0.0401566	0.0832518	Gtf2h1
ENSMUSG00000006641	0.298222	0.458041	0.159597	0.378837	-0.885716	-0.725897	0.160169	0.412811	0.160169	0.412811	0.523932	Slc5a6
ENSMUSG00000006651	-0.630374	-0.176313	0.454105	1.75087e-09	-0.892104	-0.438043	0.453993	4.4164e-09	0.453993	4.4164e-09	1.84298e-07	Aplp1
ENSMUSG00000006673	0.0312179	-0.186318	-0.217581	0.0061751	0.219	0.00146362	-0.217581	0.0057971	-0.217581	0.0061751	0.018616	Qrich1
ENSMUSG00000006675	-0.475774	0.139808	0.616052	0.000121572	-1.19961	-0.584028	0.615594	0.00170833	0.615594	0.00170833	0.00670335	P4htm
ENSMUSG00000006676	-0.143711	0.189019	0.332739	0.000172874	-1.02633	-0.693596	0.332739	0.000794815	0.332739	0.000794815	0.00357489	Usp19
ENSMUSG00000006678	0.967768	0.687433	-0.280339	0.0412686	0.365483	0.0851479	-0.28003	0.0444634	-0.28003	0.0444634	0.0903006	Pola1
ENSMUSG00000006699	0.0511799	-0.354915	-0.406074	4.01701e-06	1.10666	0.700568	-0.406051	9.19159e-09	-0.406074	4.01701e-06	4.8615e-05	Cdc42
ENSMUSG00000006705	0.108073	0.122648	0.0146177	0.891304	-0.0676472	-0.0530729	0.0146177	0.887236	0.0146177	0.891304	0.919567	Pknox1
ENSMUSG00000006720	-0.0885969	-0.120872	-0.0323305	0.83399	0.610468	0.578193	-0.0324486	0.817071	-0.0323305	0.83399	0.878174	Zfp184
ENSMUSG00000006728	0.30313	0.000750386	-0.302352	0.00150394	0.872529	0.57015	-0.302318	0.00538591	-0.302318	0.00538591	0.0166922	Cdk4
ENSMUSG00000006731	0.0493623	0.166622	0.117441	0.54607	-0.431342	-0.314082	0.11746	0.570626	0.11746	0.570626	0.666525	B4galnt1
ENSMUSG00000006732	-0.139857	-0.225105	-0.0852483	0.432361	0.255138	0.169891	-0.0852483	0.42305	-0.0852483	0.432361	0.542042	Mettl1
ENSMUSG00000006736	-0.35812	-0.0045499	0.353436	0.000211245	-0.27947	0.0740993	0.353631	2.05627e-05	0.353436	0.000211245	0.00121957	Tspan31
ENSMUSG00000006740	0.0820409	0.57207	0.490034	0.00294207	1.11076	1.60079	0.49003	0.0383315	0.49003	0.0383315	0.0804969	Kif5b
ENSMUSG00000006763	-0.0307371	-0.0961062	-0.0653369	0.646899	0.122548	0.057179	-0.0653369	0.638848	-0.0653369	0.646899	0.732065	Saal1
ENSMUSG00000006782	0.0195475	-0.314828	-0.334158	0.0233358	0.811716	0.477341	-0.334471	0.018512	-0.334158	0.0233358	0.0541254	Cnp
ENSMUSG00000006818	0.614575	0.170083	-0.444454	2.83294e-06	0.89524	0.450749	-0.444454	8.20222e-07	-0.444454	2.83294e-06	3.66679e-05	Sod2
ENSMUSG00000006850	-0.207406	-0.206469	0.00108039	0.993436	-0.0950483	-0.094112	0.000720259	0.995994	0.000720259	0.995994	0.997184	Tmco6
ENSMUSG00000006906	-0.026541	-0.265208	-0.238769	0.0205506	0.406411	0.167744	-0.238666	0.0122438	-0.238769	0.0205506	0.0488136	Stambp
ENSMUSG00000006920	-0.157558	0.0932305	0.250525	0.0339269	-0.770776	-0.519988	0.250763	0.0102353	0.250525	0.0339269	0.0730472	Ezh1
ENSMUSG00000006930	-0.177818	-0.29734	-0.119519	0.161379	-0.285949	-0.405471	-0.119598	0.202811	-0.119598	0.202811	0.301503	Hap1
ENSMUSG00000006931	-0.0381121	-0.260727	-0.222705	0.123944	0.169307	-0.0533081	-0.222789	0.105314	-0.222705	0.123944	0.205626	P3h4
ENSMUSG00000006932	0.128865	-0.00673032	-0.135505	0.127368	0.681665	0.54607	-0.135505	0.127653	-0.135505	0.127653	0.210598	Ctnnb1
ENSMUSG00000006941	0.403939	-0.12945	-0.533356	2.41126e-05	1.17664	0.643255	-0.533337	1.5079e-06	-0.533356	2.41126e-05	0.000207443	Eif1b
ENSMUSG00000006998	0.0952574	-0.0438416	-0.139148	0.0710373	0.438427	0.299328	-0.139148	0.0608735	-0.139148	0.0710373	0.131359	Psmd2
ENSMUSG00000007021	0.032697	0.302668	0.269951	0.0022918	-0.410309	-0.140338	0.269951	0.00209274	0.269951	0.0022918	0.00848434	Syngr3
ENSMUSG00000007029	-0.0784406	0.0044102	0.0828758	0.417675	-0.717566	-0.634715	0.0828758	0.485805	0.0828758	0.485805	0.591208	Vars
ENSMUSG00000007036	0.386746	0.843669	0.456788	5.7991e-06	-0.640319	-0.183396	0.457033	2.37798e-06	0.456788	5.7991e-06	6.52366e-05	Abhd16a
ENSMUSG00000007038	0.205302	0.279053	0.0736255	0.46693	-0.240089	-0.166338	0.0738329	0.45831	0.0736255	0.46693	0.574072	Neu1
ENSMUSG00000007039	0.481833	-0.135644	-0.617371	2.10843e-08	1.04907	0.431595	-0.617371	3.20202e-08	-0.617371	3.20202e-08	9.72892e-07	Ddah2
ENSMUSG00000007041	0.411347	0.118129	-0.293099	0.000486059	1.09131	0.798091	-0.293289	0.00048738	-0.293289	0.00048738	0.00240509	Clic1
ENSMUSG00000007050	0.451724	0.211457	-0.240311	0.0555789	0.864909	0.624641	-0.240146	0.0350233	-0.240311	0.0555789	0.107803	Lsm2
ENSMUSG00000007080	1.3307	1.09626	-0.234445	0.1632	-0.131319	-0.36576	-0.234081	0.165087	-0.234081	0.165087	0.257009	Pole
ENSMUSG00000007207	-0.329062	-0.0788776	0.250202	0.0362828	-0.386667	-0.136483	0.250271	0.0525546	0.250271	0.0525546	0.10303	Stx1a
ENSMUSG00000007216	0.138513	0.0623683	-0.0763418	0.592079	0.172208	0.0960632	-0.0762777	0.539479	-0.0763418	0.592079	0.685691	Zfp775
ENSMUSG00000007338	0.599442	0.14914	-0.450108	0.000102123	1.1454	0.695099	-0.450331	2.97483e-05	-0.450108	0.000102123	0.000664755	Mrpl49
ENSMUSG00000007411	-0.280481	-0.111799	0.168523	0.0790657	-0.0765733	0.0921087	0.168749	0.0376813	0.168523	0.0790657	0.143067	Mark3
ENSMUSG00000007415	0.278973	-0.0376726	-0.316717	0.00238872	0.891985	0.575339	-0.316682	0.000478437	-0.316717	0.00238872	0.00876257	Gatad1
ENSMUSG00000007458	-0.130974	0.110718	0.241654	0.00560291	-0.0846779	0.157014	0.241654	0.00140281	0.241654	0.00560291	0.017232	M6pr
ENSMUSG00000007476	-0.388261	-0.0291433	0.35908	0.00108616	-1.23947	-0.880348	0.358977	0.00682539	0.358977	0.00682539	0.0201358	Lrrc8a
ENSMUSG00000007564	0.207086	-0.0760946	-0.283139	0.000350186	0.640782	0.357602	-0.283139	0.000172959	-0.283139	0.000350186	0.00183907	Ppp2r1a
ENSMUSG00000007570	-0.168162	0.0394422	0.207783	0.0960683	-0.0687639	0.13884	0.207503	0.104945	0.207503	0.104945	0.179372	Fance
ENSMUSG00000007589	0.16327	0.278302	0.115223	0.569808	0.0652546	0.180287	0.115223	0.578197	0.115223	0.578197	0.673249	Tinf2
ENSMUSG00000007603	0.189629	0.279542	0.0900026	0.390289	-0.322311	-0.232399	0.0900026	0.452161	0.0900026	0.452161	0.560436	Dus3l
ENSMUSG00000007610	0.0992259	0.188578	0.0895789	0.520303	-0.195171	-0.105818	0.0892912	0.556572	0.0892912	0.556572	0.653706	Gtpbp3
ENSMUSG00000007613	-0.0987123	0.335015	0.433833	2.14043e-07	-1.01429	-0.580565	0.433833	4.72792e-06	0.433833	4.72792e-06	5.53536e-05	Tgfbr1
ENSMUSG00000007617	-0.437166	-0.170578	0.266665	0.0140186	-0.223977	0.0426113	0.266665	0.0138345	0.266665	0.0140186	0.0360391	Homer1
ENSMUSG00000007656	0.109356	-0.0971923	-0.206502	0.049909	1.04804	0.841493	-0.206554	0.0367754	-0.206502	0.049909	0.0989229	Arpp19
ENSMUSG00000007659	0.292571	0.197936	-0.0945484	0.407755	0.200775	0.10614	-0.0945484	0.408486	-0.0945484	0.408486	0.519887	Bcl2l1
ENSMUSG00000007670	0.148266	-0.159484	-0.307751	0.000140138	-0.243191	-0.550941	-0.307762	0.000355025	-0.307762	0.000355025	0.00186052	Khsrp
ENSMUSG00000007682	0.155538	0.318237	0.162745	0.428694	0.0470055	0.209704	0.162745	0.424377	0.162745	0.428694	0.53872	Dio2
ENSMUSG00000007721	0.090814	-0.143369	-0.234192	0.0305973	0.770647	0.536464	-0.234166	0.0166888	-0.234192	0.0305973	0.0671872	Ccdc124
ENSMUSG00000007739	0.311344	0.0988801	-0.212383	0.00704255	0.740886	0.528423	-0.212442	0.00683616	-0.212383	0.00704255	0.0206673	Cct4
ENSMUSG00000007777	0.518427	-0.0482193	-0.566797	0.000118457	1.33944	0.772795	-0.56657	1.33326e-05	-0.566797	0.000118457	0.000747848	0610009B22Rik
ENSMUSG00000007783	-0.196197	0.351754	0.547784	8.69117e-06	-1.52928	-0.981329	0.548113	1.66873e-05	0.548113	1.66873e-05	0.000151466	Cpt1c
ENSMUSG00000007812	0.115879	0.0161707	-0.0996129	0.203018	0.349495	0.249786	-0.0997829	0.215259	-0.0997829	0.215259	0.315807	Zfp655
ENSMUSG00000007815	0.185871	-0.22341	-0.4092	4.51246e-06	1.04398	0.634695	-0.409331	8.0843e-08	-0.4092	4.51246e-06	5.33904e-05	Rhoa
ENSMUSG00000007817	0.178143	0.0683821	-0.109956	0.340532	-1.12564	-1.2354	-0.109725	0.344319	-0.109725	0.344319	0.455753	Zmiz1
ENSMUSG00000007827	0.333069	0.829849	0.496797	3.02096e-05	-0.770953	-0.274172	0.496848	3.64639e-05	0.496848	3.64639e-05	0.000287622	Ankrd26
ENSMUSG00000007833	-0.0870725	-0.301118	-0.213973	0.194861	-0.203129	-0.417175	-0.214371	0.245909	-0.214371	0.245909	0.350721	Aldh16a1
ENSMUSG00000007836	0.314618	-0.277646	-0.592384	3.27162e-11	0.900898	0.308633	-0.59219	8.79096e-15	-0.592384	3.27162e-11	3.10403e-09	Hnrnpa0
ENSMUSG00000007850	-0.22892	0.169927	0.39881	2.95799e-06	-0.308655	0.0901921	0.39881	3.83622e-06	0.39881	3.83622e-06	4.68215e-05	Hnrnph1
ENSMUSG00000007867	-0.0696489	-0.0360001	0.0334826	0.849968	0.496691	0.53034	0.0336333	0.830546	0.0334826	0.849968	0.889999	Ift43
ENSMUSG00000007880	-0.0388034	-0.0751698	-0.036331	0.662515	-1.41132	-1.44769	-0.036331	0.647547	-0.036331	0.662515	0.744127	Arid1a
ENSMUSG00000007888	-0.352739	-0.188445	0.164788	0.388174	-0.475245	-0.310951	0.163875	0.45164	0.163875	0.45164	0.559929	Crlf1
ENSMUSG00000007891	-0.436231	0.0752339	0.511559	6.7475e-12	-0.700068	-0.188603	0.511559	7.73576e-11	0.511559	7.73576e-11	6.48321e-09	Ctsd
ENSMUSG00000007892	0.400643	-0.0428643	-0.443586	2.22756e-06	1.60072	1.15721	-0.443485	9.26962e-07	-0.443586	2.22756e-06	3.01922e-05	Rplp1
ENSMUSG00000007944	0.520052	-0.0112802	-0.531519	0.000258995	1.19597	0.664634	-0.53144	2.70662e-05	-0.531519	0.000258995	0.00142802	Ttc9b
ENSMUSG00000007946	0.833534	0.364363	-0.469085	6.5252e-07	0.672575	0.203404	-0.469085	7.22411e-07	-0.469085	7.22411e-07	1.21697e-05	Phox2a
ENSMUSG00000007950	0.591645	0.210009	-0.381688	0.00258993	0.705366	0.32373	-0.381688	0.00334609	-0.381688	0.00334609	0.0114251	Abhd8
ENSMUSG00000007987	0.261238	0.08981	-0.170863	0.357233	0.860172	0.688744	-0.171583	0.362195	-0.171583	0.362195	0.474111	Ift22
ENSMUSG00000007989	-0.450047	0.0545019	0.504516	3.66929e-07	-1.47264	-0.968094	0.504516	4.29367e-07	0.504516	4.29367e-07	7.99656e-06	Fzd3
ENSMUSG00000008035	0.234965	-0.169456	-0.404331	1.80436e-06	0.71084	0.306419	-0.404332	1.48189e-07	-0.404331	1.80436e-06	2.53088e-05	Mid1ip1
ENSMUSG00000008036	0.944223	0.630798	-0.313455	0.00295223	1.1085	0.795072	-0.313455	0.00189696	-0.313455	0.00295223	0.0103922	Ap2s1
ENSMUSG00000008140	-0.378933	-0.0973388	0.281668	0.00242373	-0.495107	-0.213514	0.281577	0.00525184	0.281577	0.00525184	0.016366	Emc10
ENSMUSG00000008153	-0.360303	0.34209	0.702501	3.09415e-06	-1.73314	-1.03075	0.702651	7.84069e-05	0.702651	7.84069e-05	0.000533614	Clstn3
ENSMUSG00000008167	-0.299267	0.199783	0.499052	0.00116143	-0.739831	-0.240781	0.499128	0.00218805	0.499128	0.00218805	0.00820478	Fbxw9
ENSMUSG00000008200	-0.273328	0.441266	0.714559	2.26077e-09	-1.55042	-0.835831	0.714698	2.17919e-07	0.714698	2.17919e-07	4.56586e-06	Fnbp4
ENSMUSG00000008206	-0.732118	-0.045296	0.686929	2.17476e-13	-1.01309	-0.326269	0.686929	1.91724e-12	0.686929	1.91724e-12	2.60564e-10	Cers4
ENSMUSG00000008226	0.3039	-0.0926377	-0.396778	0.0171226	0.769366	0.372828	-0.396755	0.00836152	-0.396778	0.0171226	0.0420795	Scrn3
ENSMUSG00000008301	0.387102	0.0793097	-0.307737	0.00856477	0.945019	0.637227	-0.307737	0.00874212	-0.307737	0.00874212	0.024578	Phax
ENSMUSG00000008305	-0.198596	-0.451747	-0.252519	0.242979	0.774848	0.521697	-0.253622	0.242866	-0.252519	0.242979	0.347405	Tle1
ENSMUSG00000008318	-0.523446	0.149145	0.671678	0.00398329	-0.830073	-0.157481	0.672485	0.0011533	0.671678	0.00398329	0.0131906	Relt
ENSMUSG00000008333	0.252815	-0.153709	-0.406425	0.00123869	1.35609	0.949562	-0.406425	0.00105927	-0.406425	0.00123869	0.00521017	Snrpb2
ENSMUSG00000008348	0.00929518	0.0178168	0.00837959	0.936419	-0.642237	-0.633716	0.00841874	0.970327	0.00841874	0.970327	0.978991	Ubc
ENSMUSG00000008373	0.313773	0.159455	-0.154211	0.0980715	0.603796	0.449479	-0.154407	0.0963859	-0.154211	0.0980715	0.170023	Prpf31
ENSMUSG00000008384	-0.387658	-0.831179	-0.443202	0.00554237	1.31777	0.874251	-0.443914	0.00216313	-0.443202	0.00554237	0.0170823	Sertad1
ENSMUSG00000008393	0.268596	-0.043667	-0.312187	0.0013804	0.913345	0.601082	-0.312224	0.000244638	-0.312187	0.0013804	0.00568263	Carhsp1
ENSMUSG00000008398	0.210884	-0.269355	-0.480347	7.57723e-06	0.328374	-0.151865	-0.480347	5.71389e-06	-0.480347	7.57723e-06	7.98787e-05	Elk3
ENSMUSG00000008429	0.199944	-0.18886	-0.388877	0.000112336	0.363846	-0.0249585	-0.388936	8.92868e-05	-0.388877	0.000112336	0.000716401	Herpud2
ENSMUSG00000008435	0.00982749	0.0133342	0.00352596	0.974803	0.0571614	0.0606681	0.00352596	0.972641	0.00352596	0.974803	0.982128	Rdh13
ENSMUSG00000008450	0.0404796	-0.116533	-0.156993	0.155672	0.610074	0.453062	-0.156993	0.133885	-0.156993	0.155672	0.245545	Nutf2
ENSMUSG00000008475	-0.136651	-0.488118	-0.351494	2.75679e-05	0.937133	0.585666	-0.351555	8.41876e-07	-0.351494	2.75679e-05	0.000229322	Arpc5
ENSMUSG00000008489	0.112636	-0.121237	-0.233686	0.0184592	0.518119	0.284246	-0.233919	0.0401857	-0.233919	0.0401857	0.083295	Elavl2
ENSMUSG00000008496	-0.202188	0.0822246	0.284367	0.0724978	-1.57863	-1.29422	0.284304	0.132362	0.284304	0.132362	0.216873	Pou2f2
ENSMUSG00000008575	0.376227	0.179585	-0.196572	0.0286827	-0.680895	-0.877538	-0.196689	0.0409958	-0.196689	0.0409958	0.0845224	Nfib
ENSMUSG00000008590	-1.36475	-0.846689	0.51822	0.00641059	-0.762913	-0.244849	0.517356	0.00671589	0.517356	0.00671589	0.0198945	Htr3b
ENSMUSG00000008604	-0.118873	-0.0254976	0.0933739	0.315504	-0.473309	-0.379933	0.0933497	0.377403	0.0933497	0.377403	0.489306	Ubqln4
ENSMUSG00000008668	-0.503245	0.289466	0.792756	2.79251e-08	-0.970145	-0.177434	0.792632	3.49175e-07	0.792632	3.49175e-07	6.79237e-06	Rps18
ENSMUSG00000008682	0.0246086	-0.228339	-0.252924	0.0206274	1.09631	0.843358	-0.252953	0.00298247	-0.252924	0.0206274	0.0489488	Rpl10
ENSMUSG00000008683	0.316864	-0.0231449	-0.339924	2.89361e-05	1.22247	0.882462	-0.339924	3.13211e-05	-0.339924	3.13211e-05	0.000253417	Rps15a
ENSMUSG00000008690	0.22375	0.336879	0.113078	0.18941	-0.0472741	0.0658549	0.113078	0.163992	0.113078	0.18941	0.285848	Ncaph2
ENSMUSG00000008730	0.114587	-0.131593	-0.24612	0.00205101	-0.34709	-0.59327	-0.24612	0.0023901	-0.24612	0.0023901	0.00876311	Hipk1
ENSMUSG00000008763	-0.116674	0.140783	0.257414	0.00547636	-0.912657	-0.6552	0.257414	0.00452453	0.257414	0.00547636	0.0169048	Man1a2
ENSMUSG00000008822	0.196391	-0.238138	-0.434562	0.00993996	1.27181	0.837283	-0.434511	0.00325689	-0.434562	0.00993996	0.0272091	Acyp1
ENSMUSG00000008855	0.195422	0.217954	0.0224498	0.801544	-0.505785	-0.483253	0.0224498	0.831711	0.0224498	0.831711	0.876417	Hdac5
ENSMUSG00000008859	0.265886	-0.298574	-0.564596	2.85097e-05	1.1791	0.614636	-0.564559	3.11545e-06	-0.564596	2.85097e-05	0.000235597	Rala
ENSMUSG00000008892	0.15517	-0.195939	-0.35104	1.95967e-05	1.18719	0.836084	-0.351051	1.09485e-07	-0.35104	1.95967e-05	0.000174565	Vdac3
ENSMUSG00000008958	0.160013	-0.0380401	-0.198027	0.0351018	0.376715	0.178662	-0.198027	0.0312583	-0.198027	0.0351018	0.0750423	Vps72
ENSMUSG00000008976	0.335871	0.188786	-0.147214	0.108974	0.0566467	-0.0904381	-0.14702	0.0902492	-0.147214	0.108974	0.184858	Gabpa
ENSMUSG00000009013	0.345767	-0.190521	-0.536225	3.59337e-07	1.5296	0.993314	-0.536366	2.05287e-06	-0.536366	2.05287e-06	2.83595e-05	Dynll1
ENSMUSG00000009030	-0.0824919	-0.25292	-0.170675	0.159548	0.609225	0.438796	-0.170396	0.0868029	-0.170675	0.159548	0.250507	Pdcl
ENSMUSG00000009035	-0.351396	-0.133597	0.217742	0.0177437	-0.892295	-0.674496	0.21781	0.0316159	0.21781	0.0316159	0.0690019	Tmem184b
ENSMUSG00000009073	0.0408644	-0.00708027	-0.0478666	0.578763	-0.555753	-0.603698	-0.0478666	0.609351	-0.0478666	0.609351	0.70019	Nf2
ENSMUSG00000009076	-0.0102142	-0.320237	-0.310096	0.0704261	1.08744	0.777415	-0.31018	0.0305069	-0.310096	0.0704261	0.130438	Zmat5
ENSMUSG00000009079	-0.427826	-0.044445	0.383426	2.61467e-06	-0.786799	-0.403418	0.383426	6.43802e-07	0.383426	2.61467e-06	3.44496e-05	Ewsr1
ENSMUSG00000009090	0.0327936	-0.0862415	-0.119102	0.227947	-0.337965	-0.457	-0.118978	0.283258	-0.118978	0.283258	0.392116	Ap1b1
ENSMUSG00000009097	0.223082	0.00225427	-0.221193	0.234717	-0.00701935	-0.227847	-0.220771	0.23617	-0.220771	0.23617	0.339212	Tbx1
ENSMUSG00000009112	0.536754	-0.0711429	-0.60797	3.84135e-08	0.454624	-0.153273	-0.607895	9.18536e-13	-0.60797	3.84135e-08	1.12961e-06	Bcl2l13
ENSMUSG00000009207	-0.831031	-0.38821	0.443014	0.00100283	-0.841049	-0.398229	0.442647	0.0041944	0.442647	0.0041944	0.013736	Lnpk
ENSMUSG00000009291	-0.468555	0.0934363	0.561974	7.31066e-11	-0.979602	-0.41761	0.561974	1.79972e-10	0.561974	1.79972e-10	1.26504e-08	Pttg1ip
ENSMUSG00000009292	0.351178	1.04836	0.696563	0.00293489	-1.74887	-1.05169	0.697555	2.32667e-09	0.696563	0.00293489	0.010342	Trpm2
ENSMUSG00000009293	-0.0943336	-0.22633	-0.132183	0.247959	0.67377	0.541773	-0.131969	0.155835	-0.132183	0.247959	0.353018	Ube2g2
ENSMUSG00000009378	0.390745	0.494067	0.103404	0.474311	-0.47574	-0.372418	0.103404	0.516619	0.103404	0.516619	0.619414	Slc16a12
ENSMUSG00000009394	0.55725	0.22969	-0.327525	0.00011282	0.0541891	-0.273371	-0.327464	0.000359499	-0.327464	0.000359499	0.00187813	Syn2
ENSMUSG00000009406	0.221494	0.0669411	-0.154474	0.178347	0.215103	0.0605508	-0.154546	0.199403	-0.154546	0.199403	0.297625	Elk1
ENSMUSG00000009418	0.142667	0.19449	0.0517111	0.597071	-1.4676	-1.41577	0.0517971	0.628238	0.0517971	0.628238	0.715861	Nav1
ENSMUSG00000009470	0.153708	0.0512269	-0.1025	0.2067	-0.215212	-0.317693	-0.102554	0.264069	-0.102554	0.264069	0.370758	Tnpo1
ENSMUSG00000009535	0.0583126	-0.0931073	-0.151475	0.141454	0.469354	0.317934	-0.151445	0.122385	-0.151475	0.141454	0.228163	Rnmt
ENSMUSG00000009549	0.42748	-0.19281	-0.620285	1.747e-10	1.50365	0.883361	-0.620382	2.26954e-13	-0.620285	1.747e-10	1.24607e-08	Srp14
ENSMUSG00000009555	0.15593	-0.0283044	-0.184151	0.03902	0.0928066	-0.0914278	-0.184155	0.0519847	-0.184155	0.0519847	0.102091	Cdk9
ENSMUSG00000009563	-0.239445	-0.00393145	0.235538	0.0419206	-0.169667	0.0658461	0.235375	0.0463866	0.235375	0.0463866	0.0935265	Tor2a
ENSMUSG00000009566	0.0676708	0.280591	0.212974	0.0666469	-0.504474	-0.291554	0.212959	0.076383	0.212959	0.076383	0.139138	Fpgs
ENSMUSG00000009569	-0.263942	-0.248686	0.0150652	0.893883	-1.00281	-0.987553	0.0152868	0.894482	0.0152868	0.894482	0.921891	Mrtfb
ENSMUSG00000009575	0.0828847	-0.0810725	-0.163888	0.0420562	-0.313756	-0.477713	-0.163888	0.0474315	-0.163888	0.0474315	0.0951753	Cbx5
ENSMUSG00000009585	0.0836424	-0.198984	-0.282641	0.0022714	0.258215	-0.0244117	-0.282641	0.00131353	-0.282641	0.0022714	0.00842001	Apobec3
ENSMUSG00000009614	0.656139	0.479148	-0.177007	0.071669	-0.128582	-0.305573	-0.176866	0.111824	-0.176866	0.111824	0.188915	Sardh
ENSMUSG00000009621	-0.206997	-0.0295252	0.177397	0.0254522	-0.953525	-0.776053	0.177409	0.0342676	0.177409	0.0342676	0.0736701	Vav2
ENSMUSG00000009630	0.242158	-0.172546	-0.414634	1.00925e-06	1.03125	0.616551	-0.414668	1.89332e-08	-0.414634	1.00925e-06	1.581e-05	Ppp2cb
ENSMUSG00000009640	0.148519	-0.0431223	-0.191783	0.154376	0.490477	0.298836	-0.191801	0.101467	-0.191783	0.154376	0.243921	Dmap1
ENSMUSG00000009647	0.391501	0.164742	-0.226975	0.0637989	0.109339	-0.11742	-0.226682	0.0440442	-0.226975	0.0637989	0.120357	Mcu
ENSMUSG00000009681	-0.160945	-0.169422	-0.00843644	0.931149	-0.953804	-0.96228	-0.00843644	0.93309	-0.00843644	0.93309	0.950961	Bcr
ENSMUSG00000009687	-0.888354	-0.658391	0.230174	0.141751	0.202052	0.432015	0.229694	0.119453	0.230174	0.141751	0.228423	Fxyd5
ENSMUSG00000009733	-0.513381	-0.319005	0.194229	0.128086	-0.66117	-0.466794	0.194338	0.109219	0.194229	0.128086	0.211139	Tfcp2
ENSMUSG00000009739	-0.511943	0.0608588	0.572777	0.000140173	-1.67928	-1.10648	0.572983	0.00178198	0.572983	0.00178198	0.00694894	Pou6f1
ENSMUSG00000009741	-0.0802569	0.0417699	0.122061	0.1829	-0.466327	-0.3443	0.122061	0.192274	0.122061	0.192274	0.289001	Ubp1
ENSMUSG00000009828	0.508746	0.593472	0.0845773	0.504906	-0.178814	-0.0940877	0.0848458	0.503216	0.0845773	0.504906	0.609	Cilk1
ENSMUSG00000009863	0.36132	0.106843	-0.25437	0.00343229	0.821978	0.567501	-0.25446	0.00192132	-0.25437	0.00343229	0.0116696	Sdhb
ENSMUSG00000009894	-0.0326144	-0.156613	-0.123918	0.196246	0.653518	0.529519	-0.12411	0.181096	-0.123918	0.196246	0.293998	Snap47
ENSMUSG00000009905	0.397597	0.714724	0.31712	0.00794349	-0.869029	-0.551903	0.317415	0.0212399	0.317415	0.0212399	0.0501196	Kdsr
ENSMUSG00000009907	0.0742827	0.159954	0.0856181	0.3462	0.149499	0.23517	0.0856181	0.361446	0.0856181	0.361446	0.4735	Vps4b
ENSMUSG00000009927	0.566199	0.291257	-0.274957	0.001476	1.13589	0.860945	-0.274894	0.000865017	-0.274957	0.001476	0.00598793	Rps25
ENSMUSG00000009995	-0.181296	0.22402	0.405157	0.000757789	-1.26658	-0.861268	0.405458	0.00321574	0.405458	0.00321574	0.0110718	Taz
ENSMUSG00000010025	-0.0533608	-0.176108	-0.122707	0.210358	0.330713	0.207966	-0.122707	0.219558	-0.122707	0.219558	0.320991	Aldh3a2
ENSMUSG00000010045	-0.183464	0.0897359	0.273228	0.0191918	-0.588091	-0.314892	0.273269	0.0316542	0.273269	0.0316542	0.0690556	Tmem115
ENSMUSG00000010047	0.205967	0.19588	-0.00991932	0.937137	-0.225764	-0.235852	-0.0101804	0.938988	-0.0101804	0.938988	0.954889	Hyal2
ENSMUSG00000010048	0.103683	0.324381	0.220835	0.0981172	-0.518486	-0.297788	0.22064	0.150668	0.22064	0.150668	0.239796	Ifrd2
ENSMUSG00000010054	0.501607	0.206145	-0.295633	0.036985	0.764122	0.468659	-0.295367	0.0214095	-0.295633	0.036985	0.0781588	Tusc2
ENSMUSG00000010057	0.0525988	0.170413	0.117866	0.497964	0.0318988	0.149713	0.117866	0.500793	0.117866	0.500793	0.605127	Nprl2
ENSMUSG00000010067	-0.561618	-0.947727	-0.386193	0.00142038	0.765382	0.379273	-0.386403	0.000695172	-0.386193	0.00142038	0.00581155	Rassf1
ENSMUSG00000010086	-0.0487032	0.348539	0.397177	0.00330667	-1.0992	-0.701962	0.397517	0.0100875	0.397517	0.0100875	0.0275084	Rnf112
ENSMUSG00000010095	-0.109697	0.430772	0.540468	5.65745e-09	-0.704327	-0.163858	0.540468	2.26119e-08	0.540468	2.26119e-08	7.17375e-07	Slc3a2
ENSMUSG00000010097	-0.308596	-0.152319	0.156322	0.0638395	-0.156016	0.000260998	0.156322	0.0928958	0.156322	0.0928958	0.163131	Nxf1
ENSMUSG00000010110	-0.272532	-0.0134874	0.259138	0.0107462	-0.232684	0.0263604	0.259138	0.00954879	0.259138	0.0107462	0.0289512	Stx5a
ENSMUSG00000010122	-0.151127	0.238696	0.389777	0.00237151	-1.00704	-0.617217	0.389807	0.000825609	0.389777	0.00237151	0.00870765	Slc47a1
ENSMUSG00000010154	0.126502	-0.130618	-0.257112	0.00851018	0.312322	0.055202	-0.25704	0.0132813	-0.25704	0.0132813	0.0344698	Spire2
ENSMUSG00000010205	-0.00718586	-0.261839	-0.254597	0.00495356	-0.0435195	-0.298173	-0.254597	0.00389434	-0.254597	0.00495356	0.015612	Raver1
ENSMUSG00000010277	-0.283032	-0.0964751	0.186556	0.036751	-1.09669	-0.91013	0.186556	0.0354671	0.186556	0.036751	0.0777624	2610507B11Rik
ENSMUSG00000010290	0.135468	-0.0255382	-0.161015	0.0997956	0.388583	0.227577	-0.161015	0.0901978	-0.161015	0.0997956	0.172329	AI597479
ENSMUSG00000010307	-0.207468	0.0699148	0.277178	0.170701	-0.323341	-0.045959	0.277178	0.171238	0.277178	0.171238	0.264051	Tmem86a
ENSMUSG00000010358	0.00088466	-0.0997326	-0.100473	0.419636	0.444007	0.34339	-0.100743	0.415486	-0.100473	0.419636	0.530853	Ifi35
ENSMUSG00000010376	0.229212	-0.095492	-0.324689	0.0164463	1.33941	1.01471	-0.324709	0.0041749	-0.324689	0.0164463	0.0408597	Nedd8
ENSMUSG00000010392	-0.377598	-0.241859	0.13572	0.210885	-0.147531	-0.0117927	0.13572	0.206478	0.13572	0.210885	0.310796	Gosr1
ENSMUSG00000010406	0.241727	0.0488403	-0.192728	0.132473	0.852494	0.659607	-0.193008	0.111881	-0.192728	0.132473	0.217001	Mrpl52
ENSMUSG00000010453	-0.0984797	-0.288088	-0.189539	0.0334169	-0.415882	-0.60549	-0.189629	0.0431414	-0.189629	0.0431414	0.0881317	Kansl3
ENSMUSG00000010476	0.411915	0.177578	-0.234268	0.00536502	-0.305386	-0.539723	-0.234379	0.00760816	-0.234379	0.00760816	0.0219872	Ebf3
ENSMUSG00000010505	0.222301	0.434885	0.212371	0.123247	-0.898371	-0.685787	0.21255	0.0341073	0.212371	0.123247	0.204638	Myt1
ENSMUSG00000010517	-0.0467672	0.121353	0.168153	0.149174	0.187532	0.355652	0.168153	0.162183	0.168153	0.162183	0.253547	Faf1
ENSMUSG00000010554	0.00122327	0.34274	0.341544	0.00640227	-0.0157885	0.325729	0.341544	0.00525866	0.341544	0.00640227	0.0191973	Mettl16
ENSMUSG00000010608	-0.443494	0.165865	0.609402	1.84792e-10	-0.399319	0.210041	0.609402	1.12212e-13	0.609402	1.84792e-10	1.28169e-08	Rbm25
ENSMUSG00000010609	-0.445205	0.149865	0.59518	1.39518e-07	-1.08992	-0.494853	0.594982	2.91981e-06	0.594982	2.91981e-06	3.75986e-05	Psen2
ENSMUSG00000010663	-0.318077	0.052882	0.371054	5.35514e-05	-0.828234	-0.457274	0.371054	0.000171958	0.371054	0.000171958	0.00103062	Fads1
ENSMUSG00000010721	0.015824	0.33839	0.322656	0.0100556	-0.602651	-0.280085	0.322684	0.0154395	0.322684	0.0154395	0.0388575	Lmbr1
ENSMUSG00000010751	-0.794484	-0.247702	0.546664	9.69508e-07	-0.630023	-0.083241	0.546849	7.31512e-08	0.546664	9.69508e-07	1.53791e-05	Tnfrsf22
ENSMUSG00000010755	-0.725787	-0.273107	0.45281	4.82592e-05	-0.536524	-0.0838439	0.452592	0.00022031	0.452592	0.00022031	0.00126177	Cars
ENSMUSG00000010796	-0.0157429	-0.148234	-0.132376	0.121879	0.597298	0.464807	-0.132582	0.136885	-0.132582	0.136885	0.222544	Asz1
ENSMUSG00000010825	-0.375244	0.0697645	0.444143	0.0130042	-2.01773	-1.57272	0.444995	0.0143206	0.444995	0.0143206	0.036619	Grid2ip
ENSMUSG00000010914	-0.00936127	0.0390968	0.0484716	0.676008	0.324121	0.372579	0.0483467	0.636652	0.0484716	0.676008	0.754664	Pdhx
ENSMUSG00000010936	-0.193301	-0.169242	0.02408	0.794124	-0.00830057	0.0157576	0.02408	0.802652	0.02408	0.802652	0.853847	Vac14
ENSMUSG00000011096	0.192941	-0.133713	-0.326695	0.000582181	0.628456	0.301801	-0.326601	7.71016e-05	-0.326695	0.000582181	0.00275435	Akt1s1
ENSMUSG00000011114	0.123457	-0.16476	-0.288115	0.00194715	0.90904	0.620822	-0.288171	0.000462425	-0.288115	0.00194715	0.00749064	Tbrg1
ENSMUSG00000011158	-0.139725	0.336766	0.476682	6.16486e-05	-0.778589	-0.302098	0.476596	0.000398341	0.476596	0.000398341	0.00203712	Brf1
ENSMUSG00000011179	0.286795	0.0771284	-0.209629	0.0171215	0.666374	0.456707	-0.20958	0.00631191	-0.209629	0.0171215	0.0420795	Odc1
ENSMUSG00000011254	-0.114488	-0.100435	0.0140717	0.917613	0.59288	0.606932	0.0141173	0.910573	0.0140717	0.917613	0.938547	Thg1l
ENSMUSG00000011256	0.152703	0.67274	0.519936	2.47074e-08	-1.54113	-1.02109	0.520123	1.54885e-06	0.520123	1.54885e-06	2.23804e-05	Adam19
ENSMUSG00000011257	0.284794	0.242365	-0.0423801	0.652578	0.0766042	0.0341749	-0.0423801	0.651092	-0.0423801	0.652578	0.73642	Pabpc4
ENSMUSG00000011306	-0.055468	0.0665088	0.122058	0.199263	-0.240721	-0.118744	0.122026	0.212154	0.122026	0.212154	0.312209	Sugp1
ENSMUSG00000011427	0.186287	0.0234163	-0.162904	0.268644	0.0789017	-0.0839687	-0.162779	0.291311	-0.162779	0.291311	0.40068	Zfp790
ENSMUSG00000011589	0.158548	0.160893	0.0022028	0.98168	-0.134037	-0.131692	0.00234328	0.979169	0.0022028	0.98168	0.986881	Fsd1
ENSMUSG00000011751	-0.516963	0.176903	0.693714	2.14992e-09	-1.39943	-0.705566	0.694024	2.11387e-08	0.694024	2.11387e-08	6.77045e-07	Sptbn4
ENSMUSG00000011752	-0.676125	-1.08706	-0.410833	1.45434e-05	0.971121	0.560184	-0.410875	1.41963e-06	-0.410833	1.45434e-05	0.000135554	Pgam1
ENSMUSG00000011831	-0.0623096	-0.131302	-0.0689843	0.512968	0.047056	-0.0219369	-0.0689044	0.49995	-0.0689843	0.512968	0.61638	Evi5
ENSMUSG00000011832	-0.193578	-0.174015	0.0193121	0.869352	-0.657846	-0.638283	0.0195341	0.855182	0.0193121	0.869352	0.903815	Evi5l
ENSMUSG00000011837	0.184693	0.0200986	-0.16451	0.198033	0.497848	0.333253	-0.16451	0.172378	-0.16451	0.198033	0.29602	Snapc2
ENSMUSG00000011877	0.309394	0.0299988	-0.279499	0.00188025	0.0264243	-0.252971	-0.279499	0.00255596	-0.279499	0.00255596	0.00925265	Git1
ENSMUSG00000011958	-0.206756	-0.00230735	0.204373	0.0387682	-0.0357918	0.168657	0.204474	0.0345648	0.204373	0.0387682	0.0811598	Bnip2
ENSMUSG00000011960	-0.208405	0.34841	0.556674	7.89875e-08	-1.35061	-0.793793	0.556735	1.23531e-08	0.556674	7.89875e-08	2.03748e-06	Ccnt1
ENSMUSG00000012017	-0.267954	0.433745	0.701871	7.94686e-06	-1.32633	-0.62463	0.702034	0.000491033	0.702034	0.000491033	0.00241483	Scarf2
ENSMUSG00000012076	0.427953	0.45075	0.0228206	0.853247	0.265659	0.288456	0.0228971	0.839127	0.0228206	0.853247	0.891873	Brms1l
ENSMUSG00000012114	-0.092583	-0.233154	-0.140682	0.160489	-0.00971864	-0.15029	-0.14065	0.143061	-0.140682	0.160489	0.251604	Med15
ENSMUSG00000012117	0.117571	-0.313188	-0.430767	3.56212e-07	0.347241	-0.0835179	-0.430803	5.06208e-07	-0.430803	5.06208e-07	9.09096e-06	Dhdds
ENSMUSG00000012296	-0.00486054	0.28182	0.286778	0.00297833	-0.868957	-0.582277	0.286743	0.00898736	0.286743	0.00898736	0.0251142	Tjap1
ENSMUSG00000012405	0.288531	-0.00752209	-0.296003	0.000766142	1.06741	0.771355	-0.295992	0.00153621	-0.295992	0.00153621	0.00618979	Rpl15
ENSMUSG00000012422	0.0442121	0.024845	-0.0192872	0.829421	0.420403	0.401036	-0.0192872	0.824849	-0.0192872	0.829421	0.874553	Tmem167
ENSMUSG00000012443	1.40053	1.099	-0.30152	0.0114143	0.48766	0.186138	-0.30125	0.0111347	-0.30152	0.0114143	0.030425	Kif11
ENSMUSG00000012483	0.383583	0.156727	-0.226737	0.0623371	1.13675	0.909895	-0.226934	0.0248913	-0.226737	0.0623371	0.118176	Rpa3
ENSMUSG00000012519	-0.613416	-0.558117	0.0552357	0.643879	0.534642	0.589941	0.0552604	0.600597	0.0552357	0.643879	0.72942	Mlkl
ENSMUSG00000012520	0.379311	0.00334914	-0.375915	0.000195928	0.356092	-0.0198694	-0.376044	0.000121993	-0.375915	0.000195928	0.00114694	Phox2b
ENSMUSG00000012535	-0.0219526	-0.0438577	-0.0218979	0.790333	0.109213	0.0873083	-0.0218979	0.784804	-0.0218979	0.790333	0.843867	Tnpo3
ENSMUSG00000012609	-0.0679364	-0.242697	-0.174629	0.208662	-0.421552	-0.596312	-0.174947	0.25066	-0.174947	0.25066	0.355912	Ttll5
ENSMUSG00000012640	0.145668	0.151883	0.00651619	0.953356	0.176462	0.182676	0.00625554	0.961216	0.00625554	0.961216	0.972432	Zfp715
ENSMUSG00000012848	0.418885	0.0543293	-0.364461	1.44603e-05	1.33026	0.965706	-0.364594	1.25992e-06	-0.364461	1.44603e-05	0.000135156	Rps5
ENSMUSG00000013033	-0.285404	-0.0690038	0.216381	0.0314063	-1.61735	-1.40095	0.216381	0.0266332	0.216381	0.0314063	0.0686339	Adgrl1
ENSMUSG00000013076	0.0267188	0.35873	0.331809	0.0614755	-1.19269	-0.860677	0.332288	0.0706873	0.332288	0.0706873	0.130825	Amotl1
ENSMUSG00000013089	0.36676	-0.0197521	-0.386614	1.05058e-06	0.028302	-0.35821	-0.386614	1.62103e-06	-0.386614	1.62103e-06	2.32896e-05	Etv5
ENSMUSG00000013150	-0.125849	0.0673331	0.193207	0.195997	-0.232877	-0.0396953	0.193091	0.231742	0.193091	0.231742	0.334333	Gfod2
ENSMUSG00000013155	0.176333	0.349157	0.173036	0.198322	0.0660972	0.238921	0.172936	0.220753	0.172936	0.220753	0.322176	Enkd1
ENSMUSG00000013160	-0.105096	-0.3391	-0.233934	0.00462416	0.558604	0.3246	-0.234042	0.00298182	-0.233934	0.00462416	0.0148197	Atp6v0d1
ENSMUSG00000013236	-0.0645985	0.486697	0.55114	1.09203e-06	-1.94698	-1.39568	0.551415	4.23253e-06	0.551415	4.23253e-06	5.06744e-05	Ptprs
ENSMUSG00000013275	-0.507252	-0.377683	0.129395	0.294731	-0.549006	-0.419437	0.129395	0.31381	0.129395	0.31381	0.423851	Slc41a1
ENSMUSG00000013367	0.857952	0.720758	-0.137169	0.419948	-0.355904	-0.493099	-0.136634	0.482803	-0.136634	0.482803	0.588694	Iglon5
ENSMUSG00000013419	0.0238921	0.00142966	-0.0225595	0.879492	-0.327123	-0.349585	-0.0225595	0.883969	-0.0225595	0.883969	0.914523	Zfp651
ENSMUSG00000013465	-0.126212	-0.182689	-0.0565588	0.549036	0.149117	0.0926402	-0.0565588	0.548944	-0.0565588	0.549036	0.647246	Nelfb
ENSMUSG00000013495	-0.402997	0.0126409	0.415824	0.00214086	-0.835592	-0.419954	0.415725	0.00594085	0.415725	0.00594085	0.0180342	Tmem175
ENSMUSG00000013523	-0.0679122	-0.0776466	-0.00965698	0.941406	0.26604	0.256306	-0.00965698	0.94077	-0.00965698	0.941406	0.957012	Bcas1
ENSMUSG00000013539	0.00927852	0.685984	0.676165	0.000167121	-0.834722	-0.158017	0.676949	1.27413e-05	0.676165	0.000167121	0.00100462	Tango2
ENSMUSG00000013593	0.227368	0.104544	-0.12285	0.133212	0.425136	0.302312	-0.12285	0.132259	-0.12285	0.133212	0.217769	Ndufs2
ENSMUSG00000013622	0.678908	0.681999	0.00308464	0.977162	0.0396215	0.0427121	0.00308464	0.97444	0.00308464	0.977162	0.983913	Atraid
ENSMUSG00000013629	0.0624564	0.135052	0.0726839	0.602229	-1.07326	-1.00067	0.0726839	0.648247	0.0726839	0.648247	0.733014	Cad
ENSMUSG00000013646	-0.0302384	-0.191226	-0.161013	0.0944939	0.278684	0.117696	-0.161013	0.0770199	-0.161013	0.0944939	0.165439	Sh3bp5l
ENSMUSG00000013662	0.281562	0.540854	0.259291	0.00414138	-0.214922	0.0443709	0.259291	0.00842257	0.259291	0.00842257	0.0238339	Atad1
ENSMUSG00000013663	0.107679	-0.00724471	-0.114911	0.146218	0.225704	0.11078	-0.114911	0.174384	-0.114911	0.174384	0.268121	Pten
ENSMUSG00000013698	-0.0155392	-0.233851	-0.218201	0.0148848	0.608359	0.390047	-0.218403	0.0151222	-0.218403	0.0151222	0.0382216	Pea15a
ENSMUSG00000013701	0.240776	-0.0229083	-0.263559	0.00275931	1.07569	0.812005	-0.263765	0.00207767	-0.263559	0.00275931	0.00984755	Timm23
ENSMUSG00000013736	-0.0339228	0.0204668	0.054339	0.546663	0.526641	0.581031	0.054339	0.53175	0.054339	0.546663	0.645205	Trnt1
ENSMUSG00000013787	-0.0180125	0.097445	0.115514	0.184496	-0.55091	-0.435452	0.115514	0.197118	0.115514	0.197118	0.295003	Ehmt2
ENSMUSG00000013822	0.139286	-0.03785	-0.176984	0.208929	0.976544	0.799408	-0.177199	0.159049	-0.176984	0.208929	0.308773	Elof1
ENSMUSG00000013833	-0.0588081	-0.27134	-0.212649	0.109034	-0.00679993	-0.219331	-0.212649	0.107042	-0.212649	0.109034	0.184917	Med16
ENSMUSG00000013858	-0.223899	0.0228751	0.246866	0.00691679	-0.647827	-0.401053	0.24672	0.0134993	0.24672	0.0134993	0.0349903	Tmem259
ENSMUSG00000013878	-0.393696	0.0320234	0.425515	0.00234238	-0.55971	-0.133991	0.425837	0.0023062	0.425515	0.00234238	0.00862275	Rnf170
ENSMUSG00000013921	0.321704	0.0558023	-0.265908	0.00154457	-0.156548	-0.422449	-0.265918	0.000510152	-0.265908	0.00154457	0.00621351	Clip3
ENSMUSG00000013973	-0.10936	0.0349153	0.144324	0.164837	0.188372	0.332648	0.144187	0.223531	0.144187	0.223531	0.325098	Dedd
ENSMUSG00000013997	0.0308941	0.0491346	0.0180677	0.875148	0.185632	0.203873	0.0181914	0.863841	0.0180677	0.875148	0.908294	Nit1
ENSMUSG00000014039	-0.884998	-0.539559	0.345364	0.0516696	-0.880795	-0.535356	0.345364	0.0533419	0.345364	0.0533419	0.10437	Prdm15
ENSMUSG00000014074	0.402604	-0.035187	-0.437915	0.000156896	0.540147	0.102356	-0.437917	4.13214e-05	-0.437915	0.000156896	0.000954184	Rnf168
ENSMUSG00000014075	0.0884578	0.0103479	-0.0779837	0.630649	0.896641	0.818531	-0.0781918	0.594608	-0.0779837	0.630649	0.718021	Tctex1d2
ENSMUSG00000014077	0.137257	-0.117823	-0.255061	0.00733011	0.593098	0.338018	-0.255061	0.00882354	-0.255061	0.00882354	0.0247527	Chp1
ENSMUSG00000014177	-0.259845	-0.102693	0.157238	0.124855	0.115798	0.27295	0.157238	0.124546	0.157238	0.124855	0.20683	Tvp23b
ENSMUSG00000014195	0.221673	0.297397	0.0757503	0.330948	-0.100896	-0.0251714	0.0757122	0.299287	0.0757503	0.330948	0.442128	Dnajc7
ENSMUSG00000014226	0.314869	-0.184494	-0.499242	1.346e-08	1.29951	0.800152	-0.499278	4.78581e-09	-0.499242	1.346e-08	4.76646e-07	Cacybp
ENSMUSG00000014232	-0.250333	-0.151154	0.0993866	0.542286	0.270966	0.370146	0.0989853	0.523177	0.0993866	0.542286	0.641243	Cluap1
ENSMUSG00000014245	-0.701221	-0.470432	0.230572	0.140938	-0.808428	-0.57764	0.230572	0.155129	0.230572	0.155129	0.244842	Pigl
ENSMUSG00000014294	0.482283	0.0655234	-0.416656	0.000371264	1.21554	0.798785	-0.416691	2.26529e-05	-0.416656	0.000371264	0.00193061	Ndufa2
ENSMUSG00000014303	-0.284779	-0.219831	0.0650105	0.562212	-0.251287	-0.186339	0.064784	0.575543	0.064784	0.575543	0.670556	Glis2
ENSMUSG00000014313	0.229948	0.0819207	-0.148014	0.153011	0.960403	0.812375	-0.147941	0.16596	-0.147941	0.16596	0.257926	Cox6c
ENSMUSG00000014349	0.0985134	-0.259965	-0.358559	1.40433e-05	0.622147	0.263669	-0.358437	5.36752e-06	-0.358559	1.40433e-05	0.000133114	Ube2z
ENSMUSG00000014353	-0.653596	0.0639563	0.717498	5.06036e-11	-1.34553	-0.627974	0.717658	5.74753e-08	0.717658	5.74753e-08	1.56647e-06	Tmem87b
ENSMUSG00000014355	-0.218244	0.204423	0.422554	0.000387565	-1.11956	-0.696895	0.422554	0.000197916	0.422554	0.000387565	0.00199475	Anapc1
ENSMUSG00000014402	0.115922	-0.155541	-0.271389	0.00163129	0.914768	0.643305	-0.271389	0.00100472	-0.271389	0.00163129	0.00649225	Tsg101
ENSMUSG00000014418	-0.0871281	0.21121	0.298269	0.0290775	-1.01429	-0.715953	0.298269	0.0259657	0.298269	0.0290775	0.0643841	Hps5
ENSMUSG00000014426	0.243162	0.112661	-0.130613	0.144647	-0.40491	-0.535411	-0.1304	0.176358	-0.1304	0.176358	0.270454	Map3k4
ENSMUSG00000014444	-0.490147	0.204804	0.695021	0.00016764	-1.90069	-1.20574	0.695084	0.0105817	0.695084	0.0105817	0.0285999	Piezo1
ENSMUSG00000014470	0.153027	0.0770769	-0.0760243	0.476588	0.182563	0.106613	-0.0760243	0.459218	-0.0760243	0.476588	0.582812	Rnf166
ENSMUSG00000014496	-0.343875	-0.187003	0.156904	0.0863561	-0.333475	-0.176603	0.156904	0.0468966	0.156904	0.0863561	0.153633	Ankrd28
ENSMUSG00000014498	-0.236833	-0.205389	0.0313688	0.767205	-1.49028	-1.45884	0.0313688	0.803617	0.0313688	0.803617	0.854211	Ankrd52
ENSMUSG00000014504	0.197511	-0.24412	-0.441634	0.000100039	1.35687	0.915235	-0.441735	6.76242e-06	-0.441634	0.000100039	0.000652884	Srp19
ENSMUSG00000014547	0.341245	0.789497	0.448129	0.00012825	-1.05376	-0.605509	0.44836	0.000120965	0.448129	0.00012825	0.000799635	Wdfy2
ENSMUSG00000014550	-0.113867	-0.253075	-0.139249	0.125709	-0.0421671	-0.181375	-0.139249	0.132115	-0.139249	0.132115	0.216574	Rbsn
ENSMUSG00000014551	-0.0901859	0.000268677	0.0906774	0.493286	0.477376	0.567831	0.0904083	0.489902	0.0906774	0.493286	0.59814	Mrps25
ENSMUSG00000014554	0.642498	0.749524	0.106892	0.421196	0.124872	0.231898	0.107311	0.350267	0.106892	0.421196	0.531886	Dguok
ENSMUSG00000014592	-0.204069	0.161048	0.364876	0.030626	0.30817	0.673287	0.365291	0.00929173	0.364876	0.030626	0.0672211	Camta1
ENSMUSG00000014599	-0.104059	0.269333	0.373198	0.00687612	-1.15065	-0.777262	0.373495	0.00613296	0.373198	0.00687612	0.0202617	Csf1
ENSMUSG00000014601	-0.0785463	0.0124147	0.0909643	0.325099	-0.326123	-0.235162	0.0909643	0.33119	0.0909643	0.33119	0.44226	Strip1
ENSMUSG00000014606	0.153577	0.00430101	-0.14939	0.133172	0.52281	0.373534	-0.149329	0.0813363	-0.14939	0.133172	0.217769	Slc25a11
ENSMUSG00000014668	-0.234911	0.00428213	0.239065	0.0222729	-0.393264	-0.154071	0.239065	0.0236646	0.239065	0.0236646	0.0546398	Chfr
ENSMUSG00000014748	-0.23594	0.0239855	0.259858	0.00240303	-0.37706	-0.117134	0.259858	0.0018521	0.259858	0.00240303	0.00880091	Tex261
ENSMUSG00000014763	0.108808	0.0353635	-0.0734073	0.44517	-0.0293572	-0.102802	-0.0734073	0.448134	-0.0734073	0.448134	0.557094	Fam120b
ENSMUSG00000014767	0.0341338	0.172755	0.138694	0.183071	-0.0767304	0.0618909	0.138694	0.219218	0.138694	0.219218	0.32054	Tbp
ENSMUSG00000014769	0.260704	-0.112148	-0.372899	5.24824e-05	1.25936	0.886505	-0.372906	4.00669e-06	-0.372899	5.24824e-05	0.000382198	Psmb1
ENSMUSG00000014771	0.240129	0.0345407	-0.205602	0.0710542	0.845922	0.640333	-0.205698	0.0502067	-0.205602	0.0710542	0.131359	Pdcd2
ENSMUSG00000014773	0.504767	0.406378	-0.0983712	0.571148	-0.736224	-0.834612	-0.0980131	0.625672	-0.0980131	0.625672	0.713907	Dll1
ENSMUSG00000014776	0.423907	0.350049	-0.0736803	0.525603	1.44252	1.36867	-0.0739078	0.530668	-0.0739078	0.530668	0.631814	Nol3
ENSMUSG00000014778	-0.835928	-0.325015	0.511654	0.0102018	-1.20244	-0.691523	0.510362	0.0420915	0.510362	0.0420915	0.0864437	Fhod1
ENSMUSG00000014786	-0.494233	0.381595	0.875777	3.73908e-08	-2.03457	-1.15874	0.876175	1.66154e-05	0.876175	1.66154e-05	0.000150949	Slc9a5
ENSMUSG00000014837	-0.185593	-0.243284	-0.0578027	0.590671	-0.615777	-0.673468	-0.0578027	0.615886	-0.0578027	0.615886	0.705577	4931428F04Rik
ENSMUSG00000014846	-0.0809734	-0.421015	-0.340087	0.000358603	1.12718	0.787141	-0.340087	0.000437898	-0.340087	0.000437898	0.00219757	Tppp3
ENSMUSG00000014850	-0.0310464	0.127955	0.158934	0.246065	-0.104159	0.0548423	0.158934	0.214288	0.158934	0.246065	0.350769	Msh3
ENSMUSG00000014856	-0.0567716	-0.00830971	0.0487366	0.685224	0.384269	0.43273	0.0484717	0.696761	0.0484717	0.696761	0.771137	Tmem208
ENSMUSG00000014859	-0.00425926	-0.0518061	-0.0475078	0.615539	0.0422153	-0.0053316	-0.0475078	0.621119	-0.0475078	0.621119	0.710163	E2f4
ENSMUSG00000014867	-0.194529	-0.169543	0.0250048	0.773662	-0.0259588	-0.0009726	0.0249398	0.737636	0.0250048	0.773662	0.83145	Surf4
ENSMUSG00000014873	0.248008	-0.0105966	-0.258425	0.0120532	0.841536	0.582932	-0.258671	0.0104325	-0.258425	0.0120532	0.0318361	Surf2
ENSMUSG00000014905	-0.0630584	0.227128	0.2903	0.0191	-0.131978	0.158208	0.290204	0.0270213	0.290204	0.0270213	0.0607072	Dnajb9
ENSMUSG00000014907	0.203313	-0.247738	-0.450989	1.33469e-05	0.470683	0.0196315	-0.450989	1.50431e-05	-0.450989	1.50431e-05	0.000139514	Naf1
ENSMUSG00000014932	-0.182472	-0.183696	-0.00130074	0.99193	0.0841312	0.0829072	-0.00130074	0.990886	-0.00130074	0.99193	0.9946	Yes1
ENSMUSG00000014956	0.123226	-0.374441	-0.497585	2.11326e-07	0.948034	0.450367	-0.497616	2.03412e-09	-0.497585	2.11326e-07	4.47433e-06	Ppp1cb
ENSMUSG00000014959	0.0554069	-0.190532	-0.245947	0.00778579	0.570967	0.325028	-0.245947	0.00384747	-0.245947	0.00778579	0.0224039	Gorasp2
ENSMUSG00000014980	-0.27474	-0.205076	0.0696852	0.592333	0.518426	0.58809	0.0696852	0.572055	0.0696852	0.592333	0.685827	Tsen15
ENSMUSG00000015002	-0.346924	-0.283578	0.0633798	0.429287	0.0992201	0.162567	0.0633798	0.414109	0.0633798	0.429287	0.539196	Efr3a
ENSMUSG00000015013	0.0632836	-0.00356655	-0.0668788	0.534208	0.662799	0.595949	-0.0667659	0.488051	-0.0668788	0.534208	0.634814	Trappc2l
ENSMUSG00000015016	-0.00873331	-0.22375	-0.215294	0.115779	-0.301754	-0.51677	-0.215089	0.110788	-0.215294	0.115779	0.194001	Acsf3
ENSMUSG00000015023	0.449212	0.010751	-0.438479	5.74103e-06	0.543113	0.104652	-0.438558	1.27808e-06	-0.438479	5.74103e-06	6.46876e-05	Ddx19a
ENSMUSG00000015027	0.128277	0.527824	0.39959	0.000320332	-1.10996	-0.710415	0.39958	0.00238908	0.39958	0.00238908	0.00876257	Galns
ENSMUSG00000015053	0.906648	0.493047	-0.413635	5.01149e-06	0.0951561	-0.318445	-0.413542	3.92095e-05	-0.413542	3.92095e-05	0.000304267	Gata2
ENSMUSG00000015087	-0.0608151	0.106473	0.167236	0.0821156	-0.484063	-0.316776	0.167331	0.0975231	0.167331	0.0975231	0.169306	Rabl6
ENSMUSG00000015090	0.585527	0.825579	0.240411	0.160184	-0.148408	0.091644	0.240435	0.210846	0.240435	0.210846	0.310784	Ptgds
ENSMUSG00000015092	0.440916	0.0675546	-0.373421	3.09964e-05	1.01047	0.637106	-0.373421	1.15534e-05	-0.373421	3.09964e-05	0.000251193	Edf1
ENSMUSG00000015094	-0.0835696	0.0799687	0.163496	0.0372839	-0.247184	-0.0836462	0.163579	0.0558835	0.163579	0.0558835	0.10831	Npdc1
ENSMUSG00000015095	0.183298	-0.0212495	-0.204602	0.0469209	-0.163711	-0.368259	-0.204647	0.0685337	-0.204647	0.0685337	0.127685	Fbxw5
ENSMUSG00000015120	0.136837	-0.068407	-0.205171	0.00806547	0.501004	0.29576	-0.205171	0.00520368	-0.205171	0.00806547	0.0230767	Ube2i
ENSMUSG00000015126	0.0243443	-0.0305724	-0.0546968	0.656604	0.641806	0.58689	-0.0549623	0.650919	-0.0546968	0.656604	0.739387	Tsr3
ENSMUSG00000015127	-0.196204	-0.0246464	0.171299	0.198008	-0.813416	-0.641859	0.171577	0.178882	0.171299	0.198008	0.29602	Unkl
ENSMUSG00000015133	-0.405098	0.243181	0.648179	0.000274928	-0.660448	-0.0121688	0.648179	0.000535261	0.648179	0.000535261	0.00258928	Lrrk1
ENSMUSG00000015143	-0.149485	0.000517178	0.150055	0.0497599	-0.815726	-0.665723	0.14999	0.0649998	0.14999	0.0649998	0.12221	Actn1
ENSMUSG00000015149	0.0737506	-0.204961	-0.278714	0.00470449	0.615097	0.336386	-0.278783	0.00305889	-0.278714	0.00470449	0.0149962	Sirt2
ENSMUSG00000015165	-0.229753	0.122326	0.351995	1.88347e-05	-0.554923	-0.202845	0.352115	9.2424e-05	0.352115	9.2424e-05	0.000610715	Hnrnpl
ENSMUSG00000015176	0.44636	0.271323	-0.175006	0.0369658	0.201542	0.0265052	-0.175036	0.0347715	-0.175006	0.0369658	0.0781348	Nolc1
ENSMUSG00000015189	-0.0857138	0.444597	0.530432	1.48416e-09	-0.879373	-0.349062	0.530406	1.52779e-07	0.530406	1.52779e-07	3.39182e-06	Casd1
ENSMUSG00000015217	0.49706	0.185502	-0.311589	0.00899332	0.760723	0.449165	-0.311464	0.00302056	-0.311589	0.00899332	0.0251148	Hmgb3
ENSMUSG00000015222	-0.383442	-0.0164664	0.366918	0.000256831	-0.498291	-0.131316	0.366857	0.00070719	0.366857	0.00070719	0.00324314	Map2
ENSMUSG00000015243	-0.0140608	0.647067	0.661273	7.17748e-09	-1.86159	-1.20046	0.661097	3.27515e-06	0.661097	3.27515e-06	4.13277e-05	Abca1
ENSMUSG00000015247	0.0124211	-0.488991	-0.501414	9.38457e-06	1.0893	0.587887	-0.501583	6.69114e-07	-0.501414	9.38457e-06	9.48276e-05	Nipsnap3b
ENSMUSG00000015290	0.371374	-0.0225834	-0.393855	2.66384e-05	0.777713	0.383755	-0.394074	1.98217e-05	-0.393855	2.66384e-05	0.00022251	Ubl4a
ENSMUSG00000015291	0.442823	1.04658	0.603644	1.01043e-12	-0.864494	-0.260736	0.603885	6.45468e-11	0.603885	6.45468e-11	5.54827e-09	Gdi1
ENSMUSG00000015305	0.53513	0.608809	0.0734472	0.508147	-1.02441	-0.95073	0.073723	0.535884	0.073723	0.535884	0.636216	Sash1
ENSMUSG00000015335	-0.422708	-0.0763686	0.346132	0.012058	-0.265484	0.0808557	0.34623	0.00699049	0.346132	0.012058	0.031837	Zdhhc12
ENSMUSG00000015341	0.0298566	-0.177859	-0.207767	0.0342336	0.658226	0.45051	-0.207727	0.00951408	-0.207767	0.0342336	0.0736444	Golga7
ENSMUSG00000015357	0.167861	0.085934	-0.0819294	0.425628	0.446998	0.36507	-0.0819294	0.417985	-0.0819294	0.425628	0.535604	Clpx
ENSMUSG00000015363	0.0473572	-0.113655	-0.161015	0.0898841	0.368014	0.207002	-0.161015	0.0748041	-0.161015	0.0898841	0.158813	Trabd
ENSMUSG00000015377	-0.248444	0.511324	0.760066	2.45805e-06	-1.84938	-1.08962	0.759912	0.000488523	0.759912	0.000488523	0.00240719	Dennd6b
ENSMUSG00000015461	-0.0580742	0.134943	0.192943	0.0469451	-0.569924	-0.376907	0.193005	0.0581309	0.193005	0.0581309	0.111782	Atf6b
ENSMUSG00000015474	-0.186961	-0.0761067	0.110932	0.289384	-0.505061	-0.394207	0.110932	0.326499	0.110932	0.326499	0.437254	Ppt2
ENSMUSG00000015478	0.197603	0.0685839	-0.128993	0.248464	0.842118	0.713099	-0.129031	0.190909	-0.128993	0.248464	0.353537	Rnf5
ENSMUSG00000015488	0.507451	0.861358	0.354007	0.00108639	-0.330963	0.0229436	0.354007	0.00148714	0.354007	0.00148714	0.00602341	Cacfd1
ENSMUSG00000015501	-0.0159222	-0.0429191	-0.0271721	0.807816	-1.15922	-1.18621	-0.0269494	0.813625	-0.0269494	0.813625	0.862524	Hivep2
ENSMUSG00000015522	-0.483568	-0.414391	0.0692168	0.522919	-0.608104	-0.538927	0.0689899	0.541779	0.0689899	0.541779	0.640718	Arnt
ENSMUSG00000015533	-0.425765	0.84676	1.27232	1.18164e-10	-1.97964	-0.707114	1.27282	8.36258e-11	1.27232	1.18164e-10	8.99818e-09	Itga2
ENSMUSG00000015536	0.00349268	-0.250455	-0.254008	0.0272431	1.20487	0.950921	-0.254045	0.00785314	-0.254008	0.0272431	0.0610753	Mocs2
ENSMUSG00000015542	-0.100248	-0.258609	-0.158584	0.256179	0.48709	0.32873	-0.158346	0.206516	-0.158584	0.256179	0.362005	Nat9
ENSMUSG00000015575	-0.109815	-0.234775	-0.12496	0.224209	0.761253	0.636293	-0.124942	0.171694	-0.12496	0.224209	0.325801	Atp6v0e
ENSMUSG00000015579	0.159396	-0.226774	-0.386154	0.000549626	1.01789	0.631723	-0.386154	0.00025603	-0.386154	0.000549626	0.00264682	Nkx2-5
ENSMUSG00000015597	-0.374964	0.181491	0.55646	3.41557e-06	-1.35022	-0.79376	0.556584	4.64465e-06	0.556584	4.64465e-06	5.4697e-05	Zfp318
ENSMUSG00000015599	-0.155177	-0.163092	-0.00803247	0.934527	-1.09033	-1.09825	-0.00803247	0.937833	-0.00803247	0.937833	0.954248	Ttbk1
ENSMUSG00000015605	-0.182206	-0.438579	-0.256455	0.00544871	0.181251	-0.0751214	-0.256455	0.00480899	-0.256455	0.00544871	0.0168401	Srf
ENSMUSG00000015619	-0.234957	-0.665857	-0.431394	0.00561375	-0.338989	-0.769889	-0.431037	0.00137585	-0.431394	0.00561375	0.0172547	Gata3
ENSMUSG00000015647	-0.517422	0.188707	0.706489	0.000353398	-1.97093	-1.2648	0.706357	0.0171864	0.706357	0.0171864	0.0421776	Lama5
ENSMUSG00000015656	0.1779	-0.0567946	-0.234766	0.001608	0.708292	0.473597	-0.234766	0.00180245	-0.234766	0.00180245	0.00700993	Hspa8
ENSMUSG00000015668	0.116841	-0.250263	-0.367051	0.0118731	1.15073	0.783627	-0.367067	0.00261042	-0.367051	0.0118731	0.0314637	Pdzd11
ENSMUSG00000015671	0.0274848	-0.272195	-0.299678	0.00150683	1.07279	0.773111	-0.299678	0.00308952	-0.299678	0.00308952	0.0107849	Psma2
ENSMUSG00000015672	0.292401	-0.0780617	-0.370171	0.00155713	1.33281	0.962347	-0.370441	0.000883198	-0.370171	0.00155713	0.0062474	Mrpl32
ENSMUSG00000015697	0.119219	0.188738	0.0694589	0.389789	-0.574152	-0.504634	0.0694589	0.369873	0.0694589	0.389789	0.501677	Setdb1
ENSMUSG00000015711	0.0252656	-0.21385	-0.239128	0.0429209	0.215245	-0.0238707	-0.239057	0.0309393	-0.239128	0.0429209	0.0878241	Prune1
ENSMUSG00000015714	-0.400142	0.0124977	0.412699	4.53679e-06	-0.698458	-0.285818	0.412699	1.0855e-05	0.412699	1.0855e-05	0.000107369	Cers2
ENSMUSG00000015733	0.0585567	-0.280806	-0.339476	0.000623729	1.1133	0.77394	-0.339422	4.20448e-05	-0.339476	0.000623729	0.00290495	Capza2
ENSMUSG00000015745	0.248717	0.190108	-0.0584953	0.638128	0.345861	0.287251	-0.0584953	0.628252	-0.0584953	0.638128	0.724421	Plekho1
ENSMUSG00000015747	0.218379	-0.200519	-0.41882	0.0024973	0.539703	0.120805	-0.419065	0.00183887	-0.41882	0.0024973	0.00908659	Vps45
ENSMUSG00000015748	-0.0119493	0.132758	0.144701	0.123083	0.0202337	0.164941	0.144701	0.127112	0.144701	0.127112	0.209877	Prpf3
ENSMUSG00000015749	0.247757	-0.0647896	-0.312477	0.000420218	0.790578	0.478031	-0.312477	0.000619465	-0.312477	0.000619465	0.00288691	Anp32e
ENSMUSG00000015750	-0.0305532	-0.0432357	-0.01269	0.877808	0.040509	0.0278266	-0.0127415	0.876772	-0.01269	0.877808	0.910115	Aph1a
ENSMUSG00000015755	-0.0132939	-0.270574	-0.257259	0.00266555	-0.066189	-0.323469	-0.257392	0.00323757	-0.257392	0.00323757	0.0111317	Tab2
ENSMUSG00000015757	-0.0978495	0.0747637	0.172621	0.0563363	-0.0387181	0.133895	0.172621	0.0480488	0.172621	0.0563363	0.108957	Ppil4
ENSMUSG00000015759	0.170411	0.187179	0.0167409	0.856143	0.282049	0.298818	0.0168161	0.834636	0.0167409	0.856143	0.893826	Cnih1
ENSMUSG00000015776	0.244181	0.154202	-0.0898781	0.347173	0.197695	0.107716	-0.089972	0.35015	-0.089972	0.35015	0.461771	Med22
ENSMUSG00000015790	0.171553	0.123428	-0.0481147	0.638418	0.440301	0.392176	-0.0481358	0.614998	-0.0481147	0.638418	0.724669	Surf1
ENSMUSG00000015804	0.228677	-0.164837	-0.393475	0.000118911	1.24312	0.849604	-0.393559	2.37481e-06	-0.393475	0.000118911	0.000749302	Med28
ENSMUSG00000015806	0.290646	-0.0552138	-0.345814	0.00116289	0.982736	0.636875	-0.345947	0.000283566	-0.345814	0.00116289	0.00493348	Qdpr
ENSMUSG00000015829	0.677332	1.02777	0.350156	0.0155064	-1.91919	-1.56875	0.351076	0.038341	0.351076	0.038341	0.0805	Tnr
ENSMUSG00000015837	0.0947609	-0.154373	-0.2492	0.00672668	0.851184	0.60205	-0.249103	0.00546119	-0.2492	0.00672668	0.0199147	Sqstm1
ENSMUSG00000015839	-0.222599	-0.349378	-0.126795	0.166071	0.454495	0.327717	-0.126758	0.126267	-0.126795	0.166071	0.258022	Nfe2l2
ENSMUSG00000015846	-0.116321	-0.263365	-0.147235	0.434928	-0.375474	-0.522519	-0.147235	0.464535	-0.147235	0.464535	0.572038	Rxra
ENSMUSG00000015869	0.163147	0.00865894	-0.154492	0.114556	0.0675667	-0.0869209	-0.154492	0.117751	-0.154492	0.117751	0.196657	Prpsap1
ENSMUSG00000015880	0.915523	0.683336	-0.232289	0.101855	0.508779	0.276593	-0.231985	0.0944965	-0.232289	0.101855	0.175014	Ncapg
ENSMUSG00000015882	-0.376683	-0.387898	-0.0112293	0.933261	-0.267786	-0.279	-0.0112293	0.933517	-0.0112293	0.933517	0.951298	Lcorl
ENSMUSG00000015889	-0.127686	-0.0912301	0.0363655	0.673515	-0.00343303	0.0330232	0.0364966	0.652018	0.0363655	0.673515	0.753202	Lta4h
ENSMUSG00000015932	-0.137307	-0.608206	-0.470804	2.10871e-06	1.26935	0.798446	-0.470952	2.31994e-10	-0.470804	2.10871e-06	2.88927e-05	Dstn
ENSMUSG00000015937	0.0634827	0.407358	0.343912	0.000125021	-0.297819	0.0460562	0.343912	0.000103139	0.343912	0.000125021	0.000782412	Macroh2a1
ENSMUSG00000015944	-0.666645	-1.07322	-0.406993	0.00100661	-0.708659	-1.11523	-0.406713	0.000907143	-0.406993	0.00100661	0.00437112	Castor2
ENSMUSG00000015961	0.0695087	-0.194808	-0.264259	0.00199774	0.680194	0.415877	-0.264259	0.0022987	-0.264259	0.0022987	0.00850241	Adss
ENSMUSG00000015971	-0.164532	-0.163912	0.000660252	0.996596	-0.13364	-0.13302	0.000600246	0.994265	0.000660252	0.996596	0.997588	Actr8
ENSMUSG00000015980	-0.0130594	-0.29806	-0.284838	0.0624809	0.589965	0.304965	-0.285102	0.0648567	-0.285102	0.0648567	0.122002	Lrrc27
ENSMUSG00000015981	-0.11836	-0.205889	-0.087321	0.457344	0.324759	0.237229	-0.0876222	0.474973	-0.0876222	0.474973	0.581392	Stk32c
ENSMUSG00000015994	0.267364	0.0999917	-0.167387	0.037485	0.637615	0.470242	-0.167387	0.0345332	-0.167387	0.037485	0.0790163	Fnta
ENSMUSG00000016018	0.16507	0.0662827	-0.0987094	0.231573	0.176209	0.0774215	-0.0987468	0.264	-0.0987468	0.264	0.370758	Mtrex
ENSMUSG00000016128	0.293251	0.150074	-0.143774	0.481975	-0.706656	-0.849833	-0.143339	0.49183	-0.143339	0.49183	0.596951	Stard13
ENSMUSG00000016181	-0.136293	0.0042166	0.140507	0.130275	-0.618376	-0.477866	0.140507	0.13306	0.140507	0.13306	0.217662	Utp25
ENSMUSG00000016200	-0.406265	0.0813432	0.487538	3.17818e-09	-1.205	-0.717389	0.487538	1.3454e-08	0.487538	1.3454e-08	4.76646e-07	Syt14
ENSMUSG00000016206	-0.225223	0.0292341	0.25424	0.162363	-0.158229	0.0962277	0.25442	0.154491	0.25424	0.162363	0.25379	H2-M3
ENSMUSG00000016252	0.49332	-0.0247454	-0.518008	1.22013e-05	1.27851	0.760443	-0.518115	5.65766e-07	-0.518008	1.22013e-05	0.000118097	Atp5e
ENSMUSG00000016253	0.379612	0.608069	0.228298	0.0400723	-0.30951	-0.0810535	0.22844	0.0264374	0.228298	0.0400723	0.0831684	Nelfcd
ENSMUSG00000016256	-0.167172	0.151653	0.318703	0.000359678	-0.559198	-0.240373	0.318749	0.000170993	0.318703	0.000359678	0.00187813	Ctsz
ENSMUSG00000016257	0.299037	-0.066112	-0.365081	0.000106434	1.09161	0.726457	-0.365081	3.68443e-05	-0.365081	0.000106434	0.000687925	Prelid3b
ENSMUSG00000016262	0.620255	0.311139	-0.308991	0.00601788	0.217264	-0.0918511	-0.309141	0.0145181	-0.309141	0.0145181	0.0370204	Sertad4
ENSMUSG00000016308	-0.294791	-0.372991	-0.0783568	0.593425	0.625005	0.546804	-0.0782113	0.546024	-0.0783568	0.593425	0.686933	Ube2a
ENSMUSG00000016319	0.190082	-0.0480474	-0.238077	0.00783173	0.995914	0.757785	-0.238208	0.000836432	-0.238077	0.00783173	0.0225232	Slc25a5
ENSMUSG00000016344	0.31606	-0.0364976	-0.352363	0.0030946	1.05586	0.703307	-0.352543	0.00138189	-0.352363	0.0030946	0.0107914	Ppdpf
ENSMUSG00000016346	-0.441462	0.0377827	0.479154	0.000179145	-1.82911	-1.34986	0.479365	0.000172735	0.479154	0.000179145	0.00106607	Kcnq2
ENSMUSG00000016349	0.173003	0.10963	-0.0633809	0.397775	0.178971	0.115597	-0.0633809	0.434459	-0.0633809	0.434459	0.544061	Eef1a2
ENSMUSG00000016409	0.217364	-0.212067	-0.429551	0.000266655	0.398796	-0.0306341	-0.429429	0.000121012	-0.429551	0.000266655	0.00146304	Nkap
ENSMUSG00000016427	0.18022	-0.216966	-0.39696	0.000551426	1.17885	0.781663	-0.397149	0.000191724	-0.39696	0.000551426	0.00265344	Ndufa1
ENSMUSG00000016477	0.345425	0.240612	-0.10483	0.30388	-0.430562	-0.535375	-0.104879	0.317873	-0.104879	0.317873	0.428187	E2f3
ENSMUSG00000016481	0.061671	0.282151	0.220456	0.0153513	0.0439501	0.26443	0.220456	0.0187624	0.220456	0.0187624	0.0453477	Cr1l
ENSMUSG00000016487	0.49736	0.373329	-0.12397	0.120301	0.0329116	-0.0911193	-0.12397	0.132534	-0.12397	0.132534	0.217014	Ppfibp1
ENSMUSG00000016495	-0.350063	0.0524042	0.402671	0.00147546	-0.154352	0.248115	0.402371	0.00214974	0.402371	0.00214974	0.00809433	Plgrkt
ENSMUSG00000016496	-0.497292	-0.42778	0.0693206	0.649503	-0.217385	-0.147873	0.0693206	0.647421	0.0693206	0.649503	0.733885	Cd274
ENSMUSG00000016503	0.2942	-0.0553977	-0.349585	0.00062879	0.759842	0.410244	-0.349655	0.00028674	-0.349585	0.00062879	0.0029209	Gtf3a
ENSMUSG00000016510	0.0393228	-0.134209	-0.173691	0.253995	0.518897	0.345366	-0.17364	0.200019	-0.173691	0.253995	0.359323	Mtif3
ENSMUSG00000016520	0.291426	0.0458079	-0.246182	0.263595	-0.0510888	-0.296707	-0.245867	0.242831	-0.246182	0.263595	0.370352	Lnx2
ENSMUSG00000016526	0.0934864	-0.108549	-0.202069	0.163512	0.524304	0.322269	-0.202047	0.111853	-0.202069	0.163512	0.25511	Dyrk3
ENSMUSG00000016528	-0.054238	-0.226548	-0.172247	0.0995976	0.284155	0.111845	-0.172281	0.083565	-0.172247	0.0995976	0.172135	Mapkapk2
ENSMUSG00000016534	-0.121425	0.263139	0.384622	0.000340193	-0.381948	0.00261601	0.384622	0.000374218	0.384622	0.000374218	0.00194296	Lamp2
ENSMUSG00000016541	0.320319	-0.0442989	-0.364607	4.82773e-07	0.741371	0.376752	-0.364607	2.02894e-07	-0.364607	4.82773e-07	8.75383e-06	Atxn10
ENSMUSG00000016552	0.0162482	0.411131	0.394981	0.000480855	-1.24605	-0.851163	0.395065	0.00323149	0.395065	0.00323149	0.0111184	Foxred2
ENSMUSG00000016554	0.240527	0.0350329	-0.205486	0.00726239	0.52219	0.316696	-0.205486	0.00968843	-0.205486	0.00968843	0.026673	Eif3d
ENSMUSG00000016559	0.685942	0.166133	-0.519689	3.07363e-08	1.28842	0.768614	-0.519829	1.09895e-08	-0.519689	3.07363e-08	9.42092e-07	H3f3b
ENSMUSG00000016619	0.068885	-0.227705	-0.296697	0.000790013	0.33625	0.03966	-0.296656	0.000117771	-0.296697	0.000790013	0.00355647	Nup50
ENSMUSG00000016624	-0.0531738	-0.0722293	-0.019102	0.838001	-0.540189	-0.559245	-0.019102	0.834428	-0.019102	0.838001	0.881474	Phf21b
ENSMUSG00000016637	0.346681	0.00330556	-0.343399	0.0196045	0.386868	0.0434921	-0.343399	0.0172179	-0.343399	0.0196045	0.0470107	Ift27
ENSMUSG00000016664	-0.274344	-0.212573	0.0618241	0.433319	-0.250022	-0.188251	0.0618241	0.470801	0.0618241	0.470801	0.577772	Pacsin2
ENSMUSG00000016757	0.246223	0.174046	-0.0722733	0.423226	0.0310274	-0.0411502	-0.072086	0.412709	-0.0722733	0.423226	0.533315	Ttll12
ENSMUSG00000016831	0.248264	0.0889771	-0.159204	0.161837	0.257474	0.0981873	-0.159268	0.128969	-0.159204	0.161837	0.253164	Tox4
ENSMUSG00000016833	0.0482494	-0.123407	-0.171814	0.267474	1.25806	1.0864	-0.171583	0.165469	-0.171814	0.267474	0.374286	Mrps18c
ENSMUSG00000016921	-0.0424258	-0.0267435	0.0156737	0.833055	0.0633114	0.0789936	0.0157156	0.828335	0.0156737	0.833055	0.877373	Srsf6
ENSMUSG00000016933	0.0247966	0.0487296	0.0238959	0.803673	-0.926841	-0.902908	0.0238959	0.790148	0.0238959	0.803673	0.854211	Plcg1
ENSMUSG00000016940	0.211789	0.131296	-0.080376	0.474883	0.583432	0.502939	-0.0805095	0.451887	-0.080376	0.474883	0.581363	Kctd2
ENSMUSG00000016946	0.148168	-0.130232	-0.278352	0.00570302	0.599691	0.321291	-0.278448	0.00387542	-0.278352	0.00570302	0.0174704	Kctd5
ENSMUSG00000016984	0.605628	0.283853	-0.321887	0.0141492	0.723583	0.401808	-0.32172	0.00958375	-0.321887	0.0141492	0.0363191	Etaa1
ENSMUSG00000016995	-0.224193	0.206362	0.430382	0.000796974	-1.46659	-1.03603	0.430685	0.00182071	0.430685	0.00182071	0.00706712	Matn4
ENSMUSG00000017007	-0.619358	0.206166	0.825776	3.00901e-05	-1.17031	-0.34479	0.825347	0.000426745	0.825347	0.000426745	0.0021545	Rbpjl
ENSMUSG00000017057	-0.542845	-0.225341	0.317705	0.0199386	-0.456787	-0.139283	0.317394	0.0257242	0.317394	0.0257242	0.0582939	Il13ra1
ENSMUSG00000017119	-0.028013	0.132484	0.160397	0.0594856	-0.555428	-0.39493	0.160573	0.0537891	0.160397	0.0594856	0.1138	Nbr1
ENSMUSG00000017132	-0.468846	-0.386467	0.0824021	0.471004	-0.0637464	0.0186327	0.0824021	0.441744	0.0824021	0.471004	0.577881	Cyth1
ENSMUSG00000017144	0.263501	0.0825507	-0.18078	0.177608	0.577251	0.396301	-0.181058	0.175632	-0.18078	0.177608	0.271914	Rnd3
ENSMUSG00000017146	0.907916	1.03456	0.126444	0.35904	-0.522441	-0.395796	0.126954	0.382069	0.126954	0.382069	0.494018	Brca1
ENSMUSG00000017167	-0.569741	0.274353	0.844057	1.5036e-08	-2.0016	-1.15751	0.844057	1.65079e-08	0.844057	1.65079e-08	5.6278e-07	Cntnap1
ENSMUSG00000017176	0.0712459	0.0584359	-0.0126909	0.890543	0.336664	0.323854	-0.0128722	0.890743	-0.0128722	0.890743	0.919356	Nt5c3b
ENSMUSG00000017188	-0.0458435	-0.255487	-0.209932	0.145056	0.674061	0.464418	-0.20962	0.0854477	-0.209932	0.145056	0.232705	Coa3
ENSMUSG00000017210	0.126857	0.0318678	-0.0949484	0.267278	-0.206985	-0.301974	-0.0949484	0.268524	-0.0949484	0.268524	0.375388	Med24
ENSMUSG00000017221	0.132121	-0.151805	-0.28392	0.00339445	0.400864	0.116938	-0.283941	0.00649884	-0.283941	0.00649884	0.0194116	Psmd3
ENSMUSG00000017264	-0.148014	0.083604	0.231665	0.0138412	-0.36023	-0.128611	0.231628	0.00754286	0.231665	0.0138412	0.0356522	Exosc10
ENSMUSG00000017286	0.385345	0.12344	-0.261819	0.0683815	0.738139	0.476234	-0.261819	0.0636381	-0.261819	0.0683815	0.127449	Glod4
ENSMUSG00000017288	-0.135682	-0.322281	-0.186754	0.0765326	0.121068	-0.0655311	-0.18656	0.0402545	-0.186754	0.0765326	0.139313	Vps53
ENSMUSG00000017291	-0.0666755	-0.231933	-0.165245	0.0331724	-0.345421	-0.510679	-0.165245	0.0462673	-0.165245	0.0462673	0.0933983	Taok1
ENSMUSG00000017299	-0.385994	-0.167092	0.218962	0.0717454	0.0845922	0.303494	0.218932	0.0463643	0.218962	0.0717454	0.132442	Dnttip1
ENSMUSG00000017307	-0.140961	0.00370474	0.144692	0.465179	-0.346964	-0.202299	0.144692	0.475736	0.144692	0.475736	0.582053	Acot8
ENSMUSG00000017314	-0.560318	-0.692434	-0.132189	0.355099	-0.340095	-0.472212	-0.132298	0.405402	-0.132298	0.405402	0.516943	Mpp2
ENSMUSG00000017376	-0.229727	-0.32901	-0.099306	0.308539	0.16842	0.0691372	-0.099306	0.30291	-0.099306	0.308539	0.418304	Nlk
ENSMUSG00000017386	0.106295	-0.200984	-0.307272	0.000599495	0.66613	0.358851	-0.307272	0.000479892	-0.307272	0.000599495	0.00281693	Traf4
ENSMUSG00000017390	-1.22712	-1.66787	-0.44046	0.00501474	0.707722	0.266972	-0.440939	0.00773862	-0.440939	0.00773862	0.0223001	Aldoc
ENSMUSG00000017400	-0.433059	-0.654436	-0.221528	0.0585429	0.00138547	-0.219991	-0.221528	0.058194	-0.221528	0.0585429	0.112403	Stac2
ENSMUSG00000017404	0.233445	-0.0506955	-0.284157	0.000507967	1.16455	0.880415	-0.284157	0.000760839	-0.284157	0.000760839	0.00345267	Rpl19
ENSMUSG00000017418	-0.103782	-0.0132259	0.090486	0.400968	-0.311444	-0.220888	0.090486	0.384562	0.090486	0.400968	0.51293	Arl5b
ENSMUSG00000017421	0.0450062	0.069906	0.0248635	0.76574	0.28578	0.31068	0.0248635	0.761197	0.0248635	0.76574	0.824893	Zfp207
ENSMUSG00000017428	0.00813609	-0.0832675	-0.0913639	0.268332	0.324065	0.232661	-0.0913449	0.232027	-0.0913639	0.268332	0.375225	Psmd11
ENSMUSG00000017453	-0.185365	-0.0559648	0.129101	0.537033	-0.580657	-0.451256	0.129101	0.548984	0.129101	0.548984	0.647246	Pipox
ENSMUSG00000017466	-0.301793	-0.14155	0.160168	0.0738031	-0.437158	-0.276914	0.160168	0.0767312	0.160168	0.0767312	0.139596	Timp2
ENSMUSG00000017478	-0.0794862	-0.0862656	-0.00686645	0.942857	-0.498792	-0.505571	-0.00686645	0.942202	-0.00686645	0.942857	0.95839	Zc3h18
ENSMUSG00000017485	-0.023891	-0.206142	-0.182236	0.0687866	-0.0496102	-0.231862	-0.182343	0.0225524	-0.182236	0.0687866	0.12799	Top2b
ENSMUSG00000017493	0.311294	0.375856	0.0645203	0.497657	-0.154188	-0.0896261	0.0645203	0.518949	0.0645203	0.518949	0.621762	Igfbp4
ENSMUSG00000017548	-0.018475	-0.153772	-0.135227	0.197568	0.234295	0.0989989	-0.135227	0.195777	-0.135227	0.197568	0.295499	Suz12
ENSMUSG00000017550	0.486338	1.20478	0.718474	3.66061e-07	-1.07863	-0.360194	0.719152	6.64014e-06	0.719152	6.64014e-06	7.25869e-05	Atad5
ENSMUSG00000017561	-0.42809	-0.384982	0.043087	0.726456	0.0796608	0.122769	0.043003	0.718095	0.043087	0.726456	0.793557	Crlf3
ENSMUSG00000017615	0.290416	0.0333984	-0.256947	0.00284917	0.531912	0.274894	-0.257037	0.00118926	-0.256947	0.00284917	0.0100895	Tnfaip1
ENSMUSG00000017631	0.0105073	-0.270628	-0.281292	0.00264303	-0.356683	-0.637818	-0.281189	0.00335364	-0.281189	0.00335364	0.0114408	Abr
ENSMUSG00000017652	-0.022442	1.00703	1.02956	2.59854e-10	-1.06416	-0.0346887	1.02995	1.14754e-09	1.02995	1.14754e-09	6.15413e-08	Cd40
ENSMUSG00000017664	-0.0952314	0.110328	0.205339	0.0726407	-0.300655	-0.0950955	0.205579	0.0361492	0.205339	0.0726407	0.133751	Slc35c2
ENSMUSG00000017667	0.0959883	0.15694	0.0610453	0.490777	-0.417269	-0.356318	0.0610103	0.522197	0.0610103	0.522197	0.624388	Zfp334
ENSMUSG00000017670	0.784269	1.10279	0.318442	0.0181915	-0.852353	-0.533832	0.318642	0.00707305	0.318442	0.0181915	0.0441459	Elmo2
ENSMUSG00000017677	-0.629684	-0.0565713	0.573164	5.23679e-12	-0.336117	0.236996	0.573164	1.77e-11	0.573164	1.77e-11	1.78008e-09	Wsb1
ENSMUSG00000017679	-0.300466	-0.219047	0.0812267	0.446577	-0.635128	-0.553708	0.0813916	0.423204	0.0812267	0.446577	0.555913	Ttpal
ENSMUSG00000017686	-0.0951958	-0.200137	-0.105047	0.269227	0.243473	0.138531	-0.104973	0.217431	-0.105047	0.269227	0.376214	Rhot1
ENSMUSG00000017707	-0.197162	0.203427	0.400558	1.17832e-06	-0.650612	-0.250023	0.400558	8.31778e-07	0.400558	1.17832e-06	1.80922e-05	Serinc3
ENSMUSG00000017715	-0.0323136	-0.157054	-0.124736	0.158093	0.388711	0.263971	-0.124736	0.163855	-0.124736	0.163855	0.25549	Pgs1
ENSMUSG00000017716	1.17838	1.06812	-0.11031	0.392507	0.848024	0.737771	-0.110047	0.360617	-0.11031	0.392507	0.504273	Birc5
ENSMUSG00000017721	-0.111514	0.296373	0.407837	3.59931e-06	-1.01631	-0.608422	0.407937	4.56554e-05	0.407937	4.56554e-05	0.000343166	Pigt
ENSMUSG00000017724	-0.307715	-0.0807233	0.227046	0.00728412	-0.214448	0.0125442	0.227046	0.00827967	0.227046	0.00827967	0.0235489	Etv4
ENSMUSG00000017734	0.184424	0.505977	0.321992	0.0554887	0.490281	0.811833	0.321513	0.0931044	0.321513	0.0931044	0.163383	Dbndd2
ENSMUSG00000017740	-0.713384	0.333498	1.04633	1.94817e-07	-2.45071	-1.40383	1.047	2.53645e-06	1.047	2.53645e-06	3.36976e-05	Slc12a5
ENSMUSG00000017747	-0.182007	0.090968	0.27296	0.0270956	-0.695576	-0.422601	0.272938	0.0227428	0.27296	0.0270956	0.0608397	Ghdc
ENSMUSG00000017754	-0.230054	0.170323	0.400078	0.022565	-0.993137	-0.59276	0.400474	0.0346717	0.400474	0.0346717	0.0743324	Pltp
ENSMUSG00000017756	0.193848	0.51604	0.322086	0.0792084	-2.12733	-1.80514	0.32273	0.180655	0.32273	0.180655	0.275781	Slc12a7
ENSMUSG00000017760	-0.145217	0.248274	0.393552	6.89796e-06	-0.915586	-0.522095	0.393472	0.00022308	0.393472	0.00022308	0.00127302	Ctsa
ENSMUSG00000017764	0.116386	-0.310067	-0.42658	0.00165342	0.288384	-0.138068	-0.42647	0.00138361	-0.42658	0.00165342	0.00654258	Zswim1
ENSMUSG00000017765	-0.37106	0.42969	0.800887	2.64188e-09	-1.611	-0.810247	0.80063	3.46017e-06	0.80063	3.46017e-06	4.32285e-05	Slc12a4
ENSMUSG00000017774	-0.329617	-0.338954	-0.00944483	0.924572	-0.301872	-0.311209	-0.00944483	0.924788	-0.00944483	0.924788	0.943744	Myo1c
ENSMUSG00000017776	0.0814962	-0.194944	-0.276402	0.00215318	0.660018	0.383578	-0.276402	0.00226745	-0.276402	0.00226745	0.00841619	Crk
ENSMUSG00000017778	0.188116	0.00394434	-0.18415	0.0411484	1.01041	0.826235	-0.184145	0.0229201	-0.18415	0.0411484	0.0848186	Cox7c
ENSMUSG00000017781	0.0571703	-0.278423	-0.335665	2.46934e-05	0.699631	0.364037	-0.335665	9.91862e-06	-0.335665	2.46934e-05	0.000210709	Pitpna
ENSMUSG00000017801	-0.0246319	-0.0935549	-0.068861	0.596527	0.689806	0.620883	-0.0688898	0.563418	-0.068861	0.596527	0.689176	Mlx
ENSMUSG00000017802	-0.168451	0.135311	0.303814	0.00146451	-0.80887	-0.505108	0.303666	0.00303061	0.303666	0.00303061	0.0106124	Retreg3
ENSMUSG00000017831	0.2994	-0.265228	-0.564531	6.20409e-09	1.23656	0.671932	-0.564591	1.96112e-11	-0.564531	6.20409e-09	2.47598e-07	Rab5a
ENSMUSG00000017837	0.113642	-0.312839	-0.426618	2.17138e-05	0.871797	0.445316	-0.426414	1.25153e-06	-0.426618	2.17138e-05	0.000189234	Nkiras2
ENSMUSG00000017843	0.690341	0.428937	-0.261444	0.00892424	0.618034	0.356631	-0.261412	0.00423167	-0.261444	0.00892424	0.0249725	Ppp2r5c
ENSMUSG00000017858	-0.110867	-0.0248125	0.0861929	0.450748	0.0444272	0.130482	0.0859642	0.448756	0.0861929	0.450748	0.559491	Ift52
ENSMUSG00000017861	0.103608	1.03082	0.927266	9.02889e-08	-1.38567	-0.458453	0.927887	2.84641e-06	0.927887	2.84641e-06	3.67475e-05	Mybl2
ENSMUSG00000017929	-0.20336	0.250308	0.453729	2.37554e-05	-1.35051	-0.896841	0.453557	9.04973e-05	0.453557	9.04973e-05	0.000600351	B4galt5
ENSMUSG00000017943	0.277089	0.0259513	-0.251039	0.00428429	0.764491	0.513353	-0.251084	0.00735891	-0.251084	0.00735891	0.0214145	Gdap1l1
ENSMUSG00000017999	0.118419	-0.0304639	-0.148845	0.0790598	0.24025	0.0913676	-0.14891	0.0994043	-0.14891	0.0994043	0.171949	Ddx27
ENSMUSG00000018001	0.340357	0.276725	-0.0635662	0.53928	-0.111551	-0.175183	-0.0635662	0.539764	-0.0635662	0.539764	0.639313	Cyth3
ENSMUSG00000018040	0.241351	0.0328725	-0.208501	0.0452795	0.459851	0.251373	-0.208501	0.0421123	-0.208501	0.0452795	0.0916987	Rrp7a
ENSMUSG00000018042	-0.068381	-0.262639	-0.19426	0.0573437	1.81642	1.62217	-0.19426	0.0727272	-0.19426	0.0727272	0.133886	Cyb5r3
ENSMUSG00000018068	-0.185308	0.0693086	0.254603	0.0216631	-0.693329	-0.438713	0.254657	0.0606395	0.254657	0.0606395	0.115633	Ints2
ENSMUSG00000018076	0.133721	0.14656	0.0128042	0.911766	-1.31568	-1.30284	0.0128042	0.920852	0.0128042	0.920852	0.941255	Med13l
ENSMUSG00000018143	-0.454727	-0.499088	-0.0444428	0.683346	0.393087	0.348727	-0.0443671	0.650589	-0.0444428	0.683346	0.760728	Mafk
ENSMUSG00000018160	-0.264152	-0.574631	-0.310483	0.000510041	2.28488e-05	-0.310456	-0.310484	0.000150077	-0.310483	0.000510041	0.00249489	Med1
ENSMUSG00000018166	0.0167808	-0.0057347	-0.0225559	0.846709	-0.27796	-0.300475	-0.0225559	0.850898	-0.0225559	0.850898	0.890476	Erbb3
ENSMUSG00000018167	-0.0937301	0.288405	0.38222	0.00661581	-0.740955	-0.35882	0.382252	0.0159864	0.382252	0.0159864	0.0399242	Stard3
ENSMUSG00000018171	-0.446828	-0.0405604	0.406219	0.000259547	-0.428214	-0.0219457	0.406219	6.8879e-05	0.406219	0.000259547	0.0014295	Vmp1
ENSMUSG00000018189	0.128516	-0.0734269	-0.201783	0.0533596	0.662107	0.460164	-0.202024	0.0576736	-0.202024	0.0576736	0.111094	Uchl5
ENSMUSG00000018196	0.0922805	-0.114832	-0.207211	0.100347	0.633182	0.426069	-0.207048	0.036691	-0.207211	0.100347	0.173074	Glrx2
ENSMUSG00000018199	0.0633014	-0.0555874	-0.118903	0.303942	-0.313227	-0.432116	-0.118827	0.352589	-0.118827	0.352589	0.464195	Ro60
ENSMUSG00000018209	0.0282447	-0.209953	-0.238085	0.00807979	0.312718	0.0745204	-0.238289	0.00964783	-0.238289	0.00964783	0.0265758	Stk4
ENSMUSG00000018217	-0.17557	0.212096	0.387796	9.64079e-05	-0.544703	-0.157038	0.387671	0.000373653	0.387671	0.000373653	0.00194102	Pmp22
ENSMUSG00000018239	0.178907	0.0448233	-0.134044	0.338249	0.806593	0.672509	-0.133984	0.266246	-0.134044	0.338249	0.449515	Zcchc10
ENSMUSG00000018286	0.223007	-0.034876	-0.257876	0.00646481	1.07486	0.816976	-0.2579	0.00172532	-0.257876	0.00646481	0.0193444	Psmb6
ENSMUSG00000018287	0.762187	0.452748	-0.309496	0.00242231	1.02432	0.714882	-0.309486	0.00100583	-0.309496	0.00242231	0.00885538	Spag7
ENSMUSG00000018293	-0.0573812	-0.613002	-0.555511	4.58359e-10	1.26032	0.7047	-0.555559	7.53348e-13	-0.555511	4.58359e-10	2.76031e-08	Pfn1
ENSMUSG00000018322	0.112648	0.0825189	-0.0302002	0.742762	0.158387	0.128258	-0.0302002	0.738738	-0.0302002	0.742762	0.807001	Tomm34
ENSMUSG00000018326	0.109809	-0.258541	-0.368315	1.24588e-05	0.797473	0.429123	-0.368384	1.51168e-07	-0.368315	1.24588e-05	0.000120017	Ywhab
ENSMUSG00000018334	-0.564895	-0.385535	0.179071	0.395612	-1.09145	-0.912089	0.179071	0.423053	0.179071	0.423053	0.533163	Ksr1
ENSMUSG00000018340	-0.187896	-0.361335	-0.17346	0.0250238	0.241513	0.0680741	-0.17346	0.0325633	-0.17346	0.0325633	0.0706862	Anxa6
ENSMUSG00000018347	-0.133392	-0.303009	-0.169591	0.221407	0.304686	0.135068	-0.169908	0.218009	-0.169591	0.221407	0.322896	Zkscan6
ENSMUSG00000018362	-0.217047	0.180874	0.397936	0.0100759	-0.339303	0.0586176	0.397936	0.00749199	0.397936	0.0100759	0.0274943	Kpna2
ENSMUSG00000018363	-0.0909417	-0.162237	-0.0712597	0.45308	-0.241793	-0.313088	-0.0712597	0.472869	-0.0712597	0.472869	0.579603	Smurf2
ENSMUSG00000018372	-0.239533	0.430097	0.669774	6.05596e-06	-0.885492	-0.215863	0.6699	2.62757e-05	0.6699	2.62757e-05	0.00022058	Cep95
ENSMUSG00000018377	0.164423	-0.269192	-0.433588	2.47372e-07	0.23738	-0.196234	-0.43361	3.59355e-08	-0.433588	2.47372e-07	5.098e-06	Vezf1
ENSMUSG00000018378	-0.304586	-0.0287486	0.275906	0.0267532	-0.980954	-0.705117	0.27582	0.0440713	0.27582	0.0440713	0.0896855	Cuedc1
ENSMUSG00000018379	0.0460918	-0.0327036	-0.0787942	0.427554	0.457467	0.378672	-0.0787434	0.376611	-0.0787942	0.427554	0.537556	Srsf1
ENSMUSG00000018395	-0.17079	-0.274439	-0.103592	0.211332	0.0851433	-0.0185053	-0.103759	0.233845	-0.103759	0.233845	0.336545	Kif3a
ENSMUSG00000018398	-0.0248407	-0.13575	-0.110878	0.139067	-0.0598564	-0.170766	-0.110878	0.131611	-0.110878	0.139067	0.225326	Septin8
ENSMUSG00000018401	0.0688569	0.195091	0.126094	0.244318	-0.689384	-0.56315	0.126311	0.214704	0.126094	0.244318	0.34902	Mtmr4
ENSMUSG00000018405	0.226448	0.112681	-0.113975	0.398129	0.331693	0.217926	-0.113849	0.329725	-0.113975	0.398129	0.509996	Mrm1
ENSMUSG00000018411	-0.306706	-0.239749	0.0668819	0.530508	-1.01125	-0.944289	0.0670184	0.422752	0.0668819	0.530508	0.631697	Mapt
ENSMUSG00000018412	-0.0507963	-0.0529931	-0.00216285	0.978711	-0.557805	-0.560002	-0.00216285	0.97845	-0.00216285	0.978711	0.985176	Kansl1
ENSMUSG00000018415	0.13547	-0.189147	-0.324698	0.00271569	0.315825	-0.00879198	-0.324698	0.00301563	-0.324698	0.00301563	0.010571	Gid4
ENSMUSG00000018417	-0.246258	-0.152958	0.0931173	0.404006	-0.477255	-0.383955	0.093349	0.30646	0.0931173	0.404006	0.515686	Myo1b
ENSMUSG00000018425	0.163473	-0.0143677	-0.177947	0.0802397	0.231176	0.053336	-0.177826	0.0569015	-0.177947	0.0802397	0.144843	Dhx40
ENSMUSG00000018427	-0.119609	-0.146965	-0.0273272	0.814509	-0.36843	-0.395786	-0.0273272	0.82126	-0.0273272	0.82126	0.868172	Ypel2
ENSMUSG00000018428	-0.301884	0.447234	0.74921	1.8003e-15	-1.63342	-0.884298	0.749151	1.18997e-10	0.749151	1.18997e-10	8.99818e-09	Akap1
ENSMUSG00000018433	0.104322	-0.0266845	-0.131128	0.154301	0.312668	0.181662	-0.13105	0.112903	-0.131128	0.154301	0.243844	Nol11
ENSMUSG00000018442	-0.15653	0.0248521	0.181489	0.108127	-0.212454	-0.0310718	0.181364	0.163857	0.181364	0.163857	0.25549	Derl2
ENSMUSG00000018446	0.457944	0.0989398	-0.359078	1.08576e-05	0.900166	0.541162	-0.358925	2.42301e-06	-0.359078	1.08576e-05	0.000107369	C1qbp
ENSMUSG00000018449	0.077952	0.598435	0.520812	0.00584797	-0.364365	0.156118	0.520721	0.0099466	0.520721	0.0099466	0.0272199	Rpain
ENSMUSG00000018451	0.521225	0.338244	-0.183109	0.279667	0.559171	0.37619	-0.183038	0.247971	-0.183109	0.279667	0.387988	6330403K07Rik
ENSMUSG00000018474	-0.264599	-0.19424	0.0703325	0.480486	-0.774229	-0.70387	0.0703992	0.48996	0.0703992	0.48996	0.59504	Chd3
ENSMUSG00000018476	-0.408154	-0.501761	-0.0935535	0.271705	-1.24386	-1.33746	-0.0937429	0.333359	-0.0937429	0.333359	0.44417	Kdm6b
ENSMUSG00000018481	0.0882082	-0.115391	-0.203647	0.0104631	-0.0575931	-0.261192	-0.203647	0.0106273	-0.203647	0.0106273	0.0286924	Appbp2
ENSMUSG00000018501	0.0720676	-0.0249978	-0.0971395	0.295713	-0.492119	-0.589184	-0.0970818	0.21314	-0.0971395	0.295713	0.40523	Ncor1
ENSMUSG00000018507	-0.505738	-0.170737	0.335015	0.000508288	-0.56848	-0.233478	0.335015	0.000533186	0.335015	0.000533186	0.00258378	Trpv2
ENSMUSG00000018509	0.256016	0.362596	0.106575	0.325929	0.398848	0.505427	0.106575	0.311978	0.106575	0.325929	0.436641	Cenpv
ENSMUSG00000018537	-0.105637	-0.219996	-0.114341	0.273219	-0.0291256	-0.143485	-0.114299	0.225003	-0.114341	0.273219	0.380732	Pcgf2
ENSMUSG00000018541	0.187407	-0.125387	-0.312817	0.0102595	0.218073	-0.0947217	-0.312865	0.0147232	-0.312865	0.0147232	0.0374675	Cwc25
ENSMUSG00000018547	0.0922112	-0.275168	-0.367407	5.43827e-05	-0.336109	-0.703488	-0.367407	2.18734e-05	-0.367407	5.43827e-05	0.00039319	Pip4k2b
ENSMUSG00000018548	0.378372	-0.0344288	-0.41295	2.17905e-06	0.441352	0.0285515	-0.412867	1.8977e-07	-0.41295	2.17905e-06	2.96947e-05	Trim37
ENSMUSG00000018559	0.192619	-0.233546	-0.42632	3.34149e-05	0.62882	0.202655	-0.426131	4.37842e-06	-0.42632	3.34149e-05	0.000267534	Ctdnep1
ENSMUSG00000018565	0.534721	0.296562	-0.238081	0.0130476	0.926423	0.688264	-0.238081	0.0109588	-0.238081	0.0130476	0.0339858	Elp5
ENSMUSG00000018567	0.344112	-0.155035	-0.499195	8.15589e-08	1.41331	0.914166	-0.499195	3.61569e-08	-0.499195	8.15589e-08	2.07655e-06	Gabarap
ENSMUSG00000018572	0.0651374	-0.211312	-0.276389	0.00351153	0.460048	0.183598	-0.276389	0.00474398	-0.276389	0.00474398	0.0150934	Phf23
ENSMUSG00000018574	-0.0381346	-0.00347862	0.0346406	0.752149	0.200524	0.23518	0.0346406	0.740992	0.0346406	0.752149	0.814248	Acadvl
ENSMUSG00000018583	0.302228	0.101642	-0.200574	0.00396803	0.175723	-0.0248635	-0.200574	0.0041624	-0.200574	0.0041624	0.01364	G3bp1
ENSMUSG00000018585	0.306043	-0.0482332	-0.354261	0.0128396	1.24039	0.886111	-0.354261	0.00926068	-0.354261	0.0128396	0.0335483	Atox1
ENSMUSG00000018593	-0.586157	-0.30818	0.277941	0.00540124	-0.72274	-0.444763	0.277853	0.00277804	0.277941	0.00540124	0.0167294	Sparc
ENSMUSG00000018599	-0.376929	-0.269991	0.106972	0.507846	-0.300244	-0.193306	0.10677	0.534261	0.10677	0.534261	0.634814	Mief2
ENSMUSG00000018634	-0.162086	-0.0994164	0.0625714	0.725822	-0.329954	-0.267284	0.0625714	0.743294	0.0625714	0.743294	0.807267	Crhr1
ENSMUSG00000018651	-0.362477	0.292135	0.654669	3.67872e-08	-0.72056	-0.0659478	0.654669	3.77265e-08	0.654669	3.77265e-08	1.11266e-06	Tada2a
ENSMUSG00000018661	-0.116451	-0.115147	0.00140105	0.986687	-0.0449981	-0.0436942	0.0012009	0.988687	0.0012009	0.988687	0.992239	Cog1
ENSMUSG00000018666	0.14648	-0.118529	-0.264967	0.00465949	0.806911	0.541902	-0.264967	0.00241426	-0.264967	0.00465949	0.0149016	Cbx1
ENSMUSG00000018669	-0.0213104	0.146322	0.167575	0.0801711	-0.388113	-0.220481	0.167659	0.0702989	0.167575	0.0801711	0.14478	Cdk5rap3
ENSMUSG00000018677	0.186085	-0.19047	-0.376582	2.95401e-05	0.908706	0.532151	-0.376582	2.45016e-05	-0.376582	2.95401e-05	0.000242123	Slc25a39
ENSMUSG00000018678	0.0888415	-0.514285	-0.603094	8.77716e-06	0.469292	-0.133834	-0.603209	3.61157e-06	-0.603094	8.77716e-06	8.94345e-05	Sp2
ENSMUSG00000018697	0.153516	0.0809984	-0.0723381	0.476641	0.426532	0.354014	-0.0725006	0.502034	-0.0725006	0.502034	0.606229	Aatf
ENSMUSG00000018698	0.303834	-0.115579	-0.41903	0.0203382	0.108623	-0.310791	-0.419485	0.0421098	-0.419485	0.0421098	0.0864458	Lhx1
ENSMUSG00000018707	-0.173571	0.368882	0.542332	1.30294e-07	-2.04118	-1.49873	0.542359	1.00299e-06	0.542359	1.00299e-06	1.57364e-05	Dync1h1
ENSMUSG00000018733	0.27122	0.109566	-0.161722	0.233076	0.469766	0.308112	-0.161573	0.21998	-0.161722	0.233076	0.335774	Pex12
ENSMUSG00000018736	0.0797646	-0.218399	-0.298179	0.000582613	0.585303	0.287139	-0.298179	0.000516626	-0.298179	0.000582613	0.00275435	Ndel1
ENSMUSG00000018750	-0.0310684	-0.0621073	-0.0312228	0.82534	-0.764195	-0.795233	-0.0312228	0.826804	-0.0312228	0.826804	0.872495	Zbtb4
ENSMUSG00000018761	0.0529677	-0.484215	-0.537461	0.000601667	0.404028	-0.133154	-0.537352	0.00042454	-0.537461	0.000601667	0.0028236	Mpdu1
ENSMUSG00000018765	-0.0546731	-0.126144	-0.0714973	0.421601	-0.112983	-0.184454	-0.0714973	0.401663	-0.0714973	0.421601	0.532	Fxr2
ENSMUSG00000018770	0.384931	0.0204314	-0.364406	0.000157117	0.946148	0.581648	-0.364538	3.02959e-05	-0.364406	0.000157117	0.000954184	Atp5g3
ENSMUSG00000018796	-0.121292	-0.281826	-0.160577	0.0762747	-0.0716639	-0.232198	-0.160584	0.103274	-0.160584	0.103274	0.176939	Acsl1
ENSMUSG00000018800	-0.694838	-0.104322	0.59074	0.0048344	-1.09653	-0.506011	0.590418	0.0167728	0.590418	0.0167728	0.0415068	Abca5
ENSMUSG00000018819	-0.417678	-0.288972	0.128916	0.354343	0.364337	0.493043	0.128583	0.351943	0.128916	0.354343	0.466199	Lsp1
ENSMUSG00000018820	-0.208311	0.289573	0.497809	1.06557e-05	-1.2572	-0.759313	0.49788	0.000162157	0.49788	0.000162157	0.00097888	Zfyve27
ENSMUSG00000018841	0.327848	0.327543	0	0.997767	0.100879	0.100574	-0.000360067	0.998392	-0.000360067	0.998392	0.998988	Rad51d
ENSMUSG00000018846	0.0947714	-0.0825599	-0.177395	0.0321703	-0.123242	-0.300573	-0.177395	0.0317285	-0.177395	0.0321703	0.0699841	Pank3
ENSMUSG00000018848	0.22895	-0.0189466	-0.24782	0.00224312	0.76016	0.512264	-0.247828	0.00118104	-0.24782	0.00224312	0.00834285	Rars
ENSMUSG00000018849	-0.162079	-0.227612	-0.0654867	0.451517	-0.28119	-0.346722	-0.0654867	0.475102	-0.0654867	0.475102	0.581419	Wwc1
ENSMUSG00000018858	0.126558	-0.110122	-0.236534	0.031222	0.934716	0.698036	-0.236664	0.016025	-0.236534	0.031222	0.0683201	Mrpl58
ENSMUSG00000018861	-0.582782	0.0683289	0.651172	1.61305e-07	-0.915481	-0.26437	0.651263	1.28819e-06	0.651263	1.28819e-06	1.92501e-05	Fdxr
ENSMUSG00000018865	0.0153243	-0.142119	-0.157394	0.0653919	0.493548	0.336104	-0.157483	0.0455459	-0.157394	0.0653919	0.122787	Sult4a1
ENSMUSG00000018882	0.11571	-0.120552	-0.236284	0.0481363	0.503434	0.267172	-0.236396	0.0172607	-0.236284	0.0481363	0.0962822	Mrpl45
ENSMUSG00000018899	0.0599964	-0.0257217	-0.085723	0.449754	0.180934	0.0952155	-0.0857659	0.470317	-0.0857659	0.470317	0.57732	Irf1
ENSMUSG00000018900	-0.332767	-0.0735392	0.259301	0.0311728	-0.566667	-0.307439	0.259072	0.0400042	0.259072	0.0400042	0.0830577	Slc22a5
ENSMUSG00000018906	-1.2929	-0.550253	0.742695	4.47298e-15	-1.42196	-0.679313	0.742695	1.11837e-18	0.742695	4.47298e-15	1.24958e-12	P4ha2
ENSMUSG00000018909	-0.0355019	-0.163582	-0.128123	0.204214	-0.827819	-0.9559	-0.128123	0.217638	-0.128123	0.217638	0.318554	Arrb1
ENSMUSG00000018921	-0.011205	0.0219429	0.0330539	0.740978	-0.347057	-0.313909	0.0330539	0.753042	0.0330539	0.753042	0.814828	Pelp1
ENSMUSG00000018923	0.0235661	-0.360558	-0.383898	0.0139201	1.25642	0.872295	-0.384136	0.00583673	-0.383898	0.0139201	0.0358133	Med11
ENSMUSG00000018931	-0.097938	-0.27022	-0.172589	0.222264	0.184312	0.0120307	-0.17236	0.157653	-0.172589	0.222264	0.323781	Natd1
ENSMUSG00000018932	-0.117392	-0.153577	-0.0361193	0.774241	0.315822	0.279638	-0.0361193	0.776762	-0.0361193	0.776762	0.834159	Map2k3
ENSMUSG00000018965	0.174869	-0.202201	-0.377106	2.582e-05	0.857356	0.480286	-0.377065	8.55057e-07	-0.377106	2.582e-05	0.000217298	Ywhah
ENSMUSG00000018974	0.0928067	0.127736	0.0348684	0.759815	-0.498659	-0.463729	0.0348684	0.755375	0.0348684	0.759815	0.819987	Sart3
ENSMUSG00000018983	-0.538334	-0.536621	0.00156118	0.992834	-0.30276	-0.301047	0.00156118	0.988879	0.00156118	0.992834	0.995109	E2f2
ENSMUSG00000018995	-0.0354305	0.0400516	0.0753568	0.59232	0.180716	0.256198	0.0754561	0.536195	0.0753568	0.59232	0.685827	Nars2
ENSMUSG00000018999	-0.307404	-0.206861	0.100544	0.345713	-0.571992	-0.471449	0.100544	0.397025	0.100544	0.397025	0.508906	Slc35b4
ENSMUSG00000019027	0.414526	0.663986	0.249339	0.0274118	-0.676296	-0.426836	0.249638	0.041723	0.249638	0.041723	0.0857743	Dnah1
ENSMUSG00000019054	0.0952665	-0.238526	-0.333766	0.000612053	1.26724	0.933446	-0.333759	0.00014571	-0.333766	0.000612053	0.00286432	Fis1
ENSMUSG00000019055	-0.41322	-0.00486015	0.408499	1.38439e-05	-1.02463	-0.616268	0.408249	0.000209504	0.408249	0.000209504	0.00121161	Plod1
ENSMUSG00000019066	-0.0552229	-0.0994667	-0.0442452	0.701924	0.164743	0.120499	-0.044216	0.684544	-0.0442452	0.701924	0.774841	Rab3d
ENSMUSG00000019080	0.153488	0.409341	0.255377	0.19033	-0.159534	0.0963185	0.255935	0.124441	0.255377	0.19033	0.286635	Mfsd3
ENSMUSG00000019082	-0.201289	-0.113331	0.0878664	0.459872	-0.250596	-0.162638	0.0878664	0.445406	0.0878664	0.459872	0.567895	Slc25a22
ENSMUSG00000019087	-0.135128	0.310544	0.445586	2.27273e-07	-0.900053	-0.454382	0.445586	1.10297e-06	0.445586	1.10297e-06	1.70392e-05	Atp6ap1
ENSMUSG00000019124	-0.236049	-0.39902	-0.162888	0.111504	0.36077	0.1978	-0.162943	0.0976778	-0.162888	0.111504	0.18855	Scrn1
ENSMUSG00000019132	0.108927	-0.156567	-0.265442	0.00195715	0.154117	-0.111376	-0.265486	0.0010815	-0.265442	0.00195715	0.00751262	BC005537
ENSMUSG00000019139	0.188514	0.0919628	-0.0965462	0.458235	0.102184	0.00563311	-0.0965462	0.45232	-0.0965462	0.458235	0.566432	Isyna1
ENSMUSG00000019143	-0.280242	-0.00928057	0.270759	0.0399929	-0.986635	-0.715674	0.271046	0.0334898	0.270759	0.0399929	0.0830577	Hars2
ENSMUSG00000019158	0.25296	-0.11123	-0.364034	0.0213352	1.21447	0.850277	-0.364378	0.0111805	-0.364034	0.0213352	0.0502793	Tmem160
ENSMUSG00000019173	0.153602	-0.15491	-0.308506	0.00047728	0.890114	0.581603	-0.308588	2.38747e-05	-0.308506	0.00047728	0.00236803	Rab5c
ENSMUSG00000019179	0.163219	0.00924042	-0.153989	0.0755924	0.582032	0.428054	-0.154015	0.0626232	-0.153989	0.0755924	0.137973	Mdh2
ENSMUSG00000019188	-0.268803	0.0970081	0.365874	3.04912e-06	-0.688343	-0.322532	0.365874	5.57106e-06	0.365874	5.57106e-06	6.32372e-05	H13
ENSMUSG00000019189	-0.337296	0.0650513	0.402409	5.97952e-07	-1.01037	-0.608027	0.402409	2.83717e-06	0.402409	2.83717e-06	3.66754e-05	Rnf145
ENSMUSG00000019210	0.234637	-0.26642	-0.501012	3.67224e-07	1.2164	0.715346	-0.50099	1.45241e-08	-0.501012	3.67224e-07	7.04804e-06	Atp6v1e1
ENSMUSG00000019235	-0.269657	0.114566	0.384108	0.00299115	-0.545268	-0.161045	0.384108	0.00457734	0.384108	0.00457734	0.0147028	Rps6kl1
ENSMUSG00000019254	-0.0363845	0.136059	0.172509	0.101296	-0.820803	-0.64836	0.172494	0.130303	0.172494	0.130303	0.213952	Ppp1r12c
ENSMUSG00000019261	0.0347759	-0.0321936	-0.0669765	0.492796	-0.351031	-0.418	-0.0668823	0.531999	-0.0668823	0.531999	0.632798	Map1s
ENSMUSG00000019295	-0.104471	0.608264	0.712817	1.31386e-11	-1.43784	-0.725101	0.71264	1.20905e-07	0.71264	1.20905e-07	2.83761e-06	Tmem129
ENSMUSG00000019297	0.050535	0.0937656	0.0432987	0.688123	0.24371	0.286941	0.0432987	0.675324	0.0432987	0.688123	0.764337	Nop9
ENSMUSG00000019302	-0.390703	0.303486	0.694092	2.33352e-13	-1.75895	-1.06476	0.694096	3.2517e-10	0.694096	3.2517e-10	2.04389e-08	Atp6v0a1
ENSMUSG00000019338	0.113267	0.0551619	-0.0580391	0.595747	-0.443396	-0.501502	-0.0580391	0.620435	-0.0580391	0.620435	0.709623	Zfp687
ENSMUSG00000019362	0.0289788	-0.244126	-0.27326	0.0236045	1.07517	0.802061	-0.273058	0.00781275	-0.27326	0.0236045	0.0545474	D8Ertd738e
ENSMUSG00000019370	0.125631	-0.258583	-0.384242	9.92785e-05	0.993276	0.609062	-0.384242	0.000173931	-0.384242	0.000173931	0.00103873	Calm3
ENSMUSG00000019373	0.132759	-0.0449657	-0.177612	0.0243683	0.755338	0.577614	-0.17779	0.0217319	-0.177612	0.0243683	0.0559397	Cops3
ENSMUSG00000019428	-0.11735	-0.129123	-0.0117671	0.884564	0.273111	0.261338	-0.0117671	0.885947	-0.0117671	0.885947	0.91591	Fkbp8
ENSMUSG00000019432	0.292786	0.550559	0.257699	0.00146265	-0.407671	-0.149898	0.257865	0.0050405	0.257865	0.0050405	0.0158463	Ddx39b
ENSMUSG00000019433	0.00224497	-0.121687	-0.123838	0.222831	0.617474	0.493542	-0.123878	0.231222	-0.123878	0.231222	0.333869	Gipc1
ENSMUSG00000019437	0.0702241	0.425382	0.355011	0.0145128	-0.418085	-0.0629272	0.355347	0.0175469	0.355347	0.0175469	0.0428947	Tlcd1
ENSMUSG00000019461	0.217674	-0.0347133	-0.252376	0.0186587	0.314871	0.0624842	-0.252376	0.0199184	-0.252376	0.0199184	0.0475707	Plscr3
ENSMUSG00000019467	-0.265676	0.134201	0.399978	9.25348e-06	-1.14394	-0.744064	0.39986	8.09039e-05	0.39986	8.09039e-05	0.000545708	Arhgef25
ENSMUSG00000019470	0.238924	0.0816798	-0.157289	0.0496779	0.0354983	-0.121745	-0.157289	0.0448146	-0.157289	0.0496779	0.098562	Xab2
ENSMUSG00000019471	0.383093	-0.0241071	-0.407269	2.08481e-06	0.91494	0.50774	-0.407302	4.81447e-08	-0.407269	2.08481e-06	2.87219e-05	Cdc37
ENSMUSG00000019478	0.128	-0.222403	-0.350436	0.0024299	0.758014	0.407611	-0.35046	0.00148797	-0.350436	0.0024299	0.00887991	Rab4a
ENSMUSG00000019487	-0.0857858	0.33293	0.418797	0.00187252	-0.585417	-0.166701	0.418835	0.00547457	0.418835	0.00547457	0.0169044	Trip10
ENSMUSG00000019494	0.371452	0.0156096	-0.355768	0.000210497	0.918143	0.562301	-0.355803	1.76753e-05	-0.355768	0.000210497	0.00121595	Cops6
ENSMUSG00000019505	0.0088248	-0.421679	-0.430577	5.07073e-08	1.0333	0.602795	-0.430577	3.11191e-09	-0.430577	5.07073e-08	1.41276e-06	Ubb
ENSMUSG00000019518	0.117941	0.518791	0.400653	0.00186732	-0.797864	-0.397015	0.400954	0.00118324	0.400653	0.00186732	0.00721821	Ap4m1
ENSMUSG00000019539	-0.56317	-0.255217	0.307757	0.00596633	-0.776889	-0.468936	0.308007	0.00267738	0.307757	0.00596633	0.0181006	Rcn3
ENSMUSG00000019558	-0.104101	0.158068	0.262001	0.0223333	-1.11861	-0.856442	0.26225	0.025917	0.26225	0.025917	0.0586637	Slc6a8
ENSMUSG00000019564	-0.117254	-0.0147561	0.102057	0.502636	-0.833638	-0.73114	0.102393	0.504072	0.102393	0.504072	0.60815	Arid3a
ENSMUSG00000019578	0.207028	-0.0350043	-0.242005	0.00729511	0.553982	0.31195	-0.242005	0.00553704	-0.242005	0.00729511	0.0212658	Ubxn6
ENSMUSG00000019579	-0.189814	-0.212598	-0.0228597	0.807533	0.302801	0.280018	-0.0227871	0.793649	-0.0228597	0.807533	0.857497	Mydgf
ENSMUSG00000019590	0.0136904	0.274042	0.260419	0.00841762	-0.416702	-0.15635	0.260419	0.00736527	0.260419	0.00841762	0.0238333	Cyb561
ENSMUSG00000019647	0.519997	0.700549	0.18035	0.0694164	-1.41645	-1.2359	0.180568	0.0677311	0.18035	0.0694164	0.128995	Sema6a
ENSMUSG00000019659	-0.192297	-0.296139	-0.103751	0.463609	0.911195	0.807353	-0.103838	0.392672	-0.103751	0.463609	0.571246	Ccdc12
ENSMUSG00000019699	0.306361	0.0429194	-0.263491	0.0105789	0.163779	-0.0996617	-0.263368	0.01693	-0.263368	0.01693	0.0417419	Akt3
ENSMUSG00000019710	-0.198223	0.0253003	0.223486	0.0146294	0.267629	0.491153	0.223419	0.0112786	0.223486	0.0146294	0.0372475	Mrpl24
ENSMUSG00000019715	-0.000969541	0.192595	0.193594	0.0344178	-0.292327	-0.0987622	0.193594	0.0254782	0.193594	0.0344178	0.0739142	Gle1
ENSMUSG00000019718	-0.0226226	0.0429879	0.0659876	0.701017	0.224454	0.290065	0.065621	0.70272	0.065621	0.70272	0.775348	L3hypdh
ENSMUSG00000019726	-0.675251	0.13354	0.808446	0.0295099	-2.27295	-1.46416	0.808654	4.48023e-06	0.808446	0.0295099	0.065198	Lyst
ENSMUSG00000019731	-0.110615	-0.15479	-0.044145	0.751081	-0.518702	-0.562877	-0.044145	0.765961	-0.044145	0.765961	0.824945	Slc35e1
ENSMUSG00000019738	0.390272	-0.0460585	-0.436403	0.00468982	1.1462	0.709871	-0.436364	0.000493003	-0.436403	0.00468982	0.0149684	Polr2i
ENSMUSG00000019763	-0.335228	0.0337608	0.368866	0.00174584	-0.733856	-0.364867	0.369082	0.00204317	0.369082	0.00204317	0.00775108	Rmnd1
ENSMUSG00000019768	1.13832	0.989068	-0.149299	0.242653	-0.237746	-0.386996	-0.149192	0.186579	-0.149299	0.242653	0.346987	Esr1
ENSMUSG00000019773	1.24402	1.23891	-0.00512868	0.971304	0.0504773	0.0453712	-0.00442708	0.976351	-0.00442708	0.976351	0.983194	Fbxo5
ENSMUSG00000019774	-0.210942	0.00503216	0.215879	0.260425	0.335423	0.551397	0.215911	0.192304	0.215879	0.260425	0.366666	Mtrf1l
ENSMUSG00000019775	0.227737	0.0572353	-0.170749	0.299357	0.973426	0.802924	-0.170403	0.207908	-0.170749	0.299357	0.408762	Rgs17
ENSMUSG00000019777	0.0471635	-0.0107395	-0.0579724	0.532432	0.610695	0.552792	-0.0579724	0.541612	-0.0579724	0.541612	0.640597	Hdac2
ENSMUSG00000019782	0.153216	-0.235147	-0.388254	6.59053e-06	1.21726	0.828897	-0.388366	2.03414e-06	-0.388254	6.59053e-06	7.22015e-05	Rwdd1
ENSMUSG00000019790	-0.393006	-0.111463	0.281435	0.0151508	-0.900824	-0.619281	0.281453	0.00265961	0.281435	0.0151508	0.0382556	Stxbp5
ENSMUSG00000019791	-0.195666	-0.320673	-0.124903	0.548145	0.454358	0.329351	-0.125413	0.522621	-0.124903	0.548145	0.646727	Hint3
ENSMUSG00000019792	-0.135216	0.0929473	0.228043	0.104256	0.347134	0.575298	0.228256	0.0657224	0.228043	0.104256	0.178377	Trmt11
ENSMUSG00000019794	-0.416736	-0.59123	-0.174533	0.192856	-0.13472	-0.309214	-0.174533	0.187996	-0.174533	0.192856	0.289702	Katna1
ENSMUSG00000019795	0.00460008	-0.154497	-0.159095	0.0725378	0.460899	0.301802	-0.159038	0.0399709	-0.159095	0.0725378	0.133628	Pcmt1
ENSMUSG00000019796	-0.019857	-0.0898839	-0.0699811	0.367722	-0.0263579	-0.0963849	-0.0699811	0.367393	-0.0699811	0.367722	0.479268	Lrp11
ENSMUSG00000019797	-0.148778	0.0562005	0.205139	0.174002	0.272422	0.477401	0.204819	0.148405	0.205139	0.174002	0.267739	Mtres1
ENSMUSG00000019802	-0.279888	0.184488	0.464325	1.04552e-07	-0.879251	-0.414875	0.464325	4.54317e-08	0.464325	1.04552e-07	2.49758e-06	Sec63
ENSMUSG00000019804	0.207863	-0.331968	-0.539768	2.5279e-09	1.31444	0.77461	-0.539933	5.14867e-12	-0.539768	2.5279e-09	1.19357e-07	Snx3
ENSMUSG00000019806	-0.586706	-0.181498	0.404915	0.0189369	-0.125238	0.27997	0.404905	0.0083851	0.404915	0.0189369	0.0456602	Aig1
ENSMUSG00000019808	-0.122834	0.0327351	0.155945	0.428458	-0.0798688	0.0757002	0.155509	0.447753	0.155509	0.447753	0.556826	Adat2
ENSMUSG00000019809	-0.0601211	-0.18322	-0.123137	0.264624	0.640409	0.51731	-0.123137	0.233029	-0.123137	0.264624	0.371227	Pex3
ENSMUSG00000019810	-0.131274	0.0146672	0.145932	0.206419	-0.250348	-0.104407	0.145932	0.160311	0.145932	0.206419	0.306047	Fuca2
ENSMUSG00000019813	-0.0215731	0.433355	0.454472	0.017067	0.0230894	0.478017	0.455059	0.00269509	0.454472	0.017067	0.041987	Cep57l1
ENSMUSG00000019814	-0.00341395	-0.218582	-0.215114	0.0252316	0.777097	0.56193	-0.215241	0.0126848	-0.215114	0.0252316	0.0575014	Ltv1
ENSMUSG00000019818	-0.397108	-0.0984837	0.298615	0.0218677	-0.444258	-0.145633	0.298615	0.0130705	0.298615	0.0218677	0.0513601	Cd164
ENSMUSG00000019820	0.325885	0.343659	0.0176515	0.888828	-0.949334	-0.93156	0.017744	0.871798	0.0176515	0.888828	0.918221	Utrn
ENSMUSG00000019822	0.178387	0.284958	0.106482	0.468976	-0.283253	-0.176682	0.106813	0.49102	0.106813	0.49102	0.59604	Smpd2
ENSMUSG00000019823	-0.227429	-0.0615735	0.165771	0.157887	-0.549597	-0.383742	0.165771	0.168519	0.165771	0.168519	0.261019	Mical1
ENSMUSG00000019826	-0.183111	-0.263075	-0.0801108	0.490867	0.0787333	-0.00123051	-0.0800347	0.468081	-0.0801108	0.490867	0.595998	Zbtb24
ENSMUSG00000019831	0.0283801	-0.473368	-0.501901	3.52907e-07	0.449758	-0.05199	-0.501831	1.17488e-08	-0.501901	3.52907e-07	6.83851e-06	Wasf1
ENSMUSG00000019837	0.480965	0.0590701	-0.421899	0.00130674	1.10298	0.681085	-0.421899	0.00127326	-0.421899	0.00130674	0.00543725	Gtf3c6
ENSMUSG00000019838	-0.141752	0.428565	0.570343	0.0104833	-1.23422	-0.6639	0.570741	0.0249283	0.570741	0.0249283	0.0569522	Slc16a10
ENSMUSG00000019841	-0.188279	0.290946	0.479141	2.7723e-06	-0.691978	-0.212753	0.479282	4.37008e-06	0.479282	4.37008e-06	5.20733e-05	Rev3l
ENSMUSG00000019842	0.00930657	0.191782	0.182549	0.142202	-0.0341105	0.148365	0.182549	0.129817	0.182549	0.142202	0.229039	Traf3ip2
ENSMUSG00000019843	0.161969	-0.0494332	-0.21142	0.0172174	0.441579	0.230177	-0.21142	0.0131357	-0.21142	0.0172174	0.0422329	Fyn
ENSMUSG00000019846	-0.0250949	0.593739	0.618892	1.12763e-10	-1.6808	-1.06196	0.618796	1.26484e-08	0.618796	1.26484e-08	4.54303e-07	Lama4
ENSMUSG00000019848	-0.551538	-0.316095	0.235237	0.153463	0.452061	0.687505	0.23527	0.0893584	0.235237	0.153463	0.243051	Popdc3
ENSMUSG00000019849	0.018002	-0.169677	-0.187682	0.0127898	0.203632	0.0159533	-0.187682	0.00966224	-0.187682	0.0127898	0.0334269	Prep
ENSMUSG00000019850	0.560165	0.225593	-0.334685	0.0842795	-0.479671	-0.814243	-0.334294	0.118435	-0.334294	0.118435	0.197594	Tnfaip3
ENSMUSG00000019852	-0.435007	-0.288676	0.146183	0.113269	-1.20056	-1.05423	0.146357	0.0744959	0.146183	0.113269	0.190875	Arfgef3
ENSMUSG00000019853	0.0677151	-0.315005	-0.382778	0.020117	1.03588	0.65316	-0.382962	0.00664041	-0.382778	0.020117	0.0479226	Hebp2
ENSMUSG00000019854	-0.328488	-0.22311	0.105403	0.16011	-0.0968854	0.00849207	0.105403	0.172413	0.105403	0.172413	0.265577	Reps1
ENSMUSG00000019857	0.665504	0.0821215	-0.58331	2.08247e-06	1.38265	0.799266	-0.583455	3.66805e-07	-0.58331	2.08247e-06	2.87219e-05	Asf1a
ENSMUSG00000019861	0.317828	0.212814	-0.105119	0.320125	0.113338	0.00832345	-0.104889	0.31484	-0.105119	0.320125	0.430645	Gopc
ENSMUSG00000019863	-0.150755	0.0749272	0.225738	0.0999264	0.209342	0.435024	0.225795	0.0798197	0.225738	0.0999264	0.172498	Qrsl1
ENSMUSG00000019864	0.113172	-0.168534	-0.281696	0.0383047	0.366828	0.0851225	-0.281859	0.0264951	-0.281696	0.0383047	0.0804574	Rtn4ip1
ENSMUSG00000019868	0.0661826	-0.124617	-0.190961	0.076017	0.779461	0.588661	-0.190738	0.0407285	-0.190961	0.076017	0.138669	Vta1
ENSMUSG00000019873	0.393589	0.519272	0.12576	0.149327	-0.484038	-0.358355	0.12576	0.163245	0.12576	0.163245	0.254772	Reep3
ENSMUSG00000019877	-0.174639	0.251568	0.426139	5.995e-06	-0.639011	-0.212804	0.426139	1.99758e-05	0.426139	1.99758e-05	0.000177157	Serinc1
ENSMUSG00000019878	-0.136028	-0.220221	-0.0842098	0.38744	0.320764	0.236571	-0.0842319	0.340821	-0.0842098	0.38744	0.499294	Hsf2
ENSMUSG00000019883	-0.234481	-0.41513	-0.180709	0.0973967	0.810717	0.630068	-0.180709	0.0766256	-0.180709	0.0973967	0.169203	Echdc1
ENSMUSG00000019894	0.233597	0.506565	0.273011	0.00767931	-0.422071	-0.149103	0.273043	0.0159737	0.273043	0.0159737	0.0399124	Slc6a15
ENSMUSG00000019897	0.0452088	-0.0875363	-0.132746	0.222622	0.639441	0.506696	-0.132746	0.209854	-0.132746	0.222622	0.324057	Ccdc59
ENSMUSG00000019907	-0.0543005	-0.0372918	0.0170816	0.836563	-0.302454	-0.285446	0.0170816	0.843128	0.0170816	0.843128	0.885201	Ppp1r12a
ENSMUSG00000019916	-1.55525	-0.967571	0.587667	9.71616e-11	-1.23589	-0.648208	0.587667	1.14348e-10	0.587667	1.14348e-10	8.9147e-09	P4ha1
ENSMUSG00000019917	0.0262931	-0.287725	-0.314032	0.00321371	0.729087	0.415069	-0.314032	0.0030578	-0.314032	0.00321371	0.0110718	Septin10
ENSMUSG00000019920	0.130993	-0.141138	-0.272229	0.00642379	0.592438	0.320306	-0.272098	0.00325821	-0.272229	0.00642379	0.0192388	Lims1
ENSMUSG00000019923	0.179798	-0.0963878	-0.276202	0.00054778	1.0137	0.737518	-0.276263	5.4051e-05	-0.276202	0.00054778	0.00264228	Zwint
ENSMUSG00000019927	0.516722	-0.0767373	-0.593443	1.28121e-09	0.818539	0.22508	-0.593398	9.79783e-12	-0.593443	1.28121e-09	6.71099e-08	Ube2d1
ENSMUSG00000019942	1.262	0.93587	-0.326078	0.00438968	1.06611	0.739979	-0.325904	0.00109638	-0.326078	0.00438968	0.0142289	Cdk1
ENSMUSG00000019943	0.00944536	0.568212	0.558848	3.13625e-10	-1.46893	-0.910165	0.558848	1.049e-08	0.558848	1.049e-08	3.89292e-07	Atp2b1
ENSMUSG00000019944	-0.158466	-0.136961	0.0212363	0.864658	-0.909219	-0.887714	0.0214985	0.866037	0.0214985	0.866037	0.901256	Rhobtb1
ENSMUSG00000019947	0.0228613	-0.32916	-0.35218	4.26299e-05	-0.798059	-1.15008	-0.352106	9.47278e-05	-0.352106	9.47278e-05	0.000622258	Arid5b
ENSMUSG00000019948	0.325803	0.139577	-0.186261	0.213469	0.776633	0.590406	-0.186094	0.182153	-0.186261	0.213469	0.313868	Actr6
ENSMUSG00000019951	-0.233859	-0.140602	0.0931155	0.417252	-0.393571	-0.300315	0.0931155	0.409519	0.0931155	0.417252	0.528435	Uhrf1bp1l
ENSMUSG00000019952	0.384239	0.24225	-0.141775	0.278395	0.288581	0.146593	-0.141818	0.301483	-0.141818	0.301483	0.410842	Poc1b
ENSMUSG00000019960	0.306402	0.308591	0.00220241	0.987237	0.221516	0.223705	0.00224329	0.976469	0.00220241	0.987237	0.99108	Dusp6
ENSMUSG00000019961	0.10185	-0.0247118	-0.12657	0.130636	0.130146	0.00358408	-0.126588	0.153739	-0.126588	0.153739	0.243346	Tmpo
ENSMUSG00000019969	-0.249327	0.142963	0.392375	6.13233e-05	-1.07364	-0.681348	0.392253	0.000315228	0.392253	0.000315228	0.00168451	Psen1
ENSMUSG00000019970	-0.20925	-0.038625	0.170828	0.207774	-0.0689807	0.101644	0.170531	0.229267	0.170531	0.229267	0.331666	Sgk1
ENSMUSG00000019971	-0.360019	0.0537462	0.413459	0.0253031	-0.623957	-0.210192	0.41379	0.00609712	0.413459	0.0253031	0.0576123	Cep290
ENSMUSG00000019975	-0.220447	-0.286028	-0.0653181	0.671579	-0.010107	-0.0756876	-0.0656447	0.681719	-0.0656447	0.681719	0.75939	Ikbip
ENSMUSG00000019977	0.208715	0.0660051	-0.142742	0.0513206	0.0933401	-0.0493699	-0.142742	0.054349	-0.142742	0.054349	0.105887	Hbs1l
ENSMUSG00000019978	-0.324032	0.295667	0.61955	1.71233e-07	-1.25147	-0.631774	0.619747	5.02011e-12	0.61955	1.71233e-07	3.72748e-06	Epb41l2
ENSMUSG00000019979	-0.0283571	0.163055	0.191504	0.206462	-0.466832	-0.275419	0.191295	0.238562	0.191295	0.238562	0.342061	Apaf1
ENSMUSG00000019984	0.169926	0.321015	0.151022	0.139337	-0.659747	-0.508658	0.151029	0.0848969	0.151022	0.139337	0.225566	Med23
ENSMUSG00000019986	-0.299288	-0.183005	0.11633	0.222983	-0.25373	-0.137447	0.116196	0.23422	0.116196	0.23422	0.336892	Ahi1
ENSMUSG00000019988	0.0160932	0.134954	0.118827	0.454008	0.0754473	0.194308	0.118827	0.449488	0.118827	0.454008	0.562172	Nedd1
ENSMUSG00000019989	0.691846	1.27904	0.587042	4.54991e-07	-1.21058	-0.62339	0.587458	5.83198e-06	0.587458	5.83198e-06	6.55069e-05	Enpp3
ENSMUSG00000019998	-0.0557757	-0.474724	-0.419072	0.000614203	0.884283	0.465334	-0.419074	7.23947e-05	-0.419072	0.000614203	0.00287037	Stx7
ENSMUSG00000020003	0.111676	-0.275284	-0.387072	0.0114828	0.728494	0.341534	-0.387168	0.00679343	-0.387072	0.0114828	0.0305751	Pex7
ENSMUSG00000020009	-0.484191	-0.330947	0.153515	0.346434	-0.595966	-0.442723	0.153148	0.392627	0.153148	0.392627	0.504362	Ifngr1
ENSMUSG00000020015	-0.168862	-0.184751	-0.0159465	0.879466	0.0417863	0.025897	-0.0159814	0.865029	-0.0159465	0.879466	0.911364	Cdk17
ENSMUSG00000020018	0.564113	-0.0282312	-0.592315	2.06384e-07	1.55165	0.959308	-0.592315	8.03395e-07	-0.592315	8.03395e-07	1.32672e-05	Snrpf
ENSMUSG00000020020	0.505262	0.518886	0.0135922	0.906903	-0.262502	-0.248878	0.0138536	0.912432	0.0138536	0.912432	0.934995	Usp44
ENSMUSG00000020021	0.243374	0.335472	0.0918097	0.496372	-1.24108	-1.14898	0.092079	0.482532	0.0918097	0.496372	0.600724	Fgd6
ENSMUSG00000020022	0.278737	-0.0404667	-0.319215	0.00310757	0.910305	0.591101	-0.319154	0.00159452	-0.319215	0.00310757	0.0108216	Ndufa12
ENSMUSG00000020023	-0.283948	-0.209323	0.0746295	0.546466	-0.276885	-0.202261	0.0746295	0.540022	0.0746295	0.546466	0.645124	Tmcc3
ENSMUSG00000020024	0.0413631	0.0634427	0.0222316	0.807837	0.471766	0.493846	0.0220494	0.810674	0.0220494	0.810674	0.860379	Cep83
ENSMUSG00000020027	-0.0741636	-0.226243	-0.152119	0.244463	0.530573	0.378493	-0.152119	0.217654	-0.152119	0.244463	0.349123	Socs2
ENSMUSG00000020029	0.46385	-0.0651536	-0.52912	1.46285e-07	1.05979	0.530789	-0.52897	4.80816e-10	-0.52912	1.46285e-07	3.29126e-06	Nudt4
ENSMUSG00000020032	0.84262	0.606432	-0.236265	0.116672	-0.251454	-0.487642	-0.23609	0.139515	-0.23609	0.139515	0.225697	Nuak1
ENSMUSG00000020034	0.377422	-0.00140427	-0.378792	0.00218617	0.415312	0.0364862	-0.378954	0.00510827	-0.378954	0.00510827	0.0160093	Tcp11l2
ENSMUSG00000020038	-0.310329	-0.525683	-0.215115	0.104971	0.607573	0.392219	-0.215619	0.114399	-0.215619	0.114399	0.192168	Cry1
ENSMUSG00000020048	-0.487544	0.0427594	0.530307	4.23026e-12	-0.669028	-0.138725	0.530307	1.11275e-11	0.530307	1.11275e-11	1.19053e-09	Hsp90b1
ENSMUSG00000020056	-0.135804	-0.227084	-0.0909743	0.47981	0.762202	0.670923	-0.0912435	0.47538	-0.0909743	0.47981	0.585897	Washc3
ENSMUSG00000020063	-0.053517	0.0070291	0.0606496	0.623346	0.0551715	0.115718	0.0606496	0.658999	0.0606496	0.658999	0.741254	Sirt1
ENSMUSG00000020064	-0.547106	-0.124374	0.422865	0.00335845	-0.612119	-0.189387	0.422542	0.00469765	0.422542	0.00469765	0.0149869	Herc4
ENSMUSG00000020069	-0.213539	0.326678	0.540172	3.68613e-05	-0.347671	0.192547	0.540151	2.10866e-06	0.540172	3.68613e-05	0.000289985	Hnrnph3
ENSMUSG00000020070	-0.142332	0.133963	0.276135	0.0149456	-0.59615	-0.319855	0.276382	0.00950698	0.276135	0.0149456	0.0378844	Rufy2
ENSMUSG00000020074	-0.196843	0.0178244	0.214697	0.0102699	0.00305983	0.217727	0.214584	0.0135692	0.214584	0.0135692	0.0350902	Ccar1
ENSMUSG00000020075	-0.0140795	-0.170349	-0.156265	0.0279588	0.0783753	-0.077894	-0.156258	0.0195017	-0.156265	0.0279588	0.0623048	Ddx21
ENSMUSG00000020076	-0.0835772	0.0940622	0.17761	0.0336573	0.278789	0.456428	0.17761	0.0433856	0.17761	0.0433856	0.0885408	Ddx50
ENSMUSG00000020078	0.182774	-0.229519	-0.412191	6.0862e-06	0.99489	0.582598	-0.41236	3.51656e-07	-0.412191	6.0862e-06	6.75595e-05	Vps26a
ENSMUSG00000020079	-0.0320414	0.0874723	0.119467	0.24902	-0.194316	-0.0748024	0.119467	0.27694	0.119467	0.27694	0.384906	Supv3l1
ENSMUSG00000020085	-0.0253266	-0.123335	-0.097597	0.484257	0.167549	0.06954	-0.0979606	0.522881	-0.0979606	0.522881	0.624984	Aifm2
ENSMUSG00000020087	0.303617	-0.0158735	-0.319572	0.00815642	0.377346	0.0578562	-0.319424	0.00741514	-0.319572	0.00815642	0.0232818	Tysnd1
ENSMUSG00000020088	-0.11736	-0.0255109	0.0918766	0.24074	0.141202	0.233052	0.0918766	0.208726	0.0918766	0.24074	0.344644	Sar1a
ENSMUSG00000020089	0.250614	-0.0814177	-0.331991	0.000172531	1.09393	0.761902	-0.331956	2.37383e-05	-0.331991	0.000172531	0.00103221	Ppa1
ENSMUSG00000020091	0.0952879	0.177414	0.082118	0.2616	-0.891726	-0.8096	0.082096	0.302729	0.082096	0.302729	0.412093	Eif4ebp2
ENSMUSG00000020092	0.455413	0.30402	-0.151304	0.37415	-0.229495	-0.380888	-0.151196	0.39938	-0.151196	0.39938	0.511356	Pald1
ENSMUSG00000020097	-0.255312	0.380055	0.635355	7.09424e-16	-1.21272	-0.577352	0.635355	2.40116e-13	0.635355	2.40116e-13	3.89491e-11	Sgpl1
ENSMUSG00000020098	0.0359522	-0.440987	-0.476859	2.43117e-06	1.09722	0.620275	-0.477067	2.40058e-07	-0.476859	2.43117e-06	3.25136e-05	Pcbd1
ENSMUSG00000020099	-0.798428	-0.0477787	0.75056	9.30352e-11	-1.71994	-0.969292	0.75062	1.80627e-07	0.75062	1.80627e-07	3.88985e-06	Unc5b
ENSMUSG00000020100	-0.513341	-0.255086	0.258142	0.0323955	-1.17959	-0.921337	0.258126	0.051765	0.258126	0.051765	0.101764	Slc29a3
ENSMUSG00000020107	-0.0241311	-0.195965	-0.171764	0.0548593	0.738053	0.566219	-0.171764	0.0464471	-0.171764	0.0548593	0.106633	Anapc16
ENSMUSG00000020108	-0.0956552	-0.46438	-0.36872	5.39355e-05	0.789373	0.420648	-0.36872	4.97325e-05	-0.36872	5.39355e-05	0.000391081	Ddit4
ENSMUSG00000020109	-0.216512	-0.0506214	0.165938	0.0702841	-0.778494	-0.612603	0.165924	0.0947257	0.165924	0.0947257	0.165766	Dnajb12
ENSMUSG00000020111	-0.732101	-0.295277	0.436691	0.00223	-0.600356	-0.163532	0.436723	1.05394e-05	0.436691	0.00223	0.00831377	Micu1
ENSMUSG00000020114	0.0285918	0.116339	0.0878583	0.416228	-0.361186	-0.273438	0.0878583	0.486605	0.0878583	0.486605	0.591895	Cand1
ENSMUSG00000020115	-0.161012	0.391854	0.553006	2.52267e-08	-0.859848	-0.306982	0.552831	3.43213e-07	0.552831	3.43213e-07	6.71536e-06	Tbk1
ENSMUSG00000020116	0.339503	-0.14914	-0.488575	2.79859e-06	1.272	0.783356	-0.488674	1.84252e-08	-0.488575	2.79859e-06	3.63167e-05	Pno1
ENSMUSG00000020120	-1.18251	-1.56116	-0.378784	0.0139684	0.408807	0.0301577	-0.379251	0.00826883	-0.378784	0.0139684	0.0359285	Plek
ENSMUSG00000020124	-0.189028	-0.183561	0.00545914	0.946448	0.37422	0.379688	0.00545914	0.943418	0.00545914	0.946448	0.961457	Usp15
ENSMUSG00000020128	-0.565795	-0.245004	0.320696	0.00130995	-0.515997	-0.195206	0.320765	0.00147797	0.320765	0.00147797	0.0059911	Vps54
ENSMUSG00000020130	0.0815056	0.0749737	-0.00662026	0.945769	0.291949	0.285417	-0.00650417	0.94463	-0.00662026	0.945769	0.960962	Tbc1d15
ENSMUSG00000020132	0.199785	-0.288967	-0.48884	2.89258e-07	0.72026	0.231508	-0.488698	1.1151e-08	-0.48884	2.89258e-07	5.85325e-06	Rab21
ENSMUSG00000020134	0.0662408	-0.236311	-0.302587	0.00183457	0.611405	0.308853	-0.302586	0.00173898	-0.302587	0.00183457	0.00711814	Peli1
ENSMUSG00000020135	-0.131379	0.21559	0.346977	0.00351519	-1.39297	-1.046	0.346893	0.00592871	0.346893	0.00592871	0.0180082	Apc2
ENSMUSG00000020137	0.0775834	-0.307664	-0.385135	0.00359416	-0.0384402	-0.423687	-0.38528	0.00839963	-0.38528	0.00839963	0.0237891	Thap2
ENSMUSG00000020142	-0.504902	0.0972275	0.602193	3.16247e-09	-1.26191	-0.659785	0.602238	7.06817e-08	0.602238	7.06817e-08	1.85116e-06	Slc1a4
ENSMUSG00000020149	0.214521	-0.351206	-0.565799	2.30666e-07	1.04243	0.4767	-0.565702	2.42322e-08	-0.565799	2.30666e-07	4.80292e-06	Rab1a
ENSMUSG00000020150	0.921735	0.726148	-0.195605	0.211136	0.33906	0.143473	-0.195266	0.203199	-0.195605	0.211136	0.311075	Gamt
ENSMUSG00000020151	1.38099	1.75376	0.372838	0.00762374	-1.19817	-0.825399	0.373392	0.0256439	0.373392	0.0256439	0.0581776	Ptprr
ENSMUSG00000020152	0.0955193	-0.302788	-0.398373	9.42041e-06	0.811161	0.412853	-0.398302	2.95483e-06	-0.398373	9.42041e-06	9.48601e-05	Actr2
ENSMUSG00000020153	0.455394	-0.088705	-0.544124	1.26958e-06	1.20307	0.658973	-0.544209	3.07704e-07	-0.544124	1.26958e-06	1.90285e-05	Ndufs7
ENSMUSG00000020156	-0.143053	0.226413	0.369526	0.000567159	-0.440625	-0.0711588	0.369526	0.0013532	0.369526	0.0013532	0.00559814	Pwwp3a
ENSMUSG00000020160	0.171576	-0.0317975	-0.203346	0.0478073	-0.084404	-0.287778	-0.203346	0.0492896	-0.203346	0.0492896	0.0979448	Meis1
ENSMUSG00000020163	0.243284	0.0584783	-0.184841	0.0833814	0.861223	0.676417	-0.184853	0.0519301	-0.184841	0.0833814	0.149424	Uqcr11
ENSMUSG00000020166	0.0220808	-0.0500907	-0.0720778	0.383032	0.332315	0.260143	-0.0720858	0.40098	-0.0720858	0.40098	0.51293	Cnot2
ENSMUSG00000020167	0.011519	-0.0669094	-0.0783646	0.407045	0.0697191	-0.00870933	-0.0783646	0.432434	-0.0783646	0.432434	0.542065	Tcf3
ENSMUSG00000020170	-0.141921	0.0906965	0.232555	0.00712552	-0.623563	-0.390945	0.232555	0.0153434	0.232555	0.0153434	0.0386641	Frs2
ENSMUSG00000020171	0.213842	-0.130178	-0.343986	0.00167704	0.978169	0.634149	-0.34415	0.000281527	-0.343986	0.00167704	0.00661152	Yeats4
ENSMUSG00000020175	-0.0212731	0.154463	0.175636	0.22227	-1.02662	-0.850887	0.175893	0.283518	0.175893	0.283518	0.392369	Rab36
ENSMUSG00000020178	-0.213205	0.000274823	0.213281	0.0831607	-0.387284	-0.173805	0.213373	0.0561592	0.213281	0.0831607	0.14909	Adora2a
ENSMUSG00000020180	0.319139	-0.102842	-0.421951	3.18405e-05	1.28331	0.86133	-0.421951	2.21366e-05	-0.421951	3.18405e-05	0.000256381	Snrpd3
ENSMUSG00000020181	0.391594	0.758023	0.366391	0.00482086	-0.987536	-0.621106	0.366709	0.00910968	0.366709	0.00910968	0.0253382	Nav3
ENSMUSG00000020183	0.517099	0.131736	-0.385822	0.0246937	0.254422	-0.130941	-0.385465	0.0152117	-0.385822	0.0246937	0.056532	Cpm
ENSMUSG00000020184	-0.206231	-0.280125	-0.0738388	0.403237	0.242167	0.168272	-0.0738388	0.396903	-0.0738388	0.403237	0.514971	Mdm2
ENSMUSG00000020186	0.142454	-0.0468719	-0.189143	0.215466	0.63729	0.447964	-0.189465	0.196412	-0.189143	0.215466	0.315973	Csrp2
ENSMUSG00000020189	0.0778393	-0.0753974	-0.153248	0.0748477	-0.272648	-0.425884	-0.153344	0.0921022	-0.153344	0.0921022	0.162004	Osbpl8
ENSMUSG00000020190	-0.145108	-0.329522	-0.18437	0.038745	0.169325	-0.0150883	-0.18437	0.0348632	-0.18437	0.038745	0.0811282	Mknk2
ENSMUSG00000020196	-0.392827	0.513299	0.905868	1.27574e-10	-1.94491	-1.03878	0.906074	1.71608e-10	0.906074	1.71608e-10	1.23276e-08	Cabin1
ENSMUSG00000020198	-0.0931538	-0.0542113	0.0389895	0.651121	-0.585653	-0.546711	0.0389895	0.682296	0.0389895	0.682296	0.759679	Ap3d1
ENSMUSG00000020205	-0.0634654	-0.189555	-0.126171	0.192374	0.559984	0.433894	-0.126171	0.16649	-0.126171	0.192374	0.289063	Phlda1
ENSMUSG00000020211	0.227216	-0.090014	-0.317141	0.000368502	0.0508333	-0.266396	-0.317193	0.000843412	-0.317193	0.000843412	0.0037413	Sf3a2
ENSMUSG00000020212	-0.139923	-0.102837	0.0371393	0.725526	-0.0464825	-0.00939657	0.0371393	0.717895	0.0371393	0.725526	0.792851	Mdm1
ENSMUSG00000020219	0.303875	-0.0309474	-0.33463	0.00201097	1.02397	0.689148	-0.334884	0.00329799	-0.334884	0.00329799	0.011297	Timm13
ENSMUSG00000020220	-0.305697	-0.277372	0.0281662	0.84995	-1.04959	-1.02126	0.0281662	0.8594	0.0281662	0.8594	0.895554	Vps13d
ENSMUSG00000020224	0.0796546	-0.170275	-0.249767	0.011724	1.10154	0.851608	-0.249918	0.0159171	-0.249918	0.0159171	0.0397908	Llph
ENSMUSG00000020225	-0.488111	-0.143621	0.344558	0.00147276	0.00257911	0.347069	0.344558	0.00112826	0.344558	0.00147276	0.00597893	Tmbim4
ENSMUSG00000020228	-0.452577	-0.490185	-0.0379739	0.80306	-0.501376	-0.538983	-0.0379739	0.800425	-0.0379739	0.80306	0.8541	Helb
ENSMUSG00000020230	-0.023138	-0.181534	-0.15845	0.0923845	0.385733	0.227337	-0.15845	0.0995825	-0.15845	0.0995825	0.172135	Prmt2
ENSMUSG00000020231	-0.223552	-0.0233582	0.199975	0.107008	-0.930576	-0.730382	0.200234	0.116624	0.200234	0.116624	0.195157	Dip2a
ENSMUSG00000020232	0.0799885	0.0298092	-0.050184	0.646932	0.19981	0.149631	-0.050184	0.65676	-0.050184	0.65676	0.73948	Hmg20b
ENSMUSG00000020235	0.192386	0.012767	-0.179619	0.0558554	0.266891	0.087272	-0.179619	0.0653255	-0.179619	0.0653255	0.122685	Fzr1
ENSMUSG00000020238	-0.154212	0.294584	0.448883	0.0185062	-1.37767	-0.928874	0.448559	0.0984048	0.448559	0.0984048	0.170454	Ncln
ENSMUSG00000020246	-0.101045	-0.296499	-0.195415	0.0771427	0.212665	0.0172109	-0.195489	0.0973738	-0.195489	0.0973738	0.169203	Hcfc2
ENSMUSG00000020248	0.117233	-0.170575	-0.287619	0.00920073	0.846716	0.558908	-0.287868	0.0104182	-0.287868	0.0104182	0.0282263	Nfyb
ENSMUSG00000020250	0.0752454	0.0540463	-0.021128	0.826294	0.140017	0.118818	-0.021128	0.836902	-0.021128	0.836902	0.880502	Txnrd1
ENSMUSG00000020253	0.0861662	-0.0404727	-0.126783	0.507072	0.221662	0.0950232	-0.126718	0.474618	-0.126783	0.507072	0.610806	Ppm1m
ENSMUSG00000020255	-0.448902	0.229219	0.677778	0.0113222	-1.07793	-0.399807	0.678037	2.28619e-17	0.677778	0.0113222	0.0302387	D10Wsu102e
ENSMUSG00000020256	-0.451916	0.424643	0.876528	2.50461e-10	-1.24383	-0.367275	0.876567	3.52966e-11	0.876528	2.50461e-10	1.60439e-08	Aldh1l2
ENSMUSG00000020257	0.243507	0.0759938	-0.167452	0.0728851	0.268599	0.101085	-0.167452	0.0479593	-0.167452	0.0728851	0.134054	Wdr82
ENSMUSG00000020260	-0.235476	-0.153211	0.0821712	0.470828	-0.580595	-0.49833	0.0823538	0.515588	0.0823538	0.515588	0.618398	Pofut2
ENSMUSG00000020261	0.00514817	0.502757	0.497573	1.09249e-07	-1.47853	-0.980924	0.497573	1.78451e-06	0.497573	1.78451e-06	2.50654e-05	Slc36a1
ENSMUSG00000020262	0.036464	0.276417	0.239781	0.109906	-1.13511	-0.895155	0.24	0.0741984	0.239781	0.109906	0.186176	Adarb1
ENSMUSG00000020263	0.143942	0.660765	0.516621	4.06489e-05	-0.914535	-0.397711	0.516913	1.36051e-05	0.516621	4.06489e-05	0.0003121	Appl2
ENSMUSG00000020265	0.354528	0.0205285	-0.334035	0.000107325	0.908173	0.574173	-0.334002	3.91863e-06	-0.334035	0.000107325	0.000692348	Sumo3
ENSMUSG00000020267	0.162076	-0.113274	-0.275287	0.000312861	1.05385	0.778498	-0.275287	3.54032e-05	-0.275287	0.000312861	0.00167542	Hint1
ENSMUSG00000020271	0.152043	-0.104554	-0.256607	0.00369581	0.248075	-0.00852164	-0.256689	0.00513179	-0.256689	0.00513179	0.016068	Fbxw11
ENSMUSG00000020272	-0.24197	0.213264	0.455793	0.0180359	-0.663685	-0.20845	0.455522	0.0389546	0.455522	0.0389546	0.0813807	Stk10
ENSMUSG00000020273	-0.061059	-0.146276	-0.0852515	0.475936	0.0920191	0.00680171	-0.0851299	0.493357	-0.0851299	0.493357	0.598155	Papolg
ENSMUSG00000020275	-0.279059	-0.519873	-0.240857	0.0907108	-0.135762	-0.376576	-0.241141	0.101421	-0.241141	0.101421	0.174477	Rel
ENSMUSG00000020277	-1.11483	-1.22513	-0.110212	0.321961	-0.107543	-0.217836	-0.110379	0.307463	-0.110212	0.321961	0.432757	Pfkl
ENSMUSG00000020280	0.0408149	0.196147	0.155141	0.243106	-0.284015	-0.128683	0.15538	0.204948	0.155141	0.243106	0.347503	Pus10
ENSMUSG00000020282	-0.581352	-0.0564936	0.525029	1.14024e-05	-1.00712	-0.482261	0.524715	0.000235818	0.524715	0.000235818	0.00132789	Rhbdf1
ENSMUSG00000020283	-0.0943281	-0.143424	-0.0490352	0.642042	0.503699	0.454604	-0.0491832	0.61387	-0.0490352	0.642042	0.727715	Pex13
ENSMUSG00000020284	0.23168	-0.0835308	-0.314977	0.0486299	0.566594	0.251383	-0.315346	0.0600683	-0.315346	0.0600683	0.114762	Cfap410
ENSMUSG00000020287	-0.0620406	-0.133728	-0.0716084	0.558573	0.27506	0.203372	-0.0716861	0.539262	-0.0716084	0.558573	0.655492	Mpg
ENSMUSG00000020288	-0.0984743	0.149943	0.248498	0.00391555	0.0366498	0.285067	0.248498	0.00640428	0.248498	0.00640428	0.0191976	Ahsa2
ENSMUSG00000020289	-0.252383	-0.13728	0.114867	0.445729	-0.608801	-0.493698	0.114959	0.450068	0.114959	0.450068	0.558967	Nprl3
ENSMUSG00000020290	-0.307404	-0.274633	0.032825	0.745784	-0.045933	-0.013162	0.032825	0.79195	0.032825	0.79195	0.845035	Xpo1
ENSMUSG00000020297	0.477322	0.51724	0.0400187	0.734739	-0.243371	-0.203454	0.0398667	0.75814	0.0398667	0.75814	0.818707	Nsg2
ENSMUSG00000020300	-0.0177914	-0.177388	-0.15961	0.0957475	-0.500447	-0.660044	-0.15961	0.130148	-0.15961	0.130148	0.213867	Cpeb4
ENSMUSG00000020303	-0.542547	0.153473	0.696127	1.97416e-07	-1.10349	-0.40747	0.696127	8.10164e-07	0.696127	8.10164e-07	1.33571e-05	Stc2
ENSMUSG00000020305	0.125501	-0.132949	-0.258465	0.0599167	0.646482	0.388033	-0.25843	0.0348186	-0.258465	0.0599167	0.114516	Asb3
ENSMUSG00000020307	0.245092	0.030966	-0.214123	0.024683	1.02901	0.814887	-0.214123	0.0167347	-0.214123	0.024683	0.0565202	Cdc34
ENSMUSG00000020308	0.070177	-0.215128	-0.285093	0.0161453	0.905852	0.620547	-0.285385	0.020737	-0.285385	0.020737	0.0491753	Tpgs1
ENSMUSG00000020309	-0.0693307	-0.29092	-0.22121	0.217813	0.752154	0.530564	-0.221663	0.18668	-0.22121	0.217813	0.318764	Chac2
ENSMUSG00000020311	0.106225	0.254151	0.148007	0.139848	-0.388777	-0.240851	0.147934	0.199823	0.147934	0.199823	0.298088	Erlec1
ENSMUSG00000020315	-0.0621431	0.603214	0.665318	1.93261e-16	-1.07038	-0.405019	0.665402	2.21937e-14	0.665402	2.21937e-14	4.74897e-12	Sptbn1
ENSMUSG00000020321	0.422915	0.0350051	-0.387955	3.4755e-05	1.03588	0.647972	-0.38788	3.02087e-06	-0.387955	3.4755e-05	0.000276528	Mdh1
ENSMUSG00000020326	0.173034	-0.27298	-0.445981	0.000437114	0.99277	0.546756	-0.445981	0.000300914	-0.445981	0.000437114	0.00219474	Ccng1
ENSMUSG00000020328	0.234086	0.162939	-0.071094	0.492673	0.768796	0.697649	-0.0711107	0.447197	-0.071094	0.492673	0.597685	Nudcd2
ENSMUSG00000020329	-0.0701538	0.22107	0.29122	0.0127073	-0.874918	-0.583694	0.291253	0.0165149	0.291253	0.0165149	0.0409897	Polrmt
ENSMUSG00000020330	1.23136	1.31013	0.0787637	0.53943	-0.0664051	0.012364	0.0790316	0.538651	0.0787637	0.53943	0.639068	Hmmr
ENSMUSG00000020331	0.235068	0.333556	0.0985414	0.269088	-0.572919	-0.474431	0.0985414	0.289604	0.0985414	0.289604	0.398815	Hcn2
ENSMUSG00000020333	-0.203182	0.0544862	0.257626	0.00957203	-0.343331	-0.085663	0.257626	0.0102703	0.257626	0.0102703	0.0279084	Acsl6
ENSMUSG00000020340	0.0586529	-0.165139	-0.223736	0.0240908	-0.0931815	-0.316973	-0.223736	0.0257621	-0.223736	0.0257621	0.0583666	Cyfip2
ENSMUSG00000020346	-0.369027	0.184486	0.553497	8.71494e-05	-0.99068	-0.437168	0.553497	6.06569e-05	0.553497	8.71494e-05	0.00058198	Mgat1
ENSMUSG00000020349	0.221487	-0.20037	-0.421802	1.65643e-08	1.01258	0.590722	-0.421802	5.29134e-08	-0.421802	5.29134e-08	1.45795e-06	Ppp2ca
ENSMUSG00000020358	0.431149	-0.124158	-0.555263	5.27572e-11	1.13904	0.583732	-0.555259	8.22594e-17	-0.555263	5.27572e-11	4.61373e-09	Hnrnpab
ENSMUSG00000020359	-0.240299	0.367346	0.606993	0.00255327	-1.08071	-0.473061	0.607645	0.000824892	0.606993	0.00255327	0.00925009	Phykpl
ENSMUSG00000020361	0.0486061	-0.0502414	-0.0987499	0.324813	0.375721	0.276874	-0.0989398	0.340973	-0.0989398	0.340973	0.452576	Hspa4
ENSMUSG00000020362	-0.0604993	-0.277447	-0.216965	0.00708415	0.166021	-0.050926	-0.216965	0.00645278	-0.216965	0.00708415	0.0207652	Cnot6
ENSMUSG00000020366	-0.404114	-0.296735	0.107396	0.26332	-0.156258	-0.0488789	0.107396	0.241215	0.107396	0.26332	0.370017	Mapk9
ENSMUSG00000020368	-0.327629	0.239673	0.56723	1.93829e-14	-0.889136	-0.321834	0.56723	1.18559e-13	0.56723	1.18559e-13	2.12918e-11	Canx
ENSMUSG00000020372	0.360583	0.0511324	-0.309441	0.000190261	1.13752	0.828067	-0.309468	1.78887e-05	-0.309441	0.000190261	0.00112083	Rack1
ENSMUSG00000020375	0.119438	-0.130869	-0.250567	0.0497823	0.246536	-0.00377106	-0.250446	0.0288952	-0.250567	0.0497823	0.0987107	Rufy1
ENSMUSG00000020380	0.0263596	0.115336	0.0889993	0.381452	-0.527034	-0.438058	0.0889797	0.358813	0.0889993	0.381452	0.493518	Rad50
ENSMUSG00000020381	0.627047	0.382402	-0.24458	0.133648	0.572128	0.327483	-0.244594	0.123253	-0.24458	0.133648	0.218303	Mrnip
ENSMUSG00000020385	-0.617575	0.0907736	0.708304	2.69328e-12	-0.516733	0.191616	0.708428	1.98815e-13	0.708304	2.69328e-12	3.47261e-10	Clk4
ENSMUSG00000020386	0.0869879	-0.280075	-0.367168	0.000347901	0.879774	0.512711	-0.367137	3.60668e-05	-0.367168	0.000347901	0.00182994	Sar1b
ENSMUSG00000020387	0.386809	0.262203	-0.124727	0.206829	-0.901592	-1.0262	-0.124611	0.246413	-0.124611	0.246413	0.351215	Jade2
ENSMUSG00000020389	-0.0031249	-0.0768257	-0.0736077	0.663619	0.694157	0.620456	-0.0737762	0.62245	-0.0736077	0.663619	0.745117	Cdkl3
ENSMUSG00000020390	0.146088	0.0127935	-0.133217	0.149594	0.629413	0.496119	-0.133217	0.181811	-0.133217	0.181811	0.277168	Ube2b
ENSMUSG00000020392	0.405889	-0.0777243	-0.483608	6.99573e-06	1.04351	0.559902	-0.483718	7.16265e-07	-0.483608	6.99573e-06	7.57331e-05	Cdkn2aipnl
ENSMUSG00000020393	0.200036	0.0179589	-0.182003	0.0609078	-0.781058	-0.963136	-0.182009	0.094555	-0.182009	0.094555	0.165496	Kremen1
ENSMUSG00000020396	0.352718	0.0474206	-0.305426	0.00414088	0.337146	0.0318482	-0.305176	0.00338614	-0.305426	0.00414088	0.0135917	Nefh
ENSMUSG00000020397	0.128968	-0.0570305	-0.185952	0.1086	0.890145	0.704147	-0.186126	0.0749102	-0.185952	0.1086	0.184367	Med7
ENSMUSG00000020400	0.04878	-0.18985	-0.23882	0.0404672	0.0442324	-0.194398	-0.238766	0.0238414	-0.23882	0.0404672	0.0837232	Tnip1
ENSMUSG00000020402	0.0485245	-0.206633	-0.255085	0.000567753	0.665443	0.410286	-0.255115	0.000113923	-0.255085	0.000567753	0.00270908	Vdac1
ENSMUSG00000020409	0.0865297	-0.132262	-0.218822	0.0112645	0.532914	0.314123	-0.218859	0.0168395	-0.218859	0.0168395	0.0416106	Slu7
ENSMUSG00000020412	-0.21742	-0.184068	0.0333703	0.696441	-0.338156	-0.304804	0.0333703	0.7196	0.0333703	0.7196	0.788096	Ascc2
ENSMUSG00000020413	-0.515747	-0.481037	0.0345332	0.842277	-0.239983	-0.205274	0.0343505	0.834067	0.0345332	0.842277	0.884861	Hus1
ENSMUSG00000020423	0.216201	-0.130206	-0.346346	0.00222813	0.261099	-0.0853088	-0.346346	0.00314735	-0.346346	0.00314735	0.0109261	Btg2
ENSMUSG00000020430	0.0899757	-0.112251	-0.202245	0.0133468	0.250569	0.0483429	-0.20223	0.00895273	-0.202245	0.0133468	0.0346182	Pes1
ENSMUSG00000020432	-0.204923	0.19193	0.396913	0.000349423	-0.988009	-0.591156	0.396823	0.000970428	0.396823	0.000970428	0.00422493	Tcn2
ENSMUSG00000020440	0.152663	-0.212227	-0.36502	0.000369992	1.16852	0.803626	-0.364916	3.12844e-06	-0.36502	0.000369992	0.00192499	Arf5
ENSMUSG00000020441	0.279178	0.0359489	-0.243201	0.0388374	0.551849	0.30862	-0.243126	0.0279522	-0.243201	0.0388374	0.0812076	2310033P09Rik
ENSMUSG00000020444	0.187936	0.240298	0.05226	0.607103	0.549724	0.602086	0.0524271	0.559081	0.05226	0.607103	0.698825	Guk1
ENSMUSG00000020448	-0.353913	-0.510923	-0.156993	0.1325	0.651535	0.494524	-0.157046	0.115402	-0.156993	0.1325	0.217001	Rnf185
ENSMUSG00000020451	-0.106389	0.126771	0.23312	0.0273445	-0.609408	-0.376248	0.23312	0.0271821	0.23312	0.0273445	0.0611934	Limk2
ENSMUSG00000020453	0.223551	0.0873298	-0.136324	0.1109	-0.373241	-0.509462	-0.13613	0.116767	-0.13613	0.116767	0.195362	Patz1
ENSMUSG00000020454	-0.15516	0.0419655	0.197102	0.0598179	-0.463365	-0.26624	0.197136	0.0432843	0.197102	0.0598179	0.114371	Eif4enif1
ENSMUSG00000020455	-0.118742	0.272086	0.390755	0.000652031	-0.794753	-0.403925	0.39094	0.00226819	0.39094	0.00226819	0.00841619	Trim11
ENSMUSG00000020456	0.185093	0.0306172	-0.154585	0.0588774	-0.310757	-0.465232	-0.154409	0.0505254	-0.154585	0.0588774	0.112894	Ogdh
ENSMUSG00000020457	-0.0195339	-0.324942	-0.305467	0.000500088	0.715915	0.410507	-0.305469	2.52364e-05	-0.305467	0.000500088	0.00244929	Drg1
ENSMUSG00000020458	-0.293245	-0.16251	0.130684	0.11246	-0.212096	-0.0813615	0.130738	0.0931386	0.130684	0.11246	0.189781	Rtn4
ENSMUSG00000020459	-0.280936	0.188258	0.468873	0.000240719	-0.846844	-0.37765	0.469291	1.18067e-05	0.468873	0.000240719	0.00134862	Mtif2
ENSMUSG00000020460	0.275592	0.0535329	-0.222082	0.00213744	1.06132	0.839259	-0.222082	0.00181945	-0.222082	0.00213744	0.00805405	Rps27a
ENSMUSG00000020462	0.0925464	-0.235152	-0.327773	0.000514746	0.986201	0.658502	-0.327742	5.41581e-05	-0.327773	0.000514746	0.00251265	Cfap36
ENSMUSG00000020463	0.0735324	-0.181685	-0.255123	0.0154073	0.332065	0.0768477	-0.255123	0.0149223	-0.255123	0.0154073	0.038796	Ppp4r3b
ENSMUSG00000020464	0.0238965	0.0465932	0.022786	0.809472	0.270283	0.292979	0.0226037	0.811509	0.0226037	0.811509	0.86072	Pnpt1
ENSMUSG00000020471	0.380042	0.0700909	-0.31001	0.00466929	0.682922	0.372971	-0.31001	0.00219895	-0.31001	0.00466929	0.0149171	Pold2
ENSMUSG00000020472	0.051606	-0.0655461	-0.117121	0.107474	0.0934382	-0.023714	-0.117121	0.131358	-0.117121	0.131358	0.215475	Zkscan17
ENSMUSG00000020473	-0.193156	0.464505	0.657571	4.16073e-11	-1.60243	-0.944769	0.657614	1.24286e-07	0.657614	1.24286e-07	2.87344e-06	Aebp1
ENSMUSG00000020474	-0.297201	0.102604	0.399763	0.0367745	-1.39802	-0.998219	0.400024	0.0803736	0.400024	0.0803736	0.145016	Polm
ENSMUSG00000020476	0.0529576	-0.187966	-0.240817	0.00576267	0.341234	0.100311	-0.240853	0.00789444	-0.240853	0.00789444	0.0226582	Dbnl
ENSMUSG00000020477	0.0697319	-0.15618	-0.225851	0.0505547	0.83412	0.608208	-0.225875	0.0299867	-0.225851	0.0505547	0.0999074	Mrps24
ENSMUSG00000020482	0.107748	-0.12408	-0.23191	0.015341	0.51624	0.284412	-0.231855	0.00638657	-0.23191	0.015341	0.0386641	Ccdc117
ENSMUSG00000020483	0.476583	0.238257	-0.238182	0.0266108	1.3727	1.13438	-0.238248	0.0392371	-0.238248	0.0392371	0.0818858	Dynll2
ENSMUSG00000020484	-0.542579	-0.384398	0.158076	0.0713916	-0.0347584	0.123422	0.158076	0.0477557	0.158076	0.0713916	0.131886	Xbp1
ENSMUSG00000020485	0.531065	-0.0159728	-0.547295	4.38514e-05	1.42955	0.882515	-0.54699	1.79282e-07	-0.547295	4.38514e-05	0.00033134	Supt4a
ENSMUSG00000020491	-0.440889	-0.0844318	0.356806	0.0720058	-0.380602	-0.0241455	0.356294	0.103973	0.356294	0.103973	0.177984	2810021J22Rik
ENSMUSG00000020492	0.407062	0.508479	0.101551	0.552964	0.332337	0.433755	0.101694	0.546091	0.101551	0.552964	0.650276	Ska2
ENSMUSG00000020493	0.961461	0.826709	-0.134976	0.468756	0.0402142	-0.0945383	-0.134188	0.467551	-0.134976	0.468756	0.575825	Prr11
ENSMUSG00000020495	0.168535	0.0324029	-0.13621	0.22628	0.143448	0.00731541	-0.13621	0.211719	-0.13621	0.22628	0.328052	Smg8
ENSMUSG00000020496	0.246982	-0.183814	-0.43081	2.10658e-06	1.01406	0.583267	-0.430775	5.10301e-08	-0.43081	2.10658e-06	2.88927e-05	Rnf187
ENSMUSG00000020514	0.284094	-0.0862067	-0.370433	0.00436244	1.22391	0.853614	-0.370417	0.000595725	-0.370433	0.00436244	0.0141572	Mrpl22
ENSMUSG00000020515	-0.179971	0.199215	0.379119	0.00314143	-0.4616	-0.0824139	0.379178	0.000951509	0.379119	0.00314143	0.0109093	Cnot8
ENSMUSG00000020516	-0.278711	-0.0744657	0.204141	0.0689519	0.0732365	0.277482	0.204141	0.0455108	0.204141	0.0689519	0.128227	Rps6kb1
ENSMUSG00000020519	0.439864	0.0796168	-0.360263	0.000572908	0.824804	0.464557	-0.36021	0.000176132	-0.360263	0.000572908	0.00272551	Sap30l
ENSMUSG00000020521	-0.631715	-0.197934	0.433917	0.00827072	-0.209578	0.224204	0.433553	0.00708242	0.433917	0.00827072	0.0235434	Rnft1
ENSMUSG00000020522	-0.148147	0.380457	0.528646	1.2004e-09	-1.13256	-0.603958	0.528646	1.88265e-08	0.528646	1.88265e-08	6.24878e-07	Mfap3
ENSMUSG00000020523	-0.285838	-0.344415	-0.058551	0.515457	0.416371	0.357794	-0.058551	0.495536	-0.058551	0.515457	0.618388	Fam114a2
ENSMUSG00000020525	0.363198	0.103406	-0.25978	0.0223105	0.488287	0.228495	-0.25978	0.0256982	-0.25978	0.0256982	0.0582613	Ppm1d
ENSMUSG00000020526	-0.091143	-0.180322	-0.089562	0.621026	0.35851	0.269331	-0.0893319	0.587774	-0.089562	0.621026	0.710137	Znhit3
ENSMUSG00000020527	-0.24921	0.0451352	0.294214	0.0448407	-0.851317	-0.556971	0.294214	0.0391774	0.294214	0.0448407	0.0909933	Myo19
ENSMUSG00000020528	0.137585	-0.0908294	-0.228559	0.0817921	0.73887	0.510455	-0.228537	0.0529882	-0.228559	0.0817921	0.147284	Prpsap2
ENSMUSG00000020530	-0.0190067	-0.0875841	-0.0685836	0.43052	0.12861	0.0600322	-0.0685854	0.397501	-0.0685836	0.43052	0.540271	Ggnbp2
ENSMUSG00000020532	0.0614109	0.202781	0.141239	0.089557	-1.35618	-1.21481	0.141413	0.0783179	0.141239	0.089557	0.158374	Acaca
ENSMUSG00000020534	0.741946	0.915727	0.173656	0.195439	-0.121484	0.0522971	0.173933	0.186012	0.173656	0.195439	0.292925	Shmt1
ENSMUSG00000020536	0.00256233	0.161782	0.1593	0.087159	-0.591004	-0.431784	0.15915	0.10553	0.15915	0.10553	0.180219	Llgl1
ENSMUSG00000020537	-0.0160184	0.027337	0.0433011	0.702834	0.0766691	0.120025	0.0433011	0.684271	0.0433011	0.702834	0.775385	Drg2
ENSMUSG00000020538	-0.158483	0.489992	0.648411	2.72899e-09	-1.57804	-0.929566	0.648378	5.39017e-07	0.648378	5.39017e-07	9.54382e-06	Srebf1
ENSMUSG00000020541	-0.00499791	-0.0745321	-0.0694497	0.599561	0.503563	0.434029	-0.0696818	0.575136	-0.0694497	0.599561	0.691648	Tom1l1
ENSMUSG00000020544	-0.0702751	-0.148682	-0.0787306	0.674614	0.329009	0.250602	-0.0786199	0.639907	-0.0787306	0.674614	0.753976	Cox11
ENSMUSG00000020546	0.00439068	-0.0192365	-0.0239678	0.874567	-0.391741	-0.415368	-0.0235867	0.869535	-0.0239678	0.874567	0.907971	Stxbp4
ENSMUSG00000020547	0.269297	0.0742275	-0.195096	0.0093012	0.725216	0.530147	-0.195096	0.00573127	-0.195096	0.0093012	0.0257692	Bzw2
ENSMUSG00000020549	0.135387	0.114794	-0.0206536	0.841011	-0.111809	-0.132403	-0.0206536	0.840927	-0.0206536	0.841011	0.883901	Elac2
ENSMUSG00000020553	-0.444002	-0.49274	-0.0492629	0.760968	0.254326	0.205589	-0.0490896	0.728107	-0.0492629	0.760968	0.820791	Pctp
ENSMUSG00000020561	0.00625171	-0.218152	-0.224465	0.0222093	0.771988	0.547585	-0.224529	0.0170177	-0.224465	0.0222093	0.0519561	Twistnb
ENSMUSG00000020570	-0.071612	0.0245433	0.0961116	0.413892	-0.00545871	0.0906965	0.0962185	0.38533	0.0961116	0.413892	0.524973	Sypl
ENSMUSG00000020571	-0.437821	0.0766695	0.514563	5.31451e-09	-0.679441	-0.164951	0.514563	4.51468e-09	0.514563	5.31451e-09	2.16389e-07	Pdia6
ENSMUSG00000020572	-0.385696	-0.447719	-0.0620116	0.502666	0.529885	0.467861	-0.0620116	0.493034	-0.0620116	0.502666	0.606735	Nampt
ENSMUSG00000020576	-0.063296	0.548079	0.61138	9.11064e-06	-1.42892	-0.817542	0.611467	4.35186e-05	0.611467	4.35186e-05	0.00032932	Nbas
ENSMUSG00000020577	-0.462326	-0.204258	0.258123	0.0100089	-0.0637066	0.194362	0.258123	0.0145735	0.258123	0.0145735	0.0371335	Tspan13
ENSMUSG00000020580	-0.0415907	-0.101173	-0.059585	0.455364	-0.203351	-0.262934	-0.059585	0.466408	-0.059585	0.466408	0.573726	Rock2
ENSMUSG00000020585	0.00219934	0.180562	0.178388	0.0308127	-0.170692	0.00767119	0.178388	0.0249453	0.178388	0.0308127	0.067557	Laptm4a
ENSMUSG00000020590	-0.345161	-0.157406	0.187631	0.123995	-0.465629	-0.277874	0.187635	0.141673	0.187635	0.141673	0.228334	Snx13
ENSMUSG00000020592	0.120207	0.484239	0.363861	0.000155516	-0.741744	-0.377713	0.364097	0.000159443	0.364097	0.000159443	0.000965394	Sdc1
ENSMUSG00000020593	-0.226899	0.0308951	0.257866	0.0182522	-0.972495	-0.714701	0.257848	0.0362064	0.257848	0.0362064	0.0768689	Lpin1
ENSMUSG00000020594	0.0940768	-0.0771849	-0.17132	0.044337	-0.0648467	-0.236108	-0.171298	0.0287205	-0.17132	0.044337	0.0901166	Pum2
ENSMUSG00000020601	0.384829	0.285973	-0.0989403	0.253315	-0.0612279	-0.160084	-0.0988833	0.208242	-0.0989403	0.253315	0.358816	Trib2
ENSMUSG00000020605	0.272745	0.223829	-0.0490099	0.699901	0.0873056	0.0383895	-0.0490098	0.692939	-0.0490099	0.699901	0.773506	Hs1bp3
ENSMUSG00000020608	-1.06867	-0.852997	0.215607	0.0288043	-0.167888	0.0477868	0.215699	0.0188521	0.215607	0.0288043	0.0639278	Smc6
ENSMUSG00000020610	0.0658347	0.237641	0.171761	0.0385078	-0.0310005	0.140805	0.171761	0.0448883	0.171761	0.0448883	0.0910532	Amz2
ENSMUSG00000020611	-0.0138508	-0.242327	-0.228429	0.00872836	0.245296	0.01682	-0.228399	0.00601299	-0.228429	0.00872836	0.0245495	Gna13
ENSMUSG00000020612	0.221777	-0.0422176	-0.263936	0.000489378	0.620156	0.356162	-0.263985	8.78687e-05	-0.263936	0.000489378	0.00241022	Prkar1a
ENSMUSG00000020627	0.0224505	-0.258842	-0.281159	0.00968426	-0.400233	-0.681526	-0.281242	0.0241772	-0.281242	0.0241772	0.0555644	Klhl29
ENSMUSG00000020628	0.234212	0.08465	-0.149625	0.118465	-0.0670407	-0.216603	-0.149625	0.126046	-0.149625	0.126046	0.208391	Trappc12
ENSMUSG00000020629	0.0918919	-0.428769	-0.520945	0.000761119	0.845582	0.324921	-0.52089	2.68647e-05	-0.520945	0.000761119	0.00345267	Adi1
ENSMUSG00000020630	0.0413568	-0.0118432	-0.0530693	0.662316	0.145936	0.0927357	-0.0533347	0.663432	-0.0533347	0.663432	0.745073	Rnaseh1
ENSMUSG00000020634	-0.0425499	-0.416096	-0.373634	0.00165033	0.743319	0.369772	-0.373716	0.000818161	-0.373634	0.00165033	0.00654258	Ubxn2a
ENSMUSG00000020638	0.0293176	-0.124388	-0.153891	0.322857	0.273017	0.119312	-0.153672	0.245944	-0.153891	0.322857	0.433739	Cmpk2
ENSMUSG00000020640	-0.200577	-0.226662	-0.0260478	0.804553	-0.631495	-0.65758	-0.0260478	0.803605	-0.0260478	0.804553	0.854965	Itsn2
ENSMUSG00000020642	0.140941	0.157564	0.0165931	0.904231	-0.389443	-0.37282	0.0167281	0.912589	0.0167281	0.912589	0.934995	Rnf144a
ENSMUSG00000020647	-0.0247879	-0.191019	-0.166308	0.126346	-0.776737	-0.942968	-0.166267	0.177689	-0.166267	0.177689	0.271955	Ncoa1
ENSMUSG00000020648	0.362455	0.268074	-0.0942287	0.554569	0.366339	0.271958	-0.0942287	0.565461	-0.0942287	0.565461	0.662097	Dus4l
ENSMUSG00000020650	0.190299	0.332828	0.142674	0.192474	0.0763643	0.218893	0.14244	0.227871	0.14244	0.227871	0.329979	Bcap29
ENSMUSG00000020651	0.477138	1.16723	0.690086	1.80939e-09	-1.24968	-0.55959	0.69033	8.5411e-07	0.69033	8.5411e-07	1.38322e-05	Slc26a4
ENSMUSG00000020652	-0.226736	-0.0369975	0.190034	0.35821	-0.113655	0.0760836	0.189575	0.384587	0.189575	0.384587	0.496635	Cenpo
ENSMUSG00000020653	0.602198	0.250494	-0.35166	0.000725905	0.158504	-0.193201	-0.35166	0.00105699	-0.35166	0.00105699	0.00456229	Klf11
ENSMUSG00000020654	-0.347696	0.0449129	0.39273	0.00366841	-1.11087	-0.718261	0.392564	0.0100221	0.392564	0.0100221	0.0273593	Adcy3
ENSMUSG00000020657	0.0303137	-0.0496597	-0.0800351	0.466875	-0.102125	-0.182099	-0.0800351	0.468537	-0.0800351	0.468537	0.575626	Dnajc27
ENSMUSG00000020658	-0.169757	0.50223	0.672133	3.08857e-07	-1.23086	-0.558873	0.672041	7.40935e-06	0.672041	7.40935e-06	7.85203e-05	Efr3b
ENSMUSG00000020659	0.439334	0.0946408	-0.344704	0.000562154	0.114105	-0.230588	-0.344704	0.000528381	-0.344704	0.000562154	0.00269218	Cbll1
ENSMUSG00000020661	-0.0383515	0.194169	0.232429	0.0426725	-1.37716	-1.14464	0.232429	0.0228661	0.232429	0.0426725	0.0873869	Dnmt3a
ENSMUSG00000020664	0.0989094	-0.0570393	-0.155944	0.0674725	0.426697	0.270748	-0.155905	0.0811653	-0.155905	0.0811653	0.146287	Dld
ENSMUSG00000020668	0.489607	0.776459	0.28683	0.00138106	-0.4706	-0.183748	0.28683	0.000563772	0.28683	0.00138106	0.00568263	Kif3c
ENSMUSG00000020671	0.34166	-0.221966	-0.563781	1.74174e-09	0.934248	0.370622	-0.563617	6.50706e-15	-0.563781	1.74174e-09	8.5866e-08	Rab10
ENSMUSG00000020674	-0.297063	0.383106	0.68013	1.03714e-11	-1.80426	-1.12409	0.680076	6.59165e-08	0.680076	6.59165e-08	1.74453e-06	Pxdn
ENSMUSG00000020677	-0.023233	-0.141701	-0.118486	0.248376	0.603093	0.484626	-0.118434	0.214352	-0.118486	0.248376	0.353462	Ddx52
ENSMUSG00000020680	-0.314124	0.109477	0.423491	0.000257839	-0.0173021	0.406299	0.423491	8.52029e-05	0.423491	0.000257839	0.00142243	Taf15
ENSMUSG00000020681	-0.400203	0.204362	0.604444	8.03777e-08	-1.71336	-1.10879	0.60458	3.49189e-09	0.604444	8.03777e-08	2.05689e-06	Ace
ENSMUSG00000020682	0.364163	0.636	0.272143	0.104643	-1.26106	-0.98922	0.272395	0.190761	0.272395	0.190761	0.287156	Mmp28
ENSMUSG00000020684	0.0860146	-0.243776	-0.330003	0.0629953	0.403619	0.0738292	-0.330135	0.0516051	-0.330003	0.0629953	0.119132	Rasl10b
ENSMUSG00000020687	-0.0222672	-0.209582	-0.187329	0.0269419	0.205753	0.0184382	-0.187423	0.03965	-0.187423	0.03965	0.0825249	Cdc27
ENSMUSG00000020689	0.922662	1.31254	0.389785	0.000905477	-1.30838	-0.9185	0.390214	0.00775419	0.390214	0.00775419	0.0223322	Itgb3
ENSMUSG00000020691	-0.0225361	0.263197	0.285791	0.0170295	-0.20825	0.0774833	0.285716	0.0200943	0.285716	0.0200943	0.0478995	Mettl2
ENSMUSG00000020692	-0.0785662	0.236797	0.315182	0.0168478	-0.474547	-0.159184	0.315474	0.016162	0.315182	0.0168478	0.0416207	Nle1
ENSMUSG00000020694	-0.216186	-0.196671	0.0194708	0.816625	0.0982797	0.117795	0.0194708	0.821247	0.0194708	0.821247	0.868172	Tlk2
ENSMUSG00000020697	-0.115508	0.0128922	0.128444	0.156019	-0.402729	-0.274329	0.128355	0.183571	0.128355	0.183571	0.279215	Lig3
ENSMUSG00000020700	-0.128086	-0.232416	-0.104315	0.20251	-0.294602	-0.398933	-0.104315	0.207234	-0.104315	0.207234	0.306854	Map3k3
ENSMUSG00000020705	-0.227838	-0.0341836	0.193555	0.0166405	-0.427469	-0.233815	0.193734	0.0108179	0.193555	0.0166405	0.0412507	Ddx42
ENSMUSG00000020706	0.0206982	0.119382	0.0987034	0.191687	0.0800075	0.178691	0.0987034	0.179183	0.0987034	0.191687	0.28829	Ftsj3
ENSMUSG00000020708	0.310129	0.0188369	-0.291346	0.00129494	0.887103	0.595811	-0.291346	0.00155735	-0.291346	0.00155735	0.0062474	Psmc5
ENSMUSG00000020715	-0.722058	0.00507695	0.727332	0.000856863	-2.02068	-1.29355	0.727276	0.0196276	0.727276	0.0196276	0.0470548	Ern1
ENSMUSG00000020716	-0.0658489	-0.161887	-0.0962136	0.399671	-1.18878	-1.28482	-0.095984	0.423004	-0.095984	0.423004	0.533163	Nf1
ENSMUSG00000020718	-0.0260904	-0.112719	-0.0867757	0.594973	0.193649	0.10702	-0.0867757	0.581571	-0.0867757	0.594973	0.688067	Polg2
ENSMUSG00000020719	0.16091	0.0507763	-0.1101	0.139697	0.0862531	-0.0238801	-0.110193	0.0918558	-0.1101	0.139697	0.225873	Ddx5
ENSMUSG00000020720	0.0925652	-0.266899	-0.359371	1.43379e-05	0.887926	0.528461	-0.359402	1.35851e-06	-0.359371	1.43379e-05	0.000134406	Psmd12
ENSMUSG00000020721	-0.0675456	-0.0202467	0.0471266	0.734622	-1.4332	-1.3859	0.0472376	0.70153	0.0471266	0.734622	0.80001	Helz
ENSMUSG00000020723	-0.10482	-0.238096	-0.133491	0.400796	-0.336559	-0.469835	-0.133344	0.411654	-0.133344	0.411654	0.522728	Cacng4
ENSMUSG00000020733	-0.813948	-0.478144	0.335861	0.056374	0.464992	0.800796	0.335565	0.0182221	0.335861	0.056374	0.108988	Slc9a3r1
ENSMUSG00000020736	-0.0492418	-0.269252	-0.219841	0.0509979	0.844005	0.623995	-0.220001	0.0345707	-0.219841	0.0509979	0.100586	Nt5c
ENSMUSG00000020737	0.212944	0.0725801	-0.140302	0.139143	0.757628	0.617264	-0.140302	0.116113	-0.140302	0.139143	0.225413	Jpt1
ENSMUSG00000020738	0.524891	-0.121251	-0.646091	3.56898e-11	1.66161	1.01547	-0.646091	1.15852e-11	-0.646091	3.56898e-11	3.34965e-09	Sumo2
ENSMUSG00000020739	0.250078	0.504361	0.254346	0.00551635	-0.226275	0.0280082	0.254309	0.00746418	0.254309	0.00746418	0.0216602	Nup85
ENSMUSG00000020740	0.0875785	0.163134	0.0753471	0.566849	-1.05108	-0.975524	0.0755578	0.456794	0.0753471	0.566849	0.663192	Gga3
ENSMUSG00000020741	0.115355	0.0948343	-0.0204308	0.83465	-0.703048	-0.723569	-0.0204308	0.852213	-0.0204308	0.852213	0.891581	Cluh
ENSMUSG00000020744	-0.261267	-0.0805185	0.180767	0.15107	-0.580778	-0.400029	0.180767	0.157447	0.180767	0.157447	0.247762	Slc25a19
ENSMUSG00000020745	0.262894	-0.218585	-0.481494	1.75823e-07	0.584111	0.102631	-0.48144	2.36268e-06	-0.48144	2.36268e-06	3.18093e-05	Pafah1b1
ENSMUSG00000020747	-0.223703	0.298525	0.522154	3.61834e-07	-1.57178	-1.04955	0.522176	1.20753e-05	0.522176	1.20753e-05	0.000117222	Tmem94
ENSMUSG00000020752	-0.218827	0.390635	0.609332	3.75565e-06	-1.47067	-0.861211	0.609699	2.11306e-05	0.609699	2.11306e-05	0.000185492	Recql5
ENSMUSG00000020755	0.232079	0.0162098	-0.215831	0.0912142	0.318061	0.102192	-0.215999	0.121391	-0.215999	0.121391	0.202124	Sap30bp
ENSMUSG00000020766	-0.655613	-1.00503	-0.349305	0.00148808	0.719795	0.370381	-0.349628	0.000712092	-0.349305	0.00148808	0.0060248	Galk1
ENSMUSG00000020770	-0.372263	0.105323	0.477461	3.78411e-05	-1.24326	-0.765677	0.477478	3.09132e-06	0.477461	3.78411e-05	0.000296162	Unk
ENSMUSG00000020773	-0.0681426	-0.0860326	-0.0178034	0.884467	0.534729	0.516839	-0.0179667	0.877051	-0.0178034	0.884467	0.914792	Trim47
ENSMUSG00000020775	-0.0114518	0.0221842	0.0337423	0.69964	0.204072	0.237708	0.0335589	0.702724	0.0335589	0.702724	0.775348	Mrpl38
ENSMUSG00000020776	-0.367331	0.19546	0.56256	2.18989e-06	-1.32043	-0.757639	0.562837	1.42547e-06	0.56256	2.18989e-06	2.98021e-05	Fbf1
ENSMUSG00000020777	-0.000131245	0.0286544	0.0287148	0.735328	-0.211368	-0.182582	0.0287148	0.743914	0.0287148	0.743914	0.807593	Acox1
ENSMUSG00000020778	0.0163919	-0.264147	-0.280412	0.0184664	0.894597	0.614058	-0.280577	0.0115614	-0.280412	0.0184664	0.044708	Ten1
ENSMUSG00000020780	0.0162501	-0.0758478	-0.0920593	0.244756	0.261875	0.169777	-0.0920593	0.246065	-0.0920593	0.246065	0.350769	Srp68
ENSMUSG00000020781	-0.304491	-0.00405222	0.300589	0.0136628	-0.531612	-0.231173	0.300516	0.0238188	0.300516	0.0238188	0.0548913	Tsen54
ENSMUSG00000020782	-1.29843	-0.877162	0.421502	0.0306268	-0.380956	0.0403157	0.420505	0.0381505	0.420505	0.0381505	0.0802174	Llgl2
ENSMUSG00000020783	-0.222426	-0.14227	0.0801171	0.511689	-0.408779	-0.328623	0.0800415	0.485251	0.0801171	0.511689	0.615445	Ncbp3
ENSMUSG00000020785	-0.119848	-0.209996	-0.0900548	0.594439	0.109566	0.0194183	-0.0904177	0.599093	-0.0904177	0.599093	0.691346	Camkk1
ENSMUSG00000020788	-0.993334	-0.0434264	0.950009	1.95851e-09	-1.75495	-0.805047	0.950076	2.24827e-06	0.950076	2.24827e-06	3.03909e-05	Atp2a3
ENSMUSG00000020790	-0.0128569	-0.0317416	-0.0189428	0.821275	-0.571749	-0.590634	-0.0189183	0.822929	-0.0189183	0.822929	0.869257	Ankfy1
ENSMUSG00000020792	-0.159913	-0.102659	0.0571143	0.571592	-0.427323	-0.370067	0.0572092	0.516695	0.0571143	0.571592	0.667267	Exoc7
ENSMUSG00000020794	-0.0482542	-0.289966	-0.241754	0.021195	0.840081	0.59837	-0.241657	0.00376556	-0.241754	0.021195	0.0500395	Ube2g1
ENSMUSG00000020802	-0.0685061	-0.106982	-0.038428	0.660209	-0.718089	-0.756565	-0.038428	0.671483	-0.038428	0.671483	0.751687	Ube2o
ENSMUSG00000020803	0.394316	-0.0854288	-0.479631	8.9185e-07	1.3938	0.914055	-0.479706	3.68013e-07	-0.479631	8.9185e-07	1.4328e-05	Txndc17
ENSMUSG00000020806	-0.167612	0.0717085	0.23941	0.0877486	-1.11476	-0.875438	0.239401	0.146459	0.239401	0.146459	0.234468	Rhbdf2
ENSMUSG00000020807	0.169914	0.185089	0.0134656	0.997664	-1.26295	-1.24778	0.0154547	0.945655	0.0134656	0.997664	0.998557	4933427D14Rik
ENSMUSG00000020812	0.078705	0.191475	0.112694	0.41876	0.0505271	0.163297	0.112863	0.373275	0.112694	0.41876	0.530011	Snhg16
ENSMUSG00000020814	0.114737	0.23474	0.119956	0.273255	-0.14626	-0.0262565	0.119956	0.241424	0.119956	0.273255	0.380732	Mxra7
ENSMUSG00000020817	0.075042	-0.115824	-0.190943	0.0461471	0.31607	0.125203	-0.190943	0.0463762	-0.190943	0.0463762	0.0935265	Rabep1
ENSMUSG00000020818	-0.416562	0.22774	0.644217	5.15848e-10	-1.21566	-0.571362	0.644299	5.26481e-08	0.644299	5.26481e-08	1.45462e-06	Mfsd11
ENSMUSG00000020821	-0.0471479	-0.171271	-0.124232	0.327168	0.41436	0.290236	-0.124232	0.302268	-0.124232	0.327168	0.437893	Kif1c
ENSMUSG00000020823	-0.0272264	-0.211178	-0.183944	0.0254625	-0.0254742	-0.209426	-0.183931	0.0350089	-0.183931	0.0350089	0.0749434	Sec14l1
ENSMUSG00000020827	-0.437568	-0.0604486	0.37707	0.000454505	-1.47074	-1.09362	0.377171	0.00272213	0.377171	0.00272213	0.00974838	Mink1
ENSMUSG00000020829	-0.386692	-0.00335303	0.383669	0.0210871	-0.418609	-0.0352702	0.383236	0.0288587	0.383236	0.0288587	0.0639983	Slc46a1
ENSMUSG00000020831	0.217881	-0.0576064	-0.275212	0.0359147	0.744122	0.468635	-0.275499	0.035124	-0.275212	0.0359147	0.0764108	0610010K14Rik
ENSMUSG00000020832	-0.193171	-0.0592697	0.133799	0.318636	0.181812	0.315714	0.133975	0.297015	0.133799	0.318636	0.428928	Eral1
ENSMUSG00000020834	-0.391874	0.218032	0.609951	0.0011653	-0.681516	-0.0716104	0.609952	0.00136077	0.609952	0.00136077	0.00562716	Dhrs13
ENSMUSG00000020840	-0.0425741	0.0495642	0.0921532	0.391766	0.242209	0.334347	0.0921532	0.369093	0.0921532	0.391766	0.503771	Blmh
ENSMUSG00000020841	-0.193304	0.483149	0.676609	3.39358e-10	-1.6052	-0.928746	0.676655	3.49043e-07	0.676655	3.49043e-07	6.79237e-06	Cpd
ENSMUSG00000020843	0.148516	-0.038205	-0.186761	0.18766	0.964489	0.777768	-0.186729	0.126219	-0.186761	0.18766	0.283761	Timm22
ENSMUSG00000020844	-0.36258	-0.464987	-0.102161	0.437884	0.662745	0.560338	-0.102431	0.41097	-0.102161	0.437884	0.547154	Nxn
ENSMUSG00000020846	-0.223544	-0.529329	-0.305387	0.0590293	0.974223	0.668437	-0.306146	0.0424416	-0.305387	0.0590293	0.113142	Rflnb
ENSMUSG00000020849	0.254046	-0.16636	-0.420365	4.57585e-06	0.89384	0.473435	-0.420488	5.32733e-08	-0.420365	4.57585e-06	5.40132e-05	Ywhae
ENSMUSG00000020850	0.18999	0.178471	-0.0116041	0.882613	-1.0353	-1.04682	-0.0114429	0.882575	-0.0116041	0.882613	0.913496	Prpf8
ENSMUSG00000020857	0.418302	0.107708	-0.3105	0.000382253	1.46244	1.15185	-0.310503	0.000124956	-0.3105	0.000382253	0.00197215	Nme2
ENSMUSG00000020859	-0.15366	0.142061	0.295719	0.00389301	-0.6685	-0.372779	0.295736	0.00279576	0.295719	0.00389301	0.0129385	Spag9
ENSMUSG00000020863	0.242099	0.331784	0.089769	0.325252	0.675146	0.764831	0.089769	0.341053	0.089769	0.341053	0.452622	Luc7l3
ENSMUSG00000020864	0.0260362	-0.205856	-0.231917	0.0212058	0.276577	0.0446852	-0.231917	0.0213376	-0.231917	0.0213376	0.0502793	Ankrd40
ENSMUSG00000020865	-0.298812	0.552115	0.85114	3.52557e-09	-1.69527	-0.844347	0.851102	5.86894e-06	0.851102	5.86894e-06	6.58015e-05	Abcc3
ENSMUSG00000020868	-0.45217	0.52542	0.977696	1.34282e-07	-1.79145	-0.813858	0.977849	1.60855e-05	0.977849	1.60855e-05	0.000147199	Xylt2
ENSMUSG00000020869	0.160575	-0.15251	-0.313012	0.000358526	0.636975	0.32389	-0.313012	2.48202e-05	-0.313012	0.000358526	0.00187406	Lrrc59
ENSMUSG00000020873	0.0228028	0.122485	0.0996282	0.409993	-0.0257779	0.0739043	0.0995862	0.350413	0.0996282	0.409993	0.521167	Slc35b1
ENSMUSG00000020876	-0.302256	-0.00726	0.29503	0.0224635	-0.474453	-0.179457	0.29503	0.0289886	0.29503	0.0289886	0.0642154	Snx11
ENSMUSG00000020882	-0.432541	-0.434573	-0.00198203	0.983626	-0.504169	-0.506201	-0.00220225	0.982584	-0.00198203	0.983626	0.988063	Cacnb1
ENSMUSG00000020883	-0.476246	0.40016	0.876529	8.35515e-16	-1.78128	-0.904873	0.876556	1.29725e-12	0.876556	1.29725e-12	1.83753e-10	Fbxl20
ENSMUSG00000020886	-0.438312	-0.182625	0.255547	0.00394076	-0.910395	-0.654708	0.255753	0.00404073	0.255753	0.00404073	0.0133238	Dlg4
ENSMUSG00000020888	0.147005	0.0785124	-0.0685153	0.50444	-0.213012	-0.281504	-0.0685153	0.505769	-0.0685153	0.505769	0.609675	Dvl2
ENSMUSG00000020889	0.836954	0.23029	-0.606762	4.79284e-07	0.309884	-0.29678	-0.606762	5.42603e-07	-0.606762	5.42603e-07	9.59044e-06	Nr1d1
ENSMUSG00000020893	-0.50759	-0.0878722	0.419298	0.018728	-1.55427	-1.13455	0.419482	0.0258656	0.419482	0.0258656	0.0585616	Per1
ENSMUSG00000020894	-0.352735	-0.179847	0.172842	0.0655078	-0.367244	-0.194355	0.172842	0.0647982	0.172842	0.0655078	0.122982	Vamp2
ENSMUSG00000020895	0.278504	-0.0404611	-0.319203	0.0964133	0.187066	-0.131899	-0.319203	0.101022	-0.319203	0.101022	0.17388	Tmem107
ENSMUSG00000020898	0.482751	0.695732	0.212991	0.164864	-0.900836	-0.687854	0.213167	0.253449	0.213167	0.253449	0.358903	Ctc1
ENSMUSG00000020899	0.133475	0.121679	-0.0120155	0.923362	-0.946512	-0.958309	-0.011819	0.922358	-0.0120155	0.923362	0.942767	Pfas
ENSMUSG00000020900	-0.0485485	0.131731	0.180223	0.0422944	-0.642568	-0.462289	0.180223	0.0557341	0.180223	0.0557341	0.108041	Myh10
ENSMUSG00000020903	-0.0422322	-0.204982	-0.162437	0.33194	0.875591	0.712842	-0.162773	0.331187	-0.162437	0.33194	0.442925	Stx8
ENSMUSG00000020908	0.170281	-0.0487187	-0.219029	0.00530427	0.0582994	-0.1607	-0.219029	0.00523067	-0.219029	0.00530427	0.0165046	Myh3
ENSMUSG00000020910	-0.156519	0.12914	0.285667	0.08693	0.267863	0.553522	0.285504	0.0657967	0.285667	0.08693	0.154528	Adprm
ENSMUSG00000020914	1.32691	1.10356	-0.223382	0.0128664	0.280458	0.0571125	-0.223246	0.0263705	-0.223246	0.0263705	0.0595036	Top2a
ENSMUSG00000020917	-0.281935	-0.247361	0.0345767	0.649541	-0.334682	-0.300108	0.0345767	0.667191	0.0345767	0.667191	0.748043	Acly
ENSMUSG00000020918	0.26898	0.031271	-0.23764	0.00330822	0.179071	-0.0586376	-0.23764	0.00403143	-0.23764	0.00403143	0.0133188	Kat2a
ENSMUSG00000020919	-0.0827372	-0.29231	-0.209488	0.0267349	-0.136872	-0.346444	-0.209709	0.0334083	-0.209709	0.0334083	0.0721776	Stat5b
ENSMUSG00000020921	-0.0223125	0.47308	0.495677	0.000264096	-0.578173	-0.0827809	0.495347	0.00113536	0.495347	0.00113536	0.00484445	Tmem101
ENSMUSG00000020922	0.00698718	-0.33471	-0.341635	7.91677e-05	0.858129	0.516431	-0.341773	4.17686e-05	-0.341635	7.91677e-05	0.000535812	Lsm12
ENSMUSG00000020923	0.124699	-0.184672	-0.309349	0.000105211	0.0699936	-0.239378	-0.309476	0.000292493	-0.309476	0.000292493	0.00158577	Ubtf
ENSMUSG00000020925	0.0336865	-0.0594729	-0.0932535	0.395927	0.54167	0.44851	-0.0931549	0.352147	-0.0932535	0.395927	0.507693	Ccdc43
ENSMUSG00000020929	0.255686	0.717414	0.46162	1.42474e-05	-0.546295	-0.0845676	0.461665	5.83026e-07	0.46162	1.42474e-05	0.000134406	Eftud2
ENSMUSG00000020935	0.368911	-0.0527295	-0.42171	3.12715e-07	0.665021	0.24338	-0.421554	3.39869e-08	-0.42171	3.12715e-07	6.21195e-06	Dcakd
ENSMUSG00000020936	0.105885	0.0440329	-0.0618197	0.497111	0.613527	0.551675	-0.0618197	0.520796	-0.0618197	0.520796	0.623454	Nmt1
ENSMUSG00000020937	-0.427448	-0.187224	0.24002	0.0568638	-0.342827	-0.102602	0.240142	0.0407619	0.24002	0.0568638	0.109745	Plcd3
ENSMUSG00000020941	-0.951276	-0.605855	0.344577	0.102925	-1.04777	-0.702349	0.345032	0.096993	0.344577	0.102925	0.17649	Map3k14
ENSMUSG00000020946	0.0229642	-0.334097	-0.35713	0.000238177	0.842305	0.485244	-0.357029	7.90591e-05	-0.35713	0.000238177	0.00133818	Gosr2
ENSMUSG00000020948	-0.118283	-0.00355503	0.114852	0.371097	-0.400243	-0.285515	0.11456	0.418919	0.11456	0.418919	0.53009	Klhl28
ENSMUSG00000020949	0.356785	-0.0803647	-0.437025	2.93966e-05	1.23606	0.798907	-0.437183	1.39911e-05	-0.437025	2.93966e-05	0.00024134	Fkbp3
ENSMUSG00000020952	-0.0665023	-0.129899	-0.0633618	0.512641	0.534227	0.470831	-0.0633618	0.491738	-0.0633618	0.512641	0.616186	Scfd1
ENSMUSG00000020954	-0.0655841	-0.339959	-0.27426	0.00327648	0.440612	0.166237	-0.274467	0.00464778	-0.274467	0.00464778	0.0148768	Strn3
ENSMUSG00000020956	-0.26557	-0.153783	0.111888	0.517681	0.783284	0.895072	0.111618	0.467688	0.111888	0.517681	0.620538	Dtd2
ENSMUSG00000020961	-0.156068	0.298898	0.454841	3.13006e-05	-0.947871	-0.492905	0.455107	0.000122815	0.455107	0.000122815	0.000771004	Ston2
ENSMUSG00000020962	-0.144128	-0.16402	-0.0197969	0.840737	-0.040603	-0.0604944	-0.0199989	0.840617	-0.0197969	0.840737	0.883706	Gtf2a1
ENSMUSG00000020964	-0.406792	0.320553	0.727493	5.04302e-10	-1.85982	-1.13247	0.727411	1.37062e-06	0.727411	1.37062e-06	2.02413e-05	Sel1l
ENSMUSG00000020973	0.184687	-0.216778	-0.401413	0.007405	0.902982	0.501517	-0.401504	0.0040739	-0.401413	0.007405	0.0215175	Dnaaf2
ENSMUSG00000020974	0.201667	0.235148	0.0336316	0.823635	-0.191562	-0.158082	0.0336316	0.832728	0.0336316	0.832728	0.877212	Pole2
ENSMUSG00000020978	0.268919	-0.0461373	-0.314963	0.00014087	0.894901	0.579845	-0.315058	2.76662e-05	-0.314963	0.00014087	0.000867561	Klhdc2
ENSMUSG00000020982	0.0430138	0.254529	0.211442	0.0423322	-0.213275	-0.00176006	0.211431	0.0187378	0.211442	0.0423322	0.0868137	Nemf
ENSMUSG00000020986	0.357857	0.117499	-0.240378	0.00799912	0.405354	0.164996	-0.240378	0.00909627	-0.240378	0.00909627	0.025313	Sec23a
ENSMUSG00000020988	0.543859	0.320679	-0.223197	0.0338674	0.363097	0.139917	-0.22323	0.0251879	-0.223197	0.0338674	0.0729503	L2hgdh
ENSMUSG00000020990	0.335082	0.00605751	-0.328941	0.0248466	0.339735	0.0107105	-0.328941	0.0265966	-0.328941	0.0265966	0.0599096	Cdkl1
ENSMUSG00000020993	0.202662	-0.244887	-0.447457	5.83615e-06	1.00697	0.559418	-0.447532	1.36875e-06	-0.447457	5.83615e-06	6.55069e-05	Trappc6b
ENSMUSG00000020994	-0.0418041	0.26576	0.30753	0.000494044	-0.108218	0.199346	0.30753	0.000239148	0.30753	0.000494044	0.00242845	Pnn
ENSMUSG00000021000	-0.229778	-0.195938	0.033746	0.717942	-0.0267331	0.00710635	0.033746	0.710415	0.033746	0.717942	0.786958	Mia2
ENSMUSG00000021003	0.384408	0.423586	0.0393071	0.797961	-0.659225	-0.620046	0.0393071	0.82249	0.0393071	0.82249	0.868884	Galc
ENSMUSG00000021007	0.375	0.251843	-0.123077	0.348813	0.252288	0.129131	-0.123099	0.321365	-0.123077	0.348813	0.460309	Spata7
ENSMUSG00000021009	0.0837222	-0.0558849	-0.139412	0.343268	-0.327779	-0.467387	-0.13961	0.387337	-0.13961	0.387337	0.499224	Ptpn21
ENSMUSG00000021012	0.0999204	-0.0794826	-0.179352	0.0552122	0.633971	0.454568	-0.179352	0.067266	-0.179352	0.067266	0.125812	Zc3h14
ENSMUSG00000021013	0.335568	0.520216	0.184768	0.19527	-0.228686	-0.0440384	0.184768	0.197738	0.184768	0.197738	0.29571	Ttc8
ENSMUSG00000021018	0.30193	-0.125325	-0.427188	0.000605799	1.40422	0.976968	-0.427234	5.95775e-05	-0.427188	0.000605799	0.00283779	Polr2h
ENSMUSG00000021022	-0.195737	-0.249748	-0.0541472	0.64711	0.271182	0.217171	-0.0541017	0.602866	-0.0541472	0.64711	0.732222	Ppp2r3c
ENSMUSG00000021023	0.0458214	0.347221	0.301694	0.0714721	-0.0498079	0.251592	0.301608	0.092872	0.301608	0.092872	0.163118	Prorp
ENSMUSG00000021024	0.315374	-0.119431	-0.434881	8.38451e-08	1.17609	0.741284	-0.434892	2.13713e-09	-0.434881	8.38451e-08	2.1032e-06	Psma6
ENSMUSG00000021025	0.683749	0.154072	-0.529589	1.01687e-07	0.841101	0.311424	-0.529589	2.12127e-07	-0.529589	2.12127e-07	4.48185e-06	Nfkbia
ENSMUSG00000021027	-0.257543	0.137934	0.395293	0.000448843	-1.02236	-0.626881	0.395543	1.14027e-06	0.395293	0.000448843	0.00223909	Ralgapa1
ENSMUSG00000021028	-0.231908	-0.235237	-0.00330399	0.980065	0.676491	0.673163	-0.00338467	0.978101	-0.00330399	0.980065	0.98575	Mbip
ENSMUSG00000021033	0.11291	0.206018	0.0931502	0.314129	0.0806638	0.173771	0.0931502	0.315992	0.0931502	0.315992	0.426186	Gstz1
ENSMUSG00000021036	-0.214684	-0.119946	0.0947464	0.292069	-0.297638	-0.2029	0.0947464	0.291488	0.0947464	0.292069	0.40144	Sptlc2
ENSMUSG00000021037	0.19782	-0.174236	-0.37211	3.14276e-05	1.02171	0.64965	-0.37211	1.60215e-05	-0.37211	3.14276e-05	0.000253936	Ahsa1
ENSMUSG00000021038	0.267053	0.210536	-0.0563542	0.572585	0.178231	0.121714	-0.0564186	0.60105	-0.0564186	0.60105	0.692809	Vipas39
ENSMUSG00000021039	0.0303779	-0.0354818	-0.065808	0.403	0.599543	0.533683	-0.065808	0.391012	-0.065808	0.403	0.514925	Snw1
ENSMUSG00000021040	0.28554	0.0403486	-0.244712	0.0972553	1.08717	0.841974	-0.245322	0.143994	-0.245322	0.143994	0.231592	Slirp
ENSMUSG00000021044	-0.0598516	-0.216616	-0.156591	0.304585	0.230324	0.0735591	-0.156907	0.301912	-0.156591	0.304585	0.414171	Adck1
ENSMUSG00000021047	0.0168726	0.131336	0.114577	0.269765	0.0903904	0.204854	0.114577	0.2996	0.114577	0.2996	0.408941	Nova1
ENSMUSG00000021048	0.392798	0.354528	-0.0382847	0.725793	-0.0900874	-0.128357	-0.0382398	0.68869	-0.0382847	0.725793	0.793058	Mthfd1
ENSMUSG00000021051	0.306897	0.0931484	-0.21368	0.0170721	0.25294	0.0391917	-0.21368	0.0159848	-0.21368	0.0170721	0.0419892	Ppp2r5e
ENSMUSG00000021054	-0.36386	-0.2901	0.0738032	0.550486	-0.153446	-0.0796862	0.0735358	0.567774	0.0735358	0.567774	0.663902	Sgpp1
ENSMUSG00000021061	-1.35359	-0.697798	0.655481	8.14641e-05	-1.25963	-0.603839	0.65555	0.000110865	0.65555	0.000110865	0.00070837	Sptb
ENSMUSG00000021065	-0.100437	-0.0510017	0.0494925	0.665178	-0.0893499	-0.0399148	0.0494925	0.668893	0.0494925	0.668893	0.749533	Fut8
ENSMUSG00000021066	0.248342	0.174079	-0.0740058	0.605836	-0.450348	-0.524612	-0.0743332	0.646352	-0.0743332	0.646352	0.731693	Atl1
ENSMUSG00000021067	-0.19115	-0.191794	-0.000780271	0.992814	0.158879	0.158235	-0.000780271	0.994276	-0.000780271	0.994276	0.995982	Sav1
ENSMUSG00000021068	0.106008	0.469857	0.363701	0.010844	-0.83296	-0.469111	0.363997	0.00610568	0.363701	0.010844	0.0291678	Nin
ENSMUSG00000021069	-1.07989	-1.26599	-0.186053	0.224831	0.173278	-0.0128237	-0.186351	0.220166	-0.186053	0.224831	0.326563	Pygl
ENSMUSG00000021070	0.020785	0.366445	0.345481	0.00164441	-0.997665	-0.652005	0.345735	0.00263909	0.345735	0.00263909	0.00949599	Bdkrb2
ENSMUSG00000021071	0.255673	0.286651	0.0307906	0.786383	-0.511721	-0.480744	0.0311196	0.787966	0.0311196	0.787966	0.842413	Trim9
ENSMUSG00000021072	-0.266993	0.0129484	0.280005	0.0103295	-0.387251	-0.10731	0.279988	0.00438077	0.280005	0.0103295	0.0280465	Tmx1
ENSMUSG00000021076	0.160856	-0.357892	-0.518662	5.75997e-07	1.17838	0.659635	-0.518662	3.10274e-07	-0.518662	5.75997e-07	1.00569e-05	Actr10
ENSMUSG00000021079	-0.126675	0.0180255	0.144682	0.181134	0.217807	0.362507	0.144682	0.189085	0.144682	0.189085	0.285445	Timm9
ENSMUSG00000021094	-0.397751	0.133769	0.531538	1.05466e-05	-0.71852	-0.187	0.531472	1.43221e-05	0.531472	1.43221e-05	0.000134406	Dhrs7
ENSMUSG00000021096	0.106532	-0.211175	-0.317636	3.87806e-05	0.723602	0.405895	-0.317636	1.20129e-05	-0.317636	3.87806e-05	0.000301637	Ppm1a
ENSMUSG00000021097	0.08202	0.171724	0.0894889	0.570104	-0.872154	-0.78245	0.0898179	0.577561	0.0898179	0.577561	0.672672	Clmn
ENSMUSG00000021102	0.450806	0.134934	-0.315888	0.00370708	1.13312	0.817249	-0.315917	0.00113036	-0.315888	0.00370708	0.0124411	Glrx5
ENSMUSG00000021103	0.0386108	-0.289971	-0.328554	0.00558811	1.10999	0.781412	-0.328748	0.00199195	-0.328554	0.00558811	0.0172022	Mnat1
ENSMUSG00000021109	-0.154899	-0.422448	-0.26746	0.00242134	0.499271	0.231722	-0.267568	0.00338949	-0.267568	0.00338949	0.0115435	Hif1a
ENSMUSG00000021111	-0.0185624	-0.219258	-0.200618	0.018284	0.259091	0.0583959	-0.200618	0.0177479	-0.200618	0.018284	0.0443517	Papola
ENSMUSG00000021112	0.027328	-0.190907	-0.218147	0.0532384	0.349237	0.131002	-0.218153	0.0678039	-0.218153	0.0678039	0.12656	Mpp5
ENSMUSG00000021113	-0.229896	-0.10514	0.124806	0.309107	-0.0171273	0.107629	0.124806	0.294964	0.124806	0.309107	0.418893	Snapc1
ENSMUSG00000021114	0.182177	-0.164221	-0.346363	0.00131136	1.21163	0.865232	-0.346463	0.000428943	-0.346363	0.00131136	0.00544749	Atp6v1d
ENSMUSG00000021115	0.536142	0.228253	-0.308	0.00315659	0.705274	0.397385	-0.307903	0.00186208	-0.308	0.00315659	0.0109383	Vrk1
ENSMUSG00000021116	0.24253	-0.286615	-0.529235	4.163e-09	1.02887	0.499726	-0.529235	2.99558e-09	-0.529235	4.163e-09	1.74447e-07	Eif2s1
ENSMUSG00000021120	-0.0304542	0.218488	0.249436	0.135382	-0.339456	-0.0905134	0.249035	0.187371	0.249035	0.187371	0.283453	Pigh
ENSMUSG00000021124	0.0393144	-0.104713	-0.144093	0.162447	0.832298	0.688271	-0.144093	0.128921	-0.144093	0.162447	0.253819	Vti1b
ENSMUSG00000021131	0.231079	-0.123567	-0.354608	4.92745e-05	1.17068	0.816036	-0.354649	8.03049e-07	-0.354608	4.92745e-05	0.000363552	Erh
ENSMUSG00000021133	-0.3169	-0.10771	0.209231	0.0346132	-1.01466	-0.805473	0.209139	0.0488714	0.209139	0.0488714	0.0973268	Susd6
ENSMUSG00000021134	-0.16994	-0.0210207	0.148848	0.0796803	0.071905	0.220824	0.148848	0.0776197	0.148848	0.0796803	0.144127	Srsf5
ENSMUSG00000021136	0.171502	0.111128	-0.0603229	0.685975	0.107292	0.0469181	-0.0602954	0.678702	-0.0603229	0.685975	0.762676	Smoc1
ENSMUSG00000021140	-0.423115	0.0176791	0.440792	0.00271162	-1.6513	-1.2105	0.440792	0.00286134	0.440792	0.00286134	0.0101254	Pcnx
ENSMUSG00000021143	-0.204832	-0.0337187	0.170995	0.166572	-0.886633	-0.71552	0.170995	0.210685	0.170995	0.210685	0.310638	Pacs2
ENSMUSG00000021144	0.280901	-0.0219876	-0.30297	0.000178494	0.231174	-0.0717146	-0.30297	0.000121704	-0.30297	0.000178494	0.00106283	Mta1
ENSMUSG00000021147	0.23894	0.130409	-0.108389	0.280557	0.0727904	-0.0357403	-0.108512	0.323594	-0.108512	0.323594	0.434299	Wdr37
ENSMUSG00000021149	0.0299227	-0.0743031	-0.104139	0.189094	0.717924	0.613698	-0.104309	0.182546	-0.104139	0.189094	0.285445	Gtpbp4
ENSMUSG00000021156	0.0225077	0.177178	0.15463	0.0664422	-0.664322	-0.509652	0.15463	0.102386	0.15463	0.102386	0.175806	Zmynd11
ENSMUSG00000021171	-0.656819	-0.161696	0.495107	8.70243e-08	-1.08064	-0.585519	0.495082	4.77763e-07	0.495082	4.77763e-07	8.70447e-06	Esyt2
ENSMUSG00000021175	0.610443	0.361129	-0.24934	0.0595962	0.420709	0.171395	-0.249154	0.0697065	-0.249154	0.0697065	0.129331	Cdca7l
ENSMUSG00000021177	0.0783114	0.221074	0.142239	0.382463	-0.0618911	0.0808712	0.142912	0.286205	0.142239	0.382463	0.494464	Tdp1
ENSMUSG00000021178	0.173156	-0.050168	-0.223397	0.0162169	0.818215	0.594892	-0.22338	0.00799369	-0.223397	0.0162169	0.0403967	Psmc1
ENSMUSG00000021179	0.320447	0.0908165	-0.229789	0.082765	-0.205408	-0.435038	-0.229506	0.0840969	-0.229506	0.0840969	0.150572	Nrde2
ENSMUSG00000021180	-0.0375233	0.248282	0.285678	0.0698996	-1.00806	-0.72226	0.286024	0.101731	0.286024	0.101731	0.17494	Rps6ka5
ENSMUSG00000021188	-0.137777	0.0367699	0.174536	0.139975	-1.1089	-0.934353	0.174623	0.214342	0.174623	0.214342	0.314783	Trip11
ENSMUSG00000021189	0.276282	0.0706646	-0.205604	0.0940739	0.154769	-0.0508492	-0.205701	0.0848145	-0.205604	0.0940739	0.164855	Atxn3
ENSMUSG00000021190	-0.0748953	0.271134	0.346098	1.08747e-05	-0.668684	-0.322654	0.346039	3.58257e-05	0.346039	3.58257e-05	0.000283923	Lgmn
ENSMUSG00000021192	0.0702865	-0.0221676	-0.0923951	0.351124	0.415275	0.322821	-0.0925503	0.309468	-0.0923951	0.351124	0.462812	Golga5
ENSMUSG00000021193	-0.334854	0.0265082	0.361325	0.00100061	-0.625671	-0.264308	0.361416	0.000213685	0.361325	0.00100061	0.0043488	Pitrm1
ENSMUSG00000021194	0.361936	0.777109	0.415165	1.70506e-06	-1.03794	-0.622766	0.415165	7.66931e-06	0.415165	7.66931e-06	8.05812e-05	Chga
ENSMUSG00000021196	-0.950687	-0.651777	0.298918	0.000555694	-0.486521	-0.187611	0.298868	3.24301e-05	0.298918	0.000555694	0.0026676	Pfkp
ENSMUSG00000021198	-0.0608513	0.276833	0.337335	0.0227813	-1.51696	-1.17928	0.3378	0.00587522	0.337335	0.0227813	0.0529935	Unc79
ENSMUSG00000021203	-0.740157	-0.571247	0.169157	0.130738	0.37845	0.547359	0.16892	0.123116	0.169157	0.130738	0.214562	Otub2
ENSMUSG00000021213	0.193203	-0.220545	-0.413788	0.00542038	1.18601	0.772258	-0.413829	0.00213692	-0.413788	0.00542038	0.016782	Akr1c13
ENSMUSG00000021218	0.446633	-0.00239889	-0.448988	3.71709e-08	0.985022	0.53599	-0.44899	1.89929e-09	-0.448988	3.71709e-08	1.09949e-06	Gdi2
ENSMUSG00000021221	0.601307	0.229833	-0.371415	0.00263975	-0.0431793	-0.414653	-0.371471	0.00440498	-0.371471	0.00440498	0.0142704	Dpf3
ENSMUSG00000021222	-0.0426661	0.307343	0.350111	0.00116738	-0.476539	-0.126531	0.349906	0.00403818	0.349906	0.00403818	0.0133238	Dcaf4
ENSMUSG00000021224	-0.637207	-0.397662	0.239431	0.0553965	-0.525322	-0.285777	0.239343	0.0300491	0.239431	0.0553965	0.10747	Numb
ENSMUSG00000021226	-0.74826	-0.734553	0.0140699	0.919356	0.82925	0.842957	0.0135071	0.922877	0.0135071	0.922877	0.942468	Acot2
ENSMUSG00000021235	0.0767269	0.206756	0.130271	0.408074	-0.226611	-0.0965821	0.130191	0.473646	0.130191	0.473646	0.580273	Coq6
ENSMUSG00000021236	-0.844246	-0.307872	0.536209	5.47578e-05	-0.855286	-0.318913	0.536209	0.00012059	0.536209	0.00012059	0.000758456	Entpd5
ENSMUSG00000021238	0.341269	0.0343592	-0.307236	0.0587172	0.223854	-0.083056	-0.306885	0.0532001	-0.307236	0.0587172	0.112673	Aldh6a1
ENSMUSG00000021241	0.114125	-0.147465	-0.26166	0.0301685	0.683121	0.421531	-0.261693	0.0136404	-0.26166	0.0301685	0.0664051	Isca2
ENSMUSG00000021242	-0.335633	-0.0977605	0.237844	0.00808272	0.0322777	0.27015	0.237844	0.00471662	0.237844	0.00808272	0.0231194	Npc2
ENSMUSG00000021243	0.123854	-0.0524835	-0.176342	0.0954611	0.939441	0.763103	-0.176301	0.0600652	-0.176342	0.0954611	0.166734	Fcf1
ENSMUSG00000021244	-0.365837	-0.0787204	0.287062	0.00672564	-1.15232	-0.865201	0.287007	0.00139564	0.287062	0.00672564	0.0199147	Ylpm1
ENSMUSG00000021245	-0.148577	-0.342572	-0.193933	0.074168	-0.0980588	-0.292054	-0.194172	0.0824221	-0.194172	0.0824221	0.14818	Mlh3
ENSMUSG00000021248	-0.141132	0.0147943	0.155889	0.0902184	-0.193895	-0.0379688	0.155942	0.0395919	0.155889	0.0902184	0.159222	Tmed10
ENSMUSG00000021252	-0.296422	-0.00532124	0.290937	0.0219768	0.0227303	0.313832	0.29099	0.0119463	0.290937	0.0219768	0.0515439	Erg28
ENSMUSG00000021254	0.213539	0.137651	-0.0760223	0.454698	-0.156907	-0.232796	-0.0759851	0.439692	-0.0760223	0.454698	0.56268	Gpatch2l
ENSMUSG00000021256	0.408959	0.640368	0.231587	0.035934	0.035453	0.266861	0.231349	0.0899954	0.231349	0.0899954	0.158926	Vash1
ENSMUSG00000021257	-0.228342	0.280276	0.508502	0.00176391	-1.16552	-0.656899	0.508698	0.00533314	0.508698	0.00533314	0.0165592	Angel1
ENSMUSG00000021258	0.00529954	-0.154309	-0.159724	0.0720273	-0.0134336	-0.173042	-0.159724	0.0670016	-0.159724	0.0720273	0.132811	Ccnk
ENSMUSG00000021262	0.233592	-0.21328	-0.446948	5.18892e-08	0.739089	0.292217	-0.446877	2.62548e-09	-0.446948	5.18892e-08	1.4376e-06	Evl
ENSMUSG00000021264	0.168345	-0.26746	-0.435802	8.2103e-06	0.351374	-0.0844308	-0.435742	7.57603e-05	-0.435742	7.57603e-05	0.000517961	Yy1
ENSMUSG00000021266	-0.271124	-0.306825	-0.0357748	0.746077	0.317901	0.2822	-0.0357998	0.733262	-0.0357748	0.746077	0.809435	Wars
ENSMUSG00000021270	0.153829	-0.130924	-0.284752	9.70289e-05	0.835172	0.550419	-0.284804	2.86629e-05	-0.284752	9.70289e-05	0.000636128	Hsp90aa1
ENSMUSG00000021273	-0.232233	-0.331375	-0.0990699	0.211882	0.45237	0.353228	-0.0990699	0.210153	-0.0990699	0.211882	0.311946	Fdft1
ENSMUSG00000021275	-0.179456	0.240249	0.41964	0.00486123	-1.448	-1.02829	0.419928	0.00821799	0.419928	0.00821799	0.023422	Tecpr2
ENSMUSG00000021276	-0.0875577	0.0328405	0.120254	0.361842	0.155172	0.27557	0.120254	0.331653	0.120254	0.361842	0.473711	Cinp
ENSMUSG00000021277	0.201136	-0.123383	-0.324795	0.00749462	-0.808558	-1.13308	-0.324654	0.0108603	-0.324654	0.0108603	0.0291961	Traf3
ENSMUSG00000021279	-0.549707	-0.492044	0.0577609	0.630109	-0.756671	-0.699008	0.0576771	0.666296	0.0576771	0.666296	0.747372	Cdc42bpb
ENSMUSG00000021281	-0.653711	-0.335786	0.317775	0.0951453	0.175016	0.492941	0.317914	0.0683693	0.317775	0.0951453	0.166355	Tnfaip2
ENSMUSG00000021282	0.0269933	-0.193627	-0.220681	0.00622494	0.661403	0.440783	-0.220588	0.0024754	-0.220681	0.00622494	0.0187494	Eif5
ENSMUSG00000021285	0.20295	-0.0694639	-0.272487	0.00944747	-0.346072	-0.618486	-0.272487	0.0107342	-0.272487	0.0107342	0.028942	Ppp1r13b
ENSMUSG00000021288	-0.214615	0.504662	0.719321	2.73505e-12	-0.420907	0.29837	0.719382	1.71391e-09	0.719382	1.71391e-09	8.51801e-08	Klc1
ENSMUSG00000021290	0.384591	-0.0354105	-0.41994	0.000408689	1.4085	0.988498	-0.420028	0.000111296	-0.41994	0.000408689	0.00208216	Atp5mpl
ENSMUSG00000021294	0.296265	0.782428	0.486367	2.12241e-05	-0.617967	-0.131804	0.486428	0.000223626	0.486428	0.000223626	0.00127382	Kif26a
ENSMUSG00000021302	-0.079788	-0.185304	-0.105497	0.277046	0.482685	0.377169	-0.105497	0.289227	-0.105497	0.289227	0.398459	Ggps1
ENSMUSG00000021303	1.41721	0.514282	-0.902582	1.25175e-05	0.937307	0.0343773	-0.902571	6.69037e-05	-0.902571	6.69037e-05	0.000468559	Gng4
ENSMUSG00000021306	-0.299914	0.13269	0.432796	0.000333373	-0.367455	0.0651485	0.432566	0.00299107	0.432566	0.00299107	0.0104968	Gpr137b
ENSMUSG00000021311	0.51113	0.603095	0.091855	0.570723	-0.647133	-0.555167	0.0921843	0.55623	0.091855	0.570723	0.666561	Mtr
ENSMUSG00000021313	-0.48902	0.164732	0.652112	0.0498285	-1.69108	-1.03732	0.653867	0.00052302	0.652112	0.0498285	0.0987828	Ryr2
ENSMUSG00000021326	0.1935	-0.0662399	-0.259759	0.00166356	0.705514	0.445774	-0.259832	0.000569721	-0.259759	0.00166356	0.00657042	Trim27
ENSMUSG00000021327	-0.414821	0.0485334	0.463403	6.94398e-06	-0.751174	-0.28782	0.463403	4.71795e-06	0.463403	6.94398e-06	7.54165e-05	Zkscan3
ENSMUSG00000021339	-0.0552254	-0.0294433	0.0257217	0.867165	-0.789902	-0.76412	0.0257172	0.869395	0.0257172	0.869395	0.903815	Mrs2
ENSMUSG00000021357	0.490601	0.60883	0.118242	0.295034	-0.27665	-0.15842	0.118209	0.249249	0.118242	0.295034	0.404631	Exoc2
ENSMUSG00000021361	0.154593	-0.251121	-0.405661	0.00428671	0.938155	0.532442	-0.405812	0.00179688	-0.405661	0.00428671	0.0139836	Tmem14c
ENSMUSG00000021366	-0.318761	0.109863	0.428804	0.0016879	-1.49878	-1.07016	0.428583	0.00928407	0.428583	0.00928407	0.0257359	Hivep1
ENSMUSG00000021371	-0.382462	-0.145434	0.236385	0.18426	-0.425727	-0.188699	0.236974	0.109831	0.236385	0.18426	0.279922	Mcur1
ENSMUSG00000021374	-0.0530146	0.00709513	0.0599552	0.555648	-0.451798	-0.391688	0.0600876	0.511736	0.0599552	0.555648	0.653051	Nup153
ENSMUSG00000021375	-0.592519	-0.4636	0.128545	0.357187	-0.842754	-0.713836	0.128818	0.337567	0.128545	0.357187	0.468898	Kif13a
ENSMUSG00000021377	0.600887	0.233152	-0.367746	7.5672e-05	0.970388	0.602654	-0.367806	1.94164e-06	-0.367746	7.5672e-05	0.000517961	Dek
ENSMUSG00000021385	0.254909	0.0685312	-0.186149	0.147185	0.536603	0.350225	-0.186427	0.144319	-0.186149	0.147185	0.235332	Ippk
ENSMUSG00000021392	0.0670203	0.0101068	-0.0568272	0.541584	0.243768	0.186854	-0.0570129	0.539618	-0.0568272	0.541584	0.640597	Nol8
ENSMUSG00000021395	0.11556	-0.27362	-0.389275	3.34384e-05	0.360868	-0.0283122	-0.389123	5.93266e-06	-0.389275	3.34384e-05	0.000267534	Spin1
ENSMUSG00000021400	-0.0123729	-0.263087	-0.250755	0.00746605	0.619504	0.36879	-0.250827	0.00312044	-0.250755	0.00746605	0.0216602	Wrnip1
ENSMUSG00000021408	0.0150043	-0.167793	-0.182848	0.136353	0.473891	0.291094	-0.182848	0.129489	-0.182848	0.136353	0.221894	Ripk1
ENSMUSG00000021413	-0.0969022	0.157183	0.254116	0.00336785	-0.449057	-0.194971	0.254116	0.00448225	0.254116	0.00448225	0.0144622	Prpf4b
ENSMUSG00000021417	-0.363125	-0.123807	0.239183	0.0202252	-0.439915	-0.200598	0.239236	0.00893225	0.239183	0.0202252	0.0481317	Eci2
ENSMUSG00000021418	0.12533	0.0474488	-0.0783032	0.63348	0.865725	0.787843	-0.0779341	0.541571	-0.0783032	0.63348	0.720609	Rpp40
ENSMUSG00000021420	0.0829968	-0.441022	-0.523649	0.00179338	0.852313	0.328294	-0.524215	0.0020668	-0.524215	0.0020668	0.00783189	Fars2
ENSMUSG00000021427	-0.16491	0.215725	0.380518	6.16339e-06	-0.854491	-0.473857	0.380716	6.3287e-06	0.380716	6.3287e-06	6.99426e-05	Ssr1
ENSMUSG00000021428	0.000393498	-0.128621	-0.128818	0.212413	0.304553	0.175538	-0.12904	0.233356	-0.12904	0.233356	0.336034	Riok1
ENSMUSG00000021431	-0.25542	0.316627	0.572176	1.6702e-06	-0.236392	0.335655	0.572208	5.29008e-07	0.572176	1.6702e-06	2.37248e-05	Snrnp48
ENSMUSG00000021451	-0.346488	0.199987	0.546328	6.77208e-07	-1.57538	-1.02891	0.546603	2.23329e-06	0.546603	2.23329e-06	3.02291e-05	Sema4d
ENSMUSG00000021453	0.0369582	-0.054726	-0.091518	0.555648	0.480571	0.388887	-0.0918472	0.553467	-0.091518	0.555648	0.653051	Gadd45g
ENSMUSG00000021458	0.0953158	0.793571	0.697981	1.09966e-06	-0.674151	0.024104	0.698378	7.15938e-13	0.697981	1.09966e-06	1.70392e-05	Aopep
ENSMUSG00000021460	0.119549	0.0297779	-0.0898197	0.522995	0.582264	0.492493	-0.0898474	0.464882	-0.0898197	0.522995	0.625021	Auh
ENSMUSG00000021466	-0.190927	0.131261	0.321968	0.000603933	-1.4306	-1.10841	0.32218	0.000186753	0.321968	0.000603933	0.00283159	Ptch1
ENSMUSG00000021468	-0.255711	0.218385	0.474164	1.83539e-05	-0.726765	-0.25267	0.473986	5.73588e-05	0.473986	5.73588e-05	0.000411453	Sptlc1
ENSMUSG00000021470	-0.0742842	0.00431786	0.0786196	0.467372	-0.226783	-0.148181	0.078579	0.438997	0.0786196	0.467372	0.574476	Ercc6l2
ENSMUSG00000021474	0.136047	0.119154	-0.0168988	0.836803	0.417527	0.400634	-0.0168174	0.827232	-0.0168988	0.836803	0.880491	Sfxn1
ENSMUSG00000021476	0.0758975	-0.111912	-0.187952	0.182908	-0.241991	-0.4298	-0.187917	0.154157	-0.187952	0.182908	0.278376	Habp4
ENSMUSG00000021477	-0.0614199	0.322134	0.383696	0.000287152	-0.404183	-0.0206296	0.383696	0.000833242	0.383696	0.000833242	0.00370957	Ctsl
ENSMUSG00000021481	0.248253	0.716487	0.467952	0.000718614	-1.10432	-0.636083	0.468259	0.000190017	0.467952	0.000718614	0.00328953	Zfp346
ENSMUSG00000021482	-0.37259	-0.395371	-0.0224635	0.891048	0.732681	0.7099	-0.022884	0.883307	-0.0224635	0.891048	0.919481	Prxl2c
ENSMUSG00000021484	-0.0230252	0.345416	0.368332	5.17479e-06	-0.833876	-0.465434	0.368529	6.52611e-06	0.368529	6.52611e-06	7.15737e-05	Lman2
ENSMUSG00000021486	-0.214385	-0.512432	-0.297952	0.00136867	1.06256	0.76451	-0.297952	0.00115956	-0.297952	0.00136867	0.00564822	Prelid1
ENSMUSG00000021493	-0.630784	-0.769039	-0.138211	0.115182	0.645495	0.50724	-0.138379	0.0967453	-0.138211	0.115182	0.193193	Pdlim7
ENSMUSG00000021494	0.102525	0.0588868	-0.0436986	0.64893	0.206445	0.162807	-0.0436986	0.640326	-0.0436986	0.64893	0.733539	Ddx41
ENSMUSG00000021495	-0.552962	0.169089	0.722111	6.66494e-10	-1.53934	-0.817293	0.722111	2.62915e-09	0.722111	2.62915e-09	1.22983e-07	Fam193b
ENSMUSG00000021497	-0.268315	-0.0161857	0.252038	0.0101069	-0.272477	-0.0203474	0.252027	0.00860941	0.252038	0.0101069	0.0275461	Txndc15
ENSMUSG00000021500	-0.131342	0.201033	0.332397	0.00160078	-0.400942	-0.0685673	0.33247	0.000788568	0.332397	0.00160078	0.00639569	Ddx46
ENSMUSG00000021501	-0.034942	0.27934	0.314317	0.0032625	-0.29906	0.0152218	0.314317	0.00474556	0.314317	0.00474556	0.0150936	Caml
ENSMUSG00000021504	-0.132773	0.272423	0.405177	0.00152637	-0.68803	-0.282835	0.405259	0.00328748	0.405259	0.00328748	0.011271	B4galt7
ENSMUSG00000021510	-0.420582	-0.424974	-0.00456573	0.976482	0.402271	0.397879	-0.00442615	0.979073	-0.00442615	0.979073	0.985264	Zfp729a
ENSMUSG00000021514	-0.0169614	0.160774	0.177789	0.164884	-0.794259	-0.616523	0.177789	0.205174	0.177789	0.205174	0.304566	Zfp369
ENSMUSG00000021518	-0.0810221	0.312437	0.393546	3.79685e-06	-0.527522	-0.134063	0.393546	6.75735e-06	0.393546	6.75735e-06	7.37078e-05	Ptdss1
ENSMUSG00000021519	-0.264401	-0.187366	0.0770657	0.463245	0.240556	0.317591	0.0769715	0.448703	0.0770657	0.463245	0.571008	Mterf3
ENSMUSG00000021520	0.407749	-0.049245	-0.457047	3.64682e-06	1.55022	1.09322	-0.457087	6.11372e-07	-0.457047	3.64682e-06	4.50811e-05	Uqcrb
ENSMUSG00000021532	0.229257	-0.0248086	-0.254285	0.0378968	0.262894	0.00882783	-0.254021	0.0231924	-0.254285	0.0378968	0.0797674	Fastkd3
ENSMUSG00000021537	0.207555	-0.0679194	-0.27536	0.00960433	1.07257	0.797098	-0.275548	0.0142518	-0.275548	0.0142518	0.0364894	Cetn3
ENSMUSG00000021540	-0.0173088	-0.121177	-0.103946	0.195801	-0.191063	-0.294931	-0.103946	0.2078	-0.103946	0.2078	0.307465	Smad5
ENSMUSG00000021546	0.0966709	-0.0976148	-0.194243	0.00429047	0.452805	0.258519	-0.194363	0.00535774	-0.194363	0.00535774	0.0166151	Hnrnpk
ENSMUSG00000021548	-0.0385726	-0.242403	-0.20381	0.0337115	0.767143	0.563313	-0.20381	0.0283918	-0.20381	0.0337115	0.0726831	Ccnh
ENSMUSG00000021549	-0.0541308	-0.044368	0.00982053	0.901072	0.118621	0.128384	0.00982053	0.904893	0.00982053	0.904893	0.929762	Rasa1
ENSMUSG00000021550	0.255682	-0.10498	-0.360579	0.00391791	0.893488	0.532825	-0.360577	0.0015956	-0.360579	0.00391791	0.0130127	2210016F16Rik
ENSMUSG00000021552	0.181677	0.0238883	-0.157752	0.114061	0.579491	0.421703	-0.15775	0.108423	-0.157752	0.114061	0.191793	Gkap1
ENSMUSG00000021555	-0.338291	-0.178192	0.160031	0.140503	-0.0554266	0.104673	0.160031	0.151191	0.160031	0.151191	0.240361	Naa35
ENSMUSG00000021556	-0.0593132	0.344321	0.403764	0.000302079	-0.701778	-0.298144	0.403729	0.000859477	0.403729	0.000859477	0.00380112	Golm1
ENSMUSG00000021557	0.00702207	0.692058	0.684023	0.0788671	-1.25475	-0.569718	0.685389	2.31804e-05	0.684023	0.0788671	0.142759	Agtpbp1
ENSMUSG00000021559	0.0798695	0.00304085	-0.0768064	0.335792	-0.591791	-0.66862	-0.0768064	0.328403	-0.0768064	0.335792	0.447115	Dapk1
ENSMUSG00000021576	0.0248547	-0.140709	-0.165466	0.111504	0.80873	0.643166	-0.165682	0.0876399	-0.165466	0.111504	0.18855	Pdcd6
ENSMUSG00000021577	0.170191	0.115517	-0.0547012	0.448074	0.116144	0.0614701	-0.0547012	0.432718	-0.0547012	0.448074	0.557087	Sdha
ENSMUSG00000021578	0.275776	-0.032152	-0.307999	0.00134921	0.592361	0.284433	-0.307999	0.00112766	-0.307999	0.00134921	0.00558856	Ccdc127
ENSMUSG00000021583	-0.127198	0.738765	0.865884	3.82989e-12	-1.13114	-0.26518	0.865987	2.77524e-09	0.865987	2.77524e-09	1.28401e-07	Erap1
ENSMUSG00000021585	-0.567349	-0.660469	-0.0932756	0.551994	0.0955278	0.00240839	-0.0934606	0.487879	-0.0932756	0.551994	0.649439	Cast
ENSMUSG00000021589	0.0812755	-0.0810709	-0.162302	0.0868436	0.146811	-0.0155353	-0.162302	0.0908598	-0.162302	0.0908598	0.160059	Rhobtb3
ENSMUSG00000021592	0.0478954	0.413954	0.365914	0.0203398	-0.659765	-0.293707	0.366097	0.0274061	0.366097	0.0274061	0.0612904	Arsk
ENSMUSG00000021594	0.783511	0.260003	-0.523914	0.0136237	0.747483	0.223975	-0.523629	0.00663148	-0.523914	0.0136237	0.0351948	Srd5a1
ENSMUSG00000021595	0.136092	-0.0689442	-0.204984	0.00435435	0.487724	0.282688	-0.204984	0.00365901	-0.204984	0.00435435	0.0141355	Nsun2
ENSMUSG00000021596	-0.137994	0.0777613	0.216069	0.238012	-0.171614	0.0441411	0.215868	0.268472	0.215868	0.268472	0.375368	Mctp1
ENSMUSG00000021598	0.0961487	-0.22011	-0.316201	0.00152689	1.03024	0.71398	-0.316201	0.000183726	-0.316201	0.00152689	0.0061621	Med10
ENSMUSG00000021606	0.419126	0.0583143	-0.360768	0.000248042	1.16414	0.803327	-0.360892	3.49134e-05	-0.360768	0.000248042	0.00137973	Ndufs6
ENSMUSG00000021607	0.221138	-0.0868717	-0.307932	0.0130046	0.949231	0.641221	-0.308014	0.00827799	-0.307932	0.0130046	0.0339004	Mrpl36
ENSMUSG00000021608	0.0270504	0.574219	0.547291	5.87561e-07	-1.3102	-0.763034	0.547347	2.83922e-05	0.547347	2.83922e-05	0.000235013	Lpcat1
ENSMUSG00000021610	0.0136214	0.087321	0.0736438	0.414893	-0.098353	-0.0246534	0.0736237	0.469715	0.0736237	0.469715	0.576791	Clptm1l
ENSMUSG00000021615	-0.362813	-0.449314	-0.0862338	0.63238	0.764395	0.677893	-0.0868226	0.588166	-0.0862338	0.63238	0.719602	Xrcc4
ENSMUSG00000021621	0.00541165	-0.112351	-0.117591	0.309203	0.891144	0.773381	-0.117754	0.268048	-0.117591	0.309203	0.418921	Zcchc9
ENSMUSG00000021629	-0.144041	0.303317	0.447269	1.87103e-07	-0.604625	-0.157267	0.447269	1.323e-06	0.447269	1.323e-06	1.95668e-05	Slc30a5
ENSMUSG00000021635	0.12965	0.0341368	-0.0955434	0.28432	0.43892	0.343407	-0.0955434	0.266247	-0.0955434	0.28432	0.393107	Rad17
ENSMUSG00000021639	-0.190038	-0.319801	-0.129781	0.210804	0.463994	0.33423	-0.129716	0.17436	-0.129781	0.210804	0.310768	Gtf2h2
ENSMUSG00000021643	0.367881	0.0101544	-0.35749	0.00922071	1.239	0.881272	-0.357625	0.00789714	-0.35749	0.00922071	0.0256026	Serf1
ENSMUSG00000021645	0.0306314	0.00154901	-0.0290188	0.760133	0.46928	0.440198	-0.0290188	0.76377	-0.0290188	0.76377	0.823372	Smn1
ENSMUSG00000021646	-0.0923227	-0.0519754	0.0403303	0.708516	0.0276685	0.0680159	0.0403303	0.715185	0.0403303	0.715185	0.784955	Mccc2
ENSMUSG00000021650	0.265147	-0.0103885	-0.275595	0.00460198	0.75453	0.478995	-0.275451	0.00223462	-0.275595	0.00460198	0.0147634	Ptcd2
ENSMUSG00000021660	0.273685	-0.166398	-0.44009	2.88851e-07	1.27462	0.834533	-0.440008	7.9094e-10	-0.44009	2.88851e-07	5.85325e-06	Btf3
ENSMUSG00000021661	0.150125	-0.0390965	-0.189291	0.0899394	0.749979	0.560757	-0.189168	0.0555618	-0.189291	0.0899394	0.158883	Ankra2
ENSMUSG00000021662	0.0623886	0.0394801	-0.0228612	0.822591	-0.620789	-0.643697	-0.0228982	0.828193	-0.0228982	0.828193	0.873624	Arhgef28
ENSMUSG00000021665	-0.178463	0.146555	0.32507	0.00114641	-0.624847	-0.29983	0.324948	0.000672484	0.32507	0.00114641	0.00488329	Hexb
ENSMUSG00000021666	-0.0596719	0.431635	0.491335	5.07831e-07	-0.987058	-0.495751	0.491213	1.434e-05	0.491213	1.434e-05	0.000134406	Gfm2
ENSMUSG00000021668	-0.7257	-0.62275	0.102722	0.445272	-0.223901	-0.12095	0.102722	0.40248	0.102722	0.445272	0.554895	Polk
ENSMUSG00000021669	-0.190137	-0.229268	-0.0391774	0.656967	-0.329487	-0.368617	-0.0391774	0.674426	-0.0391774	0.674426	0.753969	Col4a3bp
ENSMUSG00000021670	-0.435072	0.278497	0.713576	1.77476e-16	-1.37309	-0.659517	0.713674	6.65149e-12	0.713674	6.65149e-12	7.51618e-10	Hmgcr
ENSMUSG00000021671	0.105994	0.0943484	-0.0116687	0.901375	0.137706	0.12606	-0.0116687	0.90442	-0.0116687	0.90442	0.929371	Poc5
ENSMUSG00000021675	-0.479308	-0.142459	0.33689	0.00842052	-0.611199	-0.27435	0.33694	0.00694908	0.33689	0.00842052	0.0238339	F2rl2
ENSMUSG00000021676	0.970514	0.9552	-0.0152872	0.887004	-0.154403	-0.169717	-0.0152872	0.890657	-0.0152872	0.890657	0.919356	Iqgap2
ENSMUSG00000021681	0.120781	-0.101948	-0.222725	0.0136625	0.430693	0.207964	-0.222725	0.0103257	-0.222725	0.0136625	0.0352679	Aggf1
ENSMUSG00000021686	-0.08835	-0.121332	-0.0329895	0.681704	-0.220751	-0.253733	-0.032997	0.701162	-0.032997	0.701162	0.77428	Ap3b1
ENSMUSG00000021687	-0.103443	0.046819	0.150318	0.139685	-0.46542	-0.315158	0.150197	0.182103	0.150197	0.182103	0.277445	Scamp1
ENSMUSG00000021690	0.11934	-0.167809	-0.287253	0.00107376	-0.487612	-0.774761	-0.28722	0.00223224	-0.28722	0.00223224	0.00831467	Jmy
ENSMUSG00000021692	0.137158	0.0454787	-0.0916763	0.37477	0.637205	0.545525	-0.0916247	0.352802	-0.0916763	0.37477	0.486582	Dimt1
ENSMUSG00000021693	0.147457	-0.21714	-0.364555	6.46277e-05	0.236105	-0.128492	-0.364555	8.74254e-05	-0.364555	8.74254e-05	0.000583435	Kif2a
ENSMUSG00000021694	-0.201968	-0.247616	-0.0456893	0.758448	0.278785	0.233137	-0.0456893	0.750478	-0.0456893	0.758448	0.818863	Ercc8
ENSMUSG00000021696	0.31121	0.603759	0.292709	0.00956296	-0.543908	-0.251359	0.292755	0.0191289	0.292755	0.0191289	0.0460569	Elovl7
ENSMUSG00000021699	-0.410609	-0.273903	0.13657	0.338765	-0.769365	-0.632659	0.13646	0.362835	0.13646	0.362835	0.474763	Pde4d
ENSMUSG00000021700	0.60832	0.414274	-0.193973	0.061328	0.754028	0.559982	-0.193937	0.098718	-0.193937	0.098718	0.170938	Rab3c
ENSMUSG00000021703	-0.45252	0.203242	0.655749	2.03334e-09	-1.53105	-0.875292	0.655776	5.837e-07	0.655776	5.837e-07	1.01738e-05	Serinc5
ENSMUSG00000021704	0.331375	0.761059	0.429652	0.000556995	-0.883424	-0.45374	0.429914	0.00237794	0.429914	0.00237794	0.00872809	Mtx3
ENSMUSG00000021706	-0.207674	0.203432	0.411029	0.000180799	-0.876014	-0.464908	0.411029	0.000321995	0.411029	0.000321995	0.00171702	Zfyve16
ENSMUSG00000021709	0.327428	0.150234	-0.177204	0.0235555	-0.037992	-0.215186	-0.177204	0.0303362	-0.177204	0.0303362	0.0666719	Erbin
ENSMUSG00000021710	0.172776	0.265534	0.0926401	0.442808	-0.00506845	0.0876891	0.0927544	0.313573	0.0926401	0.442808	0.552485	Nln
ENSMUSG00000021711	0.123479	-0.478087	-0.601556	1.07804e-08	0.796355	0.19479	-0.601542	2.86904e-09	-0.601556	1.07804e-08	3.97137e-07	Trappc13
ENSMUSG00000021712	0.1371	-0.0648075	-0.20178	0.0835226	0.484904	0.282996	-0.202021	0.0850137	-0.202021	0.0850137	0.151834	Trim23
[truncated: 8,058 more rows]
