# Supplementary material for: TDP-43 directly inhibits mRNA accumulation in neurites through modulation of mRNA stability
Source: EMBO J. 2025 Dec 15;45(3):692–721. doi: 10.1038/s44318-025-00653-4 (PMC12864922; doi:10.1038/s44318-025-00653-4)
Supplement: Supplementary file 4 — Dataset EV3 [file 44318_2025_653_MOESM4_ESM.xlsx]

## Sheet: Sheet1
Dataset EV3. Count data from MPRA experiment. Read counts are raw read counts. UMI counts are the number of unique UMI counts associated with each oligo.

## Sheet: allcounts
oligo	reads	umis	sample	compartment	genotype	replicate
ENSMUSG00000029636.488|Wasf3	2059	1740	Neurite_KO_Rep1	Neurite	KO	Rep1
ENSMUSG00000061578.455|Ksr2	1463	1074	Neurite_KO_Rep1	Neurite	KO	Rep1
ENSMUSG00000061578.679|Ksr2|42:46;181:185	553	424	Neurite_KO_Rep1	Neurite	KO	Rep1
ENSMUSG00000029028.70|Lrrc47	9816	6808	Neurite_KO_Rep1	Neurite	KO	Rep1
ENSMUSG00000032194.77|Kank2	1426	1233	Neurite_KO_Rep1	Neurite	KO	Rep1
ENSMUSG00000061578.1108|Ksr2	760	556	Neurite_KO_Rep1	Neurite	KO	Rep1
ENSMUSG00000061578.509|Ksr2	289	256	Neurite_KO_Rep1	Neurite	KO	Rep1
ENSMUSG00000090935.541|Synj2bp|8:14	330	247	Neurite_KO_Rep1	Neurite	KO	Rep1
ENSMUSG00000031028.163|Tub	2176	1634	Neurite_KO_Rep1	Neurite	KO	Rep1
ENSMUSG00000061578.445|Ksr2	1265	933	Neurite_KO_Rep1	Neurite	KO	Rep1
ENSMUSG00000058297.403|Spock2|62:68	887	686	Neurite_KO_Rep1	Neurite	KO	Rep1
ENSMUSG00000031028.694|Tub	120	88	Neurite_KO_Rep1	Neurite	KO	Rep1
ENSMUSG00000029028.38|Lrrc47	7937	5760	Neurite_KO_Rep1	Neurite	KO	Rep1
ENSMUSG00000029028.34|Lrrc47	22903	14240	Neurite_KO_Rep1	Neurite	KO	Rep1
ENSMUSG00000022095.246|Fam160b2	26558	16314	Neurite_KO_Rep1	Neurite	KO	Rep1
ENSMUSG00000042529.129|Kcnj12	605	469	Neurite_KO_Rep1	Neurite	KO	Rep1
ENSMUSG00000029028.125|Lrrc47	1038	766	Neurite_KO_Rep1	Neurite	KO	Rep1
ENSMUSG00000004113.247|Cacna1b	588	460	Neurite_KO_Rep1	Neurite	KO	Rep1
ENSMUSG00000061578.1225|Ksr2|13:17;207:211	446	348	Neurite_KO_Rep1	Neurite	KO	Rep1
ENSMUSG00000035279.34|Ssc5d|254:259	1101	787	Neurite_KO_Rep1	Neurite	KO	Rep1
ENSMUSG00000042529.293|Kcnj12	2692	1921	Neurite_KO_Rep1	Neurite	KO	Rep1
ENSMUSG00000090935.530|Synj2bp|74:80	380	290	Neurite_KO_Rep1	Neurite	KO	Rep1
ENSMUSG00000028439.259|Fam219a	1766	1311	Neurite_KO_Rep1	Neurite	KO	Rep1
ENSMUSG00000061578.1440|Ksr2|103:107;198:202	7314	5206	Neurite_KO_Rep1	Neurite	KO	Rep1
ENSMUSG00000029028.61|Lrrc47	43554	23140	Neurite_KO_Rep1	Neurite	KO	Rep1
ENSMUSG00000022095.251|Fam160b2	30508	17870	Neurite_KO_Rep1	Neurite	KO	Rep1
ENSMUSG00000090935.593|Synj2bp	891	758	Neurite_KO_Rep1	Neurite	KO	Rep1
ENSMUSG00000061578.1456|Ksr2|7:11;102:106	12046	8173	Neurite_KO_Rep1	Neurite	KO	Rep1
ENSMUSG00000004113.292|Cacna1b|3:7;67:71;145:189;195:201;208:214;216:222;252:260	755	599	Neurite_KO_Rep1	Neurite	KO	Rep1
ENSMUSG00000061578.1435|Ksr2	17521	11278	Neurite_KO_Rep1	Neurite	KO	Rep1
ENSMUSG00000090935.281|Synj2bp	845	618	Neurite_KO_Rep1	Neurite	KO	Rep1
ENSMUSG00000032194.186|Kank2|46:52;149:153	1258	918	Neurite_KO_Rep1	Neurite	KO	Rep1
ENSMUSG00000061578.447|Ksr2	2069	1500	Neurite_KO_Rep1	Neurite	KO	Rep1
ENSMUSG00000061578.1477|Ksr2	28893	16824	Neurite_KO_Rep1	Neurite	KO	Rep1
ENSMUSG00000043670.274|Diras1	8723	6277	Neurite_KO_Rep1	Neurite	KO	Rep1
ENSMUSG00000029636.401|Wasf3	2539	1884	Neurite_KO_Rep1	Neurite	KO	Rep1
ENSMUSG00000061578.1426|Ksr2	7100	5085	Neurite_KO_Rep1	Neurite	KO	Rep1
ENSMUSG00000090935.529|Synj2bp	419	315	Neurite_KO_Rep1	Neurite	KO	Rep1
ENSMUSG00000032194.267|Kank2|133:137;220:224	1696	1291	Neurite_KO_Rep1	Neurite	KO	Rep1
ENSMUSG00000029028.41|Lrrc47	8685	6197	Neurite_KO_Rep1	Neurite	KO	Rep1
ENSMUSG00000029636.418|Wasf3	9760	6808	Neurite_KO_Rep1	Neurite	KO	Rep1
ENSMUSG00000032194.201|Kank2|59:63	282	203	Neurite_KO_Rep1	Neurite	KO	Rep1
ENSMUSG00000031028.304|Tub	467	408	Neurite_KO_Rep1	Neurite	KO	Rep1
ENSMUSG00000043670.184|Diras1	825	613	Neurite_KO_Rep1	Neurite	KO	Rep1
ENSMUSG00000032194.67|Kank2|182:186	783	608	Neurite_KO_Rep1	Neurite	KO	Rep1
ENSMUSG00000029028.183|Lrrc47|91:95	229	179	Neurite_KO_Rep1	Neurite	KO	Rep1
ENSMUSG00000022095.226|Fam160b2	9074	7271	Neurite_KO_Rep1	Neurite	KO	Rep1
ENSMUSG00000058297.503|Spock2|115:119	2453	2036	Neurite_KO_Rep1	Neurite	KO	Rep1
ENSMUSG00000022095.235|Fam160b2	36609	21696	Neurite_KO_Rep1	Neurite	KO	Rep1
ENSMUSG00000032194.83|Kank2	2836	2314	Neurite_KO_Rep1	Neurite	KO	Rep1
ENSMUSG00000035279.35|Ssc5d|248:253	1308	956	Neurite_KO_Rep1	Neurite	KO	Rep1
ENSMUSG00000032194.80|Kank2	1863	1587	Neurite_KO_Rep1	Neurite	KO	Rep1
ENSMUSG00000031028.323|Tub	564	425	Neurite_KO_Rep1	Neurite	KO	Rep1
ENSMUSG00000028439.39|Fam219a	429	316	Neurite_KO_Rep1	Neurite	KO	Rep1
ENSMUSG00000058297.52|Spock2	1425	1105	Neurite_KO_Rep1	Neurite	KO	Rep1
ENSMUSG00000029028.59|Lrrc47	33711	19193	Neurite_KO_Rep1	Neurite	KO	Rep1
ENSMUSG00000058297.504|Spock2	1856	1551	Neurite_KO_Rep1	Neurite	KO	Rep1
ENSMUSG00000029636.223|Wasf3	368	279	Neurite_KO_Rep1	Neurite	KO	Rep1
ENSMUSG00000061578.1479|Ksr2	11171	7452	Neurite_KO_Rep1	Neurite	KO	Rep1
ENSMUSG00000029028.30|Lrrc47	29828	17412	Neurite_KO_Rep1	Neurite	KO	Rep1
ENSMUSG00000061578.1098|Ksr2	435	324	Neurite_KO_Rep1	Neurite	KO	Rep1
ENSMUSG00000022095.218|Fam160b2	6116	4977	Neurite_KO_Rep1	Neurite	KO	Rep1
ENSMUSG00000061578.537|Ksr2	526	410	Neurite_KO_Rep1	Neurite	KO	Rep1
ENSMUSG00000043670.129|Diras1|130:134	293	248	Neurite_KO_Rep1	Neurite	KO	Rep1
ENSMUSG00000004113.144|Cacna1b	855	642	Neurite_KO_Rep1	Neurite	KO	Rep1
ENSMUSG00000043670.262|Diras1	16867	11305	Neurite_KO_Rep1	Neurite	KO	Rep1
ENSMUSG00000029636.265|Wasf3|81:86	452	343	Neurite_KO_Rep1	Neurite	KO	Rep1
ENSMUSG00000029636.30|Wasf3|51:55;97:101	884	645	Neurite_KO_Rep1	Neurite	KO	Rep1
ENSMUSG00000028439.133|Fam219a|224:228;234:258	503	374	Neurite_KO_Rep1	Neurite	KO	Rep1
ENSMUSG00000029028.177|Lrrc47	317	274	Neurite_KO_Rep1	Neurite	KO	Rep1
ENSMUSG00000022095.237|Fam160b2	47846	25962	Neurite_KO_Rep1	Neurite	KO	Rep1
ENSMUSG00000035202.93|Lars2|12:16;64:68	451	330	Neurite_KO_Rep1	Neurite	KO	Rep1
ENSMUSG00000043670.203|Diras1	1611	1212	Neurite_KO_Rep1	Neurite	KO	Rep1
ENSMUSG00000061578.1460|Ksr2	10838	7519	Neurite_KO_Rep1	Neurite	KO	Rep1
ENSMUSG00000061578.615|Ksr2	547	409	Neurite_KO_Rep1	Neurite	KO	Rep1
ENSMUSG00000090935.250|Synj2bp	2349	1705	Neurite_KO_Rep1	Neurite	KO	Rep1
ENSMUSG00000022095.240|Fam160b2	49385	26046	Neurite_KO_Rep1	Neurite	KO	Rep1
ENSMUSG00000031028.610|Tub|50:54	812	607	Neurite_KO_Rep1	Neurite	KO	Rep1
ENSMUSG00000022095.161|Fam160b2|62:66	681	504	Neurite_KO_Rep1	Neurite	KO	Rep1
ENSMUSG00000061578.1461|Ksr2	35510	19902	Neurite_KO_Rep1	Neurite	KO	Rep1
ENSMUSG00000090935.696|Synj2bp|152:156;241:245	1115	826	Neurite_KO_Rep1	Neurite	KO	Rep1
ENSMUSG00000061578.1470|Ksr2	15485	10283	Neurite_KO_Rep1	Neurite	KO	Rep1
ENSMUSG00000061578.1496|Ksr2	11324	7773	Neurite_KO_Rep1	Neurite	KO	Rep1
ENSMUSG00000058297.497|Spock2|151:155	1631	1382	Neurite_KO_Rep1	Neurite	KO	Rep1
ENSMUSG00000029028.165|Lrrc47|199:203	468	360	Neurite_KO_Rep1	Neurite	KO	Rep1
ENSMUSG00000029028.24|Lrrc47	15095	10138	Neurite_KO_Rep1	Neurite	KO	Rep1
ENSMUSG00000029636.7|Wasf3	2049	1512	Neurite_KO_Rep1	Neurite	KO	Rep1
ENSMUSG00000042529.434|Kcnj12|152:156	1577	1371	Neurite_KO_Rep1	Neurite	KO	Rep1
ENSMUSG00000042529.285|Kcnj12	756	558	Neurite_KO_Rep1	Neurite	KO	Rep1
ENSMUSG00000029028.15|Lrrc47	16928	11172	Neurite_KO_Rep1	Neurite	KO	Rep1
ENSMUSG00000029028.88|Lrrc47	1306	971	Neurite_KO_Rep1	Neurite	KO	Rep1
ENSMUSG00000058297.96|Spock2	1710	1414	Neurite_KO_Rep1	Neurite	KO	Rep1
ENSMUSG00000058297.423|Spock2	500	391	Neurite_KO_Rep1	Neurite	KO	Rep1
ENSMUSG00000042529.70|Kcnj12	83	62	Neurite_KO_Rep1	Neurite	KO	Rep1
ENSMUSG00000022095.253|Fam160b2	23422	14502	Neurite_KO_Rep1	Neurite	KO	Rep1
ENSMUSG00000004113.409|Cacna1b	505	377	Neurite_KO_Rep1	Neurite	KO	Rep1
ENSMUSG00000029636.473|Wasf3	2713	1974	Neurite_KO_Rep1	Neurite	KO	Rep1
ENSMUSG00000061578.680|Ksr2	694	538	Neurite_KO_Rep1	Neurite	KO	Rep1
ENSMUSG00000032194.265|Kank2|145:149;232:236	1862	1381	Neurite_KO_Rep1	Neurite	KO	Rep1
ENSMUSG00000031028.415|Tub	2262	1692	Neurite_KO_Rep1	Neurite	KO	Rep1
ENSMUSG00000032194.96|Kank2|8:12	2000	1514	Neurite_KO_Rep1	Neurite	KO	Rep1
ENSMUSG00000029028.250|Lrrc47|156:160	699	600	Neurite_KO_Rep1	Neurite	KO	Rep1
ENSMUSG00000090935.592|Synj2bp	1360	1150	Neurite_KO_Rep1	Neurite	KO	Rep1
ENSMUSG00000090935.693|Synj2bp	278	209	Neurite_KO_Rep1	Neurite	KO	Rep1
ENSMUSG00000022095.254|Fam160b2	6177	4747	Neurite_KO_Rep1	Neurite	KO	Rep1
ENSMUSG00000061578.383|Ksr2	117	92	Neurite_KO_Rep1	Neurite	KO	Rep1
ENSMUSG00000004113.115|Cacna1b|55:59;71:76;192:196	322	246	Neurite_KO_Rep1	Neurite	KO	Rep1
ENSMUSG00000090935.42|Synj2bp|30:34;216:220	1570	1167	Neurite_KO_Rep1	Neurite	KO	Rep1
ENSMUSG00000061578.840|Ksr2|41:45;116:120	1019	767	Neurite_KO_Rep1	Neurite	KO	Rep1
ENSMUSG00000022095.223|Fam160b2	7277	5879	Neurite_KO_Rep1	Neurite	KO	Rep1
ENSMUSG00000031028.419|Tub	939	718	Neurite_KO_Rep1	Neurite	KO	Rep1
ENSMUSG00000043670.169|Diras1	802	614	Neurite_KO_Rep1	Neurite	KO	Rep1
ENSMUSG00000004113.213|Cacna1b|16:20;206:210	1039	767	Neurite_KO_Rep1	Neurite	KO	Rep1
ENSMUSG00000042529.428|Kcnj12|26:31;188:192	3510	2541	Neurite_KO_Rep1	Neurite	KO	Rep1
ENSMUSG00000090935.127|Synj2bp	1380	1026	Neurite_KO_Rep1	Neurite	KO	Rep1
ENSMUSG00000043670.222|Diras1	1300	976	Neurite_KO_Rep1	Neurite	KO	Rep1
ENSMUSG00000031028.618|Tub|2:6	1139	881	Neurite_KO_Rep1	Neurite	KO	Rep1
ENSMUSG00000004113.305|Cacna1b|67:111;117:123;130:136;138:144;174:189;194:224;227:232	484	379	Neurite_KO_Rep1	Neurite	KO	Rep1
ENSMUSG00000004113.195|Cacna1b|124:128	1807	1533	Neurite_KO_Rep1	Neurite	KO	Rep1
ENSMUSG00000061578.1469|Ksr2	16353	10675	Neurite_KO_Rep1	Neurite	KO	Rep1
ENSMUSG00000029028.26|Lrrc47	19085	12204	Neurite_KO_Rep1	Neurite	KO	Rep1
ENSMUSG00000029636.506|Wasf3	4156	2981	Neurite_KO_Rep1	Neurite	KO	Rep1
ENSMUSG00000031028.456|Tub	1295	988	Neurite_KO_Rep1	Neurite	KO	Rep1
ENSMUSG00000028439.177|Fam219a	824	599	Neurite_KO_Rep1	Neurite	KO	Rep1
ENSMUSG00000031028.455|Tub|6:20;179:184	290	220	Neurite_KO_Rep1	Neurite	KO	Rep1
ENSMUSG00000004113.321|Cacna1b	1454	1103	Neurite_KO_Rep1	Neurite	KO	Rep1
ENSMUSG00000061578.1466|Ksr2	12551	8549	Neurite_KO_Rep1	Neurite	KO	Rep1
ENSMUSG00000042529.420|Kcnj12	1135	882	Neurite_KO_Rep1	Neurite	KO	Rep1
ENSMUSG00000028439.260|Fam219a|19:23	433	335	Neurite_KO_Rep1	Neurite	KO	Rep1
ENSMUSG00000042529.157|Kcnj12	564	433	Neurite_KO_Rep1	Neurite	KO	Rep1
ENSMUSG00000032194.266|Kank2|139:143;226:230	4062	2994	Neurite_KO_Rep1	Neurite	KO	Rep1
ENSMUSG00000061578.1436|Ksr2|127:131;222:226	6617	4741	Neurite_KO_Rep1	Neurite	KO	Rep1
ENSMUSG00000035202.102|Lars2|10:14	1006	763	Neurite_KO_Rep1	Neurite	KO	Rep1
ENSMUSG00000004113.28|Cacna1b|65:69	517	410	Neurite_KO_Rep1	Neurite	KO	Rep1
ENSMUSG00000031028.496|Tub|45:51;82:88	2748	1991	Neurite_KO_Rep1	Neurite	KO	Rep1
ENSMUSG00000061578.1478|Ksr2	45883	23548	Neurite_KO_Rep1	Neurite	KO	Rep1
ENSMUSG00000061578.1434|Ksr2	7683	5507	Neurite_KO_Rep1	Neurite	KO	Rep1
ENSMUSG00000022095.258|Fam160b2	9397	6672	Neurite_KO_Rep1	Neurite	KO	Rep1
ENSMUSG00000058297.66|Spock2	768	564	Neurite_KO_Rep1	Neurite	KO	Rep1
ENSMUSG00000035202.30|Lars2	611	449	Neurite_KO_Rep1	Neurite	KO	Rep1
ENSMUSG00000061578.1445|Ksr2	7703	5487	Neurite_KO_Rep1	Neurite	KO	Rep1
ENSMUSG00000029636.492|Wasf3	1483	1236	Neurite_KO_Rep1	Neurite	KO	Rep1
ENSMUSG00000061578.459|Ksr2	1054	771	Neurite_KO_Rep1	Neurite	KO	Rep1
ENSMUSG00000032194.59|Kank2	1130	868	Neurite_KO_Rep1	Neurite	KO	Rep1
ENSMUSG00000043670.280|Diras1	2371	1740	Neurite_KO_Rep1	Neurite	KO	Rep1
ENSMUSG00000004113.318|Cacna1b	2360	1822	Neurite_KO_Rep1	Neurite	KO	Rep1
ENSMUSG00000043670.278|Diras1	2258	1704	Neurite_KO_Rep1	Neurite	KO	Rep1
ENSMUSG00000061578.1327|Ksr2	522	378	Neurite_KO_Rep1	Neurite	KO	Rep1
ENSMUSG00000061578.1452|Ksr2|31:35;126:130	4790	3607	Neurite_KO_Rep1	Neurite	KO	Rep1
ENSMUSG00000029028.56|Lrrc47	27880	16566	Neurite_KO_Rep1	Neurite	KO	Rep1
ENSMUSG00000090935.601|Synj2bp|72:77	604	449	Neurite_KO_Rep1	Neurite	KO	Rep1
ENSMUSG00000029636.502|Wasf3|46:50	2175	1564	Neurite_KO_Rep1	Neurite	KO	Rep1
ENSMUSG00000022095.249|Fam160b2	16251	10834	Neurite_KO_Rep1	Neurite	KO	Rep1
ENSMUSG00000061578.1465|Ksr2	11466	7898	Neurite_KO_Rep1	Neurite	KO	Rep1
ENSMUSG00000058297.272|Spock2	8698	6234	Neurite_KO_Rep1	Neurite	KO	Rep1
ENSMUSG00000090935.750|Synj2bp|69:74	681	518	Neurite_KO_Rep1	Neurite	KO	Rep1
ENSMUSG00000029028.83|Lrrc47	719	574	Neurite_KO_Rep1	Neurite	KO	Rep1
ENSMUSG00000031028.326|Tub|13:17	376	282	Neurite_KO_Rep1	Neurite	KO	Rep1
ENSMUSG00000061578.409|Ksr2	892	676	Neurite_KO_Rep1	Neurite	KO	Rep1
ENSMUSG00000061578.932|Ksr2	418	320	Neurite_KO_Rep1	Neurite	KO	Rep1
ENSMUSG00000042529.415|Kcnj12|1:41;46:51;55:59;71:81;104:109	579	448	Neurite_KO_Rep1	Neurite	KO	Rep1
ENSMUSG00000061578.491|Ksr2	1171	918	Neurite_KO_Rep1	Neurite	KO	Rep1
ENSMUSG00000022095.266|Fam160b2	3161	2402	Neurite_KO_Rep1	Neurite	KO	Rep1
ENSMUSG00000042529.319|Kcnj12	988	722	Neurite_KO_Rep1	Neurite	KO	Rep1
ENSMUSG00000029028.23|Lrrc47	10775	7641	Neurite_KO_Rep1	Neurite	KO	Rep1
ENSMUSG00000042529.424|Kcnj12	3932	2875	Neurite_KO_Rep1	Neurite	KO	Rep1
ENSMUSG00000029636.234|Wasf3	325	244	Neurite_KO_Rep1	Neurite	KO	Rep1
ENSMUSG00000058297.240|Spock2	1016	766	Neurite_KO_Rep1	Neurite	KO	Rep1
ENSMUSG00000061578.1467|Ksr2|36:40	6333	4566	Neurite_KO_Rep1	Neurite	KO	Rep1
ENSMUSG00000061578.1470|Ksr2|18:22	6231	4490	Neurite_KO_Rep1	Neurite	KO	Rep1
ENSMUSG00000028439.268|Fam219a|232:236	349	266	Neurite_KO_Rep1	Neurite	KO	Rep1
ENSMUSG00000061578.1459|Ksr2	12706	8552	Neurite_KO_Rep1	Neurite	KO	Rep1
ENSMUSG00000042529.481|Kcnj12|29:33	292	225	Neurite_KO_Rep1	Neurite	KO	Rep1
ENSMUSG00000029028.52|Lrrc47	6984	5150	Neurite_KO_Rep1	Neurite	KO	Rep1
ENSMUSG00000031028.144|Tub|36:40;112:117;197:202	294	227	Neurite_KO_Rep1	Neurite	KO	Rep1
ENSMUSG00000061578.316|Ksr2|198:202	766	570	Neurite_KO_Rep1	Neurite	KO	Rep1
ENSMUSG00000032194.97|Kank2|2:6	2849	2147	Neurite_KO_Rep1	Neurite	KO	Rep1
ENSMUSG00000022095.129|Fam160b2	1108	836	Neurite_KO_Rep1	Neurite	KO	Rep1
ENSMUSG00000031028.483|Tub|11:16;123:129;160:166	504	374	Neurite_KO_Rep1	Neurite	KO	Rep1
ENSMUSG00000043670.127|Diras1	404	343	Neurite_KO_Rep1	Neurite	KO	Rep1
ENSMUSG00000022095.230|Fam160b2	15347	11286	Neurite_KO_Rep1	Neurite	KO	Rep1
ENSMUSG00000004113.209|Cacna1b	1154	851	Neurite_KO_Rep1	Neurite	KO	Rep1
ENSMUSG00000029028.62|Lrrc47	36456	20259	Neurite_KO_Rep1	Neurite	KO	Rep1
ENSMUSG00000022095.189|Fam160b2	2148	1718	Neurite_KO_Rep1	Neurite	KO	Rep1
ENSMUSG00000029636.484|Wasf3	773	654	Neurite_KO_Rep1	Neurite	KO	Rep1
ENSMUSG00000029028.29|Lrrc47	14521	9715	Neurite_KO_Rep1	Neurite	KO	Rep1
ENSMUSG00000035279.40|Ssc5d|218:223	858	627	Neurite_KO_Rep1	Neurite	KO	Rep1
ENSMUSG00000029636.231|Wasf3	1458	1057	Neurite_KO_Rep1	Neurite	KO	Rep1
ENSMUSG00000090935.309|Synj2bp	1159	911	Neurite_KO_Rep1	Neurite	KO	Rep1
ENSMUSG00000061578.1224|Ksr2	883	649	Neurite_KO_Rep1	Neurite	KO	Rep1
ENSMUSG00000004113.277|Cacna1b|93:97;157:161;235:260	1289	1019	Neurite_KO_Rep1	Neurite	KO	Rep1
ENSMUSG00000029028.58|Lrrc47	24018	14811	Neurite_KO_Rep1	Neurite	KO	Rep1
ENSMUSG00000022095.234|Fam160b2	41341	23476	Neurite_KO_Rep1	Neurite	KO	Rep1
ENSMUSG00000031028.636|Tub	356	269	Neurite_KO_Rep1	Neurite	KO	Rep1
ENSMUSG00000061578.670|Ksr2	616	464	Neurite_KO_Rep1	Neurite	KO	Rep1
ENSMUSG00000029028.178|Lrrc47	251	212	Neurite_KO_Rep1	Neurite	KO	Rep1
ENSMUSG00000031028.111|Tub	1326	958	Neurite_KO_Rep1	Neurite	KO	Rep1
ENSMUSG00000004113.237|Cacna1b	238	186	Neurite_KO_Rep1	Neurite	KO	Rep1
ENSMUSG00000034801.93|Sos2	296	219	Neurite_KO_Rep1	Neurite	KO	Rep1
ENSMUSG00000061578.1436|Ksr2	24411	14901	Neurite_KO_Rep1	Neurite	KO	Rep1
ENSMUSG00000061578.840|Ksr2	1364	992	Neurite_KO_Rep1	Neurite	KO	Rep1
ENSMUSG00000004113.435|Cacna1b|67:72;106:110	56	36	Neurite_KO_Rep1	Neurite	KO	Rep1
ENSMUSG00000032194.248|Kank2	1849	1385	Neurite_KO_Rep1	Neurite	KO	Rep1
ENSMUSG00000043670.267|Diras1	14845	10215	Neurite_KO_Rep1	Neurite	KO	Rep1
ENSMUSG00000032194.295|Kank2|52:56	741	552	Neurite_KO_Rep1	Neurite	KO	Rep1
ENSMUSG00000032194.83|Kank2|86:90	2653	2162	Neurite_KO_Rep1	Neurite	KO	Rep1
ENSMUSG00000022095.250|Fam160b2	32083	18530	Neurite_KO_Rep1	Neurite	KO	Rep1
ENSMUSG00000061578.1384|Ksr2	473	359	Neurite_KO_Rep1	Neurite	KO	Rep1
ENSMUSG00000043670.248|Diras1	3512	2599	Neurite_KO_Rep1	Neurite	KO	Rep1
ENSMUSG00000058297.274|Spock2	6083	4435	Neurite_KO_Rep1	Neurite	KO	Rep1
ENSMUSG00000061578.1440|Ksr2	10887	7505	Neurite_KO_Rep1	Neurite	KO	Rep1
ENSMUSG00000034801.36|Sos2	118	91	Neurite_KO_Rep1	Neurite	KO	Rep1
ENSMUSG00000022095.252|Fam160b2	20466	13028	Neurite_KO_Rep1	Neurite	KO	Rep1
ENSMUSG00000061578.1426|Ksr2|187:191	3284	2432	Neurite_KO_Rep1	Neurite	KO	Rep1
ENSMUSG00000061578.1489|Ksr2	8951	6247	Neurite_KO_Rep1	Neurite	KO	Rep1
ENSMUSG00000029028.64|Lrrc47	27300	16197	Neurite_KO_Rep1	Neurite	KO	Rep1
ENSMUSG00000061578.101|Ksr2|170:174;256:260	336	259	Neurite_KO_Rep1	Neurite	KO	Rep1
ENSMUSG00000004113.192|Cacna1b|142:146	2122	1800	Neurite_KO_Rep1	Neurite	KO	Rep1
ENSMUSG00000042529.287|Kcnj12	1145	854	Neurite_KO_Rep1	Neurite	KO	Rep1
ENSMUSG00000029636.471|Wasf3|232:236	1066	798	Neurite_KO_Rep1	Neurite	KO	Rep1
ENSMUSG00000061578.1443|Ksr2	9541	6548	Neurite_KO_Rep1	Neurite	KO	Rep1
ENSMUSG00000061578.1490|Ksr2	9056	6398	Neurite_KO_Rep1	Neurite	KO	Rep1
ENSMUSG00000058297.259|Spock2	2565	1981	Neurite_KO_Rep1	Neurite	KO	Rep1
ENSMUSG00000028439.222|Fam219a|135:141;169:173;219:228;247:251	422	314	Neurite_KO_Rep1	Neurite	KO	Rep1
ENSMUSG00000031028.599|Tub|116:120	1431	1216	Neurite_KO_Rep1	Neurite	KO	Rep1
ENSMUSG00000022095.211|Fam160b2	6096	4671	Neurite_KO_Rep1	Neurite	KO	Rep1
ENSMUSG00000061578.1391|Ksr2|68:72;171:175	395	300	Neurite_KO_Rep1	Neurite	KO	Rep1
ENSMUSG00000090935.156|Synj2bp	386	305	Neurite_KO_Rep1	Neurite	KO	Rep1
ENSMUSG00000058297.232|Spock2|165:171	459	393	Neurite_KO_Rep1	Neurite	KO	Rep1
ENSMUSG00000043670.265|Diras1	16026	10754	Neurite_KO_Rep1	Neurite	KO	Rep1
ENSMUSG00000022095.268|Fam160b2	7725	5514	Neurite_KO_Rep1	Neurite	KO	Rep1
ENSMUSG00000061578.1432|Ksr2	6351	4641	Neurite_KO_Rep1	Neurite	KO	Rep1
ENSMUSG00000004113.39|Cacna1b	388	290	Neurite_KO_Rep1	Neurite	KO	Rep1
ENSMUSG00000058297.393|Spock2	983	858	Neurite_KO_Rep1	Neurite	KO	Rep1
ENSMUSG00000058297.102|Spock2|99:104	1024	755	Neurite_KO_Rep1	Neurite	KO	Rep1
ENSMUSG00000043670.182|Diras1|35:39;132:136;166:170;180:189;195:202;235:239	1346	1000	Neurite_KO_Rep1	Neurite	KO	Rep1
ENSMUSG00000031028.147|Tub|18:22;94:99;179:184	387	294	Neurite_KO_Rep1	Neurite	KO	Rep1
ENSMUSG00000061578.131|Ksr2	386	290	Neurite_KO_Rep1	Neurite	KO	Rep1
ENSMUSG00000031028.48|Tub	505	391	Neurite_KO_Rep1	Neurite	KO	Rep1
ENSMUSG00000029636.420|Wasf3	15139	10023	Neurite_KO_Rep1	Neurite	KO	Rep1
ENSMUSG00000090935.504|Synj2bp	891	666	Neurite_KO_Rep1	Neurite	KO	Rep1
ENSMUSG00000031028.481|Tub	327	246	Neurite_KO_Rep1	Neurite	KO	Rep1
ENSMUSG00000058297.567|Spock2|51:55;183:189	559	419	Neurite_KO_Rep1	Neurite	KO	Rep1
ENSMUSG00000029028.51|Lrrc47	13029	8829	Neurite_KO_Rep1	Neurite	KO	Rep1
ENSMUSG00000061578.1500|Ksr2	4170	3080	Neurite_KO_Rep1	Neurite	KO	Rep1
ENSMUSG00000061578.1475|Ksr2	18004	11554	Neurite_KO_Rep1	Neurite	KO	Rep1
ENSMUSG00000004113.198|Cacna1b|106:110	1764	1489	Neurite_KO_Rep1	Neurite	KO	Rep1
ENSMUSG00000004113.198|Cacna1b	1919	1610	Neurite_KO_Rep1	Neurite	KO	Rep1
ENSMUSG00000029028.14|Lrrc47	12279	8464	Neurite_KO_Rep1	Neurite	KO	Rep1
ENSMUSG00000004113.124|Cacna1b|1:5;17:22;138:142	588	465	Neurite_KO_Rep1	Neurite	KO	Rep1
ENSMUSG00000022095.228|Fam160b2	11896	9290	Neurite_KO_Rep1	Neurite	KO	Rep1
ENSMUSG00000031028.104|Tub|62:66	750	544	Neurite_KO_Rep1	Neurite	KO	Rep1
ENSMUSG00000029636.29|Wasf3	1036	758	Neurite_KO_Rep1	Neurite	KO	Rep1
ENSMUSG00000031028.489|Tub	2891	2129	Neurite_KO_Rep1	Neurite	KO	Rep1
ENSMUSG00000061578.203|Ksr2	509	397	Neurite_KO_Rep1	Neurite	KO	Rep1
ENSMUSG00000031028.17|Tub	303	224	Neurite_KO_Rep1	Neurite	KO	Rep1
ENSMUSG00000058297.91|Spock2|165:170	1277	1040	Neurite_KO_Rep1	Neurite	KO	Rep1
ENSMUSG00000029028.63|Lrrc47|4:8;10:14;26:30;33:37;58:62;74:79;81:85;87:91;103:108;110:114;131:135;137:141;148:152;154:158;175:179;181:185;197:202;210:214;216:220;231:235	436	322	Neurite_KO_Rep1	Neurite	KO	Rep1
ENSMUSG00000022095.243|Fam160b2	43907	23278	Neurite_KO_Rep1	Neurite	KO	Rep1
ENSMUSG00000061578.658|Ksr2	884	693	Neurite_KO_Rep1	Neurite	KO	Rep1
ENSMUSG00000061578.1429|Ksr2	11418	7806	Neurite_KO_Rep1	Neurite	KO	Rep1
ENSMUSG00000029028.11|Lrrc47	5525	4162	Neurite_KO_Rep1	Neurite	KO	Rep1
ENSMUSG00000061578.1504|Ksr2	7037	4985	Neurite_KO_Rep1	Neurite	KO	Rep1
ENSMUSG00000090935.184|Synj2bp	768	580	Neurite_KO_Rep1	Neurite	KO	Rep1
ENSMUSG00000058297.381|Spock2|194:200	1279	952	Neurite_KO_Rep1	Neurite	KO	Rep1
ENSMUSG00000043670.193|Diras1	1429	1088	Neurite_KO_Rep1	Neurite	KO	Rep1
ENSMUSG00000029636.492|Wasf3|106:110	1394	1183	Neurite_KO_Rep1	Neurite	KO	Rep1
ENSMUSG00000061578.1092|Ksr2	1009	745	Neurite_KO_Rep1	Neurite	KO	Rep1
ENSMUSG00000029636.419|Wasf3	5034	3689	Neurite_KO_Rep1	Neurite	KO	Rep1
ENSMUSG00000061578.1453|Ksr2|25:29;120:124	4265	3254	Neurite_KO_Rep1	Neurite	KO	Rep1
ENSMUSG00000061578.1449|Ksr2|49:53;144:148	4011	2973	Neurite_KO_Rep1	Neurite	KO	Rep1
ENSMUSG00000061578.545|Ksr2	343	270	Neurite_KO_Rep1	Neurite	KO	Rep1
ENSMUSG00000031028.388|Tub|250:254	441	330	Neurite_KO_Rep1	Neurite	KO	Rep1
ENSMUSG00000061578.117|Ksr2	408	318	Neurite_KO_Rep1	Neurite	KO	Rep1
ENSMUSG00000043670.105|Diras1	252	195	Neurite_KO_Rep1	Neurite	KO	Rep1
ENSMUSG00000043670.264|Diras1	11417	8061	Neurite_KO_Rep1	Neurite	KO	Rep1
ENSMUSG00000058297.252|Spock2	1945	1550	Neurite_KO_Rep1	Neurite	KO	Rep1
ENSMUSG00000029636.513|Wasf3	642	481	Neurite_KO_Rep1	Neurite	KO	Rep1
ENSMUSG00000042529.378|Kcnj12|140:144;211:260	1668	1405	Neurite_KO_Rep1	Neurite	KO	Rep1
ENSMUSG00000058297.205|Spock2	366	291	Neurite_KO_Rep1	Neurite	KO	Rep1
ENSMUSG00000061578.1428|Ksr2	23486	14541	Neurite_KO_Rep1	Neurite	KO	Rep1
ENSMUSG00000058297.515|Spock2	796	593	Neurite_KO_Rep1	Neurite	KO	Rep1
ENSMUSG00000029636.498|Wasf3|70:74	1893	1364	Neurite_KO_Rep1	Neurite	KO	Rep1
ENSMUSG00000029636.410|Wasf3	4084	3045	Neurite_KO_Rep1	Neurite	KO	Rep1
ENSMUSG00000061578.1462|Ksr2	20612	13100	Neurite_KO_Rep1	Neurite	KO	Rep1
ENSMUSG00000032194.16|Kank2|207:211	314	244	Neurite_KO_Rep1	Neurite	KO	Rep1
ENSMUSG00000043670.211|Diras1	1138	846	Neurite_KO_Rep1	Neurite	KO	Rep1
ENSMUSG00000061578.1092|Ksr2|49:53	2614	1928	Neurite_KO_Rep1	Neurite	KO	Rep1
ENSMUSG00000032194.279|Kank2|61:65;148:152	779	598	Neurite_KO_Rep1	Neurite	KO	Rep1
ENSMUSG00000032194.236|Kank2	664	502	Neurite_KO_Rep1	Neurite	KO	Rep1
ENSMUSG00000031028.156|Tub	1376	1025	Neurite_KO_Rep1	Neurite	KO	Rep1
ENSMUSG00000061578.482|Ksr2|137:142	625	529	Neurite_KO_Rep1	Neurite	KO	Rep1
ENSMUSG00000029028.25|Lrrc47	11466	7936	Neurite_KO_Rep1	Neurite	KO	Rep1
ENSMUSG00000061578.1325|Ksr2	533	401	Neurite_KO_Rep1	Neurite	KO	Rep1
ENSMUSG00000029636.259|Wasf3	1343	1123	Neurite_KO_Rep1	Neurite	KO	Rep1
ENSMUSG00000032194.169|Kank2|148:154;251:255	224	170	Neurite_KO_Rep1	Neurite	KO	Rep1
ENSMUSG00000029636.272|Wasf3|39:44	684	509	Neurite_KO_Rep1	Neurite	KO	Rep1
ENSMUSG00000022095.238|Fam160b2	33124	20265	Neurite_KO_Rep1	Neurite	KO	Rep1
ENSMUSG00000043670.166|Diras1|61:66;131:135;228:232	1097	839	Neurite_KO_Rep1	Neurite	KO	Rep1
ENSMUSG00000061578.997|Ksr2	550	450	Neurite_KO_Rep1	Neurite	KO	Rep1
ENSMUSG00000061578.1451|Ksr2|37:41;132:136	8397	5918	Neurite_KO_Rep1	Neurite	KO	Rep1
ENSMUSG00000029028.86|Lrrc47	1417	1062	Neurite_KO_Rep1	Neurite	KO	Rep1
ENSMUSG00000061578.845|Ksr2	1895	1451	Neurite_KO_Rep1	Neurite	KO	Rep1
ENSMUSG00000028439.211|Fam219a|201:207;235:239	325	235	Neurite_KO_Rep1	Neurite	KO	Rep1
ENSMUSG00000032194.269|Kank2|121:125;208:212	5387	3869	Neurite_KO_Rep1	Neurite	KO	Rep1
ENSMUSG00000042529.413|Kcnj12	2325	1817	Neurite_KO_Rep1	Neurite	KO	Rep1
ENSMUSG00000034801.169|Sos2	649	495	Neurite_KO_Rep1	Neurite	KO	Rep1
ENSMUSG00000061578.1502|Ksr2	2450	1865	Neurite_KO_Rep1	Neurite	KO	Rep1
ENSMUSG00000031028.150|Tub	615	464	Neurite_KO_Rep1	Neurite	KO	Rep1
ENSMUSG00000061578.479|Ksr2|155:160	587	499	Neurite_KO_Rep1	Neurite	KO	Rep1
ENSMUSG00000042529.39|Kcnj12|184:191	679	507	Neurite_KO_Rep1	Neurite	KO	Rep1
ENSMUSG00000058297.428|Spock2	315	239	Neurite_KO_Rep1	Neurite	KO	Rep1
ENSMUSG00000061578.1474|Ksr2	11892	7989	Neurite_KO_Rep1	Neurite	KO	Rep1
ENSMUSG00000058297.509|Spock2|79:83	1077	783	Neurite_KO_Rep1	Neurite	KO	Rep1
ENSMUSG00000028439.65|Fam219a	670	487	Neurite_KO_Rep1	Neurite	KO	Rep1
ENSMUSG00000032194.294|Kank2|58:62	1525	1135	Neurite_KO_Rep1	Neurite	KO	Rep1
ENSMUSG00000034801.126|Sos2	2105	1536	Neurite_KO_Rep1	Neurite	KO	Rep1
ENSMUSG00000004113.285|Cacna1b|45:49;109:113;187:231;237:243;250:256	2610	1954	Neurite_KO_Rep1	Neurite	KO	Rep1
ENSMUSG00000061578.1464|Ksr2	8089	5793	Neurite_KO_Rep1	Neurite	KO	Rep1
ENSMUSG00000061578.1179|Ksr2	530	439	Neurite_KO_Rep1	Neurite	KO	Rep1
ENSMUSG00000058297.246|Spock2	1305	1019	Neurite_KO_Rep1	Neurite	KO	Rep1
ENSMUSG00000004113.22|Cacna1b|101:105	385	298	Neurite_KO_Rep1	Neurite	KO	Rep1
ENSMUSG00000032194.281|Kank2	1825	1354	Neurite_KO_Rep1	Neurite	KO	Rep1
ENSMUSG00000035202.85|Lars2|60:64;112:116	1679	1268	Neurite_KO_Rep1	Neurite	KO	Rep1
ENSMUSG00000058297.486|Spock2|217:221	681	529	Neurite_KO_Rep1	Neurite	KO	Rep1
ENSMUSG00000043670.266|Diras1	13554	9397	Neurite_KO_Rep1	Neurite	KO	Rep1
ENSMUSG00000061578.1423|Ksr2	8613	6066	Neurite_KO_Rep1	Neurite	KO	Rep1
ENSMUSG00000061578.1252|Ksr2|45:49;98:102	891	701	Neurite_KO_Rep1	Neurite	KO	Rep1
ENSMUSG00000029636.499|Wasf3	1816	1330	Neurite_KO_Rep1	Neurite	KO	Rep1
ENSMUSG00000058297.35|Spock2	1483	1142	Neurite_KO_Rep1	Neurite	KO	Rep1
ENSMUSG00000029028.27|Lrrc47	14981	10074	Neurite_KO_Rep1	Neurite	KO	Rep1
ENSMUSG00000031028.461|Tub	1485	1106	Neurite_KO_Rep1	Neurite	KO	Rep1
ENSMUSG00000058297.397|Spock2	1312	1005	Neurite_KO_Rep1	Neurite	KO	Rep1
ENSMUSG00000022095.69|Fam160b2|253:257	409	301	Neurite_KO_Rep1	Neurite	KO	Rep1
ENSMUSG00000022095.51|Fam160b2	450	338	Neurite_KO_Rep1	Neurite	KO	Rep1
ENSMUSG00000004113.105|Cacna1b	953	741	Neurite_KO_Rep1	Neurite	KO	Rep1
ENSMUSG00000029636.290|Wasf3	1054	785	Neurite_KO_Rep1	Neurite	KO	Rep1
ENSMUSG00000042529.265|Kcnj12|55:59	257	188	Neurite_KO_Rep1	Neurite	KO	Rep1
ENSMUSG00000090935.165|Synj2bp	322	238	Neurite_KO_Rep1	Neurite	KO	Rep1
ENSMUSG00000058297.270|Spock2	1221	975	Neurite_KO_Rep1	Neurite	KO	Rep1
ENSMUSG00000028439.90|Fam219a|88:92;252:256	717	543	Neurite_KO_Rep1	Neurite	KO	Rep1
ENSMUSG00000004113.131|Cacna1b	1054	792	Neurite_KO_Rep1	Neurite	KO	Rep1
ENSMUSG00000032194.253|Kank2|217:221	1834	1377	Neurite_KO_Rep1	Neurite	KO	Rep1
ENSMUSG00000029636.47|Wasf3	446	349	Neurite_KO_Rep1	Neurite	KO	Rep1
ENSMUSG00000031028.654|Tub	741	554	Neurite_KO_Rep1	Neurite	KO	Rep1
ENSMUSG00000029028.32|Lrrc47	15444	10390	Neurite_KO_Rep1	Neurite	KO	Rep1
ENSMUSG00000061578.1443|Ksr2|85:89;180:184	3620	2693	Neurite_KO_Rep1	Neurite	KO	Rep1
ENSMUSG00000035202.43|Lars2|110:114	384	332	Neurite_KO_Rep1	Neurite	KO	Rep1
ENSMUSG00000058297.67|Spock2	1326	973	Neurite_KO_Rep1	Neurite	KO	Rep1
ENSMUSG00000032194.102|Kank2	1713	1273	Neurite_KO_Rep1	Neurite	KO	Rep1
ENSMUSG00000028439.191|Fam219a|9:16	720	545	Neurite_KO_Rep1	Neurite	KO	Rep1
ENSMUSG00000061578.440|Ksr2	1903	1404	Neurite_KO_Rep1	Neurite	KO	Rep1
ENSMUSG00000029636.447|Wasf3	3186	2327	Neurite_KO_Rep1	Neurite	KO	Rep1
ENSMUSG00000043670.269|Diras1	5187	3894	Neurite_KO_Rep1	Neurite	KO	Rep1
ENSMUSG00000029636.423|Wasf3	11735	8112	Neurite_KO_Rep1	Neurite	KO	Rep1
ENSMUSG00000061578.1455|Ksr2	17441	11344	Neurite_KO_Rep1	Neurite	KO	Rep1
ENSMUSG00000029028.68|Lrrc47|3:7;28:32;44:49;51:55;57:61;73:78;80:84;101:105;107:111;118:122;124:128;145:149;151:155;167:172;180:184;186:190;201:205	565	403	Neurite_KO_Rep1	Neurite	KO	Rep1
ENSMUSG00000061578.1093|Ksr2|43:47	2235	1639	Neurite_KO_Rep1	Neurite	KO	Rep1
ENSMUSG00000061578.1495|Ksr2	10218	7061	Neurite_KO_Rep1	Neurite	KO	Rep1
ENSMUSG00000022095.233|Fam160b2	38914	22754	Neurite_KO_Rep1	Neurite	KO	Rep1
ENSMUSG00000061578.804|Ksr2|215:219	533	409	Neurite_KO_Rep1	Neurite	KO	Rep1
ENSMUSG00000022095.209|Fam160b2	6778	5100	Neurite_KO_Rep1	Neurite	KO	Rep1
ENSMUSG00000061578.1454|Ksr2	13714	9211	Neurite_KO_Rep1	Neurite	KO	Rep1
ENSMUSG00000061578.1468|Ksr2|30:34	7006	4990	Neurite_KO_Rep1	Neurite	KO	Rep1
ENSMUSG00000029028.60|Lrrc47	10814	7467	Neurite_KO_Rep1	Neurite	KO	Rep1
ENSMUSG00000028439.131|Fam219a	698	536	Neurite_KO_Rep1	Neurite	KO	Rep1
ENSMUSG00000061578.1385|Ksr2|104:108;207:211	63	57	Neurite_KO_Rep1	Neurite	KO	Rep1
ENSMUSG00000058297.385|Spock2|170:176	756	568	Neurite_KO_Rep1	Neurite	KO	Rep1
ENSMUSG00000061578.1086|Ksr2	1199	900	Neurite_KO_Rep1	Neurite	KO	Rep1
ENSMUSG00000058297.34|Spock2	3283	2462	Neurite_KO_Rep1	Neurite	KO	Rep1
ENSMUSG00000029028.54|Lrrc47	9900	6968	Neurite_KO_Rep1	Neurite	KO	Rep1
ENSMUSG00000061578.547|Ksr2	343	262	Neurite_KO_Rep1	Neurite	KO	Rep1
ENSMUSG00000061578.1261|Ksr2	399	308	Neurite_KO_Rep1	Neurite	KO	Rep1
ENSMUSG00000022095.210|Fam160b2	4593	3581	Neurite_KO_Rep1	Neurite	KO	Rep1
ENSMUSG00000090935.453|Synj2bp	576	451	Neurite_KO_Rep1	Neurite	KO	Rep1
ENSMUSG00000061578.1435|Ksr2|133:137;228:232	10748	7387	Neurite_KO_Rep1	Neurite	KO	Rep1
ENSMUSG00000061578.1455|Ksr2|13:17;108:112	9399	6550	Neurite_KO_Rep1	Neurite	KO	Rep1
ENSMUSG00000061578.1467|Ksr2	17248	11120	Neurite_KO_Rep1	Neurite	KO	Rep1
ENSMUSG00000061578.1228|Ksr2|189:193;242:246	1123	894	Neurite_KO_Rep1	Neurite	KO	Rep1
ENSMUSG00000029028.90|Lrrc47|13:17;19:23;35:40;48:52;54:58;69:73	422	326	Neurite_KO_Rep1	Neurite	KO	Rep1
ENSMUSG00000090935.235|Synj2bp	339	265	Neurite_KO_Rep1	Neurite	KO	Rep1
ENSMUSG00000043670.255|Diras1	4157	3135	Neurite_KO_Rep1	Neurite	KO	Rep1
ENSMUSG00000022095.267|Fam160b2	3673	2747	Neurite_KO_Rep1	Neurite	KO	Rep1
ENSMUSG00000004113.332|Cacna1b|12:27;32:62;65:70	438	334	Neurite_KO_Rep1	Neurite	KO	Rep1
ENSMUSG00000029028.48|Lrrc47	8314	5943	Neurite_KO_Rep1	Neurite	KO	Rep1
ENSMUSG00000058297.277|Spock2	10132	7186	Neurite_KO_Rep1	Neurite	KO	Rep1
ENSMUSG00000061578.1434|Ksr2|139:143;234:238	6168	4464	Neurite_KO_Rep1	Neurite	KO	Rep1
ENSMUSG00000042529.160|Kcnj12	297	222	Neurite_KO_Rep1	Neurite	KO	Rep1
ENSMUSG00000058297.498|Spock2	1091	931	Neurite_KO_Rep1	Neurite	KO	Rep1
ENSMUSG00000022095.256|Fam160b2	11049	7849	Neurite_KO_Rep1	Neurite	KO	Rep1
ENSMUSG00000029028.246|Lrrc47	857	659	Neurite_KO_Rep1	Neurite	KO	Rep1
ENSMUSG00000029636.412|Wasf3	1599	1229	Neurite_KO_Rep1	Neurite	KO	Rep1
ENSMUSG00000031028.336|Tub	335	261	Neurite_KO_Rep1	Neurite	KO	Rep1
ENSMUSG00000004113.308|Cacna1b	2972	2249	Neurite_KO_Rep1	Neurite	KO	Rep1
ENSMUSG00000061578.1222|Ksr2|31:35;225:229	1336	1002	Neurite_KO_Rep1	Neurite	KO	Rep1
ENSMUSG00000043670.165|Diras1|67:72;137:141;234:238	690	524	Neurite_KO_Rep1	Neurite	KO	Rep1
ENSMUSG00000035202.128|Lars2	95	71	Neurite_KO_Rep1	Neurite	KO	Rep1
ENSMUSG00000031028.615|Tub	2986	2215	Neurite_KO_Rep1	Neurite	KO	Rep1
ENSMUSG00000061578.772|Ksr2|55:59	1493	1126	Neurite_KO_Rep1	Neurite	KO	Rep1
ENSMUSG00000029636.399|Wasf3|26:30	1797	1343	Neurite_KO_Rep1	Neurite	KO	Rep1
ENSMUSG00000031028.591|Tub	616	519	Neurite_KO_Rep1	Neurite	KO	Rep1
ENSMUSG00000022095.195|Fam160b2	4742	3671	Neurite_KO_Rep1	Neurite	KO	Rep1
ENSMUSG00000061578.842|Ksr2|29:33;104:108	1202	875	Neurite_KO_Rep1	Neurite	KO	Rep1
ENSMUSG00000032194.264|Kank2	4639	3371	Neurite_KO_Rep1	Neurite	KO	Rep1
ENSMUSG00000032194.177|Kank2	1009	718	Neurite_KO_Rep1	Neurite	KO	Rep1
ENSMUSG00000061578.35|Ksr2	802	617	Neurite_KO_Rep1	Neurite	KO	Rep1
ENSMUSG00000038916.58|Soga3	1225	892	Neurite_KO_Rep1	Neurite	KO	Rep1
ENSMUSG00000031028.239|Tub|95:100	342	257	Neurite_KO_Rep1	Neurite	KO	Rep1
ENSMUSG00000042529.254|Kcnj12|121:125	301	262	Neurite_KO_Rep1	Neurite	KO	Rep1
ENSMUSG00000029636.10|Wasf3|94:99;171:175;217:221	2148	1580	Neurite_KO_Rep1	Neurite	KO	Rep1
ENSMUSG00000029636.435|Wasf3	6228	4431	Neurite_KO_Rep1	Neurite	KO	Rep1
ENSMUSG00000029028.37|Lrrc47	6651	4857	Neurite_KO_Rep1	Neurite	KO	Rep1
ENSMUSG00000043670.189|Diras1	1624	1255	Neurite_KO_Rep1	Neurite	KO	Rep1
ENSMUSG00000058297.499|Spock2|139:143	1188	1010	Neurite_KO_Rep1	Neurite	KO	Rep1
ENSMUSG00000058297.46|Spock2	853	666	Neurite_KO_Rep1	Neurite	KO	Rep1
ENSMUSG00000004113.320|Cacna1b	2238	1700	Neurite_KO_Rep1	Neurite	KO	Rep1
ENSMUSG00000031028.4|Tub|23:27;52:57	1071	783	Neurite_KO_Rep1	Neurite	KO	Rep1
ENSMUSG00000090935.641|Synj2bp|182:188	365	274	Neurite_KO_Rep1	Neurite	KO	Rep1
ENSMUSG00000031028.60|Tub|163:175;193:197	1052	774	Neurite_KO_Rep1	Neurite	KO	Rep1
ENSMUSG00000043670.275|Diras1	3301	2540	Neurite_KO_Rep1	Neurite	KO	Rep1
ENSMUSG00000029636.252|Wasf3|37:44;159:164	452	336	Neurite_KO_Rep1	Neurite	KO	Rep1
ENSMUSG00000043670.164|Diras1	631	491	Neurite_KO_Rep1	Neurite	KO	Rep1
ENSMUSG00000029636.489|Wasf3|124:128	1818	1527	Neurite_KO_Rep1	Neurite	KO	Rep1
ENSMUSG00000029636.49|Wasf3|181:187	515	377	Neurite_KO_Rep1	Neurite	KO	Rep1
ENSMUSG00000029028.35|Lrrc47	13737	9396	Neurite_KO_Rep1	Neurite	KO	Rep1
ENSMUSG00000004113.151|Cacna1b	364	270	Neurite_KO_Rep1	Neurite	KO	Rep1
ENSMUSG00000028439.194|Fam219a	858	650	Neurite_KO_Rep1	Neurite	KO	Rep1
ENSMUSG00000032194.244|Kank2	2843	2101	Neurite_KO_Rep1	Neurite	KO	Rep1
ENSMUSG00000029636.265|Wasf3	300	224	Neurite_KO_Rep1	Neurite	KO	Rep1
ENSMUSG00000029028.72|Lrrc47	2417	1866	Neurite_KO_Rep1	Neurite	KO	Rep1
ENSMUSG00000029636.472|Wasf3|226:230	1756	1319	Neurite_KO_Rep1	Neurite	KO	Rep1
ENSMUSG00000028439.289|Fam219a	1057	900	Neurite_KO_Rep1	Neurite	KO	Rep1
ENSMUSG00000031028.640|Tub	741	566	Neurite_KO_Rep1	Neurite	KO	Rep1
ENSMUSG00000061578.1427|Ksr2	12562	8416	Neurite_KO_Rep1	Neurite	KO	Rep1
ENSMUSG00000022095.200|Fam160b2|135:148;150:193;197:232;238:260	499	445	Neurite_KO_Rep1	Neurite	KO	Rep1
ENSMUSG00000042529.425|Kcnj12|11:21;44:49;206:210	1858	1394	Neurite_KO_Rep1	Neurite	KO	Rep1
ENSMUSG00000029028.63|Lrrc47	19341	12420	Neurite_KO_Rep1	Neurite	KO	Rep1
ENSMUSG00000032194.79|Kank2|110:114	2004	1736	Neurite_KO_Rep1	Neurite	KO	Rep1
ENSMUSG00000029028.88|Lrrc47|4:8;25:29;31:35;47:52;60:64;66:70;81:85	571	436	Neurite_KO_Rep1	Neurite	KO	Rep1
ENSMUSG00000061578.657|Ksr2|130:134;174:178	726	550	Neurite_KO_Rep1	Neurite	KO	Rep1
ENSMUSG00000061578.228|Ksr2	547	400	Neurite_KO_Rep1	Neurite	KO	Rep1
ENSMUSG00000029028.86|Lrrc47|10:14;16:20;37:41;43:47;59:64;72:76;78:82;93:97	601	467	Neurite_KO_Rep1	Neurite	KO	Rep1
ENSMUSG00000058297.114|Spock2	428	313	Neurite_KO_Rep1	Neurite	KO	Rep1
ENSMUSG00000058297.439|Spock2|225:229	696	543	Neurite_KO_Rep1	Neurite	KO	Rep1
ENSMUSG00000061578.1417|Ksr2	768	591	Neurite_KO_Rep1	Neurite	KO	Rep1
ENSMUSG00000061578.1410|Ksr2	639	466	Neurite_KO_Rep1	Neurite	KO	Rep1
ENSMUSG00000090935.179|Synj2bp	625	462	Neurite_KO_Rep1	Neurite	KO	Rep1
ENSMUSG00000042529.431|Kcnj12|8:13;170:174	1484	1142	Neurite_KO_Rep1	Neurite	KO	Rep1
ENSMUSG00000029636.479|Wasf3|184:188	381	288	Neurite_KO_Rep1	Neurite	KO	Rep1
ENSMUSG00000022095.219|Fam160b2	7996	6209	Neurite_KO_Rep1	Neurite	KO	Rep1
ENSMUSG00000042529.40|Kcnj12|178:185	1101	829	Neurite_KO_Rep1	Neurite	KO	Rep1
ENSMUSG00000061578.1456|Ksr2	15193	10086	Neurite_KO_Rep1	Neurite	KO	Rep1
ENSMUSG00000058297.244|Spock2	1162	902	Neurite_KO_Rep1	Neurite	KO	Rep1
ENSMUSG00000090935.663|Synj2bp	655	478	Neurite_KO_Rep1	Neurite	KO	Rep1
ENSMUSG00000004113.208|Cacna1b	1208	879	Neurite_KO_Rep1	Neurite	KO	Rep1
ENSMUSG00000035279.50|Ssc5d|158:163;214:218;229:233	735	546	Neurite_KO_Rep1	Neurite	KO	Rep1
ENSMUSG00000061578.1183|Ksr2	434	345	Neurite_KO_Rep1	Neurite	KO	Rep1
ENSMUSG00000029636.177|Wasf3	191	153	Neurite_KO_Rep1	Neurite	KO	Rep1
ENSMUSG00000029028.51|Lrrc47|1:5;17:21;24:28;30:34;57:61;76:80;82:86;98:102;105:109;130:134;146:151;153:157;159:163;175:180;182:186;203:207;209:213;220:224;226:230;247:251;253:257	541	415	Neurite_KO_Rep1	Neurite	KO	Rep1
ENSMUSG00000042529.369|Kcnj12|37:47;194:198	195	153	Neurite_KO_Rep1	Neurite	KO	Rep1
ENSMUSG00000061578.682|Ksr2	653	495	Neurite_KO_Rep1	Neurite	KO	Rep1
ENSMUSG00000031028.488|Tub	2534	1852	Neurite_KO_Rep1	Neurite	KO	Rep1
ENSMUSG00000029028.57|Lrrc47	26955	16234	Neurite_KO_Rep1	Neurite	KO	Rep1
ENSMUSG00000029636.16|Wasf3	1937	1428	Neurite_KO_Rep1	Neurite	KO	Rep1
ENSMUSG00000061578.1265|Ksr2|20:24	839	627	Neurite_KO_Rep1	Neurite	KO	Rep1
ENSMUSG00000061578.1170|Ksr2	832	626	Neurite_KO_Rep1	Neurite	KO	Rep1
ENSMUSG00000029028.19|Lrrc47	9198	6609	Neurite_KO_Rep1	Neurite	KO	Rep1
ENSMUSG00000043670.300|Diras1	509	382	Neurite_KO_Rep1	Neurite	KO	Rep1
ENSMUSG00000022095.239|Fam160b2	42325	23689	Neurite_KO_Rep1	Neurite	KO	Rep1
ENSMUSG00000028439.48|Fam219a	806	606	Neurite_KO_Rep1	Neurite	KO	Rep1
ENSMUSG00000022095.275|Fam160b2	3477	2527	Neurite_KO_Rep1	Neurite	KO	Rep1
ENSMUSG00000022095.229|Fam160b2	10875	8677	Neurite_KO_Rep1	Neurite	KO	Rep1
ENSMUSG00000061578.1484|Ksr2	19133	12110	Neurite_KO_Rep1	Neurite	KO	Rep1
ENSMUSG00000022095.272|Fam160b2	1128	861	Neurite_KO_Rep1	Neurite	KO	Rep1
ENSMUSG00000029028.137|Lrrc47	682	500	Neurite_KO_Rep1	Neurite	KO	Rep1
ENSMUSG00000004113.199|Cacna1b	2285	1700	Neurite_KO_Rep1	Neurite	KO	Rep1
ENSMUSG00000061578.1082|Ksr2	1487	1277	Neurite_KO_Rep1	Neurite	KO	Rep1
ENSMUSG00000004113.296|Cacna1b	3082	2342	Neurite_KO_Rep1	Neurite	KO	Rep1
ENSMUSG00000032194.267|Kank2	7022	4998	Neurite_KO_Rep1	Neurite	KO	Rep1
ENSMUSG00000028439.124|Fam219a|48:52	753	571	Neurite_KO_Rep1	Neurite	KO	Rep1
ENSMUSG00000090935.148|Synj2bp|66:76	845	637	Neurite_KO_Rep1	Neurite	KO	Rep1
ENSMUSG00000004113.146|Cacna1b|6:10;184:188;241:245;249:253	584	448	Neurite_KO_Rep1	Neurite	KO	Rep1
ENSMUSG00000028439.264|Fam219a|256:260	465	349	Neurite_KO_Rep1	Neurite	KO	Rep1
ENSMUSG00000058297.20|Spock2	3101	2321	Neurite_KO_Rep1	Neurite	KO	Rep1
ENSMUSG00000058297.303|Spock2	538	409	Neurite_KO_Rep1	Neurite	KO	Rep1
ENSMUSG00000090935.679|Synj2bp	212	163	Neurite_KO_Rep1	Neurite	KO	Rep1
ENSMUSG00000031028.94|Tub|122:126	683	586	Neurite_KO_Rep1	Neurite	KO	Rep1
ENSMUSG00000061578.1471|Ksr2|12:16	10047	6870	Neurite_KO_Rep1	Neurite	KO	Rep1
ENSMUSG00000031028.181|Tub	977	738	Neurite_KO_Rep1	Neurite	KO	Rep1
ENSMUSG00000061578.688|Ksr2	370	331	Neurite_KO_Rep1	Neurite	KO	Rep1
ENSMUSG00000061578.1258|Ksr2|9:13;62:66	486	384	Neurite_KO_Rep1	Neurite	KO	Rep1
ENSMUSG00000029028.67|Lrrc47	20965	13167	Neurite_KO_Rep1	Neurite	KO	Rep1
ENSMUSG00000029028.205|Lrrc47	682	516	Neurite_KO_Rep1	Neurite	KO	Rep1
ENSMUSG00000043670.361|Diras1	312	274	Neurite_KO_Rep1	Neurite	KO	Rep1
ENSMUSG00000061578.1480|Ksr2	13778	9190	Neurite_KO_Rep1	Neurite	KO	Rep1
ENSMUSG00000058297.21|Spock2	3067	2286	Neurite_KO_Rep1	Neurite	KO	Rep1
ENSMUSG00000061578.442|Ksr2	2584	1893	Neurite_KO_Rep1	Neurite	KO	Rep1
ENSMUSG00000022095.202|Fam160b2	6299	4786	Neurite_KO_Rep1	Neurite	KO	Rep1
ENSMUSG00000058297.286|Spock2	2175	1670	Neurite_KO_Rep1	Neurite	KO	Rep1
ENSMUSG00000004113.95|Cacna1b	696	510	Neurite_KO_Rep1	Neurite	KO	Rep1
ENSMUSG00000061578.990|Ksr2	388	297	Neurite_KO_Rep1	Neurite	KO	Rep1
ENSMUSG00000029636.18|Wasf3|46:51;123:127;169:173	1407	1041	Neurite_KO_Rep1	Neurite	KO	Rep1
ENSMUSG00000061578.1481|Ksr2	12929	8556	Neurite_KO_Rep1	Neurite	KO	Rep1
ENSMUSG00000022095.77|Fam160b2	452	331	Neurite_KO_Rep1	Neurite	KO	Rep1
ENSMUSG00000031028.408|Tub|130:134	798	684	Neurite_KO_Rep1	Neurite	KO	Rep1
ENSMUSG00000034801.142|Sos2|206:210	1296	957	Neurite_KO_Rep1	Neurite	KO	Rep1
ENSMUSG00000031028.494|Tub	3113	2250	Neurite_KO_Rep1	Neurite	KO	Rep1
ENSMUSG00000028439.36|Fam219a	278	211	Neurite_KO_Rep1	Neurite	KO	Rep1
ENSMUSG00000032194.24|Kank2|159:163	484	400	Neurite_KO_Rep1	Neurite	KO	Rep1
ENSMUSG00000029636.421|Wasf3	5341	3940	Neurite_KO_Rep1	Neurite	KO	Rep1
ENSMUSG00000028439.187|Fam219a	869	659	Neurite_KO_Rep1	Neurite	KO	Rep1
ENSMUSG00000061578.664|Ksr2	838	630	Neurite_KO_Rep1	Neurite	KO	Rep1
ENSMUSG00000061578.1067|Ksr2	643	499	Neurite_KO_Rep1	Neurite	KO	Rep1
ENSMUSG00000058297.522|Spock2|1:5	626	483	Neurite_KO_Rep1	Neurite	KO	Rep1
ENSMUSG00000031028.211|Tub|155:159;161:166	611	514	Neurite_KO_Rep1	Neurite	KO	Rep1
ENSMUSG00000029636.478|Wasf3|190:194	726	534	Neurite_KO_Rep1	Neurite	KO	Rep1
ENSMUSG00000058297.28|Spock2|83:87;91:104;113:124;138:144;153:162;168:193	325	253	Neurite_KO_Rep1	Neurite	KO	Rep1
ENSMUSG00000035202.94|Lars2|6:10;58:62	349	271	Neurite_KO_Rep1	Neurite	KO	Rep1
ENSMUSG00000004113.278|Cacna1b|87:91;151:155;229:260	1794	1401	Neurite_KO_Rep1	Neurite	KO	Rep1
ENSMUSG00000061578.677|Ksr2|10:14;54:58;193:197	653	493	Neurite_KO_Rep1	Neurite	KO	Rep1
ENSMUSG00000004113.408|Cacna1b	1048	791	Neurite_KO_Rep1	Neurite	KO	Rep1
ENSMUSG00000004113.466|Cacna1b	476	356	Neurite_KO_Rep1	Neurite	KO	Rep1
ENSMUSG00000028439.158|Fam219a	957	713	Neurite_KO_Rep1	Neurite	KO	Rep1
ENSMUSG00000043670.217|Diras1	1019	786	Neurite_KO_Rep1	Neurite	KO	Rep1
ENSMUSG00000061578.1461|Ksr2|72:76	17517	11304	Neurite_KO_Rep1	Neurite	KO	Rep1
ENSMUSG00000061578.1483|Ksr2	12018	8027	Neurite_KO_Rep1	Neurite	KO	Rep1
ENSMUSG00000058297.28|Spock2	2467	1866	Neurite_KO_Rep1	Neurite	KO	Rep1
ENSMUSG00000058297.306|Spock2|5:10	694	516	Neurite_KO_Rep1	Neurite	KO	Rep1
ENSMUSG00000029636.438|Wasf3	3023	2216	Neurite_KO_Rep1	Neurite	KO	Rep1
ENSMUSG00000042529.323|Kcnj12	486	349	Neurite_KO_Rep1	Neurite	KO	Rep1
ENSMUSG00000004113.427|Cacna1b	877	719	Neurite_KO_Rep1	Neurite	KO	Rep1
ENSMUSG00000090935.53|Synj2bp|180:184	2074	1485	Neurite_KO_Rep1	Neurite	KO	Rep1
ENSMUSG00000022095.216|Fam160b2|39:52;54:97;101:136;142:166;168:177;181:196;235:255	159	128	Neurite_KO_Rep1	Neurite	KO	Rep1
ENSMUSG00000043670.121|Diras1	563	421	Neurite_KO_Rep1	Neurite	KO	Rep1
ENSMUSG00000042529.383|Kcnj12|110:114;181:233;238:243;247:251	558	450	Neurite_KO_Rep1	Neurite	KO	Rep1
ENSMUSG00000029028.66|Lrrc47	14088	9422	Neurite_KO_Rep1	Neurite	KO	Rep1
ENSMUSG00000029636.119|Wasf3	744	574	Neurite_KO_Rep1	Neurite	KO	Rep1
ENSMUSG00000029028.33|Lrrc47	21039	13214	Neurite_KO_Rep1	Neurite	KO	Rep1
ENSMUSG00000031028.2|Tub|35:39;64:69	880	635	Neurite_KO_Rep1	Neurite	KO	Rep1
ENSMUSG00000058297.559|Spock2	556	420	Neurite_KO_Rep1	Neurite	KO	Rep1
ENSMUSG00000061578.200|Ksr2	674	510	Neurite_KO_Rep1	Neurite	KO	Rep1
ENSMUSG00000035202.79|Lars2	787	598	Neurite_KO_Rep1	Neurite	KO	Rep1
ENSMUSG00000029028.200|Lrrc47	287	216	Neurite_KO_Rep1	Neurite	KO	Rep1
ENSMUSG00000031028.500|Tub	1809	1312	Neurite_KO_Rep1	Neurite	KO	Rep1
ENSMUSG00000032194.273|Kank2	4453	3266	Neurite_KO_Rep1	Neurite	KO	Rep1
ENSMUSG00000004113.184|Cacna1b	2629	1946	Neurite_KO_Rep1	Neurite	KO	Rep1
ENSMUSG00000061578.555|Ksr2	1081	829	Neurite_KO_Rep1	Neurite	KO	Rep1
ENSMUSG00000029636.499|Wasf3|64:68	1380	1029	Neurite_KO_Rep1	Neurite	KO	Rep1
ENSMUSG00000031028.419|Tub|64:68;198:202;204:216;222:236	1245	930	Neurite_KO_Rep1	Neurite	KO	Rep1
ENSMUSG00000061578.1463|Ksr2	15031	9958	Neurite_KO_Rep1	Neurite	KO	Rep1
ENSMUSG00000042529.346|Kcnj12	728	544	Neurite_KO_Rep1	Neurite	KO	Rep1
ENSMUSG00000042529.427|Kcnj12|1:9;32:37;194:198	2600	1903	Neurite_KO_Rep1	Neurite	KO	Rep1
ENSMUSG00000004113.500|Cacna1b|81:86	688	514	Neurite_KO_Rep1	Neurite	KO	Rep1
ENSMUSG00000022095.188|Fam160b2	1929	1512	Neurite_KO_Rep1	Neurite	KO	Rep1
ENSMUSG00000031028.413|Tub	1737	1294	Neurite_KO_Rep1	Neurite	KO	Rep1
ENSMUSG00000042529.437|Kcnj12	1000	875	Neurite_KO_Rep1	Neurite	KO	Rep1
ENSMUSG00000028439.43|Fam219a|10:16	777	568	Neurite_KO_Rep1	Neurite	KO	Rep1
ENSMUSG00000061578.1446|Ksr2	5586	3989	Neurite_KO_Rep1	Neurite	KO	Rep1
ENSMUSG00000090935.316|Synj2bp	701	611	Neurite_KO_Rep1	Neurite	KO	Rep1
ENSMUSG00000022095.51|Fam160b2|41:45	492	368	Neurite_KO_Rep1	Neurite	KO	Rep1
ENSMUSG00000022095.221|Fam160b2	5822	4801	Neurite_KO_Rep1	Neurite	KO	Rep1
ENSMUSG00000031028.504|Tub|34:40	1087	785	Neurite_KO_Rep1	Neurite	KO	Rep1
ENSMUSG00000058297.15|Spock2	3003	2227	Neurite_KO_Rep1	Neurite	KO	Rep1
ENSMUSG00000042529.292|Kcnj12	3448	2507	Neurite_KO_Rep1	Neurite	KO	Rep1
ENSMUSG00000090935.542|Synj2bp	301	218	Neurite_KO_Rep1	Neurite	KO	Rep1
ENSMUSG00000061578.682|Ksr2|24:28;163:167	920	706	Neurite_KO_Rep1	Neurite	KO	Rep1
ENSMUSG00000061578.1452|Ksr2	6877	5112	Neurite_KO_Rep1	Neurite	KO	Rep1
ENSMUSG00000004113.207|Cacna1b	1358	1017	Neurite_KO_Rep1	Neurite	KO	Rep1
ENSMUSG00000029636.428|Wasf3	5563	4023	Neurite_KO_Rep1	Neurite	KO	Rep1
ENSMUSG00000058297.246|Spock2|81:87;185:193;204:246	1322	1058	Neurite_KO_Rep1	Neurite	KO	Rep1
ENSMUSG00000058297.380|Spock2	1162	877	Neurite_KO_Rep1	Neurite	KO	Rep1
ENSMUSG00000090935.175|Synj2bp	1166	864	Neurite_KO_Rep1	Neurite	KO	Rep1
ENSMUSG00000004113.27|Cacna1b	420	323	Neurite_KO_Rep1	Neurite	KO	Rep1
ENSMUSG00000029028.65|Lrrc47	18091	11624	Neurite_KO_Rep1	Neurite	KO	Rep1
ENSMUSG00000043670.272|Diras1	6143	4481	Neurite_KO_Rep1	Neurite	KO	Rep1
ENSMUSG00000090935.180|Synj2bp	696	520	Neurite_KO_Rep1	Neurite	KO	Rep1
ENSMUSG00000042529.411|Kcnj12	1197	959	Neurite_KO_Rep1	Neurite	KO	Rep1
ENSMUSG00000004113.204|Cacna1b|70:74	2070	1523	Neurite_KO_Rep1	Neurite	KO	Rep1
ENSMUSG00000032194.253|Kank2	2468	1767	Neurite_KO_Rep1	Neurite	KO	Rep1
ENSMUSG00000004113.402|Cacna1b	846	634	Neurite_KO_Rep1	Neurite	KO	Rep1
ENSMUSG00000031028.403|Tub	837	705	Neurite_KO_Rep1	Neurite	KO	Rep1
ENSMUSG00000032194.268|Kank2	12761	8631	Neurite_KO_Rep1	Neurite	KO	Rep1
ENSMUSG00000004113.326|Cacna1b|4:10;12:18;48:63;68:98;101:106	74	62	Neurite_KO_Rep1	Neurite	KO	Rep1
ENSMUSG00000032194.99|Kank2	1406	1023	Neurite_KO_Rep1	Neurite	KO	Rep1
ENSMUSG00000022095.245|Fam160b2	25320	15599	Neurite_KO_Rep1	Neurite	KO	Rep1
ENSMUSG00000022095.201|Fam160b2	3980	3232	Neurite_KO_Rep1	Neurite	KO	Rep1
ENSMUSG00000004113.142|Cacna1b|30:34;208:212	215	162	Neurite_KO_Rep1	Neurite	KO	Rep1
ENSMUSG00000029028.138|Lrrc47	928	687	Neurite_KO_Rep1	Neurite	KO	Rep1
ENSMUSG00000038916.6|Soga3	246	189	Neurite_KO_Rep1	Neurite	KO	Rep1
ENSMUSG00000061578.88|Ksr2	567	421	Neurite_KO_Rep1	Neurite	KO	Rep1
ENSMUSG00000004113.210|Cacna1b	1818	1347	Neurite_KO_Rep1	Neurite	KO	Rep1
ENSMUSG00000032194.30|Kank2	667	573	Neurite_KO_Rep1	Neurite	KO	Rep1
ENSMUSG00000029636.159|Wasf3	459	348	Neurite_KO_Rep1	Neurite	KO	Rep1
ENSMUSG00000058297.86|Spock2|195:200	259	183	Neurite_KO_Rep1	Neurite	KO	Rep1
ENSMUSG00000031028.697|Tub	393	307	Neurite_KO_Rep1	Neurite	KO	Rep1
ENSMUSG00000004113.381|Cacna1b|99:104	215	162	Neurite_KO_Rep1	Neurite	KO	Rep1
ENSMUSG00000004113.452|Cacna1b|4:8	259	201	Neurite_KO_Rep1	Neurite	KO	Rep1
ENSMUSG00000061578.727|Ksr2	776	573	Neurite_KO_Rep1	Neurite	KO	Rep1
ENSMUSG00000032194.164|Kank2|178:184	199	150	Neurite_KO_Rep1	Neurite	KO	Rep1
ENSMUSG00000061578.468|Ksr2	665	483	Neurite_KO_Rep1	Neurite	KO	Rep1
ENSMUSG00000043670.54|Diras1	686	526	Neurite_KO_Rep1	Neurite	KO	Rep1
ENSMUSG00000061578.199|Ksr2	365	272	Neurite_KO_Rep1	Neurite	KO	Rep1
ENSMUSG00000028439.239|Fam219a|33:39;67:71;117:126;145:149	522	385	Neurite_KO_Rep1	Neurite	KO	Rep1
ENSMUSG00000031028.89|Tub	752	570	Neurite_KO_Rep1	Neurite	KO	Rep1
ENSMUSG00000090935.5|Synj2bp|204:208	431	318	Neurite_KO_Rep1	Neurite	KO	Rep1
ENSMUSG00000061578.414|Ksr2	491	390	Neurite_KO_Rep1	Neurite	KO	Rep1
ENSMUSG00000042529.440|Kcnj12|116:120	979	819	Neurite_KO_Rep1	Neurite	KO	Rep1
ENSMUSG00000061578.893|Ksr2	215	164	Neurite_KO_Rep1	Neurite	KO	Rep1
ENSMUSG00000058297.86|Spock2	1035	742	Neurite_KO_Rep1	Neurite	KO	Rep1
ENSMUSG00000029636.295|Wasf3	1041	782	Neurite_KO_Rep1	Neurite	KO	Rep1
ENSMUSG00000031028.161|Tub|10:15;95:100	1240	914	Neurite_KO_Rep1	Neurite	KO	Rep1
ENSMUSG00000090935.382|Synj2bp	689	523	Neurite_KO_Rep1	Neurite	KO	Rep1
ENSMUSG00000043670.300|Diras1|90:94;102:107	380	278	Neurite_KO_Rep1	Neurite	KO	Rep1
ENSMUSG00000022095.259|Fam160b2	15056	9887	Neurite_KO_Rep1	Neurite	KO	Rep1
ENSMUSG00000061578.1442|Ksr2	16635	10919	Neurite_KO_Rep1	Neurite	KO	Rep1
ENSMUSG00000058297.271|Spock2	4829	3592	Neurite_KO_Rep1	Neurite	KO	Rep1
ENSMUSG00000028439.269|Fam219a	1331	1017	Neurite_KO_Rep1	Neurite	KO	Rep1
ENSMUSG00000090935.461|Synj2bp	855	644	Neurite_KO_Rep1	Neurite	KO	Rep1
ENSMUSG00000058297.226|Spock2	688	518	Neurite_KO_Rep1	Neurite	KO	Rep1
ENSMUSG00000043670.216|Diras1|31:35;64:76;100:105;108:112;117:121;231:235	2020	1463	Neurite_KO_Rep1	Neurite	KO	Rep1
ENSMUSG00000043670.281|Diras1	3372	2504	Neurite_KO_Rep1	Neurite	KO	Rep1
ENSMUSG00000028439.219|Fam219a|153:159;187:191;237:246	329	237	Neurite_KO_Rep1	Neurite	KO	Rep1
ENSMUSG00000090935.233|Synj2bp	209	169	Neurite_KO_Rep1	Neurite	KO	Rep1
ENSMUSG00000061578.1459|Ksr2|84:88	10367	7156	Neurite_KO_Rep1	Neurite	KO	Rep1
ENSMUSG00000042529.135|Kcnj12|160:164	165	148	Neurite_KO_Rep1	Neurite	KO	Rep1
ENSMUSG00000029028.28|Lrrc47	14894	10009	Neurite_KO_Rep1	Neurite	KO	Rep1
ENSMUSG00000090935.645|Synj2bp	1605	1351	Neurite_KO_Rep1	Neurite	KO	Rep1
ENSMUSG00000004113.305|Cacna1b	4745	3460	Neurite_KO_Rep1	Neurite	KO	Rep1
ENSMUSG00000029636.452|Wasf3	2602	1910	Neurite_KO_Rep1	Neurite	KO	Rep1
ENSMUSG00000028439.143|Fam219a	993	761	Neurite_KO_Rep1	Neurite	KO	Rep1
ENSMUSG00000061578.1093|Ksr2	3437	2511	Neurite_KO_Rep1	Neurite	KO	Rep1
ENSMUSG00000034801.125|Sos2	1895	1377	Neurite_KO_Rep1	Neurite	KO	Rep1
ENSMUSG00000028439.252|Fam219a	713	519	Neurite_KO_Rep1	Neurite	KO	Rep1
ENSMUSG00000032194.245|Kank2	2913	2169	Neurite_KO_Rep1	Neurite	KO	Rep1
ENSMUSG00000031028.442|Tub	1504	1125	Neurite_KO_Rep1	Neurite	KO	Rep1
ENSMUSG00000061578.163|Ksr2|25:29	390	291	Neurite_KO_Rep1	Neurite	KO	Rep1
ENSMUSG00000042529.318|Kcnj12|162:166;201:207;223:231	566	422	Neurite_KO_Rep1	Neurite	KO	Rep1
ENSMUSG00000031028.77|Tub	545	390	Neurite_KO_Rep1	Neurite	KO	Rep1
ENSMUSG00000061578.991|Ksr2	469	361	Neurite_KO_Rep1	Neurite	KO	Rep1
ENSMUSG00000061578.1448|Ksr2|55:59;150:154	1587	1184	Neurite_KO_Rep1	Neurite	KO	Rep1
ENSMUSG00000032194.306|Kank2	395	293	Neurite_KO_Rep1	Neurite	KO	Rep1
ENSMUSG00000031028.120|Tub|180:184;256:260	160	128	Neurite_KO_Rep1	Neurite	KO	Rep1
ENSMUSG00000061578.1070|Ksr2	295	228	Neurite_KO_Rep1	Neurite	KO	Rep1
ENSMUSG00000029636.21|Wasf3	1013	727	Neurite_KO_Rep1	Neurite	KO	Rep1
ENSMUSG00000090935.607|Synj2bp	454	348	Neurite_KO_Rep1	Neurite	KO	Rep1
ENSMUSG00000061578.1343|Ksr2	682	509	Neurite_KO_Rep1	Neurite	KO	Rep1
ENSMUSG00000061578.1107|Ksr2	1085	814	Neurite_KO_Rep1	Neurite	KO	Rep1
ENSMUSG00000034801.241|Sos2	656	489	Neurite_KO_Rep1	Neurite	KO	Rep1
ENSMUSG00000028439.272|Fam219a|208:212	1310	990	Neurite_KO_Rep1	Neurite	KO	Rep1
ENSMUSG00000058297.452|Spock2|147:151	549	465	Neurite_KO_Rep1	Neurite	KO	Rep1
ENSMUSG00000058297.31|Spock2|65:69;73:86;95:106;120:126;135:144;150:175	960	717	Neurite_KO_Rep1	Neurite	KO	Rep1
ENSMUSG00000043670.254|Diras1|3:7;113:125;136:142;167:175;211:216;236:240;246:250	199	149	Neurite_KO_Rep1	Neurite	KO	Rep1
ENSMUSG00000022095.255|Fam160b2	11106	7788	Neurite_KO_Rep1	Neurite	KO	Rep1
ENSMUSG00000004113.300|Cacna1b	3428	2652	Neurite_KO_Rep1	Neurite	KO	Rep1
ENSMUSG00000004113.286|Cacna1b	3477	2627	Neurite_KO_Rep1	Neurite	KO	Rep1
ENSMUSG00000058297.258|Spock2	2910	2193	Neurite_KO_Rep1	Neurite	KO	Rep1
ENSMUSG00000090935.35|Synj2bp|48:52;234:238	1172	907	Neurite_KO_Rep1	Neurite	KO	Rep1
ENSMUSG00000028439.67|Fam219a|226:230	278	211	Neurite_KO_Rep1	Neurite	KO	Rep1
ENSMUSG00000043670.188|Diras1	1458	1118	Neurite_KO_Rep1	Neurite	KO	Rep1
ENSMUSG00000042529.469|Kcnj12|101:105	176	138	Neurite_KO_Rep1	Neurite	KO	Rep1
ENSMUSG00000058297.411|Spock2|14:20	364	285	Neurite_KO_Rep1	Neurite	KO	Rep1
ENSMUSG00000029028.252|Lrrc47|144:148	257	226	Neurite_KO_Rep1	Neurite	KO	Rep1
ENSMUSG00000029028.68|Lrrc47	7798	5542	Neurite_KO_Rep1	Neurite	KO	Rep1
ENSMUSG00000038916.36|Soga3	782	627	Neurite_KO_Rep1	Neurite	KO	Rep1
ENSMUSG00000042529.128|Kcnj12|202:206	372	285	Neurite_KO_Rep1	Neurite	KO	Rep1
ENSMUSG00000022095.203|Fam160b2	6405	4879	Neurite_KO_Rep1	Neurite	KO	Rep1
ENSMUSG00000061578.588|Ksr2	208	166	Neurite_KO_Rep1	Neurite	KO	Rep1
ENSMUSG00000061578.834|Ksr2	652	471	Neurite_KO_Rep1	Neurite	KO	Rep1
ENSMUSG00000031028.270|Tub	913	701	Neurite_KO_Rep1	Neurite	KO	Rep1
ENSMUSG00000042529.434|Kcnj12	1575	1389	Neurite_KO_Rep1	Neurite	KO	Rep1
ENSMUSG00000022095.242|Fam160b2	45239	23801	Neurite_KO_Rep1	Neurite	KO	Rep1
ENSMUSG00000058297.444|Spock2|195:199	941	706	Neurite_KO_Rep1	Neurite	KO	Rep1
ENSMUSG00000058297.458|Spock2|111:115	809	660	Neurite_KO_Rep1	Neurite	KO	Rep1
ENSMUSG00000028439.27|Fam219a	327	282	Neurite_KO_Rep1	Neurite	KO	Rep1
ENSMUSG00000042529.427|Kcnj12	2506	1834	Neurite_KO_Rep1	Neurite	KO	Rep1
ENSMUSG00000061578.836|Ksr2	1103	845	Neurite_KO_Rep1	Neurite	KO	Rep1
ENSMUSG00000090935.147|Synj2bp	1637	1195	Neurite_KO_Rep1	Neurite	KO	Rep1
ENSMUSG00000061578.1457|Ksr2|1:5;96:100	7861	5671	Neurite_KO_Rep1	Neurite	KO	Rep1
ENSMUSG00000058297.404|Spock2|56:62	542	423	Neurite_KO_Rep1	Neurite	KO	Rep1
ENSMUSG00000031028.563|Tub	1207	890	Neurite_KO_Rep1	Neurite	KO	Rep1
ENSMUSG00000043670.261|Diras1	16845	11352	Neurite_KO_Rep1	Neurite	KO	Rep1
ENSMUSG00000058297.512|Spock2	1642	1227	Neurite_KO_Rep1	Neurite	KO	Rep1
ENSMUSG00000058297.253|Spock2	1654	1348	Neurite_KO_Rep1	Neurite	KO	Rep1
ENSMUSG00000022095.236|Fam160b2	48744	26292	Neurite_KO_Rep1	Neurite	KO	Rep1
ENSMUSG00000032194.42|Kank2|51:55	1230	941	Neurite_KO_Rep1	Neurite	KO	Rep1
ENSMUSG00000032194.263|Kank2|157:161;244:248	9363	6525	Neurite_KO_Rep1	Neurite	KO	Rep1
ENSMUSG00000061578.347|Ksr2|12:16	494	364	Neurite_KO_Rep1	Neurite	KO	Rep1
ENSMUSG00000004113.284|Cacna1b	2599	2021	Neurite_KO_Rep1	Neurite	KO	Rep1
ENSMUSG00000031028.426|Tub	365	282	Neurite_KO_Rep1	Neurite	KO	Rep1
ENSMUSG00000043670.180|Diras1|47:51;144:148;178:182;192:201;207:214;247:251	1434	1060	Neurite_KO_Rep1	Neurite	KO	Rep1
ENSMUSG00000061578.1255|Ksr2	761	597	Neurite_KO_Rep1	Neurite	KO	Rep1
ENSMUSG00000061578.1451|Ksr2	11650	7974	Neurite_KO_Rep1	Neurite	KO	Rep1
ENSMUSG00000090935.264|Synj2bp	2111	1557	Neurite_KO_Rep1	Neurite	KO	Rep1
ENSMUSG00000032194.74|Kank2|140:144	1097	930	Neurite_KO_Rep1	Neurite	KO	Rep1
ENSMUSG00000029636.431|Wasf3	4199	3117	Neurite_KO_Rep1	Neurite	KO	Rep1
ENSMUSG00000031028.606|Tub|74:78	1100	812	Neurite_KO_Rep1	Neurite	KO	Rep1
ENSMUSG00000034801.237|Sos2|122:130	757	630	Neurite_KO_Rep1	Neurite	KO	Rep1
ENSMUSG00000032194.157|Kank2	335	250	Neurite_KO_Rep1	Neurite	KO	Rep1
ENSMUSG00000034801.100|Sos2	324	247	Neurite_KO_Rep1	Neurite	KO	Rep1
ENSMUSG00000061578.484|Ksr2|125:130	375	324	Neurite_KO_Rep1	Neurite	KO	Rep1
ENSMUSG00000004113.322|Cacna1b	2096	1586	Neurite_KO_Rep1	Neurite	KO	Rep1
ENSMUSG00000034801.119|Sos2	1403	1019	Neurite_KO_Rep1	Neurite	KO	Rep1
ENSMUSG00000004113.369|Cacna1b|171:176	409	333	Neurite_KO_Rep1	Neurite	KO	Rep1
ENSMUSG00000061578.1513|Ksr2	640	471	Neurite_KO_Rep1	Neurite	KO	Rep1
ENSMUSG00000035202.20|Lars2|248:252	523	382	Neurite_KO_Rep1	Neurite	KO	Rep1
ENSMUSG00000029636.20|Wasf3|34:39;111:115;157:161	1555	1162	Neurite_KO_Rep1	Neurite	KO	Rep1
ENSMUSG00000061578.982|Ksr2	360	278	Neurite_KO_Rep1	Neurite	KO	Rep1
ENSMUSG00000004113.196|Cacna1b	2132	1783	Neurite_KO_Rep1	Neurite	KO	Rep1
ENSMUSG00000035279.38|Ssc5d|230:235	1218	896	Neurite_KO_Rep1	Neurite	KO	Rep1
ENSMUSG00000061578.109|Ksr2	290	229	Neurite_KO_Rep1	Neurite	KO	Rep1
ENSMUSG00000004113.123|Cacna1b|7:11;23:28;144:148	546	405	Neurite_KO_Rep1	Neurite	KO	Rep1
ENSMUSG00000022095.232|Fam160b2	21967	14942	Neurite_KO_Rep1	Neurite	KO	Rep1
ENSMUSG00000061578.643|Ksr2|29:33;214:218	562	422	Neurite_KO_Rep1	Neurite	KO	Rep1
ENSMUSG00000032194.145|Kank2	836	633	Neurite_KO_Rep1	Neurite	KO	Rep1
ENSMUSG00000031028.502|Tub	3086	2249	Neurite_KO_Rep1	Neurite	KO	Rep1
ENSMUSG00000090935.4|Synj2bp|210:214	520	389	Neurite_KO_Rep1	Neurite	KO	Rep1
ENSMUSG00000043670.153|Diras1|139:144;209:213	452	323	Neurite_KO_Rep1	Neurite	KO	Rep1
ENSMUSG00000061578.1215|Ksr2|73:77	269	202	Neurite_KO_Rep1	Neurite	KO	Rep1
ENSMUSG00000032194.187|Kank2	408	320	Neurite_KO_Rep1	Neurite	KO	Rep1
ENSMUSG00000032194.14|Kank2|219:223	148	117	Neurite_KO_Rep1	Neurite	KO	Rep1
ENSMUSG00000043670.201|Diras1	1399	1031	Neurite_KO_Rep1	Neurite	KO	Rep1
ENSMUSG00000029636.502|Wasf3	2933	2132	Neurite_KO_Rep1	Neurite	KO	Rep1
ENSMUSG00000029028.236|Lrrc47|240:244	457	331	Neurite_KO_Rep1	Neurite	KO	Rep1
ENSMUSG00000061578.1517|Ksr2	200	155	Neurite_KO_Rep1	Neurite	KO	Rep1
ENSMUSG00000042529.408|Kcnj12	2435	1839	Neurite_KO_Rep1	Neurite	KO	Rep1
ENSMUSG00000032194.266|Kank2	4330	3174	Neurite_KO_Rep1	Neurite	KO	Rep1
ENSMUSG00000061578.716|Ksr2	772	573	Neurite_KO_Rep1	Neurite	KO	Rep1
ENSMUSG00000032194.76|Kank2|128:132	1292	1122	Neurite_KO_Rep1	Neurite	KO	Rep1
ENSMUSG00000032194.250|Kank2	2729	2015	Neurite_KO_Rep1	Neurite	KO	Rep1
ENSMUSG00000032194.280|Kank2	3113	2313	Neurite_KO_Rep1	Neurite	KO	Rep1
ENSMUSG00000058297.235|Spock2|147:153;251:259	782	580	Neurite_KO_Rep1	Neurite	KO	Rep1
ENSMUSG00000004113.60|Cacna1b|222:226	455	335	Neurite_KO_Rep1	Neurite	KO	Rep1
ENSMUSG00000090935.54|Synj2bp	350	271	Neurite_KO_Rep1	Neurite	KO	Rep1
ENSMUSG00000090935.178|Synj2bp	920	692	Neurite_KO_Rep1	Neurite	KO	Rep1
ENSMUSG00000058297.9|Spock2	1569	1208	Neurite_KO_Rep1	Neurite	KO	Rep1
ENSMUSG00000042529.418|Kcnj12	1616	1248	Neurite_KO_Rep1	Neurite	KO	Rep1
ENSMUSG00000029636.318|Wasf3	3614	2591	Neurite_KO_Rep1	Neurite	KO	Rep1
ENSMUSG00000022095.248|Fam160b2	23314	14544	Neurite_KO_Rep1	Neurite	KO	Rep1
ENSMUSG00000061578.542|Ksr2	1097	827	Neurite_KO_Rep1	Neurite	KO	Rep1
ENSMUSG00000022095.227|Fam160b2	10096	8073	Neurite_KO_Rep1	Neurite	KO	Rep1
ENSMUSG00000022095.166|Fam160b2	334	267	Neurite_KO_Rep1	Neurite	KO	Rep1
ENSMUSG00000034801.196|Sos2	1243	935	Neurite_KO_Rep1	Neurite	KO	Rep1
ENSMUSG00000032194.274|Kank2	5840	4175	Neurite_KO_Rep1	Neurite	KO	Rep1
ENSMUSG00000028439.411|Fam219a	85	64	Neurite_KO_Rep1	Neurite	KO	Rep1
ENSMUSG00000061578.310|Ksr2	401	299	Neurite_KO_Rep1	Neurite	KO	Rep1
ENSMUSG00000058297.256|Spock2|21:27;125:133;144:186	494	384	Neurite_KO_Rep1	Neurite	KO	Rep1
ENSMUSG00000004113.231|Cacna1b	101	77	Neurite_KO_Rep1	Neurite	KO	Rep1
ENSMUSG00000061578.1302|Ksr2	313	253	Neurite_KO_Rep1	Neurite	KO	Rep1
ENSMUSG00000061578.1463|Ksr2|60:64	6613	4771	Neurite_KO_Rep1	Neurite	KO	Rep1
ENSMUSG00000031028.252|Tub	982	735	Neurite_KO_Rep1	Neurite	KO	Rep1
ENSMUSG00000038916.59|Soga3	1891	1352	Neurite_KO_Rep1	Neurite	KO	Rep1
ENSMUSG00000029636.211|Wasf3|190:194	833	622	Neurite_KO_Rep1	Neurite	KO	Rep1
ENSMUSG00000028439.214|Fam219a	357	283	Neurite_KO_Rep1	Neurite	KO	Rep1
ENSMUSG00000004113.92|Cacna1b	207	158	Neurite_KO_Rep1	Neurite	KO	Rep1
ENSMUSG00000061578.1165|Ksr2	678	505	Neurite_KO_Rep1	Neurite	KO	Rep1
ENSMUSG00000031028.234|Tub	1250	912	Neurite_KO_Rep1	Neurite	KO	Rep1
ENSMUSG00000031028.617|Tub	2034	1521	Neurite_KO_Rep1	Neurite	KO	Rep1
ENSMUSG00000004113.330|Cacna1b	1238	951	Neurite_KO_Rep1	Neurite	KO	Rep1
ENSMUSG00000031028.31|Tub	361	313	Neurite_KO_Rep1	Neurite	KO	Rep1
ENSMUSG00000031028.31|Tub|122:126	314	266	Neurite_KO_Rep1	Neurite	KO	Rep1
ENSMUSG00000031028.176|Tub	1014	748	Neurite_KO_Rep1	Neurite	KO	Rep1
ENSMUSG00000043670.102|Diras1	303	247	Neurite_KO_Rep1	Neurite	KO	Rep1
ENSMUSG00000061578.771|Ksr2	1216	935	Neurite_KO_Rep1	Neurite	KO	Rep1
ENSMUSG00000058297.19|Spock2|137:141;145:158;167:178;192:198;207:216;222:247	514	396	Neurite_KO_Rep1	Neurite	KO	Rep1
ENSMUSG00000061578.1433|Ksr2	10001	7046	Neurite_KO_Rep1	Neurite	KO	Rep1
ENSMUSG00000032194.144|Kank2	655	490	Neurite_KO_Rep1	Neurite	KO	Rep1
ENSMUSG00000058297.56|Spock2|1:25	146	109	Neurite_KO_Rep1	Neurite	KO	Rep1
ENSMUSG00000032194.18|Kank2	278	215	Neurite_KO_Rep1	Neurite	KO	Rep1
ENSMUSG00000032194.138|Kank2	202	154	Neurite_KO_Rep1	Neurite	KO	Rep1
ENSMUSG00000029028.69|Lrrc47	11815	8036	Neurite_KO_Rep1	Neurite	KO	Rep1
ENSMUSG00000061578.993|Ksr2	467	359	Neurite_KO_Rep1	Neurite	KO	Rep1
ENSMUSG00000029636.57|Wasf3	2677	2231	Neurite_KO_Rep1	Neurite	KO	Rep1
ENSMUSG00000032194.232|Kank2	652	489	Neurite_KO_Rep1	Neurite	KO	Rep1
ENSMUSG00000028439.284|Fam219a|136:140	1153	982	Neurite_KO_Rep1	Neurite	KO	Rep1
ENSMUSG00000022095.222|Fam160b2	7199	5787	Neurite_KO_Rep1	Neurite	KO	Rep1
ENSMUSG00000058297.22|Spock2	2501	1853	Neurite_KO_Rep1	Neurite	KO	Rep1
ENSMUSG00000090935.752|Synj2bp	1125	817	Neurite_KO_Rep1	Neurite	KO	Rep1
ENSMUSG00000022095.124|Fam160b2	898	708	Neurite_KO_Rep1	Neurite	KO	Rep1
ENSMUSG00000058297.275|Spock2	2455	1877	Neurite_KO_Rep1	Neurite	KO	Rep1
ENSMUSG00000032194.91|Kank2	1657	1284	Neurite_KO_Rep1	Neurite	KO	Rep1
ENSMUSG00000061578.1355|Ksr2	941	690	Neurite_KO_Rep1	Neurite	KO	Rep1
ENSMUSG00000061578.784|Ksr2	1201	891	Neurite_KO_Rep1	Neurite	KO	Rep1
ENSMUSG00000061578.1053|Ksr2	179	138	Neurite_KO_Rep1	Neurite	KO	Rep1
ENSMUSG00000029636.409|Wasf3	4914	3659	Neurite_KO_Rep1	Neurite	KO	Rep1
ENSMUSG00000031028.175|Tub	1459	1095	Neurite_KO_Rep1	Neurite	KO	Rep1
ENSMUSG00000058297.310|Spock2	469	342	Neurite_KO_Rep1	Neurite	KO	Rep1
ENSMUSG00000004113.136|Cacna1b	2074	1495	Neurite_KO_Rep1	Neurite	KO	Rep1
ENSMUSG00000058297.59|Spock2|1:7	1941	1420	Neurite_KO_Rep1	Neurite	KO	Rep1
ENSMUSG00000004113.299|Cacna1b	3418	2600	Neurite_KO_Rep1	Neurite	KO	Rep1
ENSMUSG00000061578.1232|Ksr2|165:169;218:222	438	351	Neurite_KO_Rep1	Neurite	KO	Rep1
ENSMUSG00000042529.311|Kcnj12	615	455	Neurite_KO_Rep1	Neurite	KO	Rep1
ENSMUSG00000058297.482|Spock2|241:245	784	586	Neurite_KO_Rep1	Neurite	KO	Rep1
ENSMUSG00000061578.1471|Ksr2	11452	7851	Neurite_KO_Rep1	Neurite	KO	Rep1
ENSMUSG00000004113.281|Cacna1b	1361	1142	Neurite_KO_Rep1	Neurite	KO	Rep1
ENSMUSG00000061578.134|Ksr2	534	405	Neurite_KO_Rep1	Neurite	KO	Rep1
ENSMUSG00000061578.1472|Ksr2	9778	6786	Neurite_KO_Rep1	Neurite	KO	Rep1
ENSMUSG00000061578.53|Ksr2	861	658	Neurite_KO_Rep1	Neurite	KO	Rep1
ENSMUSG00000031028.561|Tub	562	401	Neurite_KO_Rep1	Neurite	KO	Rep1
ENSMUSG00000042529.41|Kcnj12	1040	796	Neurite_KO_Rep1	Neurite	KO	Rep1
ENSMUSG00000061578.1438|Ksr2|115:119;210:214	6889	4926	Neurite_KO_Rep1	Neurite	KO	Rep1
ENSMUSG00000061578.963|Ksr2	769	592	Neurite_KO_Rep1	Neurite	KO	Rep1
ENSMUSG00000028439.155|Fam219a	619	476	Neurite_KO_Rep1	Neurite	KO	Rep1
ENSMUSG00000029028.76|Lrrc47|3:7;9:13;25:30;32:36;53:57;59:63;70:74;76:80;97:101;103:107;119:124;132:136;138:142;153:157	398	316	Neurite_KO_Rep1	Neurite	KO	Rep1
ENSMUSG00000032194.276|Kank2	6961	4938	Neurite_KO_Rep1	Neurite	KO	Rep1
ENSMUSG00000061578.1439|Ksr2	17740	11386	Neurite_KO_Rep1	Neurite	KO	Rep1
ENSMUSG00000061578.1519|Ksr2	155	121	Neurite_KO_Rep1	Neurite	KO	Rep1
ENSMUSG00000061578.768|Ksr2|23:27;79:83	1001	760	Neurite_KO_Rep1	Neurite	KO	Rep1
ENSMUSG00000022095.208|Fam160b2	6618	4996	Neurite_KO_Rep1	Neurite	KO	Rep1
ENSMUSG00000022095.105|Fam160b2|37:41	232	169	Neurite_KO_Rep1	Neurite	KO	Rep1
ENSMUSG00000090935.637|Synj2bp	241	170	Neurite_KO_Rep1	Neurite	KO	Rep1
ENSMUSG00000058297.457|Spock2|117:121	712	614	Neurite_KO_Rep1	Neurite	KO	Rep1
ENSMUSG00000029636.434|Wasf3	5090	3704	Neurite_KO_Rep1	Neurite	KO	Rep1
ENSMUSG00000022095.100|Fam160b2|67:71	219	150	Neurite_KO_Rep1	Neurite	KO	Rep1
ENSMUSG00000061578.999|Ksr2	1097	817	Neurite_KO_Rep1	Neurite	KO	Rep1
ENSMUSG00000031028.308|Tub	965	843	Neurite_KO_Rep1	Neurite	KO	Rep1
ENSMUSG00000022095.190|Fam160b2	2275	1863	Neurite_KO_Rep1	Neurite	KO	Rep1
ENSMUSG00000058297.55|Spock2|6:31	550	426	Neurite_KO_Rep1	Neurite	KO	Rep1
ENSMUSG00000061578.770|Ksr2	443	338	Neurite_KO_Rep1	Neurite	KO	Rep1
ENSMUSG00000058297.394|Spock2	1082	926	Neurite_KO_Rep1	Neurite	KO	Rep1
ENSMUSG00000029636.108|Wasf3	873	657	Neurite_KO_Rep1	Neurite	KO	Rep1
ENSMUSG00000029636.453|Wasf3	5239	3747	Neurite_KO_Rep1	Neurite	KO	Rep1
ENSMUSG00000031028.107|Tub|44:48	1813	1345	Neurite_KO_Rep1	Neurite	KO	Rep1
ENSMUSG00000061578.1476|Ksr2	10908	7437	Neurite_KO_Rep1	Neurite	KO	Rep1
ENSMUSG00000028439.275|Fam219a	1520	1164	Neurite_KO_Rep1	Neurite	KO	Rep1
ENSMUSG00000058297.221|Spock2	415	317	Neurite_KO_Rep1	Neurite	KO	Rep1
ENSMUSG00000058297.557|Spock2|111:115;243:249	563	423	Neurite_KO_Rep1	Neurite	KO	Rep1
ENSMUSG00000029636.507|Wasf3|16:20	2871	2123	Neurite_KO_Rep1	Neurite	KO	Rep1
ENSMUSG00000028439.257|Fam219a	405	292	Neurite_KO_Rep1	Neurite	KO	Rep1
ENSMUSG00000090935.362|Synj2bp	1744	1272	Neurite_KO_Rep1	Neurite	KO	Rep1
ENSMUSG00000004113.481|Cacna1b|195:200	139	113	Neurite_KO_Rep1	Neurite	KO	Rep1
ENSMUSG00000061578.798|Ksr2|251:255	1131	849	Neurite_KO_Rep1	Neurite	KO	Rep1
ENSMUSG00000029636.229|Wasf3	376	287	Neurite_KO_Rep1	Neurite	KO	Rep1
ENSMUSG00000090935.374|Synj2bp	929	719	Neurite_KO_Rep1	Neurite	KO	Rep1
ENSMUSG00000042529.118|Kcnj12	313	236	Neurite_KO_Rep1	Neurite	KO	Rep1
ENSMUSG00000029028.12|Lrrc47	5834	4338	Neurite_KO_Rep1	Neurite	KO	Rep1
ENSMUSG00000061578.448|Ksr2	4646	3330	Neurite_KO_Rep1	Neurite	KO	Rep1
ENSMUSG00000028439.366|Fam219a	261	227	Neurite_KO_Rep1	Neurite	KO	Rep1
ENSMUSG00000090935.452|Synj2bp	1116	837	Neurite_KO_Rep1	Neurite	KO	Rep1
ENSMUSG00000061578.613|Ksr2|170:174;209:213	200	151	Neurite_KO_Rep1	Neurite	KO	Rep1
ENSMUSG00000004113.120|Cacna1b	1460	1088	Neurite_KO_Rep1	Neurite	KO	Rep1
ENSMUSG00000058297.554|Spock2|129:133	1091	942	Neurite_KO_Rep1	Neurite	KO	Rep1
ENSMUSG00000058297.169|Spock2	548	421	Neurite_KO_Rep1	Neurite	KO	Rep1
ENSMUSG00000061578.734|Ksr2|227:231	742	561	Neurite_KO_Rep1	Neurite	KO	Rep1
ENSMUSG00000031028.296|Tub|193:197	582	457	Neurite_KO_Rep1	Neurite	KO	Rep1
ENSMUSG00000004113.292|Cacna1b	3076	2318	Neurite_KO_Rep1	Neurite	KO	Rep1
ENSMUSG00000022095.261|Fam160b2	10235	7201	Neurite_KO_Rep1	Neurite	KO	Rep1
ENSMUSG00000043670.236|Diras1	581	448	Neurite_KO_Rep1	Neurite	KO	Rep1
ENSMUSG00000032194.280|Kank2|55:59;142:146	937	725	Neurite_KO_Rep1	Neurite	KO	Rep1
ENSMUSG00000061578.1462|Ksr2|66:70	8771	6156	Neurite_KO_Rep1	Neurite	KO	Rep1
ENSMUSG00000061578.423|Ksr2	301	236	Neurite_KO_Rep1	Neurite	KO	Rep1
ENSMUSG00000042529.91|Kcnj12|12:16	512	388	Neurite_KO_Rep1	Neurite	KO	Rep1
ENSMUSG00000061578.98|Ksr2|188:192	394	298	Neurite_KO_Rep1	Neurite	KO	Rep1
ENSMUSG00000090935.523|Synj2bp	453	390	Neurite_KO_Rep1	Neurite	KO	Rep1
ENSMUSG00000061578.416|Ksr2	831	655	Neurite_KO_Rep1	Neurite	KO	Rep1
ENSMUSG00000022095.39|Fam160b2	177	148	Neurite_KO_Rep1	Neurite	KO	Rep1
ENSMUSG00000032194.271|Kank2	8856	6202	Neurite_KO_Rep1	Neurite	KO	Rep1
ENSMUSG00000029636.408|Wasf3	5491	4065	Neurite_KO_Rep1	Neurite	KO	Rep1
ENSMUSG00000061578.159|Ksr2|1:13;49:53	354	274	Neurite_KO_Rep1	Neurite	KO	Rep1
ENSMUSG00000032194.261|Kank2	5223	3842	Neurite_KO_Rep1	Neurite	KO	Rep1
ENSMUSG00000004113.92|Cacna1b|30:34;193:197;209:214	170	133	Neurite_KO_Rep1	Neurite	KO	Rep1
ENSMUSG00000004113.170|Cacna1b|40:44;97:101;105:109;120:124	265	189	Neurite_KO_Rep1	Neurite	KO	Rep1
ENSMUSG00000034801.138|Sos2	1238	907	Neurite_KO_Rep1	Neurite	KO	Rep1
ENSMUSG00000029028.31|Lrrc47|19:23;35:40;42:46;58:62;65:69;71:75;87:92;94:98;115:119;121:125;137:141;144:148;150:154;177:181;196:200;202:206;218:222;225:229;250:254	493	369	Neurite_KO_Rep1	Neurite	KO	Rep1
ENSMUSG00000029028.245|Lrrc47	1157	855	Neurite_KO_Rep1	Neurite	KO	Rep1
ENSMUSG00000061578.1143|Ksr2	603	478	Neurite_KO_Rep1	Neurite	KO	Rep1
ENSMUSG00000061578.1465|Ksr2|48:52	7279	5220	Neurite_KO_Rep1	Neurite	KO	Rep1
ENSMUSG00000004113.24|Cacna1b	804	618	Neurite_KO_Rep1	Neurite	KO	Rep1
ENSMUSG00000058297.268|Spock2	2773	2117	Neurite_KO_Rep1	Neurite	KO	Rep1
ENSMUSG00000029636.505|Wasf3|28:32	1735	1348	Neurite_KO_Rep1	Neurite	KO	Rep1
ENSMUSG00000031028.297|Tub	428	333	Neurite_KO_Rep1	Neurite	KO	Rep1
ENSMUSG00000061578.1450|Ksr2	8951	6213	Neurite_KO_Rep1	Neurite	KO	Rep1
ENSMUSG00000043670.213|Diras1|9:16;49:53;82:94;118:123;126:130;135:139;249:253	750	543	Neurite_KO_Rep1	Neurite	KO	Rep1
ENSMUSG00000058297.4|Spock2	326	262	Neurite_KO_Rep1	Neurite	KO	Rep1
ENSMUSG00000043670.93|Diras1	859	631	Neurite_KO_Rep1	Neurite	KO	Rep1
ENSMUSG00000058297.123|Spock2	532	400	Neurite_KO_Rep1	Neurite	KO	Rep1
ENSMUSG00000090935.194|Synj2bp	153	116	Neurite_KO_Rep1	Neurite	KO	Rep1
ENSMUSG00000022095.225|Fam160b2	7233	6050	Neurite_KO_Rep1	Neurite	KO	Rep1
ENSMUSG00000090935.247|Synj2bp	753	567	Neurite_KO_Rep1	Neurite	KO	Rep1
ENSMUSG00000090935.523|Synj2bp|116:122	443	384	Neurite_KO_Rep1	Neurite	KO	Rep1
ENSMUSG00000042529.312|Kcnj12|198:202;237:243	590	442	Neurite_KO_Rep1	Neurite	KO	Rep1
ENSMUSG00000029636.155|Wasf3	353	275	Neurite_KO_Rep1	Neurite	KO	Rep1
ENSMUSG00000029028.18|Lrrc47|12:16;18:22;34:39;41:45;47:51;63:68;70:74;76:80;97:101;113:118;120:124;136:140;143:147;149:153;165:170;172:176;193:197;199:203;215:219;222:226;228:232;255:259	666	489	Neurite_KO_Rep1	Neurite	KO	Rep1
ENSMUSG00000022095.196|Fam160b2	4497	3479	Neurite_KO_Rep1	Neurite	KO	Rep1
ENSMUSG00000029636.307|Wasf3	1835	1377	Neurite_KO_Rep1	Neurite	KO	Rep1
ENSMUSG00000028439.45|Fam219a	759	584	Neurite_KO_Rep1	Neurite	KO	Rep1
ENSMUSG00000090935.419|Synj2bp	289	213	Neurite_KO_Rep1	Neurite	KO	Rep1
ENSMUSG00000004113.129|Cacna1b	1575	1346	Neurite_KO_Rep1	Neurite	KO	Rep1
ENSMUSG00000004113.1|Cacna1b	526	386	Neurite_KO_Rep1	Neurite	KO	Rep1
ENSMUSG00000058297.23|Spock2	3080	2274	Neurite_KO_Rep1	Neurite	KO	Rep1
ENSMUSG00000043670.273|Diras1	8442	6072	Neurite_KO_Rep1	Neurite	KO	Rep1
ENSMUSG00000022095.241|Fam160b2	31297	18662	Neurite_KO_Rep1	Neurite	KO	Rep1
ENSMUSG00000029636.494|Wasf3	4122	2936	Neurite_KO_Rep1	Neurite	KO	Rep1
ENSMUSG00000090935.270|Synj2bp	1271	965	Neurite_KO_Rep1	Neurite	KO	Rep1
ENSMUSG00000004113.266|Cacna1b	230	187	Neurite_KO_Rep1	Neurite	KO	Rep1
ENSMUSG00000061578.1275|Ksr2	309	244	Neurite_KO_Rep1	Neurite	KO	Rep1
ENSMUSG00000090935.234|Synj2bp	315	240	Neurite_KO_Rep1	Neurite	KO	Rep1
ENSMUSG00000035279.45|Ssc5d	719	506	Neurite_KO_Rep1	Neurite	KO	Rep1
ENSMUSG00000058297.97|Spock2	1376	1163	Neurite_KO_Rep1	Neurite	KO	Rep1
ENSMUSG00000031028.555|Tub	1413	1033	Neurite_KO_Rep1	Neurite	KO	Rep1
ENSMUSG00000022095.231|Fam160b2	16062	11785	Neurite_KO_Rep1	Neurite	KO	Rep1
ENSMUSG00000090935.305|Synj2bp	510	414	Neurite_KO_Rep1	Neurite	KO	Rep1
ENSMUSG00000031028.79|Tub	1339	995	Neurite_KO_Rep1	Neurite	KO	Rep1
ENSMUSG00000043670.355|Diras1	369	320	Neurite_KO_Rep1	Neurite	KO	Rep1
ENSMUSG00000090935.519|Synj2bp	1300	1134	Neurite_KO_Rep1	Neurite	KO	Rep1
ENSMUSG00000043670.187|Diras1	1209	922	Neurite_KO_Rep1	Neurite	KO	Rep1
ENSMUSG00000031028.254|Tub	2546	1881	Neurite_KO_Rep1	Neurite	KO	Rep1
ENSMUSG00000031028.164|Tub	1315	977	Neurite_KO_Rep1	Neurite	KO	Rep1
ENSMUSG00000061578.942|Ksr2	604	455	Neurite_KO_Rep1	Neurite	KO	Rep1
ENSMUSG00000061578.1412|Ksr2|45:49	527	405	Neurite_KO_Rep1	Neurite	KO	Rep1
ENSMUSG00000043670.259|Diras1	14529	9906	Neurite_KO_Rep1	Neurite	KO	Rep1
ENSMUSG00000031028.44|Tub|44:48	611	432	Neurite_KO_Rep1	Neurite	KO	Rep1
ENSMUSG00000004113.195|Cacna1b	2029	1681	Neurite_KO_Rep1	Neurite	KO	Rep1
ENSMUSG00000029028.142|Lrrc47	462	351	Neurite_KO_Rep1	Neurite	KO	Rep1
ENSMUSG00000058297.278|Spock2	11014	7696	Neurite_KO_Rep1	Neurite	KO	Rep1
ENSMUSG00000058297.527|Spock2	185	152	Neurite_KO_Rep1	Neurite	KO	Rep1
ENSMUSG00000029636.404|Wasf3	3060	2251	Neurite_KO_Rep1	Neurite	KO	Rep1
ENSMUSG00000061578.844|Ksr2|17:21;92:96	1314	969	Neurite_KO_Rep1	Neurite	KO	Rep1
ENSMUSG00000032194.277|Kank2	6162	4428	Neurite_KO_Rep1	Neurite	KO	Rep1
ENSMUSG00000029636.75|Wasf3	682	498	Neurite_KO_Rep1	Neurite	KO	Rep1
ENSMUSG00000029636.298|Wasf3	659	492	Neurite_KO_Rep1	Neurite	KO	Rep1
ENSMUSG00000022095.266|Fam160b2|1:10;49:69;116:120;252:257	728	531	Neurite_KO_Rep1	Neurite	KO	Rep1
ENSMUSG00000004113.187|Cacna1b|3:7;18:22;172:176	2685	1953	Neurite_KO_Rep1	Neurite	KO	Rep1
ENSMUSG00000042529.487|Kcnj12	244	172	Neurite_KO_Rep1	Neurite	KO	Rep1
ENSMUSG00000061578.1427|Ksr2|181:185	5303	3855	Neurite_KO_Rep1	Neurite	KO	Rep1
ENSMUSG00000061578.93|Ksr2|218:222	581	438	Neurite_KO_Rep1	Neurite	KO	Rep1
ENSMUSG00000061578.640|Ksr2	824	640	Neurite_KO_Rep1	Neurite	KO	Rep1
ENSMUSG00000061578.1486|Ksr2	16642	10787	Neurite_KO_Rep1	Neurite	KO	Rep1
ENSMUSG00000061578.1057|Ksr2	239	184	Neurite_KO_Rep1	Neurite	KO	Rep1
ENSMUSG00000061578.1506|Ksr2	1288	967	Neurite_KO_Rep1	Neurite	KO	Rep1
ENSMUSG00000031028.237|Tub|5:10;107:112	304	237	Neurite_KO_Rep1	Neurite	KO	Rep1
ENSMUSG00000061578.1529|Ksr2|206:210	361	263	Neurite_KO_Rep1	Neurite	KO	Rep1
ENSMUSG00000061578.323|Ksr2|156:160	457	397	Neurite_KO_Rep1	Neurite	KO	Rep1
ENSMUSG00000028439.43|Fam219a	809	608	Neurite_KO_Rep1	Neurite	KO	Rep1
ENSMUSG00000029636.407|Wasf3	8255	5816	Neurite_KO_Rep1	Neurite	KO	Rep1
ENSMUSG00000090935.373|Synj2bp	1029	767	Neurite_KO_Rep1	Neurite	KO	Rep1
ENSMUSG00000061578.472|Ksr2|197:202	1991	1462	Neurite_KO_Rep1	Neurite	KO	Rep1
ENSMUSG00000004113.188|Cacna1b|12:16;166:170	2202	1682	Neurite_KO_Rep1	Neurite	KO	Rep1
ENSMUSG00000090935.45|Synj2bp|18:22;204:208	779	602	Neurite_KO_Rep1	Neurite	KO	Rep1
ENSMUSG00000058297.252|Spock2|45:51;149:157;168:210	865	694	Neurite_KO_Rep1	Neurite	KO	Rep1
ENSMUSG00000042529.397|Kcnj12	260	225	Neurite_KO_Rep1	Neurite	KO	Rep1
ENSMUSG00000029028.16|Lrrc47	12205	8439	Neurite_KO_Rep1	Neurite	KO	Rep1
ENSMUSG00000058297.340|Spock2	248	209	Neurite_KO_Rep1	Neurite	KO	Rep1
ENSMUSG00000058297.515|Spock2|43:47	613	473	Neurite_KO_Rep1	Neurite	KO	Rep1
ENSMUSG00000035202.145|Lars2	480	352	Neurite_KO_Rep1	Neurite	KO	Rep1
ENSMUSG00000061578.583|Ksr2	327	227	Neurite_KO_Rep1	Neurite	KO	Rep1
ENSMUSG00000061578.1460|Ksr2|78:82	8994	6367	Neurite_KO_Rep1	Neurite	KO	Rep1
ENSMUSG00000034801.202|Sos2	1286	938	Neurite_KO_Rep1	Neurite	KO	Rep1
ENSMUSG00000061578.1244|Ksr2	493	377	Neurite_KO_Rep1	Neurite	KO	Rep1
ENSMUSG00000058297.265|Spock2	1351	1047	Neurite_KO_Rep1	Neurite	KO	Rep1
ENSMUSG00000031028.56|Tub	473	355	Neurite_KO_Rep1	Neurite	KO	Rep1
ENSMUSG00000061578.1361|Ksr2	2023	1508	Neurite_KO_Rep1	Neurite	KO	Rep1
ENSMUSG00000032194.58|Kank2|236:240	1074	809	Neurite_KO_Rep1	Neurite	KO	Rep1
ENSMUSG00000034801.233|Sos2|146:154	1379	1147	Neurite_KO_Rep1	Neurite	KO	Rep1
ENSMUSG00000029028.183|Lrrc47	487	369	Neurite_KO_Rep1	Neurite	KO	Rep1
ENSMUSG00000032194.254|Kank2|211:215	1947	1444	Neurite_KO_Rep1	Neurite	KO	Rep1
ENSMUSG00000022095.247|Fam160b2	24485	15165	Neurite_KO_Rep1	Neurite	KO	Rep1
ENSMUSG00000061578.329|Ksr2|120:124	806	707	Neurite_KO_Rep1	Neurite	KO	Rep1
ENSMUSG00000058297.318|Spock2	513	389	Neurite_KO_Rep1	Neurite	KO	Rep1
ENSMUSG00000029028.39|Lrrc47	10436	7320	Neurite_KO_Rep1	Neurite	KO	Rep1
ENSMUSG00000043670.270|Diras1	6182	4612	Neurite_KO_Rep1	Neurite	KO	Rep1
ENSMUSG00000061578.1431|Ksr2	6541	4782	Neurite_KO_Rep1	Neurite	KO	Rep1
ENSMUSG00000032194.20|Kank2	226	168	Neurite_KO_Rep1	Neurite	KO	Rep1
ENSMUSG00000090935.29|Synj2bp	1570	1141	Neurite_KO_Rep1	Neurite	KO	Rep1
ENSMUSG00000028439.290|Fam219a	719	549	Neurite_KO_Rep1	Neurite	KO	Rep1
ENSMUSG00000042529.284|Kcnj12	304	218	Neurite_KO_Rep1	Neurite	KO	Rep1
ENSMUSG00000058297.396|Spock2|104:110	1063	937	Neurite_KO_Rep1	Neurite	KO	Rep1
ENSMUSG00000042529.257|Kcnj12	228	175	Neurite_KO_Rep1	Neurite	KO	Rep1
ENSMUSG00000061578.625|Ksr2|98:102;137:141	289	207	Neurite_KO_Rep1	Neurite	KO	Rep1
ENSMUSG00000061578.756|Ksr2|95:99;151:155	323	226	Neurite_KO_Rep1	Neurite	KO	Rep1
ENSMUSG00000029636.120|Wasf3	1082	793	Neurite_KO_Rep1	Neurite	KO	Rep1
ENSMUSG00000029028.9|Lrrc47	6033	4542	Neurite_KO_Rep1	Neurite	KO	Rep1
ENSMUSG00000031028.288|Tub	598	458	Neurite_KO_Rep1	Neurite	KO	Rep1
ENSMUSG00000061578.1362|Ksr2|242:246	1008	746	Neurite_KO_Rep1	Neurite	KO	Rep1
ENSMUSG00000061578.102|Ksr2|164:168;250:255	280	208	Neurite_KO_Rep1	Neurite	KO	Rep1
ENSMUSG00000058297.285|Spock2	1967	1503	Neurite_KO_Rep1	Neurite	KO	Rep1
ENSMUSG00000029028.55|Lrrc47	10219	7198	Neurite_KO_Rep1	Neurite	KO	Rep1
ENSMUSG00000029028.3|Lrrc47	4819	3632	Neurite_KO_Rep1	Neurite	KO	Rep1
ENSMUSG00000022095.279|Fam160b2|38:42;174:179	1260	937	Neurite_KO_Rep1	Neurite	KO	Rep1
ENSMUSG00000061578.360|Ksr2	480	369	Neurite_KO_Rep1	Neurite	KO	Rep1
ENSMUSG00000042529.371|Kcnj12|25:35;182:186;253:260	287	209	Neurite_KO_Rep1	Neurite	KO	Rep1
ENSMUSG00000029028.10|Lrrc47	3797	2902	Neurite_KO_Rep1	Neurite	KO	Rep1
ENSMUSG00000090935.601|Synj2bp	879	653	Neurite_KO_Rep1	Neurite	KO	Rep1
ENSMUSG00000004113.140|Cacna1b	933	716	Neurite_KO_Rep1	Neurite	KO	Rep1
ENSMUSG00000031028.266|Tub	1104	827	Neurite_KO_Rep1	Neurite	KO	Rep1
ENSMUSG00000031028.271|Tub	1512	1143	Neurite_KO_Rep1	Neurite	KO	Rep1
ENSMUSG00000061578.1441|Ksr2	13930	9225	Neurite_KO_Rep1	Neurite	KO	Rep1
ENSMUSG00000028439.149|Fam219a	1125	843	Neurite_KO_Rep1	Neurite	KO	Rep1
ENSMUSG00000029636.397|Wasf3	3386	2485	Neurite_KO_Rep1	Neurite	KO	Rep1
ENSMUSG00000042529.395|Kcnj12|38:42;109:161;166:171;175:179;191:201;224:229	281	242	Neurite_KO_Rep1	Neurite	KO	Rep1
ENSMUSG00000042529.461|Kcnj12|149:153	310	253	Neurite_KO_Rep1	Neurite	KO	Rep1
ENSMUSG00000022095.274|Fam160b2	1138	862	Neurite_KO_Rep1	Neurite	KO	Rep1
ENSMUSG00000029636.213|Wasf3	427	328	Neurite_KO_Rep1	Neurite	KO	Rep1
ENSMUSG00000061578.475|Ksr2	2028	1481	Neurite_KO_Rep1	Neurite	KO	Rep1
ENSMUSG00000022095.131|Fam160b2|242:246	583	456	Neurite_KO_Rep1	Neurite	KO	Rep1
ENSMUSG00000022095.172|Fam160b2	430	324	Neurite_KO_Rep1	Neurite	KO	Rep1
ENSMUSG00000029636.402|Wasf3|8:12	3440	2554	Neurite_KO_Rep1	Neurite	KO	Rep1
ENSMUSG00000090935.149|Synj2bp|60:70	951	706	Neurite_KO_Rep1	Neurite	KO	Rep1
ENSMUSG00000034801.4|Sos2	362	264	Neurite_KO_Rep1	Neurite	KO	Rep1
ENSMUSG00000090935.2|Synj2bp|222:226	393	297	Neurite_KO_Rep1	Neurite	KO	Rep1
ENSMUSG00000061578.532|Ksr2|9:15	470	370	Neurite_KO_Rep1	Neurite	KO	Rep1
ENSMUSG00000043670.304|Diras1	428	318	Neurite_KO_Rep1	Neurite	KO	Rep1
ENSMUSG00000031028.98|Tub|98:102	1730	1299	Neurite_KO_Rep1	Neurite	KO	Rep1
ENSMUSG00000029636.387|Wasf3|98:102	44	40	Neurite_KO_Rep1	Neurite	KO	Rep1
ENSMUSG00000043670.244|Diras1	701	544	Neurite_KO_Rep1	Neurite	KO	Rep1
ENSMUSG00000022095.270|Fam160b2	2361	1763	Neurite_KO_Rep1	Neurite	KO	Rep1
ENSMUSG00000090935.64|Synj2bp|132:136	942	807	Neurite_KO_Rep1	Neurite	KO	Rep1
ENSMUSG00000061578.323|Ksr2	506	433	Neurite_KO_Rep1	Neurite	KO	Rep1
ENSMUSG00000061578.1493|Ksr2	5144	3714	Neurite_KO_Rep1	Neurite	KO	Rep1
ENSMUSG00000004113.180|Cacna1b	2658	1936	Neurite_KO_Rep1	Neurite	KO	Rep1
ENSMUSG00000090935.282|Synj2bp	643	494	Neurite_KO_Rep1	Neurite	KO	Rep1
ENSMUSG00000061578.951|Ksr2	164	128	Neurite_KO_Rep1	Neurite	KO	Rep1
ENSMUSG00000022095.244|Fam160b2	29952	17692	Neurite_KO_Rep1	Neurite	KO	Rep1
ENSMUSG00000043670.353|Diras1|162:166	341	304	Neurite_KO_Rep1	Neurite	KO	Rep1
ENSMUSG00000061578.1449|Ksr2	11581	7891	Neurite_KO_Rep1	Neurite	KO	Rep1
ENSMUSG00000004113.185|Cacna1b	2250	1655	Neurite_KO_Rep1	Neurite	KO	Rep1
ENSMUSG00000028439.274|Fam219a	1436	1095	Neurite_KO_Rep1	Neurite	KO	Rep1
ENSMUSG00000061578.470|Ksr2	926	692	Neurite_KO_Rep1	Neurite	KO	Rep1
ENSMUSG00000029636.238|Wasf3	523	411	Neurite_KO_Rep1	Neurite	KO	Rep1
ENSMUSG00000032194.154|Kank2	1435	1059	Neurite_KO_Rep1	Neurite	KO	Rep1
ENSMUSG00000029028.40|Lrrc47	9192	6604	Neurite_KO_Rep1	Neurite	KO	Rep1
ENSMUSG00000031028.556|Tub	1364	1040	Neurite_KO_Rep1	Neurite	KO	Rep1
ENSMUSG00000042529.35|Kcnj12|208:215	500	368	Neurite_KO_Rep1	Neurite	KO	Rep1
ENSMUSG00000029636.312|Wasf3	2542	1851	Neurite_KO_Rep1	Neurite	KO	Rep1
ENSMUSG00000038916.16|Soga3	264	192	Neurite_KO_Rep1	Neurite	KO	Rep1
ENSMUSG00000043670.70|Diras1|127:132	622	539	Neurite_KO_Rep1	Neurite	KO	Rep1
ENSMUSG00000022095.85|Fam160b2	427	359	Neurite_KO_Rep1	Neurite	KO	Rep1
ENSMUSG00000061578.307|Ksr2	732	549	Neurite_KO_Rep1	Neurite	KO	Rep1
ENSMUSG00000028439.42|Fam219a|16:22	447	334	Neurite_KO_Rep1	Neurite	KO	Rep1
ENSMUSG00000028439.68|Fam219a|220:224	206	142	Neurite_KO_Rep1	Neurite	KO	Rep1
ENSMUSG00000090935.39|Synj2bp	1059	779	Neurite_KO_Rep1	Neurite	KO	Rep1
ENSMUSG00000004113.380|Cacna1b	259	218	Neurite_KO_Rep1	Neurite	KO	Rep1
ENSMUSG00000090935.315|Synj2bp	802	687	Neurite_KO_Rep1	Neurite	KO	Rep1
ENSMUSG00000032194.30|Kank2|123:127	660	562	Neurite_KO_Rep1	Neurite	KO	Rep1
ENSMUSG00000032194.272|Kank2|103:107;190:194	2382	1805	Neurite_KO_Rep1	Neurite	KO	Rep1
ENSMUSG00000061578.1074|Ksr2|157:161	1545	1331	Neurite_KO_Rep1	Neurite	KO	Rep1
ENSMUSG00000042529.120|Kcnj12	589	452	Neurite_KO_Rep1	Neurite	KO	Rep1
ENSMUSG00000004113.335|Cacna1b	877	660	Neurite_KO_Rep1	Neurite	KO	Rep1
ENSMUSG00000028439.85|Fam219a	669	569	Neurite_KO_Rep1	Neurite	KO	Rep1
ENSMUSG00000029636.28|Wasf3	922	689	Neurite_KO_Rep1	Neurite	KO	Rep1
ENSMUSG00000004113.135|Cacna1b	1182	890	Neurite_KO_Rep1	Neurite	KO	Rep1
ENSMUSG00000022095.20|Fam160b2|21:25;227:231	1393	1036	Neurite_KO_Rep1	Neurite	KO	Rep1
ENSMUSG00000058297.96|Spock2|135:140	1771	1489	Neurite_KO_Rep1	Neurite	KO	Rep1
ENSMUSG00000090935.393|Synj2bp	513	391	Neurite_KO_Rep1	Neurite	KO	Rep1
ENSMUSG00000029636.56|Wasf3	700	595	Neurite_KO_Rep1	Neurite	KO	Rep1
ENSMUSG00000004113.387|Cacna1b	701	517	Neurite_KO_Rep1	Neurite	KO	Rep1
ENSMUSG00000032194.84|Kank2	2738	2190	Neurite_KO_Rep1	Neurite	KO	Rep1
ENSMUSG00000090935.60|Synj2bp	1032	884	Neurite_KO_Rep1	Neurite	KO	Rep1
ENSMUSG00000058297.375|Spock2|230:236	679	528	Neurite_KO_Rep1	Neurite	KO	Rep1
ENSMUSG00000061578.1482|Ksr2	7933	5575	Neurite_KO_Rep1	Neurite	KO	Rep1
ENSMUSG00000031028.505|Tub|28:34	1220	917	Neurite_KO_Rep1	Neurite	KO	Rep1
ENSMUSG00000029636.402|Wasf3	2927	2178	Neurite_KO_Rep1	Neurite	KO	Rep1
ENSMUSG00000035202.100|Lars2	924	710	Neurite_KO_Rep1	Neurite	KO	Rep1
ENSMUSG00000042529.325|Kcnj12|120:124;159:165;181:189;226:231;241:245	761	580	Neurite_KO_Rep1	Neurite	KO	Rep1
ENSMUSG00000061578.639|Ksr2|14:18;53:57;238:242	647	466	Neurite_KO_Rep1	Neurite	KO	Rep1
ENSMUSG00000058297.301|Spock2|35:40	378	285	Neurite_KO_Rep1	Neurite	KO	Rep1
ENSMUSG00000022095.191|Fam160b2|189:202;204:247;251:260	1769	1500	Neurite_KO_Rep1	Neurite	KO	Rep1
ENSMUSG00000029636.422|Wasf3	2499	1916	Neurite_KO_Rep1	Neurite	KO	Rep1
ENSMUSG00000004113.295|Cacna1b	2088	1643	Neurite_KO_Rep1	Neurite	KO	Rep1
ENSMUSG00000061578.1365|Ksr2	368	274	Neurite_KO_Rep1	Neurite	KO	Rep1
ENSMUSG00000061578.607|Ksr2	414	331	Neurite_KO_Rep1	Neurite	KO	Rep1
ENSMUSG00000042529.308|Kcnj12|222:226	1043	759	Neurite_KO_Rep1	Neurite	KO	Rep1
ENSMUSG00000035279.59|Ssc5d	773	592	Neurite_KO_Rep1	Neurite	KO	Rep1
ENSMUSG00000031028.217|Tub|119:123;125:130;227:232	370	279	Neurite_KO_Rep1	Neurite	KO	Rep1
ENSMUSG00000028439.286|Fam219a	1090	944	Neurite_KO_Rep1	Neurite	KO	Rep1
ENSMUSG00000061578.1447|Ksr2|61:65;156:160	1716	1274	Neurite_KO_Rep1	Neurite	KO	Rep1
ENSMUSG00000032194.174|Kank2	647	507	Neurite_KO_Rep1	Neurite	KO	Rep1
ENSMUSG00000029028.21|Lrrc47	11045	7718	Neurite_KO_Rep1	Neurite	KO	Rep1
ENSMUSG00000061578.1422|Ksr2	11972	8217	Neurite_KO_Rep1	Neurite	KO	Rep1
ENSMUSG00000028439.239|Fam219a	614	451	Neurite_KO_Rep1	Neurite	KO	Rep1
ENSMUSG00000028439.97|Fam219a|46:50;210:214	359	281	Neurite_KO_Rep1	Neurite	KO	Rep1
ENSMUSG00000028439.231|Fam219a	1766	1302	Neurite_KO_Rep1	Neurite	KO	Rep1
ENSMUSG00000031028.476|Tub	363	278	Neurite_KO_Rep1	Neurite	KO	Rep1
ENSMUSG00000061578.1498|Ksr2	4590	3416	Neurite_KO_Rep1	Neurite	KO	Rep1
ENSMUSG00000022095.277|Fam160b2|50:54;186:191	1916	1392	Neurite_KO_Rep1	Neurite	KO	Rep1
ENSMUSG00000004113.284|Cacna1b|51:55;115:119;193:237;243:249;256:260	1999	1553	Neurite_KO_Rep1	Neurite	KO	Rep1
ENSMUSG00000061578.1453|Ksr2	9831	6980	Neurite_KO_Rep1	Neurite	KO	Rep1
ENSMUSG00000090935.710|Synj2bp	274	197	Neurite_KO_Rep1	Neurite	KO	Rep1
ENSMUSG00000061578.862|Ksr2	732	531	Neurite_KO_Rep1	Neurite	KO	Rep1
ENSMUSG00000034801.170|Sos2	516	372	Neurite_KO_Rep1	Neurite	KO	Rep1
ENSMUSG00000032194.249|Kank2	2553	1860	Neurite_KO_Rep1	Neurite	KO	Rep1
ENSMUSG00000031028.105|Tub|56:60	930	692	Neurite_KO_Rep1	Neurite	KO	Rep1
ENSMUSG00000031028.85|Tub	1529	1110	Neurite_KO_Rep1	Neurite	KO	Rep1
ENSMUSG00000061578.325|Ksr2	1156	990	Neurite_KO_Rep1	Neurite	KO	Rep1
ENSMUSG00000022095.257|Fam160b2	8775	6420	Neurite_KO_Rep1	Neurite	KO	Rep1
ENSMUSG00000035202.106|Lars2	381	291	Neurite_KO_Rep1	Neurite	KO	Rep1
ENSMUSG00000061578.1458|Ksr2	10118	7166	Neurite_KO_Rep1	Neurite	KO	Rep1
ENSMUSG00000029636.368|Wasf3	520	369	Neurite_KO_Rep1	Neurite	KO	Rep1
ENSMUSG00000035279.25|Ssc5d	441	340	Neurite_KO_Rep1	Neurite	KO	Rep1
ENSMUSG00000028439.260|Fam219a	493	361	Neurite_KO_Rep1	Neurite	KO	Rep1
ENSMUSG00000029028.82|Lrrc47|17:21;23:27;34:38;40:44;61:65;67:71;83:88;96:100;102:106;117:121	881	647	Neurite_KO_Rep1	Neurite	KO	Rep1
ENSMUSG00000028439.180|Fam219a	482	365	Neurite_KO_Rep1	Neurite	KO	Rep1
ENSMUSG00000022095.202|Fam160b2|123:136;138:181;185:220;226:250;252:260	390	360	Neurite_KO_Rep1	Neurite	KO	Rep1
ENSMUSG00000029636.457|Wasf3	4441	3172	Neurite_KO_Rep1	Neurite	KO	Rep1
ENSMUSG00000090935.63|Synj2bp|138:142	418	363	Neurite_KO_Rep1	Neurite	KO	Rep1
ENSMUSG00000061578.1425|Ksr2	2610	1964	Neurite_KO_Rep1	Neurite	KO	Rep1
ENSMUSG00000061578.1094|Ksr2	1233	927	Neurite_KO_Rep1	Neurite	KO	Rep1
ENSMUSG00000029028.50|Lrrc47	9066	6466	Neurite_KO_Rep1	Neurite	KO	Rep1
ENSMUSG00000058297.87|Spock2|189:194	806	561	Neurite_KO_Rep1	Neurite	KO	Rep1
ENSMUSG00000034801.221|Sos2	737	542	Neurite_KO_Rep1	Neurite	KO	Rep1
ENSMUSG00000029028.53|Lrrc47	6748	4963	Neurite_KO_Rep1	Neurite	KO	Rep1
ENSMUSG00000031028.594|Tub	1652	1395	Neurite_KO_Rep1	Neurite	KO	Rep1
ENSMUSG00000058297.242|Spock2	1043	822	Neurite_KO_Rep1	Neurite	KO	Rep1
ENSMUSG00000090935.158|Synj2bp|6:16	537	406	Neurite_KO_Rep1	Neurite	KO	Rep1
ENSMUSG00000090935.48|Synj2bp	904	694	Neurite_KO_Rep1	Neurite	KO	Rep1
ENSMUSG00000090935.680|Synj2bp|248:252	572	412	Neurite_KO_Rep1	Neurite	KO	Rep1
ENSMUSG00000035279.45|Ssc5d|188:193;244:248	603	446	Neurite_KO_Rep1	Neurite	KO	Rep1
ENSMUSG00000061578.1447|Ksr2	3073	2271	Neurite_KO_Rep1	Neurite	KO	Rep1
ENSMUSG00000061578.1164|Ksr2	845	634	Neurite_KO_Rep1	Neurite	KO	Rep1
ENSMUSG00000028439.220|Fam219a	423	312	Neurite_KO_Rep1	Neurite	KO	Rep1
ENSMUSG00000004113.154|Cacna1b	337	254	Neurite_KO_Rep1	Neurite	KO	Rep1
ENSMUSG00000061578.767|Ksr2|29:33;85:89	1091	829	Neurite_KO_Rep1	Neurite	KO	Rep1
ENSMUSG00000029636.501|Wasf3|52:56	1881	1405	Neurite_KO_Rep1	Neurite	KO	Rep1
ENSMUSG00000029636.441|Wasf3	1416	1104	Neurite_KO_Rep1	Neurite	KO	Rep1
ENSMUSG00000058297.254|Spock2|33:39;137:145;156:198	901	728	Neurite_KO_Rep1	Neurite	KO	Rep1
ENSMUSG00000043670.53|Diras1	588	465	Neurite_KO_Rep1	Neurite	KO	Rep1
ENSMUSG00000004113.423|Cacna1b	908	684	Neurite_KO_Rep1	Neurite	KO	Rep1
ENSMUSG00000004113.304|Cacna1b	2603	1978	Neurite_KO_Rep1	Neurite	KO	Rep1
ENSMUSG00000029028.237|Lrrc47|234:238	424	314	Neurite_KO_Rep1	Neurite	KO	Rep1
ENSMUSG00000032194.255|Kank2|205:209	2767	2111	Neurite_KO_Rep1	Neurite	KO	Rep1
ENSMUSG00000058297.91|Spock2	1312	1091	Neurite_KO_Rep1	Neurite	KO	Rep1
ENSMUSG00000035202.81|Lars2|84:88;136:140	2213	1587	Neurite_KO_Rep1	Neurite	KO	Rep1
ENSMUSG00000058297.554|Spock2	1063	887	Neurite_KO_Rep1	Neurite	KO	Rep1
ENSMUSG00000090935.722|Synj2bp	1228	915	Neurite_KO_Rep1	Neurite	KO	Rep1
ENSMUSG00000061578.441|Ksr2	2915	2119	Neurite_KO_Rep1	Neurite	KO	Rep1
ENSMUSG00000032194.275|Kank2	4907	3615	Neurite_KO_Rep1	Neurite	KO	Rep1
ENSMUSG00000031028.6|Tub	613	468	Neurite_KO_Rep1	Neurite	KO	Rep1
ENSMUSG00000061578.659|Ksr2	1368	1150	Neurite_KO_Rep1	Neurite	KO	Rep1
ENSMUSG00000061578.805|Ksr2	476	360	Neurite_KO_Rep1	Neurite	KO	Rep1
ENSMUSG00000029028.42|Lrrc47	8967	6465	Neurite_KO_Rep1	Neurite	KO	Rep1
ENSMUSG00000058297.30|Spock2	3434	2519	Neurite_KO_Rep1	Neurite	KO	Rep1
ENSMUSG00000042529.354|Kcnj12	490	392	Neurite_KO_Rep1	Neurite	KO	Rep1
ENSMUSG00000031028.558|Tub	280	218	Neurite_KO_Rep1	Neurite	KO	Rep1
ENSMUSG00000042529.94|Kcnj12	275	205	Neurite_KO_Rep1	Neurite	KO	Rep1
ENSMUSG00000032194.226|Kank2	579	445	Neurite_KO_Rep1	Neurite	KO	Rep1
ENSMUSG00000031028.412|Tub	1307	992	Neurite_KO_Rep1	Neurite	KO	Rep1
ENSMUSG00000029028.6|Lrrc47|84:88;90:94;106:111;113:117;119:123;135:140;142:146;148:152;169:173;185:190;192:196;208:212;215:219;221:225;237:242;244:248	465	345	Neurite_KO_Rep1	Neurite	KO	Rep1
ENSMUSG00000061578.366|Ksr2	682	515	Neurite_KO_Rep1	Neurite	KO	Rep1
ENSMUSG00000043670.256|Diras1	4343	3225	Neurite_KO_Rep1	Neurite	KO	Rep1
ENSMUSG00000090935.293|Synj2bp	491	367	Neurite_KO_Rep1	Neurite	KO	Rep1
ENSMUSG00000061578.272|Ksr2	231	189	Neurite_KO_Rep1	Neurite	KO	Rep1
ENSMUSG00000061578.162|Ksr2|31:35	511	390	Neurite_KO_Rep1	Neurite	KO	Rep1
ENSMUSG00000058297.195|Spock2	905	689	Neurite_KO_Rep1	Neurite	KO	Rep1
ENSMUSG00000029028.20|Lrrc47	6745	4961	Neurite_KO_Rep1	Neurite	KO	Rep1
ENSMUSG00000042529.269|Kcnj12|31:35	588	426	Neurite_KO_Rep1	Neurite	KO	Rep1
ENSMUSG00000061578.1457|Ksr2	8834	6245	Neurite_KO_Rep1	Neurite	KO	Rep1
ENSMUSG00000042529.228|Kcnj12	499	367	Neurite_KO_Rep1	Neurite	KO	Rep1
ENSMUSG00000029636.426|Wasf3	1915	1460	Neurite_KO_Rep1	Neurite	KO	Rep1
ENSMUSG00000058297.381|Spock2	1757	1307	Neurite_KO_Rep1	Neurite	KO	Rep1
ENSMUSG00000058297.241|Spock2|111:117;215:223;234:260	1765	1414	Neurite_KO_Rep1	Neurite	KO	Rep1
ENSMUSG00000090935.525|Synj2bp|104:110	581	500	Neurite_KO_Rep1	Neurite	KO	Rep1
ENSMUSG00000090935.114|Synj2bp|94:99	375	281	Neurite_KO_Rep1	Neurite	KO	Rep1
ENSMUSG00000042529.264|Kcnj12	243	186	Neurite_KO_Rep1	Neurite	KO	Rep1
ENSMUSG00000061578.661|Ksr2	936	798	Neurite_KO_Rep1	Neurite	KO	Rep1
ENSMUSG00000029636.6|Wasf3|118:123;195:199;241:245	2871	2036	Neurite_KO_Rep1	Neurite	KO	Rep1
ENSMUSG00000090935.736|Synj2bp	1175	860	Neurite_KO_Rep1	Neurite	KO	Rep1
ENSMUSG00000032194.261|Kank2|169:173;256:260	3435	2522	Neurite_KO_Rep1	Neurite	KO	Rep1
ENSMUSG00000061578.1013|Ksr2	602	464	Neurite_KO_Rep1	Neurite	KO	Rep1
ENSMUSG00000029636.218|Wasf3|148:152;241:248	484	361	Neurite_KO_Rep1	Neurite	KO	Rep1
ENSMUSG00000090935.731|Synj2bp	1666	1255	Neurite_KO_Rep1	Neurite	KO	Rep1
ENSMUSG00000043670.196|Diras1	1452	1096	Neurite_KO_Rep1	Neurite	KO	Rep1
ENSMUSG00000029636.460|Wasf3	4498	3246	Neurite_KO_Rep1	Neurite	KO	Rep1
ENSMUSG00000061578.477|Ksr2	1122	862	Neurite_KO_Rep1	Neurite	KO	Rep1
ENSMUSG00000031028.464|Tub|125:130;237:243	659	496	Neurite_KO_Rep1	Neurite	KO	Rep1
ENSMUSG00000004113.357|Cacna1b|243:248	488	375	Neurite_KO_Rep1	Neurite	KO	Rep1
ENSMUSG00000090935.61|Synj2bp	481	417	Neurite_KO_Rep1	Neurite	KO	Rep1
ENSMUSG00000029636.440|Wasf3	2807	2084	Neurite_KO_Rep1	Neurite	KO	Rep1
ENSMUSG00000061578.848|Ksr2	1660	1247	Neurite_KO_Rep1	Neurite	KO	Rep1
ENSMUSG00000061578.536|Ksr2	352	267	Neurite_KO_Rep1	Neurite	KO	Rep1
ENSMUSG00000042529.226|Kcnj12	537	401	Neurite_KO_Rep1	Neurite	KO	Rep1
ENSMUSG00000029636.66|Wasf3|79:85;243:247	519	391	Neurite_KO_Rep1	Neurite	KO	Rep1
ENSMUSG00000029636.61|Wasf3	600	519	Neurite_KO_Rep1	Neurite	KO	Rep1
ENSMUSG00000029028.14|Lrrc47|36:40;42:46;58:63;65:69;71:75;87:92;94:98;100:104;121:125;137:142;144:148;160:164;167:171;173:177;189:194;196:200;217:221;223:227;239:243;246:250;252:256	549	395	Neurite_KO_Rep1	Neurite	KO	Rep1
ENSMUSG00000031028.303|Tub|151:155	419	362	Neurite_KO_Rep1	Neurite	KO	Rep1
ENSMUSG00000029636.392|Wasf3	972	743	Neurite_KO_Rep1	Neurite	KO	Rep1
ENSMUSG00000029636.463|Wasf3	2237	1659	Neurite_KO_Rep1	Neurite	KO	Rep1
ENSMUSG00000058297.476|Spock2	468	357	Neurite_KO_Rep1	Neurite	KO	Rep1
ENSMUSG00000028439.96|Fam219a	1089	829	Neurite_KO_Rep1	Neurite	KO	Rep1
ENSMUSG00000061578.918|Ksr2|88:92	338	249	Neurite_KO_Rep1	Neurite	KO	Rep1
ENSMUSG00000031028.589|Tub	605	467	Neurite_KO_Rep1	Neurite	KO	Rep1
ENSMUSG00000090935.160|Synj2bp	1206	904	Neurite_KO_Rep1	Neurite	KO	Rep1
ENSMUSG00000032194.192|Kank2	1474	1115	Neurite_KO_Rep1	Neurite	KO	Rep1
ENSMUSG00000029028.31|Lrrc47	25072	15311	Neurite_KO_Rep1	Neurite	KO	Rep1
ENSMUSG00000061578.778|Ksr2|19:23	497	350	Neurite_KO_Rep1	Neurite	KO	Rep1
ENSMUSG00000061578.1263|Ksr2	550	421	Neurite_KO_Rep1	Neurite	KO	Rep1
ENSMUSG00000061578.1415|Ksr2|27:31;253:257	751	575	Neurite_KO_Rep1	Neurite	KO	Rep1
ENSMUSG00000042529.389|Kcnj12|74:78;145:197;202:207;211:215;227:237	691	552	Neurite_KO_Rep1	Neurite	KO	Rep1
ENSMUSG00000042529.391|Kcnj12|62:66;133:185;190:195;199:203;215:225;248:253	435	335	Neurite_KO_Rep1	Neurite	KO	Rep1
ENSMUSG00000028439.93|Fam219a	734	548	Neurite_KO_Rep1	Neurite	KO	Rep1
ENSMUSG00000031028.213|Tub	581	436	Neurite_KO_Rep1	Neurite	KO	Rep1
ENSMUSG00000061578.297|Ksr2	552	411	Neurite_KO_Rep1	Neurite	KO	Rep1
ENSMUSG00000061578.141|Ksr2|16:21;84:88;106:121;157:161	447	344	Neurite_KO_Rep1	Neurite	KO	Rep1
ENSMUSG00000032194.265|Kank2	5835	4288	Neurite_KO_Rep1	Neurite	KO	Rep1
ENSMUSG00000090935.649|Synj2bp	603	526	Neurite_KO_Rep1	Neurite	KO	Rep1
ENSMUSG00000090935.524|Synj2bp	445	385	Neurite_KO_Rep1	Neurite	KO	Rep1
ENSMUSG00000058297.233|Spock2|159:165	326	277	Neurite_KO_Rep1	Neurite	KO	Rep1
ENSMUSG00000031028.458|Tub	1146	988	Neurite_KO_Rep1	Neurite	KO	Rep1
ENSMUSG00000031028.223|Tub	872	647	Neurite_KO_Rep1	Neurite	KO	Rep1
ENSMUSG00000058297.441|Spock2	557	423	Neurite_KO_Rep1	Neurite	KO	Rep1
ENSMUSG00000090935.694|Synj2bp|164:168;253:257	234	174	Neurite_KO_Rep1	Neurite	KO	Rep1
ENSMUSG00000061578.1438|Ksr2	11879	8033	Neurite_KO_Rep1	Neurite	KO	Rep1
ENSMUSG00000061578.1353|Ksr2	1781	1316	Neurite_KO_Rep1	Neurite	KO	Rep1
ENSMUSG00000061578.1419|Ksr2	2134	1609	Neurite_KO_Rep1	Neurite	KO	Rep1
ENSMUSG00000042529.289|Kcnj12	1697	1243	Neurite_KO_Rep1	Neurite	KO	Rep1
ENSMUSG00000031028.92|Tub|1:5;134:138	786	582	Neurite_KO_Rep1	Neurite	KO	Rep1
ENSMUSG00000029636.508|Wasf3|10:14	1623	1216	Neurite_KO_Rep1	Neurite	KO	Rep1
ENSMUSG00000090935.708|Synj2bp	1190	885	Neurite_KO_Rep1	Neurite	KO	Rep1
ENSMUSG00000029028.79|Lrrc47	2540	1912	Neurite_KO_Rep1	Neurite	KO	Rep1
ENSMUSG00000022095.215|Fam160b2	8410	6469	Neurite_KO_Rep1	Neurite	KO	Rep1
ENSMUSG00000031028.402|Tub|166:170	1070	893	Neurite_KO_Rep1	Neurite	KO	Rep1
ENSMUSG00000034801.122|Sos2	1791	1307	Neurite_KO_Rep1	Neurite	KO	Rep1
ENSMUSG00000029636.336|Wasf3	609	467	Neurite_KO_Rep1	Neurite	KO	Rep1
ENSMUSG00000032194.182|Kank2	547	424	Neurite_KO_Rep1	Neurite	KO	Rep1
ENSMUSG00000061578.1485|Ksr2	12563	8430	Neurite_KO_Rep1	Neurite	KO	Rep1
ENSMUSG00000090935.710|Synj2bp|68:72;157:161	160	121	Neurite_KO_Rep1	Neurite	KO	Rep1
ENSMUSG00000061578.1399|Ksr2|20:24;123:127	583	437	Neurite_KO_Rep1	Neurite	KO	Rep1
ENSMUSG00000028439.323|Fam219a	268	211	Neurite_KO_Rep1	Neurite	KO	Rep1
ENSMUSG00000061578.1378|Ksr2	207	163	Neurite_KO_Rep1	Neurite	KO	Rep1
ENSMUSG00000031028.309|Tub|115:119	1092	915	Neurite_KO_Rep1	Neurite	KO	Rep1
ENSMUSG00000090935.506|Synj2bp|218:224	470	361	Neurite_KO_Rep1	Neurite	KO	Rep1
ENSMUSG00000058297.450|Spock2	1317	1106	Neurite_KO_Rep1	Neurite	KO	Rep1
ENSMUSG00000058297.228|Spock2|189:195	1158	887	Neurite_KO_Rep1	Neurite	KO	Rep1
ENSMUSG00000061578.450|Ksr2	2902	2079	Neurite_KO_Rep1	Neurite	KO	Rep1
ENSMUSG00000061578.857|Ksr2	397	302	Neurite_KO_Rep1	Neurite	KO	Rep1
ENSMUSG00000032194.53|Kank2	790	596	Neurite_KO_Rep1	Neurite	KO	Rep1
ENSMUSG00000004113.131|Cacna1b|96:100	570	445	Neurite_KO_Rep1	Neurite	KO	Rep1
ENSMUSG00000061578.1076|Ksr2	1058	911	Neurite_KO_Rep1	Neurite	KO	Rep1
ENSMUSG00000004113.208|Cacna1b|46:50;236:240	3244	2339	Neurite_KO_Rep1	Neurite	KO	Rep1
ENSMUSG00000031028.106|Tub|50:54	1036	740	Neurite_KO_Rep1	Neurite	KO	Rep1
ENSMUSG00000022095.53|Fam160b2	233	178	Neurite_KO_Rep1	Neurite	KO	Rep1
ENSMUSG00000032194.274|Kank2|91:95;178:182	1722	1303	Neurite_KO_Rep1	Neurite	KO	Rep1
ENSMUSG00000061578.444|Ksr2	1250	944	Neurite_KO_Rep1	Neurite	KO	Rep1
ENSMUSG00000061578.1469|Ksr2|24:28	4111	3076	Neurite_KO_Rep1	Neurite	KO	Rep1
ENSMUSG00000061578.635|Ksr2|38:42;77:81	920	686	Neurite_KO_Rep1	Neurite	KO	Rep1
ENSMUSG00000032194.222|Kank2	1196	912	Neurite_KO_Rep1	Neurite	KO	Rep1
ENSMUSG00000061578.775|Ksr2	869	632	Neurite_KO_Rep1	Neurite	KO	Rep1
ENSMUSG00000058297.249|Spock2	1602	1316	Neurite_KO_Rep1	Neurite	KO	Rep1
ENSMUSG00000090935.589|Synj2bp	1322	1127	Neurite_KO_Rep1	Neurite	KO	Rep1
ENSMUSG00000061578.618|Ksr2	434	347	Neurite_KO_Rep1	Neurite	KO	Rep1
ENSMUSG00000028439.295|Fam219a|70:74	251	199	Neurite_KO_Rep1	Neurite	KO	Rep1
ENSMUSG00000061578.1074|Ksr2	1719	1439	Neurite_KO_Rep1	Neurite	KO	Rep1
ENSMUSG00000090935.231|Synj2bp	370	271	Neurite_KO_Rep1	Neurite	KO	Rep1
ENSMUSG00000031028.7|Tub|5:9;34:39	545	402	Neurite_KO_Rep1	Neurite	KO	Rep1
ENSMUSG00000061578.1439|Ksr2|109:113;204:208	7933	5569	Neurite_KO_Rep1	Neurite	KO	Rep1
ENSMUSG00000029028.43|Lrrc47	11853	8201	Neurite_KO_Rep1	Neurite	KO	Rep1
ENSMUSG00000090935.533|Synj2bp	338	260	Neurite_KO_Rep1	Neurite	KO	Rep1
ENSMUSG00000004113.317|Cacna1b	2034	1630	Neurite_KO_Rep1	Neurite	KO	Rep1
ENSMUSG00000022095.204|Fam160b2	8805	6453	Neurite_KO_Rep1	Neurite	KO	Rep1
ENSMUSG00000043670.277|Diras1	6160	4463	Neurite_KO_Rep1	Neurite	KO	Rep1
ENSMUSG00000029028.217|Lrrc47	370	288	Neurite_KO_Rep1	Neurite	KO	Rep1
ENSMUSG00000029028.22|Lrrc47	11818	8285	Neurite_KO_Rep1	Neurite	KO	Rep1
ENSMUSG00000004113.17|Cacna1b	682	588	Neurite_KO_Rep1	Neurite	KO	Rep1
ENSMUSG00000061578.1388|Ksr2	647	476	Neurite_KO_Rep1	Neurite	KO	Rep1
ENSMUSG00000061578.41|Ksr2|4:8;97:103;108:112	259	196	Neurite_KO_Rep1	Neurite	KO	Rep1
ENSMUSG00000058297.460|Spock2|99:103	607	442	Neurite_KO_Rep1	Neurite	KO	Rep1
ENSMUSG00000043670.190|Diras1|84:88;118:122;132:141;147:154;187:191;220:232;256:260	1105	836	Neurite_KO_Rep1	Neurite	KO	Rep1
ENSMUSG00000034801.146|Sos2|182:186;245:249	417	309	Neurite_KO_Rep1	Neurite	KO	Rep1
ENSMUSG00000043670.263|Diras1	11900	8366	Neurite_KO_Rep1	Neurite	KO	Rep1
ENSMUSG00000090935.369|Synj2bp	896	679	Neurite_KO_Rep1	Neurite	KO	Rep1
ENSMUSG00000004113.31|Cacna1b	241	188	Neurite_KO_Rep1	Neurite	KO	Rep1
ENSMUSG00000058297.437|Spock2	658	525	Neurite_KO_Rep1	Neurite	KO	Rep1
ENSMUSG00000090935.240|Synj2bp	443	324	Neurite_KO_Rep1	Neurite	KO	Rep1
ENSMUSG00000090935.732|Synj2bp	3538	2551	Neurite_KO_Rep1	Neurite	KO	Rep1
ENSMUSG00000042529.310|Kcnj12|210:214;249:255	881	665	Neurite_KO_Rep1	Neurite	KO	Rep1
ENSMUSG00000031028.466|Tub	1113	848	Neurite_KO_Rep1	Neurite	KO	Rep1
ENSMUSG00000043670.46|Diras1	553	451	Neurite_KO_Rep1	Neurite	KO	Rep1
ENSMUSG00000061578.553|Ksr2	1263	932	Neurite_KO_Rep1	Neurite	KO	Rep1
ENSMUSG00000031028.408|Tub	817	716	Neurite_KO_Rep1	Neurite	KO	Rep1
ENSMUSG00000090935.348|Synj2bp	963	682	Neurite_KO_Rep1	Neurite	KO	Rep1
ENSMUSG00000058297.60|Spock2	1411	1051	Neurite_KO_Rep1	Neurite	KO	Rep1
ENSMUSG00000061578.1458|Ksr2|90:94	7541	5469	Neurite_KO_Rep1	Neurite	KO	Rep1
ENSMUSG00000058297.501|Spock2|127:131	2135	1801	Neurite_KO_Rep1	Neurite	KO	Rep1
ENSMUSG00000042529.412|Kcnj12	1947	1522	Neurite_KO_Rep1	Neurite	KO	Rep1
ENSMUSG00000035202.64|Lars2|186:190;238:242	298	233	Neurite_KO_Rep1	Neurite	KO	Rep1
ENSMUSG00000028439.116|Fam219a	1415	1063	Neurite_KO_Rep1	Neurite	KO	Rep1
ENSMUSG00000061578.481|Ksr2|143:148	978	800	Neurite_KO_Rep1	Neurite	KO	Rep1
ENSMUSG00000004113.160|Cacna1b|100:104;157:161;165:169;180:184	260	195	Neurite_KO_Rep1	Neurite	KO	Rep1
ENSMUSG00000061578.1430|Ksr2|163:167	4266	3535	Neurite_KO_Rep1	Neurite	KO	Rep1
ENSMUSG00000090935.651|Synj2bp|122:128	1113	972	Neurite_KO_Rep1	Neurite	KO	Rep1
ENSMUSG00000061578.349|Ksr2	401	299	Neurite_KO_Rep1	Neurite	KO	Rep1
ENSMUSG00000022095.264|Fam160b2	3867	2967	Neurite_KO_Rep1	Neurite	KO	Rep1
ENSMUSG00000061578.669|Ksr2|58:62;102:106;241:245	1295	946	Neurite_KO_Rep1	Neurite	KO	Rep1
ENSMUSG00000029636.22|Wasf3	713	517	Neurite_KO_Rep1	Neurite	KO	Rep1
ENSMUSG00000042529.343|Kcnj12	3202	2294	Neurite_KO_Rep1	Neurite	KO	Rep1
ENSMUSG00000028439.81|Fam219a	689	605	Neurite_KO_Rep1	Neurite	KO	Rep1
ENSMUSG00000061578.1227|Ksr2|1:5;195:199;248:252	775	590	Neurite_KO_Rep1	Neurite	KO	Rep1
ENSMUSG00000028439.146|Fam219a|146:150;156:190;195:202;205:214;217:226;228:232;234:250;252:260	458	374	Neurite_KO_Rep1	Neurite	KO	Rep1
ENSMUSG00000004113.272|Cacna1b|123:127;187:191	432	342	Neurite_KO_Rep1	Neurite	KO	Rep1
ENSMUSG00000029028.73|Lrrc47	2433	1818	Neurite_KO_Rep1	Neurite	KO	Rep1
ENSMUSG00000042529.417|Kcnj12	4972	3608	Neurite_KO_Rep1	Neurite	KO	Rep1
ENSMUSG00000004113.162|Cacna1b	794	596	Neurite_KO_Rep1	Neurite	KO	Rep1
ENSMUSG00000029636.467|Wasf3	2111	1545	Neurite_KO_Rep1	Neurite	KO	Rep1
ENSMUSG00000061578.1428|Ksr2|175:179	4738	3448	Neurite_KO_Rep1	Neurite	KO	Rep1
ENSMUSG00000029028.47|Lrrc47	8626	6163	Neurite_KO_Rep1	Neurite	KO	Rep1
ENSMUSG00000058297.105|Spock2	2297	1696	Neurite_KO_Rep1	Neurite	KO	Rep1
ENSMUSG00000061578.1359|Ksr2	980	752	Neurite_KO_Rep1	Neurite	KO	Rep1
ENSMUSG00000058297.43|Spock2	1018	797	Neurite_KO_Rep1	Neurite	KO	Rep1
ENSMUSG00000034801.195|Sos2	713	575	Neurite_KO_Rep1	Neurite	KO	Rep1
ENSMUSG00000031028.401|Tub	763	607	Neurite_KO_Rep1	Neurite	KO	Rep1
ENSMUSG00000022095.277|Fam160b2	2799	2063	Neurite_KO_Rep1	Neurite	KO	Rep1
ENSMUSG00000032194.262|Kank2|163:167;250:254	3509	2609	Neurite_KO_Rep1	Neurite	KO	Rep1
ENSMUSG00000004113.163|Cacna1b	390	301	Neurite_KO_Rep1	Neurite	KO	Rep1
ENSMUSG00000058297.94|Spock2	1589	1294	Neurite_KO_Rep1	Neurite	KO	Rep1
ENSMUSG00000029636.137|Wasf3	1445	1110	Neurite_KO_Rep1	Neurite	KO	Rep1
ENSMUSG00000029636.258|Wasf3	640	471	Neurite_KO_Rep1	Neurite	KO	Rep1
ENSMUSG00000090935.770|Synj2bp	541	400	Neurite_KO_Rep1	Neurite	KO	Rep1
ENSMUSG00000035202.95|Lars2	536	415	Neurite_KO_Rep1	Neurite	KO	Rep1
ENSMUSG00000028439.157|Fam219a	848	622	Neurite_KO_Rep1	Neurite	KO	Rep1
ENSMUSG00000029636.129|Wasf3	1027	770	Neurite_KO_Rep1	Neurite	KO	Rep1
ENSMUSG00000034801.235|Sos2|134:142	1016	871	Neurite_KO_Rep1	Neurite	KO	Rep1
ENSMUSG00000031028.601|Tub|104:108	1153	997	Neurite_KO_Rep1	Neurite	KO	Rep1
ENSMUSG00000061578.527|Ksr2	500	406	Neurite_KO_Rep1	Neurite	KO	Rep1
ENSMUSG00000004113.111|Cacna1b|79:83;95:100;216:220	524	402	Neurite_KO_Rep1	Neurite	KO	Rep1
ENSMUSG00000058297.494|Spock2	649	503	Neurite_KO_Rep1	Neurite	KO	Rep1
ENSMUSG00000058297.364|Spock2	631	525	Neurite_KO_Rep1	Neurite	KO	Rep1
ENSMUSG00000090935.295|Synj2bp	293	223	Neurite_KO_Rep1	Neurite	KO	Rep1
ENSMUSG00000058297.486|Spock2	809	644	Neurite_KO_Rep1	Neurite	KO	Rep1
ENSMUSG00000043670.149|Diras1|10:14;163:168;233:237	650	479	Neurite_KO_Rep1	Neurite	KO	Rep1
ENSMUSG00000029636.291|Wasf3	1378	1047	Neurite_KO_Rep1	Neurite	KO	Rep1
ENSMUSG00000029636.141|Wasf3	727	543	Neurite_KO_Rep1	Neurite	KO	Rep1
ENSMUSG00000061578.1100|Ksr2|1:5	641	501	Neurite_KO_Rep1	Neurite	KO	Rep1
ENSMUSG00000031028.624|Tub	822	651	Neurite_KO_Rep1	Neurite	KO	Rep1
ENSMUSG00000004113.319|Cacna1b	1295	985	Neurite_KO_Rep1	Neurite	KO	Rep1
ENSMUSG00000022095.199|Fam160b2	2536	2126	Neurite_KO_Rep1	Neurite	KO	Rep1
ENSMUSG00000061578.1012|Ksr2	464	361	Neurite_KO_Rep1	Neurite	KO	Rep1
ENSMUSG00000028439.184|Fam219a|6:22;24:41;51:58	970	733	Neurite_KO_Rep1	Neurite	KO	Rep1
ENSMUSG00000032194.316|Kank2	506	397	Neurite_KO_Rep1	Neurite	KO	Rep1
ENSMUSG00000042529.301|Kcnj12	1626	1210	Neurite_KO_Rep1	Neurite	KO	Rep1
ENSMUSG00000090935.504|Synj2bp|230:236	1120	831	Neurite_KO_Rep1	Neurite	KO	Rep1
ENSMUSG00000035202.35|Lars2	401	349	Neurite_KO_Rep1	Neurite	KO	Rep1
ENSMUSG00000061578.463|Ksr2	1202	866	Neurite_KO_Rep1	Neurite	KO	Rep1
ENSMUSG00000058297.548|Spock2	306	267	Neurite_KO_Rep1	Neurite	KO	Rep1
ENSMUSG00000061578.371|Ksr2	535	407	Neurite_KO_Rep1	Neurite	KO	Rep1
ENSMUSG00000042529.281|Kcnj12	280	224	Neurite_KO_Rep1	Neurite	KO	Rep1
ENSMUSG00000032194.90|Kank2|44:48	1855	1387	Neurite_KO_Rep1	Neurite	KO	Rep1
ENSMUSG00000061578.1405|Ksr2|87:91	857	665	Neurite_KO_Rep1	Neurite	KO	Rep1
ENSMUSG00000034801.246|Sos2	530	390	Neurite_KO_Rep1	Neurite	KO	Rep1
ENSMUSG00000061578.1437|Ksr2	11141	7641	Neurite_KO_Rep1	Neurite	KO	Rep1
ENSMUSG00000022095.131|Fam160b2	709	538	Neurite_KO_Rep1	Neurite	KO	Rep1
ENSMUSG00000004113.85|Cacna1b|72:76;235:239;251:256	242	189	Neurite_KO_Rep1	Neurite	KO	Rep1
ENSMUSG00000042529.426|Kcnj12	5612	4041	Neurite_KO_Rep1	Neurite	KO	Rep1
ENSMUSG00000061578.898|Ksr2	335	249	Neurite_KO_Rep1	Neurite	KO	Rep1
ENSMUSG00000090935.162|Synj2bp	1299	950	Neurite_KO_Rep1	Neurite	KO	Rep1
ENSMUSG00000029636.429|Wasf3	3356	2492	Neurite_KO_Rep1	Neurite	KO	Rep1
ENSMUSG00000004113.191|Cacna1b|148:152	2426	2049	Neurite_KO_Rep1	Neurite	KO	Rep1
ENSMUSG00000004113.290|Cacna1b|15:19;79:83;157:201;207:213;220:226;228:234	766	606	Neurite_KO_Rep1	Neurite	KO	Rep1
ENSMUSG00000061578.539|Ksr2	693	517	Neurite_KO_Rep1	Neurite	KO	Rep1
ENSMUSG00000061578.1243|Ksr2|99:103;152:156	737	569	Neurite_KO_Rep1	Neurite	KO	Rep1
ENSMUSG00000061578.1497|Ksr2	6925	4935	Neurite_KO_Rep1	Neurite	KO	Rep1
ENSMUSG00000042529.34|Kcnj12	858	646	Neurite_KO_Rep1	Neurite	KO	Rep1
ENSMUSG00000042529.177|Kcnj12	479	365	Neurite_KO_Rep1	Neurite	KO	Rep1
ENSMUSG00000031028.80|Tub	1288	939	Neurite_KO_Rep1	Neurite	KO	Rep1
ENSMUSG00000042529.308|Kcnj12	1455	1054	Neurite_KO_Rep1	Neurite	KO	Rep1
ENSMUSG00000022095.224|Fam160b2	4963	4366	Neurite_KO_Rep1	Neurite	KO	Rep1
ENSMUSG00000042529.415|Kcnj12	4820	3644	Neurite_KO_Rep1	Neurite	KO	Rep1
ENSMUSG00000058297.511|Spock2	2021	1516	Neurite_KO_Rep1	Neurite	KO	Rep1
ENSMUSG00000058297.296|Spock2|65:70	657	485	Neurite_KO_Rep1	Neurite	KO	Rep1
ENSMUSG00000029028.237|Lrrc47	296	242	Neurite_KO_Rep1	Neurite	KO	Rep1
ENSMUSG00000042529.266|Kcnj12	215	164	Neurite_KO_Rep1	Neurite	KO	Rep1
ENSMUSG00000061578.860|Ksr2	686	501	Neurite_KO_Rep1	Neurite	KO	Rep1
ENSMUSG00000043670.135|Diras1	704	541	Neurite_KO_Rep1	Neurite	KO	Rep1
ENSMUSG00000043670.77|Diras1	693	520	Neurite_KO_Rep1	Neurite	KO	Rep1
ENSMUSG00000061578.639|Ksr2	880	676	Neurite_KO_Rep1	Neurite	KO	Rep1
ENSMUSG00000090935.378|Synj2bp	2381	1748	Neurite_KO_Rep1	Neurite	KO	Rep1
ENSMUSG00000028439.150|Fam219a	1151	870	Neurite_KO_Rep1	Neurite	KO	Rep1
ENSMUSG00000061578.137|Ksr2	570	448	Neurite_KO_Rep1	Neurite	KO	Rep1
ENSMUSG00000061578.772|Ksr2	1331	983	Neurite_KO_Rep1	Neurite	KO	Rep1
ENSMUSG00000061578.1448|Ksr2	3218	2385	Neurite_KO_Rep1	Neurite	KO	Rep1
ENSMUSG00000061578.843|Ksr2	940	712	Neurite_KO_Rep1	Neurite	KO	Rep1
ENSMUSG00000061578.1354|Ksr2	2171	1591	Neurite_KO_Rep1	Neurite	KO	Rep1
ENSMUSG00000058297.300|Spock2|41:46	502	385	Neurite_KO_Rep1	Neurite	KO	Rep1
ENSMUSG00000058297.196|Spock2	1070	801	Neurite_KO_Rep1	Neurite	KO	Rep1
ENSMUSG00000058297.99|Spock2	1742	1439	Neurite_KO_Rep1	Neurite	KO	Rep1
ENSMUSG00000004113.94|Cacna1b	366	289	Neurite_KO_Rep1	Neurite	KO	Rep1
ENSMUSG00000022095.33|Fam160b2|149:153	407	343	Neurite_KO_Rep1	Neurite	KO	Rep1
ENSMUSG00000061578.1466|Ksr2|42:46	6668	4711	Neurite_KO_Rep1	Neurite	KO	Rep1
ENSMUSG00000031028.430|Tub	404	349	Neurite_KO_Rep1	Neurite	KO	Rep1
ENSMUSG00000028439.210|Fam219a	246	183	Neurite_KO_Rep1	Neurite	KO	Rep1
ENSMUSG00000032194.228|Kank2	908	717	Neurite_KO_Rep1	Neurite	KO	Rep1
ENSMUSG00000061578.151|Ksr2|24:28;46:61;97:101	265	204	Neurite_KO_Rep1	Neurite	KO	Rep1
ENSMUSG00000004113.298|Cacna1b	3355	2580	Neurite_KO_Rep1	Neurite	KO	Rep1
ENSMUSG00000043670.202|Diras1	1070	819	Neurite_KO_Rep1	Neurite	KO	Rep1
ENSMUSG00000029028.209|Lrrc47	242	190	Neurite_KO_Rep1	Neurite	KO	Rep1
ENSMUSG00000032194.207|Kank2	290	220	Neurite_KO_Rep1	Neurite	KO	Rep1
ENSMUSG00000061578.725|Ksr2	521	395	Neurite_KO_Rep1	Neurite	KO	Rep1
ENSMUSG00000035202.48|Lars2|80:84	332	250	Neurite_KO_Rep1	Neurite	KO	Rep1
ENSMUSG00000061578.196|Ksr2	294	225	Neurite_KO_Rep1	Neurite	KO	Rep1
ENSMUSG00000029636.292|Wasf3	2534	1887	Neurite_KO_Rep1	Neurite	KO	Rep1
ENSMUSG00000043670.126|Diras1	371	306	Neurite_KO_Rep1	Neurite	KO	Rep1
ENSMUSG00000043670.250|Diras1	2520	1877	Neurite_KO_Rep1	Neurite	KO	Rep1
ENSMUSG00000031028.468|Tub|101:106;213:219;250:256	754	553	Neurite_KO_Rep1	Neurite	KO	Rep1
ENSMUSG00000032194.91|Kank2|38:42	1883	1432	Neurite_KO_Rep1	Neurite	KO	Rep1
ENSMUSG00000090935.412|Synj2bp	414	302	Neurite_KO_Rep1	Neurite	KO	Rep1
ENSMUSG00000090935.56|Synj2bp	531	425	Neurite_KO_Rep1	Neurite	KO	Rep1
ENSMUSG00000061578.659|Ksr2|118:122;162:166	1369	1152	Neurite_KO_Rep1	Neurite	KO	Rep1
ENSMUSG00000004113.143|Cacna1b	564	424	Neurite_KO_Rep1	Neurite	KO	Rep1
ENSMUSG00000061578.1538|Ksr2|152:156	204	182	Neurite_KO_Rep1	Neurite	KO	Rep1
ENSMUSG00000032194.68|Kank2|176:180	771	563	Neurite_KO_Rep1	Neurite	KO	Rep1
ENSMUSG00000004113.57|Cacna1b	305	226	Neurite_KO_Rep1	Neurite	KO	Rep1
ENSMUSG00000043670.111|Diras1	400	296	Neurite_KO_Rep1	Neurite	KO	Rep1
ENSMUSG00000029028.99|Lrrc47	526	412	Neurite_KO_Rep1	Neurite	KO	Rep1
ENSMUSG00000042529.330|Kcnj12|90:94;129:135;151:159;196:201;211:215	843	623	Neurite_KO_Rep1	Neurite	KO	Rep1
ENSMUSG00000034801.155|Sos2	529	399	Neurite_KO_Rep1	Neurite	KO	Rep1
ENSMUSG00000004113.194|Cacna1b	2047	1721	Neurite_KO_Rep1	Neurite	KO	Rep1
ENSMUSG00000090935.32|Synj2bp	1153	829	Neurite_KO_Rep1	Neurite	KO	Rep1
ENSMUSG00000028439.189|Fam219a	988	753	Neurite_KO_Rep1	Neurite	KO	Rep1
ENSMUSG00000032194.196|Kank2|89:93	663	503	Neurite_KO_Rep1	Neurite	KO	Rep1
ENSMUSG00000090935.107|Synj2bp	504	425	Neurite_KO_Rep1	Neurite	KO	Rep1
ENSMUSG00000090935.65|Synj2bp|126:130	678	564	Neurite_KO_Rep1	Neurite	KO	Rep1
ENSMUSG00000043670.257|Diras1	6426	4669	Neurite_KO_Rep1	Neurite	KO	Rep1
ENSMUSG00000043670.118|Diras1	355	271	Neurite_KO_Rep1	Neurite	KO	Rep1
ENSMUSG00000028439.268|Fam219a	554	425	Neurite_KO_Rep1	Neurite	KO	Rep1
ENSMUSG00000032194.81|Kank2	1434	1181	Neurite_KO_Rep1	Neurite	KO	Rep1
ENSMUSG00000058297.534|Spock2|249:253	438	335	Neurite_KO_Rep1	Neurite	KO	Rep1
ENSMUSG00000004113.286|Cacna1b|39:43;103:107;181:225;231:237;244:250;252:258	1687	1328	Neurite_KO_Rep1	Neurite	KO	Rep1
ENSMUSG00000058297.495|Spock2	1006	842	Neurite_KO_Rep1	Neurite	KO	Rep1
ENSMUSG00000061578.843|Ksr2|23:27;98:102	818	628	Neurite_KO_Rep1	Neurite	KO	Rep1
ENSMUSG00000061578.671|Ksr2|46:50;90:94;229:233	1074	799	Neurite_KO_Rep1	Neurite	KO	Rep1
ENSMUSG00000004113.385|Cacna1b	478	363	Neurite_KO_Rep1	Neurite	KO	Rep1
ENSMUSG00000029636.88|Wasf3	665	577	Neurite_KO_Rep1	Neurite	KO	Rep1
ENSMUSG00000029028.255|Lrrc47	357	301	Neurite_KO_Rep1	Neurite	KO	Rep1
ENSMUSG00000004113.278|Cacna1b	1705	1283	Neurite_KO_Rep1	Neurite	KO	Rep1
ENSMUSG00000061578.1433|Ksr2|145:149;240:244	2915	2174	Neurite_KO_Rep1	Neurite	KO	Rep1
ENSMUSG00000029636.432|Wasf3	4604	3366	Neurite_KO_Rep1	Neurite	KO	Rep1
ENSMUSG00000032194.260|Kank2|175:179	2716	1975	Neurite_KO_Rep1	Neurite	KO	Rep1
ENSMUSG00000058297.315|Spock2	617	460	Neurite_KO_Rep1	Neurite	KO	Rep1
ENSMUSG00000058297.316|Spock2	555	402	Neurite_KO_Rep1	Neurite	KO	Rep1
ENSMUSG00000061578.585|Ksr2	587	459	Neurite_KO_Rep1	Neurite	KO	Rep1
ENSMUSG00000090935.458|Synj2bp	947	717	Neurite_KO_Rep1	Neurite	KO	Rep1
ENSMUSG00000031028.99|Tub|92:96	2028	1473	Neurite_KO_Rep1	Neurite	KO	Rep1
ENSMUSG00000061578.308|Ksr2|246:250	545	415	Neurite_KO_Rep1	Neurite	KO	Rep1
ENSMUSG00000032194.172|Kank2	546	408	Neurite_KO_Rep1	Neurite	KO	Rep1
ENSMUSG00000042529.309|Kcnj12	1496	1106	Neurite_KO_Rep1	Neurite	KO	Rep1
ENSMUSG00000031028.96|Tub|110:114	776	645	Neurite_KO_Rep1	Neurite	KO	Rep1
ENSMUSG00000042529.441|Kcnj12	667	573	Neurite_KO_Rep1	Neurite	KO	Rep1
ENSMUSG00000028439.82|Fam219a	939	803	Neurite_KO_Rep1	Neurite	KO	Rep1
ENSMUSG00000058297.157|Spock2	620	495	Neurite_KO_Rep1	Neurite	KO	Rep1
ENSMUSG00000031028.90|Tub|13:17;146:150	979	736	Neurite_KO_Rep1	Neurite	KO	Rep1
ENSMUSG00000061578.37|Ksr2	463	359	Neurite_KO_Rep1	Neurite	KO	Rep1
ENSMUSG00000034801.117|Sos2	2275	1683	Neurite_KO_Rep1	Neurite	KO	Rep1
ENSMUSG00000061578.1091|Ksr2|55:59	2172	1583	Neurite_KO_Rep1	Neurite	KO	Rep1
ENSMUSG00000061578.1322|Ksr2	613	456	Neurite_KO_Rep1	Neurite	KO	Rep1
ENSMUSG00000090935.303|Synj2bp|236:240	937	704	Neurite_KO_Rep1	Neurite	KO	Rep1
ENSMUSG00000029028.74|Lrrc47	1793	1338	Neurite_KO_Rep1	Neurite	KO	Rep1
ENSMUSG00000034801.247|Sos2|62:70	546	421	Neurite_KO_Rep1	Neurite	KO	Rep1
ENSMUSG00000058297.263|Spock2	2039	1588	Neurite_KO_Rep1	Neurite	KO	Rep1
ENSMUSG00000029028.261|Lrrc47	432	318	Neurite_KO_Rep1	Neurite	KO	Rep1
ENSMUSG00000029636.319|Wasf3	1690	1253	Neurite_KO_Rep1	Neurite	KO	Rep1
ENSMUSG00000061578.355|Ksr2	224	169	Neurite_KO_Rep1	Neurite	KO	Rep1
ENSMUSG00000090935.599|Synj2bp	696	524	Neurite_KO_Rep1	Neurite	KO	Rep1
ENSMUSG00000058297.435|Spock2	649	478	Neurite_KO_Rep1	Neurite	KO	Rep1
ENSMUSG00000058297.579|Spock2	300	260	Neurite_KO_Rep1	Neurite	KO	Rep1
ENSMUSG00000004113.407|Cacna1b|235:240	1011	753	Neurite_KO_Rep1	Neurite	KO	Rep1
ENSMUSG00000061578.1503|Ksr2	4323	3166	Neurite_KO_Rep1	Neurite	KO	Rep1
ENSMUSG00000058297.184|Spock2	789	595	Neurite_KO_Rep1	Neurite	KO	Rep1
ENSMUSG00000061578.491|Ksr2|83:88;255:260	312	244	Neurite_KO_Rep1	Neurite	KO	Rep1
ENSMUSG00000058297.325|Spock2	322	239	Neurite_KO_Rep1	Neurite	KO	Rep1
ENSMUSG00000058297.243|Spock2	882	717	Neurite_KO_Rep1	Neurite	KO	Rep1
ENSMUSG00000061578.114|Ksr2	283	213	Neurite_KO_Rep1	Neurite	KO	Rep1
ENSMUSG00000035279.34|Ssc5d	1878	1351	Neurite_KO_Rep1	Neurite	KO	Rep1
ENSMUSG00000061578.1329|Ksr2	403	325	Neurite_KO_Rep1	Neurite	KO	Rep1
ENSMUSG00000034801.97|Sos2	442	337	Neurite_KO_Rep1	Neurite	KO	Rep1
ENSMUSG00000032194.272|Kank2	4248	3157	Neurite_KO_Rep1	Neurite	KO	Rep1
ENSMUSG00000028439.80|Fam219a	509	452	Neurite_KO_Rep1	Neurite	KO	Rep1
ENSMUSG00000034801.141|Sos2|212:216	1072	797	Neurite_KO_Rep1	Neurite	KO	Rep1
ENSMUSG00000090935.138|Synj2bp|126:136	196	163	Neurite_KO_Rep1	Neurite	KO	Rep1
ENSMUSG00000031028.63|Tub	593	459	Neurite_KO_Rep1	Neurite	KO	Rep1
ENSMUSG00000029636.263|Wasf3|93:98	765	571	Neurite_KO_Rep1	Neurite	KO	Rep1
ENSMUSG00000029028.8|Lrrc47	3456	2667	Neurite_KO_Rep1	Neurite	KO	Rep1
ENSMUSG00000090935.341|Synj2bp|8:12	1224	908	Neurite_KO_Rep1	Neurite	KO	Rep1
ENSMUSG00000031028.450|Tub	822	635	Neurite_KO_Rep1	Neurite	KO	Rep1
ENSMUSG00000090935.138|Synj2bp	196	169	Neurite_KO_Rep1	Neurite	KO	Rep1
ENSMUSG00000058297.301|Spock2	400	298	Neurite_KO_Rep1	Neurite	KO	Rep1
ENSMUSG00000061578.1488|Ksr2	7196	5118	Neurite_KO_Rep1	Neurite	KO	Rep1
ENSMUSG00000058297.120|Spock2	1197	899	Neurite_KO_Rep1	Neurite	KO	Rep1
ENSMUSG00000061578.641|Ksr2	1164	878	Neurite_KO_Rep1	Neurite	KO	Rep1
ENSMUSG00000061578.488|Ksr2	588	447	Neurite_KO_Rep1	Neurite	KO	Rep1
ENSMUSG00000090935.107|Synj2bp|136:141	546	479	Neurite_KO_Rep1	Neurite	KO	Rep1
ENSMUSG00000028439.62|Fam219a	523	386	Neurite_KO_Rep1	Neurite	KO	Rep1
ENSMUSG00000043670.3|Diras1	345	272	Neurite_KO_Rep1	Neurite	KO	Rep1
ENSMUSG00000029028.243|Lrrc47|198:202	1121	867	Neurite_KO_Rep1	Neurite	KO	Rep1
ENSMUSG00000058297.296|Spock2	517	391	Neurite_KO_Rep1	Neurite	KO	Rep1
ENSMUSG00000029636.67|Wasf3|73:79;237:241	523	388	Neurite_KO_Rep1	Neurite	KO	Rep1
ENSMUSG00000028439.106|Fam219a	708	601	Neurite_KO_Rep1	Neurite	KO	Rep1
ENSMUSG00000032194.205|Kank2	694	515	Neurite_KO_Rep1	Neurite	KO	Rep1
ENSMUSG00000028439.228|Fam219a	1152	834	Neurite_KO_Rep1	Neurite	KO	Rep1
ENSMUSG00000043670.198|Diras1	2211	1638	Neurite_KO_Rep1	Neurite	KO	Rep1
ENSMUSG00000042529.195|Kcnj12	152	112	Neurite_KO_Rep1	Neurite	KO	Rep1
ENSMUSG00000090935.580|Synj2bp|198:203	332	248	Neurite_KO_Rep1	Neurite	KO	Rep1
ENSMUSG00000042529.156|Kcnj12	252	199	Neurite_KO_Rep1	Neurite	KO	Rep1
ENSMUSG00000004113.118|Cacna1b	1239	936	Neurite_KO_Rep1	Neurite	KO	Rep1
ENSMUSG00000090935.172|Synj2bp	667	495	Neurite_KO_Rep1	Neurite	KO	Rep1
ENSMUSG00000029028.94|Lrrc47	805	608	Neurite_KO_Rep1	Neurite	KO	Rep1
ENSMUSG00000032194.101|Kank2	1624	1202	Neurite_KO_Rep1	Neurite	KO	Rep1
ENSMUSG00000031028.159|Tub	911	699	Neurite_KO_Rep1	Neurite	KO	Rep1
ENSMUSG00000061578.1468|Ksr2	14501	9739	Neurite_KO_Rep1	Neurite	KO	Rep1
ENSMUSG00000029636.397|Wasf3|38:42	2527	1871	Neurite_KO_Rep1	Neurite	KO	Rep1
ENSMUSG00000058297.505|Spock2|103:107	1074	804	Neurite_KO_Rep1	Neurite	KO	Rep1
ENSMUSG00000061578.467|Ksr2	1322	962	Neurite_KO_Rep1	Neurite	KO	Rep1
ENSMUSG00000022095.139|Fam160b2|194:198	612	477	Neurite_KO_Rep1	Neurite	KO	Rep1
ENSMUSG00000061578.779|Ksr2|13:17	1032	749	Neurite_KO_Rep1	Neurite	KO	Rep1
ENSMUSG00000043670.1|Diras1	570	446	Neurite_KO_Rep1	Neurite	KO	Rep1
ENSMUSG00000090935.588|Synj2bp|150:155	775	662	Neurite_KO_Rep1	Neurite	KO	Rep1
ENSMUSG00000058297.50|Spock2|6:12;21:30;36:61	483	368	Neurite_KO_Rep1	Neurite	KO	Rep1
ENSMUSG00000058297.379|Spock2|206:212	840	651	Neurite_KO_Rep1	Neurite	KO	Rep1
ENSMUSG00000058297.489|Spock2|199:203	968	723	Neurite_KO_Rep1	Neurite	KO	Rep1
ENSMUSG00000028439.236|Fam219a	597	457	Neurite_KO_Rep1	Neurite	KO	Rep1
ENSMUSG00000038916.65|Soga3	699	533	Neurite_KO_Rep1	Neurite	KO	Rep1
ENSMUSG00000032194.250|Kank2|235:239	2622	1956	Neurite_KO_Rep1	Neurite	KO	Rep1
ENSMUSG00000022095.260|Fam160b2	11231	7817	Neurite_KO_Rep1	Neurite	KO	Rep1
ENSMUSG00000031028.201|Tub|215:219;221:226	743	562	Neurite_KO_Rep1	Neurite	KO	Rep1
ENSMUSG00000004113.115|Cacna1b	810	623	Neurite_KO_Rep1	Neurite	KO	Rep1
ENSMUSG00000031028.3|Tub|29:33;58:63	1164	874	Neurite_KO_Rep1	Neurite	KO	Rep1
ENSMUSG00000058297.26|Spock2	2763	2113	Neurite_KO_Rep1	Neurite	KO	Rep1
ENSMUSG00000029636.15|Wasf3|64:69;141:145;187:191	1532	1135	Neurite_KO_Rep1	Neurite	KO	Rep1
ENSMUSG00000032194.78|Kank2	1231	1072	Neurite_KO_Rep1	Neurite	KO	Rep1
ENSMUSG00000058297.161|Spock2	547	429	Neurite_KO_Rep1	Neurite	KO	Rep1
ENSMUSG00000029636.415|Wasf3	1042	822	Neurite_KO_Rep1	Neurite	KO	Rep1
ENSMUSG00000022095.31|Fam160b2	354	290	Neurite_KO_Rep1	Neurite	KO	Rep1
ENSMUSG00000028439.39|Fam219a|34:40	339	267	Neurite_KO_Rep1	Neurite	KO	Rep1
ENSMUSG00000029028.92|Lrrc47|1:5;7:11;23:28;36:40;42:46;57:61	449	333	Neurite_KO_Rep1	Neurite	KO	Rep1
ENSMUSG00000028439.117|Fam219a|90:94	1162	884	Neurite_KO_Rep1	Neurite	KO	Rep1
ENSMUSG00000032194.258|Kank2	2647	1963	Neurite_KO_Rep1	Neurite	KO	Rep1
ENSMUSG00000043670.253|Diras1	2133	1642	Neurite_KO_Rep1	Neurite	KO	Rep1
ENSMUSG00000031028.200|Tub|221:225;227:232	1031	787	Neurite_KO_Rep1	Neurite	KO	Rep1
ENSMUSG00000058297.359|Spock2	961	754	Neurite_KO_Rep1	Neurite	KO	Rep1
ENSMUSG00000090935.554|Synj2bp	219	162	Neurite_KO_Rep1	Neurite	KO	Rep1
ENSMUSG00000031028.575|Tub	472	350	Neurite_KO_Rep1	Neurite	KO	Rep1
ENSMUSG00000029636.50|Wasf3	601	451	Neurite_KO_Rep1	Neurite	KO	Rep1
ENSMUSG00000029636.134|Wasf3	1540	1140	Neurite_KO_Rep1	Neurite	KO	Rep1
ENSMUSG00000029636.57|Wasf3|133:139	2536	2125	Neurite_KO_Rep1	Neurite	KO	Rep1
ENSMUSG00000061578.1310|Ksr2	892	689	Neurite_KO_Rep1	Neurite	KO	Rep1
ENSMUSG00000031028.162|Tub	1949	1462	Neurite_KO_Rep1	Neurite	KO	Rep1
ENSMUSG00000061578.1348|Ksr2	675	515	Neurite_KO_Rep1	Neurite	KO	Rep1
ENSMUSG00000034801.135|Sos2|248:252	1382	1029	Neurite_KO_Rep1	Neurite	KO	Rep1
ENSMUSG00000061578.1262|Ksr2|38:42	488	373	Neurite_KO_Rep1	Neurite	KO	Rep1
ENSMUSG00000031028.416|Tub	1165	886	Neurite_KO_Rep1	Neurite	KO	Rep1
ENSMUSG00000090935.433|Synj2bp	122	86	Neurite_KO_Rep1	Neurite	KO	Rep1
ENSMUSG00000032194.243|Kank2	1388	1032	Neurite_KO_Rep1	Neurite	KO	Rep1
ENSMUSG00000028439.283|Fam219a|142:146	1258	1055	Neurite_KO_Rep1	Neurite	KO	Rep1
ENSMUSG00000058297.95|Spock2|141:146	2183	1801	Neurite_KO_Rep1	Neurite	KO	Rep1
ENSMUSG00000061578.214|Ksr2	222	171	Neurite_KO_Rep1	Neurite	KO	Rep1
ENSMUSG00000032194.115|Kank2	524	399	Neurite_KO_Rep1	Neurite	KO	Rep1
ENSMUSG00000004113.382|Cacna1b	352	251	Neurite_KO_Rep1	Neurite	KO	Rep1
ENSMUSG00000043670.180|Diras1	1804	1322	Neurite_KO_Rep1	Neurite	KO	Rep1
ENSMUSG00000035279.55|Ssc5d	847	636	Neurite_KO_Rep1	Neurite	KO	Rep1
ENSMUSG00000004113.203|Cacna1b	953	687	Neurite_KO_Rep1	Neurite	KO	Rep1
ENSMUSG00000058297.489|Spock2	865	661	Neurite_KO_Rep1	Neurite	KO	Rep1
ENSMUSG00000022095.205|Fam160b2	8640	6372	Neurite_KO_Rep1	Neurite	KO	Rep1
ENSMUSG00000028439.135|Fam219a	1079	822	Neurite_KO_Rep1	Neurite	KO	Rep1
ENSMUSG00000022095.265|Fam160b2	3540	2694	Neurite_KO_Rep1	Neurite	KO	Rep1
ENSMUSG00000032194.29|Kank2	283	233	Neurite_KO_Rep1	Neurite	KO	Rep1
ENSMUSG00000004113.450|Cacna1b	652	490	Neurite_KO_Rep1	Neurite	KO	Rep1
ENSMUSG00000022095.193|Fam160b2	3562	2875	Neurite_KO_Rep1	Neurite	KO	Rep1
ENSMUSG00000035202.80|Lars2	778	597	Neurite_KO_Rep1	Neurite	KO	Rep1
ENSMUSG00000032194.292|Kank2|70:74	948	714	Neurite_KO_Rep1	Neurite	KO	Rep1
ENSMUSG00000031028.602|Tub	1151	875	Neurite_KO_Rep1	Neurite	KO	Rep1
ENSMUSG00000061578.461|Ksr2	1675	1216	Neurite_KO_Rep1	Neurite	KO	Rep1
ENSMUSG00000029636.260|Wasf3	747	642	Neurite_KO_Rep1	Neurite	KO	Rep1
ENSMUSG00000090935.685|Synj2bp	529	392	Neurite_KO_Rep1	Neurite	KO	Rep1
ENSMUSG00000042529.436|Kcnj12|140:144	1326	1151	Neurite_KO_Rep1	Neurite	KO	Rep1
ENSMUSG00000061578.1284|Ksr2	590	453	Neurite_KO_Rep1	Neurite	KO	Rep1
ENSMUSG00000031028.435|Tub	572	443	Neurite_KO_Rep1	Neurite	KO	Rep1
ENSMUSG00000028439.93|Fam219a|70:74;234:238	912	708	Neurite_KO_Rep1	Neurite	KO	Rep1
ENSMUSG00000061578.1444|Ksr2|79:83;174:178	1857	1387	Neurite_KO_Rep1	Neurite	KO	Rep1
ENSMUSG00000004113.174|Cacna1b	586	462	Neurite_KO_Rep1	Neurite	KO	Rep1
ENSMUSG00000042529.338|Kcnj12	2248	1663	Neurite_KO_Rep1	Neurite	KO	Rep1
ENSMUSG00000031028.74|Tub	575	439	Neurite_KO_Rep1	Neurite	KO	Rep1
ENSMUSG00000029636.461|Wasf3	3704	2678	Neurite_KO_Rep1	Neurite	KO	Rep1
ENSMUSG00000028439.232|Fam219a	730	570	Neurite_KO_Rep1	Neurite	KO	Rep1
ENSMUSG00000061578.346|Ksr2	343	268	Neurite_KO_Rep1	Neurite	KO	Rep1
ENSMUSG00000031028.117|Tub	639	487	Neurite_KO_Rep1	Neurite	KO	Rep1
ENSMUSG00000043670.260|Diras1	8037	5892	Neurite_KO_Rep1	Neurite	KO	Rep1
ENSMUSG00000061578.830|Ksr2	687	529	Neurite_KO_Rep1	Neurite	KO	Rep1
ENSMUSG00000058297.552|Spock2|141:145	1084	930	Neurite_KO_Rep1	Neurite	KO	Rep1
ENSMUSG00000029636.504|Wasf3	561	438	Neurite_KO_Rep1	Neurite	KO	Rep1
ENSMUSG00000029636.128|Wasf3	1102	814	Neurite_KO_Rep1	Neurite	KO	Rep1
ENSMUSG00000058297.351|Spock2	347	284	Neurite_KO_Rep1	Neurite	KO	Rep1
ENSMUSG00000090935.30|Synj2bp	1100	816	Neurite_KO_Rep1	Neurite	KO	Rep1
ENSMUSG00000090935.736|Synj2bp|1:5;153:158	269	209	Neurite_KO_Rep1	Neurite	KO	Rep1
ENSMUSG00000034801.192|Sos2	1375	1021	Neurite_KO_Rep1	Neurite	KO	Rep1
ENSMUSG00000032194.48|Kank2	2501	1887	Neurite_KO_Rep1	Neurite	KO	Rep1
ENSMUSG00000061578.364|Ksr2	366	294	Neurite_KO_Rep1	Neurite	KO	Rep1
ENSMUSG00000031028.391|Tub|232:236	632	473	Neurite_KO_Rep1	Neurite	KO	Rep1
ENSMUSG00000061578.1154|Ksr2	517	389	Neurite_KO_Rep1	Neurite	KO	Rep1
ENSMUSG00000004113.215|Cacna1b	1708	1229	Neurite_KO_Rep1	Neurite	KO	Rep1
ENSMUSG00000029636.323|Wasf3	413	306	Neurite_KO_Rep1	Neurite	KO	Rep1
ENSMUSG00000004113.291|Cacna1b|9:13;73:77;151:195;201:207;214:220;222:228	1264	973	Neurite_KO_Rep1	Neurite	KO	Rep1
ENSMUSG00000035202.85|Lars2	2558	1945	Neurite_KO_Rep1	Neurite	KO	Rep1
ENSMUSG00000061578.1169|Ksr2	683	498	Neurite_KO_Rep1	Neurite	KO	Rep1
ENSMUSG00000035202.73|Lars2	759	612	Neurite_KO_Rep1	Neurite	KO	Rep1
ENSMUSG00000061578.465|Ksr2|239:244	1282	950	Neurite_KO_Rep1	Neurite	KO	Rep1
ENSMUSG00000042529.437|Kcnj12|134:138	1048	907	Neurite_KO_Rep1	Neurite	KO	Rep1
ENSMUSG00000061578.1405|Ksr2	922	692	Neurite_KO_Rep1	Neurite	KO	Rep1
ENSMUSG00000090935.643|Synj2bp|170:176	665	493	Neurite_KO_Rep1	Neurite	KO	Rep1
ENSMUSG00000061578.1548|Ksr2	253	188	Neurite_KO_Rep1	Neurite	KO	Rep1
ENSMUSG00000035202.78|Lars2	1728	1270	Neurite_KO_Rep1	Neurite	KO	Rep1
ENSMUSG00000043670.172|Diras1|25:30;95:99;192:196;226:230;240:249;255:260	1492	1121	Neurite_KO_Rep1	Neurite	KO	Rep1
ENSMUSG00000058297.436|Spock2|243:247	2371	1783	Neurite_KO_Rep1	Neurite	KO	Rep1
ENSMUSG00000031028.172|Tub	470	356	Neurite_KO_Rep1	Neurite	KO	Rep1
ENSMUSG00000031028.603|Tub|92:96	972	716	Neurite_KO_Rep1	Neurite	KO	Rep1
ENSMUSG00000043670.217|Diras1|25:29;58:70;94:99;102:106;111:115;225:229	623	455	Neurite_KO_Rep1	Neurite	KO	Rep1
ENSMUSG00000058297.257|Spock2	2055	1577	Neurite_KO_Rep1	Neurite	KO	Rep1
ENSMUSG00000061578.5|Ksr2	336	260	Neurite_KO_Rep1	Neurite	KO	Rep1
ENSMUSG00000061578.1043|Ksr2	296	232	Neurite_KO_Rep1	Neurite	KO	Rep1
ENSMUSG00000090935.684|Synj2bp|224:228	669	493	Neurite_KO_Rep1	Neurite	KO	Rep1
ENSMUSG00000061578.1345|Ksr2	1865	1364	Neurite_KO_Rep1	Neurite	KO	Rep1
ENSMUSG00000090935.363|Synj2bp	1160	883	Neurite_KO_Rep1	Neurite	KO	Rep1
ENSMUSG00000028439.145|Fam219a|152:156;162:196;201:208;211:220;223:232;234:238;240:256	408	300	Neurite_KO_Rep1	Neurite	KO	Rep1
ENSMUSG00000029636.411|Wasf3	3798	2878	Neurite_KO_Rep1	Neurite	KO	Rep1
ENSMUSG00000061578.1430|Ksr2	4453	3679	Neurite_KO_Rep1	Neurite	KO	Rep1
ENSMUSG00000035202.23|Lars2	679	478	Neurite_KO_Rep1	Neurite	KO	Rep1
ENSMUSG00000061578.766|Ksr2	986	719	Neurite_KO_Rep1	Neurite	KO	Rep1
ENSMUSG00000058297.101|Spock2|105:110	2133	1759	Neurite_KO_Rep1	Neurite	KO	Rep1
ENSMUSG00000004113.276|Cacna1b|99:103;163:167;241:260	1301	983	Neurite_KO_Rep1	Neurite	KO	Rep1
ENSMUSG00000004113.416|Cacna1b	472	339	Neurite_KO_Rep1	Neurite	KO	Rep1
ENSMUSG00000043670.286|Diras1	1405	1041	Neurite_KO_Rep1	Neurite	KO	Rep1
ENSMUSG00000022095.207|Fam160b2	3994	3129	Neurite_KO_Rep1	Neurite	KO	Rep1
ENSMUSG00000031028.312|Tub|97:101	221	177	Neurite_KO_Rep1	Neurite	KO	Rep1
ENSMUSG00000090935.151|Synj2bp|48:58	517	402	Neurite_KO_Rep1	Neurite	KO	Rep1
ENSMUSG00000043670.92|Diras1	296	233	Neurite_KO_Rep1	Neurite	KO	Rep1
ENSMUSG00000043670.279|Diras1	1514	1152	Neurite_KO_Rep1	Neurite	KO	Rep1
ENSMUSG00000058297.313|Spock2	458	335	Neurite_KO_Rep1	Neurite	KO	Rep1
ENSMUSG00000042529.305|Kcnj12|240:244	927	695	Neurite_KO_Rep1	Neurite	KO	Rep1
ENSMUSG00000028439.102|Fam219a	1093	830	Neurite_KO_Rep1	Neurite	KO	Rep1
ENSMUSG00000004113.99|Cacna1b	417	334	Neurite_KO_Rep1	Neurite	KO	Rep1
ENSMUSG00000090935.476|Synj2bp	221	171	Neurite_KO_Rep1	Neurite	KO	Rep1
ENSMUSG00000090935.357|Synj2bp	844	648	Neurite_KO_Rep1	Neurite	KO	Rep1
ENSMUSG00000031028.554|Tub	1429	1071	Neurite_KO_Rep1	Neurite	KO	Rep1
ENSMUSG00000022095.72|Fam160b2	707	507	Neurite_KO_Rep1	Neurite	KO	Rep1
ENSMUSG00000032194.95|Kank2	2425	1817	Neurite_KO_Rep1	Neurite	KO	Rep1
ENSMUSG00000034801.232|Sos2|152:160	1303	1099	Neurite_KO_Rep1	Neurite	KO	Rep1
ENSMUSG00000043670.299|Diras1	664	506	Neurite_KO_Rep1	Neurite	KO	Rep1
ENSMUSG00000061578.1388|Ksr2|86:90;189:193	796	580	Neurite_KO_Rep1	Neurite	KO	Rep1
ENSMUSG00000004113.125|Cacna1b|11:16;132:136	1250	950	Neurite_KO_Rep1	Neurite	KO	Rep1
ENSMUSG00000031028.282|Tub	2057	1549	Neurite_KO_Rep1	Neurite	KO	Rep1
ENSMUSG00000029636.268|Wasf3	513	389	Neurite_KO_Rep1	Neurite	KO	Rep1
ENSMUSG00000029636.25|Wasf3	725	528	Neurite_KO_Rep1	Neurite	KO	Rep1
ENSMUSG00000031028.448|Tub	1701	1252	Neurite_KO_Rep1	Neurite	KO	Rep1
ENSMUSG00000029636.145|Wasf3	1070	812	Neurite_KO_Rep1	Neurite	KO	Rep1
ENSMUSG00000029028.7|Lrrc47	3024	2365	Neurite_KO_Rep1	Neurite	KO	Rep1
ENSMUSG00000031028.222|Tub|89:93;95:100;197:202	391	299	Neurite_KO_Rep1	Neurite	KO	Rep1
ENSMUSG00000004113.232|Cacna1b	139	110	Neurite_KO_Rep1	Neurite	KO	Rep1
ENSMUSG00000061578.163|Ksr2	323	240	Neurite_KO_Rep1	Neurite	KO	Rep1
ENSMUSG00000058297.113|Spock2	476	358	Neurite_KO_Rep1	Neurite	KO	Rep1
ENSMUSG00000004113.486|Cacna1b|165:170	447	389	Neurite_KO_Rep1	Neurite	KO	Rep1
ENSMUSG00000061578.850|Ksr2	543	413	Neurite_KO_Rep1	Neurite	KO	Rep1
ENSMUSG00000029636.241|Wasf3|10:14;103:110;225:230	552	404	Neurite_KO_Rep1	Neurite	KO	Rep1
ENSMUSG00000031028.614|Tub	853	647	Neurite_KO_Rep1	Neurite	KO	Rep1
ENSMUSG00000042529.245|Kcnj12	224	169	Neurite_KO_Rep1	Neurite	KO	Rep1
ENSMUSG00000043670.53|Diras1|229:234	477	382	Neurite_KO_Rep1	Neurite	KO	Rep1
ENSMUSG00000035202.80|Lars2|90:94;142:146	977	735	Neurite_KO_Rep1	Neurite	KO	Rep1
ENSMUSG00000022095.104|Fam160b2	232	175	Neurite_KO_Rep1	Neurite	KO	Rep1
ENSMUSG00000004113.183|Cacna1b|19:23;27:31;42:46;196:200	1201	905	Neurite_KO_Rep1	Neurite	KO	Rep1
ENSMUSG00000004113.125|Cacna1b	3202	2350	Neurite_KO_Rep1	Neurite	KO	Rep1
ENSMUSG00000061578.1454|Ksr2|19:23;114:118	6670	4793	Neurite_KO_Rep1	Neurite	KO	Rep1
ENSMUSG00000061578.301|Ksr2	430	313	Neurite_KO_Rep1	Neurite	KO	Rep1
ENSMUSG00000061578.791|Ksr2	1412	1049	Neurite_KO_Rep1	Neurite	KO	Rep1
ENSMUSG00000028439.277|Fam219a|178:182	940	706	Neurite_KO_Rep1	Neurite	KO	Rep1
ENSMUSG00000058297.485|Spock2|223:227	347	265	Neurite_KO_Rep1	Neurite	KO	Rep1
ENSMUSG00000004113.379|Cacna1b	219	197	Neurite_KO_Rep1	Neurite	KO	Rep1
ENSMUSG00000029636.150|Wasf3	678	505	Neurite_KO_Rep1	Neurite	KO	Rep1
ENSMUSG00000042529.313|Kcnj12	670	486	Neurite_KO_Rep1	Neurite	KO	Rep1
ENSMUSG00000004113.146|Cacna1b	677	497	Neurite_KO_Rep1	Neurite	KO	Rep1
ENSMUSG00000058297.65|Spock2	764	573	Neurite_KO_Rep1	Neurite	KO	Rep1
ENSMUSG00000061578.313|Ksr2	932	685	Neurite_KO_Rep1	Neurite	KO	Rep1
ENSMUSG00000035279.44|Ssc5d|194:199;250:254	1048	763	Neurite_KO_Rep1	Neurite	KO	Rep1
ENSMUSG00000061578.1128|Ksr2	370	266	Neurite_KO_Rep1	Neurite	KO	Rep1
ENSMUSG00000058297.291|Spock2|95:100	1468	1120	Neurite_KO_Rep1	Neurite	KO	Rep1
ENSMUSG00000061578.1137|Ksr2	944	715	Neurite_KO_Rep1	Neurite	KO	Rep1
ENSMUSG00000004113.32|Cacna1b	257	195	Neurite_KO_Rep1	Neurite	KO	Rep1
ENSMUSG00000061578.1487|Ksr2	10693	7308	Neurite_KO_Rep1	Neurite	KO	Rep1
ENSMUSG00000035202.88|Lars2|42:46;94:98	1486	1114	Neurite_KO_Rep1	Neurite	KO	Rep1
ENSMUSG00000032194.167|Kank2|160:166	305	269	Neurite_KO_Rep1	Neurite	KO	Rep1
ENSMUSG00000058297.240|Spock2|117:123;221:229;240:260	1241	977	Neurite_KO_Rep1	Neurite	KO	Rep1
ENSMUSG00000022095.29|Fam160b2|173:177	404	303	Neurite_KO_Rep1	Neurite	KO	Rep1
ENSMUSG00000061578.1416|Ksr2	898	685	Neurite_KO_Rep1	Neurite	KO	Rep1
ENSMUSG00000058297.101|Spock2	2260	1880	Neurite_KO_Rep1	Neurite	KO	Rep1
ENSMUSG00000061578.1269|Ksr2	229	186	Neurite_KO_Rep1	Neurite	KO	Rep1
ENSMUSG00000028439.138|Fam219a|194:198;204:238;243:250;253:260	831	640	Neurite_KO_Rep1	Neurite	KO	Rep1
ENSMUSG00000029636.104|Wasf3|15:19	431	336	Neurite_KO_Rep1	Neurite	KO	Rep1
ENSMUSG00000031028.147|Tub	801	600	Neurite_KO_Rep1	Neurite	KO	Rep1
ENSMUSG00000029028.45|Lrrc47	6556	4774	Neurite_KO_Rep1	Neurite	KO	Rep1
ENSMUSG00000029636.495|Wasf3|88:92	1593	1182	Neurite_KO_Rep1	Neurite	KO	Rep1
ENSMUSG00000061578.1220|Ksr2|43:47;237:241	296	232	Neurite_KO_Rep1	Neurite	KO	Rep1
ENSMUSG00000035202.33|Lars2	218	173	Neurite_KO_Rep1	Neurite	KO	Rep1
ENSMUSG00000061578.1155|Ksr2	727	550	Neurite_KO_Rep1	Neurite	KO	Rep1
ENSMUSG00000090935.426|Synj2bp	299	232	Neurite_KO_Rep1	Neurite	KO	Rep1
ENSMUSG00000004113.409|Cacna1b|223:228	415	318	Neurite_KO_Rep1	Neurite	KO	Rep1
ENSMUSG00000031028.474|Tub	723	574	Neurite_KO_Rep1	Neurite	KO	Rep1
ENSMUSG00000061578.1442|Ksr2|91:95;186:190	7092	5118	Neurite_KO_Rep1	Neurite	KO	Rep1
ENSMUSG00000032194.271|Kank2|109:113;196:200	2605	1946	Neurite_KO_Rep1	Neurite	KO	Rep1
ENSMUSG00000004113.452|Cacna1b	772	579	Neurite_KO_Rep1	Neurite	KO	Rep1
ENSMUSG00000032194.94|Kank2|20:24	1729	1304	Neurite_KO_Rep1	Neurite	KO	Rep1
ENSMUSG00000058297.298|Spock2|53:58	472	351	Neurite_KO_Rep1	Neurite	KO	Rep1
ENSMUSG00000029028.16|Lrrc47|24:28;30:34;46:51;53:57;59:63;75:80;82:86;88:92;109:113;125:130;132:136;148:152;155:159;161:165;177:182;184:188;205:209;211:215;227:231;234:238;240:244	360	267	Neurite_KO_Rep1	Neurite	KO	Rep1
ENSMUSG00000029636.495|Wasf3	1833	1341	Neurite_KO_Rep1	Neurite	KO	Rep1
ENSMUSG00000058297.499|Spock2	1138	960	Neurite_KO_Rep1	Neurite	KO	Rep1
ENSMUSG00000032194.263|Kank2	4161	3061	Neurite_KO_Rep1	Neurite	KO	Rep1
ENSMUSG00000031028.210|Tub	494	381	Neurite_KO_Rep1	Neurite	KO	Rep1
ENSMUSG00000061578.614|Ksr2	624	461	Neurite_KO_Rep1	Neurite	KO	Rep1
ENSMUSG00000043670.36|Diras1	367	311	Neurite_KO_Rep1	Neurite	KO	Rep1
ENSMUSG00000031028.383|Tub	631	483	Neurite_KO_Rep1	Neurite	KO	Rep1
ENSMUSG00000061578.500|Ksr2	1087	837	Neurite_KO_Rep1	Neurite	KO	Rep1
ENSMUSG00000061578.1291|Ksr2	440	329	Neurite_KO_Rep1	Neurite	KO	Rep1
ENSMUSG00000042529.206|Kcnj12	123	103	Neurite_KO_Rep1	Neurite	KO	Rep1
ENSMUSG00000061578.1097|Ksr2	883	665	Neurite_KO_Rep1	Neurite	KO	Rep1
ENSMUSG00000061578.1088|Ksr2|73:77	1429	1076	Neurite_KO_Rep1	Neurite	KO	Rep1
ENSMUSG00000043670.249|Diras1	2337	1806	Neurite_KO_Rep1	Neurite	KO	Rep1
ENSMUSG00000058297.508|Spock2	2562	1879	Neurite_KO_Rep1	Neurite	KO	Rep1
ENSMUSG00000043670.314|Diras1	444	326	Neurite_KO_Rep1	Neurite	KO	Rep1
ENSMUSG00000090935.375|Synj2bp	1477	1093	Neurite_KO_Rep1	Neurite	KO	Rep1
ENSMUSG00000090935.321|Synj2bp|128:132	618	534	Neurite_KO_Rep1	Neurite	KO	Rep1
ENSMUSG00000029028.82|Lrrc47	1724	1309	Neurite_KO_Rep1	Neurite	KO	Rep1
ENSMUSG00000028439.112|Fam219a	621	538	Neurite_KO_Rep1	Neurite	KO	Rep1
ENSMUSG00000043670.216|Diras1	2297	1723	Neurite_KO_Rep1	Neurite	KO	Rep1
ENSMUSG00000061578.944|Ksr2	257	209	Neurite_KO_Rep1	Neurite	KO	Rep1
ENSMUSG00000032194.262|Kank2	3594	2701	Neurite_KO_Rep1	Neurite	KO	Rep1
ENSMUSG00000061578.418|Ksr2	296	221	Neurite_KO_Rep1	Neurite	KO	Rep1
ENSMUSG00000042529.428|Kcnj12	3045	2251	Neurite_KO_Rep1	Neurite	KO	Rep1
ENSMUSG00000042529.429|Kcnj12|20:25;182:186	2836	2144	Neurite_KO_Rep1	Neurite	KO	Rep1
ENSMUSG00000061578.672|Ksr2	1083	817	Neurite_KO_Rep1	Neurite	KO	Rep1
ENSMUSG00000029028.110|Lrrc47	667	490	Neurite_KO_Rep1	Neurite	KO	Rep1
ENSMUSG00000061578.105|Ksr2|146:150;232:237	346	258	Neurite_KO_Rep1	Neurite	KO	Rep1
ENSMUSG00000029636.10|Wasf3	2125	1566	Neurite_KO_Rep1	Neurite	KO	Rep1
ENSMUSG00000058297.392|Spock2|128:134	1132	974	Neurite_KO_Rep1	Neurite	KO	Rep1
ENSMUSG00000058297.377|Spock2	783	573	Neurite_KO_Rep1	Neurite	KO	Rep1
ENSMUSG00000031028.35|Tub	435	324	Neurite_KO_Rep1	Neurite	KO	Rep1
ENSMUSG00000042529.331|Kcnj12	1329	972	Neurite_KO_Rep1	Neurite	KO	Rep1
ENSMUSG00000031028.213|Tub|143:147;149:154;251:256	416	312	Neurite_KO_Rep1	Neurite	KO	Rep1
ENSMUSG00000061578.1239|Ksr2|123:127;176:180	517	396	Neurite_KO_Rep1	Neurite	KO	Rep1
ENSMUSG00000022095.282|Fam160b2|20:24;156:161	106	86	Neurite_KO_Rep1	Neurite	KO	Rep1
ENSMUSG00000061578.604|Ksr2|224:228	559	422	Neurite_KO_Rep1	Neurite	KO	Rep1
ENSMUSG00000090935.174|Synj2bp	1797	1353	Neurite_KO_Rep1	Neurite	KO	Rep1
ENSMUSG00000004113.71|Cacna1b	255	223	Neurite_KO_Rep1	Neurite	KO	Rep1
ENSMUSG00000061578.1245|Ksr2	645	507	Neurite_KO_Rep1	Neurite	KO	Rep1
ENSMUSG00000032194.314|Kank2	773	599	Neurite_KO_Rep1	Neurite	KO	Rep1
ENSMUSG00000043670.242|Diras1	701	564	Neurite_KO_Rep1	Neurite	KO	Rep1
ENSMUSG00000090935.308|Synj2bp|206:210	588	477	Neurite_KO_Rep1	Neurite	KO	Rep1
ENSMUSG00000058297.555|Spock2|123:127;255:260	941	719	Neurite_KO_Rep1	Neurite	KO	Rep1
ENSMUSG00000029636.98|Wasf3|51:55	367	262	Neurite_KO_Rep1	Neurite	KO	Rep1
ENSMUSG00000035202.64|Lars2	549	429	Neurite_KO_Rep1	Neurite	KO	Rep1
ENSMUSG00000058297.163|Spock2	802	612	Neurite_KO_Rep1	Neurite	KO	Rep1
ENSMUSG00000034801.134|Sos2	682	508	Neurite_KO_Rep1	Neurite	KO	Rep1
ENSMUSG00000004113.490|Cacna1b	179	157	Neurite_KO_Rep1	Neurite	KO	Rep1
ENSMUSG00000029028.44|Lrrc47	3254	2554	Neurite_KO_Rep1	Neurite	KO	Rep1
ENSMUSG00000090935.136|Synj2bp	194	169	Neurite_KO_Rep1	Neurite	KO	Rep1
ENSMUSG00000058297.90|Spock2	787	568	Neurite_KO_Rep1	Neurite	KO	Rep1
ENSMUSG00000061578.668|Ksr2	964	742	Neurite_KO_Rep1	Neurite	KO	Rep1
ENSMUSG00000061578.314|Ksr2|210:214	919	685	Neurite_KO_Rep1	Neurite	KO	Rep1
ENSMUSG00000090935.587|Synj2bp	769	657	Neurite_KO_Rep1	Neurite	KO	Rep1
ENSMUSG00000058297.544|Spock2|189:193	86	65	Neurite_KO_Rep1	Neurite	KO	Rep1
ENSMUSG00000028439.128|Fam219a|24:28;254:258	957	738	Neurite_KO_Rep1	Neurite	KO	Rep1
ENSMUSG00000022095.217|Fam160b2	6755	5393	Neurite_KO_Rep1	Neurite	KO	Rep1
ENSMUSG00000029636.405|Wasf3	5928	4303	Neurite_KO_Rep1	Neurite	KO	Rep1
ENSMUSG00000032194.285|Kank2|25:29;112:116	1088	810	Neurite_KO_Rep1	Neurite	KO	Rep1
ENSMUSG00000042529.262|Kcnj12|73:77	310	226	Neurite_KO_Rep1	Neurite	KO	Rep1
ENSMUSG00000031028.389|Tub|244:248	437	334	Neurite_KO_Rep1	Neurite	KO	Rep1
ENSMUSG00000061578.1278|Ksr2	352	279	Neurite_KO_Rep1	Neurite	KO	Rep1
ENSMUSG00000042529.150|Kcnj12	363	284	Neurite_KO_Rep1	Neurite	KO	Rep1
ENSMUSG00000090935.582|Synj2bp	676	482	Neurite_KO_Rep1	Neurite	KO	Rep1
ENSMUSG00000004113.150|Cacna1b	146	105	Neurite_KO_Rep1	Neurite	KO	Rep1
ENSMUSG00000022095.130|Fam160b2|248:252	421	318	Neurite_KO_Rep1	Neurite	KO	Rep1
ENSMUSG00000031028.204|Tub	943	706	Neurite_KO_Rep1	Neurite	KO	Rep1
ENSMUSG00000061578.749|Ksr2	613	462	Neurite_KO_Rep1	Neurite	KO	Rep1
ENSMUSG00000061578.804|Ksr2	404	320	Neurite_KO_Rep1	Neurite	KO	Rep1
ENSMUSG00000090935.156|Synj2bp|18:28	450	345	Neurite_KO_Rep1	Neurite	KO	Rep1
ENSMUSG00000090935.155|Synj2bp	729	541	Neurite_KO_Rep1	Neurite	KO	Rep1
ENSMUSG00000061578.481|Ksr2	962	797	Neurite_KO_Rep1	Neurite	KO	Rep1
ENSMUSG00000004113.490|Cacna1b|141:146	223	180	Neurite_KO_Rep1	Neurite	KO	Rep1
ENSMUSG00000058297.58|Spock2	620	456	Neurite_KO_Rep1	Neurite	KO	Rep1
ENSMUSG00000029028.244|Lrrc47|192:196	1702	1253	Neurite_KO_Rep1	Neurite	KO	Rep1
ENSMUSG00000032194.122|Kank2	202	152	Neurite_KO_Rep1	Neurite	KO	Rep1
ENSMUSG00000061578.630|Ksr2	567	418	Neurite_KO_Rep1	Neurite	KO	Rep1
ENSMUSG00000029028.61|Lrrc47|16:20;22:26;38:42;45:49;70:74;86:91;93:97;99:103;115:120;122:126;143:147;149:153;160:164;166:170;187:191;193:197;209:214;222:226;228:232;243:247	794	581	Neurite_KO_Rep1	Neurite	KO	Rep1
ENSMUSG00000061578.720|Ksr2	466	358	Neurite_KO_Rep1	Neurite	KO	Rep1
ENSMUSG00000032194.256|Kank2|199:203	4957	3571	Neurite_KO_Rep1	Neurite	KO	Rep1
ENSMUSG00000022095.265|Fam160b2|1:16;55:75;122:126	409	294	Neurite_KO_Rep1	Neurite	KO	Rep1
ENSMUSG00000061578.340|Ksr2|54:58	889	669	Neurite_KO_Rep1	Neurite	KO	Rep1
ENSMUSG00000090935.686|Synj2bp|212:216	277	213	Neurite_KO_Rep1	Neurite	KO	Rep1
ENSMUSG00000029636.147|Wasf3	1019	795	Neurite_KO_Rep1	Neurite	KO	Rep1
ENSMUSG00000031028.172|Tub|29:34	827	621	Neurite_KO_Rep1	Neurite	KO	Rep1
ENSMUSG00000058297.405|Spock2|50:56	536	397	Neurite_KO_Rep1	Neurite	KO	Rep1
ENSMUSG00000061578.125|Ksr2	521	399	Neurite_KO_Rep1	Neurite	KO	Rep1
ENSMUSG00000043670.84|Diras1|43:48	442	333	Neurite_KO_Rep1	Neurite	KO	Rep1
ENSMUSG00000090935.55|Synj2bp|174:178	1826	1348	Neurite_KO_Rep1	Neurite	KO	Rep1
ENSMUSG00000031028.593|Tub	942	822	Neurite_KO_Rep1	Neurite	KO	Rep1
ENSMUSG00000032194.85|Kank2|74:78	1662	1390	Neurite_KO_Rep1	Neurite	KO	Rep1
ENSMUSG00000029636.253|Wasf3|31:38;153:158	320	239	Neurite_KO_Rep1	Neurite	KO	Rep1
ENSMUSG00000004113.111|Cacna1b	704	540	Neurite_KO_Rep1	Neurite	KO	Rep1
ENSMUSG00000004113.169|Cacna1b|46:50;103:107;111:115;126:130	243	193	Neurite_KO_Rep1	Neurite	KO	Rep1
ENSMUSG00000042529.423|Kcnj12|7:11;23:33;56:61;218:222	2527	1921	Neurite_KO_Rep1	Neurite	KO	Rep1
ENSMUSG00000061578.1248|Ksr2|69:73;122:126	533	413	Neurite_KO_Rep1	Neurite	KO	Rep1
ENSMUSG00000031028.268|Tub	897	671	Neurite_KO_Rep1	Neurite	KO	Rep1
ENSMUSG00000035202.98|Lars2|34:38	504	386	Neurite_KO_Rep1	Neurite	KO	Rep1
ENSMUSG00000029636.11|Wasf3	1056	777	Neurite_KO_Rep1	Neurite	KO	Rep1
ENSMUSG00000058297.27|Spock2|89:93;97:110;119:130;144:150;159:168;174:199	195	148	Neurite_KO_Rep1	Neurite	KO	Rep1
ENSMUSG00000061578.154|Ksr2	570	435	Neurite_KO_Rep1	Neurite	KO	Rep1
ENSMUSG00000029636.255|Wasf3	521	397	Neurite_KO_Rep1	Neurite	KO	Rep1
ENSMUSG00000058297.562|Spock2|81:85;213:219	266	208	Neurite_KO_Rep1	Neurite	KO	Rep1
ENSMUSG00000029028.60|Lrrc47|3:7;22:26;28:32;44:48;51:55;76:80;92:97;99:103;105:109;121:126;128:132;149:153;155:159;166:170;172:176;193:197;199:203;215:220;228:232;234:238;249:253	422	316	Neurite_KO_Rep1	Neurite	KO	Rep1
ENSMUSG00000031028.616|Tub|14:18	1581	1213	Neurite_KO_Rep1	Neurite	KO	Rep1
ENSMUSG00000032194.81|Kank2|98:102	2562	2029	Neurite_KO_Rep1	Neurite	KO	Rep1
ENSMUSG00000061578.558|Ksr2	122	104	Neurite_KO_Rep1	Neurite	KO	Rep1
ENSMUSG00000029028.18|Lrrc47	12141	8534	Neurite_KO_Rep1	Neurite	KO	Rep1
ENSMUSG00000029028.257|Lrrc47	287	253	Neurite_KO_Rep1	Neurite	KO	Rep1
ENSMUSG00000058297.29|Spock2	2891	2159	Neurite_KO_Rep1	Neurite	KO	Rep1
ENSMUSG00000028439.373|Fam219a	127	116	Neurite_KO_Rep1	Neurite	KO	Rep1
ENSMUSG00000031028.50|Tub|8:12;223:235;253:257	387	281	Neurite_KO_Rep1	Neurite	KO	Rep1
ENSMUSG00000004113.207|Cacna1b|52:56;242:246	2935	2183	Neurite_KO_Rep1	Neurite	KO	Rep1
ENSMUSG00000061578.1437|Ksr2|121:125;216:220	3032	2291	Neurite_KO_Rep1	Neurite	KO	Rep1
ENSMUSG00000061578.110|Ksr2	810	623	Neurite_KO_Rep1	Neurite	KO	Rep1
ENSMUSG00000061578.1315|Ksr2	749	564	Neurite_KO_Rep1	Neurite	KO	Rep1
ENSMUSG00000090935.33|Synj2bp	1440	1064	Neurite_KO_Rep1	Neurite	KO	Rep1
ENSMUSG00000090935.512|Synj2bp	1293	990	Neurite_KO_Rep1	Neurite	KO	Rep1
ENSMUSG00000043670.117|Diras1|202:206	244	171	Neurite_KO_Rep1	Neurite	KO	Rep1
ENSMUSG00000042529.296|Kcnj12	1528	1132	Neurite_KO_Rep1	Neurite	KO	Rep1
ENSMUSG00000031028.220|Tub|101:105;107:112;209:214	429	315	Neurite_KO_Rep1	Neurite	KO	Rep1
ENSMUSG00000058297.421|Spock2	503	384	Neurite_KO_Rep1	Neurite	KO	Rep1
ENSMUSG00000029028.204|Lrrc47	415	309	Neurite_KO_Rep1	Neurite	KO	Rep1
ENSMUSG00000042529.442|Kcnj12|104:108	1169	975	Neurite_KO_Rep1	Neurite	KO	Rep1
ENSMUSG00000058297.93|Spock2|153:158	1771	1469	Neurite_KO_Rep1	Neurite	KO	Rep1
ENSMUSG00000032194.82|Kank2	2102	1729	Neurite_KO_Rep1	Neurite	KO	Rep1
ENSMUSG00000090935.501|Synj2bp	246	187	Neurite_KO_Rep1	Neurite	KO	Rep1
ENSMUSG00000028439.111|Fam219a	1075	914	Neurite_KO_Rep1	Neurite	KO	Rep1
ENSMUSG00000061578.1416|Ksr2|21:25;247:251	702	526	Neurite_KO_Rep1	Neurite	KO	Rep1
ENSMUSG00000028439.83|Fam219a	707	609	Neurite_KO_Rep1	Neurite	KO	Rep1
ENSMUSG00000029028.255|Lrrc47|126:130	310	271	Neurite_KO_Rep1	Neurite	KO	Rep1
ENSMUSG00000043670.359|Diras1	201	176	Neurite_KO_Rep1	Neurite	KO	Rep1
ENSMUSG00000031028.253|Tub	695	522	Neurite_KO_Rep1	Neurite	KO	Rep1
ENSMUSG00000061578.626|Ksr2|92:96;131:135	267	205	Neurite_KO_Rep1	Neurite	KO	Rep1
ENSMUSG00000029028.34|Lrrc47|1:5;17:22;24:28;40:44;47:51;53:57;69:74;76:80;97:101;103:107;119:123;126:130;132:136;159:163;178:182;184:188;200:204;207:211;232:236;248:253;255:259	792	565	Neurite_KO_Rep1	Neurite	KO	Rep1
ENSMUSG00000061578.318|Ksr2	1100	785	Neurite_KO_Rep1	Neurite	KO	Rep1
ENSMUSG00000032194.251|Kank2|229:233	1955	1460	Neurite_KO_Rep1	Neurite	KO	Rep1
ENSMUSG00000031028.505|Tub	1286	961	Neurite_KO_Rep1	Neurite	KO	Rep1
ENSMUSG00000061578.303|Ksr2	304	225	Neurite_KO_Rep1	Neurite	KO	Rep1
ENSMUSG00000022095.53|Fam160b2|29:33	339	251	Neurite_KO_Rep1	Neurite	KO	Rep1
ENSMUSG00000032194.114|Kank2	1280	957	Neurite_KO_Rep1	Neurite	KO	Rep1
ENSMUSG00000042529.244|Kcnj12|181:185	655	502	Neurite_KO_Rep1	Neurite	KO	Rep1
ENSMUSG00000032194.89|Kank2|50:54	1882	1426	Neurite_KO_Rep1	Neurite	KO	Rep1
ENSMUSG00000042529.380|Kcnj12|128:132;199:251;256:260	1454	1225	Neurite_KO_Rep1	Neurite	KO	Rep1
ENSMUSG00000004113.302|Cacna1b	2125	1641	Neurite_KO_Rep1	Neurite	KO	Rep1
ENSMUSG00000031028.463|Tub|131:136;243:249	974	734	Neurite_KO_Rep1	Neurite	KO	Rep1
ENSMUSG00000029636.497|Wasf3|76:80	678	494	Neurite_KO_Rep1	Neurite	KO	Rep1
ENSMUSG00000031028.420|Tub	704	510	Neurite_KO_Rep1	Neurite	KO	Rep1
ENSMUSG00000043670.142|Diras1|52:56;205:210	555	416	Neurite_KO_Rep1	Neurite	KO	Rep1
ENSMUSG00000090935.442|Synj2bp	118	97	Neurite_KO_Rep1	Neurite	KO	Rep1
ENSMUSG00000061578.1473|Ksr2	13186	8842	Neurite_KO_Rep1	Neurite	KO	Rep1
ENSMUSG00000042529.234|Kcnj12	810	601	Neurite_KO_Rep1	Neurite	KO	Rep1
ENSMUSG00000029028.49|Lrrc47|7:11;13:17;29:33;36:40;42:46;69:73;88:92;94:98;110:114;117:121;142:146;158:163;165:169;171:175;187:192;194:198;215:219;221:225;232:236;238:242	738	556	Neurite_KO_Rep1	Neurite	KO	Rep1
ENSMUSG00000061578.1424|Ksr2	4104	3015	Neurite_KO_Rep1	Neurite	KO	Rep1
ENSMUSG00000058297.290|Spock2	831	636	Neurite_KO_Rep1	Neurite	KO	Rep1
ENSMUSG00000058297.126|Spock2	458	358	Neurite_KO_Rep1	Neurite	KO	Rep1
ENSMUSG00000061578.84|Ksr2	412	320	Neurite_KO_Rep1	Neurite	KO	Rep1
ENSMUSG00000029028.49|Lrrc47	6640	4839	Neurite_KO_Rep1	Neurite	KO	Rep1
ENSMUSG00000061578.669|Ksr2	1255	950	Neurite_KO_Rep1	Neurite	KO	Rep1
ENSMUSG00000058297.446|Spock2	455	350	Neurite_KO_Rep1	Neurite	KO	Rep1
ENSMUSG00000042529.351|Kcnj12	953	676	Neurite_KO_Rep1	Neurite	KO	Rep1
ENSMUSG00000032194.105|Kank2	854	638	Neurite_KO_Rep1	Neurite	KO	Rep1
ENSMUSG00000029636.17|Wasf3	1561	1134	Neurite_KO_Rep1	Neurite	KO	Rep1
ENSMUSG00000032194.264|Kank2|151:155;238:242	6356	4536	Neurite_KO_Rep1	Neurite	KO	Rep1
ENSMUSG00000043670.146|Diras1|28:32;181:186;251:255	450	326	Neurite_KO_Rep1	Neurite	KO	Rep1
ENSMUSG00000090935.380|Synj2bp	1527	1140	Neurite_KO_Rep1	Neurite	KO	Rep1
ENSMUSG00000028439.136|Fam219a	816	630	Neurite_KO_Rep1	Neurite	KO	Rep1
ENSMUSG00000022095.214|Fam160b2	9234	6862	Neurite_KO_Rep1	Neurite	KO	Rep1
ENSMUSG00000004113.188|Cacna1b	2145	1584	Neurite_KO_Rep1	Neurite	KO	Rep1
ENSMUSG00000058297.14|Spock2|167:171;175:188;197:208;222:228;237:246;252:260	828	624	Neurite_KO_Rep1	Neurite	KO	Rep1
ENSMUSG00000031028.496|Tub	2541	1867	Neurite_KO_Rep1	Neurite	KO	Rep1
ENSMUSG00000029636.22|Wasf3|22:27;99:103;145:149	451	326	Neurite_KO_Rep1	Neurite	KO	Rep1
ENSMUSG00000058297.273|Spock2	8088	5788	Neurite_KO_Rep1	Neurite	KO	Rep1
ENSMUSG00000058297.553|Spock2	900	779	Neurite_KO_Rep1	Neurite	KO	Rep1
ENSMUSG00000042529.431|Kcnj12	2612	1972	Neurite_KO_Rep1	Neurite	KO	Rep1
ENSMUSG00000031028.415|Tub|88:92;222:226;228:240;246:260	2336	1772	Neurite_KO_Rep1	Neurite	KO	Rep1
ENSMUSG00000090935.52|Synj2bp|184:189	992	737	Neurite_KO_Rep1	Neurite	KO	Rep1
ENSMUSG00000028439.351|Fam219a	310	240	Neurite_KO_Rep1	Neurite	KO	Rep1
ENSMUSG00000043670.137|Diras1|82:86;235:240	742	542	Neurite_KO_Rep1	Neurite	KO	Rep1
ENSMUSG00000042529.104|Kcnj12	1047	808	Neurite_KO_Rep1	Neurite	KO	Rep1
ENSMUSG00000031028.281|Tub	1994	1459	Neurite_KO_Rep1	Neurite	KO	Rep1
ENSMUSG00000061578.676|Ksr2|16:20;60:64;199:203	755	549	Neurite_KO_Rep1	Neurite	KO	Rep1
ENSMUSG00000034801.134|Sos2|254:258	1982	1429	Neurite_KO_Rep1	Neurite	KO	Rep1
ENSMUSG00000061578.647|Ksr2|5:9;190:194;234:238	1057	786	Neurite_KO_Rep1	Neurite	KO	Rep1
ENSMUSG00000061578.975|Ksr2	176	144	Neurite_KO_Rep1	Neurite	KO	Rep1
ENSMUSG00000035202.84|Lars2	1334	992	Neurite_KO_Rep1	Neurite	KO	Rep1
ENSMUSG00000032194.82|Kank2|92:96	2319	1901	Neurite_KO_Rep1	Neurite	KO	Rep1
ENSMUSG00000090935.143|Synj2bp	458	363	Neurite_KO_Rep1	Neurite	KO	Rep1
ENSMUSG00000058297.10|Spock2	2122	1587	Neurite_KO_Rep1	Neurite	KO	Rep1
ENSMUSG00000028439.200|Fam219a	531	394	Neurite_KO_Rep1	Neurite	KO	Rep1
ENSMUSG00000029636.400|Wasf3	1126	847	Neurite_KO_Rep1	Neurite	KO	Rep1
ENSMUSG00000028439.287|Fam219a	957	834	Neurite_KO_Rep1	Neurite	KO	Rep1
ENSMUSG00000043670.212|Diras1	1557	1165	Neurite_KO_Rep1	Neurite	KO	Rep1
ENSMUSG00000090935.28|Synj2bp	398	296	Neurite_KO_Rep1	Neurite	KO	Rep1
ENSMUSG00000061578.470|Ksr2|209:214	909	662	Neurite_KO_Rep1	Neurite	KO	Rep1
ENSMUSG00000061578.1002|Ksr2	1216	905	Neurite_KO_Rep1	Neurite	KO	Rep1
ENSMUSG00000029028.80|Lrrc47	2220	1672	Neurite_KO_Rep1	Neurite	KO	Rep1
ENSMUSG00000031028.235|Tub|11:15;17:22;119:124	783	591	Neurite_KO_Rep1	Neurite	KO	Rep1
ENSMUSG00000029636.399|Wasf3	2175	1630	Neurite_KO_Rep1	Neurite	KO	Rep1
ENSMUSG00000029636.393|Wasf3	1665	1241	Neurite_KO_Rep1	Neurite	KO	Rep1
ENSMUSG00000061578.1189|Ksr2	579	454	Neurite_KO_Rep1	Neurite	KO	Rep1
ENSMUSG00000031028.323|Tub|31:35	327	258	Neurite_KO_Rep1	Neurite	KO	Rep1
ENSMUSG00000043670.185|Diras1	920	672	Neurite_KO_Rep1	Neurite	KO	Rep1
ENSMUSG00000032194.156|Kank2	610	448	Neurite_KO_Rep1	Neurite	KO	Rep1
ENSMUSG00000090935.385|Synj2bp	228	167	Neurite_KO_Rep1	Neurite	KO	Rep1
ENSMUSG00000061578.12|Ksr2	376	289	Neurite_KO_Rep1	Neurite	KO	Rep1
ENSMUSG00000022095.278|Fam160b2|44:48;180:185	486	359	Neurite_KO_Rep1	Neurite	KO	Rep1
ENSMUSG00000029636.195|Wasf3	322	241	Neurite_KO_Rep1	Neurite	KO	Rep1
ENSMUSG00000004113.277|Cacna1b	1442	1106	Neurite_KO_Rep1	Neurite	KO	Rep1
ENSMUSG00000061578.984|Ksr2	326	247	Neurite_KO_Rep1	Neurite	KO	Rep1
ENSMUSG00000032194.203|Kank2|47:51	194	142	Neurite_KO_Rep1	Neurite	KO	Rep1
ENSMUSG00000058297.388|Spock2|152:158	802	686	Neurite_KO_Rep1	Neurite	KO	Rep1
ENSMUSG00000034801.171|Sos2|32:36;95:99;129:133	737	527	Neurite_KO_Rep1	Neurite	KO	Rep1
ENSMUSG00000042529.418|Kcnj12|1:23;28:33;37:41;53:63;86:91;248:252	444	349	Neurite_KO_Rep1	Neurite	KO	Rep1
ENSMUSG00000029028.120|Lrrc47	392	290	Neurite_KO_Rep1	Neurite	KO	Rep1
ENSMUSG00000028439.120|Fam219a|72:76	926	728	Neurite_KO_Rep1	Neurite	KO	Rep1
ENSMUSG00000004113.176|Cacna1b	611	480	Neurite_KO_Rep1	Neurite	KO	Rep1
ENSMUSG00000058297.510|Spock2|73:77	2807	2086	Neurite_KO_Rep1	Neurite	KO	Rep1
ENSMUSG00000090935.492|Synj2bp	841	646	Neurite_KO_Rep1	Neurite	KO	Rep1
ENSMUSG00000090935.447|Synj2bp	556	421	Neurite_KO_Rep1	Neurite	KO	Rep1
ENSMUSG00000090935.301|Synj2bp|248:252	712	556	Neurite_KO_Rep1	Neurite	KO	Rep1
ENSMUSG00000035202.90|Lars2	1163	866	Neurite_KO_Rep1	Neurite	KO	Rep1
ENSMUSG00000031028.286|Tub|253:257	455	338	Neurite_KO_Rep1	Neurite	KO	Rep1
ENSMUSG00000029028.250|Lrrc47	739	611	Neurite_KO_Rep1	Neurite	KO	Rep1
ENSMUSG00000090935.176|Synj2bp	817	612	Neurite_KO_Rep1	Neurite	KO	Rep1
ENSMUSG00000031028.658|Tub	688	512	Neurite_KO_Rep1	Neurite	KO	Rep1
ENSMUSG00000061578.660|Ksr2	1552	1304	Neurite_KO_Rep1	Neurite	KO	Rep1
ENSMUSG00000058297.26|Spock2|95:99;103:116;125:136;150:156;165:174;180:205	572	432	Neurite_KO_Rep1	Neurite	KO	Rep1
ENSMUSG00000035279.40|Ssc5d	947	674	Neurite_KO_Rep1	Neurite	KO	Rep1
ENSMUSG00000031028.667|Tub|229:233	290	225	Neurite_KO_Rep1	Neurite	KO	Rep1
ENSMUSG00000058297.264|Spock2	1674	1308	Neurite_KO_Rep1	Neurite	KO	Rep1
ENSMUSG00000090935.605|Synj2bp|48:53	444	323	Neurite_KO_Rep1	Neurite	KO	Rep1
ENSMUSG00000004113.417|Cacna1b	618	453	Neurite_KO_Rep1	Neurite	KO	Rep1
ENSMUSG00000028439.108|Fam219a|144:148	736	644	Neurite_KO_Rep1	Neurite	KO	Rep1
ENSMUSG00000090935.283|Synj2bp	1203	888	Neurite_KO_Rep1	Neurite	KO	Rep1
ENSMUSG00000029636.275|Wasf3|21:26	887	657	Neurite_KO_Rep1	Neurite	KO	Rep1
ENSMUSG00000029636.454|Wasf3	5132	3723	Neurite_KO_Rep1	Neurite	KO	Rep1
ENSMUSG00000031028.94|Tub	749	624	Neurite_KO_Rep1	Neurite	KO	Rep1
ENSMUSG00000061578.292|Ksr2	666	509	Neurite_KO_Rep1	Neurite	KO	Rep1
ENSMUSG00000028439.214|Fam219a|183:189;217:221	360	266	Neurite_KO_Rep1	Neurite	KO	Rep1
ENSMUSG00000004113.283|Cacna1b|57:61;121:125;199:243;249:255	1424	1147	Neurite_KO_Rep1	Neurite	KO	Rep1
ENSMUSG00000028439.190|Fam219a|1:5;15:22	1366	1026	Neurite_KO_Rep1	Neurite	KO	Rep1
ENSMUSG00000042529.325|Kcnj12	1073	791	Neurite_KO_Rep1	Neurite	KO	Rep1
ENSMUSG00000031028.256|Tub	1698	1269	Neurite_KO_Rep1	Neurite	KO	Rep1
ENSMUSG00000029636.6|Wasf3	3029	2176	Neurite_KO_Rep1	Neurite	KO	Rep1
ENSMUSG00000035202.51|Lars2	1620	1197	Neurite_KO_Rep1	Neurite	KO	Rep1
ENSMUSG00000028439.139|Fam219a	801	608	Neurite_KO_Rep1	Neurite	KO	Rep1
ENSMUSG00000028439.76|Fam219a|172:176	337	263	Neurite_KO_Rep1	Neurite	KO	Rep1
ENSMUSG00000004113.102|Cacna1b|133:137;149:154	570	492	Neurite_KO_Rep1	Neurite	KO	Rep1
ENSMUSG00000058297.225|Spock2	601	449	Neurite_KO_Rep1	Neurite	KO	Rep1
ENSMUSG00000031028.81|Tub	1357	1004	Neurite_KO_Rep1	Neurite	KO	Rep1
ENSMUSG00000061578.1003|Ksr2	1450	1055	Neurite_KO_Rep1	Neurite	KO	Rep1
ENSMUSG00000061578.8|Ksr2	632	462	Neurite_KO_Rep1	Neurite	KO	Rep1
ENSMUSG00000028439.276|Fam219a	878	671	Neurite_KO_Rep1	Neurite	KO	Rep1
ENSMUSG00000058297.456|Spock2	670	564	Neurite_KO_Rep1	Neurite	KO	Rep1
ENSMUSG00000031028.272|Tub	2195	1655	Neurite_KO_Rep1	Neurite	KO	Rep1
ENSMUSG00000029636.84|Wasf3|135:139	1128	963	Neurite_KO_Rep1	Neurite	KO	Rep1
ENSMUSG00000061578.1045|Ksr2	214	164	Neurite_KO_Rep1	Neurite	KO	Rep1
ENSMUSG00000028439.143|Fam219a|164:168;174:208;213:220;223:232;235:244;246:250;252:259	644	493	Neurite_KO_Rep1	Neurite	KO	Rep1
ENSMUSG00000061578.1016|Ksr2	543	408	Neurite_KO_Rep1	Neurite	KO	Rep1
ENSMUSG00000058297.183|Spock2	852	628	Neurite_KO_Rep1	Neurite	KO	Rep1
ENSMUSG00000035279.11|Ssc5d|93:99	130	106	Neurite_KO_Rep1	Neurite	KO	Rep1
ENSMUSG00000029636.471|Wasf3	1040	757	Neurite_KO_Rep1	Neurite	KO	Rep1
ENSMUSG00000031028.644|Tub	548	411	Neurite_KO_Rep1	Neurite	KO	Rep1
ENSMUSG00000061578.1106|Ksr2	1330	1002	Neurite_KO_Rep1	Neurite	KO	Rep1
ENSMUSG00000004113.387|Cacna1b|63:68	449	333	Neurite_KO_Rep1	Neurite	KO	Rep1
ENSMUSG00000004113.16|Cacna1b	465	399	Neurite_KO_Rep1	Neurite	KO	Rep1
ENSMUSG00000061578.189|Ksr2	798	608	Neurite_KO_Rep1	Neurite	KO	Rep1
ENSMUSG00000031028.622|Tub	1805	1360	Neurite_KO_Rep1	Neurite	KO	Rep1
ENSMUSG00000058297.511|Spock2|67:71	2706	1992	Neurite_KO_Rep1	Neurite	KO	Rep1
ENSMUSG00000061578.1082|Ksr2|109:113	1446	1232	Neurite_KO_Rep1	Neurite	KO	Rep1
ENSMUSG00000028439.53|Fam219a	734	546	Neurite_KO_Rep1	Neurite	KO	Rep1
ENSMUSG00000042529.302|Kcnj12	817	621	Neurite_KO_Rep1	Neurite	KO	Rep1
ENSMUSG00000061578.1363|Ksr2|236:240	471	352	Neurite_KO_Rep1	Neurite	KO	Rep1
ENSMUSG00000058297.25|Spock2	1717	1290	Neurite_KO_Rep1	Neurite	KO	Rep1
ENSMUSG00000031028.242|Tub|77:82	1015	765	Neurite_KO_Rep1	Neurite	KO	Rep1
ENSMUSG00000043670.346|Diras1|204:208	342	258	Neurite_KO_Rep1	Neurite	KO	Rep1
ENSMUSG00000043670.341|Diras1|234:238	279	210	Neurite_KO_Rep1	Neurite	KO	Rep1
ENSMUSG00000029636.489|Wasf3	1855	1572	Neurite_KO_Rep1	Neurite	KO	Rep1
ENSMUSG00000031028.107|Tub	1556	1155	Neurite_KO_Rep1	Neurite	KO	Rep1
ENSMUSG00000004113.170|Cacna1b	587	436	Neurite_KO_Rep1	Neurite	KO	Rep1
ENSMUSG00000058297.464|Spock2	403	301	Neurite_KO_Rep1	Neurite	KO	Rep1
ENSMUSG00000031028.214|Tub	534	394	Neurite_KO_Rep1	Neurite	KO	Rep1
ENSMUSG00000090935.658|Synj2bp	655	471	Neurite_KO_Rep1	Neurite	KO	Rep1
ENSMUSG00000058297.89|Spock2|177:182	998	705	Neurite_KO_Rep1	Neurite	KO	Rep1
ENSMUSG00000028439.116|Fam219a|96:100	1629	1228	Neurite_KO_Rep1	Neurite	KO	Rep1
ENSMUSG00000022095.268|Fam160b2|37:57;104:108;240:245	956	719	Neurite_KO_Rep1	Neurite	KO	Rep1
ENSMUSG00000022095.212|Fam160b2	3891	3217	Neurite_KO_Rep1	Neurite	KO	Rep1
ENSMUSG00000043670.166|Diras1	1058	844	Neurite_KO_Rep1	Neurite	KO	Rep1
ENSMUSG00000029636.52|Wasf3	748	635	Neurite_KO_Rep1	Neurite	KO	Rep1
ENSMUSG00000043670.240|Diras1	601	480	Neurite_KO_Rep1	Neurite	KO	Rep1
ENSMUSG00000031028.547|Tub	452	350	Neurite_KO_Rep1	Neurite	KO	Rep1
ENSMUSG00000058297.525|Spock2	444	345	Neurite_KO_Rep1	Neurite	KO	Rep1
ENSMUSG00000061578.456|Ksr2	1610	1171	Neurite_KO_Rep1	Neurite	KO	Rep1
ENSMUSG00000042529.326|Kcnj12	1353	997	Neurite_KO_Rep1	Neurite	KO	Rep1
ENSMUSG00000061578.744|Ksr2	450	358	Neurite_KO_Rep1	Neurite	KO	Rep1
ENSMUSG00000031028.368|Tub	996	734	Neurite_KO_Rep1	Neurite	KO	Rep1
ENSMUSG00000042529.384|Kcnj12|104:108;175:227;232:237;241:245	973	733	Neurite_KO_Rep1	Neurite	KO	Rep1
ENSMUSG00000058297.190|Spock2	1271	947	Neurite_KO_Rep1	Neurite	KO	Rep1
ENSMUSG00000058297.382|Spock2|188:194	798	615	Neurite_KO_Rep1	Neurite	KO	Rep1
ENSMUSG00000061578.21|Ksr2	305	225	Neurite_KO_Rep1	Neurite	KO	Rep1
ENSMUSG00000031028.8|Tub	415	312	Neurite_KO_Rep1	Neurite	KO	Rep1
ENSMUSG00000004113.328|Cacna1b|1:6;36:51;56:86;89:94	121	87	Neurite_KO_Rep1	Neurite	KO	Rep1
[truncated: 189,076 more rows]
