# Supplementary material for: TDP-43 directly inhibits mRNA accumulation in neurites through modulation of mRNA stability
Source: EMBO J. 2025 Dec 15;45(3):692–721. doi: 10.1038/s44318-025-00653-4 (PMC12864922; doi:10.1038/s44318-025-00653-4)
Supplement: Supplementary file 5 — Dataset EV4 [file 44318_2025_653_MOESM5_ESM.xlsx]

## Sheet: Sheet1
Dataset EV4. RBNS results. Counts in columns B-I are the raw counts for each oligo in each experiment. Normalized counts in J-Q have been normalized to the total number of counts for that sample.

## Sheet: allcounts
oligo	rep1_0nM	rep1_500nM	rep2_500nM	rep1_50nM	rep2_50nM	rep1_5nM	rep2_5nM	rep1_Input	rep1_0nM_norm	rep1_500nM_norm	rep1_50nM_norm	rep1_5nM_norm	rep2_500nM_norm	rep2_50nM_norm	rep2_5nM_norm	rep1_Input_norm
ENSMUSG00000090935.30|Synj2bp|66:70;250:255	1920	3850	2404	1281	3665	1791	798	1912	0.000283079	0.000400933	0.000291317	0.000401558	0.000406627	0.000450729	0.00044266	0.000319903
ENSMUSG00000090935.670|Synj2bp	1491	1689	1610	386	710	976	317	1394	0.000219828	0.00017589	8.77818e-05	0.000218828	0.000272325	8.73172e-05	0.000175844	0.000233235
ENSMUSG00000090935.277|Synj2bp	1429	616	737	467	645	900	329	1358	0.000210687	6.41493e-05	0.000106202	0.000201788	0.000124661	7.93234e-05	0.0001825	0.000227212
ENSMUSG00000029636.224|Wasf3|112:116;205:212	283	1031	753	194	183	210	101	428	4.17246e-05	0.000107367	4.41183e-05	4.70839e-05	0.000127367	2.25057e-05	5.60259e-05	7.16101e-05
ENSMUSG00000029636.133|Wasf3	1862	1565	987	1222	1736	1283	602	1453	0.000274527	0.000162977	0.0002779	0.00028766	0.000166947	0.000213497	0.000333937	0.000243106
ENSMUSG00000090935.42|Synj2bp	1328	1688	1837	484	1167	769	315	1882	0.000195796	0.000175786	0.000110068	0.000172417	0.000310721	0.00014352	0.000174734	0.000314884
ENSMUSG00000031028.598|Tub|122:126	2046	1081	868	713	1127	1156	352	2080	0.000301656	0.000112574	0.000162146	0.000259186	0.000146819	0.000138601	0.000195259	0.000348012
ENSMUSG00000034801.110|Sos2	483	612	364	350	513	349	138	439	7.1212e-05	6.37327e-05	7.95949e-05	7.8249e-05	6.15691e-05	6.30898e-05	7.65503e-05	7.34506e-05
ENSMUSG00000061578.1024|Ksr2	758	204	276	239	340	588	229	888	0.000111757	2.12442e-05	5.4352e-05	0.000131835	4.66843e-05	4.18139e-05	0.000127029	0.000148574
ENSMUSG00000029636.6|Wasf3|118:123;195:199;241:245	5439	17416	8134	4469	15026	2709	805	5086	0.000801909	0.00181368	0.00101631	0.000607382	0.00137583	0.00184793	0.000446543	0.000850956
ENSMUSG00000032194.186|Kank2|46:52;149:153	879	193	359	276	341	728	286	1809	0.000129597	2.00987e-05	6.27663e-05	0.000163224	6.07234e-05	4.19369e-05	0.000158648	0.00030267
ENSMUSG00000031028.173|Tub|23:28	578	539	469	157	339	468	129	675	8.52184e-05	5.61306e-05	3.5704e-05	0.00010493	7.93294e-05	4.16909e-05	7.15579e-05	0.000112936
ENSMUSG00000031028.163|Tub	1786	910	604	571	888	1412	478	1417	0.000263322	9.4766e-05	0.000129853	0.000316583	0.000102164	0.000109208	0.000265152	0.000237083
ENSMUSG00000004113.242|Cacna1b	291	392	446	117	152	168	114	498	4.29041e-05	4.08223e-05	2.66074e-05	3.76671e-05	7.54391e-05	1.86933e-05	6.32372e-05	8.3322e-05
ENSMUSG00000061578.502|Ksr2	961	1821	1062	1001	2337	867	373	776	0.000141687	0.000189636	0.000227641	0.000194389	0.000179633	0.000287409	0.000206908	0.000129835
ENSMUSG00000031028.204|Tub	1955	3097	2195	730	1073	1293	482	1396	0.000288239	0.000322517	0.000166012	0.000289902	0.000371275	0.00013196	0.000267371	0.000233569
ENSMUSG00000061578.1017|Ksr2	1067	521	340	602	1233	698	300	1075	0.000157315	5.42561e-05	0.000136903	0.000156498	5.75096e-05	0.000151637	0.000166414	0.000179862
ENSMUSG00000031028.279|Tub	2289	3001	2025	908	1332	1733	550	2515	0.000337483	0.00031252	0.000206492	0.000388554	0.00034252	0.000163812	0.000305092	0.000420793
ENSMUSG00000058297.165|Spock2	1255	61	32	506	212	465	240	719	0.000185033	6.35245e-06	0.000115072	0.000104257	5.41267e-06	2.60722e-05	0.000133131	0.000120298
ENSMUSG00000031028.228|Tub	9086	8848	5264	4175	5297	5495	2014	6163	0.00133961	0.000921417	0.000949454	0.00123203	0.000890384	0.000651436	0.00111719	0.00103115
ENSMUSG00000031028.461|Tub|143:148;255:260	1665	3247	2429	689	1122	1386	479	2178	0.000245482	0.000338138	0.000156688	0.000310754	0.000410855	0.000137986	0.000265707	0.000364408
ENSMUSG00000043670.121|Diras1	2298	1730	961	1429	2388	1074	471	1120	0.00033881	0.00018016	0.000324975	0.000240801	0.000162549	0.000293681	0.000261269	0.000187391
ENSMUSG00000022095.83|Fam160b2	862	1244	689	586	696	663	238	724	0.00012709	0.000129548	0.000133265	0.000148651	0.000116542	8.55955e-05	0.000132021	0.000121135
ENSMUSG00000042529.72|Kcnj12	136	234	172	52	50	98	30	174	2.00514e-05	2.43684e-05	1.18255e-05	2.19725e-05	2.90931e-05	6.1491e-06	1.66414e-05	2.91125e-05
ENSMUSG00000022095.33|Fam160b2	1369	1185	897	563	771	788	354	954	0.000201841	0.000123404	0.000128034	0.000176677	0.000151724	9.48191e-05	0.000196368	0.000159617
ENSMUSG00000031028.88|Tub|3:7;25:29;158:162	944	879	496	380	492	692	216	979	0.00013918	9.15377e-05	8.64174e-05	0.000155153	8.38963e-05	6.05072e-05	0.000119818	0.0001638
ENSMUSG00000004113.196|Cacna1b|118:122	1967	3063	1807	957	1592	1163	368	1521	0.000290008	0.000318976	0.000217635	0.000260755	0.000305647	0.000195787	0.000204134	0.000254484
ENSMUSG00000061578.1140|Ksr2	5504	4033	2567	2336	3079	3335	1105	3374	0.000811492	0.00041999	0.000531239	0.000747737	0.000434197	0.000378662	0.000612957	0.000564515
ENSMUSG00000042529.442|Kcnj12|104:108	2650	3078	2378	798	1022	1333	533	2150	0.000390707	0.000320538	0.000181476	0.000298871	0.000402229	0.000125688	0.000295662	0.000359724
ENSMUSG00000031028.321|Tub	373	448	334	158	238	266	49	455	5.49939e-05	4.6654e-05	3.59314e-05	5.96396e-05	5.64947e-05	2.92697e-05	2.71809e-05	7.61276e-05
ENSMUSG00000043670.127|Diras1|142:146	903	538	281	466	862	550	238	223	0.000133135	5.60265e-05	0.000105975	0.000123315	4.753e-05	0.000106011	0.000132021	3.73109e-05
ENSMUSG00000090935.11|Synj2bp	4693	6302	3634	2016	3564	3319	1112	3564	0.000691921	0.000656281	0.000458467	0.00074415	0.000614676	0.000438308	0.00061684	0.000596305
ENSMUSG00000043670.121|Diras1|178:182	1151	1460	786	1035	1681	1006	311	853	0.0001697	0.000152042	0.000235374	0.000225554	0.000132949	0.000206733	0.000172515	0.000142718
ENSMUSG00000022095.64|Fam160b2	293	1004	645	292	472	146	81	396	4.3199e-05	0.000104555	6.64049e-05	3.27345e-05	0.000109099	5.80475e-05	4.49317e-05	6.62561e-05
ENSMUSG00000028439.271|Fam219a	1937	1227	650	1251	1664	993	435	886	0.000285585	0.000127778	0.000284495	0.00022264	0.000109945	0.000204642	0.0002413	0.00014824
ENSMUSG00000004113.208|Cacna1b	626	1000	700	362	525	425	229	946	9.22954e-05	0.000104138	8.23239e-05	9.52889e-05	0.000118402	6.45656e-05	0.000127029	0.000158278
ENSMUSG00000022095.118|Fam160b2	2314	853	439	1602	1707	1390	733	1467	0.000341169	8.88301e-05	0.000364317	0.000311651	7.4255e-05	0.00020993	0.000406604	0.000245449
ENSMUSG00000061578.512|Ksr2	710	990	549	676	1287	475	178	605	0.00010468	0.000103097	0.000153732	0.000106499	9.28611e-05	0.000158278	9.87388e-05	0.000101225
ENSMUSG00000032194.163|Kank2	250	1271	751	113	475	155	55	474	3.68592e-05	0.00013236	2.56978e-05	3.47524e-05	0.000127029	5.84165e-05	3.05092e-05	7.93065e-05
ENSMUSG00000004113.397|Cacna1b	790	239	407	238	295	454	121	718	0.000116475	2.48891e-05	5.41246e-05	0.000101791	6.88424e-05	3.62797e-05	6.71202e-05	0.000120131
ENSMUSG00000043670.123|Diras1	1627	1311	765	1105	1902	741	425	938	0.00023988	0.000136526	0.000251293	0.000166139	0.000129397	0.000233912	0.000235753	0.00015694
ENSMUSG00000035202.34|Lars2|164:168	1547	1342	793	1047	1362	1066	349	1205	0.000228085	0.000139754	0.000238103	0.000239007	0.000134133	0.000167502	0.000193595	0.000201613
ENSMUSG00000031028.556|Tub	1052	938	658	646	880	717	253	1086	0.000155103	9.76819e-05	0.000146909	0.000160758	0.000111298	0.000108224	0.000140342	0.000181702
ENSMUSG00000031028.545|Tub	568	381	207	525	592	305	106	349	8.37441e-05	3.96768e-05	0.000119392	6.83838e-05	3.50132e-05	7.28054e-05	5.87995e-05	5.83924e-05
ENSMUSG00000090935.294|Synj2bp	683	308	266	273	207	537	175	1056	0.000100699	3.20746e-05	6.2084e-05	0.0001204	4.49928e-05	2.54573e-05	9.70746e-05	0.000176683
ENSMUSG00000090935.67|Synj2bp	134	132	228	31	136	79	16	154	1.97565e-05	1.37463e-05	7.04984e-06	1.77125e-05	3.85653e-05	1.67256e-05	8.87539e-06	2.57663e-05
ENSMUSG00000090935.24|Synj2bp|90:94	1488	4480	3021	723	1509	1042	461	1267	0.000219386	0.00046654	0.00016442	0.000233626	0.00051099	0.00018558	0.000255722	0.000211986
ENSMUSG00000042529.35|Kcnj12|208:215	276	211	162	72	70	189	77	329	4.06925e-05	2.19732e-05	1.63738e-05	4.23755e-05	2.74016e-05	8.60874e-06	4.27128e-05	5.50461e-05
ENSMUSG00000042529.327|Kcnj12|108:112;147:153;169:177;214:219;229:233	280	426	324	206	345	271	135	406	4.12823e-05	4.4363e-05	4.68473e-05	6.07607e-05	5.48033e-05	4.24288e-05	7.48861e-05	6.79292e-05
ENSMUSG00000004113.132|Cacna1b	713	388	266	221	281	378	113	544	0.000105122	4.04057e-05	5.02585e-05	8.4751e-05	4.49928e-05	3.4558e-05	6.26825e-05	9.10185e-05
ENSMUSG00000035279.41|Ssc5d	3919	7421	4218	2734	4979	2672	1014	2771	0.000577805	0.000772812	0.00062175	0.000599087	0.000713457	0.000612328	0.000562478	0.000463625
ENSMUSG00000090935.20|Synj2bp	1104	1511	914	504	818	807	253	765	0.00016277	0.000157353	0.000114617	0.000180937	0.000154599	0.000100599	0.000140342	0.000127995
ENSMUSG00000029636.117|Wasf3	1488	647	403	720	919	1024	527	1172	0.000219386	6.73776e-05	0.000163738	0.00022959	6.81658e-05	0.00011302	0.000292333	0.000196091
ENSMUSG00000029028.191|Lrrc47	1468	779	436	782	1488	816	382	665	0.000216437	8.11239e-05	0.000177838	0.000182955	7.37476e-05	0.000182997	0.0002119	0.000111263
ENSMUSG00000058297.87|Spock2	2730	1682	985	1325	2145	1428	428	1193	0.000402502	0.000175161	0.000301324	0.000320171	0.000166609	0.000263796	0.000237417	0.000199605
ENSMUSG00000029028.242|Lrrc47|204:208	2081	1697	981	1270	2115	1453	839	1823	0.000306816	0.000176723	0.000288816	0.000325776	0.000165932	0.000260107	0.000465403	0.000305012
ENSMUSG00000061578.1078|Ksr2|133:137	1390	5183	3672	354	812	847	442	1425	0.000204937	0.00053975	8.05046e-05	0.000189905	0.000621104	9.98614e-05	0.000245183	0.000238421
ENSMUSG00000004113.9|Cacna1b	1666	2582	1015	4212	5943	1233	729	1055	0.00024563	0.000268886	0.000957868	0.00027645	0.000171683	0.000730882	0.000404385	0.000176516
ENSMUSG00000061578.627|Ksr2	1538	879	763	384	441	862	308	1216	0.000226758	9.15377e-05	8.7327e-05	0.000193268	0.000129058	5.42351e-05	0.000170851	0.000203453
ENSMUSG00000029028.51|Lrrc47|1:5;17:21;24:28;30:34;57:61;76:80;82:86;98:102;105:109;130:134;146:151;153:157;159:163;175:180;182:186;203:207;209:213;220:224;226:230;247:251;253:257	1565	1463	583	4407	6583	958	714	950	0.000230739	0.000152355	0.00100221	0.000214792	9.8612e-05	0.000809591	0.000396064	0.000158948
ENSMUSG00000061578.1085|Ksr2|91:95	630	724	580	159	214	624	172	597	9.28852e-05	7.53963e-05	3.61588e-05	0.000139906	9.81046e-05	2.63182e-05	9.54105e-05	9.98861e-05
ENSMUSG00000022095.97|Fam160b2|85:89	636	476	243	782	812	527	200	445	9.37698e-05	4.95699e-05	0.000177838	0.000118158	4.11024e-05	9.98614e-05	0.000110942	7.44544e-05
ENSMUSG00000022095.154|Fam160b2	619	710	439	533	854	501	150	534	9.12634e-05	7.39383e-05	0.000121212	0.000112329	7.4255e-05	0.000105027	8.32068e-05	8.93453e-05
ENSMUSG00000031028.633|Tub	1055	1046	483	1320	2605	825	332	1016	0.000155546	0.000108929	0.000300187	0.000184972	8.16975e-05	0.000320368	0.000184164	0.00016999
ENSMUSG00000031028.301|Tub	1097	516	394	314	490	554	147	797	0.000161738	5.37355e-05	7.1408e-05	0.000124212	6.66435e-05	6.02612e-05	8.15427e-05	0.000133349
ENSMUSG00000061578.1129|Ksr2	777	1929	1323	277	468	510	142	623	0.000114558	0.000200883	6.29937e-05	0.000114347	0.00022378	5.75556e-05	7.87691e-05	0.000104236
ENSMUSG00000031028.480|Tub	1010	6409	3618	470	1465	662	261	587	0.000148911	0.000667423	0.000106885	0.000148426	0.00061197	0.000180169	0.00014478	9.82129e-05
ENSMUSG00000031028.548|Tub	752	413	316	402	448	357	202	599	0.000110872	4.30092e-05	9.14205e-05	8.00426e-05	5.34501e-05	5.5096e-05	0.000112052	0.000100221
ENSMUSG00000043670.168|Diras1|49:54;119:123;216:220;250:254	3119	2528	1449	2345	3189	2472	859	2295	0.000459855	0.000263262	0.000533286	0.000554245	0.000245092	0.00039219	0.000476498	0.000383984
ENSMUSG00000004113.117|Cacna1b|43:47;59:64;180:184	2480	909	475	1071	1356	1658	675	1811	0.000365643	9.46619e-05	0.00024356	0.000371739	8.03443e-05	0.000166764	0.000374431	0.000303004
ENSMUSG00000029636.502|Wasf3|46:50	159	101	158	37	82	186	68	449	2.34424e-05	1.0518e-05	8.41432e-06	4.17029e-05	2.6725e-05	1.00845e-05	3.77204e-05	7.51237e-05
ENSMUSG00000058297.220|Spock2	396	397	198	281	335	249	141	392	5.8385e-05	4.1343e-05	6.39034e-05	5.58281e-05	3.34909e-05	4.1199e-05	7.82144e-05	6.55868e-05
ENSMUSG00000038916.48|Soga3	470	35	61	75	72	304	129	438	6.92953e-05	3.64485e-06	1.70561e-05	6.81596e-05	1.03179e-05	8.85471e-06	7.15579e-05	7.32832e-05
ENSMUSG00000058297.95|Spock2	4560	3663	2251	2257	3878	3085	891	2859	0.000672312	0.000381459	0.000513274	0.000691685	0.000380747	0.000476924	0.000494248	0.000478349
ENSMUSG00000043670.218|Diras1|19:23;52:64;88:93;96:100;105:109;219:223	771	675	386	1025	1443	443	178	494	0.000113674	7.02935e-05	0.000233099	9.93246e-05	6.52903e-05	0.000177463	9.87388e-05	8.26528e-05
ENSMUSG00000061578.1367|Ksr2	479	32	49	132	131	415	136	788	7.06222e-05	3.33243e-06	3.00187e-05	9.30468e-05	8.28815e-06	1.61106e-05	7.54408e-05	0.000131843
ENSMUSG00000004113.28|Cacna1b|65:69	1322	587	265	1259	1581	796	291	721	0.000194911	6.11293e-05	0.000286314	0.00017847	4.48237e-05	0.000194435	0.000161421	0.000120633
ENSMUSG00000032194.162|Kank2	613	11894	5931	2910	12440	549	307	1088	9.03787e-05	0.00123862	0.000661775	0.000123091	0.0010032	0.0015299	0.000170297	0.000182037
ENSMUSG00000034801.2|Sos2	909	1246	688	620	1311	583	341	524	0.00013402	0.000129757	0.000140997	0.000130714	0.000116372	0.000161229	0.000189157	8.76722e-05
ENSMUSG00000029636.3|Wasf3	2241	4900	2720	945	2963	1285	398	1346	0.000330406	0.000510279	0.000214906	0.000288109	0.000460077	0.000364396	0.000220775	0.000225204
ENSMUSG00000031028.201|Tub	2216	2626	2050	920	1237	1397	486	1474	0.00032672	0.000273468	0.000209221	0.00031322	0.000346749	0.000152129	0.00026959	0.00024662
ENSMUSG00000061578.1191|Ksr2|217:221	170	355	182	62	177	102	71	172	2.50642e-05	3.69692e-05	1.40997e-05	2.28693e-05	3.07845e-05	2.17678e-05	3.93846e-05	2.87779e-05
ENSMUSG00000029636.87|Wasf3	904	2859	2109	215	418	501	149	640	0.000133283	0.000297732	4.8894e-05	0.000112329	0.000356729	5.14065e-05	8.26521e-05	0.000107081
ENSMUSG00000058297.435|Spock2	388	101	46	172	172	358	98	259	5.72055e-05	1.0518e-05	3.91152e-05	8.02668e-05	7.78071e-06	2.11529e-05	5.43618e-05	4.33342e-05
ENSMUSG00000029028.53|Lrrc47|5:9;12:16;18:22;45:49;64:68;70:74;86:90;93:97;118:122;134:139;141:145;147:151;163:168;170:174;191:195;197:201;208:212;214:218;235:239;241:245	3806	1654	696	4741	7383	2080	944	1914	0.000561144	0.000172245	0.00107817	0.000466355	0.000117726	0.000907976	0.000523648	0.000320238
ENSMUSG00000090935.43|Synj2bp|24:28;208:213	2629	4304	2459	2550	6153	1901	975	2351	0.000387611	0.000448212	0.000579906	0.000426221	0.00041593	0.000756708	0.000540844	0.000393354
ENSMUSG00000031028.328|Tub|1:5	886	1026	896	299	501	622	182	938	0.000130629	0.000106846	6.79968e-05	0.000139458	0.000151555	6.1614e-05	0.000100958	0.00015694
ENSMUSG00000031028.487|Tub|99:105;136:142	588	737	682	209	302	414	141	695	8.66928e-05	7.67501e-05	4.75295e-05	9.28226e-05	0.000115357	3.71406e-05	7.82144e-05	0.000116283
ENSMUSG00000058297.495|Spock2|163:167	614	2073	1149	537	1066	457	247	577	9.05262e-05	0.000215879	0.000122121	0.000102464	0.000194349	0.000131099	0.000137014	9.65398e-05
ENSMUSG00000090935.591|Synj2bp|132:137	187	8	17	11	25	118	15	176	2.75707e-05	8.33108e-07	2.50155e-06	2.64567e-05	2.87548e-06	3.07455e-06	8.32068e-06	2.94471e-05
ENSMUSG00000061578.944|Ksr2	535	854	753	217	510	344	131	725	7.88787e-05	8.89343e-05	4.93489e-05	7.71279e-05	0.000127367	6.27208e-05	7.26673e-05	0.000121302
ENSMUSG00000058297.564|Spock2	348	665	906	80	73	205	59	735	5.1308e-05	6.92521e-05	1.81931e-05	4.59629e-05	0.000153246	8.97769e-06	3.2728e-05	0.000122975
ENSMUSG00000058297.450|Spock2	3161	973	528	1730	1943	2411	625	1697	0.000466048	0.000101327	0.000393426	0.000540568	8.9309e-05	0.000238954	0.000346695	0.000283931
ENSMUSG00000090935.9|Synj2bp	832	595	352	364	404	483	253	533	0.000122667	6.19624e-05	8.27787e-05	0.000108293	5.95393e-05	4.96847e-05	0.000140342	8.9178e-05
ENSMUSG00000061578.998|Ksr2	1972	1523	1310	421	673	1066	365	1833	0.000290745	0.000158603	9.57413e-05	0.000239007	0.000221581	8.27669e-05	0.00020247	0.000306685
ENSMUSG00000031028.27|Tub|146:150	1928	674	376	1207	1449	1222	547	1212	0.000284258	7.01893e-05	0.000274489	0.000273983	6.35988e-05	0.000178201	0.000303428	0.000202784
ENSMUSG00000058297.6|Spock2|215:219;223:236;245:256	90	526	287	53	121	82	9	158	1.32693e-05	5.47768e-05	1.20529e-05	1.83851e-05	4.85449e-05	1.48808e-05	4.99241e-06	2.64355e-05
ENSMUSG00000042529.320|Kcnj12	978	3405	2384	509	1369	647	365	909	0.000144193	0.000354592	0.000115754	0.000145063	0.000403244	0.000168362	0.00020247	0.000152088
ENSMUSG00000031028.40|Tub	2169	1017	583	1460	1711	1153	429	1062	0.00031979	0.000105909	0.000332025	0.000258513	9.8612e-05	0.000210422	0.000237971	0.000177687
ENSMUSG00000035279.22|Ssc5d	3108	5631	3279	2109	3592	1954	673	1887	0.000458233	0.000586404	0.000479616	0.000438105	0.000554629	0.000441751	0.000373321	0.00031572
ENSMUSG00000061578.737|Ksr2	238	500	257	224	634	145	56	210	3.50899e-05	5.20692e-05	5.09408e-05	3.25103e-05	4.34705e-05	7.79706e-05	3.10639e-05	3.51358e-05
ENSMUSG00000031028.470|Tub	3590	13411	7255	1822	4313	2545	883	2913	0.000529298	0.0013966	0.000414348	0.000570612	0.00122715	0.000530422	0.000489811	0.000487384
ENSMUSG00000043670.127|Diras1	1135	547	329	624	999	751	464	324	0.000167341	5.69637e-05	0.000141906	0.000168381	5.5649e-05	0.000122859	0.000257386	5.42095e-05
ENSMUSG00000029028.93|Lrrc47|1:5;17:22;30:34;36:40;51:55	826	1007	769	351	608	488	211	898	0.000121783	0.000104867	7.98223e-05	0.000109414	0.000130073	7.47731e-05	0.000117044	0.000150247
ENSMUSG00000004113.121|Cacna1b|19:23;35:40;156:160	2656	1243	693	945	1250	1500	548	1936	0.000391592	0.000129444	0.000214906	0.000336314	0.000117218	0.000153728	0.000303982	0.000323919
ENSMUSG00000058297.522|Spock2	1334	1689	979	671	1012	1010	274	1290	0.000196681	0.00017589	0.000152595	0.000226451	0.000165594	0.000124458	0.000151991	0.000215834
ENSMUSG00000029636.43|Wasf3|19:23;217:223	824	635	395	495	630	555	238	699	0.000121488	6.61279e-05	0.00011257	0.000124436	6.68126e-05	7.74787e-05	0.000132021	0.000116952
ENSMUSG00000031028.483|Tub|11:16;123:129;160:166	955	1520	1264	384	806	649	210	1107	0.000140802	0.00015829	8.7327e-05	0.000145512	0.0002138	9.91235e-05	0.00011649	0.000185216
ENSMUSG00000004113.220|Cacna1b	141	195	203	29	59	88	32	217	2.07886e-05	2.0307e-05	6.59501e-06	1.97304e-05	3.43366e-05	7.25594e-06	1.77508e-05	3.6307e-05
ENSMUSG00000058297.478|Spock2	274	1020	494	152	333	189	95	175	4.03977e-05	0.000106221	3.45669e-05	4.23755e-05	8.35581e-05	4.0953e-05	5.26976e-05	2.92798e-05
ENSMUSG00000028439.272|Fam219a	1932	1642	783	1838	2420	1198	551	1095	0.000284848	0.000170995	0.000417987	0.000268602	0.000132441	0.000297617	0.000305646	0.000183208
ENSMUSG00000029028.239|Lrrc47	2697	2246	1394	1312	1821	1614	934	1959	0.000397637	0.000233895	0.000298367	0.000361873	0.000235789	0.00022395	0.000518101	0.000327767
ENSMUSG00000031028.182|Tub	898	942	993	209	431	662	140	900	0.000132398	9.80984e-05	4.75295e-05	0.000148426	0.000167962	5.30053e-05	7.76597e-05	0.000150582
ENSMUSG00000058297.456|Spock2|123:127	1542	1292	734	925	1448	957	482	933	0.000227347	0.000134547	0.000210358	0.000214568	0.000124153	0.000178078	0.000267371	0.000156103
ENSMUSG00000043670.118|Diras1|196:200	1178	938	462	961	1540	684	273	563	0.000173681	9.76819e-05	0.000218545	0.000153359	7.81454e-05	0.000189392	0.000151436	9.41974e-05
ENSMUSG00000090935.276|Synj2bp	804	313	410	247	259	548	161	868	0.000118539	3.25953e-05	5.61713e-05	0.000122867	6.93498e-05	3.18523e-05	8.93086e-05	0.000145228
ENSMUSG00000043670.153|Diras1|139:144;209:213	1166	527	242	706	880	663	317	646	0.000171911	5.4881e-05	0.000160554	0.000148651	4.09333e-05	0.000108224	0.000175844	0.000108084
ENSMUSG00000061578.342|Ksr2|42:46	1083	760	555	501	637	601	288	934	0.000159674	7.91452e-05	0.000113934	0.00013475	9.3876e-05	7.83396e-05	0.000159757	0.000156271
ENSMUSG00000029028.194|Lrrc47|25:29	2007	2091	1145	1563	3063	1161	744	1195	0.000295906	0.000217754	0.000355448	0.000260307	0.000193672	0.000376694	0.000412706	0.000199939
ENSMUSG00000061578.615|Ksr2	2458	3534	2083	1216	2388	1571	637	1847	0.0003624	0.000368025	0.000276536	0.000352232	0.000352331	0.000293681	0.000353352	0.000309028
ENSMUSG00000042529.129|Kcnj12|196:200	464	722	416	198	461	298	140	302	6.84107e-05	7.5188e-05	4.5028e-05	6.68143e-05	7.03647e-05	5.66947e-05	7.76597e-05	5.05286e-05
ENSMUSG00000034801.254|Sos2	249	94	153	38	48	153	64	278	3.67118e-05	9.78902e-06	8.64174e-06	3.4304e-05	2.58793e-05	5.90314e-06	3.55016e-05	4.65131e-05
ENSMUSG00000035279.33|Ssc5d	1791	6526	3434	1642	3935	1414	575	1449	0.000264059	0.000679608	0.000373414	0.000317032	0.000580847	0.000483934	0.000318959	0.000242437
ENSMUSG00000090935.521|Synj2bp	611	129	316	157	110	457	131	1181	9.00839e-05	1.34339e-05	3.5704e-05	0.000102464	5.34501e-05	1.3528e-05	7.26673e-05	0.000197597
ENSMUSG00000061578.161|Ksr2|37:41	1774	998	491	957	1641	961	530	1137	0.000261553	0.00010393	0.000217635	0.000215465	8.30506e-05	0.000201814	0.000293997	0.000190235
ENSMUSG00000042529.41|Kcnj12|172:179	646	1116	775	226	360	517	219	684	9.52441e-05	0.000116219	5.13956e-05	0.000115916	0.000131088	4.42735e-05	0.000121482	0.000114442
ENSMUSG00000022095.282|Fam160b2	1008	769	532	527	866	559	245	924	0.000148616	8.00825e-05	0.000119847	0.000125333	8.99856e-05	0.000106502	0.000135904	0.000154598
ENSMUSG00000061578.682|Ksr2|24:28;163:167	1613	513	299	520	789	1023	397	1811	0.000237815	5.3423e-05	0.000118255	0.000229366	5.05746e-05	9.70328e-05	0.000220221	0.000303004
ENSMUSG00000061578.23|Ksr2	4653	1483	836	2803	3063	3136	1437	2956	0.000686023	0.000154437	0.000637442	0.00070312	0.000141406	0.000376694	0.000797121	0.000494578
ENSMUSG00000028439.223|Fam219a|129:135;163:167;213:222;241:245	1392	650	526	458	848	1071	443	1605	0.000205232	6.769e-05	0.000104156	0.000240128	8.89707e-05	0.000104289	0.000245737	0.000268538
ENSMUSG00000028439.227|Fam219a	483	1635	1123	162	455	392	46	397	7.1212e-05	0.000170266	3.68411e-05	8.789e-05	0.000189951	5.59568e-05	2.55168e-05	6.64234e-05
ENSMUSG00000034801.95|Sos2	419	507	415	283	509	367	198	496	6.1776e-05	5.27982e-05	6.43582e-05	8.22847e-05	7.01955e-05	6.25979e-05	0.000109833	8.29874e-05
ENSMUSG00000022095.20|Fam160b2	3528	1883	1035	1544	1742	2454	842	2277	0.000520157	0.000196093	0.000351127	0.000550209	0.000175066	0.000214235	0.000467068	0.000380972
ENSMUSG00000031028.657|Tub	1588	337	357	414	460	1226	311	1461	0.00023413	3.50947e-05	9.41494e-05	0.00027488	6.03851e-05	5.65717e-05	0.000172515	0.000244445
ENSMUSG00000043670.117|Diras1|202:206	588	536	275	726	1139	379	180	295	8.66928e-05	5.58182e-05	0.000165103	8.49752e-05	4.65151e-05	0.000140077	9.98482e-05	4.93574e-05
ENSMUSG00000061578.1297|Ksr2	1301	843	465	609	930	924	427	1095	0.000191815	8.77887e-05	0.000138495	0.000207169	7.86528e-05	0.000114373	0.000236862	0.000183208
ENSMUSG00000029636.4|Wasf3	6684	23255	12917	3440	11360	3999	1187	5750	0.000985467	0.00242174	0.000782304	0.000896612	0.00218486	0.00139708	0.000658443	0.000962052
ENSMUSG00000061578.987|Ksr2	1581	375	338	314	541	961	265	1480	0.000233098	3.90519e-05	7.1408e-05	0.000215465	5.71713e-05	6.65333e-05	0.000146999	0.000247624
ENSMUSG00000061578.11|Ksr2	1712	1056	515	1258	1605	1356	562	1265	0.000252412	0.00010997	0.000286087	0.000304027	8.71101e-05	0.000197386	0.000311748	0.000211651
ENSMUSG00000035202.155|Lars2	775	49	106	146	156	389	67	735	0.000114263	5.10279e-06	3.32025e-05	8.72173e-05	1.79295e-05	1.91852e-05	3.71657e-05	0.000122975
ENSMUSG00000031028.170|Tub|41:46	618	450	510	201	292	441	174	751	9.11159e-05	4.68623e-05	4.57102e-05	9.88762e-05	8.62644e-05	3.59108e-05	9.65199e-05	0.000125652
ENSMUSG00000061578.619|Ksr2	1645	1979	1353	637	966	1131	384	1500	0.000242533	0.00020609	0.000144863	0.00025358	0.000228854	0.000118801	0.000213009	0.00025097
ENSMUSG00000043670.214|Diras1|3:10;43:47;76:88;112:117;120:124;129:133;243:247	1309	2010	998	1289	2988	631	396	826	0.000192995	0.000209318	0.000293137	0.000141476	0.000168808	0.00036747	0.000219666	0.000138201
ENSMUSG00000022095.7|Fam160b2|99:103	266	72	31	79	120	145	59	160	3.92182e-05	7.49797e-06	1.79657e-05	3.25103e-05	5.24352e-06	1.47578e-05	3.2728e-05	2.67701e-05
ENSMUSG00000004113.97|Cacna1b|163:167;179:184	1762	1949	1306	887	1365	1162	518	1175	0.000259784	0.000202966	0.000201716	0.000260531	0.000220905	0.00016787	0.000287341	0.000196593
ENSMUSG00000022095.110|Fam160b2|7:11	434	313	160	296	505	270	172	251	6.39876e-05	3.25953e-05	6.73146e-05	6.05364e-05	2.70633e-05	6.21059e-05	9.54105e-05	4.19956e-05
ENSMUSG00000029636.488|Wasf3|130:134	109	159	200	47	161	129	23	270	1.60706e-05	1.6558e-05	1.06885e-05	2.8923e-05	3.38292e-05	1.98001e-05	1.27584e-05	4.51746e-05
ENSMUSG00000029028.150|Lrrc47	1349	1807	1153	627	1128	917	326	1209	0.000198892	0.000188178	0.000142589	0.0002056	0.000195025	0.000138724	0.000180836	0.000202282
ENSMUSG00000022095.151|Fam160b2|122:126	646	1183	732	579	1232	369	179	473	9.52441e-05	0.000123196	0.000131673	8.27331e-05	0.000123815	0.000151514	9.92935e-05	7.91392e-05
ENSMUSG00000090935.659|Synj2bp	680	392	301	397	449	352	233	743	0.000100257	4.08223e-05	9.02834e-05	7.89216e-05	5.09129e-05	5.52189e-05	0.000129248	0.000124314
ENSMUSG00000028439.280|Fam219a	1016	217	136	697	709	664	277	525	0.000149796	2.2598e-05	0.000158508	0.000148875	2.30038e-05	8.71943e-05	0.000153655	8.78395e-05
ENSMUSG00000029028.196|Lrrc47|13:17	1610	1119	611	1717	2335	897	463	916	0.000237373	0.000116531	0.00039047	0.000201116	0.000103348	0.000287163	0.000256832	0.000153259
ENSMUSG00000022095.180|Fam160b2	364	415	180	385	663	276	185	306	5.3667e-05	4.32175e-05	8.75544e-05	6.18817e-05	3.04463e-05	8.15371e-05	0.000102622	5.11979e-05
ENSMUSG00000031028.223|Tub	7330	1086	723	2761	2001	5102	2046	4394	0.00108071	0.000113094	0.00062789	0.00114391	0.000122292	0.000246087	0.00113494	0.000735175
ENSMUSG00000042529.7|Kcnj12	685	1205	780	218	429	465	200	606	0.000100994	0.000125487	4.95763e-05	0.000104257	0.000131934	5.27593e-05	0.000110942	0.000101392
ENSMUSG00000061578.887|Ksr2	755	483	288	296	565	544	211	601	0.000111315	5.02989e-05	6.73146e-05	0.00012197	4.8714e-05	6.94848e-05	0.000117044	0.000100555
ENSMUSG00000031028.277|Tub	1633	2198	1632	435	387	872	319	1627	0.000240764	0.000228896	9.89251e-05	0.00019551	0.000276046	4.7594e-05	0.000176953	0.000272219
ENSMUSG00000028439.62|Fam219a|256:260	629	503	266	521	690	530	200	570	9.27377e-05	5.23817e-05	0.000118483	0.000118831	4.49928e-05	8.48576e-05	0.000110942	9.53686e-05
ENSMUSG00000028439.86|Fam219a	524	338	158	190	302	242	86	291	7.72569e-05	3.51988e-05	4.32087e-05	5.42586e-05	2.6725e-05	3.71406e-05	4.77052e-05	4.86882e-05
ENSMUSG00000061578.680|Ksr2|36:40;175:179	1578	625	407	458	1019	871	405	1537	0.000232655	6.50865e-05	0.000104156	0.000195286	6.88424e-05	0.000125319	0.000224658	0.000257161
ENSMUSG00000031028.391|Tub|232:236	1109	1906	1066	932	2056	374	229	588	0.000163507	0.000198488	0.00021195	8.38542e-05	0.000180309	0.000252851	0.000127029	9.83802e-05
ENSMUSG00000004113.95|Cacna1b	1701	4896	2651	1748	3694	1515	494	1353	0.00025079	0.000509862	0.00039752	0.000339677	0.000448406	0.000454296	0.000274028	0.000226375
ENSMUSG00000061578.1015|Ksr2	1301	1484	986	758	1919	855	440	1537	0.000191815	0.000154541	0.00017238	0.000191699	0.000166778	0.000236003	0.000244073	0.000257161
ENSMUSG00000058297.506|Spock2|97:101	994	932	483	747	1081	791	306	1277	0.000146552	9.70571e-05	0.000169878	0.000177349	8.16975e-05	0.000132944	0.000169742	0.000213659
ENSMUSG00000061578.813|Ksr2	135	211	268	30	56	37	23	143	1.9904e-05	2.19732e-05	6.82242e-06	8.29574e-06	4.53311e-05	6.88699e-06	1.27584e-05	2.39258e-05
ENSMUSG00000035202.20|Lars2	3209	2082	1270	1502	1812	1843	820	2181	0.000473125	0.000216816	0.000341576	0.000413217	0.000214815	0.000222843	0.000454864	0.00036491
ENSMUSG00000061578.1351|Ksr2	4350	2108	1372	1685	2678	2218	1129	2643	0.00064135	0.000219524	0.000383193	0.000497296	0.000232068	0.000329346	0.00062627	0.000442209
ENSMUSG00000031028.226|Tub	8954	3448	2190	4379	3989	5264	1828	5747	0.00132015	0.000359069	0.000995846	0.00118024	0.000370429	0.000490575	0.00101401	0.00096155
ENSMUSG00000031028.206|Tub	1859	2261	1850	706	858	1234	421	1303	0.000274085	0.000235457	0.000160554	0.000276674	0.00031292	0.000105519	0.000233534	0.000218009
ENSMUSG00000031028.78|Tub	1390	3017	1902	665	1320	834	378	1309	0.000204937	0.000314186	0.00015123	0.00018699	0.000321715	0.000162336	0.000209681	0.000219013
ENSMUSG00000032194.292|Kank2|70:74	3258	1602	1030	1254	1672	1866	708	2605	0.000480349	0.00016683	0.000285177	0.000418374	0.00017422	0.000205626	0.000392736	0.000435851
ENSMUSG00000029636.7|Wasf3|112:117;189:193;235:239	4711	12871	5875	3821	13130	2745	742	3736	0.000694575	0.00134037	0.000868949	0.000615454	0.000993732	0.00161475	0.000411596	0.000625083
ENSMUSG00000061578.311|Ksr2|228:232	1168	1159	676	881	1162	714	322	679	0.000172206	0.000120696	0.000200352	0.000160085	0.000114343	0.000142905	0.000178617	0.000113606
ENSMUSG00000035279.34|Ssc5d	2458	4009	2013	1886	3190	1494	642	1673	0.0003624	0.000417491	0.000428903	0.000334968	0.000340491	0.000392313	0.000356125	0.000279915
ENSMUSG00000031028.381|Tub	697	962	571	411	687	319	191	549	0.000102763	0.000100181	9.34672e-05	7.15227e-05	9.65823e-05	8.44887e-05	0.00010595	9.1855e-05
ENSMUSG00000031028.463|Tub|131:136;243:249	2167	3270	2068	977	1649	1567	771	2104	0.000319495	0.000340533	0.000222184	0.000351336	0.000349794	0.000202797	0.000427683	0.000352027
ENSMUSG00000043670.232|Diras1|4:9;12:16;21:25;135:139;245:257	401	1919	915	511	1717	319	151	245	5.91221e-05	0.000199842	0.000116209	7.15227e-05	0.000154768	0.00021116	8.37615e-05	4.09918e-05
ENSMUSG00000031028.216|Tub	2364	2682	1904	793	979	1168	635	1447	0.000348541	0.000279299	0.000180339	0.000261876	0.000322054	0.000120399	0.000352242	0.000242102
ENSMUSG00000031028.529|Tub	1063	238	181	308	393	475	257	822	0.000156725	2.4785e-05	7.00435e-05	0.000106499	3.06154e-05	4.83319e-05	0.000142561	0.000137532
ENSMUSG00000031028.275|Tub	715	880	607	222	262	426	165	765	0.000105417	9.16419e-05	5.04859e-05	9.55131e-05	0.000102672	3.22213e-05	9.15275e-05	0.000127995
ENSMUSG00000029028.166|Lrrc47|193:197	2817	2775	1441	2634	4664	1797	873	2216	0.000415329	0.000288984	0.000599009	0.000402904	0.000243739	0.000573588	0.000484264	0.000370766
ENSMUSG00000090935.288|Synj2bp	1921	286	370	377	411	889	277	1689	0.000283226	2.97836e-05	8.57351e-05	0.000199322	6.2584e-05	5.05456e-05	0.000153655	0.000282592
ENSMUSG00000031028.175|Tub	2011	1944	1919	529	910	1244	418	2168	0.000296495	0.000202445	0.000120302	0.000278916	0.000324591	0.000111914	0.00023187	0.000362735
ENSMUSG00000058297.235|Spock2|147:153;251:259	330	385	198	272	481	260	134	360	4.86541e-05	4.00933e-05	6.18566e-05	5.82944e-05	3.34909e-05	5.91544e-05	7.43314e-05	6.02328e-05
ENSMUSG00000032194.320|Kank2	1063	759	455	331	476	584	266	898	0.000156725	7.90411e-05	7.52741e-05	0.000130938	7.69614e-05	5.85394e-05	0.000147553	0.000150247
ENSMUSG00000029028.185|Lrrc47	1855	1086	604	1698	2572	1197	546	961	0.000273495	0.000113094	0.000386149	0.000268378	0.000102164	0.00031631	0.000302873	0.000160788
ENSMUSG00000031028.649|Tub	1903	951	1071	577	682	1342	427	2294	0.000280572	9.90357e-05	0.000131218	0.000300889	0.000181155	8.38737e-05	0.000236862	0.000383817
ENSMUSG00000090935.303|Synj2bp|236:240	1125	641	940	362	432	1039	312	2961	0.000165866	6.67528e-05	8.23239e-05	0.000232953	0.000158997	5.31282e-05	0.00017307	0.000495415
ENSMUSG00000061578.1098|Ksr2|13:17	474	935	675	171	350	338	107	575	6.9885e-05	9.73695e-05	3.88878e-05	7.57827e-05	0.000114173	4.30437e-05	5.93542e-05	9.62052e-05
ENSMUSG00000029636.4|Wasf3|130:135;207:211;253:257	1924	5802	2864	1459	4774	1054	328	1658	0.000283668	0.000604211	0.000331797	0.000236316	0.000484434	0.000587116	0.000181946	0.000277406
ENSMUSG00000090935.651|Synj2bp	1534	702	541	796	1118	1006	447	1769	0.000226168	7.31052e-05	0.000181022	0.000225554	9.15079e-05	0.000137494	0.000247956	0.000295977
ENSMUSG00000031028.574|Tub	823	401	369	237	304	400	209	851	0.00012134	4.17595e-05	5.38971e-05	8.96836e-05	6.24148e-05	3.73865e-05	0.000115935	0.000142384
ENSMUSG00000090935.13|Synj2bp	1035	1289	778	294	613	639	341	747	0.000152597	0.000134234	6.68597e-05	0.00014327	0.000131595	7.5388e-05	0.000189157	0.000124983
ENSMUSG00000090935.257|Synj2bp	539	202	358	94	146	265	55	747	7.94684e-05	2.1036e-05	2.13769e-05	5.94154e-05	6.05542e-05	1.79554e-05	3.05092e-05	0.000124983
ENSMUSG00000038916.44|Soga3	1332	134	265	174	225	607	297	1117	0.000196386	1.39546e-05	3.95701e-05	0.000136095	4.48237e-05	2.7671e-05	0.000164749	0.000186889
ENSMUSG00000004113.88|Cacna1b	2821	2416	1392	929	1440	1546	506	1708	0.000415919	0.000251599	0.000211268	0.000346627	0.000235451	0.000177094	0.000280684	0.000285771
ENSMUSG00000022095.1|Fam160b2	515	155	83	457	514	542	166	367	7.59299e-05	1.61415e-05	0.000103928	0.000121521	1.40391e-05	6.32128e-05	9.20822e-05	6.1404e-05
ENSMUSG00000061578.1090|Ksr2|61:65	2446	1919	1400	759	1343	1797	766	2350	0.00036063	0.000199842	0.000172607	0.000402904	0.000236804	0.000165165	0.000424909	0.000393186
ENSMUSG00000061578.1357|Ksr2	1655	393	320	618	827	1235	470	1500	0.000244008	4.09264e-05	0.000140542	0.000276898	5.41267e-05	0.000101706	0.000260715	0.00025097
ENSMUSG00000061578.917|Ksr2	219	684	584	106	186	146	78	667	3.22887e-05	7.12307e-05	2.41059e-05	3.27345e-05	9.87812e-05	2.28747e-05	4.32675e-05	0.000111598
ENSMUSG00000031028.665|Tub|241:245	306	18	47	25	40	163	76	323	4.51156e-05	1.87449e-06	5.68535e-06	3.65461e-05	7.94986e-06	4.91928e-06	4.21581e-05	5.40422e-05
ENSMUSG00000029028.183|Lrrc47	1483	1193	630	1119	2262	723	345	596	0.000218649	0.000124237	0.000254476	0.000162103	0.000106562	0.000278185	0.000191376	9.97187e-05
ENSMUSG00000031028.630|Tub	473	752	362	772	1659	424	215	434	6.97376e-05	7.83121e-05	0.000175564	9.50646e-05	6.12308e-05	0.000204027	0.000119263	7.2614e-05
ENSMUSG00000029028.146|Lrrc47	2568	1872	1359	928	1283	1779	591	1783	0.000378618	0.000194947	0.00021104	0.000398868	0.000229869	0.000157786	0.000327835	0.00029832
ENSMUSG00000038916.41|Soga3	758	51	175	113	141	579	197	889	0.000111757	5.31106e-06	2.56978e-05	0.000129817	2.96005e-05	1.73405e-05	0.000109278	0.000148742
ENSMUSG00000031028.43|Tub	1724	1152	724	1056	1564	1102	515	952	0.000254181	0.000119968	0.000240149	0.000247078	0.000122462	0.000192344	0.000285677	0.000159282
ENSMUSG00000031028.541|Tub	1927	541	317	1323	1182	981	445	1101	0.000284111	5.63389e-05	0.000300869	0.000219949	5.36192e-05	0.000145365	0.000246847	0.000184212
ENSMUSG00000090935.122|Synj2bp|46:51;222:232	320	972	904	188	525	235	120	280	4.71798e-05	0.000101223	4.27538e-05	5.26891e-05	0.000152908	6.45656e-05	6.65655e-05	4.68477e-05
ENSMUSG00000029028.239|Lrrc47|222:226	2314	1430	784	957	1393	1533	775	1747	0.000341169	0.000148918	0.000217635	0.000343712	0.00013261	0.000171314	0.000429902	0.000292296
ENSMUSG00000061578.939|Ksr2	856	532	534	373	931	736	339	1248	0.000126206	5.54017e-05	8.48255e-05	0.000165018	9.03239e-05	0.000114496	0.000188047	0.000208807
ENSMUSG00000061578.800|Ksr2|239:243	764	139	252	200	291	546	218	815	0.000112642	1.44752e-05	4.54828e-05	0.000122418	4.26248e-05	3.57878e-05	0.000120927	0.00013636
ENSMUSG00000035279.48|Ssc5d|170:175;226:230;241:245	2490	3249	1835	1458	3025	1419	703	1658	0.000367118	0.000338346	0.00033157	0.000318153	0.000310383	0.000372021	0.000389963	0.000277406
ENSMUSG00000061578.1166|Ksr2	2561	4258	2340	1563	3382	1994	943	2092	0.000377586	0.000443422	0.000355448	0.000447073	0.000395801	0.000415925	0.000523093	0.000350019
ENSMUSG00000042529.395|Kcnj12	85	398	163	191	497	43	9	36	1.25321e-05	4.14471e-05	4.34361e-05	9.64099e-06	2.75708e-05	6.11221e-05	4.99241e-06	6.02328e-06
ENSMUSG00000090935.279|Synj2bp	2325	473	464	753	856	1531	488	2309	0.00034279	4.92575e-05	0.000171243	0.000343264	7.84837e-05	0.000105273	0.000270699	0.000386326
ENSMUSG00000090935.271|Synj2bp	1537	845	1028	580	775	844	273	1639	0.00022661	8.7997e-05	0.0001319	0.000189232	0.000173882	9.53111e-05	0.000151436	0.000274227
ENSMUSG00000004113.11|Cacna1b	1154	1291	588	2335	3305	767	319	527	0.000170142	0.000134443	0.000531012	0.000171968	9.94578e-05	0.000406456	0.000176953	8.81741e-05
ENSMUSG00000029636.1|Wasf3	8184	30441	14901	9743	32609	4324	1418	4807	0.00120662	0.00317008	0.0022157	0.00096948	0.00252044	0.00401032	0.000786582	0.000804275
ENSMUSG00000028439.230|Fam219a|87:93;121:125;171:180;199:203	543	384	306	182	226	293	149	498	8.00582e-05	3.99892e-05	4.13894e-05	6.56933e-05	5.17586e-05	2.77939e-05	8.26521e-05	8.3322e-05
ENSMUSG00000061578.512|Ksr2|129:135	416	982	463	1067	1885	376	150	365	6.13337e-05	0.000102264	0.000242651	8.43026e-05	7.83145e-05	0.000231821	8.32068e-05	6.10694e-05
ENSMUSG00000029028.167|Lrrc47|187:191	2748	1595	929	1576	2878	1554	690	1572	0.000405156	0.000166101	0.000358405	0.000348421	0.000157137	0.000353942	0.000382751	0.000263017
ENSMUSG00000004113.207|Cacna1b|52:56;242:246	4641	6584	4214	2140	3305	3030	1076	4706	0.000684254	0.000685648	0.000486666	0.000679353	0.000712781	0.000406456	0.00059687	0.000787377
ENSMUSG00000022095.107|Fam160b2	785	162	121	350	343	408	189	388	0.000115738	1.68704e-05	7.95949e-05	9.14773e-05	2.04666e-05	4.21828e-05	0.000104841	6.49176e-05
ENSMUSG00000031028.485|Tub|111:117;148:154	1320	3175	2851	574	1186	1076	309	1968	0.000194617	0.00033064	0.000130536	0.000241249	0.000482235	0.000145857	0.000171406	0.000329273
ENSMUSG00000029028.20|Lrrc47|6:10;22:27;29:33;35:39;51:56;58:62;64:68;85:89;101:106;108:112;124:128;131:135;137:141;153:158;160:164;181:185;187:191;203:207;210:214;216:220;243:247	1206	828	358	2253	3825	726	372	594	0.000177809	8.62267e-05	0.000512364	0.000162776	6.05542e-05	0.000470406	0.000206353	9.93841e-05
ENSMUSG00000004113.147|Cacna1b	443	112	195	96	163	197	29	424	6.53145e-05	1.16635e-05	2.18318e-05	4.41692e-05	3.29834e-05	2.00461e-05	1.60867e-05	7.09409e-05
ENSMUSG00000061578.1111|Ksr2	576	1027	727	177	363	290	157	570	8.49236e-05	0.00010695	4.02523e-05	6.50206e-05	0.000122969	4.46425e-05	8.70898e-05	9.53686e-05
ENSMUSG00000061578.935|Ksr2	2195	1185	1379	424	631	1144	421	2204	0.000323624	0.000123404	9.64236e-05	0.000256495	0.000233252	7.76017e-05	0.000233534	0.000368759
ENSMUSG00000058297.446|Spock2	901	213	107	406	475	403	209	533	0.000132841	2.21815e-05	9.23301e-05	9.03563e-05	1.80986e-05	5.84165e-05	0.000115935	8.9178e-05
ENSMUSG00000029636.36|Wasf3	931	81	54	221	248	511	209	613	0.000137264	8.43522e-06	5.02585e-05	0.000114571	9.13388e-06	3.04995e-05	0.000115935	0.000102563
ENSMUSG00000031028.49|Tub|14:18;229:241	1763	1356	788	2002	3086	899	496	1047	0.000259931	0.000141212	0.000455283	0.000201564	0.000133287	0.000379523	0.000275137	0.000175177
ENSMUSG00000042529.73|Kcnj12	417	1106	837	154	237	319	154	586	6.14811e-05	0.000115177	3.50218e-05	7.15227e-05	0.000141575	2.91467e-05	8.54257e-05	9.80456e-05
ENSMUSG00000058297.550|Spock2	1337	546	385	321	480	691	353	976	0.000197123	5.68596e-05	7.29999e-05	0.000154928	6.51212e-05	5.90314e-05	0.000195813	0.000163298
ENSMUSG00000004113.197|Cacna1b	1705	2350	1315	883	1309	1341	413	1673	0.00025138	0.000244725	0.000200807	0.000300664	0.000222427	0.000160983	0.000229096	0.000279915
ENSMUSG00000042529.421|Kcnj12|1:5;10:15;19:23;35:45;68:73;230:234	35	295	118	116	367	24	7	21	5.16029e-06	3.07208e-05	2.638e-05	5.38102e-06	1.99592e-05	4.51344e-05	3.88298e-06	3.51358e-06
ENSMUSG00000004113.254|Cacna1b|231:235	777	356	301	311	297	717	206	833	0.000114558	3.70733e-05	7.07258e-05	0.000160758	5.09129e-05	3.65257e-05	0.000114271	0.000139372
ENSMUSG00000043670.177|Diras1	2466	18114	8286	8456	21578	1722	1049	1610	0.000363579	0.00188636	0.00192301	0.000386088	0.00140154	0.00265371	0.000581893	0.000269374
ENSMUSG00000042529.82|Kcnj12	337	1277	951	158	252	174	69	490	4.96862e-05	0.000132985	3.59314e-05	3.90124e-05	0.000160858	3.09915e-05	3.82751e-05	8.19835e-05
ENSMUSG00000031028.642|Tub	2462	1887	1112	1196	1981	1299	545	2101	0.000362989	0.000196509	0.000271987	0.000291248	0.00018809	0.000243627	0.000302318	0.000351525
ENSMUSG00000058297.565|Spock2|63:67;195:201	116	136	169	54	115	126	45	531	1.71027e-05	1.41628e-05	1.22804e-05	2.82503e-05	2.85857e-05	1.41429e-05	2.4962e-05	8.88434e-05
ENSMUSG00000028439.258|Fam219a	776	1205	767	441	733	569	129	504	0.000114411	0.000125487	0.00010029	0.000127575	0.000129735	9.01458e-05	7.15579e-05	8.43259e-05
ENSMUSG00000061578.26|Ksr2	1348	399	215	888	954	771	382	722	0.000198745	4.15513e-05	0.000201944	0.000172865	3.63664e-05	0.000117325	0.0002119	0.0001208
ENSMUSG00000022095.164|Fam160b2|44:48	863	516	260	631	978	526	318	552	0.000127238	5.37355e-05	0.000143498	0.000117934	4.39779e-05	0.000120276	0.000176398	9.2357e-05
ENSMUSG00000031028.153|Tub	907	831	529	401	644	605	192	720	0.000133725	8.65391e-05	9.1193e-05	0.000135646	8.94782e-05	7.92004e-05	0.000106505	0.000120466
ENSMUSG00000029028.159|Lrrc47|235:239	1392	1256	746	1047	2214	941	442	989	0.000205232	0.000130798	0.000238103	0.000210981	0.000126183	0.000272282	0.000245183	0.000165473
ENSMUSG00000022095.160|Fam160b2|68:72	601	1337	715	1278	1930	462	193	415	8.86095e-05	0.000139233	0.000290635	0.000103585	0.000120939	0.000237355	0.000107059	6.9435e-05
ENSMUSG00000090935.512|Synj2bp|182:188	855	273	467	195	217	620	183	1016	0.000126058	2.84298e-05	4.43457e-05	0.00013901	7.89911e-05	2.66871e-05	0.000101512	0.00016999
ENSMUSG00000058297.569|Spock2	102	81	93	32	28	93	20	87	1.50385e-05	8.43522e-06	7.27725e-06	2.08514e-05	1.57306e-05	3.4435e-06	1.10942e-05	1.45563e-05
ENSMUSG00000031028.351|Tub	1113	3155	2045	562	1352	596	228	1596	0.000164097	0.000328557	0.000127807	0.000133629	0.000345903	0.000166272	0.000126474	0.000267032
ENSMUSG00000031028.594|Tub|146:150	1387	2026	1860	511	1075	991	485	1710	0.000204495	0.000210985	0.000116209	0.000222191	0.000314611	0.000132206	0.000269035	0.000286106
ENSMUSG00000043670.110|Diras1|244:248	649	448	209	660	1190	454	229	288	9.56865e-05	4.6654e-05	0.000150093	0.000101791	3.53515e-05	0.000146349	0.000127029	4.81862e-05
ENSMUSG00000031028.673|Tub|193:197;237:241	173	14	17	27	24	26	8	132	2.55066e-05	1.45794e-06	6.14018e-06	5.82944e-06	2.87548e-06	2.95157e-06	4.4377e-06	2.20854e-05
ENSMUSG00000029636.112|Wasf3	872	611	399	342	466	477	141	682	0.000128565	6.36286e-05	7.77756e-05	0.000106948	6.74892e-05	5.73096e-05	7.82144e-05	0.000114108
ENSMUSG00000031028.99|Tub|92:96	3239	2332	1473	1544	1764	2088	778	3359	0.000477548	0.000242851	0.000351127	0.000468149	0.000249152	0.00021694	0.000431566	0.000562005
ENSMUSG00000022095.37|Fam160b2	185	858	450	145	436	200	81	300	2.72758e-05	8.93508e-05	3.2975e-05	4.48418e-05	7.61156e-05	5.36202e-05	4.49317e-05	5.0194e-05
ENSMUSG00000029636.9|Wasf3	5515	4122	2680	1860	2843	3397	1218	3908	0.000813114	0.000429259	0.00042299	0.000761638	0.000453311	0.000349638	0.000675639	0.000653861
ENSMUSG00000061578.848|Ksr2	3166	632	471	1316	1349	2189	918	3243	0.000466785	6.58155e-05	0.000299277	0.000490794	7.96677e-05	0.000165903	0.000509226	0.000542597
ENSMUSG00000061578.103|Ksr2|158:162;244:249	863	1056	519	724	1766	540	234	734	0.000127238	0.00010997	0.000164648	0.000121073	8.77867e-05	0.000217186	0.000129803	0.000122808
ENSMUSG00000058297.444|Spock2|195:199	1457	550	358	668	795	1153	453	1044	0.000214815	5.72762e-05	0.000151913	0.000258513	6.05542e-05	9.77707e-05	0.000251285	0.000174675
ENSMUSG00000028439.204|Fam219a	5343	1323	848	2131	2422	3179	1185	3269	0.000787755	0.000137775	0.000484619	0.000712761	0.000143436	0.000297862	0.000657334	0.000546947
ENSMUSG00000061578.327|Ksr2|132:136	1598	4269	2824	822	1301	956	302	1188	0.000235604	0.000444567	0.000186934	0.000214344	0.000477668	0.00016	0.000167523	0.000198768
ENSMUSG00000061578.1321|Ksr2	1398	618	293	1084	1346	863	358	821	0.000206117	6.43576e-05	0.000246517	0.000193492	4.95597e-05	0.000165534	0.000198587	0.000137364
ENSMUSG00000004113.105|Cacna1b	2110	4277	2561	1029	2007	1538	539	1614	0.000311092	0.0004454	0.000234009	0.000344834	0.000433183	0.000246825	0.00029899	0.000270044
ENSMUSG00000031028.14|Tub	2202	883	549	1238	1574	1393	561	1393	0.000324656	9.19543e-05	0.000281539	0.000312323	9.28611e-05	0.000193574	0.000311193	0.000233067
ENSMUSG00000031028.457|Tub	2454	2579	1625	825	996	1641	594	3036	0.00036181	0.000268573	0.000187617	0.000367927	0.000274862	0.00012249	0.000329499	0.000507963
ENSMUSG00000035202.44|Lars2|104:108	701	635	366	193	442	421	253	860	0.000103353	6.61279e-05	4.38909e-05	9.4392e-05	6.19074e-05	5.43581e-05	0.000140342	0.000143889
ENSMUSG00000004113.365|Cacna1b|195:200	461	161	194	196	303	318	275	615	6.79683e-05	1.67663e-05	4.45732e-05	7.12985e-05	3.28143e-05	3.72636e-05	0.000152546	0.000102898
ENSMUSG00000061578.496|Ksr2|53:58;225:231	850	4325	2076	719	2717	520	252	563	0.000125321	0.000450399	0.000163511	0.000116589	0.000351147	0.000334142	0.000139787	9.41974e-05
ENSMUSG00000042529.235|Kcnj12|235:239	1573	1028	520	1154	1676	778	313	953	0.000231918	0.000107054	0.000262436	0.000174435	8.79559e-05	0.000206118	0.000173625	0.00015945
ENSMUSG00000043670.166|Diras1	486	540	336	161	297	262	34	294	7.16543e-05	5.62348e-05	3.66137e-05	5.87428e-05	5.6833e-05	3.65257e-05	1.88602e-05	4.91901e-05
ENSMUSG00000029028.250|Lrrc47	1228	1014	583	588	1155	1138	580	1170	0.000181052	0.000105596	0.000133719	0.00025515	9.8612e-05	0.000142044	0.000321733	0.000195757
ENSMUSG00000061578.162|Ksr2	1008	251	114	509	608	597	161	645	0.000148616	2.61388e-05	0.000115754	0.000133853	1.92826e-05	7.47731e-05	8.93086e-05	0.000107917
ENSMUSG00000034801.128|Sos2	2545	439	345	596	479	1417	475	1604	0.000375227	4.57168e-05	0.000135539	0.000317704	5.83553e-05	5.89084e-05	0.000263488	0.000268371
ENSMUSG00000004113.4|Cacna1b	1311	790	388	1433	2362	691	394	640	0.00019329	8.22694e-05	0.000325884	0.000154928	6.56286e-05	0.000290484	0.000218557	0.000107081
ENSMUSG00000035202.40|Lars2	696	722	492	243	372	413	142	622	0.000102616	7.5188e-05	5.52616e-05	9.25983e-05	8.32198e-05	4.57493e-05	7.87691e-05	0.000104069
ENSMUSG00000061578.609|Ksr2|194:198;233:237	1103	1998	1388	433	815	850	271	1023	0.000162623	0.000208069	9.84703e-05	0.000190578	0.000234774	0.00010023	0.000150327	0.000171162
ENSMUSG00000029636.103|Wasf3	683	466	259	372	437	391	182	442	0.000100699	4.85285e-05	8.4598e-05	8.76657e-05	4.38088e-05	5.37431e-05	0.000100958	7.39525e-05
ENSMUSG00000058297.124|Spock2	358	340	438	131	478	201	36	506	5.27824e-05	3.54071e-05	2.97912e-05	4.5066e-05	7.40859e-05	5.87854e-05	1.99696e-05	8.46605e-05
ENSMUSG00000031028.420|Tub	332	3114	1301	1524	5389	255	190	222	4.8949e-05	0.000324287	0.000346579	5.71733e-05	0.000220059	0.00066275	0.000105395	3.71436e-05
ENSMUSG00000035279.43|Ssc5d	4220	8592	4900	2347	4493	2826	1008	3245	0.000622183	0.000894758	0.000533741	0.000633615	0.000828815	0.000552558	0.00055915	0.000542932
ENSMUSG00000022095.20|Fam160b2|21:25;227:231	4675	1246	717	2220	2368	2962	881	2767	0.000689267	0.000129757	0.000504859	0.000664107	0.000121278	0.000291221	0.000488701	0.000462956
ENSMUSG00000031028.199|Tub	1212	2237	1751	385	652	808	272	1019	0.000178693	0.000232958	8.75544e-05	0.000181161	0.000296174	8.01843e-05	0.000150882	0.000170492
ENSMUSG00000061578.849|Ksr2|62:66	653	59	46	135	115	264	142	518	9.62762e-05	6.14417e-06	3.07009e-05	5.91912e-05	7.78071e-06	1.41429e-05	7.87691e-05	8.66683e-05
ENSMUSG00000061578.100|Ksr2|176:180	332	306	155	255	536	193	82	289	4.8949e-05	3.18664e-05	5.79906e-05	4.32723e-05	2.62176e-05	6.59184e-05	4.54864e-05	4.83536e-05
ENSMUSG00000061578.1361|Ksr2	3246	802	787	1034	1016	2824	1016	3120	0.00047858	8.35191e-05	0.000235146	0.000633166	0.000133118	0.00012495	0.000563587	0.000522018
ENSMUSG00000061578.760|Ksr2|71:75;127:131	707	656	508	269	608	441	106	578	0.000104238	6.83148e-05	6.11744e-05	9.88762e-05	8.59261e-05	7.47731e-05	5.87995e-05	9.67071e-05
ENSMUSG00000031028.45|Tub|38:42;253:260	2364	1069	596	2096	2480	1423	631	1450	0.000348541	0.000111324	0.00047666	0.000319049	0.000100811	0.000304995	0.000350023	0.000242604
ENSMUSG00000058297.503|Spock2|115:119	1818	1719	907	1172	1603	1158	612	2130	0.00026804	0.000179014	0.000266529	0.000259634	0.000153415	0.00019714	0.000339484	0.000356377
ENSMUSG00000061578.708|Ksr2	422	93	63	118	161	319	108	547	6.22183e-05	9.68488e-06	2.68349e-05	7.15227e-05	1.06562e-05	1.98001e-05	5.99089e-05	9.15204e-05
ENSMUSG00000061578.194|Ksr2	2151	3375	1807	975	2109	1306	564	1506	0.000317136	0.000351467	0.000221729	0.000292817	0.000305647	0.000259369	0.000312858	0.000251974
ENSMUSG00000058297.311|Spock2	1167	769	384	1143	2160	427	209	545	0.000172059	8.00825e-05	0.000259934	9.57373e-05	6.4952e-05	0.000265641	0.000115935	9.11858e-05
ENSMUSG00000058297.557|Spock2|111:115;243:249	681	196	239	198	230	433	199	1426	0.000100404	2.04111e-05	4.5028e-05	9.70825e-05	4.04259e-05	2.82859e-05	0.000110388	0.000238589
ENSMUSG00000022095.128|Fam160b2	3011	674	372	1742	1647	2196	784	2249	0.000443932	7.01893e-05	0.000396155	0.000492363	6.29223e-05	0.000202551	0.000434894	0.000376288
ENSMUSG00000061578.484|Ksr2|125:130	691	964	618	329	614	429	71	618	0.000101879	0.000100389	7.48192e-05	9.61857e-05	0.000104532	7.5511e-05	3.93846e-05	0.0001034
ENSMUSG00000058297.104|Spock2|87:92	2921	997	702	1128	2102	1612	578	1606	0.000430663	0.000103826	0.000256523	0.000361425	0.00011874	0.000258508	0.000320624	0.000268705
ENSMUSG00000090935.32|Synj2bp	4400	9414	6084	3109	6431	3540	1437	4065	0.000648722	0.00098036	0.00070703	0.0007937	0.00102908	0.000790897	0.000797121	0.000680129
ENSMUSG00000090935.8|Synj2bp|186:190	1540	1577	870	519	771	783	290	825	0.000227053	0.000164226	0.000118028	0.000175556	0.000147157	9.48191e-05	0.000160867	0.000138033
ENSMUSG00000035202.36|Lars2|152:156	1234	673	400	434	526	844	164	915	0.000181937	7.00852e-05	9.86977e-05	0.000189232	6.76583e-05	6.46885e-05	9.09728e-05	0.000153092
ENSMUSG00000043670.122|Diras1	2209	2278	1209	2025	3574	1212	589	1209	0.000325688	0.000237227	0.000460514	0.000271741	0.000204497	0.000439538	0.000326725	0.000202282
ENSMUSG00000004113.16|Cacna1b	1539	1849	767	3494	5192	1096	395	887	0.000226905	0.000192552	0.000794585	0.000245733	0.000129735	0.000638523	0.000219111	0.000148407
ENSMUSG00000061578.1145|Ksr2	1807	2455	1533	1113	2030	1426	459	1511	0.000266418	0.00025566	0.000253112	0.000319722	0.000259301	0.000249654	0.000254613	0.00025281
ENSMUSG00000061578.37|Ksr2	3317	2098	1199	2051	2776	2236	975	1941	0.000489048	0.000218483	0.000466426	0.000501331	0.000202806	0.000341398	0.000540844	0.000324755
ENSMUSG00000032194.168|Kank2	195	2747	1528	234	1066	381	149	547	2.87502e-05	0.000286068	5.32149e-05	8.54237e-05	0.000258455	0.000131099	8.26521e-05	9.15204e-05
ENSMUSG00000004113.262|Cacna1b	627	566	417	183	232	331	185	431	9.24428e-05	5.89424e-05	4.16168e-05	7.42132e-05	7.05338e-05	2.85318e-05	0.000102622	7.2112e-05
ENSMUSG00000004113.194|Cacna1b|130:134	3942	2716	1619	2051	2352	2507	952	2736	0.000581196	0.00028284	0.000466426	0.000562092	0.000273847	0.000289254	0.000528086	0.000457769
ENSMUSG00000022095.22|Fam160b2	1245	955	614	601	898	884	441	890	0.000183559	9.94522e-05	0.000136676	0.000198201	0.000103856	0.000110438	0.000244628	0.000148909
ENSMUSG00000029028.220|Lrrc47	1049	316	173	655	737	663	217	597	0.000154661	3.29078e-05	0.000148956	0.000148651	2.92622e-05	9.06378e-05	0.000120373	9.98861e-05
ENSMUSG00000029636.196|Wasf3	986	1158	825	400	591	803	274	1554	0.000145373	0.000120592	9.09656e-05	0.00018004	0.000139545	7.26824e-05	0.000151991	0.000260005
ENSMUSG00000028439.204|Fam219a|243:249	2290	565	342	946	1290	1692	722	1726	0.00033763	5.88382e-05	0.000215134	0.000379362	5.78479e-05	0.000158647	0.000400502	0.000288783
ENSMUSG00000061578.318|Ksr2	2066	1522	851	1349	1508	1411	326	1317	0.000304604	0.000158499	0.000306782	0.000316359	0.000143943	0.000185457	0.000180836	0.000220352
ENSMUSG00000032194.74|Kank2|140:144	237	566	589	144	302	195	69	346	3.49425e-05	5.89424e-05	3.27476e-05	4.37208e-05	9.96269e-05	3.71406e-05	3.82751e-05	5.78904e-05
ENSMUSG00000004113.196|Cacna1b	2215	4703	2688	1275	2304	1648	487	2004	0.000326572	0.000489763	0.000289953	0.000369497	0.000454664	0.000283351	0.000270145	0.000335296
ENSMUSG00000061578.706|Ksr2|19:23	645	408	285	302	579	456	300	782	9.50967e-05	4.24885e-05	6.86791e-05	0.000102239	4.82066e-05	7.12066e-05	0.000166414	0.000130839
ENSMUSG00000028439.206|Fam219a|231:237	1205	638	355	734	1202	691	290	778	0.000177661	6.64403e-05	0.000166922	0.000154928	6.00468e-05	0.000147824	0.000160867	0.00013017
ENSMUSG00000031028.474|Tub	2003	4209	2652	862	1557	1450	492	1630	0.000295316	0.000438319	0.000196031	0.000325103	0.000448575	0.000191483	0.000272918	0.000272721
ENSMUSG00000022095.25|Fam160b2	2136	815	476	1201	1244	1387	339	1331	0.000314925	8.48729e-05	0.000273124	0.000310978	8.05134e-05	0.00015299	0.000188047	0.000222694
ENSMUSG00000090935.628|Synj2bp	390	30	65	76	65	237	61	338	5.75003e-05	3.12415e-06	1.72835e-05	5.31375e-05	1.09945e-05	7.99383e-06	3.38374e-05	5.65519e-05
ENSMUSG00000028439.31|Fam219a	512	297	134	266	343	168	91	227	7.54876e-05	3.09291e-05	6.04921e-05	3.76671e-05	2.26655e-05	4.21828e-05	5.04788e-05	3.79801e-05
ENSMUSG00000058297.86|Spock2	2345	1555	941	1549	2259	1265	491	814	0.000345739	0.000161935	0.000352264	0.000283624	0.000159166	0.000277816	0.000272364	0.000136193
ENSMUSG00000004113.488|Cacna1b	423	143	178	87	76	260	62	411	6.23657e-05	1.48918e-05	1.9785e-05	5.82944e-05	3.0108e-05	9.34663e-06	3.43921e-05	6.87658e-05
ENSMUSG00000061578.681|Ksr2|30:34;169:173	1156	632	454	383	776	580	339	1178	0.000170437	6.58155e-05	8.70996e-05	0.000130041	7.67922e-05	9.54341e-05	0.000188047	0.000197095
ENSMUSG00000042529.332|Kcnj12	1602	4307	2790	437	657	826	314	1513	0.000236194	0.000448524	9.938e-05	0.000185197	0.000471917	8.07992e-05	0.00017418	0.000253145
ENSMUSG00000061578.19|Ksr2|22:27;130:140;229:235;240:244	799	982	363	539	1321	379	207	393	0.000117802	0.000102264	0.000122576	8.49752e-05	6.13999e-05	0.000162459	0.000114825	6.57541e-05
ENSMUSG00000004113.200|Cacna1b	2120	3813	2507	1264	1793	1642	572	1721	0.000312566	0.00039708	0.000287451	0.000368151	0.000424049	0.000220507	0.000317295	0.000287946
ENSMUSG00000042529.484|Kcnj12	317	112	60	186	246	134	93	238	4.67375e-05	1.16635e-05	4.2299e-05	3.0044e-05	1.01488e-05	3.02536e-05	5.15882e-05	3.98206e-05
ENSMUSG00000032194.299|Kank2	1368	1030	593	798	1012	962	358	1289	0.000201693	0.000107263	0.000181476	0.000215689	0.000100303	0.000124458	0.000198587	0.000215667
ENSMUSG00000058297.450|Spock2|159:163	5197	1329	711	2623	3004	2879	1209	2640	0.000766229	0.0001384	0.000596507	0.000645498	0.000120263	0.000369438	0.000670647	0.000441707
ENSMUSG00000061578.90|Ksr2	1129	697	356	767	1159	823	359	1252	0.000166456	7.25845e-05	0.000174427	0.000184524	6.02159e-05	0.000142536	0.000199142	0.000209476
ENSMUSG00000028439.286|Fam219a|124:128	959	712	315	853	1333	586	357	569	0.000141392	7.41466e-05	0.000193984	0.000131387	5.32809e-05	0.000163935	0.000198032	9.52013e-05
ENSMUSG00000043670.144|Diras1	877	802	354	547	835	436	191	462	0.000129302	8.35191e-05	0.000124396	9.77552e-05	5.98776e-05	0.00010269	0.00010595	7.72988e-05
ENSMUSG00000022095.33|Fam160b2|149:153	1332	783	588	536	749	825	333	945	0.000196386	8.15404e-05	0.000121894	0.000184972	9.94578e-05	9.21135e-05	0.000184719	0.000158111
ENSMUSG00000004113.270|Cacna1b|135:139;199:203	2133	623	474	729	783	1464	612	1853	0.000314483	6.48783e-05	0.000165785	0.000328242	8.01751e-05	9.62949e-05	0.000339484	0.000310032
ENSMUSG00000061578.1406|Ksr2	342	711	693	48	182	152	56	257	5.04234e-05	7.40425e-05	1.09159e-05	3.40798e-05	0.000117218	2.23827e-05	3.10639e-05	4.29995e-05
ENSMUSG00000004113.120|Cacna1b|25:29;41:46;162:166	2812	1308	822	1282	1486	1797	603	1953	0.000414592	0.000136213	0.000291545	0.000402904	0.000139038	0.000182751	0.000334491	0.000326763
ENSMUSG00000031028.544|Tub	1023	381	201	666	647	615	209	714	0.000150828	3.96768e-05	0.000151458	0.000137889	3.39983e-05	7.95694e-05	0.000115935	0.000119462
ENSMUSG00000031028.147|Tub	1527	2514	1662	699	1157	719	261	1299	0.000225136	0.000261804	0.000158962	0.000161206	0.00028112	0.00014229	0.00014478	0.00021734
ENSMUSG00000058297.294|Spock2|77:82	397	1203	531	627	1221	265	90	245	5.85324e-05	0.000125279	0.000142589	5.94154e-05	8.98165e-05	0.000150161	4.99241e-05	4.09918e-05
ENSMUSG00000090935.26|Synj2bp|78:82	1234	1610	1021	471	976	680	302	931	0.000181937	0.000167663	0.000107112	0.000152462	0.000172698	0.00012003	0.000167523	0.000155769
ENSMUSG00000061578.732|Ksr2	293	764	396	244	528	218	190	285	4.3199e-05	7.95618e-05	5.5489e-05	4.88776e-05	6.69818e-05	6.49345e-05	0.000105395	4.76843e-05
ENSMUSG00000035202.47|Lars2	1134	1725	1283	317	452	750	254	1217	0.000167193	0.000179639	7.20903e-05	0.000168157	0.000217014	5.55879e-05	0.000140897	0.00020362
ENSMUSG00000004113.91|Cacna1b|36:40;199:203;215:220	926	642	437	422	589	416	267	571	0.000136526	6.68569e-05	9.59687e-05	9.3271e-05	7.39167e-05	7.24364e-05	0.000148108	9.55359e-05
ENSMUSG00000032194.223|Kank2	746	1336	891	504	723	679	199	838	0.000109988	0.000139129	0.000114617	0.000152238	0.000150709	8.8916e-05	0.000110388	0.000140209
ENSMUSG00000035279.21|Ssc5d	2776	4768	2586	2410	3824	1741	706	1644	0.000409284	0.000496532	0.000548068	0.000390348	0.000437411	0.000470283	0.000391627	0.000275063
ENSMUSG00000031028.200|Tub|221:225;227:232	1105	1769	1262	575	1007	847	295	754	0.000162918	0.000184221	0.000130763	0.000189905	0.000213462	0.000123843	0.00016364	0.000126154
ENSMUSG00000061578.936|Ksr2	832	409	443	188	323	597	213	1118	0.000122667	4.25926e-05	4.27538e-05	0.000133853	7.49316e-05	3.97232e-05	0.000118154	0.000187056
ENSMUSG00000061578.767|Ksr2|29:33;85:89	1236	877	935	464	917	786	266	963	0.000182232	9.13294e-05	0.00010552	0.000176228	0.000158151	0.000112775	0.000147553	0.000161123
ENSMUSG00000061578.620|Ksr2	1428	1077	713	450	528	867	439	1325	0.00021054	0.000112157	0.000102336	0.000194389	0.000120601	6.49345e-05	0.000243519	0.00022169
ENSMUSG00000031028.399|Tub|184:188	1089	2122	1099	2020	3304	663	349	805	0.000160559	0.000220982	0.000459376	0.000148651	0.000185891	0.000406333	0.000193595	0.000134687
ENSMUSG00000058297.164|Spock2	1780	213	132	889	477	772	335	980	0.000262437	2.21815e-05	0.000202171	0.000173089	2.23273e-05	5.86624e-05	0.000185829	0.000163967
ENSMUSG00000058297.225|Spock2|207:213	1041	982	525	880	1251	568	211	981	0.000153482	0.000102264	0.000200124	0.000127351	8.88016e-05	0.000153851	0.000117044	0.000164134
ENSMUSG00000043670.171|Diras1	867	3048	1611	954	2239	754	360	718	0.000127828	0.000317414	0.000216953	0.000169054	0.000272494	0.000275357	0.000199696	0.000120131
ENSMUSG00000031028.520|Tub	277	133	167	95	90	268	17	390	4.084e-05	1.38504e-05	2.16043e-05	6.0088e-05	2.82474e-05	1.10684e-05	9.43011e-06	6.52522e-05
ENSMUSG00000028439.193|Fam219a	3362	2375	1550	1716	2224	2435	1099	2948	0.000495682	0.000247329	0.000390243	0.000545949	0.000262176	0.000273512	0.000609629	0.00049324
ENSMUSG00000029636.476|Wasf3	1577	584	807	360	369	1158	562	1713	0.000232508	6.08169e-05	8.18691e-05	0.000259634	0.000136501	4.53804e-05	0.000311748	0.000286608
ENSMUSG00000031028.466|Tub|113:118;225:231	2052	3742	2155	1160	2426	1507	639	1879	0.00030254	0.000389686	0.0002638	0.000337883	0.000364509	0.000298354	0.000354461	0.000314382
ENSMUSG00000058297.125|Spock2	397	193	286	174	337	286	115	637	5.85324e-05	2.00987e-05	3.95701e-05	6.41238e-05	4.83757e-05	4.14449e-05	6.37919e-05	0.000106579
ENSMUSG00000032194.227|Kank2	1068	4404	2387	1226	2591	576	273	907	0.000157462	0.000458626	0.00027881	0.000129144	0.000403751	0.000318646	0.000151436	0.000151753
ENSMUSG00000043670.139|Diras1	2020	1520	846	1255	1957	1123	430	1007	0.000297822	0.00015829	0.000285405	0.000251787	0.000143097	0.000240676	0.000238526	0.000168485
ENSMUSG00000031028.58|Tub|175:187;205:209	580	425	241	659	829	470	188	505	8.55133e-05	4.42589e-05	0.000149866	0.000105378	4.07642e-05	0.000101952	0.000104286	8.44932e-05
ENSMUSG00000061578.1333|Ksr2	2111	686	310	1450	1915	1402	677	1423	0.000311239	7.1439e-05	0.00032975	0.000314341	5.24352e-05	0.000235511	0.00037554	0.000238087
ENSMUSG00000035279.34|Ssc5d|254:259	2168	3991	2094	1521	2889	1460	551	1506	0.000319643	0.000415617	0.000345897	0.000327345	0.000354191	0.000355295	0.000305646	0.000251974
ENSMUSG00000031028.206|Tub|185:189;191:196	1195	2320	1529	653	1280	943	465	878	0.000176187	0.000241601	0.000148501	0.000211429	0.000258624	0.000157417	0.000257941	0.000146901
ENSMUSG00000035279.23|Ssc5d	2038	3197	1853	1175	1938	1103	470	1114	0.000300476	0.000332931	0.000267212	0.000247303	0.000313427	0.000238339	0.000260715	0.000186387
ENSMUSG00000004113.421|Cacna1b	150	55	82	27	40	62	41	285	2.21155e-05	5.72762e-06	6.14018e-06	1.3901e-05	1.387e-05	4.91928e-06	2.27432e-05	4.76843e-05
ENSMUSG00000090935.107|Synj2bp	653	2177	1470	397	1146	400	162	594	9.62762e-05	0.000226709	9.02834e-05	8.96836e-05	0.000248644	0.000140937	8.98634e-05	9.93841e-05
ENSMUSG00000032194.71|Kank2|158:162	212	362	317	64	121	221	100	279	3.12566e-05	3.76981e-05	1.45545e-05	4.95502e-05	5.36192e-05	1.48808e-05	5.54712e-05	4.66804e-05
ENSMUSG00000043670.142|Diras1|52:56;205:210	1877	624	304	893	1076	1061	459	1081	0.000276739	6.49824e-05	0.000203081	0.000237886	5.14203e-05	0.000132329	0.000254613	0.000180866
ENSMUSG00000029028.65|Lrrc47|14:18;21:25;46:50;62:67;69:73;75:79;91:96;98:102;119:123;125:129;136:140;142:146;163:167;169:173;185:190;198:202;204:208;219:223	1224	1197	452	2412	3791	631	367	672	0.000180463	0.000124654	0.000548523	0.000141476	7.64539e-05	0.000466225	0.000203579	0.000112435
ENSMUSG00000031028.466|Tub	3249	10904	5932	1452	4252	2170	783	2711	0.000479022	0.00113553	0.000330205	0.000486534	0.00100337	0.00052292	0.00043434	0.000453586
ENSMUSG00000031028.365|Tub	761	271	205	350	371	641	209	682	0.000112199	2.82215e-05	7.95949e-05	0.000143718	3.46749e-05	4.56263e-05	0.000115935	0.000114108
ENSMUSG00000032194.179|Kank2|88:94;191:195	498	502	616	180	273	385	111	1071	7.34235e-05	5.22775e-05	4.09345e-05	8.63205e-05	0.000104194	3.35741e-05	6.1573e-05	0.000179193
ENSMUSG00000028439.278|Fam219a	729	559	254	1244	1401	589	292	569	0.000107481	5.82134e-05	0.000282903	0.000132059	4.2963e-05	0.000172298	0.000161976	9.52013e-05
ENSMUSG00000061578.1406|Ksr2|81:85	226	236	294	79	127	150	63	309	3.33207e-05	2.45767e-05	1.79657e-05	3.36314e-05	4.97289e-05	1.56187e-05	3.49469e-05	5.16998e-05
ENSMUSG00000042529.143|Kcnj12|112:116	437	483	250	326	430	293	145	518	6.44299e-05	5.02989e-05	7.4137e-05	6.56933e-05	4.22865e-05	5.28823e-05	8.04333e-05	8.66683e-05
ENSMUSG00000090935.60|Synj2bp	387	260	434	105	121	169	25	386	5.7058e-05	2.7076e-05	2.38785e-05	3.78913e-05	7.34093e-05	1.48808e-05	1.38678e-05	6.45829e-05
ENSMUSG00000004113.15|Cacna1b	1971	3204	1302	4890	7838	1088	717	957	0.000290598	0.00033366	0.00111205	0.000243939	0.000220228	0.000963933	0.000397729	0.000160119
ENSMUSG00000031028.111|Tub	2581	2778	1677	1404	3236	1824	519	2460	0.000380534	0.000289297	0.000319289	0.000408957	0.000283658	0.00039797	0.000287896	0.000411591
ENSMUSG00000004113.366|Cacna1b|189:194	1085	235	264	336	423	602	229	1342	0.000159969	2.44725e-05	7.64111e-05	0.000134974	4.46545e-05	5.20214e-05	0.000127029	0.000224534
ENSMUSG00000031028.19|Tub|194:198	1325	697	384	1150	1313	1023	370	878	0.000195354	7.25845e-05	0.000261526	0.000229366	6.4952e-05	0.000161475	0.000205243	0.000146901
ENSMUSG00000090935.32|Synj2bp|60:64;244:249	1434	2825	1683	796	2438	1113	421	1065	0.000211424	0.000294191	0.000181022	0.000249545	0.000284672	0.00029983	0.000233534	0.000178189
ENSMUSG00000061578.771|Ksr2|5:9;61:65	758	400	581	351	781	480	177	565	0.000111757	4.16554e-05	7.98223e-05	0.00010762	9.82737e-05	9.6049e-05	9.8184e-05	9.4532e-05
ENSMUSG00000029636.31|Wasf3	945	163	96	299	261	416	205	665	0.000139328	1.69746e-05	6.79968e-05	9.3271e-05	1.6238e-05	3.20983e-05	0.000113716	0.000111263
ENSMUSG00000035279.57|Ssc5d	1730	9520	5071	1203	2819	1093	462	1796	0.000255066	0.000991398	0.000273579	0.000245061	0.000857739	0.000346686	0.000256277	0.000300495
ENSMUSG00000042529.240|Kcnj12	551	494	285	444	866	299	154	557	8.12377e-05	5.14444e-05	0.000100972	6.70385e-05	4.82066e-05	0.000106502	8.54257e-05	9.31935e-05
ENSMUSG00000031028.37|Tub|86:90	2246	1403	920	2216	2698	1492	675	1413	0.000331143	0.000146106	0.00050395	0.00033452	0.000155614	0.000331806	0.000374431	0.000236414
ENSMUSG00000043670.156|Diras1	227	94	56	164	147	141	95	214	3.34681e-05	9.78902e-06	3.72959e-05	3.16135e-05	9.47217e-06	1.80784e-05	5.26976e-05	3.58051e-05
ENSMUSG00000061578.687|Ksr2|133:137	1069	368	278	432	546	757	312	1321	0.00015761	3.8323e-05	9.82429e-05	0.000169726	4.70226e-05	6.71482e-05	0.00017307	0.000221021
ENSMUSG00000061578.339|Ksr2	1639	958	724	590	770	926	316	1459	0.000241649	9.97647e-05	0.000134174	0.000207618	0.000122462	9.46962e-05	0.000175289	0.00024411
ENSMUSG00000035279.20|Ssc5d|39:45	1927	899	445	1007	1182	1088	390	976	0.000284111	9.36205e-05	0.000229006	0.000243939	7.52699e-05	0.000145365	0.000216338	0.000163298
ENSMUSG00000058297.201|Spock2	844	545	317	800	1071	620	208	886	0.000124437	5.67555e-05	0.000181931	0.00013901	5.36192e-05	0.000131714	0.00011538	0.00014824
ENSMUSG00000043670.169|Diras1	2286	1187	717	810	896	1525	544	1163	0.00033704	0.000123612	0.000184205	0.000341919	0.000121278	0.000110192	0.000301763	0.000194585
ENSMUSG00000004113.417|Cacna1b	380	118	171	52	116	271	37	442	5.6026e-05	1.22883e-05	1.18255e-05	6.07607e-05	2.89239e-05	1.42659e-05	2.05243e-05	7.39525e-05
ENSMUSG00000029636.7|Wasf3	8132	9363	5322	2848	6336	4331	913	5140	0.00119896	0.000975049	0.000647675	0.000971049	0.000900194	0.000779214	0.000506452	0.000859991
ENSMUSG00000035202.80|Lars2	511	264	190	173	305	315	134	497	7.53402e-05	2.74926e-05	3.93426e-05	7.06259e-05	3.21377e-05	3.75095e-05	7.43314e-05	8.31547e-05
ENSMUSG00000061578.1322|Ksr2	1384	681	326	1377	1881	839	339	819	0.000204052	7.09183e-05	0.000313149	0.000188111	5.51416e-05	0.000231329	0.000188047	0.00013703
ENSMUSG00000029028.243|Lrrc47	2023	1178	672	1000	1313	976	545	1208	0.000298265	0.000122675	0.000227414	0.000218828	0.000113666	0.000161475	0.000302318	0.000202115
ENSMUSG00000031028.274|Tub	1296	1259	1018	345	423	987	187	1320	0.000191078	0.00013111	7.84579e-05	0.000221294	0.00017219	5.20214e-05	0.000103731	0.000220854
ENSMUSG00000032194.169|Kank2	971	5276	3058	409	1405	635	184	1400	0.000143161	0.000549435	9.30124e-05	0.000142373	0.000517248	0.00017279	0.000102067	0.000234239
ENSMUSG00000035279.32|Ssc5d	2874	7236	3814	2893	5200	2399	854	2018	0.000423733	0.000753546	0.000657909	0.000537878	0.000645122	0.000639507	0.000473724	0.000337638
ENSMUSG00000058297.20|Spock2	342	3490	1420	1611	3866	430	356	221	5.04234e-05	0.000363443	0.000366364	9.64099e-05	0.000240187	0.000475449	0.000197478	3.69762e-05
ENSMUSG00000061578.325|Ksr2	3340	2475	1788	1513	1573	2133	737	2223	0.000492439	0.000257743	0.000344078	0.000478238	0.000302433	0.000193451	0.000408823	0.000371938
ENSMUSG00000090935.636|Synj2bp|212:218	437	65	85	92	139	334	110	451	6.44299e-05	6.769e-06	2.09221e-05	7.48858e-05	1.43774e-05	1.70945e-05	6.10183e-05	7.54583e-05
ENSMUSG00000029028.8|Lrrc47	238	1356	486	436	1515	125	77	112	3.50899e-05	0.000141212	9.91525e-05	2.80261e-05	8.22049e-05	0.000186318	4.27128e-05	1.87391e-05
ENSMUSG00000061578.28|Ksr2|76:86;175:181;186:190	371	325	131	347	631	170	147	214	5.4699e-05	3.3845e-05	7.89127e-05	3.81155e-05	2.21581e-05	7.76017e-05	8.15427e-05	3.58051e-05
ENSMUSG00000028439.74|Fam219a|184:188	460	289	119	343	597	286	128	351	6.78209e-05	3.0096e-05	7.8003e-05	6.41238e-05	2.01284e-05	7.34203e-05	7.10031e-05	5.8727e-05
ENSMUSG00000058297.176|Spock2	1884	172	92	693	447	732	348	1038	0.000277771	1.79118e-05	0.000157598	0.000164121	1.55614e-05	5.4973e-05	0.00019304	0.000173671
ENSMUSG00000028439.279|Fam219a|166:170	1211	582	266	1421	1905	739	281	608	0.000178546	6.06086e-05	0.000323155	0.00016569	4.49928e-05	0.000234281	0.000155874	0.000101727
ENSMUSG00000029028.234|Lrrc47	1917	1046	547	1465	1933	1317	567	1154	0.000282636	0.000108929	0.000333162	0.000295283	9.25228e-05	0.000237724	0.000314522	0.00019308
ENSMUSG00000061578.1048|Ksr2	761	187	220	143	145	413	143	1082	0.000112199	1.94739e-05	3.25202e-05	9.25983e-05	3.72121e-05	1.78324e-05	7.93238e-05	0.000181033
ENSMUSG00000034801.6|Sos2	2090	2549	1129	1764	4078	1518	710	1272	0.000308143	0.000265449	0.000401158	0.000340349	0.000190966	0.000501521	0.000393846	0.000212823
ENSMUSG00000022095.119|Fam160b2	1008	497	236	646	880	601	286	655	0.000148616	5.17568e-05	0.000146909	0.00013475	3.99184e-05	0.000108224	0.000158648	0.00010959
ENSMUSG00000032194.280|Kank2	218	1460	787	155	419	70	41	150	3.21412e-05	0.000152042	3.52492e-05	1.56946e-05	0.000133118	5.15295e-05	2.27432e-05	2.5097e-05
ENSMUSG00000061578.1363|Ksr2|236:240	859	170	164	232	225	592	281	854	0.000126648	1.77035e-05	5.27601e-05	0.000132732	2.77399e-05	2.7671e-05	0.000155874	0.000142886
ENSMUSG00000031028.158|Tub|28:33;113:118	1196	494	320	483	631	807	269	958	0.000176334	5.14444e-05	0.000109841	0.000180937	5.41267e-05	7.76017e-05	0.000149218	0.000160286
ENSMUSG00000042529.248|Kcnj12	246	134	87	109	142	146	36	204	3.62694e-05	1.39546e-05	2.47881e-05	3.27345e-05	1.47157e-05	1.74634e-05	1.99696e-05	3.41319e-05
ENSMUSG00000035279.54|Ssc5d	1268	9674	5009	793	2071	690	266	1496	0.00018695	0.00100744	0.000180339	0.000154704	0.000847252	0.000254696	0.000147553	0.000250301
ENSMUSG00000004113.194|Cacna1b	2044	1348	903	966	1089	1377	620	1425	0.000301361	0.000140379	0.000219682	0.000308736	0.000152739	0.000133927	0.000343921	0.000238421
ENSMUSG00000029028.32|Lrrc47|13:17;29:34;36:40;52:56;59:63;65:69;81:86;88:92;109:113;115:119;131:135;138:142;144:148;171:175;190:194;196:200;212:216;219:223;244:248	2181	838	397	1588	3166	1445	531	1483	0.00032156	8.7268e-05	0.000361134	0.000323982	6.71509e-05	0.000389361	0.000294552	0.000248126
ENSMUSG00000061578.316|Ksr2	2132	1715	1088	1342	2021	1339	559	1227	0.000314335	0.000178597	0.00030519	0.000300216	0.000184031	0.000248547	0.000310084	0.000205293
ENSMUSG00000032194.316|Kank2	590	796	474	408	710	415	218	572	8.69877e-05	8.28942e-05	9.27849e-05	9.30468e-05	8.01751e-05	8.73172e-05	0.000120927	9.57032e-05
ENSMUSG00000058297.222|Spock2|225:231	513	792	376	623	1044	322	127	461	7.56351e-05	8.24777e-05	0.000141679	7.21953e-05	6.35988e-05	0.000128393	7.04484e-05	7.71314e-05
ENSMUSG00000061578.1362|Ksr2|242:246	1515	469	455	444	614	1167	631	1705	0.000223367	4.88409e-05	0.000100972	0.000261652	7.69614e-05	7.5511e-05	0.000350023	0.000285269
ENSMUSG00000032194.287|Kank2|13:17;100:104	3606	15293	8383	2400	6356	2013	751	3114	0.000531657	0.00159259	0.000545794	0.000451333	0.00141795	0.000781674	0.000416589	0.000521014
ENSMUSG00000029028.178|Lrrc47|121:125	963	1140	622	1157	1953	653	311	646	0.000141982	0.000118718	0.000263118	0.000146409	0.000105209	0.000240184	0.000172515	0.000108084
ENSMUSG00000022095.127|Fam160b2	3904	567	318	2163	1659	2377	988	2860	0.000575593	5.90465e-05	0.000491897	0.000532945	5.37884e-05	0.000204027	0.000548056	0.000478516
ENSMUSG00000029636.125|Wasf3	3399	3463	2323	1571	2475	1925	989	2269	0.000501138	0.000360632	0.000357268	0.000431602	0.000392926	0.000304381	0.00054861	0.000379634
ENSMUSG00000042529.440|Kcnj12|116:120	1648	5474	3906	625	1116	1147	507	1514	0.000242976	0.000570054	0.000142134	0.000257168	0.000660684	0.000137248	0.000281239	0.000253312
ENSMUSG00000029636.11|Wasf3	1552	1062	974	392	464	858	433	1693	0.000228822	0.000110595	8.91463e-05	0.000192371	0.000164748	5.70637e-05	0.00024019	0.000283261
ENSMUSG00000029636.334|Wasf3	621	26	46	85	70	251	119	902	9.15582e-05	2.7076e-06	1.93302e-05	5.62765e-05	7.78071e-06	8.60874e-06	6.60107e-05	0.000150917
ENSMUSG00000004113.407|Cacna1b|235:240	889	370	690	129	378	511	166	775	0.000131071	3.85312e-05	2.93364e-05	0.000114571	0.000116711	4.64872e-05	9.20822e-05	0.000129668
ENSMUSG00000029636.250|Wasf3	633	320	161	361	472	277	126	282	9.33275e-05	3.33243e-05	8.20965e-05	6.21059e-05	2.72325e-05	5.80475e-05	6.98937e-05	4.71824e-05
ENSMUSG00000028439.251|Fam219a	482	2636	1298	407	919	349	130	395	7.10645e-05	0.000274509	9.25575e-05	7.8249e-05	0.000219551	0.00011302	7.21126e-05	6.60888e-05
ENSMUSG00000029636.525|Wasf3	56	15	18	11	25	44	7	65	8.25646e-06	1.56208e-06	2.50155e-06	9.8652e-06	3.04463e-06	3.07455e-06	3.88298e-06	1.08754e-05
ENSMUSG00000043670.186|Diras1	797	8857	3702	1836	6596	722	311	821	0.000117507	0.000922354	0.000417532	0.000161879	0.000626178	0.000811189	0.000172515	0.000137364
ENSMUSG00000090935.263|Synj2bp	1559	475	761	188	502	894	226	1688	0.000229854	4.94658e-05	4.27538e-05	0.000200443	0.00012872	6.1737e-05	0.000125365	0.000282425
ENSMUSG00000061578.223|Ksr2	627	1079	575	349	731	511	273	508	9.24428e-05	0.000112365	7.93675e-05	0.000114571	9.72589e-05	8.98999e-05	0.000151436	8.49952e-05
ENSMUSG00000031028.618|Tub|2:6	1311	2012	1189	1739	3801	757	381	902	0.00019329	0.000209527	0.000395473	0.000169726	0.000201114	0.000467455	0.000211345	0.000150917
ENSMUSG00000058297.553|Spock2|135:139	1216	647	503	418	481	985	420	1261	0.000179283	6.73776e-05	9.50591e-05	0.000220846	8.50804e-05	5.91544e-05	0.000232979	0.000210982
ENSMUSG00000029028.56|Lrrc47|27:31;46:50;52:56;68:72;75:79;100:104;116:121;123:127;129:133;145:150;152:156;173:177;179:183;190:194;196:200;217:221;223:227;239:244;252:256	1873	1942	775	4295	6839	1294	615	1141	0.000276149	0.000202237	0.000976743	0.000290127	0.000131088	0.000841074	0.000341148	0.000190905
ENSMUSG00000031028.480|Tub|29:34;141:147;178:184	2463	3835	2665	1079	2015	1307	476	1776	0.000363137	0.000399371	0.00024538	0.000293041	0.000450774	0.000247809	0.000264043	0.000297148
ENSMUSG00000031028.238|Tub|101:106	1100	2710	1800	469	912	724	228	826	0.00016218	0.000282215	0.000106657	0.000162327	0.000304463	0.00011216	0.000126474	0.000138201
ENSMUSG00000004113.96|Cacna1b|6:10;169:173;185:190	1784	709	423	776	908	850	322	954	0.000263027	7.38342e-05	0.000176473	0.000190578	7.15487e-05	0.000111668	0.000178617	0.000159617
ENSMUSG00000034801.26|Sos2	587	484	478	170	300	409	207	723	8.65454e-05	5.0403e-05	3.86604e-05	9.17015e-05	8.08517e-05	3.68946e-05	0.000114825	0.000120968
ENSMUSG00000031028.278|Tub	918	1426	979	387	660	636	375	1231	0.000135347	0.000148501	8.80093e-05	0.000142597	0.000165594	8.11681e-05	0.000208017	0.000205963
ENSMUSG00000031028.214|Tub	1388	1860	1273	621	805	910	308	1044	0.000204642	0.000193698	0.000141224	0.00020403	0.000215323	9.90005e-05	0.000170851	0.000174675
ENSMUSG00000031028.322|Tub	425	442	362	129	236	308	116	488	6.26606e-05	4.60292e-05	2.93364e-05	6.90564e-05	6.12308e-05	2.90238e-05	6.43466e-05	8.16489e-05
ENSMUSG00000090935.53|Synj2bp|180:184	858	358	710	173	239	402	162	1099	0.000126501	3.72816e-05	3.93426e-05	9.0132e-05	0.000120094	2.93927e-05	8.98634e-05	0.000183877
ENSMUSG00000061578.757|Ksr2|89:93;145:149	318	458	374	268	588	256	95	239	4.68849e-05	4.76954e-05	6.0947e-05	5.73975e-05	6.32606e-05	7.23134e-05	5.26976e-05	3.99879e-05
ENSMUSG00000031028.224|Tub|77:81;83:88;185:190	3119	3484	1762	3437	5922	1760	729	1855	0.000459855	0.000362818	0.000781622	0.000394608	0.000298035	0.0007283	0.000404385	0.000310366
ENSMUSG00000061578.86|Ksr2	878	591	336	495	895	550	176	907	0.000129449	6.15458e-05	0.00011257	0.000123315	5.6833e-05	0.000110069	9.76293e-05	0.000151753
ENSMUSG00000058297.452|Spock2|147:151	1053	401	258	715	776	615	253	551	0.000155251	4.17595e-05	0.000162601	0.000137889	4.36396e-05	9.54341e-05	0.000140342	9.21896e-05
ENSMUSG00000004113.102|Cacna1b|133:137;149:154	2720	1003	630	1135	1224	1701	536	1791	0.000401028	0.000104451	0.000258115	0.00038138	0.000106562	0.00015053	0.000297326	0.000299658
ENSMUSG00000029636.128|Wasf3	1907	2272	1420	1116	1965	1123	495	1048	0.000281162	0.000236603	0.000253794	0.000251787	0.000240187	0.00024166	0.000274582	0.000175344
ENSMUSG00000028439.272|Fam219a|208:212	1815	2568	1217	2926	4623	1238	395	1039	0.000267598	0.000267428	0.000665414	0.000277571	0.000205851	0.000568546	0.000219111	0.000173839
ENSMUSG00000035202.50|Lars2	890	1184	846	304	475	595	228	1004	0.000131219	0.0001233	6.91339e-05	0.000133404	0.000143097	5.84165e-05	0.000126474	0.000167983
ENSMUSG00000032194.298|Kank2	1602	2262	1553	784	1702	1078	316	1463	0.000236194	0.000235561	0.000178293	0.000241697	0.000262684	0.000209315	0.000175289	0.000244779
ENSMUSG00000031028.587|Tub|188:192	342	113	123	44	69	196	55	345	5.04234e-05	1.17676e-05	1.00062e-05	4.3945e-05	2.08049e-05	8.48576e-06	3.05092e-05	5.77231e-05
ENSMUSG00000032194.285|Kank2|25:29;112:116	975	4934	2686	548	955	663	254	907	0.000143751	0.000513819	0.000124623	0.000148651	0.000454326	0.000117448	0.000140897	0.000151753
ENSMUSG00000043670.151|Diras1	1347	595	315	453	721	661	199	396	0.000198597	6.19624e-05	0.000103019	0.000148202	5.32809e-05	8.867e-05	0.000110388	6.62561e-05
ENSMUSG00000034801.141|Sos2|212:216	243	18	14	91	78	153	34	394	3.58271e-05	1.87449e-06	2.06947e-05	3.4304e-05	2.36804e-06	9.5926e-06	1.88602e-05	6.59215e-05
ENSMUSG00000028439.98|Fam219a|40:44;204:208	154	530	289	343	620	184	111	247	2.27053e-05	5.51934e-05	7.8003e-05	4.12545e-05	4.88832e-05	7.62489e-05	6.1573e-05	4.13264e-05
ENSMUSG00000034801.220|Sos2|224:232	262	10	10	52	47	217	45	395	3.86284e-05	1.04138e-06	1.18255e-05	4.86534e-05	1.69146e-06	5.78016e-06	2.4962e-05	6.60888e-05
ENSMUSG00000031028.88|Tub	572	4216	2115	834	2407	505	250	938	8.43338e-05	0.000439048	0.000189663	0.000113226	0.000357744	0.000296018	0.000138678	0.00015694
ENSMUSG00000031028.18|Tub	1392	609	356	995	1063	835	410	785	0.000205232	6.34203e-05	0.000226277	0.000187215	6.02159e-05	0.00013073	0.000227432	0.000131341
ENSMUSG00000061578.1137|Ksr2	2664	1424	887	1479	1839	1713	630	1902	0.000392772	0.000148293	0.000336345	0.00038407	0.000150032	0.000226164	0.000349469	0.00031823
ENSMUSG00000042529.269|Kcnj12|31:35	145	227	121	154	215	88	60	202	2.13783e-05	2.36394e-05	3.50218e-05	1.97304e-05	2.04666e-05	2.64411e-05	3.32827e-05	3.37973e-05
ENSMUSG00000031028.1|Tub	2118	685	338	1299	1186	1363	529	1338	0.000312271	7.13349e-05	0.000295411	0.000305597	5.71713e-05	0.000145857	0.000293443	0.000223865
ENSMUSG00000031028.402|Tub|166:170	838	1483	673	1848	2683	453	222	455	0.000123552	0.000154437	0.000420261	0.000101567	0.000113835	0.000329961	0.000123146	7.61276e-05
ENSMUSG00000090935.30|Synj2bp	5098	3876	2825	1758	3378	3293	1390	3984	0.000751633	0.000403641	0.000399794	0.00073832	0.000477837	0.000415433	0.00077105	0.000666576
ENSMUSG00000004113.190|Cacna1b|154:158	2227	1599	1019	987	1238	1362	447	1418	0.000328342	0.000166517	0.000224458	0.000305373	0.00017236	0.000152252	0.000247956	0.00023725
ENSMUSG00000090935.46|Synj2bp|18:22;202:207	2998	4217	2377	2383	5304	2370	945	3010	0.000442015	0.000439152	0.000541928	0.000531375	0.00040206	0.000652297	0.000524203	0.000503613
ENSMUSG00000029636.148|Wasf3	225	323	242	82	188	198	87	349	3.31733e-05	3.36367e-05	1.8648e-05	4.43934e-05	4.09333e-05	2.31206e-05	4.826e-05	5.83924e-05
ENSMUSG00000004113.203|Cacna1b	742	1075	715	343	514	445	186	577	0.000109398	0.000111949	7.8003e-05	9.9773e-05	0.000120939	6.32128e-05	0.000103176	9.65398e-05
ENSMUSG00000022095.72|Fam160b2|235:239	537	641	355	269	295	330	148	592	7.91735e-05	6.67528e-05	6.11744e-05	7.3989e-05	6.00468e-05	3.62797e-05	8.20974e-05	9.90495e-05
ENSMUSG00000061578.839|Ksr2|5:9;47:51;122:126	1034	363	290	318	504	592	183	984	0.00015245	3.78023e-05	7.23177e-05	0.000132732	4.90523e-05	6.19829e-05	0.000101512	0.000164636
ENSMUSG00000032194.154|Kank2|238:244	873	467	479	257	366	634	208	1137	0.000128712	4.86327e-05	5.84454e-05	0.000142149	8.10209e-05	4.50114e-05	0.00011538	0.000190235
ENSMUSG00000031028.307|Tub|127:131	760	280	244	182	250	521	131	703	0.000112052	2.91588e-05	4.13894e-05	0.000116813	4.12716e-05	3.07455e-05	7.26673e-05	0.000117621
ENSMUSG00000061578.42|Ksr2|91:97;102:106	3628	2233	1084	2252	4126	1883	830	2069	0.000534901	0.000232541	0.000512137	0.000422186	0.000183354	0.000507424	0.000460411	0.000346171
ENSMUSG00000058297.96|Spock2	2148	2650	1662	1269	2305	1606	529	1735	0.000316694	0.000275967	0.000288588	0.00036008	0.00028112	0.000283474	0.000293443	0.000290289
ENSMUSG00000029028.26|Lrrc47|15:20;22:26;28:32;49:53;65:70;72:76;88:92;95:99;101:105;117:122;124:128;145:149;151:155;167:171;174:178;180:184;207:211;226:230;232:236;248:252;255:259	4684	1632	801	2712	4278	2639	1368	2926	0.000690594	0.000169954	0.000616747	0.000591688	0.000135486	0.000526117	0.000758846	0.000489559
ENSMUSG00000031028.578|Tub	614	227	263	158	217	399	316	976	9.05262e-05	2.36394e-05	3.59314e-05	8.94594e-05	4.44854e-05	2.66871e-05	0.000175289	0.000163298
ENSMUSG00000035279.48|Ssc5d	3329	23984	11405	4140	13753	2164	947	2325	0.000490817	0.00249766	0.000941494	0.000485188	0.00192911	0.00169137	0.000525312	0.000389003
ENSMUSG00000034801.140|Sos2	314	19	22	44	41	79	51	391	4.62951e-05	1.97863e-06	1.00062e-05	1.77125e-05	3.72121e-06	5.04226e-06	2.82903e-05	6.54195e-05
ENSMUSG00000061578.176|Ksr2	652	271	135	444	547	319	89	402	9.61288e-05	2.82215e-05	0.000100972	7.15227e-05	2.28347e-05	6.72712e-05	4.93694e-05	6.726e-05
ENSMUSG00000061578.499|Ksr2	1396	2928	1671	1831	3757	1251	599	1198	0.000205822	0.000304917	0.000416395	0.000280486	0.000282643	0.000462044	0.000332273	0.000200441
ENSMUSG00000061578.884|Ksr2	744	500	330	213	379	362	92	557	0.000109693	5.20692e-05	4.84392e-05	8.11637e-05	5.58181e-05	4.66102e-05	5.10335e-05	9.31935e-05
ENSMUSG00000029636.13|Wasf3|76:81;153:157;199:203	479	706	541	249	595	336	146	802	7.06222e-05	7.35218e-05	5.66261e-05	7.53342e-05	9.15079e-05	7.31743e-05	8.0988e-05	0.000134185
ENSMUSG00000032194.289|Kank2|1:5;88:92	2116	6953	3945	1531	3814	1214	505	1911	0.000311976	0.000724075	0.000348171	0.00027219	0.00066728	0.000469053	0.00028013	0.000319736
ENSMUSG00000029028.159|Lrrc47	1955	1888	1111	1817	2827	1530	762	1702	0.000288239	0.000196613	0.000413211	0.00034304	0.000187921	0.00034767	0.000422691	0.000284767
ENSMUSG00000028439.38|Fam219a|40:46	635	537	233	549	593	477	106	409	9.36223e-05	5.59224e-05	0.00012485	0.000106948	3.9411e-05	7.29283e-05	5.87995e-05	6.84312e-05
ENSMUSG00000090935.23|Synj2bp	1636	2037	1285	573	1193	1151	393	1119	0.000241207	0.00021213	0.000130308	0.000258065	0.000217352	0.000146718	0.000218002	0.000187224
ENSMUSG00000029636.130|Wasf3	1435	1187	698	918	1361	739	408	871	0.000211572	0.000123612	0.000208766	0.00016569	0.000118064	0.000167379	0.000226323	0.00014573
ENSMUSG00000061578.611|Ksr2|182:186;221:225	1813	1741	1049	643	1096	1079	446	1243	0.000267303	0.000181305	0.000146227	0.000241922	0.000177434	0.000134788	0.000247402	0.00020797
ENSMUSG00000031028.198|Tub|233:237;239:244	309	301	193	132	223	227	119	297	4.5558e-05	3.13457e-05	3.00187e-05	5.08955e-05	3.26452e-05	2.7425e-05	6.60107e-05	4.96921e-05
ENSMUSG00000090935.270|Synj2bp	1892	904	1317	708	819	1270	296	1911	0.00027895	9.41412e-05	0.000161009	0.000284746	0.000222765	0.000100722	0.000164195	0.000319736
ENSMUSG00000061578.7|Ksr2|94:99;202:212	2627	2574	1207	3795	6710	1936	941	1732	0.000387316	0.000268052	0.000863036	0.000434069	0.000204159	0.000825209	0.000521984	0.000289787
ENSMUSG00000031028.350|Tub	254	382	261	98	123	147	72	374	3.74489e-05	3.97809e-05	2.22866e-05	3.29587e-05	4.41471e-05	1.51268e-05	3.99393e-05	6.25752e-05
ENSMUSG00000061578.40|Ksr2	5105	1096	592	1978	2077	2855	1197	2836	0.000752665	0.000114136	0.000449825	0.000640117	0.000100134	0.000255434	0.00066399	0.000474501
ENSMUSG00000004113.214|Cacna1b	676	483	398	178	326	485	142	826	9.96672e-05	5.02989e-05	4.04797e-05	0.000108741	6.73201e-05	4.00921e-05	7.87691e-05	0.000138201
ENSMUSG00000031028.31|Tub|122:126	1576	686	410	1055	1173	1035	388	885	0.00023236	7.1439e-05	0.000239922	0.000232056	6.93498e-05	0.000144258	0.000215228	0.000148072
ENSMUSG00000032194.310|Kank2	569	624	361	368	630	396	248	494	8.38915e-05	6.49824e-05	8.36884e-05	8.87868e-05	6.10617e-05	7.74787e-05	0.000137569	8.26528e-05
ENSMUSG00000061578.285|Ksr2	1267	1039	647	490	771	778	332	1769	0.000186802	0.0001082	0.000111433	0.000174435	0.000109437	9.48191e-05	0.000184164	0.000295977
ENSMUSG00000031028.362|Tub	689	331	195	550	789	496	166	621	0.000101584	3.44698e-05	0.000125078	0.000111208	3.29834e-05	9.70328e-05	9.20822e-05	0.000103902
ENSMUSG00000004113.361|Cacna1b|219:224	565	120	199	165	168	318	104	615	8.33018e-05	1.24966e-05	3.75233e-05	7.12985e-05	3.366e-05	2.0661e-05	5.76901e-05	0.000102898
ENSMUSG00000032194.291|Kank2	2054	7854	4811	1136	2769	1358	354	1964	0.000302835	0.000817904	0.000258342	0.000304476	0.000813761	0.000340537	0.000196368	0.000328603
ENSMUSG00000061578.323|Ksr2	1423	1129	713	840	797	1128	406	1509	0.000209803	0.000117572	0.000191028	0.000252908	0.000120601	9.80167e-05	0.000225213	0.000252476
ENSMUSG00000034801.3|Sos2	2094	1852	964	1298	2671	1302	628	1394	0.000308733	0.000192864	0.000295183	0.00029192	0.000163057	0.000328485	0.000348359	0.000233235
ENSMUSG00000029028.5|Lrrc47|90:94;96:100;112:117;119:123;125:129;141:146;148:152;154:158;175:179;191:196;198:202;214:218;221:225;227:231;243:248;250:254	2128	2038	847	3358	5242	1079	604	966	0.000313745	0.000212234	0.000763657	0.000241922	0.000143267	0.000644672	0.000335046	0.000161625
ENSMUSG00000028439.140|Fam219a	718	1116	609	397	732	355	162	324	0.00010586	0.000116219	9.02834e-05	7.95942e-05	0.00010301	9.00228e-05	8.98634e-05	5.42095e-05
ENSMUSG00000031028.156|Tub|40:45;125:130	1417	681	411	646	961	855	404	1580	0.000208918	7.09183e-05	0.000146909	0.000191699	6.9519e-05	0.000118186	0.000224104	0.000264355
ENSMUSG00000058297.102|Spock2	3398	2058	1620	1295	2233	1933	622	1742	0.00050099	0.000214317	0.000294501	0.000433396	0.000274016	0.000274619	0.000345031	0.00029146
ENSMUSG00000004113.200|Cacna1b|94:98	3868	4457	2652	2150	3095	2672	871	2937	0.000570285	0.000464145	0.00048894	0.000599087	0.000448575	0.000380629	0.000483154	0.000491399
ENSMUSG00000042529.8|Kcnj12	483	1183	821	235	379	339	90	567	7.1212e-05	0.000123196	5.34423e-05	7.60069e-05	0.000138869	4.66102e-05	4.99241e-05	9.48667e-05
ENSMUSG00000004113.395|Cacna1b	445	109	161	182	183	334	90	384	6.56094e-05	1.13511e-05	4.13894e-05	7.48858e-05	2.72325e-05	2.25057e-05	4.99241e-05	6.42483e-05
ENSMUSG00000022095.54|Fam160b2	250	792	527	103	235	182	96	326	3.68592e-05	8.24777e-05	2.34237e-05	4.0806e-05	8.91399e-05	2.89008e-05	5.32524e-05	5.45441e-05
ENSMUSG00000061578.1082|Ksr2	1070	6007	3999	331	871	860	375	1130	0.000157757	0.00062556	7.52741e-05	0.00019282	0.000676414	0.000107117	0.000208017	0.000189064
ENSMUSG00000028439.197|Fam219a	1142	571	380	463	635	907	268	1034	0.000168373	5.94631e-05	0.000105293	0.000203358	6.42754e-05	7.80936e-05	0.000148663	0.000173002
ENSMUSG00000090935.600|Synj2bp|78:83	251	12	17	31	65	209	61	271	3.70066e-05	1.24966e-06	7.04984e-06	4.68597e-05	2.87548e-06	7.99383e-06	3.38374e-05	4.53419e-05
ENSMUSG00000061578.827|Ksr2	824	1019	675	320	445	450	143	768	0.000121488	0.000106117	7.27725e-05	0.000100894	0.000114173	5.4727e-05	7.93238e-05	0.000128497
ENSMUSG00000031028.323|Tub	1052	913	672	347	616	722	179	944	0.000155103	9.50784e-05	7.89127e-05	0.000161879	0.000113666	7.57569e-05	9.92935e-05	0.000157944
ENSMUSG00000031028.169|Tub|47:52	584	481	468	168	289	502	165	632	8.61031e-05	5.00906e-05	3.82056e-05	0.000112553	7.91603e-05	3.55418e-05	9.15275e-05	0.000105742
ENSMUSG00000035202.94|Lars2|6:10;58:62	1021	1048	860	239	514	571	167	829	0.000150533	0.000109137	5.4352e-05	0.000128023	0.000145465	6.32128e-05	9.26369e-05	0.000138703
ENSMUSG00000022095.179|Fam160b2	458	859	472	497	1129	366	128	385	6.7526e-05	8.94549e-05	0.000113025	8.20605e-05	7.98368e-05	0.000138847	7.10031e-05	6.44156e-05
ENSMUSG00000058297.451|Spock2|153:157	1635	647	307	1308	1605	1117	403	894	0.000241059	6.73776e-05	0.000297458	0.000250442	5.19278e-05	0.000197386	0.000223549	0.000149578
ENSMUSG00000061578.821|Ksr2|113:117;155:159;230:234	360	146	178	95	87	302	80	411	5.30772e-05	1.52042e-05	2.16043e-05	6.77111e-05	3.0108e-05	1.06994e-05	4.4377e-05	6.87658e-05
ENSMUSG00000058297.221|Spock2	277	357	225	232	309	280	112	338	4.084e-05	3.71774e-05	5.27601e-05	6.27785e-05	3.80578e-05	3.80014e-05	6.21278e-05	5.65519e-05
ENSMUSG00000035202.30|Lars2|188:192	2343	2884	1937	1076	1713	1757	707	2204	0.000345444	0.000300335	0.000244698	0.000393935	0.000327636	0.000210668	0.000392181	0.000368759
ENSMUSG00000058297.534|Spock2	855	1013	560	528	994	592	212	897	0.000126058	0.000105492	0.000120075	0.000132732	9.47217e-05	0.000122244	0.000117599	0.00015008
ENSMUSG00000061578.688|Ksr2	529	142	110	169	158	451	144	610	7.7994e-05	1.47877e-05	3.8433e-05	0.000101118	1.8606e-05	1.94312e-05	7.98785e-05	0.000102061
ENSMUSG00000061578.786|Ksr2	504	73	181	56	83	232	17	340	7.43081e-05	7.60211e-06	1.27352e-05	5.20165e-05	3.06154e-05	1.02075e-05	9.43011e-06	5.68865e-05
ENSMUSG00000031028.178|Tub	821	701	717	140	272	436	117	745	0.000121046	7.30011e-05	3.1838e-05	9.77552e-05	0.000121278	3.34511e-05	6.49013e-05	0.000124648
ENSMUSG00000004113.177|Cacna1b	337	862	597	128	325	227	42	247	4.96862e-05	8.97674e-05	2.9109e-05	5.08955e-05	0.00010098	3.99692e-05	2.32979e-05	4.13264e-05
ENSMUSG00000029028.30|Lrrc47|4:8;25:29;41:46;48:52;64:68;71:75;77:81;93:98;100:104;121:125;127:131;143:147;150:154;156:160;183:187;202:206;208:212;224:228;231:235;256:260	2070	857	386	1574	2650	1335	574	1456	0.000305194	8.92467e-05	0.00035795	0.000299319	6.52903e-05	0.000325902	0.000318405	0.000243608
ENSMUSG00000004113.276|Cacna1b	2276	9812	5950	1003	2917	1312	575	2188	0.000335566	0.00102181	0.000228096	0.000294162	0.00100642	0.000358739	0.000318959	0.000366082
ENSMUSG00000035202.24|Lars2	1737	6482	4430	908	1497	1412	596	1801	0.000256098	0.000675026	0.000206492	0.000316583	0.000749316	0.000184104	0.000330608	0.000301331
ENSMUSG00000043670.168|Diras1	1756	3063	1851	669	1291	1014	279	734	0.000258899	0.000318976	0.00015214	0.000227348	0.000313089	0.00015877	0.000154765	0.000122808
ENSMUSG00000090935.42|Synj2bp|30:34;216:220	1711	346	421	416	531	946	318	1858	0.000252264	3.60319e-05	9.46043e-05	0.000212102	7.12104e-05	6.53035e-05	0.000176398	0.000310868
ENSMUSG00000029636.150|Wasf3	647	285	206	188	317	334	89	492	9.53916e-05	2.96795e-05	4.27538e-05	7.48858e-05	3.4844e-05	3.89853e-05	4.93694e-05	8.23182e-05
ENSMUSG00000090935.63|Synj2bp|138:142	29	102	199	30	47	72	2	184	4.27567e-06	1.06221e-05	6.82242e-06	1.61431e-05	3.366e-05	5.78016e-06	1.10942e-06	3.07857e-05
ENSMUSG00000029028.42|Lrrc47|5:9;21:26;28:32;49:53;55:59;71:75;78:82;84:88;111:115;130:134;136:140;152:156;159:163;184:188;200:205;207:211;213:217;229:234;236:240	2792	1067	437	4114	6252	1647	741	1705	0.000411643	0.000111116	0.000935582	0.000369272	7.39167e-05	0.000768884	0.000411042	0.000285269
ENSMUSG00000022095.81|Fam160b2	956	1505	1018	480	851	629	252	757	0.00014095	0.000156728	0.000109159	0.000141028	0.00017219	0.000104658	0.000139787	0.000126656
ENSMUSG00000029636.382|Wasf3|128:132	105	182	253	29	33	65	36	123	1.54809e-05	1.89532e-05	6.59501e-06	1.45736e-05	4.27939e-05	4.05841e-06	1.99696e-05	2.05795e-05
ENSMUSG00000035279.42|Ssc5d	4539	7812	4410	2683	4921	3221	962	3320	0.000669215	0.00081353	0.000610152	0.000722177	0.000745933	0.000605195	0.000533633	0.00055548
ENSMUSG00000061578.931|Ksr2|10:14	746	661	693	141	174	434	134	916	0.000109988	6.88355e-05	3.20654e-05	9.73067e-05	0.000117218	2.13989e-05	7.43314e-05	0.000153259
ENSMUSG00000034801.132|Sos2	1389	1520	2147	424	650	1016	380	2209	0.00020479	0.00015829	9.64236e-05	0.000227796	0.000363156	7.99383e-05	0.000210791	0.000369595
ENSMUSG00000004113.498|Cacna1b|93:98	634	739	727	194	331	466	233	667	9.34749e-05	7.69583e-05	4.41183e-05	0.000104481	0.000122969	4.07071e-05	0.000129248	0.000111598
ENSMUSG00000031028.47|Tub	1053	1795	1129	663	1324	425	207	512	0.000155251	0.000186929	0.000150776	9.52889e-05	0.000190966	0.000162828	0.000114825	8.56644e-05
ENSMUSG00000090935.2|Synj2bp|222:226	1583	7576	3524	991	2722	883	374	1105	0.000233392	0.000788953	0.000225367	0.000197977	0.00059607	0.000334757	0.000207462	0.000184881
ENSMUSG00000061578.1221|Ksr2	1086	553	461	392	317	644	330	946	0.000160116	5.75886e-05	8.91463e-05	0.000144391	7.79762e-05	3.89853e-05	0.000183055	0.000158278
ENSMUSG00000042529.475|Kcnj12	718	457	302	510	553	355	159	402	0.00010586	4.75913e-05	0.000115981	7.95942e-05	5.10821e-05	6.80091e-05	8.81992e-05	6.726e-05
ENSMUSG00000029636.308|Wasf3	403	100	259	85	96	245	39	638	5.9417e-05	1.04138e-05	1.93302e-05	5.49312e-05	4.38088e-05	1.18063e-05	2.16338e-05	0.000106746
ENSMUSG00000028439.202|Fam219a|255:260	2226	562	271	1176	1610	1425	471	1511	0.000328194	5.85258e-05	0.000267439	0.000319498	4.58385e-05	0.000198001	0.000261269	0.00025281
ENSMUSG00000029636.71|Wasf3	163	1369	984	35	79	84	45	288	2.40322e-05	0.000142566	7.95949e-06	1.88336e-05	0.00016644	9.71558e-06	2.4962e-05	4.81862e-05
ENSMUSG00000043670.102|Diras1	191	485	257	151	460	94	45	93	2.81604e-05	5.05072e-05	3.43395e-05	2.10757e-05	4.34705e-05	5.65717e-05	2.4962e-05	1.55601e-05
ENSMUSG00000043670.217|Diras1	474	2045	983	686	1945	223	93	259	6.9885e-05	0.000212963	0.000156006	4.99986e-05	0.00016627	0.0002392	5.15882e-05	4.33342e-05
ENSMUSG00000032194.309|Kank2	667	417	229	453	642	400	285	535	9.83403e-05	4.34257e-05	0.000103019	8.96836e-05	3.87344e-05	7.89545e-05	0.000158093	8.95126e-05
ENSMUSG00000022095.16|Fam160b2	2355	803	488	1189	1202	1274	715	1132	0.000347214	8.36232e-05	0.000270395	0.000285642	8.25432e-05	0.000147824	0.000396619	0.000189399
ENSMUSG00000061578.614|Ksr2	2796	3408	2008	1188	1999	1684	601	1927	0.000412233	0.000354904	0.000270168	0.000377568	0.000339645	0.000245841	0.000333382	0.000322413
ENSMUSG00000022095.278|Fam160b2|44:48;180:185	428	2859	1524	716	1950	305	128	357	6.31029e-05	0.000297732	0.000162828	6.83838e-05	0.000257778	0.000239815	7.10031e-05	5.97309e-05
ENSMUSG00000061578.8|Ksr2	3561	4014	2090	3771	5957	2418	1095	2186	0.000525022	0.000418012	0.000857579	0.000542138	0.000353515	0.000732604	0.00060741	0.000365747
ENSMUSG00000031028.105|Tub|56:60	1249	1232	903	884	1278	980	265	1603	0.000184149	0.000128299	0.000201034	0.000219725	0.000152739	0.000157171	0.000146999	0.000268203
ENSMUSG00000043670.189|Diras1|90:94;124:128;138:147;153:160;193:197;226:238	1651	2208	1197	1942	3944	994	494	1357	0.000243418	0.000229938	0.000441638	0.000222864	0.000202468	0.000485041	0.000274028	0.000227044
ENSMUSG00000061578.96|Ksr2	1386	1225	618	757	1645	664	284	955	0.000204347	0.00012757	0.000172152	0.000148875	0.000104532	0.000202305	0.000157538	0.000159784
ENSMUSG00000061578.16|Ksr2	2665	1140	643	1827	2184	1635	801	1558	0.000392919	0.000118718	0.000415486	0.000366582	0.000108761	0.000268593	0.000444324	0.000260674
ENSMUSG00000061578.1409|Ksr2|63:67	416	285	392	108	135	311	53	385	6.13337e-05	2.96795e-05	2.45607e-05	6.9729e-05	6.63052e-05	1.66026e-05	2.93997e-05	6.44156e-05
ENSMUSG00000090935.36|Synj2bp|48:52;232:237	1701	6083	3340	1514	5391	952	490	1330	0.00025079	0.000633474	0.000344305	0.000213447	0.000564947	0.000662996	0.000271809	0.000222527
ENSMUSG00000035279.36|Ssc5d|242:247	1753	4286	2215	1354	2954	909	450	891	0.000258457	0.000446337	0.000307919	0.000203806	0.000374658	0.000363289	0.00024962	0.000149076
ENSMUSG00000022095.125|Fam160b2	2711	856	451	1922	1666	1914	629	1909	0.000399701	8.91425e-05	0.00043709	0.000429136	7.62848e-05	0.000204888	0.000348914	0.000319401
ENSMUSG00000061578.766|Ksr2|35:39;91:95	915	967	889	317	583	646	269	713	0.000134905	0.000100702	7.20903e-05	0.000144839	0.000150371	7.16985e-05	0.000149218	0.000119294
ENSMUSG00000028439.203|Fam219a|249:255	3981	1448	759	1680	2631	2399	932	2766	0.000586946	0.000150793	0.000382056	0.000537878	0.000128382	0.000323566	0.000516992	0.000462789
ENSMUSG00000042529.434|Kcnj12	235	1871	944	433	1351	186	84	220	3.46476e-05	0.000194843	9.84703e-05	4.17029e-05	0.000159674	0.000166149	4.65958e-05	3.68089e-05
ENSMUSG00000090935.708|Synj2bp	568	920	1420	215	508	441	140	908	8.37441e-05	9.58074e-05	4.8894e-05	9.88762e-05	0.000240187	6.24749e-05	7.76597e-05	0.000151921
ENSMUSG00000058297.403|Spock2|62:68	344	523	326	192	330	279	90	501	5.07182e-05	5.44644e-05	4.36635e-05	6.25543e-05	5.51416e-05	4.05841e-05	4.99241e-05	8.3824e-05
ENSMUSG00000034801.229|Sos2|170:178	792	26	19	113	131	296	48	705	0.00011677	2.7076e-06	2.56978e-05	6.63659e-05	3.21377e-06	1.61106e-05	2.66262e-05	0.000117956
ENSMUSG00000035279.39|Ssc5d	2333	6892	3586	1689	4007	1659	395	1452	0.00034397	0.000717722	0.000384102	0.000371963	0.000606557	0.000492789	0.000219111	0.000242939
ENSMUSG00000043670.198|Diras1|36:40;70:74;84:93;99:106;139:143;172:184;208:213;216:220;225:229	671	1616	864	785	1719	612	265	715	9.89301e-05	0.000168288	0.00017852	0.000137216	0.000146142	0.000211406	0.000146999	0.000119629
ENSMUSG00000004113.118|Cacna1b	2657	7018	4385	1198	2850	1523	610	1912	0.000391739	0.000730844	0.000272442	0.00034147	0.000741705	0.000350499	0.000338374	0.000319903
ENSMUSG00000028439.250|Fam219a	574	3132	1492	385	901	280	111	362	8.46287e-05	0.000326162	8.75544e-05	6.27785e-05	0.000252366	0.000110807	6.1573e-05	6.05674e-05
ENSMUSG00000029636.265|Wasf3|81:86	594	741	428	385	739	496	177	665	8.75774e-05	7.71666e-05	8.75544e-05	0.000111208	7.23944e-05	9.08837e-05	9.8184e-05	0.000111263
ENSMUSG00000029636.21|Wasf3	645	131	111	161	101	393	132	1437	9.50967e-05	1.36421e-05	3.66137e-05	8.81142e-05	1.87752e-05	1.24212e-05	7.3222e-05	0.000240429
ENSMUSG00000061578.870|Ksr2	1323	526	298	505	854	858	302	1266	0.000195059	5.47768e-05	0.000114844	0.000192371	5.04055e-05	0.000105027	0.000167523	0.000211819
ENSMUSG00000058297.115|Spock2	344	749	787	200	490	290	151	736	5.07182e-05	7.79997e-05	4.54828e-05	6.50206e-05	0.000133118	6.02612e-05	8.37615e-05	0.000123143
ENSMUSG00000043670.175|Diras1|7:12;77:81;174:178;208:212;222:231;237:244	1302	660	351	1022	1423	747	240	772	0.000191963	6.87314e-05	0.000232417	0.000167484	5.93702e-05	0.000175003	0.000133131	0.000129166
ENSMUSG00000004113.188|Cacna1b|12:16;166:170	2206	1541	956	1124	1462	1303	687	1633	0.000325245	0.000160477	0.000255613	0.000292144	0.000161703	0.0001798	0.000381087	0.000273223
ENSMUSG00000043670.74|Diras1	453	1368	684	381	1104	363	131	413	6.67889e-05	0.000142461	8.66448e-05	8.13879e-05	0.000115696	0.000135772	7.26673e-05	6.91004e-05
ENSMUSG00000035279.24|Ssc5d|15:21	1800	1243	783	818	1123	1272	481	993	0.000265386	0.000129444	0.000186025	0.000285194	0.000132441	0.000138109	0.000266817	0.000166142
ENSMUSG00000043670.152|Diras1|145:150;215:219	2234	815	459	1021	1081	1199	542	958	0.000329374	8.48729e-05	0.00023219	0.000268827	7.7638e-05	0.000132944	0.000300654	0.000160286
ENSMUSG00000090935.639|Synj2bp|194:200	896	190	258	228	227	659	176	883	0.000132103	1.97863e-05	5.18504e-05	0.000147754	4.36396e-05	2.79169e-05	9.76293e-05	0.000147738
ENSMUSG00000090935.65|Synj2bp	308	186	359	93	197	184	97	454	4.54105e-05	1.93698e-05	2.11495e-05	4.12545e-05	6.07234e-05	2.42275e-05	5.38071e-05	7.59603e-05
ENSMUSG00000043670.212|Diras1|1:9;15:22;55:59;88:100;124:129;132:136;141:145;255:259	1007	2507	1353	1120	2724	903	318	839	0.000148469	0.000261075	0.000254704	0.000202461	0.000228854	0.000335003	0.000176398	0.000140376
ENSMUSG00000090935.637|Synj2bp	554	137	172	102	115	227	82	466	8.168e-05	1.4267e-05	2.31962e-05	5.08955e-05	2.90931e-05	1.41429e-05	4.54864e-05	7.7968e-05
ENSMUSG00000031028.161|Tub	1705	2012	1416	769	1104	1123	402	1365	0.00025138	0.000209527	0.000174881	0.000251787	0.000239511	0.000135772	0.000222994	0.000228383
ENSMUSG00000022095.79|Fam160b2|193:197	565	716	379	336	550	328	113	445	8.33018e-05	7.45631e-05	7.64111e-05	7.35406e-05	6.41063e-05	6.76401e-05	6.26825e-05	7.44544e-05
ENSMUSG00000061578.697|Ksr2|73:77	473	265	208	254	308	414	130	730	6.97376e-05	2.75967e-05	5.77632e-05	9.28226e-05	3.51823e-05	3.78785e-05	7.21126e-05	0.000122139
ENSMUSG00000061578.806|Ksr2|203:207;245:249	392	53	97	85	123	247	39	523	5.77952e-05	5.51934e-06	1.93302e-05	5.53796e-05	1.64071e-05	1.51268e-05	2.16338e-05	8.75049e-05
ENSMUSG00000043670.183|Diras1|29:33;126:130;160:164;174:183;189:196;229:233	2880	2577	1337	1674	2779	1598	704	2079	0.000424618	0.000268365	0.000380691	0.000358286	0.000226148	0.000341767	0.000390517	0.000347844
ENSMUSG00000058297.92|Spock2	1746	927	687	558	864	1234	469	1541	0.000257425	9.65364e-05	0.000126897	0.000276674	0.000116203	0.000106256	0.00026016	0.00025783
ENSMUSG00000061578.1339|Ksr2	1096	1046	524	1303	2608	756	308	587	0.000161591	0.000108929	0.000296321	0.000169502	8.86324e-05	0.000320737	0.000170851	9.82129e-05
ENSMUSG00000032194.325|Kank2	332	154	163	79	132	178	74	292	4.8949e-05	1.60373e-05	1.79657e-05	3.99092e-05	2.75708e-05	1.62336e-05	4.10487e-05	4.88555e-05
ENSMUSG00000043670.162|Diras1|85:90;155:159;252:256	721	314	158	304	502	351	147	401	0.000106302	3.26995e-05	6.91339e-05	7.86974e-05	2.6725e-05	6.1737e-05	8.15427e-05	6.70926e-05
ENSMUSG00000061578.761|Ksr2	1140	641	681	321	447	575	330	1064	0.000168078	6.67528e-05	7.29999e-05	0.00012892	0.000115188	5.4973e-05	0.000183055	0.000178021
ENSMUSG00000061578.1002|Ksr2	1767	1406	1469	459	815	1233	650	2581	0.000260521	0.000146419	0.000104383	0.00027645	0.000248475	0.00010023	0.000360563	0.000431836
ENSMUSG00000029636.1|Wasf3|148:153;225:229	2733	5897	3117	2134	5542	1325	439	1885	0.000402945	0.000614105	0.000485302	0.000297077	0.000527228	0.000681566	0.000243519	0.000315386
ENSMUSG00000061578.698|Ksr2	547	488	394	281	460	368	80	609	8.06479e-05	5.08196e-05	6.39034e-05	8.25089e-05	6.66435e-05	5.65717e-05	4.4377e-05	0.000101894
ENSMUSG00000042529.476|Kcnj12|59:63	1456	806	385	1054	1292	817	306	951	0.000214668	8.39356e-05	0.000239694	0.000183179	6.51212e-05	0.000158893	0.000169742	0.000159115
ENSMUSG00000031028.607|Tub|68:72	1573	2470	1170	1450	3485	1143	469	1305	0.000231918	0.000257222	0.00032975	0.000256271	0.000197901	0.000428592	0.00026016	0.000218344
ENSMUSG00000004113.195|Cacna1b	3436	2598	1609	1706	2131	2061	779	2277	0.000506593	0.000270552	0.000387968	0.000462095	0.000272156	0.000262075	0.000432121	0.000380972
ENSMUSG00000029636.151|Wasf3	654	371	219	311	461	423	183	479	9.64236e-05	3.86354e-05	7.07258e-05	9.48404e-05	3.70429e-05	5.66947e-05	0.000101512	8.01431e-05
ENSMUSG00000090935.487|Synj2bp	850	186	202	157	175	497	128	600	0.000125321	1.93698e-05	3.5704e-05	0.000111432	3.41675e-05	2.15219e-05	7.10031e-05	0.000100388
ENSMUSG00000061578.33|Ksr2	5615	1074	668	2480	2224	3405	1471	2928	0.000827857	0.000111845	0.000563987	0.000763432	0.000112989	0.000273512	0.000815981	0.000489893
ENSMUSG00000004113.201|Cacna1b	1047	1863	1188	529	816	805	260	969	0.000154366	0.00019401	0.000120302	0.000180488	0.000200945	0.000100353	0.000144225	0.000162127
ENSMUSG00000042529.257|Kcnj12|103:107	350	157	91	131	124	203	70	173	5.16029e-05	1.63497e-05	2.97912e-05	4.55144e-05	1.53923e-05	1.52498e-05	3.88298e-05	2.89452e-05
ENSMUSG00000061578.820|Ksr2|119:123;161:165;236:240	148	29	25	21	30	66	42	137	2.18206e-05	3.02002e-06	4.7757e-06	1.47978e-05	4.22865e-06	3.68946e-06	2.32979e-05	2.29219e-05
ENSMUSG00000022095.103|Fam160b2	823	588	307	621	729	637	327	519	0.00012134	6.12334e-05	0.000141224	0.000142821	5.19278e-05	8.96539e-05	0.000181391	8.68356e-05
ENSMUSG00000061578.1106|Ksr2	2519	2858	2226	827	1201	1716	495	2095	0.000371393	0.000297628	0.000188071	0.000384743	0.000376519	0.000147701	0.000274582	0.000350521
ENSMUSG00000031028.210|Tub	1583	3933	2493	495	1068	672	327	844	0.000233392	0.000409577	0.00011257	0.000150668	0.000421681	0.000131345	0.000181391	0.000141212
ENSMUSG00000029636.79|Wasf3|1:7;165:169	263	875	674	78	97	205	104	306	3.87759e-05	9.11212e-05	1.77383e-05	4.59629e-05	0.000114004	1.19293e-05	5.76901e-05	5.11979e-05
ENSMUSG00000061578.1355|Ksr2	2058	714	604	809	1024	1364	631	1803	0.000303425	7.43549e-05	0.000183978	0.000305821	0.000102164	0.000125934	0.000350023	0.000301666
ENSMUSG00000090935.511|Synj2bp|188:194	493	114	223	93	79	375	145	542	7.26863e-05	1.18718e-05	2.11495e-05	8.40784e-05	3.77195e-05	9.71558e-06	8.04333e-05	9.06838e-05
ENSMUSG00000058297.93|Spock2	5539	3390	2195	2284	3292	3373	1273	4098	0.000816652	0.000353029	0.000519414	0.000756257	0.000371275	0.000404857	0.000706148	0.00068565
ENSMUSG00000032194.160|Kank2|202:208	684	451	363	205	368	348	182	962	0.000100847	4.69665e-05	4.66199e-05	7.80248e-05	6.13999e-05	4.52574e-05	0.000100958	0.000160955
ENSMUSG00000061578.1001|Ksr2	1797	1041	1111	483	912	1081	436	2331	0.000264944	0.000108408	0.000109841	0.00024237	0.000187921	0.00011216	0.000241854	0.000390007
ENSMUSG00000061578.34|Ksr2	2902	1174	580	1541	1752	1728	696	1413	0.000427861	0.000122259	0.000350445	0.000387433	9.81046e-05	0.000215465	0.00038608	0.000236414
ENSMUSG00000032194.289|Kank2	1722	11132	6091	1005	2842	1158	453	1774	0.000253886	0.00115927	0.000228551	0.000259634	0.00103027	0.000349515	0.000251285	0.000296814
ENSMUSG00000004113.259|Cacna1b|201:205	519	228	167	186	242	276	114	420	7.65197e-05	2.37436e-05	4.2299e-05	6.18817e-05	2.82474e-05	2.97617e-05	6.32372e-05	7.02716e-05
ENSMUSG00000031028.231|Tub|35:39;41:46;143:148	430	2167	1337	417	923	363	69	399	6.33978e-05	0.000225668	9.48317e-05	8.13879e-05	0.000226148	0.000113512	3.82751e-05	6.6758e-05
ENSMUSG00000028439.283|Fam219a	1759	1017	451	1665	2268	1031	524	893	0.000259341	0.000105909	0.000378644	0.00023116	7.62848e-05	0.000278923	0.000290669	0.000149411
ENSMUSG00000032194.302|Kank2|10:14	1981	756	399	1013	1189	1342	486	1756	0.000292072	7.87287e-05	0.00023037	0.000300889	6.74892e-05	0.000146226	0.00026959	0.000293802
ENSMUSG00000061578.929|Ksr2|22:26	1142	2422	2257	300	606	859	195	1610	0.000168373	0.000252223	6.82242e-05	0.000192596	0.000381762	7.45271e-05	0.000108169	0.000269374
ENSMUSG00000004113.367|Cacna1b	487	200	232	156	243	297	70	623	7.18017e-05	2.08277e-05	3.54766e-05	6.65901e-05	3.92418e-05	2.98846e-05	3.88298e-05	0.000104236
ENSMUSG00000061578.312|Ksr2|222:226	1144	582	326	756	904	821	239	744	0.000168668	6.06086e-05	0.000171925	0.000184076	5.51416e-05	0.000111176	0.000132576	0.000124481
ENSMUSG00000028439.130|Fam219a	538	423	265	258	391	240	75	339	7.9321e-05	4.40506e-05	5.86728e-05	5.38102e-05	4.48237e-05	4.8086e-05	4.16034e-05	5.67192e-05
ENSMUSG00000031028.140|Tub	534	454	227	327	422	333	144	401	7.87312e-05	4.72789e-05	7.43644e-05	7.46616e-05	3.83961e-05	5.18984e-05	7.98785e-05	6.70926e-05
ENSMUSG00000090935.19|Synj2bp	2017	2572	1488	1096	1824	1350	530	1689	0.00029738	0.000267844	0.000249246	0.000302682	0.000251689	0.000224319	0.000293997	0.000282592
ENSMUSG00000090935.759|Synj2bp	244	11	19	31	35	68	37	267	3.59746e-05	1.14552e-06	7.04984e-06	1.52462e-05	3.21377e-06	4.30437e-06	2.05243e-05	4.46727e-05
ENSMUSG00000031028.419|Tub|64:68;198:202;204:216;222:236	53	137	51	25	106	13	12	20	7.81415e-06	1.4267e-05	5.68535e-06	2.91472e-06	8.62644e-06	1.30361e-05	6.65655e-06	3.34627e-06
ENSMUSG00000058297.111|Spock2|45:50	1234	1650	1379	407	777	652	331	1056	0.000181937	0.000171828	9.25575e-05	0.000146184	0.000233252	9.5557e-05	0.00018361	0.000176683
ENSMUSG00000029028.225|Lrrc47	1024	485	320	560	669	656	200	746	0.000150975	5.05072e-05	0.000127352	0.000147081	5.41267e-05	8.2275e-05	0.000110942	0.000124816
ENSMUSG00000028439.270|Fam219a	3270	3872	2099	2624	3700	2278	849	2023	0.000482118	0.000403224	0.000596735	0.000510748	0.000355037	0.000455034	0.000470951	0.000338475
ENSMUSG00000022095.35|Fam160b2	836	481	392	275	337	498	207	642	0.000123257	5.00906e-05	6.25389e-05	0.000111656	6.63052e-05	4.14449e-05	0.000114825	0.000107415
ENSMUSG00000031028.618|Tub	1461	2450	1311	2231	4229	857	370	1077	0.000215405	0.000255139	0.000507361	0.000192147	0.00022175	0.000520091	0.000205243	0.000180196
ENSMUSG00000031028.36|Tub	1125	1002	536	1410	1961	928	249	841	0.000165866	0.000104347	0.000320654	0.000208066	9.06622e-05	0.000241168	0.000138123	0.000140711
ENSMUSG00000043670.120|Diras1|184:188	1018	750	408	731	1170	717	358	575	0.000150091	7.81039e-05	0.00016624	0.000160758	6.90115e-05	0.000143889	0.000198587	9.62052e-05
ENSMUSG00000032194.220|Kank2	2490	2207	1331	1030	1720	1592	578	2122	0.000367118	0.000229834	0.000234237	0.000356941	0.000225133	0.000211529	0.000320624	0.000355039
ENSMUSG00000029028.241|Lrrc47|210:214	995	748	439	670	940	794	333	1067	0.0001467	7.78956e-05	0.000152367	0.000178022	7.4255e-05	0.000115603	0.000184719	0.000178523
ENSMUSG00000031028.48|Tub	1811	2317	1413	1199	1977	1074	468	1088	0.000267008	0.000241289	0.000272669	0.000240801	0.000239003	0.000243135	0.000259605	0.000182037
ENSMUSG00000035279.23|Ssc5d|21:27	1127	1402	787	678	1114	730	291	692	0.000166161	0.000146002	0.000154187	0.000163673	0.000133118	0.000137002	0.000161421	0.000115781
ENSMUSG00000061578.246|Ksr2	549	370	192	350	659	507	255	390	8.09428e-05	3.85312e-05	7.95949e-05	0.000113674	3.2476e-05	8.10452e-05	0.000141452	6.52522e-05
ENSMUSG00000031028.477|Tub	3230	7378	5078	1071	2034	1802	639	1428	0.000476221	0.000768334	0.00024356	0.000404025	0.000858923	0.000250145	0.000354461	0.000238923
ENSMUSG00000031028.562|Tub	1464	741	567	435	593	804	246	1022	0.000215847	7.71666e-05	9.89251e-05	0.000180264	9.59057e-05	7.29283e-05	0.000136459	0.000170994
ENSMUSG00000061578.76|Ksr2	138	72	45	47	50	76	35	268	2.03463e-05	7.49797e-06	1.06885e-05	1.70399e-05	7.61156e-06	6.1491e-06	1.94149e-05	4.484e-05
ENSMUSG00000029636.12|Wasf3|82:87;159:163;205:209	779	1163	841	474	1096	523	173	1246	0.000114853	0.000121113	0.000107794	0.000117261	0.000142252	0.000134788	9.59652e-05	0.000208472
ENSMUSG00000031028.458|Tub	2377	4232	2933	669	1066	1554	612	3020	0.000350457	0.000440714	0.00015214	0.000348421	0.000496105	0.000131099	0.000339484	0.000505286
ENSMUSG00000061578.616|Ksr2	1547	2418	1551	694	1201	932	323	1094	0.000228085	0.000251807	0.000157825	0.000208963	0.000262345	0.000147701	0.000179172	0.000183041
ENSMUSG00000058297.151|Spock2	3324	1353	802	1243	1359	1691	633	1816	0.00049008	0.000140899	0.000282676	0.000379138	0.000135655	0.000167133	0.000351133	0.000303841
ENSMUSG00000090935.3|Synj2bp|216:220	3123	13451	5105	1553	3977	2275	833	2148	0.000460445	0.00140077	0.000353174	0.000510076	0.00086349	0.0004891	0.000462075	0.000359389
ENSMUSG00000090935.122|Synj2bp	447	2256	1736	435	1432	416	127	673	6.59042e-05	0.000234936	9.89251e-05	9.3271e-05	0.000293637	0.00017611	7.04484e-05	0.000112602
ENSMUSG00000042529.297|Kcnj12	1413	3309	2094	1110	3008	1166	485	1832	0.000208328	0.000344594	0.00025243	0.000261428	0.000354191	0.00036993	0.000269035	0.000306518
ENSMUSG00000029636.105|Wasf3|9:13	1508	1101	657	697	1071	829	311	1051	0.000222335	0.000114656	0.000158508	0.000185869	0.000111129	0.000131714	0.000172515	0.000175846
ENSMUSG00000031028.490|Tub|81:87;118:124	1007	979	1243	350	554	669	331	1320	0.000148469	0.000101952	7.95949e-05	0.000149996	0.000210248	6.8132e-05	0.00018361	0.000220854
ENSMUSG00000028439.268|Fam219a	1160	814	480	698	920	646	303	559	0.000171027	8.47687e-05	0.000158735	0.000144839	8.119e-05	0.000113143	0.000168078	9.35282e-05
ENSMUSG00000042529.319|Kcnj12	800	1707	1190	333	577	535	168	654	0.000117949	0.000177764	7.57289e-05	0.000119952	0.000201284	7.09606e-05	9.31916e-05	0.000109423
ENSMUSG00000043670.145|Diras1	1369	965	447	715	1038	721	322	738	0.000201841	0.000100494	0.000162601	0.000161655	7.56082e-05	0.000127655	0.000178617	0.000123477
ENSMUSG00000031028.460|Tub|149:154	1144	2299	1709	494	855	1014	336	1621	0.000168668	0.000239414	0.000112343	0.000227348	0.00028907	0.00010515	0.000186383	0.000271215
ENSMUSG00000043670.155|Diras1	440	262	146	224	240	290	85	237	6.48722e-05	2.72843e-05	5.09408e-05	6.50206e-05	2.46953e-05	2.95157e-05	4.71505e-05	3.96533e-05
ENSMUSG00000061578.108|Ksr2|128:132;214:219	672	978	488	658	1848	460	214	471	9.90775e-05	0.000101847	0.000149638	0.000103136	8.25432e-05	0.000227271	0.000118708	7.88046e-05
ENSMUSG00000022095.276|Fam160b2	509	4521	2347	1812	6877	326	225	617	7.50453e-05	0.00047081	0.000412074	7.30922e-05	0.000396985	0.000845747	0.00012481	0.000103232
ENSMUSG00000029028.195|Lrrc47	4765	2532	1394	2817	4105	3017	1457	2886	0.000702536	0.000263679	0.000640625	0.000676439	0.000235789	0.000504841	0.000808216	0.000482866
ENSMUSG00000031028.225|Tub|71:75;77:82;179:184	2971	2835	1245	4068	6237	1602	782	1758	0.000438035	0.000295233	0.000925121	0.000359183	0.000210587	0.000767039	0.000433785	0.000294137
ENSMUSG00000004113.164|Cacna1b|76:80;133:137;141:145;156:160	354	179	158	131	193	233	91	349	5.21926e-05	1.86408e-05	2.97912e-05	5.22407e-05	2.6725e-05	2.37355e-05	5.04788e-05	5.83924e-05
ENSMUSG00000058297.93|Spock2|153:158	2714	1239	762	1066	1777	1800	657	1543	0.000400143	0.000129028	0.000242423	0.000403576	0.000128889	0.000218539	0.000364446	0.000258164
ENSMUSG00000042529.298|Kcnj12	901	1709	1121	778	1923	752	382	1212	0.000132841	0.000177973	0.000176928	0.000168605	0.000189613	0.000236494	0.0002119	0.000202784
ENSMUSG00000058297.133|Spock2	1038	878	738	366	433	688	163	1019	0.000153039	9.14336e-05	8.32336e-05	0.000154256	0.00012483	5.32512e-05	9.04181e-05	0.000170492
ENSMUSG00000029636.138|Wasf3	1278	319	162	716	776	765	316	790	0.000188424	3.32202e-05	0.000162828	0.00017152	2.74016e-05	9.54341e-05	0.000175289	0.000132178
ENSMUSG00000029636.92|Wasf3|87:91	1439	4904	3483	379	673	815	280	1149	0.000212161	0.000510695	8.61899e-05	0.00018273	0.000589135	8.27669e-05	0.000155319	0.000192243
ENSMUSG00000061578.521|Ksr2|75:81	379	1543	841	503	1649	227	140	322	5.58785e-05	0.000160686	0.000114389	5.08955e-05	0.000142252	0.000202797	7.76597e-05	5.38749e-05
ENSMUSG00000031028.651|Tub	1615	310	462	451	531	913	348	1834	0.00023811	3.22829e-05	0.000102564	0.000204703	7.81454e-05	6.53035e-05	0.00019304	0.000306853
ENSMUSG00000090935.655|Synj2bp	1106	525	424	395	635	602	238	898	0.000163065	5.46727e-05	8.98286e-05	0.000134974	7.17178e-05	7.80936e-05	0.000132021	0.000150247
ENSMUSG00000022095.76|Fam160b2	500	1009	673	234	433	216	169	461	7.37184e-05	0.000105076	5.32149e-05	4.84292e-05	0.000113835	5.32512e-05	9.37463e-05	7.71314e-05
ENSMUSG00000058297.497|Spock2|151:155	1088	3893	2074	854	1873	735	165	1011	0.000160411	0.000405411	0.000194212	0.000164794	0.000350809	0.000230345	9.15275e-05	0.000169154
ENSMUSG00000058297.558|Spock2	1057	870	908	319	312	865	231	1753	0.000155841	9.06005e-05	7.25451e-05	0.000193941	0.000153584	3.83704e-05	0.000128138	0.0002933
ENSMUSG00000029636.83|Wasf3	403	1655	1182	92	222	236	82	362	5.9417e-05	0.000172349	2.09221e-05	5.29133e-05	0.00019993	2.7302e-05	4.54864e-05	6.05674e-05
ENSMUSG00000028439.126|Fam219a	271	152	77	207	248	207	72	189	3.99554e-05	1.5829e-05	4.70747e-05	4.64113e-05	1.30242e-05	3.04995e-05	3.99393e-05	3.16222e-05
ENSMUSG00000042529.471|Kcnj12|89:93	622	191	92	339	454	278	144	318	9.17057e-05	1.98904e-05	7.70934e-05	6.23301e-05	1.55614e-05	5.58338e-05	7.98785e-05	5.32056e-05
ENSMUSG00000004113.175|Cacna1b	238	858	504	125	315	106	77	216	3.50899e-05	8.93508e-05	2.84268e-05	2.37662e-05	8.52495e-05	3.87393e-05	4.27128e-05	3.61397e-05
ENSMUSG00000043670.167|Diras1|55:60;125:129;222:226;256:260	1739	1130	649	864	1288	1162	455	1206	0.000256393	0.000117676	0.000196486	0.000260531	0.000109776	0.000158401	0.000252394	0.00020178
ENSMUSG00000061578.1354|Ksr2	5328	3102	2178	1853	2803	3549	1402	4515	0.000785543	0.000323038	0.000421398	0.000795718	0.0003684	0.000344719	0.000777706	0.00075542
ENSMUSG00000042529.74|Kcnj12	544	1273	1030	159	222	262	140	588	8.02056e-05	0.000132568	3.61588e-05	5.87428e-05	0.00017422	2.7302e-05	7.76597e-05	9.83802e-05
ENSMUSG00000032194.156|Kank2|226:232	638	286	304	190	226	538	244	944	9.40647e-05	2.97836e-05	4.32087e-05	0.000120624	5.14203e-05	2.77939e-05	0.00013535	0.000157944
ENSMUSG00000031028.395|Tub	778	722	352	688	1269	549	208	506	0.000114706	7.5188e-05	0.000156461	0.000123091	5.95393e-05	0.000156064	0.00011538	8.46605e-05
ENSMUSG00000090935.482|Synj2bp	893	143	212	179	225	579	145	805	0.000131661	1.48918e-05	4.07071e-05	0.000129817	3.58589e-05	2.7671e-05	8.04333e-05	0.000134687
ENSMUSG00000031028.211|Tub	1912	1776	1223	815	1064	1076	268	1155	0.000281899	0.00018495	0.000185342	0.000241249	0.000206865	0.000130853	0.000148663	0.000193247
ENSMUSG00000004113.270|Cacna1b	1840	1324	927	704	1024	1302	381	1983	0.000271284	0.000137879	0.0001601	0.00029192	0.000156798	0.000125934	0.000211345	0.000331782
ENSMUSG00000029028.262|Lrrc47|84:88	113	480	403	86	216	93	72	294	1.66604e-05	4.99865e-05	1.95576e-05	2.08514e-05	6.81658e-05	2.65641e-05	3.99393e-05	4.91901e-05
ENSMUSG00000031028.280|Tub	2127	6049	3657	869	1854	1508	523	2521	0.000313598	0.000629934	0.000197623	0.000338107	0.000618566	0.000228009	0.000290114	0.000421797
ENSMUSG00000031028.145|Tub	1364	1288	832	635	822	913	374	1205	0.000201104	0.00013413	0.000144408	0.000204703	0.000140729	0.000101091	0.000207462	0.000201613
ENSMUSG00000061578.418|Ksr2	257	642	325	372	674	286	69	304	3.78912e-05	6.68569e-05	8.4598e-05	6.41238e-05	5.49724e-05	8.28899e-05	3.82751e-05	5.08633e-05
ENSMUSG00000004113.234|Cacna1b|80:84	102	204	205	13	33	19	6	80	1.50385e-05	2.12442e-05	2.95638e-06	4.25997e-06	3.46749e-05	4.05841e-06	3.32827e-06	1.33851e-05
ENSMUSG00000042529.444|Kcnj12|92:96;251:255	2157	640	486	614	664	1252	458	1680	0.000318021	6.66486e-05	0.000139632	0.00028071	8.22049e-05	8.16601e-05	0.000254058	0.000281086
ENSMUSG00000035202.37|Lars2	1536	1494	1062	759	1000	1107	469	1149	0.000226463	0.000155583	0.000172607	0.000248199	0.000179633	0.000122982	0.00026016	0.000192243
ENSMUSG00000035202.47|Lars2|86:90	847	996	802	310	406	669	183	1099	0.000124879	0.000103722	7.04984e-05	0.000149996	0.000135655	4.99307e-05	0.000101512	0.000183877
ENSMUSG00000029028.27|Lrrc47|9:14;16:20;22:26;43:47;59:64;66:70;82:86;89:93;95:99;111:116;118:122;139:143;145:149;161:165;168:172;174:178;201:205;220:224;226:230;242:246;249:253	2006	982	488	1444	2230	1246	791	1440	0.000295758	0.000102264	0.000328386	0.000279364	8.25432e-05	0.00027425	0.000438777	0.000240931
ENSMUSG00000061578.414|Ksr2	297	739	376	290	615	322	159	312	4.37887e-05	7.69583e-05	6.59501e-05	7.21953e-05	6.35988e-05	7.5634e-05	8.81992e-05	5.22018e-05
ENSMUSG00000035202.20|Lars2|248:252	1435	1141	717	949	1126	1111	355	1303	0.000211572	0.000118822	0.000215816	0.000249096	0.000121278	0.000138478	0.000196923	0.000218009
ENSMUSG00000029028.164|Lrrc47|205:209	3134	3855	2061	4134	7363	2212	824	2259	0.000462067	0.000401454	0.00094013	0.00049595	0.00034861	0.000905517	0.000457083	0.000377961
ENSMUSG00000004113.85|Cacna1b|72:76;235:239;251:256	892	339	163	353	562	548	222	683	0.000131514	3.53029e-05	8.02772e-05	0.000122867	2.75708e-05	6.91159e-05	0.000123146	0.000114275
ENSMUSG00000004113.187|Cacna1b|3:7;18:22;172:176	2756	1737	989	1519	1922	1567	595	1550	0.000406336	0.000180889	0.000345442	0.000351336	0.000167285	0.000236371	0.000330054	0.000259336
ENSMUSG00000004113.204|Cacna1b	994	2003	1221	639	1192	881	402	1157	0.000146552	0.000208589	0.000145318	0.000197528	0.000206527	0.000146595	0.000222994	0.000193582
ENSMUSG00000061578.97|Ksr2	599	536	306	307	502	321	188	486	8.83146e-05	5.58182e-05	6.98161e-05	7.19711e-05	5.17586e-05	6.1737e-05	0.000104286	8.13143e-05
ENSMUSG00000029636.15|Wasf3	6403	1119	898	1642	1522	3599	1512	7185	0.000944038	0.000116531	0.000373414	0.000806928	0.000151893	0.000187179	0.000838725	0.00120215
ENSMUSG00000035202.35|Lars2	1049	2216	1343	508	1066	806	230	846	0.000154661	0.000230771	0.000115526	0.000180713	0.000227163	0.000131099	0.000127584	0.000141547
ENSMUSG00000035202.21|Lars2|242:246	2170	1055	756	935	984	1543	551	1801	0.000319938	0.000109866	0.000212632	0.000345955	0.000127874	0.000121014	0.000305646	0.000301331
ENSMUSG00000043670.152|Diras1	702	294	144	332	333	477	149	191	0.000103501	3.06167e-05	7.55015e-05	0.000106948	2.4357e-05	4.0953e-05	8.26521e-05	3.19568e-05
ENSMUSG00000061578.432|Ksr2	427	631	393	393	639	298	131	467	6.29555e-05	6.57114e-05	8.93737e-05	6.68143e-05	6.64743e-05	7.85855e-05	7.26673e-05	7.81353e-05
ENSMUSG00000031028.318|Tub|61:65	708	1454	1109	282	499	617	150	897	0.000104385	0.000151417	6.41308e-05	0.000138337	0.000187583	6.1368e-05	8.32068e-05	0.00015008
ENSMUSG00000058297.503|Spock2	1706	2066	1155	877	1416	1268	453	1994	0.000251527	0.00021515	0.000199442	0.000284297	0.000195363	0.000174143	0.000251285	0.000333623
ENSMUSG00000061578.1165|Ksr2	849	1318	706	494	1058	464	252	605	0.000125174	0.000137255	0.000112343	0.000104033	0.000119417	0.000130115	0.000139787	0.000101225
ENSMUSG00000029028.95|Lrrc47|5:10;18:22;24:28;39:43	606	478	423	296	368	486	84	535	8.93467e-05	4.97782e-05	6.73146e-05	0.000108966	7.15487e-05	4.52574e-05	4.65958e-05	8.95126e-05
ENSMUSG00000031028.15|Tub	1053	320	233	877	564	588	259	821	0.000155251	3.33243e-05	0.000199442	0.000131835	3.9411e-05	6.93619e-05	0.00014367	0.000137364
ENSMUSG00000028439.27|Fam219a	435	433	230	302	501	320	135	261	6.4135e-05	4.5092e-05	6.86791e-05	7.17469e-05	3.89035e-05	6.1614e-05	7.48861e-05	4.36688e-05
ENSMUSG00000031028.331|Tub	1668	2372	1942	591	1374	827	209	1303	0.000245925	0.000247016	0.000134402	0.000185421	0.000328481	0.000168977	0.000115935	0.000218009
ENSMUSG00000029028.181|Lrrc47	1789	1952	1002	3165	5787	918	424	669	0.000263764	0.000203278	0.000719766	0.000205824	0.000169484	0.000711697	0.000235198	0.000111933
ENSMUSG00000029028.49|Lrrc47|7:11;13:17;29:33;36:40;42:46;69:73;88:92;94:98;110:114;117:121;142:146;158:163;165:169;171:175;187:192;194:198;215:219;221:225;232:236;238:242	2356	1865	753	3963	7003	1404	797	1506	0.000347361	0.000194218	0.000901242	0.00031479	0.000127367	0.000861243	0.000442106	0.000251974
ENSMUSG00000022095.37|Fam160b2|125:129	86	304	156	69	174	79	40	138	1.26796e-05	3.16581e-05	1.56916e-05	1.77125e-05	2.63868e-05	2.13989e-05	2.21885e-05	2.30892e-05
ENSMUSG00000058297.105|Spock2	5031	2208	1710	1879	3040	2794	1048	3209	0.000741754	0.000229938	0.000427311	0.00062644	0.000289239	0.000373865	0.000581338	0.000536908
ENSMUSG00000061578.947|Ksr2	347	699	503	171	472	268	153	681	5.11606e-05	7.27928e-05	3.88878e-05	6.0088e-05	8.50804e-05	5.80475e-05	8.48709e-05	0.00011394
ENSMUSG00000061578.1489|Ksr2	39	375	161	101	199	24	32	34	5.75003e-06	3.90519e-05	2.29688e-05	5.38102e-06	2.72325e-05	2.44734e-05	1.77508e-05	5.68865e-06
ENSMUSG00000061578.1080|Ksr2|121:125	201	1545	1171	79	212	279	135	352	2.96348e-05	0.000160894	1.79657e-05	6.25543e-05	0.00019807	2.60722e-05	7.48861e-05	5.88943e-05
ENSMUSG00000031028.145|Tub|30:34;106:111;191:196	972	637	400	561	817	694	209	746	0.000143309	6.63362e-05	0.000127579	0.000155601	6.76583e-05	0.000100476	0.000115935	0.000124816
ENSMUSG00000004113.355|Cacna1b|255:260	375	84	124	119	151	256	99	688	5.52888e-05	8.74763e-06	2.70623e-05	5.73975e-05	2.09741e-05	1.85703e-05	5.49165e-05	0.000115112
ENSMUSG00000090935.21|Synj2bp	964	2403	1495	429	992	578	238	738	0.000142129	0.000250245	9.75606e-05	0.000129593	0.000252873	0.000121998	0.000132021	0.000123477
ENSMUSG00000031028.648|Tub	2774	872	931	639	802	1875	636	2941	0.00040899	9.08087e-05	0.000145318	0.000420392	0.000157475	9.86316e-05	0.000352797	0.000492069
ENSMUSG00000042529.475|Kcnj12|65:69	651	217	79	427	499	431	140	419	9.59813e-05	2.2598e-05	9.71058e-05	9.66341e-05	1.33625e-05	6.1368e-05	7.76597e-05	7.01043e-05
ENSMUSG00000035279.15|Ssc5d|69:75	361	331	159	304	473	310	108	302	5.32247e-05	3.44698e-05	6.91339e-05	6.95048e-05	2.68942e-05	5.81705e-05	5.99089e-05	5.05286e-05
ENSMUSG00000029028.213|Lrrc47	889	184	105	428	445	497	189	576	0.000131071	1.91615e-05	9.73332e-05	0.000111432	1.77603e-05	5.4727e-05	0.000104841	9.63725e-05
ENSMUSG00000061578.35|Ksr2	5340	4051	2235	3375	5268	3621	1660	3533	0.000787312	0.000421865	0.000767523	0.000811861	0.000378041	0.000647869	0.000920822	0.000591118
ENSMUSG00000058297.187|Spock2	1274	463	289	1194	1288	981	315	752	0.000187834	4.82161e-05	0.000271532	0.000219949	4.88832e-05	0.000158401	0.000174734	0.00012582
ENSMUSG00000031028.123|Tub|162:166;238:243	348	355	194	151	375	225	66	270	5.1308e-05	3.69692e-05	3.43395e-05	5.0447e-05	3.28143e-05	4.61183e-05	3.6611e-05	4.51746e-05
ENSMUSG00000061578.927|Ksr2	1243	1237	1456	311	344	748	431	1911	0.000183264	0.000128819	7.07258e-05	0.000167708	0.000246276	4.23058e-05	0.000239081	0.000319736
ENSMUSG00000058297.84|Spock2|207:212	726	263	113	458	704	424	168	72	0.000107039	2.73884e-05	0.000104156	9.50646e-05	1.91135e-05	8.65794e-05	9.31916e-05	1.20466e-05
ENSMUSG00000028439.75|Fam219a|178:182	1028	1505	704	1627	3516	716	466	853	0.000151565	0.000156728	0.000370003	0.000160534	0.000119079	0.000432405	0.000258496	0.000142718
ENSMUSG00000029028.10|Lrrc47|60:64;66:70;82:87;89:93;95:99;111:116;118:122;124:128;145:149;161:166;168:172;184:188;191:195;197:201;213:218;220:224;241:245;247:251	880	1097	402	1808	3487	427	273	507	0.000129744	0.00011424	0.000411165	9.57373e-05	6.79966e-05	0.000428838	0.000151436	8.48279e-05
ENSMUSG00000031028.485|Tub	955	5323	4097	447	1102	566	239	1021	0.000140802	0.000554329	0.000101654	0.000126902	0.000692991	0.000135526	0.000132576	0.000170827
ENSMUSG00000022095.121|Fam160b2	3385	799	399	1832	1811	1857	969	2127	0.000499073	8.32066e-05	0.000416623	0.000416356	6.74892e-05	0.00022272	0.000537516	0.000355875
ENSMUSG00000061578.314|Ksr2	1258	932	543	901	1043	876	500	899	0.000185475	9.70571e-05	0.0002049	0.000196407	9.18462e-05	0.00012827	0.000277356	0.000150415
ENSMUSG00000004113.198|Cacna1b	2246	1943	1248	906	1257	1296	417	2098	0.000331143	0.000202341	0.000206037	0.000290575	0.000211094	0.000154588	0.000231315	0.000351023
ENSMUSG00000031028.696|Tub|55:59;99:103;172:176	241	8	3	59	35	198	55	232	3.55323e-05	8.33108e-07	1.34174e-05	4.43934e-05	5.07438e-07	4.30437e-06	3.05092e-05	3.88167e-05
ENSMUSG00000034801.129|Sos2	3422	1167	913	1006	1335	2343	633	2599	0.000504529	0.00012153	0.000228779	0.000525322	0.00015443	0.000164181	0.000351133	0.000434847
ENSMUSG00000061578.898|Ksr2	759	330	205	225	306	475	156	570	0.000111905	3.43657e-05	5.11682e-05	0.000106499	3.46749e-05	3.76325e-05	8.65351e-05	9.53686e-05
ENSMUSG00000004113.13|Cacna1b	1763	2914	1242	4804	7453	1307	819	1072	0.000259931	0.00030346	0.0010925	0.000293041	0.000210079	0.000916585	0.000454309	0.00017936
ENSMUSG00000061578.882|Ksr2	723	636	350	343	666	517	160	674	0.000106597	6.62321e-05	7.8003e-05	0.000115916	5.92011e-05	8.1906e-05	8.87539e-05	0.000112769
ENSMUSG00000029636.282|Wasf3	666	788	503	243	361	473	151	581	9.81929e-05	8.20611e-05	5.52616e-05	0.000106051	8.50804e-05	4.43965e-05	8.37615e-05	9.7209e-05
ENSMUSG00000043670.125|Diras1	932	918	537	820	1256	660	286	669	0.000137411	9.55991e-05	0.00018648	0.000147978	9.08313e-05	0.000154465	0.000158648	0.000111933
ENSMUSG00000034801.13|Sos2	568	1183	621	462	1156	405	243	469	8.37441e-05	0.000123196	0.000105065	9.08047e-05	0.00010504	0.000142167	0.000134795	7.847e-05
ENSMUSG00000061578.1358|Ksr2	2627	707	564	816	921	1572	606	2067	0.000387316	7.36259e-05	0.00018557	0.000352457	9.53983e-05	0.000113266	0.000336156	0.000345837
ENSMUSG00000031028.510|Tub	677	105	309	112	117	246	60	634	9.98147e-05	1.09345e-05	2.54704e-05	5.51554e-05	5.22661e-05	1.43889e-05	3.32827e-05	0.000106077
ENSMUSG00000043670.93|Diras1	259	724	348	254	635	118	72	206	3.81861e-05	7.53963e-05	5.77632e-05	2.64567e-05	5.88628e-05	7.80936e-05	3.99393e-05	3.44665e-05
ENSMUSG00000043670.293|Diras1	686	3255	1544	361	1026	534	194	429	0.000101142	0.000338971	8.20965e-05	0.000119728	0.000261161	0.00012618	0.000107614	7.17774e-05
ENSMUSG00000029028.87|Lrrc47	197	2232	1261	202	355	138	132	326	2.9045e-05	0.000232437	4.59376e-05	3.09409e-05	0.000213293	4.36586e-05	7.3222e-05	5.45441e-05
ENSMUSG00000029636.211|Wasf3	583	1879	2266	160	239	339	67	1063	8.59556e-05	0.000195676	3.63863e-05	7.60069e-05	0.000383285	2.93927e-05	3.71657e-05	0.000177854
ENSMUSG00000029636.2|Wasf3	7017	30526	15749	5238	21213	3958	1568	4928	0.00103456	0.00317893	0.00119119	0.000887419	0.00266388	0.00260882	0.000869789	0.00082452
ENSMUSG00000029636.262|Wasf3|99:104	772	853	506	438	658	467	312	508	0.000113821	8.88301e-05	9.96074e-05	0.000104706	8.55878e-05	8.09222e-05	0.00017307	8.49952e-05
ENSMUSG00000028439.265|Fam219a|250:254	782	293	165	426	604	515	245	404	0.000115296	3.05126e-05	9.68784e-05	0.000115468	2.79091e-05	7.42811e-05	0.000135904	6.75946e-05
ENSMUSG00000061578.495|Ksr2	1025	2430	1238	1190	2975	837	478	858	0.000151123	0.000253056	0.000270623	0.000187663	0.000209403	0.000365872	0.000265152	0.000143555
ENSMUSG00000031028.157|Tub	1251	826	640	525	500	962	426	1329	0.000184443	8.60184e-05	0.000119392	0.000215689	0.000108253	6.1491e-05	0.000236307	0.000222359
ENSMUSG00000061578.901|Ksr2|190:194	381	376	231	144	218	462	152	629	5.61734e-05	3.91561e-05	3.27476e-05	0.000103585	3.90727e-05	2.68101e-05	8.43162e-05	0.00010524
ENSMUSG00000043670.97|Diras1	578	1017	532	426	1079	296	227	242	8.52184e-05	0.000105909	9.68784e-05	6.63659e-05	8.99856e-05	0.000132698	0.00012592	4.04898e-05
ENSMUSG00000090935.491|Synj2bp	805	328	331	263	246	501	262	960	0.000118687	3.41574e-05	5.98099e-05	0.000112329	5.59873e-05	3.02536e-05	0.000145335	0.000160621
ENSMUSG00000031028.60|Tub	1837	3657	2138	1479	3015	1561	674	1456	0.000270841	0.000380834	0.000336345	0.00034999	0.000361634	0.000370791	0.000373876	0.000243608
ENSMUSG00000061578.599|Ksr2	1654	769	547	486	575	887	471	1121	0.00024386	8.00825e-05	0.000110523	0.000198873	9.25228e-05	7.07147e-05	0.000261269	0.000187558
ENSMUSG00000028439.231|Fam219a|81:87;115:119;165:174;193:197	2109	1866	1252	758	1321	1321	373	1630	0.000310944	0.000194322	0.00017238	0.00029618	0.000211771	0.000162459	0.000206908	0.000272721
ENSMUSG00000032194.297|Kank2	1684	3006	1849	978	1984	1091	272	1508	0.000248284	0.00031304	0.000222411	0.000244612	0.000312751	0.000243996	0.000150882	0.000252309
ENSMUSG00000043670.178|Diras1|59:63;156:160;190:194;204:213;219:226	2673	1139	595	1786	2310	1651	765	1796	0.000394098	0.000118614	0.000406162	0.000370169	0.000100642	0.000284088	0.000424355	0.000300495
ENSMUSG00000032194.24|Kank2	257	673	417	205	393	210	82	338	3.78912e-05	7.00852e-05	4.66199e-05	4.70839e-05	7.05338e-05	4.83319e-05	4.54864e-05	5.65519e-05
ENSMUSG00000090935.649|Synj2bp|134:140	614	249	151	272	362	560	148	676	9.05262e-05	2.59305e-05	6.18566e-05	0.000125557	2.5541e-05	4.45195e-05	8.20974e-05	0.000113104
ENSMUSG00000061578.1153|Ksr2	1212	584	342	565	581	680	276	815	0.000178693	6.08169e-05	0.000128489	0.000152462	5.78479e-05	7.14526e-05	0.000153101	0.00013636
ENSMUSG00000029028.232|Lrrc47	791	662	432	724	1054	569	337	585	0.000116622	6.89397e-05	0.000164648	0.000127575	7.3071e-05	0.000129623	0.000186938	9.78783e-05
ENSMUSG00000061578.149|Ksr2|36:40;58:73;109:113	642	707	357	626	1034	332	147	352	9.46544e-05	7.36259e-05	0.000142361	7.44374e-05	6.03851e-05	0.000127163	8.15427e-05	5.88943e-05
ENSMUSG00000031028.603|Tub|92:96	591	915	683	376	715	470	187	679	8.71351e-05	9.52867e-05	8.55077e-05	0.000105378	0.000115527	8.79322e-05	0.000103731	0.000113606
ENSMUSG00000031028.496|Tub|45:51;82:88	2605	1506	1871	692	979	1586	482	2848	0.000384073	0.000156833	0.000157371	0.000355596	0.000316472	0.000120399	0.000267371	0.000476508
ENSMUSG00000028439.195|Fam219a	2014	928	577	943	1118	1391	449	1338	0.000296938	9.66405e-05	0.000214451	0.000311875	9.75972e-05	0.000137494	0.000249066	0.000223865
ENSMUSG00000029028.54|Lrrc47|6:10;12:16;39:43;58:62;64:68;80:84;87:91;112:116;128:133;135:139;141:145;157:162;164:168;185:189;191:195;202:206;208:212;229:233;235:239;251:256	1779	839	357	2339	3491	796	366	942	0.00026229	8.73722e-05	0.000531922	0.00017847	6.03851e-05	0.00042933	0.000203025	0.000157609
ENSMUSG00000029028.149|Lrrc47	696	1160	743	468	848	554	143	668	0.000102616	0.000120801	0.00010643	0.000124212	0.000125675	0.000104289	7.93238e-05	0.000111765
ENSMUSG00000029028.55|Lrrc47|6:10;33:37;52:56;58:62;74:78;81:85;106:110;122:127;129:133;135:139;151:156;158:162;179:183;185:189;196:200;202:206;223:227;229:233;245:250	1531	1208	481	2397	4190	1016	595	935	0.000225726	0.000125799	0.000545112	0.000227796	8.13592e-05	0.000515295	0.000330054	0.000156438
ENSMUSG00000061578.734|Ksr2	405	1021	591	410	1029	437	200	370	5.97119e-05	0.000106325	9.32398e-05	9.79794e-05	9.99652e-05	0.000126549	0.000110942	6.19059e-05
ENSMUSG00000061578.608|Ksr2	2795	11734	6251	1912	5909	2083	930	2554	0.000412086	0.00122196	0.000434816	0.000467027	0.00105733	0.000726701	0.000515882	0.000427318
ENSMUSG00000061578.209|Ksr2	499	365	264	124	222	240	97	422	7.35709e-05	3.80105e-05	2.81993e-05	5.38102e-05	4.46545e-05	2.7302e-05	5.38071e-05	7.06062e-05
ENSMUSG00000004113.185|Cacna1b	1513	3128	1896	692	1143	974	346	1030	0.000223072	0.000325745	0.000157371	0.00021838	0.000320701	0.000140568	0.00019193	0.000172333
ENSMUSG00000061578.145|Ksr2|60:64;82:97;133:137	1032	938	519	1076	1802	870	300	655	0.000152155	9.76819e-05	0.000244698	0.000195062	8.77867e-05	0.000221614	0.000166414	0.00010959
ENSMUSG00000031028.392|Tub|226:230	1275	1858	970	1250	2479	764	404	629	0.000187982	0.000193489	0.000284268	0.000171296	0.000164071	0.000304872	0.000224104	0.00010524
ENSMUSG00000031028.107|Tub|44:48	5893	2798	1774	2814	3670	4042	1225	6375	0.000868845	0.000291379	0.000639943	0.000906253	0.000300065	0.000451344	0.000679522	0.00106662
ENSMUSG00000029028.186|Lrrc47|73:77	714	902	492	805	1462	418	248	426	0.00010527	9.39329e-05	0.000183068	9.37194e-05	8.32198e-05	0.0001798	0.000137569	7.12755e-05
ENSMUSG00000031028.481|Tub|23:28;135:141;172:178	3690	4802	3203	2099	3588	2767	844	3086	0.000544042	0.000500073	0.000477342	0.000620386	0.000541774	0.00044126	0.000468177	0.000516329
ENSMUSG00000058297.108|Spock2|63:68	538	1052	774	299	913	410	108	452	7.9321e-05	0.000109554	6.79968e-05	9.19257e-05	0.000130919	0.000112283	5.99089e-05	7.56256e-05
ENSMUSG00000004113.103|Cacna1b|127:131;143:148	2839	1027	678	1165	1325	1678	758	2099	0.000418573	0.00010695	0.000264937	0.000376223	0.000114681	0.000162951	0.000420472	0.000351191
ENSMUSG00000031028.398|Tub|190:194	1661	2577	1292	2459	4318	833	574	1093	0.000244892	0.000268365	0.000559211	0.000186766	0.000218536	0.000531036	0.000318405	0.000182873
ENSMUSG00000061578.772|Ksr2|55:59	1430	290	388	428	731	1115	297	1513	0.000210835	3.02002e-05	9.73332e-05	0.000249993	6.56286e-05	8.98999e-05	0.000164749	0.000253145
ENSMUSG00000061578.287|Ksr2	487	601	383	178	358	241	54	518	7.18017e-05	6.25872e-05	4.04797e-05	5.40344e-05	6.47829e-05	4.40276e-05	2.99545e-05	8.66683e-05
ENSMUSG00000029028.63|Lrrc47	158	685	332	115	283	65	17	77	2.3295e-05	7.13349e-05	2.61526e-05	1.45736e-05	5.61564e-05	3.48039e-05	9.43011e-06	1.28831e-05
ENSMUSG00000061578.837|Ksr2	598	1608	1067	265	720	561	113	652	8.81672e-05	0.000167455	6.02647e-05	0.000125781	0.000180479	8.85471e-05	6.26825e-05	0.000109088
ENSMUSG00000061578.816|Ksr2	750	678	1001	190	331	471	144	770	0.000110578	7.06059e-05	4.32087e-05	0.000105602	0.000169315	4.07071e-05	7.98785e-05	0.000128831
ENSMUSG00000061578.482|Ksr2	730	2883	2005	425	1386	512	202	855	0.000107629	0.000300231	9.6651e-05	0.000114795	0.000339137	0.000170453	0.000112052	0.000143053
ENSMUSG00000004113.123|Cacna1b|7:11;23:28;144:148	1406	517	317	756	833	1164	313	1234	0.000207296	5.38396e-05	0.000171925	0.000260979	5.36192e-05	0.000102444	0.000173625	0.000206465
ENSMUSG00000090935.281|Synj2bp	2209	404	391	700	848	1598	404	2166	0.000325688	4.20719e-05	0.00015919	0.000358286	6.6136e-05	0.000104289	0.000224104	0.000362401
ENSMUSG00000029636.205|Wasf3|226:230	422	1033	825	89	191	233	101	473	6.22183e-05	0.000107575	2.02399e-05	5.22407e-05	0.000139545	2.34896e-05	5.60259e-05	7.91392e-05
ENSMUSG00000042529.438|Kcnj12|128:132	1143	7649	4343	799	1867	1083	441	1082	0.00016852	0.000796555	0.000181704	0.000242818	0.0007346	0.000229607	0.000244628	0.000181033
ENSMUSG00000035279.21|Ssc5d|33:39	3182	3445	1917	2975	4116	1633	780	1804	0.000469144	0.000358757	0.000676557	0.000366133	0.000324253	0.000506194	0.000432675	0.000301833
ENSMUSG00000061578.41|Ksr2	3262	1447	750	1589	2116	1862	893	1825	0.000480939	0.000150688	0.000361361	0.000417477	0.000126859	0.00026023	0.000495358	0.000305347
ENSMUSG00000029028.162|Lrrc47|217:221	895	749	475	721	1134	597	282	670	0.000131956	7.79997e-05	0.000163966	0.000133853	8.03443e-05	0.000139462	0.000156429	0.0001121
ENSMUSG00000061578.829|Ksr2|65:69;107:111;182:186	598	265	192	248	336	401	124	536	8.81672e-05	2.75967e-05	5.63987e-05	8.99078e-05	3.2476e-05	4.1322e-05	6.87843e-05	8.96799e-05
ENSMUSG00000061578.1376|Ksr2	156	12	23	23	17	36	24	150	2.30001e-05	1.24966e-06	5.23052e-06	8.07153e-06	3.89035e-06	2.09069e-06	1.33131e-05	2.5097e-05
ENSMUSG00000031028.16|Tub|212:216	847	247	155	697	618	667	193	579	0.000124879	2.57222e-05	0.000158508	0.000149547	2.62176e-05	7.60029e-05	0.000107059	9.68744e-05
ENSMUSG00000061578.228|Ksr2	827	545	276	375	619	420	269	594	0.00012193	5.67555e-05	8.52803e-05	9.41678e-05	4.66843e-05	7.61259e-05	0.000149218	9.93841e-05
ENSMUSG00000061578.823|Ksr2	788	509	563	153	218	430	148	867	0.00011618	5.30065e-05	3.47944e-05	9.64099e-05	9.52291e-05	2.68101e-05	8.20974e-05	0.000145061
ENSMUSG00000061578.115|Ksr2|86:90;172:177;240:244	1463	1120	516	1521	2664	790	380	876	0.0002157	0.000116635	0.000345897	0.000177125	8.72793e-05	0.000327624	0.000210791	0.000146566
ENSMUSG00000058297.150|Spock2	974	471	241	482	558	685	287	730	0.000143603	4.90492e-05	0.000109614	0.000153583	4.07642e-05	6.8624e-05	0.000159202	0.000122139
ENSMUSG00000034801.47|Sos2	146	54	52	36	23	72	22	167	2.15258e-05	5.62348e-06	8.18691e-06	1.61431e-05	8.79559e-06	2.82859e-06	1.22037e-05	2.79413e-05
ENSMUSG00000061578.1223|Ksr2	417	185	141	159	189	223	59	330	6.14811e-05	1.92656e-05	3.61588e-05	4.99986e-05	2.38496e-05	2.32436e-05	3.2728e-05	5.52134e-05
ENSMUSG00000031028.599|Tub|116:120	1484	1863	1467	676	1372	793	345	1688	0.000218796	0.00019401	0.000153732	0.000177798	0.000248137	0.000168731	0.000191376	0.000282425
ENSMUSG00000061578.1330|Ksr2	1561	579	309	1211	1469	904	478	971	0.000230149	6.02962e-05	0.000275398	0.000202685	5.22661e-05	0.000180661	0.000265152	0.000162461
ENSMUSG00000031028.223|Tub|83:87;89:94;191:196	1237	1422	726	1307	2023	782	321	708	0.000182379	0.000148085	0.00029723	0.000175331	0.0001228	0.000248793	0.000178063	0.000118458
ENSMUSG00000043670.219|Diras1|13:17;46:58;82:87;90:94;99:103;213:217	419	476	291	500	885	237	146	284	6.1776e-05	4.95699e-05	0.000113707	5.31375e-05	4.92214e-05	0.000108839	8.0988e-05	4.7517e-05
ENSMUSG00000031028.16|Tub	831	307	215	769	567	423	220	604	0.00012252	3.19705e-05	0.000174881	9.48404e-05	3.63664e-05	6.97308e-05	0.000122037	0.000101057
ENSMUSG00000031028.498|Tub	736	1019	1410	183	207	423	181	814	0.000108513	0.000106117	4.16168e-05	9.48404e-05	0.000238496	2.54573e-05	0.000100403	0.000136193
ENSMUSG00000004113.248|Cacna1b	417	657	603	150	134	265	117	560	6.14811e-05	6.8419e-05	3.41121e-05	5.94154e-05	0.000101995	1.64796e-05	6.49013e-05	9.36955e-05
ENSMUSG00000061578.879|Ksr2	984	413	205	353	614	669	275	956	0.000145078	4.30092e-05	8.02772e-05	0.000149996	3.46749e-05	7.5511e-05	0.000152546	0.000159952
ENSMUSG00000035279.28|Ssc5d	2879	2281	1454	1777	2265	1784	848	1579	0.00042447	0.00023754	0.000404115	0.000399989	0.000245938	0.000278554	0.000470396	0.000264188
ENSMUSG00000035202.33|Lars2	664	571	325	285	467	418	100	479	9.7898e-05	5.94631e-05	6.4813e-05	9.37194e-05	5.49724e-05	5.74326e-05	5.54712e-05	8.01431e-05
ENSMUSG00000061578.119|Ksr2|62:66;148:153;216:220;238:253	689	1508	754	1240	2330	420	139	524	0.000101584	0.000157041	0.000281993	9.41678e-05	0.000127536	0.000286548	7.7105e-05	8.76722e-05
ENSMUSG00000031028.3|Tub|29:33;58:63	2708	1391	670	3525	4330	1827	773	2011	0.000399259	0.000144857	0.000801635	0.00040963	0.000113328	0.000532512	0.000428792	0.000336467
ENSMUSG00000004113.161|Cacna1b|94:98;151:155;159:163;174:178	326	119	120	101	143	179	54	241	4.80644e-05	1.23925e-05	2.29688e-05	4.01334e-05	2.02975e-05	1.75864e-05	2.99545e-05	4.03225e-05
ENSMUSG00000061578.417|Ksr2	495	579	303	382	731	217	135	256	7.29812e-05	6.02962e-05	8.68722e-05	4.86534e-05	5.12512e-05	8.98999e-05	7.48861e-05	4.28322e-05
ENSMUSG00000032194.292|Kank2	2087	2720	1710	980	1948	1431	410	1782	0.000307701	0.000283257	0.000222866	0.000320843	0.000289239	0.000239569	0.000227432	0.000298152
ENSMUSG00000061578.1064|Ksr2|217:221	634	1039	915	127	423	448	136	743	9.34749e-05	0.0001082	2.88816e-05	0.000100446	0.000154768	5.20214e-05	7.54408e-05	0.000124314
ENSMUSG00000022095.129|Fam160b2	3507	741	467	1749	1455	1836	869	2164	0.000517061	7.71666e-05	0.000397747	0.000411648	7.89911e-05	0.000178939	0.000482045	0.000362066
ENSMUSG00000061578.338|Ksr2	963	679	484	375	505	604	188	965	0.000141982	7.071e-05	8.52803e-05	0.000135422	8.18666e-05	6.21059e-05	0.000104286	0.000161457
ENSMUSG00000004113.483|Cacna1b	1382	531	808	300	306	773	271	1468	0.000203758	5.52975e-05	6.82242e-05	0.000173314	0.00013667	3.76325e-05	0.000150327	0.000245616
ENSMUSG00000042529.492|Kcnj12	254	441	218	679	1115	102	119	170	3.74489e-05	4.59251e-05	0.000154414	2.28693e-05	3.68738e-05	0.000137125	6.60107e-05	2.84433e-05
ENSMUSG00000090935.645|Synj2bp|158:164	2274	319	327	509	409	1216	347	1559	0.000335271	3.32202e-05	0.000115754	0.000272638	5.53107e-05	5.02997e-05	0.000192485	0.000260841
ENSMUSG00000061578.837|Ksr2|17:21;59:63;134:138	1490	401	308	438	533	840	401	1249	0.000219681	4.17595e-05	9.96074e-05	0.000188336	5.20969e-05	6.55494e-05	0.00022244	0.000208974
ENSMUSG00000061578.24|Ksr2|100:110;199:205;210:214	502	744	384	629	1495	367	168	294	7.40133e-05	7.7479e-05	0.000143043	8.22847e-05	6.4952e-05	0.000183858	9.31916e-05	4.91901e-05
ENSMUSG00000028439.205|Fam219a|237:243	3093	867	534	1202	1704	2254	763	2171	0.000456022	9.02881e-05	0.000273352	0.000505367	9.03239e-05	0.000209561	0.000423245	0.000363237
ENSMUSG00000022095.272|Fam160b2|13:33;80:84;216:221	99	304	148	40	118	20	21	38	1.45962e-05	3.16581e-05	9.09656e-06	4.48418e-06	2.50336e-05	1.45119e-05	1.1649e-05	6.35791e-06
ENSMUSG00000022095.72|Fam160b2	849	1214	760	363	626	431	222	794	0.000125174	0.000126424	8.25513e-05	9.66341e-05	0.000128551	7.69868e-05	0.000123146	0.000132847
ENSMUSG00000061578.755|Ksr2|101:105;157:161	590	1033	745	319	666	592	192	570	8.69877e-05	0.000107575	7.25451e-05	0.000132732	0.000126014	8.1906e-05	0.000106505	9.53686e-05
ENSMUSG00000004113.405|Cacna1b|247:252	1249	418	661	212	515	627	275	883	0.000184149	4.35299e-05	4.82118e-05	0.000140579	0.000111805	6.33357e-05	0.000152546	0.000147738
ENSMUSG00000042529.476|Kcnj12	1083	780	485	757	911	596	259	865	0.000159674	8.1228e-05	0.000172152	0.000133629	8.20357e-05	0.000112037	0.00014367	0.000144726
ENSMUSG00000031028.584|Tub|206:210	318	201	205	112	179	281	103	507	4.68849e-05	2.09318e-05	2.54704e-05	6.30027e-05	3.46749e-05	2.20138e-05	5.71353e-05	8.48279e-05
ENSMUSG00000061578.1075|Ksr2|151:155	1019	2473	1981	250	408	593	289	925	0.000150238	0.000257534	5.68535e-05	0.000132956	0.000335078	5.01767e-05	0.000160312	0.000154765
ENSMUSG00000022095.277|Fam160b2	894	10463	4556	4890	19357	758	276	986	0.000131808	0.0010896	0.00111205	0.00016995	0.000770629	0.00238056	0.000153101	0.000164971
ENSMUSG00000031028.479|Tub	1988	10518	5971	989	2851	1360	471	945	0.000293104	0.00109533	0.000224913	0.000304924	0.00100997	0.000350622	0.000261269	0.000158111
ENSMUSG00000029636.277|Wasf3|9:14	431	474	322	173	292	171	101	294	6.35452e-05	4.93616e-05	3.93426e-05	3.83397e-05	5.4465e-05	3.59108e-05	5.60259e-05	4.91901e-05
ENSMUSG00000029636.461|Wasf3	586	2064	2070	253	370	417	169	700	8.63979e-05	0.000214942	5.75358e-05	9.34952e-05	0.000350132	4.55034e-05	9.37463e-05	0.000117119
ENSMUSG00000029028.222|Lrrc47	1854	1210	656	917	1119	1021	445	1152	0.000273348	0.000126008	0.000208539	0.000228917	0.00011096	0.000137617	0.000246847	0.000192745
ENSMUSG00000004113.191|Cacna1b	3572	2948	1893	1687	1895	2517	854	2673	0.000526644	0.000307	0.000383648	0.000564334	0.000320193	0.000233051	0.000473724	0.000447229
ENSMUSG00000028439.355|Fam219a	535	57	33	209	161	275	79	282	7.88787e-05	5.93589e-06	4.75295e-05	6.16575e-05	5.58181e-06	1.98001e-05	4.38223e-05	4.71824e-05
ENSMUSG00000029028.84|Lrrc47|5:9;11:15;22:26;28:32;49:53;55:59;71:76;84:88;90:94;105:109	951	517	288	354	599	462	162	682	0.000140212	5.38396e-05	8.05046e-05	0.000103585	4.8714e-05	7.36662e-05	8.98634e-05	0.000114108
ENSMUSG00000043670.151|Diras1|151:156;221:225	2688	1241	635	1689	1947	1553	641	1353	0.00039631	0.000129236	0.000384102	0.000348197	0.000107408	0.000239446	0.00035557	0.000226375
ENSMUSG00000090935.483|Synj2bp	563	141	123	161	161	433	157	586	8.30069e-05	1.46835e-05	3.66137e-05	9.70825e-05	2.08049e-05	1.98001e-05	8.70898e-05	9.80456e-05
ENSMUSG00000029636.495|Wasf3	180	109	175	42	63	53	65	292	2.65386e-05	1.13511e-05	9.55139e-06	1.18831e-05	2.96005e-05	7.74787e-06	3.60563e-05	4.88555e-05
ENSMUSG00000022095.17|Fam160b2|39:43;245:249	2705	1071	590	2285	2425	1527	695	1525	0.000398816	0.000111532	0.000519641	0.000342367	9.97961e-05	0.000298231	0.000385525	0.000255153
ENSMUSG00000031028.42|Tub|56:60	3261	2505	1508	2013	2856	1798	640	1964	0.000480791	0.000260867	0.000457785	0.000403128	0.000255072	0.000351237	0.000355016	0.000328603
ENSMUSG00000031028.505|Tub|28:34	427	322	781	172	151	289	103	1119	6.29555e-05	3.35326e-05	3.91152e-05	6.47964e-05	0.000132103	1.85703e-05	5.71353e-05	0.000187224
ENSMUSG00000042529.489|Kcnj12	515	452	211	549	922	292	109	239	7.59299e-05	4.70706e-05	0.00012485	6.5469e-05	3.56898e-05	0.000113389	6.04636e-05	3.99879e-05
ENSMUSG00000029636.241|Wasf3|10:14;103:110;225:230	1007	1313	750	668	1088	604	279	656	0.000148469	0.000136734	0.000151913	0.000135422	0.000126859	0.000133804	0.000154765	0.000109758
ENSMUSG00000042529.155|Kcnj12|40:44	342	458	191	350	449	244	138	456	5.04234e-05	4.76954e-05	7.95949e-05	5.4707e-05	3.23069e-05	5.52189e-05	7.65503e-05	7.62949e-05
ENSMUSG00000090935.298|Synj2bp	1631	715	614	535	510	907	283	2030	0.000240469	7.4459e-05	0.000121667	0.000203358	0.000103856	6.27208e-05	0.000156984	0.000339646
ENSMUSG00000061578.1170|Ksr2	941	1138	652	531	1162	566	312	684	0.000138738	0.00011851	0.000120757	0.000126902	0.000110283	0.000142905	0.00017307	0.000114442
ENSMUSG00000058297.511|Spock2|67:71	1958	1055	512	1200	2438	1264	583	507	0.000288681	0.000109866	0.000272897	0.0002834	8.66027e-05	0.00029983	0.000323397	8.48279e-05
ENSMUSG00000043670.302|Diras1	1893	1430	765	1173	1743	1076	428	1208	0.000279098	0.000148918	0.000266757	0.000241249	0.000129397	0.000214358	0.000237417	0.000202115
ENSMUSG00000090935.700|Synj2bp	934	423	601	142	237	487	142	889	0.000137706	4.40506e-05	3.22928e-05	0.00010919	0.000101657	2.91467e-05	7.87691e-05	0.000148742
ENSMUSG00000090935.52|Synj2bp	2065	3181	1814	1534	3386	1386	684	1600	0.000304457	0.000331264	0.000348853	0.000310754	0.000306831	0.000416417	0.000379423	0.000267701
ENSMUSG00000061578.677|Ksr2|10:14;54:58;193:197	1143	1012	578	534	1298	801	334	1224	0.00016852	0.000105388	0.000121439	0.000179591	9.77663e-05	0.000159631	0.000185274	0.000204792
ENSMUSG00000061578.514|Ksr2	551	1123	622	746	1512	373	192	485	8.12377e-05	0.000116948	0.000169651	8.363e-05	0.000105209	0.000185949	0.000106505	8.1147e-05
ENSMUSG00000029636.10|Wasf3	6217	3065	1958	2000	2817	3283	1414	5753	0.000916614	0.000319184	0.000454828	0.000736078	0.000331188	0.00034644	0.000784363	0.000962554
ENSMUSG00000058297.45|Spock2	253	640	398	171	215	102	67	81	3.73015e-05	6.66486e-05	3.88878e-05	2.28693e-05	6.73201e-05	2.64411e-05	3.71657e-05	1.35524e-05
ENSMUSG00000061578.1084|Ksr2|97:101	833	1670	1255	241	444	471	191	682	0.000122815	0.000173911	5.48068e-05	0.000105602	0.000212278	5.4604e-05	0.00010595	0.000114108
ENSMUSG00000004113.408|Cacna1b|229:234	556	238	446	96	247	294	93	458	8.19748e-05	2.4785e-05	2.18318e-05	6.59175e-05	7.54391e-05	3.03766e-05	5.15882e-05	7.66295e-05
ENSMUSG00000022095.69|Fam160b2	687	955	555	263	495	308	125	670	0.000101289	9.94522e-05	5.98099e-05	6.90564e-05	9.3876e-05	6.08761e-05	6.9339e-05	0.0001121
ENSMUSG00000090935.11|Synj2bp|168:172	2964	6771	3682	1310	2762	2236	708	2169	0.000437003	0.000705122	0.000297912	0.000501331	0.000622795	0.000339676	0.000392736	0.000362903
ENSMUSG00000029636.119|Wasf3	1418	1153	760	955	1344	787	305	825	0.000209065	0.000120072	0.00021718	0.000176453	0.000128551	0.000165288	0.000169187	0.000138033
ENSMUSG00000031028.63|Tub|145:157;175:179	350	344	140	316	606	319	195	265	5.16029e-05	3.58236e-05	7.18629e-05	7.15227e-05	2.36804e-05	7.45271e-05	0.000108169	4.4338e-05
ENSMUSG00000022095.23|Fam160b2	2760	2682	1663	1308	1777	1606	782	1663	0.000406925	0.000279299	0.000297458	0.00036008	0.00028129	0.000218539	0.000433785	0.000278242
ENSMUSG00000058297.293|Spock2|83:88	237	1535	592	444	1159	136	40	227	3.49425e-05	0.000159853	0.000100972	3.04924e-05	0.000100134	0.000142536	2.21885e-05	3.79801e-05
ENSMUSG00000029028.175|Lrrc47	882	281	170	593	806	598	221	510	0.000130039	2.92629e-05	0.000134857	0.000134077	2.87548e-05	9.91235e-05	0.000122591	8.53298e-05
ENSMUSG00000032194.224|Kank2	3164	8512	4725	1879	3925	2040	599	2404	0.00046649	0.000886427	0.000427311	0.000457386	0.000799214	0.000482704	0.000332273	0.000402221
ENSMUSG00000029636.273|Wasf3	684	667	386	263	562	440	158	461	0.000100847	6.94604e-05	5.98099e-05	9.8652e-05	6.52903e-05	6.91159e-05	8.76445e-05	7.71314e-05
ENSMUSG00000061578.1092|Ksr2	862	1938	1374	290	595	691	155	756	0.00012709	0.00020182	6.59501e-05	0.000154928	0.000232406	7.31743e-05	8.59804e-05	0.000126489
ENSMUSG00000061578.897|Ksr2|214:218	543	271	157	177	287	339	166	555	8.00582e-05	2.82215e-05	4.02523e-05	7.60069e-05	2.65559e-05	3.52958e-05	9.20822e-05	9.28589e-05
ENSMUSG00000061578.832|Ksr2|47:51;89:93;164:168	1576	592	489	554	704	900	479	1498	0.00023236	6.165e-05	0.000125987	0.000201788	8.27123e-05	8.65794e-05	0.000265707	0.000250635
ENSMUSG00000004113.135|Cacna1b	1075	920	773	236	394	624	225	1042	0.000158495	9.58074e-05	5.36697e-05	0.000139906	0.00013075	4.84549e-05	0.00012481	0.00017434
ENSMUSG00000035202.84|Lars2|66:70;118:122	1148	568	377	533	878	612	263	913	0.000169257	5.91507e-05	0.000121212	0.000137216	6.3768e-05	0.000107978	0.000145889	0.000152757
ENSMUSG00000058297.532|Spock2	1416	1000	553	786	1431	948	337	1019	0.00020877	0.000104138	0.000178747	0.00021255	9.35377e-05	0.000175987	0.000186938	0.000170492
ENSMUSG00000058297.14|Spock2	2219	23278	10028	8217	20557	1999	1362	1514	0.000327162	0.00242414	0.00186866	0.000448194	0.00169619	0.00252814	0.000755518	0.000253312
ENSMUSG00000042529.145|Kcnj12|100:104	892	593	329	479	802	460	238	791	0.000131514	6.17541e-05	0.000108931	0.000103136	5.5649e-05	9.86316e-05	0.000132021	0.000132345
ENSMUSG00000029636.86|Wasf3|123:127	583	1561	1182	109	192	258	134	458	8.59556e-05	0.00016256	2.47881e-05	5.78459e-05	0.00019993	2.36126e-05	7.43314e-05	7.66295e-05
ENSMUSG00000022095.163|Fam160b2|50:54	751	607	366	679	800	468	230	461	0.000110725	6.32121e-05	0.000154414	0.00010493	6.19074e-05	9.83856e-05	0.000127584	7.71314e-05
ENSMUSG00000029636.252|Wasf3	1575	716	370	887	1155	647	288	638	0.000232213	7.45631e-05	0.000201716	0.000145063	6.2584e-05	0.000142044	0.000159757	0.000106746
ENSMUSG00000058297.494|Spock2	263	1588	821	312	656	186	136	274	3.87759e-05	0.000165372	7.09532e-05	4.17029e-05	0.000138869	8.06762e-05	7.54408e-05	4.58439e-05
ENSMUSG00000058297.186|Spock2	1363	347	181	1036	1207	789	354	635	0.000200956	3.61361e-05	0.000235601	0.000176901	3.06154e-05	0.000148439	0.000196368	0.000106244
ENSMUSG00000004113.361|Cacna1b	567	273	453	121	166	267	151	620	8.35966e-05	2.84298e-05	2.75171e-05	5.98638e-05	7.66231e-05	2.0415e-05	8.37615e-05	0.000103734
ENSMUSG00000061578.490|Ksr2	719	2667	1394	1263	3622	534	192	736	0.000106007	0.000277737	0.000287224	0.000119728	0.000235789	0.000445441	0.000106505	0.000123143
ENSMUSG00000028439.260|Fam219a	603	406	226	404	466	541	134	448	8.89044e-05	4.22802e-05	9.18753e-05	0.000121297	3.8227e-05	5.73096e-05	7.43314e-05	7.49564e-05
ENSMUSG00000035202.75|Lars2	517	514	321	191	332	319	131	494	7.62248e-05	5.35272e-05	4.34361e-05	7.15227e-05	5.42958e-05	4.083e-05	7.26673e-05	8.26528e-05
ENSMUSG00000061578.1098|Ksr2	476	1697	999	241	538	407	130	598	7.01799e-05	0.000176723	5.48068e-05	9.12531e-05	0.000168977	6.61643e-05	7.21126e-05	0.000100053
ENSMUSG00000038916.56|Soga3	397	38	56	42	79	206	85	352	5.85324e-05	3.95726e-06	9.55139e-06	4.61871e-05	9.47217e-06	9.71558e-06	4.71505e-05	5.88943e-05
ENSMUSG00000004113.115|Cacna1b|55:59;71:76;192:196	807	314	167	390	582	532	219	624	0.000118981	3.26995e-05	8.86915e-05	0.000119279	2.82474e-05	7.15755e-05	0.000121482	0.000104404
ENSMUSG00000029636.218|Wasf3|148:152;241:248	262	1384	1011	57	80	120	45	447	3.86284e-05	0.000144128	1.29626e-05	2.69051e-05	0.000171006	9.83856e-06	2.4962e-05	7.47891e-05
ENSMUSG00000029636.165|Wasf3	139	275	197	61	125	166	64	299	2.04937e-05	2.86381e-05	1.38723e-05	3.72187e-05	3.33217e-05	1.53728e-05	3.55016e-05	5.00267e-05
ENSMUSG00000029028.97|Lrrc47	895	1159	1353	214	489	431	216	783	0.000131956	0.000120696	4.86666e-05	9.66341e-05	0.000228854	6.01382e-05	0.000119818	0.000131006
ENSMUSG00000058297.12|Spock2	1866	20988	9141	6829	18997	1915	1149	1378	0.000275117	0.00218566	0.00155301	0.00042936	0.00154616	0.00233629	0.000637364	0.000230558
ENSMUSG00000090935.696|Synj2bp	1727	333	461	363	338	774	350	1546	0.000254623	3.46781e-05	8.25513e-05	0.000173538	7.79762e-05	4.15679e-05	0.000194149	0.000258666
ENSMUSG00000004113.267|Cacna1b	1421	2154	1543	596	941	867	446	1552	0.000209508	0.000224314	0.000135539	0.000194389	0.000260992	0.000115726	0.000247402	0.00025967
ENSMUSG00000028439.233|Fam219a	1071	6060	3158	965	3475	696	250	886	0.000157905	0.000631079	0.000219455	0.00015605	0.000534163	0.000427363	0.000138678	0.00014824
ENSMUSG00000031028.531|Tub	2266	723	430	995	906	1477	488	1683	0.000334092	7.52921e-05	0.000226277	0.000331157	7.27327e-05	0.000111422	0.000270699	0.000281588
ENSMUSG00000061578.407|Ksr2	261	576	353	115	265	247	74	427	3.8481e-05	5.99838e-05	2.61526e-05	5.53796e-05	5.97085e-05	3.25902e-05	4.10487e-05	7.14428e-05
ENSMUSG00000061578.24|Ksr2	935	267	154	633	724	597	204	471	0.000137853	2.7805e-05	0.000143953	0.000133853	2.60485e-05	8.9039e-05	0.000113161	7.88046e-05
ENSMUSG00000061578.109|Ksr2	823	644	353	436	820	479	159	553	0.00012134	6.70652e-05	9.91525e-05	0.000107396	5.97085e-05	0.000100845	8.81992e-05	9.25243e-05
ENSMUSG00000028439.191|Fam219a|9:16	1980	1001	630	1205	1789	1144	583	1226	0.000291925	0.000104243	0.000274034	0.000256495	0.000106562	0.000220015	0.000323397	0.000205126
ENSMUSG00000043670.71|Diras1	363	865	431	301	647	279	180	280	5.35195e-05	9.00798e-05	6.84516e-05	6.25543e-05	7.29019e-05	7.95694e-05	9.98482e-05	4.68477e-05
ENSMUSG00000090935.41|Synj2bp	2318	3228	1801	1559	3768	1788	673	2119	0.000341758	0.000336159	0.000354539	0.000400886	0.000304632	0.000463396	0.000373321	0.000354537
ENSMUSG00000029028.182|Lrrc47|97:101	824	704	371	1090	1585	428	323	375	0.000121488	7.33135e-05	0.000247881	9.59615e-05	6.27531e-05	0.000194927	0.000179172	6.27425e-05
ENSMUSG00000090935.649|Synj2bp	1022	476	327	483	640	659	271	992	0.00015068	4.95699e-05	0.000109841	0.000147754	5.53107e-05	7.87085e-05	0.000150327	0.000165975
ENSMUSG00000058297.90|Spock2|171:176	657	666	387	368	604	582	169	662	9.6866e-05	6.93562e-05	8.36884e-05	0.00013049	6.54595e-05	7.42811e-05	9.37463e-05	0.000110761
ENSMUSG00000031028.183|Tub	669	957	931	227	339	606	267	807	9.86352e-05	9.96605e-05	5.1623e-05	0.000135871	0.000157475	4.16909e-05	0.000148108	0.000135022
ENSMUSG00000035279.45|Ssc5d|188:193;244:248	2531	4387	2341	1948	4018	2146	873	1939	0.000373162	0.000456855	0.000443003	0.000481153	0.00039597	0.000494142	0.000484264	0.000324421
ENSMUSG00000029636.318|Wasf3	538	65	163	91	137	358	81	654	7.9321e-05	6.769e-06	2.06947e-05	8.02668e-05	2.75708e-05	1.68485e-05	4.49317e-05	0.000109423
ENSMUSG00000031028.489|Tub	2420	8878	9304	723	961	1632	809	2555	0.000356797	0.000924541	0.00016442	0.000365909	0.00157373	0.000118186	0.000448762	0.000427486
ENSMUSG00000022095.31|Fam160b2|161:165	1851	696	495	890	881	1123	555	1433	0.000272905	7.24804e-05	0.000202399	0.000251787	8.37272e-05	0.000108347	0.000307865	0.00023976
ENSMUSG00000061578.905|Ksr2|166:170	971	976	987	252	234	455	209	1078	0.000143161	0.000101639	5.73083e-05	0.000102015	0.000166947	2.87778e-05	0.000115935	0.000180364
ENSMUSG00000004113.88|Cacna1b|54:58;217:221;233:238	1157	660	422	588	801	752	381	943	0.000170584	6.87314e-05	0.000133719	0.000168605	7.13796e-05	9.85086e-05	0.000211345	0.000157776
ENSMUSG00000043670.174|Diras1	2155	12243	5652	4795	14264	1214	665	1131	0.000317726	0.00127497	0.00109045	0.00027219	0.000956012	0.00175422	0.000368884	0.000189231
ENSMUSG00000061578.1160|Ksr2	845	877	522	562	756	603	350	826	0.000124584	9.13294e-05	0.000127807	0.000135198	8.82941e-05	9.29744e-05	0.000194149	0.000138201
ENSMUSG00000029636.91|Wasf3	483	1595	1217	202	277	281	120	526	7.1212e-05	0.000166101	4.59376e-05	6.30027e-05	0.000205851	3.4066e-05	6.65655e-05	8.80068e-05
ENSMUSG00000031028.55|Tub	1662	1280	765	892	1458	937	464	1016	0.00024504	0.000133297	0.000202853	0.000210084	0.000129397	0.000179308	0.000257386	0.00016999
ENSMUSG00000034801.145|Sos2|188:192;251:255	88	9	9	14	17	11	4	101	1.29744e-05	9.37246e-07	3.1838e-06	2.4663e-06	1.52231e-06	2.09069e-06	2.21885e-06	1.68986e-05
ENSMUSG00000058297.173|Spock2	2817	658	428	1306	818	1067	575	1569	0.000415329	6.85231e-05	0.000297003	0.000239231	7.23944e-05	0.000100599	0.000318959	0.000262515
ENSMUSG00000035202.5|Lars2	593	300	186	203	373	382	150	361	8.743e-05	3.12415e-05	4.61651e-05	8.56479e-05	3.14611e-05	4.58723e-05	8.32068e-05	6.04001e-05
ENSMUSG00000031028.200|Tub	1738	2912	2271	729	1042	1144	421	1433	0.000256245	0.000303251	0.000165785	0.000256495	0.00038413	0.000128147	0.000233534	0.00023976
ENSMUSG00000061578.1308|Ksr2	393	355	184	414	670	437	224	395	5.79426e-05	3.69692e-05	9.41494e-05	9.79794e-05	3.11228e-05	8.2398e-05	0.000124256	6.60888e-05
ENSMUSG00000034801.231|Sos2|158:166	569	11	19	72	102	251	31	547	8.38915e-05	1.14552e-06	1.63738e-05	5.62765e-05	3.21377e-06	1.25442e-05	1.71961e-05	9.15204e-05
ENSMUSG00000031028.486|Tub	1077	4476	3863	290	624	545	319	1006	0.000158789	0.000466124	6.59501e-05	0.000122194	0.00065341	7.67408e-05	0.000176953	0.000168317
ENSMUSG00000004113.154|Cacna1b|136:140;193:197;201:205;216:220	104	35	40	78	70	56	10	130	1.53334e-05	3.64485e-06	1.77383e-05	1.25557e-05	6.76583e-06	8.60874e-06	5.54712e-06	2.17507e-05
ENSMUSG00000061578.248|Ksr2	986	865	490	542	1002	637	267	578	0.000145373	9.00798e-05	0.000123258	0.000142821	8.28815e-05	0.000123228	0.000148108	9.67071e-05
ENSMUSG00000090935.25|Synj2bp	1876	4397	2857	1144	1968	1171	500	1542	0.000276591	0.000457897	0.000260162	0.000262549	0.00048325	0.000242029	0.000277356	0.000257997
ENSMUSG00000061578.844|Ksr2	713	273	282	163	263	432	99	709	0.000105122	2.84298e-05	3.70685e-05	9.68583e-05	4.76991e-05	3.23443e-05	5.49165e-05	0.000118625
ENSMUSG00000031028.75|Tub|73:85;103:107;236:240	279	604	327	341	607	301	90	320	4.11349e-05	6.28996e-05	7.75482e-05	6.74869e-05	5.53107e-05	7.46501e-05	4.99241e-05	5.35403e-05
ENSMUSG00000035202.21|Lars2	2476	1730	1127	1027	1438	1713	672	2374	0.000365053	0.00018016	0.000233554	0.00038407	0.000190627	0.000176848	0.000372767	0.000397202
ENSMUSG00000029636.19|Wasf3	1581	212	216	394	357	961	336	3482	0.000233098	2.20774e-05	8.96011e-05	0.000215465	3.65355e-05	4.39046e-05	0.000186383	0.000582585
ENSMUSG00000029636.57|Wasf3|133:139	3592	5566	3260	2111	3922	2351	947	2331	0.000529593	0.000579635	0.000480071	0.000527116	0.000551416	0.000482336	0.000525312	0.000390007
ENSMUSG00000043670.182|Diras1|35:39;132:136;166:170;180:189;195:202;235:239	5061	3377	1496	3541	5891	3077	1183	3481	0.000746177	0.000351676	0.000805273	0.000689891	0.000253042	0.000724487	0.000656224	0.000582418
ENSMUSG00000061578.3|Ksr2|118:123;226:236	688	631	286	667	1285	460	178	450	0.000101436	6.57114e-05	0.000151685	0.000103136	4.83757e-05	0.000158032	9.87388e-05	7.5291e-05
ENSMUSG00000031028.550|Tub	421	497	296	524	749	494	170	479	6.20709e-05	5.17568e-05	0.000119165	0.000110759	5.00672e-05	9.21135e-05	9.43011e-05	8.01431e-05
ENSMUSG00000038916.38|Soga3	601	90	218	84	136	347	111	618	8.86095e-05	9.37246e-06	1.91028e-05	7.78005e-05	3.68738e-05	1.67256e-05	6.1573e-05	0.0001034
ENSMUSG00000031028.146|Tub	1493	988	645	603	803	915	334	1122	0.000220123	0.000102889	0.000137131	0.000205151	0.000109099	9.87546e-05	0.000185274	0.000187726
ENSMUSG00000004113.43|Cacna1b	235	133	91	337	415	234	75	191	3.46476e-05	1.38504e-05	7.66385e-05	5.24649e-05	1.53923e-05	5.10375e-05	4.16034e-05	3.19568e-05
ENSMUSG00000061578.1074|Ksr2|157:161	1713	3616	2969	446	821	908	316	1564	0.000252559	0.000376565	0.000101427	0.000203582	0.000502194	0.000100968	0.000175289	0.000261678
ENSMUSG00000058297.510|Spock2	1525	966	541	718	868	972	359	1452	0.000224841	0.000100598	0.000163283	0.000217931	9.15079e-05	0.000106748	0.000199142	0.000242939
ENSMUSG00000058297.114|Spock2|27:32	363	155	104	136	382	191	83	74	5.35195e-05	1.61415e-05	3.09283e-05	4.28239e-05	1.75912e-05	4.69791e-05	4.60411e-05	1.23812e-05
ENSMUSG00000022095.91|Fam160b2|121:125	256	158	93	179	183	110	106	158	3.77438e-05	1.64539e-05	4.07071e-05	2.4663e-05	1.57306e-05	2.25057e-05	5.87995e-05	2.64355e-05
ENSMUSG00000029636.75|Wasf3	272	1866	1395	63	106	171	94	339	4.01028e-05	0.000194322	1.43271e-05	3.83397e-05	0.000235958	1.30361e-05	5.21429e-05	5.67192e-05
ENSMUSG00000090935.492|Synj2bp	1074	313	502	243	253	676	222	1193	0.000158347	3.25953e-05	5.52616e-05	0.000151565	8.49112e-05	3.11145e-05	0.000123146	0.000199605
ENSMUSG00000061578.345|Ksr2|24:28	591	215	127	144	249	321	160	456	8.71351e-05	2.23898e-05	3.27476e-05	7.19711e-05	2.14815e-05	3.06225e-05	8.87539e-05	7.62949e-05
ENSMUSG00000032194.301|Kank2|16:20	1383	476	279	667	570	1053	488	1285	0.000203905	4.95699e-05	0.000151685	0.000236092	4.71917e-05	7.00998e-05	0.000270699	0.000214998
ENSMUSG00000042529.334|Kcnj12|66:70;105:111;127:135;172:177;187:191;247:257	1245	1298	725	1005	1785	986	489	964	0.000183559	0.000135172	0.000228551	0.00022107	0.000122631	0.000219523	0.000271254	0.00016129
ENSMUSG00000031028.369|Tub	862	760	482	490	751	541	269	664	0.00012709	7.91452e-05	0.000111433	0.000121297	8.15283e-05	9.23595e-05	0.000149218	0.000111096
ENSMUSG00000031028.177|Tub	1011	1025	968	217	327	747	200	1168	0.000149059	0.000106742	4.93489e-05	0.000167484	0.000163733	4.02151e-05	0.000110942	0.000195422
ENSMUSG00000031028.83|Tub	974	1560	1038	615	1203	519	195	797	0.000143603	0.000162456	0.00013986	0.000116365	0.000175573	0.000147947	0.000108169	0.000133349
ENSMUSG00000061578.160|Ksr2	914	341	181	463	546	605	324	550	0.000134757	3.55112e-05	0.000105293	0.000135646	3.06154e-05	6.71482e-05	0.000179727	9.20223e-05
ENSMUSG00000032194.214|Kank2	583	302	238	234	274	417	186	786	8.59556e-05	3.14498e-05	5.32149e-05	9.34952e-05	4.02567e-05	3.36971e-05	0.000103176	0.000131508
ENSMUSG00000029028.22|Lrrc47|10:15;17:21;23:27;39:44;46:50;52:56;73:77;89:94;96:100;112:116;119:123;125:129;141:146;148:152;169:173;175:179;191:195;198:202;204:208;231:235;250:254;256:260	912	990	415	1089	1766	594	399	604	0.000134462	0.000103097	0.000247654	0.00013318	7.01955e-05	0.000217186	0.00022133	0.000101057
ENSMUSG00000061578.686|Ksr2|139:143	1563	315	222	468	503	1033	384	1625	0.000230444	3.28036e-05	0.00010643	0.000231608	3.75504e-05	6.186e-05	0.000213009	0.000271884
ENSMUSG00000061578.99|Ksr2|182:186	328	537	291	378	698	399	115	440	4.83593e-05	5.59224e-05	8.59625e-05	8.94594e-05	4.92214e-05	8.58415e-05	6.37919e-05	7.36179e-05
ENSMUSG00000090935.144|Synj2bp	764	3258	2574	362	888	502	208	1216	0.000112642	0.000339283	8.23239e-05	0.000112553	0.000435381	0.000109208	0.00011538	0.000203453
ENSMUSG00000061578.687|Ksr2	1464	357	278	324	466	905	333	1402	0.000215847	3.71774e-05	7.36822e-05	0.000202909	4.70226e-05	5.73096e-05	0.000184719	0.000234573
ENSMUSG00000090935.283|Synj2bp	1886	305	301	631	757	1243	347	1974	0.000278066	3.17622e-05	0.000143498	0.000278692	5.09129e-05	9.30974e-05	0.000192485	0.000330277
ENSMUSG00000031028.503|Tub|3:9;40:46	486	295	461	200	253	461	147	778	7.16543e-05	3.07208e-05	4.54828e-05	0.00010336	7.79762e-05	3.11145e-05	8.15427e-05	0.00013017
ENSMUSG00000004113.209|Cacna1b|40:44;230:234	2595	4908	3267	1048	1696	1733	444	2769	0.000382598	0.000511112	0.00023833	0.000388554	0.0005526	0.000208578	0.000246292	0.000463291
ENSMUSG00000031028.488|Tub	2118	8334	7588	686	1076	1592	665	2401	0.000312271	0.00086789	0.000156006	0.000356941	0.00128348	0.000132329	0.000368884	0.000401719
ENSMUSG00000061578.1294|Ksr2	984	376	231	354	417	431	285	683	0.000145078	3.91561e-05	8.05046e-05	9.66341e-05	3.90727e-05	5.12835e-05	0.000158093	0.000114275
ENSMUSG00000061578.242|Ksr2	416	886	437	381	873	327	211	359	6.13337e-05	9.22667e-05	8.66448e-05	7.33164e-05	7.39167e-05	0.000107363	0.000117044	6.00655e-05
ENSMUSG00000004113.126|Cacna1b	1979	1819	1299	586	991	1092	410	1271	0.000291777	0.000189428	0.000133265	0.000244836	0.00021972	0.000121875	0.000227432	0.000212655
ENSMUSG00000022095.15|Fam160b2	2256	739	451	1193	1310	1213	394	1067	0.000332617	7.69583e-05	0.000271305	0.000271966	7.62848e-05	0.000161106	0.000218557	0.000178523
ENSMUSG00000043670.111|Diras1|238:242	555	349	163	471	878	212	207	210	8.18274e-05	3.63443e-05	0.000107112	4.75323e-05	2.75708e-05	0.000107978	0.000114825	3.51358e-05
ENSMUSG00000031028.526|Tub	1465	390	289	557	729	1045	357	1224	0.000215995	4.0614e-05	0.00012667	0.000234298	4.88832e-05	8.96539e-05	0.000198032	0.000204792
ENSMUSG00000029636.101|Wasf3|33:37	779	506	312	341	400	452	198	569	0.000114853	5.26941e-05	7.75482e-05	0.000101342	5.27735e-05	4.91928e-05	0.000109833	9.52013e-05
ENSMUSG00000031028.154|Tub|52:57;137:142	1064	506	292	503	592	712	260	797	0.000156873	5.26941e-05	0.000114389	0.000159637	4.93906e-05	7.28054e-05	0.000144225	0.000133349
ENSMUSG00000029028.91|Lrrc47	102	1153	792	44	76	60	47	207	1.50385e-05	0.000120072	1.00062e-05	1.34525e-05	0.000133964	9.34663e-06	2.60715e-05	3.46339e-05
ENSMUSG00000061578.895|Ksr2	448	208	120	138	207	294	104	321	6.60517e-05	2.16608e-05	3.13831e-05	6.59175e-05	2.02975e-05	2.54573e-05	5.76901e-05	5.37076e-05
ENSMUSG00000043670.76|Diras1	493	1653	916	496	1111	296	146	391	7.26863e-05	0.000172141	0.000112797	6.63659e-05	0.000154938	0.000136633	8.0988e-05	6.54195e-05
ENSMUSG00000042529.328|Kcnj12	1557	11776	7576	1266	3539	1211	436	2153	0.000229559	0.00122633	0.000287906	0.000271517	0.00128145	0.000435233	0.000241854	0.000360226
ENSMUSG00000042529.477|Kcnj12|53:57	1114	499	308	724	841	596	301	708	0.000164245	5.19651e-05	0.000164648	0.000133629	5.20969e-05	0.000103428	0.000166968	0.000118458
ENSMUSG00000090935.679|Synj2bp	234	429	513	46	83	139	34	536	3.45002e-05	4.46754e-05	1.0461e-05	3.11651e-05	8.67718e-05	1.02075e-05	1.88602e-05	8.96799e-05
ENSMUSG00000090935.4|Synj2bp|210:214	2718	13052	4325	1268	3675	1708	908	2250	0.000400733	0.00135922	0.000288361	0.000382949	0.000731556	0.000451959	0.000503679	0.000376455
ENSMUSG00000043670.144|Diras1|40:44;193:198	946	579	301	529	803	373	190	402	0.000139475	6.02962e-05	0.000120302	8.363e-05	5.09129e-05	9.87546e-05	0.000105395	6.726e-05
ENSMUSG00000061578.753|Ksr2|113:117;169:173	497	735	412	303	636	320	209	362	7.32761e-05	7.65418e-05	6.89065e-05	7.17469e-05	6.96881e-05	7.82166e-05	0.000115935	6.05674e-05
ENSMUSG00000058297.472|Spock2|27:31	757	4841	2205	768	2982	455	218	566	0.00011161	0.000504134	0.000174654	0.000102015	0.000372967	0.000366732	0.000120927	9.46993e-05
ENSMUSG00000029028.174|Lrrc47|145:149	626	300	170	456	572	485	161	436	9.22954e-05	3.12415e-05	0.000103701	0.000108741	2.87548e-05	7.03457e-05	8.93086e-05	7.29486e-05
ENSMUSG00000038916.42|Soga3	584	181	357	110	125	344	135	568	8.61031e-05	1.88491e-05	2.50155e-05	7.71279e-05	6.03851e-05	1.53728e-05	7.48861e-05	9.5034e-05
ENSMUSG00000035279.8|Ssc5d|111:117	1055	576	291	795	1076	657	240	525	0.000155546	5.99838e-05	0.000180794	0.000147305	4.92214e-05	0.000132329	0.000133131	8.78395e-05
ENSMUSG00000022095.91|Fam160b2	396	350	179	255	327	197	58	235	5.8385e-05	3.64485e-05	5.79906e-05	4.41692e-05	3.02771e-05	4.02151e-05	3.21733e-05	3.93186e-05
ENSMUSG00000034801.218|Sos2|236:244	343	7	9	30	39	194	47	391	5.05708e-05	7.28969e-07	6.82242e-06	4.34966e-05	1.52231e-06	4.7963e-06	2.60715e-05	6.54195e-05
ENSMUSG00000058297.310|Spock2	1218	1125	601	2033	3045	517	212	748	0.000179578	0.000117156	0.000462333	0.000115916	0.000101657	0.00037448	0.000117599	0.00012515
ENSMUSG00000061578.15|Ksr2	2075	629	347	1350	1297	1563	675	1530	0.000305931	6.55031e-05	0.000307009	0.000350439	5.86936e-05	0.000159508	0.000374431	0.000255989
ENSMUSG00000004113.186|Cacna1b	2323	5278	3246	1068	1760	1543	564	1609	0.000342496	0.000549643	0.000242878	0.000345955	0.000549047	0.000216448	0.000312858	0.000269207
ENSMUSG00000031028.54|Tub|199:211;229:233	809	1739	822	1735	2822	659	217	704	0.000119276	0.000181097	0.000394563	0.000147754	0.000139038	0.000347055	0.000120373	0.000117789
ENSMUSG00000042529.149|Kcnj12	574	369	213	291	419	378	134	490	8.46287e-05	3.84271e-05	6.61775e-05	8.4751e-05	3.60281e-05	5.15295e-05	7.43314e-05	8.19835e-05
ENSMUSG00000061578.1360|Ksr2|254:258	3116	739	616	827	1120	1788	791	2689	0.000459413	7.69583e-05	0.000188071	0.000400886	0.000104194	0.00013774	0.000438777	0.000449906
ENSMUSG00000031028.396|Tub	956	345	218	459	580	490	224	482	0.00014095	3.59278e-05	0.000104383	0.000109862	3.68738e-05	7.13296e-05	0.000124256	8.0645e-05
ENSMUSG00000043670.170|Diras1|37:42;107:111;204:208;238:242;252:260	3472	2094	1071	3330	5256	1998	920	1981	0.0005119	0.000218066	0.000757289	0.00044797	0.000181155	0.000646394	0.000510335	0.000331448
ENSMUSG00000042529.257|Kcnj12	218	180	128	158	176	79	92	199	3.21412e-05	1.87449e-05	3.59314e-05	1.77125e-05	2.16507e-05	2.16448e-05	5.10335e-05	3.32954e-05
ENSMUSG00000042529.461|Kcnj12	396	251	225	96	191	227	78	267	5.8385e-05	2.61388e-05	2.18318e-05	5.08955e-05	3.80578e-05	2.34896e-05	4.32675e-05	4.46727e-05
ENSMUSG00000022095.31|Fam160b2	1331	1123	816	607	699	699	490	943	0.000196238	0.000116948	0.00013804	0.000156722	0.000138023	8.59644e-05	0.000271809	0.000157776
ENSMUSG00000061578.696|Ksr2	1182	553	541	373	490	938	241	1759	0.00017427	5.75886e-05	8.48255e-05	0.000210308	9.15079e-05	6.02612e-05	0.000133686	0.000294304
ENSMUSG00000058297.107|Spock2|69:74	1489	1699	1232	627	1564	1156	402	1102	0.000219533	0.000176931	0.000142589	0.000259186	0.000208388	0.000192344	0.000222994	0.000184379
ENSMUSG00000028439.199|Fam219a	1624	533	328	390	688	1020	318	1043	0.000239437	5.55058e-05	8.86915e-05	0.000228693	5.54798e-05	8.46116e-05	0.000176398	0.000174508
ENSMUSG00000090935.57|Synj2bp|168:172	829	281	626	102	249	282	95	863	0.000122225	2.92629e-05	2.31962e-05	6.3227e-05	0.000105885	3.06225e-05	5.26976e-05	0.000144391
ENSMUSG00000031028.502|Tub	1288	1307	2063	270	281	1000	302	1799	0.000189899	0.000136109	6.14018e-05	0.000224209	0.000348948	3.4558e-05	0.000167523	0.000300997
ENSMUSG00000061578.1347|Ksr2	1183	826	417	1039	1543	880	433	943	0.000174418	8.60184e-05	0.000236283	0.000197304	7.05338e-05	0.000189761	0.00024019	0.000157776
ENSMUSG00000061578.1306|Ksr2	478	408	214	414	673	400	146	379	7.04748e-05	4.24885e-05	9.41494e-05	8.96836e-05	3.61972e-05	8.27669e-05	8.0988e-05	6.34118e-05
ENSMUSG00000029028.94|Lrrc47|11:16;24:28;30:34;45:49	1328	1052	845	474	714	809	279	1169	0.000195796	0.000109554	0.000107794	0.000181385	0.000142928	8.78092e-05	0.000154765	0.000195589
ENSMUSG00000022095.36|Fam160b2|131:135	704	335	255	282	357	355	163	461	0.000103795	3.48864e-05	6.41308e-05	7.95942e-05	4.31322e-05	4.39046e-05	9.04181e-05	7.71314e-05
ENSMUSG00000004113.376|Cacna1b	1086	762	547	456	734	709	244	1081	0.000160116	7.93535e-05	0.000103701	0.000158964	9.25228e-05	9.02688e-05	0.00013535	0.000180866
ENSMUSG00000035202.30|Lars2	1941	3203	2125	978	1510	1495	703	1945	0.000286175	0.000333556	0.000222411	0.000335193	0.000359435	0.000185703	0.000389963	0.000325424
ENSMUSG00000061578.1100|Ksr2	2021	7867	5532	850	2354	1257	477	2106	0.00029797	0.000819257	0.000193302	0.000281831	0.000935715	0.0002895	0.000264598	0.000352362
ENSMUSG00000042529.141|Kcnj12	397	560	320	331	383	330	146	585	5.85324e-05	5.83175e-05	7.52741e-05	7.3989e-05	5.41267e-05	4.71021e-05	8.0988e-05	9.78783e-05
ENSMUSG00000022095.25|Fam160b2|197:201	3063	1027	558	1589	1580	2045	743	1699	0.000451599	0.00010695	0.000361361	0.000458508	9.43834e-05	0.000194312	0.000412151	0.000284265
ENSMUSG00000031028.9|Tub|22:27;254:258	966	356	175	953	1016	417	152	558	0.000142424	3.70733e-05	0.000216726	9.34952e-05	2.96005e-05	0.00012495	8.43162e-05	9.33608e-05
ENSMUSG00000004113.102|Cacna1b	1367	2660	1460	880	1940	712	274	855	0.000201546	0.000277008	0.000200124	0.000159637	0.000246953	0.000238585	0.000151991	0.000143053
ENSMUSG00000004113.407|Cacna1b	962	273	533	133	303	385	166	690	0.000141834	2.84298e-05	3.02461e-05	8.63205e-05	9.01547e-05	3.72636e-05	9.20822e-05	0.000115446
ENSMUSG00000029028.31|Lrrc47|19:23;35:40;42:46;58:62;65:69;71:75;87:92;94:98;115:119;121:125;137:141;144:148;150:154;177:181;196:200;202:206;218:222;225:229;250:254	1697	915	451	2060	3500	1108	468	1310	0.0002502	9.52867e-05	0.000468473	0.000248424	7.62848e-05	0.000430437	0.000259605	0.00021918
ENSMUSG00000028439.244|Fam219a	779	4331	2153	448	1257	435	182	523	0.000114853	0.000451024	0.000101882	9.75309e-05	0.000364171	0.000154588	0.000100958	8.75049e-05
ENSMUSG00000061578.611|Ksr2	2784	6634	3664	1518	3371	1948	699	2140	0.000410464	0.000690855	0.000345215	0.000436759	0.00061975	0.000414572	0.000387744	0.000358051
ENSMUSG00000029636.264|Wasf3	1017	678	416	481	841	524	247	734	0.000149943	7.06059e-05	0.000109386	0.000117486	7.03647e-05	0.000103428	0.000137014	0.000122808
ENSMUSG00000035279.44|Ssc5d	4903	18678	9840	4022	10002	3344	1260	3633	0.000722882	0.0019451	0.000914659	0.000749755	0.0016644	0.00123007	0.000698937	0.000607849
ENSMUSG00000029636.106|Wasf3|3:7	2225	1195	777	805	1032	1239	424	1672	0.000328047	0.000124445	0.000183068	0.000277795	0.000131426	0.000126917	0.000235198	0.000279748
ENSMUSG00000058297.15|Spock2	2588	25465	10920	9667	25757	2185	1544	1687	0.000381566	0.00265189	0.00219841	0.000489897	0.00184707	0.00316765	0.000856475	0.000282258
ENSMUSG00000043670.216|Diras1|31:35;64:76;100:105;108:112;117:121;231:235	2832	2797	1521	2327	4124	1599	891	1876	0.000417541	0.000291275	0.000529193	0.00035851	0.000257271	0.000507178	0.000494248	0.00031388
ENSMUSG00000029636.140|Wasf3	1310	991	513	780	1383	805	245	788	0.000193142	0.000103201	0.000177383	0.000180488	8.67718e-05	0.000170084	0.000135904	0.000131843
ENSMUSG00000058297.307|Spock2	1044	666	324	849	1305	633	311	881	0.000153924	6.93562e-05	0.000193075	0.000141924	5.48033e-05	0.000160492	0.000172515	0.000147403
ENSMUSG00000058297.449|Spock2|165:169	1953	533	289	1235	1310	1471	501	1108	0.000287944	5.55058e-05	0.000280856	0.000329812	4.88832e-05	0.000161106	0.000277911	0.000185383
ENSMUSG00000061578.854|Ksr2	427	90	86	175	135	240	98	592	6.29555e-05	9.37246e-06	3.97975e-05	5.38102e-05	1.45465e-05	1.66026e-05	5.43618e-05	9.90495e-05
ENSMUSG00000061578.1142|Ksr2	2246	1668	1150	1349	1633	1504	527	1922	0.000331143	0.000173703	0.000306782	0.00033721	0.000194518	0.00020083	0.000292333	0.000321576
ENSMUSG00000034801.124|Sos2	1192	503	497	355	356	828	282	1294	0.000175745	5.23817e-05	8.0732e-05	0.000185645	8.40655e-05	4.37816e-05	0.000156429	0.000216503
ENSMUSG00000061578.1087|Ksr2	1303	2415	1575	457	822	814	245	1124	0.00019211	0.000251494	0.000103928	0.000182506	0.000266405	0.000101091	0.000135904	0.00018806
ENSMUSG00000061578.471|Ksr2	116	563	663	254	765	59	40	234	1.71027e-05	5.863e-05	5.77632e-05	1.32283e-05	0.000112144	9.40813e-05	2.21885e-05	3.91513e-05
ENSMUSG00000031028.40|Tub|68:72	3971	1269	770	2626	2724	1999	935	1949	0.000585471	0.000132152	0.000597189	0.000448194	0.000130242	0.000335003	0.000518656	0.000326094
ENSMUSG00000004113.122|Cacna1b	2963	2434	1588	1297	1923	1907	712	1923	0.000436855	0.000253473	0.000294956	0.000427567	0.000268604	0.000236494	0.000394955	0.000321744
ENSMUSG00000061578.316|Ksr2|198:202	2644	1720	927	1594	2471	1353	432	1310	0.000389823	0.000179118	0.000362498	0.000303355	0.000156798	0.000303889	0.000239636	0.00021918
ENSMUSG00000061578.1328|Ksr2	1587	1077	501	1934	3009	1011	395	955	0.000233982	0.000112157	0.000439819	0.000226675	8.47421e-05	0.000370053	0.000219111	0.000159784
ENSMUSG00000058297.291|Spock2|95:100	971	14237	5389	4344	13291	760	329	821	0.000143161	0.00148262	0.000987887	0.000170399	0.000911527	0.00163455	0.0001825	0.000137364
ENSMUSG00000031028.1|Tub|41:45;70:75	2965	1050	452	3256	3840	2578	1185	2188	0.00043715	0.000109345	0.00074046	0.000578011	7.64539e-05	0.000472251	0.000657334	0.000366082
ENSMUSG00000061578.617|Ksr2|146:150;185:189	1538	928	564	547	802	876	272	1081	0.000226758	9.66405e-05	0.000124396	0.000196407	9.53983e-05	9.86316e-05	0.000150882	0.000180866
ENSMUSG00000022095.122|Fam160b2	3594	1035	553	2030	2098	1805	727	2205	0.000529888	0.000107783	0.000461651	0.000404697	9.35377e-05	0.000258016	0.000403276	0.000368926
ENSMUSG00000028439.188|Fam219a|1:17;27:34	724	1942	904	1262	2628	618	278	643	0.000106744	0.000202237	0.000286997	0.000138561	0.000152908	0.000323197	0.00015421	0.000107582
ENSMUSG00000029636.210|Wasf3|196:200	286	641	853	77	86	166	47	412	4.21669e-05	6.67528e-05	1.75109e-05	3.72187e-05	0.000144281	1.05765e-05	2.60715e-05	6.89331e-05
ENSMUSG00000043670.149|Diras1|10:14;163:168;233:237	1845	456	236	1017	1152	1009	513	981	0.000272021	4.74871e-05	0.00023128	0.000226227	3.99184e-05	0.000141675	0.000284567	0.000164134
ENSMUSG00000061578.1087|Ksr2|79:83	1010	654	482	246	313	479	182	729	0.000148911	6.81066e-05	5.59439e-05	0.000107396	8.15283e-05	3.84934e-05	0.000100958	0.000121971
ENSMUSG00000022095.48|Fam160b2|59:63	177	263	170	56	80	66	50	111	2.60963e-05	2.73884e-05	1.27352e-05	1.47978e-05	2.87548e-05	9.83856e-06	2.77356e-05	1.85718e-05
ENSMUSG00000061578.309|Ksr2	1546	2016	1391	939	1299	1020	313	1000	0.000227937	0.000209943	0.000213542	0.000228693	0.000235282	0.000159754	0.000173625	0.000167313
ENSMUSG00000058297.289|Spock2	312	4269	1646	987	3631	324	123	273	4.60003e-05	0.000444567	0.000224458	7.26437e-05	0.000278414	0.000446548	6.82296e-05	4.56765e-05
ENSMUSG00000004113.20|Cacna1b	1983	1654	740	3111	4355	1297	583	958	0.000292367	0.000172245	0.000707485	0.000290799	0.000125168	0.000535587	0.000323397	0.000160286
ENSMUSG00000061578.510|Ksr2	1194	3083	1624	1596	3601	822	403	1014	0.000176039	0.000321059	0.000362953	0.0001843	0.000274693	0.000442858	0.000223549	0.000169656
ENSMUSG00000061578.858|Ksr2	372	166	100	182	228	149	81	779	5.48465e-05	1.7287e-05	4.13894e-05	3.34072e-05	1.69146e-05	2.80399e-05	4.49317e-05	0.000130337
ENSMUSG00000031028.238|Tub	1350	4403	2580	689	1613	951	279	1050	0.00019904	0.000458522	0.000156688	0.000213223	0.000436396	0.00019837	0.000154765	0.000175679
ENSMUSG00000061578.757|Ksr2	706	902	702	419	690	522	200	581	0.00010409	9.39329e-05	9.52865e-05	0.000117037	0.00011874	8.48576e-05	0.000110942	9.7209e-05
ENSMUSG00000058297.512|Spock2	1062	733	425	418	563	756	325	877	0.000156578	7.63335e-05	9.50591e-05	0.000169502	7.1887e-05	6.92389e-05	0.000180281	0.000146734
ENSMUSG00000058297.561|Spock2	121	438	510	35	53	128	17	678	1.78398e-05	4.56127e-05	7.95949e-06	2.86988e-05	8.62644e-05	6.51805e-06	9.43011e-06	0.000113438
ENSMUSG00000058297.449|Spock2	2107	529	319	1087	1313	1072	396	1050	0.000310649	5.50893e-05	0.000247199	0.000240352	5.39575e-05	0.000161475	0.000219666	0.000175679
ENSMUSG00000035202.84|Lars2	1076	548	443	296	331	472	139	753	0.000158642	5.70679e-05	6.73146e-05	0.000105827	7.49316e-05	4.07071e-05	7.7105e-05	0.000125987
ENSMUSG00000061578.334|Ksr2	411	236	168	122	130	276	45	331	6.05965e-05	2.45767e-05	2.77445e-05	6.18817e-05	2.84165e-05	1.59877e-05	2.4962e-05	5.53807e-05
ENSMUSG00000061578.840|Ksr2|41:45;116:120	1653	549	498	607	719	1323	379	1609	0.000243713	5.7172e-05	0.00013804	0.000296629	8.42346e-05	8.84241e-05	0.000210236	0.000269207
ENSMUSG00000031028.432|Tub	668	4637	2381	767	2027	358	134	493	9.84878e-05	0.00048289	0.000174427	8.02668e-05	0.000402736	0.000249285	7.43314e-05	8.24855e-05
ENSMUSG00000061578.1092|Ksr2|49:53	2400	2202	1616	618	1026	1412	546	2003	0.000353848	0.000229313	0.000140542	0.000316583	0.00027334	0.00012618	0.000302873	0.000335129
ENSMUSG00000061578.963|Ksr2	1358	857	1111	308	301	783	302	2251	0.000200219	8.92467e-05	7.00435e-05	0.000175556	0.000187921	3.70176e-05	0.000167523	0.000376622
ENSMUSG00000028439.124|Fam219a	1274	289	150	529	518	639	124	722	0.000187834	3.0096e-05	0.000120302	0.00014327	2.53719e-05	6.37047e-05	6.87843e-05	0.0001208
ENSMUSG00000031028.195|Tub|251:255	1239	2499	1842	374	759	708	273	885	0.000182674	0.000260242	8.50529e-05	0.00015874	0.000311567	9.33434e-05	0.000151436	0.000148072
ENSMUSG00000034801.125|Sos2	2815	2691	2393	824	1041	1679	751	2827	0.000415034	0.000280237	0.000187389	0.000376447	0.000404766	0.000128024	0.000416589	0.000472995
ENSMUSG00000032194.130|Kank2	413	265	173	171	279	294	60	452	6.08914e-05	2.75967e-05	3.88878e-05	6.59175e-05	2.92622e-05	3.4312e-05	3.32827e-05	7.56256e-05
ENSMUSG00000029636.88|Wasf3	519	2852	1838	174	362	337	74	467	7.65197e-05	0.000297003	3.95701e-05	7.55585e-05	0.00031089	4.45195e-05	4.10487e-05	7.81353e-05
ENSMUSG00000090935.50|Synj2bp|6:10;190:195	1022	4367	2534	1241	4127	708	322	1009	0.00015068	0.000454773	0.000282221	0.00015874	0.000428616	0.000507547	0.000178617	0.000168819
ENSMUSG00000090935.689|Synj2bp|194:198	787	143	192	176	174	496	101	1050	0.000116033	1.48918e-05	4.00249e-05	0.000111208	3.2476e-05	2.13989e-05	5.60259e-05	0.000175679
ENSMUSG00000058297.288|Spock2|113:118	371	4554	1816	818	3147	329	152	303	5.4699e-05	0.000474247	0.000186025	7.37648e-05	0.000307169	0.000387024	8.43162e-05	5.06959e-05
ENSMUSG00000029028.184|Lrrc47|85:89	761	1142	651	929	2064	395	155	393	0.000112199	0.000118926	0.000211268	8.85626e-05	0.000110114	0.000253835	8.59804e-05	6.57541e-05
ENSMUSG00000043670.210|Diras1|12:21;27:34;67:71;100:112;136:141;144:148;153:157	326	544	220	540	1022	309	165	283	4.80644e-05	5.66513e-05	0.000122804	6.92806e-05	3.72121e-05	0.000125688	9.15275e-05	4.73497e-05
ENSMUSG00000061578.703|Ksr2|37:41	519	540	376	371	679	523	153	726	7.65197e-05	5.62348e-05	8.43706e-05	0.000117261	6.35988e-05	8.35048e-05	8.48709e-05	0.000121469
ENSMUSG00000031028.297|Tub	453	325	220	196	327	394	151	559	6.67889e-05	3.3845e-05	4.45732e-05	8.83384e-05	3.72121e-05	4.02151e-05	8.37615e-05	9.35282e-05
ENSMUSG00000029636.16|Wasf3|58:63;135:139;181:185	674	1521	928	878	2586	764	296	2624	9.93724e-05	0.000158395	0.00019967	0.000171296	0.000156967	0.000318032	0.000164195	0.00043903
ENSMUSG00000058297.442|Spock2	394	105	90	292	243	390	106	436	5.80901e-05	1.09345e-05	6.64049e-05	8.74415e-05	1.52231e-05	2.98846e-05	5.87995e-05	7.29486e-05
ENSMUSG00000061578.698|Ksr2|67:71	802	639	584	571	890	613	205	864	0.000118244	6.65445e-05	0.000129853	0.00013744	9.87812e-05	0.000109454	0.000113716	0.000144559
ENSMUSG00000090935.26|Synj2bp	1341	1631	1043	660	1213	858	356	1171	0.000197713	0.00016985	0.000150093	0.000192371	0.000176419	0.000149177	0.000197478	0.000195924
ENSMUSG00000031028.611|Tub|44:48	748	1435	920	1003	2250	497	244	652	0.000110283	0.000149439	0.000228096	0.000111432	0.000155614	0.00027671	0.00013535	0.000109088
ENSMUSG00000031028.533|Tub	1911	481	346	742	889	1290	412	1623	0.000281752	5.00906e-05	0.000168741	0.00028923	5.85245e-05	0.000109331	0.000228541	0.00027155
ENSMUSG00000004113.26|Cacna1b	1911	408	186	1196	1181	1143	628	1018	0.000281752	4.24885e-05	0.000271987	0.000256271	3.14611e-05	0.000145242	0.000348359	0.000170325
ENSMUSG00000061578.1159|Ksr2	654	351	217	284	341	420	105	548	9.64236e-05	3.65526e-05	6.45856e-05	9.41678e-05	3.67047e-05	4.19369e-05	5.82448e-05	9.16877e-05
ENSMUSG00000022095.22|Fam160b2|9:13;215:219	2226	1198	580	1858	2050	1461	626	1455	0.000328194	0.000124758	0.000422535	0.000327569	9.81046e-05	0.000252113	0.00034725	0.000243441
ENSMUSG00000034801.117|Sos2	2906	1060	797	989	841	2196	706	3269	0.000428451	0.000110387	0.000224913	0.000492363	0.000134809	0.000103428	0.000391627	0.000546947
ENSMUSG00000004113.103|Cacna1b	783	1229	687	410	821	649	169	635	0.000115443	0.000127986	9.32398e-05	0.000145512	0.000116203	0.000100968	9.37463e-05	0.000106244
ENSMUSG00000029028.250|Lrrc47|156:160	1676	1269	753	1021	1835	915	623	1161	0.000247104	0.000132152	0.00023219	0.000205151	0.000127367	0.000225672	0.000345586	0.000194251
ENSMUSG00000058297.519|Spock2|19:23	520	351	215	194	377	279	63	233	7.66671e-05	3.65526e-05	4.41183e-05	6.25543e-05	3.63664e-05	4.63642e-05	3.49469e-05	3.8984e-05
ENSMUSG00000061578.162|Ksr2|31:35	916	464	238	609	845	561	319	590	0.000135052	4.83203e-05	0.000138495	0.000125781	4.02567e-05	0.00010392	0.000176953	9.87149e-05
ENSMUSG00000032194.228|Kank2	1586	14212	6293	4056	11814	863	252	1048	0.000233835	0.00148002	0.000922392	0.000193492	0.00106443	0.00145291	0.000139787	0.000175344
ENSMUSG00000035279.3|Ssc5d	595	953	501	705	1160	388	191	443	8.77249e-05	9.9244e-05	0.000160327	8.69931e-05	8.47421e-05	0.000142659	0.00010595	7.41198e-05
ENSMUSG00000028439.203|Fam219a	4723	1233	695	2384	2679	3053	1365	3145	0.000696344	0.000128403	0.000542155	0.00068451	0.000117556	0.000329469	0.000757182	0.0005262
ENSMUSG00000022095.67|Fam160b2	245	1027	638	300	498	276	76	448	3.6122e-05	0.00010695	6.82242e-05	6.18817e-05	0.000107915	6.12451e-05	4.21581e-05	7.49564e-05
ENSMUSG00000032194.145|Kank2	1302	992	628	520	648	826	292	1498	0.000191963	0.000103305	0.000118255	0.000185197	0.000106224	7.96924e-05	0.000161976	0.000250635
ENSMUSG00000043670.126|Diras1	1863	671	390	997	1260	925	375	924	0.000274675	6.98769e-05	0.000226732	0.000207393	6.59669e-05	0.000154957	0.000208017	0.000154598
ENSMUSG00000031028.593|Tub	716	621	572	399	539	702	234	1359	0.000105565	6.467e-05	9.07382e-05	0.000157395	9.67514e-05	6.62873e-05	0.000129803	0.000227379
ENSMUSG00000061578.340|Ksr2|54:58	1604	1960	1240	752	1119	1240	445	1997	0.000236489	0.000204111	0.000171015	0.000278019	0.000209741	0.000137617	0.000246847	0.000334125
ENSMUSG00000061578.347|Ksr2	1093	402	229	390	491	528	317	752	0.000161148	4.18637e-05	8.86915e-05	0.000118382	3.87344e-05	6.03842e-05	0.000175844	0.00012582
ENSMUSG00000004113.26|Cacna1b|77:81	1322	650	284	1452	1922	763	491	790	0.000194911	6.769e-05	0.000330205	0.000171072	4.80374e-05	0.000236371	0.000272364	0.000132178
ENSMUSG00000061578.1362|Ksr2	1926	446	369	540	546	1490	582	2104	0.000283963	4.64458e-05	0.000122804	0.000334072	6.24148e-05	6.71482e-05	0.000322842	0.000352027
ENSMUSG00000043670.156|Diras1|121:126;191:195	381	167	85	218	277	178	58	191	5.61734e-05	1.73911e-05	4.95763e-05	3.99092e-05	1.43774e-05	3.4066e-05	3.21733e-05	3.19568e-05
ENSMUSG00000058297.7|Spock2|209:213;217:230;239:250	383	2673	1292	322	913	285	127	583	5.64683e-05	0.000278362	7.32273e-05	6.38996e-05	0.000218536	0.000112283	7.04484e-05	9.75437e-05
ENSMUSG00000058297.511|Spock2	1331	640	349	667	1028	964	366	369	0.000196238	6.66486e-05	0.000151685	0.000216138	5.90319e-05	0.000126426	0.000203025	6.17386e-05
ENSMUSG00000004113.109|Cacna1b|91:95;107:112;228:232	838	565	276	450	584	449	272	722	0.000123552	5.88382e-05	0.000102336	0.00010067	4.66843e-05	7.18215e-05	0.000150882	0.0001208
ENSMUSG00000090935.634|Synj2bp	485	112	140	121	122	301	42	550	7.15068e-05	1.16635e-05	2.75171e-05	6.74869e-05	2.36804e-05	1.50038e-05	2.32979e-05	9.20223e-05
ENSMUSG00000004113.107|Cacna1b|103:107;119:124;240:244	2239	636	403	739	650	1250	493	1638	0.000330111	6.62321e-05	0.000168059	0.000280261	6.81658e-05	7.99383e-05	0.000273473	0.000274059
ENSMUSG00000031028.129|Tub|126:130;202:207	914	810	411	431	909	583	273	688	0.000134757	8.43522e-05	9.80155e-05	0.000130714	6.9519e-05	0.000111791	0.000151436	0.000115112
ENSMUSG00000061578.1091|Ksr2|55:59	2214	2513	1880	767	1131	1691	516	2042	0.000326425	0.0002617	0.000174427	0.000379138	0.000317994	0.000139093	0.000286231	0.000341654
ENSMUSG00000031028.616|Tub	2012	2572	1631	2700	4881	1108	542	1507	0.000296643	0.000267844	0.000614018	0.000248424	0.000275877	0.000600275	0.000300654	0.000252141
ENSMUSG00000004113.122|Cacna1b|13:17;29:34;150:154	1949	647	329	773	912	1343	626	1459	0.000287354	6.73776e-05	0.000175791	0.000301113	5.5649e-05	0.00011216	0.00034725	0.00024411
ENSMUSG00000029636.474|Wasf3	668	277	495	169	176	355	104	708	9.84878e-05	2.88464e-05	3.8433e-05	7.95942e-05	8.37272e-05	2.16448e-05	5.76901e-05	0.000118458
ENSMUSG00000061578.322|Ksr2|162:166	834	865	595	410	547	473	157	782	0.000122962	9.00798e-05	9.32398e-05	0.000106051	0.000100642	6.72712e-05	8.70898e-05	0.000130839
ENSMUSG00000061578.104|Ksr2	1424	1141	739	931	1480	801	322	1171	0.00020995	0.000118822	0.000211723	0.000179591	0.000124999	0.000182013	0.000178617	0.000195924
ENSMUSG00000061578.839|Ksr2	1518	2665	2039	435	988	938	359	1469	0.000223809	0.000277529	9.89251e-05	0.000210308	0.000344888	0.000121506	0.000199142	0.000245783
ENSMUSG00000061578.601|Ksr2|242:246	438	398	289	169	207	353	150	409	6.45773e-05	4.14471e-05	3.8433e-05	7.91458e-05	4.88832e-05	2.54573e-05	8.32068e-05	6.84312e-05
ENSMUSG00000029636.17|Wasf3	1418	294	267	493	371	844	406	3326	0.000209065	3.06167e-05	0.000112115	0.000189232	4.51619e-05	4.56263e-05	0.000225213	0.000556484
ENSMUSG00000042529.490|Kcnj12	333	445	240	425	922	206	175	236	4.90964e-05	4.63416e-05	9.6651e-05	4.61871e-05	4.0595e-05	0.000113389	9.70746e-05	3.94859e-05
ENSMUSG00000061578.328|Ksr2	2082	3608	2286	968	1592	1270	515	1522	0.000306963	0.000375732	0.000220137	0.000284746	0.000386667	0.000195787	0.000285677	0.000254651
ENSMUSG00000042529.480|Kcnj12	504	94	65	236	276	260	176	434	7.43081e-05	9.78902e-06	5.36697e-05	5.82944e-05	1.09945e-05	3.3943e-05	9.76293e-05	7.2614e-05
ENSMUSG00000032194.211|Kank2	842	311	263	322	386	529	154	861	0.000124142	3.23871e-05	7.32273e-05	0.000118607	4.44854e-05	4.74711e-05	8.54257e-05	0.000144057
ENSMUSG00000061578.47|Ksr2	241	171	118	92	88	151	45	296	3.55323e-05	1.78077e-05	2.09221e-05	3.38556e-05	1.99592e-05	1.08224e-05	2.4962e-05	4.95247e-05
ENSMUSG00000022095.30|Fam160b2|167:171	1472	346	223	534	647	639	327	856	0.000217027	3.60319e-05	0.000121439	0.00014327	3.77195e-05	7.95694e-05	0.000181391	0.00014322
ENSMUSG00000022095.14|Fam160b2|57:61	1273	631	330	999	1047	792	175	709	0.000187687	6.57114e-05	0.000227187	0.000177574	5.58181e-05	0.000128762	9.70746e-05	0.000118625
ENSMUSG00000061578.12|Ksr2|64:69;172:182	2256	2478	1174	3558	7219	1719	727	1585	0.000332617	0.000258055	0.000809139	0.000385415	0.000198577	0.000887807	0.000403276	0.000265192
ENSMUSG00000043670.133|Diras1|106:110	450	453	260	331	615	362	115	193	6.63465e-05	4.71747e-05	7.52741e-05	8.11637e-05	4.39779e-05	7.5634e-05	6.37919e-05	3.22915e-05
ENSMUSG00000058297.568|Spock2	217	190	195	63	97	126	48	171	3.19938e-05	1.97863e-05	1.43271e-05	2.82503e-05	3.29834e-05	1.19293e-05	2.66262e-05	2.86106e-05
ENSMUSG00000043670.201|Diras1	30	265	153	73	192	21	16	34	4.4231e-06	2.75967e-05	1.66012e-05	4.70839e-06	2.58793e-05	2.36126e-05	8.87539e-06	5.68865e-06
ENSMUSG00000029636.278|Wasf3	1118	1108	906	405	757	599	284	918	0.000164834	0.000115385	9.21027e-05	0.000134301	0.000153246	9.30974e-05	0.000157538	0.000153594
ENSMUSG00000061578.180|Ksr2	463	276	132	427	619	289	186	416	6.82632e-05	2.87422e-05	9.71058e-05	6.47964e-05	2.23273e-05	7.61259e-05	0.000103176	6.96023e-05
ENSMUSG00000028439.133|Fam219a	451	667	350	240	375	251	132	354	6.6494e-05	6.94604e-05	5.45794e-05	5.62765e-05	5.92011e-05	4.61183e-05	7.3222e-05	5.92289e-05
ENSMUSG00000090935.644|Synj2bp|164:170	598	148	120	153	285	322	115	475	8.81672e-05	1.54125e-05	3.47944e-05	7.21953e-05	2.02975e-05	3.50499e-05	6.37919e-05	7.94738e-05
ENSMUSG00000028439.187|Fam219a|6:23;33:40	982	1702	823	1562	2624	584	325	658	0.000144783	0.000177244	0.000355221	0.000130938	0.000139207	0.000322705	0.000180281	0.000110092
ENSMUSG00000035202.85|Lars2	1981	993	686	598	837	1225	453	1833	0.000292072	0.00010341	0.000135994	0.000274656	0.000116034	0.000102936	0.000251285	0.000306685
ENSMUSG00000061578.154|Ksr2|6:10;28:43;79:83	465	861	413	404	898	306	194	260	6.85581e-05	8.96632e-05	9.18753e-05	6.8608e-05	6.98572e-05	0.000110438	0.000107614	4.35015e-05
ENSMUSG00000035202.56|Lars2|32:36;234:238	348	280	200	102	176	247	96	430	5.1308e-05	2.91588e-05	2.31962e-05	5.53796e-05	3.38292e-05	2.16448e-05	5.32524e-05	7.19447e-05
ENSMUSG00000061578.484|Ksr2	673	810	534	252	433	458	214	793	9.92249e-05	8.43522e-05	5.73083e-05	0.000102688	9.03239e-05	5.32512e-05	0.000118708	0.000132679
ENSMUSG00000034801.135|Sos2	589	126	219	101	124	369	84	870	8.68403e-05	1.31214e-05	2.29688e-05	8.27331e-05	3.70429e-05	1.52498e-05	4.65958e-05	0.000145563
ENSMUSG00000061578.126|Ksr2|20:24;106:111;174:178;196:211;247:251	767	1154	540	1379	2230	541	284	418	0.000113084	0.000120176	0.000313604	0.000121297	9.13388e-05	0.00027425	0.000157538	6.9937e-05
ENSMUSG00000090935.723|Synj2bp	308	51	156	39	62	119	11	477	4.54105e-05	5.31106e-06	8.86915e-06	2.66809e-05	2.63868e-05	7.62489e-06	6.10183e-06	7.98085e-05
ENSMUSG00000031028.38|Tub	3424	1624	961	2946	3623	1846	670	1474	0.000504823	0.000169121	0.000669962	0.00041389	0.000162549	0.000445564	0.000371657	0.00024662
ENSMUSG00000031028.68|Tub	787	3766	1938	1175	4230	622	262	547	0.000116033	0.000392185	0.000267212	0.000139458	0.000327805	0.000520214	0.000145335	9.15204e-05
ENSMUSG00000090935.369|Synj2bp	134	41	74	18	32	61	11	178	1.97565e-05	4.26968e-06	4.09345e-06	1.36768e-05	1.25168e-05	3.93543e-06	6.10183e-06	2.97818e-05
ENSMUSG00000061578.372|Ksr2	151	254	143	66	109	109	46	197	2.2263e-05	2.64512e-05	1.50093e-05	2.44388e-05	2.41879e-05	1.3405e-05	2.55168e-05	3.29607e-05
ENSMUSG00000061578.4|Ksr2	1314	641	363	1030	1342	897	348	760	0.000193732	6.67528e-05	0.000234237	0.000201116	6.13999e-05	0.000165042	0.00019304	0.000127158
ENSMUSG00000004113.184|Cacna1b	1609	1614	945	849	1200	894	339	1034	0.000237226	0.000168079	0.000193075	0.000200443	0.000159843	0.000147578	0.000188047	0.000173002
ENSMUSG00000043670.178|Diras1	2667	13827	6906	5152	15431	2004	998	1875	0.000393214	0.00143992	0.00117164	0.000449315	0.00116812	0.00189774	0.000553603	0.000313712
ENSMUSG00000031028.299|Tub|175:179	1269	1322	889	501	829	925	254	1204	0.000187097	0.000137671	0.000113934	0.000207393	0.000150371	0.000101952	0.000140897	0.000201445
ENSMUSG00000061578.773|Ksr2	1840	666	881	875	2071	1148	484	1644	0.000271284	6.93562e-05	0.000198987	0.000257392	0.000149018	0.000254696	0.000268481	0.000275063
ENSMUSG00000058297.61|Spock2	279	333	209	148	285	245	149	330	4.11349e-05	3.46781e-05	3.36573e-05	5.49312e-05	3.53515e-05	3.50499e-05	8.26521e-05	5.52134e-05
ENSMUSG00000028439.201|Fam219a	2497	538	328	822	877	1627	474	1630	0.00036815	5.60265e-05	0.000186934	0.000364788	5.54798e-05	0.000107855	0.000262934	0.000272721
ENSMUSG00000061578.122|Ksr2	570	3228	1656	593	1677	419	232	478	8.4039e-05	0.000336159	0.000134857	9.39436e-05	0.000280106	0.000206241	0.000128693	7.99758e-05
ENSMUSG00000042529.315|Kcnj12|180:184;219:225;241:249	946	911	751	397	968	579	317	790	0.000139475	9.48701e-05	9.02834e-05	0.000129817	0.000127029	0.000119047	0.000175844	0.000132178
ENSMUSG00000090935.286|Synj2bp	2263	584	596	648	812	1469	359	2561	0.000333649	6.08169e-05	0.000147364	0.000329363	0.000100811	9.98614e-05	0.000199142	0.000428489
ENSMUSG00000028439.273|Fam219a|202:206	2025	4592	2118	2873	5217	1366	507	1162	0.000298559	0.000478204	0.000653361	0.00030627	0.000358251	0.000641597	0.000281239	0.000194418
ENSMUSG00000035279.27|Ssc5d	1062	1471	909	762	1186	525	231	582	0.000156578	0.000153188	0.00017329	0.00011771	0.000153754	0.000145857	0.000128138	9.73764e-05
ENSMUSG00000061578.56|Ksr2	115	127	63	43	70	78	33	225	1.69552e-05	1.32256e-05	9.77881e-06	1.74883e-05	1.06562e-05	8.60874e-06	1.83055e-05	3.76455e-05
ENSMUSG00000004113.210|Cacna1b|34:38;224:228	2634	5932	3629	1229	2503	1650	725	2355	0.000388348	0.000617749	0.000279492	0.000369945	0.00061383	0.000307824	0.000402166	0.000394023
ENSMUSG00000022095.51|Fam160b2|41:45	477	861	600	170	366	256	123	499	7.03273e-05	8.96632e-05	3.86604e-05	5.73975e-05	0.000101488	4.50114e-05	6.82296e-05	8.34894e-05
ENSMUSG00000035279.11|Ssc5d	505	330	161	423	552	350	79	323	7.44556e-05	3.43657e-05	9.61962e-05	7.84732e-05	2.72325e-05	6.78861e-05	4.38223e-05	5.40422e-05
ENSMUSG00000029028.221|Lrrc47	961	368	217	591	719	769	379	722	0.000141687	3.8323e-05	0.000134402	0.000172417	3.67047e-05	8.84241e-05	0.000210236	0.0001208
ENSMUSG00000058297.531|Spock2	908	490	243	797	1093	743	306	698	0.000133873	5.10279e-05	0.000181249	0.000166587	4.11024e-05	0.000134419	0.000169742	0.000116785
ENSMUSG00000028439.288|Fam219a|112:116	1311	1036	551	991	1576	851	361	827	0.00019329	0.000107887	0.000225367	0.000190802	9.31994e-05	0.00019382	0.000200251	0.000138368
ENSMUSG00000022095.153|Fam160b2	548	845	463	357	855	211	68	298	8.07953e-05	8.7997e-05	8.11868e-05	4.73081e-05	7.83145e-05	0.00010515	3.77204e-05	4.98594e-05
ENSMUSG00000031028.621|Tub	871	1834	966	1671	3359	666	303	701	0.000128417	0.00019099	0.000380009	0.000149323	0.000163395	0.000413097	0.000168078	0.000117287
ENSMUSG00000058297.177|Spock2	2366	156	103	813	574	887	591	1170	0.000348835	1.62456e-05	0.000184888	0.000198873	1.7422e-05	7.05917e-05	0.000327835	0.000195757
ENSMUSG00000042529.330|Kcnj12	842	2953	2099	338	632	480	156	865	0.000124142	0.000307521	7.6866e-05	0.00010762	0.000355037	7.77246e-05	8.65351e-05	0.000144726
ENSMUSG00000058297.455|Spock2|129:133	2601	3118	1519	2365	3760	1677	595	1472	0.000383483	0.000324704	0.000537834	0.000375999	0.000256933	0.000462412	0.000330054	0.000246285
ENSMUSG00000035202.152|Lars2	404	30	43	83	96	152	37	363	5.95645e-05	3.12415e-06	1.88754e-05	3.40798e-05	7.27327e-06	1.18063e-05	2.05243e-05	6.07347e-05
ENSMUSG00000061578.165|Ksr2	681	202	78	492	605	356	174	341	0.000100404	2.1036e-05	0.000111888	7.98184e-05	1.31934e-05	7.44041e-05	9.65199e-05	5.70538e-05
ENSMUSG00000028439.241|Fam219a	552	3786	2041	518	1696	420	175	481	8.13851e-05	0.000394268	0.0001178	9.41678e-05	0.000345227	0.000208578	9.70746e-05	8.04777e-05
ENSMUSG00000061578.1090|Ksr2	1646	3074	2222	583	1171	1239	412	1555	0.000242681	0.000320122	0.000132582	0.000277795	0.000375842	0.000144012	0.000228541	0.000260172
ENSMUSG00000029636.106|Wasf3	2569	1615	973	995	1343	1366	695	1672	0.000378765	0.000168184	0.000226277	0.00030627	0.000164579	0.000165165	0.000385525	0.000279748
ENSMUSG00000043670.222|Diras1|28:40;64:69;72:76;81:85;195:199	1347	1366	775	1517	2619	674	237	643	0.000198597	0.000142253	0.000344987	0.000151117	0.000131088	0.00032209	0.000131467	0.000107582
ENSMUSG00000043670.126|Diras1|148:152	1218	595	265	738	1086	774	334	633	0.000179578	6.19624e-05	0.000167832	0.000173538	4.48237e-05	0.000133558	0.000185274	0.000105909
ENSMUSG00000061578.621|Ksr2	1439	2068	1428	594	712	1181	454	1687	0.000212161	0.000215358	0.000135084	0.000264791	0.00024154	8.75632e-05	0.000251839	0.000282258
ENSMUSG00000058297.549|Spock2|159:163	1277	810	453	562	733	902	399	1058	0.000188277	8.43522e-05	0.000127807	0.000202237	7.66231e-05	9.01458e-05	0.00022133	0.000177018
ENSMUSG00000004113.180|Cacna1b	1744	7503	4255	973	2305	1118	387	1800	0.00025713	0.000781351	0.000221274	0.000250666	0.000719716	0.000283474	0.000214674	0.000301164
ENSMUSG00000022095.60|Fam160b2	346	597	369	162	335	354	49	341	5.10131e-05	6.21707e-05	3.68411e-05	7.937e-05	6.24148e-05	4.1199e-05	2.71809e-05	5.70538e-05
ENSMUSG00000031028.478|Tub	2615	6775	4569	957	1776	1878	771	1751	0.000385547	0.000705538	0.000217635	0.000421065	0.000772827	0.000218416	0.000427683	0.000292966
ENSMUSG00000029636.206|Wasf3	544	1685	1387	208	396	464	96	682	8.02056e-05	0.000175473	4.73021e-05	0.000104033	0.000234605	4.87009e-05	5.32524e-05	0.000114108
ENSMUSG00000031028.373|Tub	631	630	326	451	668	471	306	663	9.30326e-05	6.56072e-05	0.000102564	0.000105602	5.51416e-05	8.2152e-05	0.000169742	0.000110929
ENSMUSG00000031028.455|Tub	2222	4184	2675	637	1081	1311	569	2044	0.000327604	0.000435715	0.000144863	0.000293938	0.000452465	0.000132944	0.000315631	0.000341988
ENSMUSG00000029636.487|Wasf3	30	70	95	32	69	58	8	103	4.4231e-06	7.28969e-06	7.27725e-06	1.30041e-05	1.60689e-05	8.48576e-06	4.4377e-06	1.72333e-05
ENSMUSG00000028439.181|Fam219a|7:16;18:22;24:40;42:59;69:76	67	132	69	32	48	34	43	24	9.87826e-06	1.37463e-05	7.27725e-06	7.62311e-06	1.16711e-05	5.90314e-06	2.38526e-05	4.01552e-06
ENSMUSG00000061578.808|Ksr2|191:195;233:237	272	38	108	38	67	155	53	345	4.01028e-05	3.95726e-06	8.64174e-06	3.47524e-05	1.82678e-05	8.2398e-06	2.93997e-05	5.77231e-05
ENSMUSG00000022095.161|Fam160b2|62:66	648	1207	650	1338	2064	478	213	444	9.5539e-05	0.000125695	0.00030428	0.000107172	0.000109945	0.000253835	0.000118154	7.42871e-05
ENSMUSG00000032194.166|Kank2|166:172	441	500	380	193	229	343	115	727	6.50196e-05	5.20692e-05	4.38909e-05	7.69037e-05	6.42754e-05	2.81629e-05	6.37919e-05	0.000121637
ENSMUSG00000031028.243|Tub	675	3014	1933	265	625	490	134	695	9.95198e-05	0.000313873	6.02647e-05	0.000109862	0.000326959	7.68638e-05	7.43314e-05	0.000116283
ENSMUSG00000028439.42|Fam219a|16:22	785	956	577	638	831	557	149	606	0.000115738	9.95564e-05	0.00014509	0.000124884	9.75972e-05	0.000102198	8.26521e-05	0.000101392
ENSMUSG00000031028.465|Tub	1705	4857	2630	725	1921	1002	384	1333	0.00025138	0.000505801	0.000164875	0.000224657	0.000444854	0.000236248	0.000213009	0.000223029
ENSMUSG00000028439.244|Fam219a|3:9;37:41;87:96;115:119	1489	2535	1598	827	1469	1023	540	1142	0.000219533	0.000263991	0.000188071	0.000229366	0.000270295	0.000180661	0.000299545	0.000191072
ENSMUSG00000031028.218|Tub	1909	941	660	711	753	1317	404	1001	0.000281457	9.79943e-05	0.000161691	0.000295283	0.000111636	9.26055e-05	0.000224104	0.000167481
ENSMUSG00000043670.140|Diras1|64:68;217:222	1437	1150	581	1306	1963	884	288	853	0.000211867	0.000119759	0.000297003	0.000198201	9.82737e-05	0.000241414	0.000159757	0.000142718
ENSMUSG00000031028.286|Tub	583	756	554	221	393	394	109	800	8.59556e-05	7.87287e-05	5.02585e-05	8.83384e-05	9.37068e-05	4.83319e-05	6.04636e-05	0.000133851
ENSMUSG00000028439.225|Fam219a|117:123;151:155;201:210;229:233	1229	873	575	491	954	784	320	1069	0.0001812	9.09129e-05	0.00011166	0.00017578	9.72589e-05	0.000117325	0.000177508	0.000178858
ENSMUSG00000035202.148|Lars2	265	27	34	113	130	138	109	380	3.90707e-05	2.81174e-06	2.56978e-05	3.09409e-05	5.75096e-06	1.59877e-05	6.04636e-05	6.35791e-05
ENSMUSG00000061578.1352|Ksr2	4914	1381	889	1636	1980	3253	1233	3664	0.000724504	0.000143815	0.000372049	0.000729352	0.000150371	0.000243504	0.00068396	0.000613036
ENSMUSG00000058297.105|Spock2|81:86	3056	1216	878	1518	2720	1638	659	1796	0.000450567	0.000126632	0.000345215	0.000367254	0.00014851	0.000334511	0.000365555	0.000300495
ENSMUSG00000035202.83|Lars2	511	415	253	209	282	331	120	551	7.53402e-05	4.32175e-05	4.75295e-05	7.42132e-05	4.27939e-05	3.46809e-05	6.65655e-05	9.21896e-05
ENSMUSG00000004113.18|Cacna1b	3120	2201	1005	4304	5884	1979	917	1365	0.000460003	0.000229209	0.00097879	0.00044371	0.000169992	0.000723626	0.000508671	0.000228383
ENSMUSG00000032194.284|Kank2|31:35;118:122	999	3172	1876	427	717	758	247	1183	0.000147289	0.000330327	9.71058e-05	0.00016995	0.000317318	8.81781e-05	0.000137014	0.000197932
ENSMUSG00000061578.1018|Ksr2	716	359	274	256	586	389	209	766	0.000105565	3.73857e-05	5.8218e-05	8.72173e-05	4.6346e-05	7.20675e-05	0.000115935	0.000128162
ENSMUSG00000031028.114|Tub|2:6;216:220	1100	850	582	498	818	837	352	1042	0.00016218	8.85177e-05	0.000113252	0.000187663	9.84429e-05	0.000100599	0.000195259	0.00017434
ENSMUSG00000029636.115|Wasf3	760	1487	1017	436	685	589	207	700	0.000112052	0.000154854	9.91525e-05	0.000132059	0.000172021	8.42427e-05	0.000114825	0.000117119
ENSMUSG00000061578.1337|Ksr2	1497	1338	634	2010	3448	1070	576	1026	0.000220713	0.000139337	0.000457102	0.000239904	0.000107238	0.000424042	0.000319514	0.000171663
ENSMUSG00000029028.246|Lrrc47	1794	930	516	1223	1567	1115	616	1251	0.000264502	9.68488e-05	0.000278127	0.000249993	8.72793e-05	0.000192713	0.000341703	0.000209309
ENSMUSG00000031028.443|Tub	839	8769	4032	1289	5383	649	191	879	0.000123699	0.00091319	0.000293137	0.000145512	0.000681996	0.000662012	0.00010595	0.000147068
ENSMUSG00000090935.664|Synj2bp|44:50	1093	557	545	374	445	433	259	1395	0.000161148	5.80051e-05	8.50529e-05	9.70825e-05	9.21845e-05	5.4727e-05	0.00014367	0.000233402
ENSMUSG00000031028.151|Tub	922	1356	863	363	556	486	125	784	0.000135937	0.000141212	8.25513e-05	0.000108966	0.000145973	6.8378e-05	6.9339e-05	0.000131174
ENSMUSG00000031028.227|Tub|59:63;65:70;167:172	3104	4390	2552	2648	4475	2309	1198	2809	0.000457644	0.000457168	0.000602192	0.000517699	0.00043166	0.000550345	0.000664545	0.000469983
ENSMUSG00000061578.352|Ksr2	796	616	316	626	828	427	202	528	0.00011736	6.41493e-05	0.000142361	9.57373e-05	5.34501e-05	0.000101829	0.000112052	8.83414e-05
ENSMUSG00000035202.53|Lars2|50:54;252:256	1586	928	634	494	688	941	468	1487	0.000233835	9.66405e-05	0.000112343	0.000210981	0.000107238	8.46116e-05	0.000259605	0.000248795
ENSMUSG00000061578.1050|Ksr2	809	183	272	233	242	533	190	1084	0.000119276	1.90573e-05	5.29875e-05	0.000119503	4.60077e-05	2.97617e-05	0.000105395	0.000181368
ENSMUSG00000061578.1277|Ksr2	489	1090	672	336	690	376	166	543	7.20966e-05	0.000113511	7.64111e-05	8.43026e-05	0.000113666	8.48576e-05	9.20822e-05	9.08511e-05
ENSMUSG00000042529.238|Kcnj12|217:221	757	657	352	426	704	478	234	711	0.00011161	6.8419e-05	9.68784e-05	0.000107172	5.95393e-05	8.65794e-05	0.000129803	0.00011896
ENSMUSG00000043670.315|Diras1|12:17	426	276	155	576	747	284	115	262	6.28081e-05	2.87422e-05	0.000130991	6.36754e-05	2.62176e-05	9.18676e-05	6.37919e-05	4.38361e-05
ENSMUSG00000090935.108|Synj2bp	1451	4303	2752	778	2547	930	414	1216	0.000213931	0.000448108	0.000176928	0.000208514	0.000465489	0.000313235	0.000229651	0.000203453
ENSMUSG00000061578.126|Ksr2	1658	2667	1425	1419	2855	1001	349	880	0.00024445	0.000277737	0.000322701	0.000224433	0.000241033	0.000351114	0.000193595	0.000147236
ENSMUSG00000031028.539|Tub	1386	552	303	794	1015	816	293	744	0.000204347	5.74844e-05	0.000180567	0.000182955	5.12512e-05	0.000124827	0.000162531	0.000124481
ENSMUSG00000004113.199|Cacna1b|100:104	3819	3291	1828	1970	2593	2526	887	3257	0.000563061	0.00034272	0.000448006	0.000566352	0.000309199	0.000318892	0.00049203	0.00054494
ENSMUSG00000043670.183|Diras1	1326	13798	6370	2698	8548	811	456	1296	0.000195501	0.0014369	0.000613563	0.000181834	0.00107746	0.00105125	0.000252949	0.000216838
ENSMUSG00000029636.8|Wasf3|106:111;183:187;229:233	2578	6269	3125	1637	5177	1598	709	1830	0.000380092	0.000652844	0.000372277	0.000358286	0.000528581	0.000636678	0.000393291	0.000306183
ENSMUSG00000031028.538|Tub	2433	890	512	1251	1316	1425	592	1555	0.000358714	9.26832e-05	0.000284495	0.000319498	8.66027e-05	0.000161844	0.00032839	0.000260172
ENSMUSG00000031028.255|Tub	386	1927	2848	110	220	213	53	914	5.69106e-05	0.000200675	2.50155e-05	4.77565e-05	0.000481727	2.7056e-05	2.93997e-05	0.000152924
ENSMUSG00000061578.239|Ksr2	496	806	431	363	718	381	268	392	7.31286e-05	8.39356e-05	8.25513e-05	8.54237e-05	7.29019e-05	8.83011e-05	0.000148663	6.55868e-05
ENSMUSG00000029028.50|Lrrc47|1:5;7:11;23:27;30:34;36:40;63:67;82:86;88:92;104:108;111:115;136:140;152:157;159:163;165:169;181:186;188:192;209:213;215:219;226:230;232:236;253:257	1308	1320	562	2809	4837	860	384	895	0.000192847	0.000137463	0.000638806	0.00019282	9.506e-05	0.000594864	0.000213009	0.000149745
ENSMUSG00000028439.237|Fam219a|45:51;79:83;129:138;157:161	1136	1607	943	440	921	705	268	725	0.000167488	0.000167351	0.000100062	0.000158067	0.000159505	0.000113266	0.000148663	0.000121302
ENSMUSG00000061578.1139|Ksr2	839	339	199	322	287	443	236	499	0.000123699	3.53029e-05	7.32273e-05	9.93246e-05	3.366e-05	3.52958e-05	0.000130912	8.34894e-05
ENSMUSG00000029636.200|Wasf3	365	709	644	125	147	276	112	623	5.38144e-05	7.38342e-05	2.84268e-05	6.18817e-05	0.00010893	1.80784e-05	6.21278e-05	0.000104236
ENSMUSG00000031028.62|Tub	2587	3098	1700	1798	3087	1429	719	1419	0.000381419	0.000322621	0.000408891	0.000320395	0.000287548	0.000379646	0.000398838	0.000237418
ENSMUSG00000031028.226|Tub|65:69;71:76;173:178	4164	7082	3615	6270	10033	3042	1273	3029	0.000613927	0.000737509	0.00142589	0.000682044	0.000611462	0.00123388	0.000706148	0.000506792
ENSMUSG00000061578.1004|Ksr2	1435	1307	1079	443	947	990	468	2174	0.000211572	0.000136109	0.000100744	0.000221967	0.000182508	0.000116464	0.000259605	0.000363739
ENSMUSG00000061578.856|Ksr2	520	152	122	199	179	480	155	1444	7.66671e-05	1.5829e-05	4.52554e-05	0.00010762	2.06358e-05	2.20138e-05	8.59804e-05	0.0002416
ENSMUSG00000061578.705|Ksr2	674	272	214	176	364	455	107	623	9.93724e-05	2.83257e-05	4.00249e-05	0.000102015	3.61972e-05	4.47655e-05	5.93542e-05	0.000104236
ENSMUSG00000031028.160|Tub|16:21;101:106	680	411	268	212	426	421	156	547	0.000100257	4.28009e-05	4.82118e-05	9.4392e-05	4.53311e-05	5.23903e-05	8.65351e-05	9.15204e-05
ENSMUSG00000043670.179|Diras1	1557	12638	5923	4092	12572	1311	557	1222	0.000229559	0.0013161	0.000930578	0.000293938	0.00100185	0.00154613	0.000308975	0.000204457
ENSMUSG00000058297.552|Spock2	2484	745	723	758	763	1862	730	2363	0.000366233	7.75832e-05	0.00017238	0.000417477	0.000122292	9.38353e-05	0.00040494	0.000395361
ENSMUSG00000031028.476|Tub|53:58;165:171;202:208	909	989	695	534	767	769	288	869	0.00013402	0.000102993	0.000121439	0.000172417	0.000117556	9.43272e-05	0.000159757	0.000145395
ENSMUSG00000061578.871|Ksr2	1201	520	296	440	883	974	293	1034	0.000177072	5.4152e-05	0.000100062	0.00021838	5.00672e-05	0.000108593	0.000162531	0.000173002
ENSMUSG00000042529.53|Kcnj12	71	125	90	36	30	57	20	104	1.0468e-05	1.30173e-05	8.18691e-06	1.27799e-05	1.52231e-05	3.68946e-06	1.10942e-05	1.74006e-05
ENSMUSG00000058297.77|Spock2	384	191	97	302	433	327	114	153	5.66157e-05	1.98904e-05	6.86791e-05	7.33164e-05	1.64071e-05	5.32512e-05	6.32372e-05	2.55989e-05
ENSMUSG00000004113.23|Cacna1b	1521	584	249	1586	1982	910	543	983	0.000224251	6.08169e-05	0.000360679	0.00020403	4.21173e-05	0.00024375	0.000301209	0.000164469
ENSMUSG00000029636.50|Wasf3|175:181	1546	562	371	601	822	778	453	1014	0.000227937	5.85258e-05	0.000136676	0.000174435	6.27531e-05	0.000101091	0.000251285	0.000169656
ENSMUSG00000031028.233|Tub	2079	1949	1254	691	914	1188	472	1831	0.000306521	0.000202966	0.000157143	0.00026636	0.000212109	0.000112406	0.000261824	0.000306351
ENSMUSG00000090935.43|Synj2bp	3311	4291	2534	2566	6088	2218	1039	3061	0.000488163	0.000446858	0.000583545	0.000497296	0.000428616	0.000748715	0.000576346	0.000512146
ENSMUSG00000029636.290|Wasf3	361	151	209	109	159	213	130	445	5.32247e-05	1.57249e-05	2.47881e-05	4.77565e-05	3.53515e-05	1.95541e-05	7.21126e-05	7.44544e-05
ENSMUSG00000058297.566|Spock2|57:61;189:195	182	232	238	92	130	129	43	474	2.68335e-05	2.41601e-05	2.09221e-05	2.8923e-05	4.02567e-05	1.59877e-05	2.38526e-05	7.93065e-05
ENSMUSG00000032194.148|Kank2	1492	374	244	445	464	921	418	1617	0.000219976	3.89478e-05	0.000101199	0.000206497	4.12716e-05	5.70637e-05	0.00023187	0.000270546
ENSMUSG00000035279.30|Ssc5d	2086	6747	3510	1705	4043	1204	544	1305	0.000307553	0.000702622	0.000387741	0.000269948	0.000593702	0.000497216	0.000301763	0.000218344
ENSMUSG00000043670.136|Diras1|88:92;241:246	1013	505	244	587	831	558	283	454	0.000149353	5.25899e-05	0.000133492	0.000125109	4.12716e-05	0.000102198	0.000156984	7.59603e-05
ENSMUSG00000061578.110|Ksr2	1645	909	521	1369	2015	1336	623	1369	0.000242533	9.46619e-05	0.00031133	0.000299543	8.8125e-05	0.000247809	0.000345586	0.000229052
ENSMUSG00000029636.90|Wasf3	704	4665	2692	264	640	463	44	586	0.000103795	0.000485806	6.00373e-05	0.000103809	0.000455341	7.87085e-05	2.44073e-05	9.80456e-05
ENSMUSG00000035279.4|Ssc5d	1044	1123	597	792	1422	684	193	615	0.000153924	0.000116948	0.000180112	0.000153359	0.00010098	0.00017488	0.000107059	0.000102898
ENSMUSG00000031028.8|Tub|28:33	1462	941	428	2031	2347	900	476	865	0.000215553	9.79943e-05	0.000461878	0.000201788	7.23944e-05	0.000288639	0.000264043	0.000144726
ENSMUSG00000032194.187|Kank2|40:46;143:147	556	122	173	179	321	455	136	835	8.19748e-05	1.27049e-05	4.07071e-05	0.000102015	2.92622e-05	3.94772e-05	7.54408e-05	0.000139707
ENSMUSG00000004113.108|Cacna1b	570	1743	976	360	971	303	118	416	8.4039e-05	0.000181513	8.18691e-05	6.79353e-05	0.000165086	0.000119416	6.5456e-05	6.96023e-05
ENSMUSG00000031028.267|Tub	541	2126	1811	153	161	354	119	539	7.97633e-05	0.000221398	3.47944e-05	7.937e-05	0.000306323	1.98001e-05	6.60107e-05	9.01819e-05
ENSMUSG00000058297.448|Spock2	1202	197	113	550	456	752	221	656	0.000177219	2.05153e-05	0.000125078	0.000168605	1.91135e-05	5.60798e-05	0.000122591	0.000109758
ENSMUSG00000029028.191|Lrrc47|43:47	1311	1518	800	1286	2452	799	568	665	0.00019329	0.000158082	0.000292455	0.000179143	0.000135317	0.000301552	0.000315076	0.000111263
ENSMUSG00000031028.561|Tub	538	483	324	321	328	543	192	815	7.9321e-05	5.02989e-05	7.29999e-05	0.000121746	5.48033e-05	4.03381e-05	0.000106505	0.00013636
ENSMUSG00000032194.293|Kank2	2803	4054	2458	2013	3543	2159	684	2511	0.000413265	0.000422177	0.000457785	0.000484067	0.000415761	0.000435725	0.000379423	0.000420124
ENSMUSG00000029028.80|Lrrc47|1:6;8:12;29:33;35:39;46:50;52:56;73:77;79:83;95:100;108:112;114:118;129:133	695	544	338	302	479	539	332	615	0.000102469	5.66513e-05	6.86791e-05	0.000120849	5.71713e-05	5.89084e-05	0.000184164	0.000102898
ENSMUSG00000029636.253|Wasf3	639	416	229	419	583	332	188	399	9.42121e-05	4.33216e-05	9.52865e-05	7.44374e-05	3.87344e-05	7.16985e-05	0.000104286	6.6758e-05
ENSMUSG00000042529.28|Kcnj12	587	519	410	197	309	250	111	483	8.65454e-05	5.40479e-05	4.48006e-05	5.60523e-05	6.93498e-05	3.80014e-05	6.1573e-05	8.08123e-05
ENSMUSG00000031028.483|Tub	1449	7553	5628	478	1238	1009	348	1307	0.000213636	0.000786558	0.000108704	0.000226227	0.000951953	0.000152252	0.00019304	0.000218679
ENSMUSG00000031028.356|Tub	441	478	310	273	541	395	116	591	6.50196e-05	4.97782e-05	6.2084e-05	8.85626e-05	5.24352e-05	6.65333e-05	6.43466e-05	9.88822e-05
ENSMUSG00000042529.435|Kcnj12	377	3217	1557	580	1635	403	153	380	5.55837e-05	0.000335013	0.0001319	9.03563e-05	0.00026336	0.000201076	8.48709e-05	6.35791e-05
ENSMUSG00000034801.24|Sos2	382	476	346	167	275	269	71	554	5.63208e-05	4.95699e-05	3.79782e-05	6.03122e-05	5.85245e-05	3.38201e-05	3.93846e-05	9.26916e-05
ENSMUSG00000028439.93|Fam219a|70:74;234:238	483	467	250	369	901	338	143	370	7.1212e-05	4.86327e-05	8.39158e-05	7.57827e-05	4.22865e-05	0.000110807	7.93238e-05	6.19059e-05
ENSMUSG00000061578.774|Ksr2|43:47	2224	461	667	697	1639	1613	519	2253	0.000327899	4.80078e-05	0.000158508	0.000361649	0.00011282	0.000201568	0.000287896	0.000376957
ENSMUSG00000022095.11|Fam160b2	1197	541	276	838	939	674	174	554	0.000176482	5.63389e-05	0.000190573	0.000151117	4.66843e-05	0.00011548	9.65199e-05	9.26916e-05
ENSMUSG00000061578.12|Ksr2	3064	976	515	2190	2202	2208	820	1907	0.000451746	0.000101639	0.000498037	0.000495054	8.71101e-05	0.000270806	0.000454864	0.000319067
ENSMUSG00000032194.286|Kank2|19:23;106:110	1912	11740	6450	913	2551	1113	493	1846	0.000281899	0.00122259	0.000207629	0.000249545	0.00109099	0.000313727	0.000273473	0.00030886
ENSMUSG00000031028.695|Tub|61:65;105:109;178:182	375	19	20	45	35	133	12	181	5.52888e-05	1.97863e-06	1.02336e-05	2.98198e-05	3.38292e-06	4.30437e-06	6.65655e-06	3.02837e-05
ENSMUSG00000061578.94|Ksr2	1363	695	385	745	1282	954	430	1132	0.000200956	7.23762e-05	0.000169423	0.000213895	6.51212e-05	0.000157663	0.000238526	0.000189399
ENSMUSG00000061578.744|Ksr2|167:171;223:227	364	1122	541	364	1181	288	217	342	5.3667e-05	0.000116843	8.27787e-05	6.45722e-05	9.15079e-05	0.000145242	0.000120373	5.72212e-05
ENSMUSG00000034801.10|Sos2	1011	1081	602	617	1446	668	293	621	0.000149059	0.000112574	0.000140314	0.000149772	0.000101826	0.000177832	0.000162531	0.000103902
ENSMUSG00000031028.646|Tub	1758	1015	815	507	763	1218	290	1647	0.000259194	0.000105701	0.000115299	0.000273087	0.000137854	9.38353e-05	0.000160867	0.000275565
ENSMUSG00000031028.697|Tub|49:53;93:97;166:170	1541	55	86	255	239	812	254	1501	0.0002272	5.72762e-06	5.79906e-05	0.000182058	1.45465e-05	2.93927e-05	0.000140897	0.000251137
ENSMUSG00000031028.21|Tub	791	334	185	682	674	454	197	552	0.000116622	3.47823e-05	0.000155096	0.000101791	3.1292e-05	8.28899e-05	0.000109278	9.2357e-05
ENSMUSG00000032194.298|Kank2|34:38	1388	504	332	548	579	848	326	1344	0.000204642	5.24858e-05	0.000124623	0.000190129	5.61564e-05	7.12066e-05	0.000180836	0.000224869
ENSMUSG00000031028.57|Tub	3090	3418	2112	1567	2690	1902	915	2157	0.00045558	0.000355945	0.000356358	0.000426446	0.000357236	0.000330822	0.000507562	0.000360895
ENSMUSG00000028439.190|Fam219a	4724	3111	1787	2157	2736	2682	1150	3303	0.000696491	0.000323975	0.000490532	0.000601329	0.000302264	0.000336479	0.000637919	0.000552636
ENSMUSG00000090935.300|Synj2bp|254:258	1498	1908	1896	442	512	889	264	2147	0.00022086	0.000198696	0.000100517	0.000199322	0.000320701	6.29668e-05	0.000146444	0.000359222
ENSMUSG00000061578.735|Ksr2|221:225	215	348	168	106	442	142	45	126	3.16989e-05	3.62402e-05	2.41059e-05	3.18377e-05	2.84165e-05	5.43581e-05	2.4962e-05	2.10815e-05
ENSMUSG00000042529.441|Kcnj12	1204	1090	1022	501	471	934	313	1256	0.000177514	0.000113511	0.000113934	0.000209411	0.000172867	5.79245e-05	0.000173625	0.000210146
ENSMUSG00000058297.238|Spock2|129:135;233:241;252:260	422	779	416	408	914	179	227	347	6.22183e-05	8.11239e-05	9.27849e-05	4.01334e-05	7.03647e-05	0.000112406	0.00012592	5.80577e-05
ENSMUSG00000090935.503|Synj2bp|236:242	430	186	216	115	146	398	134	574	6.33978e-05	1.93698e-05	2.61526e-05	8.92352e-05	3.65355e-05	1.79554e-05	7.43314e-05	9.60379e-05
ENSMUSG00000004113.353|Cacna1b	517	219	336	151	272	327	84	729	7.62248e-05	2.28063e-05	3.43395e-05	7.33164e-05	5.6833e-05	3.34511e-05	4.65958e-05	0.000121971
ENSMUSG00000029028.240|Lrrc47	746	401	234	436	465	536	246	611	0.000109988	4.17595e-05	9.91525e-05	0.000120176	3.95801e-05	5.71866e-05	0.000136459	0.000102228
ENSMUSG00000031028.234|Tub	4373	9433	5865	1693	3476	2726	897	3625	0.000644741	0.000982338	0.000385012	0.000611194	0.000992041	0.000427486	0.000497577	0.000606511
ENSMUSG00000058297.555|Spock2	1328	607	540	329	320	877	162	1190	0.000195796	6.32121e-05	7.48192e-05	0.000196631	9.13388e-05	3.93543e-05	8.98634e-05	0.000199103
ENSMUSG00000042529.44|Kcnj12	536	1139	757	211	298	443	138	532	7.90261e-05	0.000118614	4.79844e-05	9.93246e-05	0.000128043	3.66486e-05	7.65503e-05	8.90107e-05
ENSMUSG00000022095.131|Fam160b2	1701	404	245	861	679	955	388	1082	0.00025079	4.20719e-05	0.000195804	0.00021412	4.14407e-05	8.35048e-05	0.000215228	0.000181033
ENSMUSG00000061578.89|Ksr2	457	200	116	166	200	243	143	420	6.73786e-05	2.08277e-05	3.77507e-05	5.44828e-05	1.96209e-05	2.45964e-05	7.93238e-05	7.02716e-05
ENSMUSG00000061578.102|Ksr2	679	768	491	351	707	439	149	684	0.00010011	7.99783e-05	7.98223e-05	9.84278e-05	8.30506e-05	8.69483e-05	8.26521e-05	0.000114442
ENSMUSG00000035202.29|Lars2	2439	5664	3272	2222	4436	2163	720	2671	0.000359598	0.00058984	0.000505314	0.000484964	0.000553445	0.000545548	0.000399393	0.000446894
ENSMUSG00000004113.24|Cacna1b	2195	1409	630	2141	3208	1245	717	1078	0.000323624	0.000146731	0.000486894	0.00027914	0.000106562	0.000394526	0.000397729	0.000180364
ENSMUSG00000032194.295|Kank2|52:56	2058	1021	605	874	1069	1149	297	1349	0.000303425	0.000106325	0.00019876	0.000257616	0.000102333	0.000131468	0.000164749	0.000225706
ENSMUSG00000061578.118|Ksr2|68:72;154:159;222:226;244:259	1306	2760	1358	2749	4966	787	394	925	0.000192552	0.000287422	0.000625161	0.000176453	0.0002297	0.000610729	0.000218557	0.000154765
ENSMUSG00000032194.294|Kank2|58:62	3539	2010	1208	1478	2078	1992	753	2888	0.000521779	0.000209318	0.000336118	0.000446624	0.000204328	0.000255557	0.000417698	0.000483201
ENSMUSG00000061578.815|Ksr2|149:153;191:195	179	178	275	50	75	146	67	275	2.63912e-05	1.85366e-05	1.13707e-05	3.27345e-05	4.65151e-05	9.22365e-06	3.71657e-05	4.60112e-05
ENSMUSG00000058297.68|Spock2	1352	895	457	993	1529	766	399	911	0.000199334	9.32039e-05	0.000225822	0.000171744	7.72997e-05	0.00018804	0.00022133	0.000152422
ENSMUSG00000061578.42|Ksr2	2973	1149	622	1871	2177	1785	764	1584	0.000438329	0.000119655	0.000425492	0.000400213	0.000105209	0.000267732	0.0004238	0.000265024
ENSMUSG00000043670.311|Diras1	840	463	205	1082	1284	520	256	466	0.000123847	4.82161e-05	0.000246062	0.000116589	3.46749e-05	0.000157909	0.000142006	7.7968e-05
ENSMUSG00000035202.91|Lars2|24:28;76:80	1028	964	763	412	950	625	308	1047	0.000151565	0.000100389	9.36946e-05	0.000140131	0.000129058	0.000116833	0.000170851	0.000175177
ENSMUSG00000058297.14|Spock2|167:171;175:188;197:208;222:228;237:246;252:260	3612	9633	5102	2107	5392	2739	1152	2856	0.000532542	0.00100317	0.000479161	0.000614109	0.000862982	0.000663119	0.000639028	0.000477847
ENSMUSG00000061578.10|Ksr2	3233	2142	1356	2234	2880	2424	786	2135	0.000476663	0.000223065	0.000508043	0.000543483	0.000229362	0.000354188	0.000436004	0.000357214
ENSMUSG00000031028.494|Tub|57:63;94:100	3392	3394	3692	932	1130	2287	730	3338	0.000500105	0.000353446	0.00021195	0.000512766	0.000624487	0.00013897	0.00040494	0.000558492
ENSMUSG00000061578.338|Ksr2|66:70	844	580	374	342	496	513	215	816	0.000124437	6.04003e-05	7.77756e-05	0.000115019	6.32606e-05	6.09991e-05	0.000119263	0.000136528
ENSMUSG00000004113.21|Cacna1b|107:111	1284	2111	934	3039	5124	787	463	670	0.000189309	0.000219836	0.000691111	0.000176453	0.000157982	0.00063016	0.000256832	0.0001121
ENSMUSG00000061578.168|Ksr2	1534	453	236	884	1066	872	316	807	0.000226168	4.71747e-05	0.000201034	0.00019551	3.99184e-05	0.000131099	0.000175289	0.000135022
ENSMUSG00000042529.22|Kcnj12	909	1081	751	492	672	683	200	1078	0.00013402	0.000112574	0.000111888	0.000153135	0.000127029	8.26439e-05	0.000110942	0.000180364
ENSMUSG00000058297.305|Spock2	2294	1457	763	1896	3052	988	367	1703	0.00033822	0.00015173	0.000431177	0.000221519	0.000129058	0.000375341	0.000203579	0.000284935
ENSMUSG00000031028.673|Tub	270	40	48	33	33	77	54	193	3.98079e-05	4.16554e-06	7.50466e-06	1.72641e-05	8.119e-06	4.05841e-06	2.99545e-05	3.22915e-05
ENSMUSG00000032194.161|Kank2|196:202	547	605	527	197	281	308	187	945	8.06479e-05	6.30038e-05	4.48006e-05	6.90564e-05	8.91399e-05	3.4558e-05	0.000103731	0.000158111
ENSMUSG00000004113.15|Cacna1b|143:147	1205	3319	1387	2893	6155	838	407	648	0.000177661	0.000345636	0.000657909	0.000187887	0.000234605	0.000756954	0.000225768	0.000108419
ENSMUSG00000090935.367|Synj2bp	239	114	209	52	38	85	37	241	3.52374e-05	1.18718e-05	1.18255e-05	1.90578e-05	3.53515e-05	4.67332e-06	2.05243e-05	4.03225e-05
ENSMUSG00000035202.54|Lars2	236	470	313	119	206	249	79	440	3.47951e-05	4.89451e-05	2.70623e-05	5.58281e-05	5.29427e-05	2.53343e-05	4.38223e-05	7.36179e-05
ENSMUSG00000061578.189|Ksr2	1159	943	586	498	833	857	328	1042	0.000170879	9.82026e-05	0.000113252	0.000192147	9.91195e-05	0.000102444	0.000181946	0.00017434
ENSMUSG00000004113.329|Cacna1b	384	820	1250	198	721	160	10	387	5.66157e-05	8.53935e-05	4.5028e-05	3.58735e-05	0.000211432	8.867e-05	5.54712e-06	6.47503e-05
ENSMUSG00000031028.102|Tub|74:78	1340	2403	1595	866	1351	854	298	1365	0.000197565	0.000250245	0.000196941	0.000191475	0.000269788	0.000166149	0.000165304	0.000228383
ENSMUSG00000004113.372|Cacna1b	1038	204	224	275	349	502	181	968	0.000153039	2.12442e-05	6.25389e-05	0.000112553	3.78887e-05	4.29207e-05	0.000100403	0.000161959
ENSMUSG00000029028.24|Lrrc47|5:9;11:15;27:32;34:38;40:44;61:65;77:82;84:88;100:104;107:111;113:117;129:134;136:140;157:161;163:167;179:183;186:190;192:196;219:223;238:242;244:248	1386	781	354	1333	2155	853	300	850	0.000204347	8.13321e-05	0.000303143	0.00019125	5.98776e-05	0.000265026	0.000166414	0.000142216
ENSMUSG00000022095.21|Fam160b2	1435	1242	688	901	1124	932	264	913	0.000211572	0.00012934	0.0002049	0.000208963	0.000116372	0.000138232	0.000146444	0.000152757
ENSMUSG00000061578.111|Ksr2	1643	1804	1017	1214	2221	994	479	1005	0.000242239	0.000187866	0.000276081	0.000222864	0.000172021	0.000273143	0.000265707	0.00016815
ENSMUSG00000090935.656|Synj2bp|92:98	682	232	184	248	372	504	274	835	0.000100552	2.41601e-05	5.63987e-05	0.000113001	3.11228e-05	4.57493e-05	0.000151991	0.000139707
ENSMUSG00000061578.295|Ksr2	248	304	146	115	189	198	102	213	3.65643e-05	3.16581e-05	2.61526e-05	4.43934e-05	2.46953e-05	2.32436e-05	5.65806e-05	3.56377e-05
ENSMUSG00000004113.120|Cacna1b	2943	4343	2394	1451	2718	1980	909	2120	0.000433906	0.000452273	0.000329978	0.000443934	0.000404935	0.000334265	0.000504233	0.000354704
ENSMUSG00000090935.648|Synj2bp	490	252	151	172	267	276	95	389	7.2244e-05	2.62429e-05	3.91152e-05	6.18817e-05	2.5541e-05	3.28362e-05	5.26976e-05	6.50849e-05
ENSMUSG00000061578.38|Ksr2|16:26;115:121;126:130	1503	2081	959	1690	3676	1052	568	895	0.000221597	0.000216712	0.00038433	0.000235868	0.000162211	0.000452082	0.000315076	0.000149745
ENSMUSG00000031028.25|Tub	1080	347	213	849	858	741	309	745	0.000159232	3.61361e-05	0.000193075	0.000166139	3.60281e-05	0.000105519	0.000171406	0.000124648
ENSMUSG00000029636.134|Wasf3	2309	1705	1124	1481	1843	1547	500	1654	0.000340431	0.000177556	0.0003368	0.000346851	0.00019012	0.000226656	0.000277356	0.000276736
ENSMUSG00000061578.491|Ksr2	2942	4766	2552	3048	7617	2070	873	2329	0.000433759	0.000496324	0.000693158	0.000464113	0.00043166	0.000936754	0.000484264	0.000389673
ENSMUSG00000022095.152|Fam160b2	655	772	443	616	915	551	172	529	9.65711e-05	8.03949e-05	0.000140087	0.000123539	7.49316e-05	0.000112529	9.54105e-05	8.85088e-05
ENSMUSG00000028439.255|Fam219a	547	975	566	229	384	179	100	317	8.06479e-05	0.000101535	5.20778e-05	4.01334e-05	9.57366e-05	4.72251e-05	5.54712e-05	5.30383e-05
ENSMUSG00000029028.253|Lrrc47|138:142	917	932	645	428	910	656	261	655	0.0001352	9.70571e-05	9.73332e-05	0.000147081	0.000109099	0.000111914	0.00014478	0.00010959
ENSMUSG00000058297.218|Spock2|249:255	1008	641	331	529	685	436	202	752	0.000148616	6.67528e-05	0.000120302	9.77552e-05	5.59873e-05	8.42427e-05	0.000112052	0.00012582
ENSMUSG00000031028.215|Tub|131:135;137:142;239:244	1354	1145	569	990	1511	954	464	974	0.000199629	0.000119239	0.00022514	0.000213895	9.6244e-05	0.000185826	0.000257386	0.000162963
ENSMUSG00000058297.515|Spock2|43:47	504	564	280	282	606	322	126	407	7.43081e-05	5.87341e-05	6.41308e-05	7.21953e-05	4.73608e-05	7.45271e-05	6.98937e-05	6.80965e-05
ENSMUSG00000058297.463|Spock2|81:85	1119	2465	1358	725	1646	626	254	611	0.000164982	0.000256701	0.000164875	0.000140355	0.0002297	0.000202428	0.000140897	0.000102228
ENSMUSG00000031028.430|Tub	462	3214	1603	550	1838	279	42	400	6.81158e-05	0.000334701	0.000125078	6.25543e-05	0.000271141	0.000226041	2.32979e-05	6.69253e-05
ENSMUSG00000004113.264|Cacna1b	1601	883	654	541	622	957	289	1613	0.000236046	9.19543e-05	0.000123031	0.000214568	0.000110621	7.64948e-05	0.000160312	0.000269876
ENSMUSG00000058297.13|Spock2	2427	24553	10573	9379	28219	2237	1128	1681	0.000357829	0.00255691	0.00213292	0.000501556	0.00178838	0.00347043	0.000625715	0.000281254
ENSMUSG00000031028.594|Tub	1060	1314	1166	482	941	789	416	1380	0.000156283	0.000136838	0.000109614	0.000176901	0.000197224	0.000115726	0.00023076	0.000230892
ENSMUSG00000032194.182|Kank2|70:76;173:177	942	237	386	241	389	646	261	1406	0.000138885	2.46808e-05	5.48068e-05	0.000144839	6.52903e-05	4.784e-05	0.00014478	0.000235243
ENSMUSG00000061578.707|Ksr2|13:17	915	469	259	475	885	632	187	974	0.000134905	4.88409e-05	0.000108022	0.0001417	4.38088e-05	0.000108839	0.000103731	0.000162963
ENSMUSG00000090935.29|Synj2bp	1517	1568	1265	349	647	733	222	1258	0.000223662	0.000163289	7.93675e-05	0.000164345	0.00021397	7.95694e-05	0.000123146	0.00021048
ENSMUSG00000043670.132|Diras1	567	291	139	294	441	270	175	148	8.35966e-05	3.03043e-05	6.68597e-05	6.05364e-05	2.35113e-05	5.42351e-05	9.70746e-05	2.47624e-05
ENSMUSG00000031028.171|Tub	1123	774	643	321	453	718	223	1149	0.000165571	8.06032e-05	7.29999e-05	0.000160982	0.000108761	5.57109e-05	0.000123701	0.000192243
ENSMUSG00000031028.42|Tub	1527	1370	834	1182	1410	998	313	936	0.000225136	0.00014267	0.000268803	0.000223761	0.000141068	0.000173405	0.000173625	0.000156605
ENSMUSG00000028439.76|Fam219a	462	503	208	359	674	311	172	408	6.81158e-05	5.23817e-05	8.16417e-05	6.9729e-05	3.51823e-05	8.28899e-05	9.54105e-05	6.82638e-05
ENSMUSG00000029028.237|Lrrc47|234:238	875	299	157	379	460	402	335	570	0.000129007	3.11374e-05	8.61899e-05	9.0132e-05	2.65559e-05	5.65717e-05	0.000185829	9.53686e-05
ENSMUSG00000090935.106|Synj2bp|142:147	850	2785	1765	495	1809	590	192	763	0.000125321	0.000290026	0.00011257	0.000132283	0.000298542	0.000222474	0.000106505	0.00012766
ENSMUSG00000029636.289|Wasf3	175	146	151	64	122	219	92	397	2.58014e-05	1.52042e-05	1.45545e-05	4.91018e-05	2.5541e-05	1.50038e-05	5.10335e-05	6.64234e-05
ENSMUSG00000061578.31|Ksr2	5428	1678	1038	2735	3559	3825	1847	3762	0.000800287	0.000174744	0.000621978	0.0008576	0.000175573	0.000437693	0.00102455	0.000629433
ENSMUSG00000031028.464|Tub	2123	5218	3266	749	1376	1553	610	1885	0.000313008	0.000543395	0.000170333	0.000348197	0.00055243	0.000169223	0.000338374	0.000315386
ENSMUSG00000022095.8|Fam160b2	124	166	71	203	316	82	111	103	1.82822e-05	1.7287e-05	4.61651e-05	1.83851e-05	1.20094e-05	3.88623e-05	6.1573e-05	1.72333e-05
ENSMUSG00000029028.144|Lrrc47	1049	1078	712	629	919	615	231	875	0.000154661	0.000112261	0.000143043	0.000137889	0.000120432	0.00011302	0.000128138	0.000146399
ENSMUSG00000090935.523|Synj2bp	114	12	13	25	16	50	50	198	1.68078e-05	1.24966e-06	5.68535e-06	1.12105e-05	2.1989e-06	1.96771e-06	2.77356e-05	3.3128e-05
ENSMUSG00000032194.296|Kank2|46:50	2639	1166	723	1069	1310	1435	672	1989	0.000389086	0.000121425	0.000243106	0.00032174	0.000122292	0.000161106	0.000372767	0.000332786
ENSMUSG00000029636.57|Wasf3	2826	5914	3760	1690	3345	1827	590	1992	0.000416656	0.000615875	0.00038433	0.00040963	0.000635988	0.000411375	0.00032728	0.000333288
ENSMUSG00000061578.17|Ksr2	3640	1082	601	1984	2245	2082	810	1823	0.00053667	0.000112678	0.00045119	0.000466803	0.000101657	0.000276095	0.000449317	0.000305012
ENSMUSG00000035279.26|Ssc5d|3:9	1755	1725	927	1065	1463	1306	537	1330	0.000258752	0.000179639	0.000242196	0.000292817	0.000156798	0.000179923	0.00029788	0.000222527
ENSMUSG00000029636.263|Wasf3	653	1126	789	350	809	428	195	629	9.62762e-05	0.00011726	7.95949e-05	9.59615e-05	0.000133456	9.94925e-05	0.000108169	0.00010524
ENSMUSG00000029636.70|Wasf3|55:61;219:223	208	866	733	69	73	90	131	373	3.06668e-05	9.01839e-05	1.56916e-05	2.01788e-05	0.000123984	8.97769e-06	7.26673e-05	6.24079e-05
ENSMUSG00000031028.583|Tub	514	157	157	102	159	255	49	430	7.57825e-05	1.63497e-05	2.31962e-05	5.71733e-05	2.65559e-05	1.95541e-05	2.71809e-05	7.19447e-05
ENSMUSG00000061578.1273|Ksr2	507	1185	780	278	519	212	174	531	7.47504e-05	0.000123404	6.32211e-05	4.75323e-05	0.000131934	6.38277e-05	9.65199e-05	8.88434e-05
ENSMUSG00000031028.10|Tub|16:21;248:252	1911	885	560	2803	2442	1043	537	1194	0.000281752	9.21625e-05	0.000637442	0.00023385	9.47217e-05	0.000300322	0.00029788	0.000199772
ENSMUSG00000061578.1283|Ksr2	837	834	573	577	1091	541	276	761	0.000123405	8.68515e-05	0.000131218	0.000121297	9.69206e-05	0.000134173	0.000153101	0.000127325
ENSMUSG00000058297.304|Spock2|17:22	600	437	208	606	946	410	218	451	8.84621e-05	4.55085e-05	0.000137813	9.19257e-05	3.51823e-05	0.000116341	0.000120927	7.54583e-05
ENSMUSG00000043670.313|Diras1|12:16;24:29	243	447	191	828	1209	224	47	182	3.58271e-05	4.65499e-05	0.000188299	5.02228e-05	3.23069e-05	0.000148685	2.60715e-05	3.0451e-05
ENSMUSG00000090935.5|Synj2bp|204:208	2800	3502	1545	1252	2048	1705	599	1785	0.000412823	0.000364693	0.000284722	0.000382276	0.00026133	0.000251867	0.000332273	0.000298654
ENSMUSG00000043670.170|Diras1	3452	3839	2161	1504	2597	1962	973	2565	0.000508952	0.000399788	0.000342031	0.000439898	0.000365524	0.000319384	0.000539735	0.000429159
ENSMUSG00000090935.461|Synj2bp	393	118	333	80	104	315	105	474	5.79426e-05	1.22883e-05	1.81931e-05	7.06259e-05	5.63256e-05	1.27901e-05	5.82448e-05	7.93065e-05
ENSMUSG00000029636.15|Wasf3|64:69;141:145;187:191	2055	1567	1011	1263	3262	1405	475	2786	0.000302983	0.000163185	0.000287224	0.000315014	0.000171006	0.000401167	0.000263488	0.000466135
ENSMUSG00000034801.98|Sos2	1385	1890	1417	527	725	937	285	1645	0.0002042	0.000196822	0.000119847	0.000210084	0.00023968	8.9162e-05	0.000158093	0.00027523
ENSMUSG00000058297.228|Spock2|189:195	808	742	428	584	940	719	329	1069	0.000119129	7.72707e-05	0.00013281	0.000161206	7.23944e-05	0.000115603	0.0001825	0.000178858
ENSMUSG00000061578.1079|Ksr2|127:131	1703	7553	5319	529	1324	885	411	1585	0.000251085	0.000786558	0.000120302	0.000198425	0.000899687	0.000162828	0.000227987	0.000265192
ENSMUSG00000031028.51|Tub|2:6;217:229;247:251	1466	2290	1238	1680	2895	1057	294	1122	0.000216142	0.000238477	0.000382056	0.000236989	0.000209403	0.000356033	0.000163085	0.000187726
ENSMUSG00000004113.152|Cacna1b	297	57	104	64	113	106	75	225	4.37887e-05	5.93589e-06	1.45545e-05	2.37662e-05	1.75912e-05	1.3897e-05	4.16034e-05	3.76455e-05
ENSMUSG00000031028.513|Tub	440	237	317	167	108	249	95	623	6.48722e-05	2.46808e-05	3.79782e-05	5.58281e-05	5.36192e-05	1.32821e-05	5.26976e-05	0.000104236
ENSMUSG00000058297.319|Spock2	375	764	409	424	1180	278	163	275	5.52888e-05	7.95618e-05	9.64236e-05	6.23301e-05	6.91807e-05	0.000145119	9.04181e-05	4.60112e-05
ENSMUSG00000058297.308|Spock2	967	1200	579	1474	2290	562	311	1114	0.000142571	0.000124966	0.000335208	0.000126005	9.79355e-05	0.000281629	0.000172515	0.000186387
ENSMUSG00000061578.777|Ksr2|25:29	293	90	162	103	192	206	62	286	4.3199e-05	9.37246e-06	2.34237e-05	4.61871e-05	2.74016e-05	2.36126e-05	3.43921e-05	4.78516e-05
ENSMUSG00000028439.259|Fam219a	3556	3037	1751	2343	3495	1832	875	2139	0.000524285	0.000316269	0.000532831	0.000410751	0.000296174	0.000429822	0.000485373	0.000357883
ENSMUSG00000029636.475|Wasf3	839	179	331	148	161	539	151	933	0.000123699	1.86408e-05	3.36573e-05	0.000120849	5.59873e-05	1.98001e-05	8.37615e-05	0.000156103
ENSMUSG00000061578.1151|Ksr2	1518	749	452	684	732	785	254	986	0.000223809	7.79997e-05	0.000155551	0.000176004	7.64539e-05	9.00228e-05	0.000140897	0.000164971
ENSMUSG00000022095.120|Fam160b2	2041	518	267	858	795	1010	570	1285	0.000300918	5.39437e-05	0.000195121	0.000226451	4.51619e-05	9.77707e-05	0.000316186	0.000214998
ENSMUSG00000090935.55|Synj2bp|174:178	615	149	362	93	134	295	97	936	9.06736e-05	1.55166e-05	2.11495e-05	6.61417e-05	6.12308e-05	1.64796e-05	5.38071e-05	0.000156605
ENSMUSG00000031028.507|Tub	212	159	462	44	43	120	54	545	3.12566e-05	1.6558e-05	1.00062e-05	2.69051e-05	7.81454e-05	5.28823e-06	2.99545e-05	9.11858e-05
ENSMUSG00000004113.260|Cacna1b	740	1046	633	262	488	416	201	570	0.000109103	0.000108929	5.95825e-05	9.3271e-05	0.000107069	6.00152e-05	0.000111497	9.53686e-05
ENSMUSG00000061578.1315|Ksr2	1517	1575	864	1494	2415	1007	468	1087	0.000223662	0.000164018	0.000339757	0.000225779	0.000146142	0.000297002	0.000259605	0.00018187
ENSMUSG00000028439.125|Fam219a	967	383	239	543	670	600	243	698	0.000142571	3.9885e-05	0.000123486	0.000134525	4.04259e-05	8.2398e-05	0.000134795	0.000116785
ENSMUSG00000031028.172|Tub|29:34	1369	1285	1089	414	816	846	466	1462	0.000201841	0.000133818	9.41494e-05	0.000189681	0.0001842	0.000100353	0.000258496	0.000244612
ENSMUSG00000031028.507|Tub|16:22	479	106	314	107	90	276	92	870	7.06222e-05	1.10387e-05	2.43333e-05	6.18817e-05	5.31118e-05	1.10684e-05	5.10335e-05	0.000145563
ENSMUSG00000031028.81|Tub	1872	5463	3753	1373	2479	1494	392	2011	0.000276002	0.000568908	0.00031224	0.000334968	0.000634804	0.000304872	0.000217447	0.000336467
ENSMUSG00000061578.821|Ksr2	225	637	513	77	99	187	27	358	3.31733e-05	6.63362e-05	1.75109e-05	4.19271e-05	8.67718e-05	1.21752e-05	1.49772e-05	5.98982e-05
ENSMUSG00000043670.194|Diras1|60:64;94:98;108:117;123:130;163:167;196:208;232:237;240:244;249:253	1104	1200	577	788	1489	601	259	886	0.00016277	0.000124966	0.000179202	0.00013475	9.75972e-05	0.00018312	0.00014367	0.00014824
ENSMUSG00000090935.104|Synj2bp|154:159	1159	4469	2636	983	3593	660	272	1004	0.000170879	0.000465395	0.000223548	0.000147978	0.000445869	0.000441874	0.000150882	0.000167983
ENSMUSG00000043670.304|Diras1	473	398	212	729	898	471	200	489	6.97376e-05	4.14471e-05	0.000165785	0.000105602	3.58589e-05	0.000110438	0.000110942	8.18162e-05
ENSMUSG00000061578.118|Ksr2	1621	4988	2247	3231	6427	781	303	941	0.000238995	0.000519443	0.000734775	0.000175107	0.000380071	0.000790406	0.000168078	0.000157442
ENSMUSG00000034801.115|Sos2	3127	1986	1271	1162	1207	2252	602	3750	0.000461035	0.000206819	0.000264255	0.000504919	0.000214984	0.000148439	0.000333937	0.000627425
ENSMUSG00000031028.375|Tub	1093	613	366	730	1059	607	232	804	0.000161148	6.38369e-05	0.000166012	0.000136095	6.19074e-05	0.000130238	0.000128693	0.00013452
ENSMUSG00000031028.214|Tub|137:141;143:148;245:250	1258	1114	645	623	1036	881	288	978	0.000185475	0.00011601	0.000141679	0.000197528	0.000109099	0.000127409	0.000159757	0.000163632
ENSMUSG00000032194.153|Kank2	808	1096	1123	237	483	516	230	867	0.000119129	0.000114136	5.38971e-05	0.000115692	0.000189951	5.94003e-05	0.000127584	0.000145061
ENSMUSG00000031028.63|Tub	1489	2606	1508	906	2130	1086	401	977	0.000219533	0.000271385	0.000206037	0.000243491	0.000255072	0.000261952	0.00022244	0.000163465
ENSMUSG00000028439.239|Fam219a|33:39;67:71;117:126;145:149	1320	2167	1253	560	1561	800	365	968	0.000194617	0.000225668	0.000127352	0.000179367	0.00021194	0.000191975	0.00020247	0.000161959
ENSMUSG00000090935.495|Synj2bp	665	118	176	148	199	398	127	728	9.80454e-05	1.22883e-05	3.36573e-05	8.92352e-05	2.97697e-05	2.44734e-05	7.04484e-05	0.000121804
ENSMUSG00000004113.28|Cacna1b	959	333	150	748	884	622	340	637	0.000141392	3.46781e-05	0.000170106	0.000139458	2.53719e-05	0.000108716	0.000188602	0.000106579
ENSMUSG00000061578.612|Ksr2	3138	5637	3127	1930	3856	1870	584	1807	0.000462657	0.000587029	0.000438909	0.000419271	0.000528919	0.000474219	0.000323952	0.000302335
ENSMUSG00000061578.9|Ksr2	1261	1156	652	1001	1606	884	311	744	0.000185918	0.000120384	0.000227641	0.000198201	0.000110283	0.000197509	0.000172515	0.000124481
ENSMUSG00000061578.493|Ksr2|71:76;243:249	885	4885	2536	1120	3740	634	388	739	0.000130482	0.000508716	0.000254704	0.000142149	0.000428954	0.000459953	0.000215228	0.000123645
ENSMUSG00000004113.6|Cacna1b|197:201	1167	2589	1130	2032	4039	618	461	674	0.000172059	0.000269615	0.000462105	0.000138561	0.000191135	0.000496724	0.000255722	0.000112769
ENSMUSG00000035202.147|Lars2	323	25	32	93	117	172	59	324	4.76221e-05	2.60346e-06	2.11495e-05	3.8564e-05	5.41267e-06	1.43889e-05	3.2728e-05	5.42095e-05
ENSMUSG00000061578.1334|Ksr2	2180	757	378	1544	2129	1476	700	1414	0.000321412	7.88328e-05	0.000351127	0.000330933	6.39371e-05	0.000261829	0.000388298	0.000236581
ENSMUSG00000058297.291|Spock2	977	13316	4977	4629	13322	686	260	798	0.000144046	0.00138671	0.0010527	0.000153807	0.000841839	0.00163837	0.000144225	0.000133516
ENSMUSG00000029028.177|Lrrc47|127:131	1354	961	553	1183	2181	688	268	653	0.000199629	0.000100077	0.000269031	0.000154256	9.35377e-05	0.000268224	0.000148663	0.000109256
ENSMUSG00000004113.97|Cacna1b	2354	8664	4662	2678	6887	1191	536	1341	0.000347066	0.000902256	0.000609015	0.000267033	0.000788558	0.000846977	0.000297326	0.000224367
ENSMUSG00000029636.235|Wasf3|46:50;139:146	464	1049	590	226	365	431	134	489	6.84107e-05	0.000109241	5.13956e-05	9.66341e-05	9.97961e-05	4.48884e-05	7.43314e-05	8.18162e-05
ENSMUSG00000031028.149|Tub	975	1318	887	355	679	578	204	754	0.000143751	0.000137255	8.0732e-05	0.000129593	0.000150032	8.35048e-05	0.000113161	0.000126154
ENSMUSG00000022095.143|Fam160b2	1008	2244	1428	1101	1663	719	279	598	0.000148616	0.000233687	0.000250383	0.000161206	0.00024154	0.000204519	0.000154765	0.000100053
ENSMUSG00000004113.126|Cacna1b|5:10;126:130	1263	506	357	429	484	823	257	871	0.000186213	5.26941e-05	9.75606e-05	0.000184524	6.03851e-05	5.95233e-05	0.000142561	0.00014573
ENSMUSG00000031028.89|Tub|19:23;152:156	722	8248	3946	1587	6028	614	335	952	0.000106449	0.000858934	0.000360906	0.000137664	0.00066745	0.000741336	0.000185829	0.000159282
ENSMUSG00000035202.67|Lars2	304	1550	925	128	352	193	92	415	4.48208e-05	0.000161415	2.9109e-05	4.32723e-05	0.00015646	4.32897e-05	5.10335e-05	6.9435e-05
ENSMUSG00000032194.288|Kank2|7:11;94:98	2144	9400	5445	1358	3602	1382	427	1800	0.000316104	0.000978902	0.000308828	0.000309857	0.000920999	0.000442981	0.000236862	0.000301164
ENSMUSG00000031028.394|Tub	655	541	291	435	659	480	229	415	9.65711e-05	5.63389e-05	9.89251e-05	0.00010762	4.92214e-05	8.10452e-05	0.000127029	6.9435e-05
ENSMUSG00000031028.497|Tub|39:45;76:82	814	227	548	196	205	468	175	1015	0.000120014	2.36394e-05	4.45732e-05	0.00010493	9.26919e-05	2.52113e-05	9.70746e-05	0.000169823
ENSMUSG00000043670.299|Diras1|96:100;108:113	409	906	438	412	803	314	216	296	6.03016e-05	9.43495e-05	9.36946e-05	7.04016e-05	7.40859e-05	9.87546e-05	0.000119818	4.95247e-05
ENSMUSG00000061578.90|Ksr2|236:240	1091	890	470	559	1278	676	532	1024	0.000160854	9.26832e-05	0.000127124	0.000151565	7.94986e-05	0.000157171	0.000295107	0.000171329
ENSMUSG00000061578.341|Ksr2|48:52	783	242	200	271	286	469	193	823	0.000115443	2.52015e-05	6.16292e-05	0.000105154	3.38292e-05	3.51729e-05	0.000107059	0.000137699
ENSMUSG00000028439.226|Fam219a|111:117;145:149;195:204;223:227	819	818	484	300	622	298	141	577	0.000120751	8.51853e-05	6.82242e-05	6.68143e-05	8.18666e-05	7.64948e-05	7.82144e-05	9.65398e-05
ENSMUSG00000061578.91|Ksr2	1162	365	208	541	839	663	289	976	0.000171322	3.80105e-05	0.000123031	0.000148651	3.51823e-05	0.000103182	0.000160312	0.000163298
ENSMUSG00000042529.246|Kcnj12|169:173	313	110	62	183	198	187	150	206	4.61477e-05	1.14552e-05	4.16168e-05	4.19271e-05	1.0487e-05	2.43504e-05	8.32068e-05	3.44665e-05
ENSMUSG00000029636.84|Wasf3	1138	7836	5003	423	871	825	323	1274	0.000167783	0.000816029	9.61962e-05	0.000184972	0.000846237	0.000107117	0.000179172	0.000213157
ENSMUSG00000004113.124|Cacna1b	2375	1350	823	885	1289	1533	423	1690	0.000350162	0.000140587	0.000201261	0.000343712	0.000139207	0.000158524	0.000234643	0.00028276
ENSMUSG00000058297.88|Spock2	3033	1616	846	1664	2339	1504	463	1294	0.000447176	0.000168288	0.000378417	0.00033721	0.000143097	0.000287655	0.000256832	0.000216503
ENSMUSG00000061578.101|Ksr2|170:174;256:260	751	1300	703	660	1481	526	222	810	0.000110725	0.00013538	0.000150093	0.000117934	0.00011891	0.000182136	0.000123146	0.000135524
ENSMUSG00000061578.610|Ksr2|188:192;227:231	2012	1867	1183	863	1269	1211	389	1497	0.000296643	0.000194427	0.000196258	0.000271517	0.0002001	0.000156064	0.000215783	0.000250468
ENSMUSG00000061578.1123|Ksr2	935	1932	1302	392	564	577	237	694	0.000137853	0.000201196	8.91463e-05	0.000129369	0.000220228	6.93619e-05	0.000131467	0.000116115
ENSMUSG00000058297.116|Spock2	550	696	784	194	485	449	70	1029	8.10902e-05	7.24804e-05	4.41183e-05	0.00010067	0.00013261	5.96463e-05	3.88298e-05	0.000172165
ENSMUSG00000022095.136|Fam160b2|212:216	475	489	273	382	574	260	134	311	7.00325e-05	5.09237e-05	8.68722e-05	5.82944e-05	4.61768e-05	7.05917e-05	7.43314e-05	5.20344e-05
ENSMUSG00000090935.644|Synj2bp	525	164	175	131	182	303	101	429	7.74043e-05	1.70787e-05	2.97912e-05	6.79353e-05	2.96005e-05	2.23827e-05	5.60259e-05	7.17774e-05
ENSMUSG00000061578.1065|Ksr2|211:215	588	1190	945	100	397	447	161	694	8.66928e-05	0.000123925	2.27414e-05	0.000100221	0.000159843	4.88239e-05	8.93086e-05	0.000116115
ENSMUSG00000004113.263|Cacna1b	440	802	593	159	243	292	106	370	6.48722e-05	8.35191e-05	3.61588e-05	6.5469e-05	0.000100303	2.98846e-05	5.87995e-05	6.19059e-05
ENSMUSG00000061578.942|Ksr2	1297	793	816	541	1124	1118	402	2152	0.000191225	8.25818e-05	0.000123031	0.000250666	0.000138023	0.000138232	0.000222994	0.000360058
ENSMUSG00000028439.275|Fam219a	2108	941	498	1272	1585	1169	468	1250	0.000310797	9.79943e-05	0.000289271	0.0002621	8.42346e-05	0.000194927	0.000259605	0.000209142
ENSMUSG00000004113.89|Cacna1b	2589	8617	4680	1238	3273	1534	557	1967	0.000381714	0.000897361	0.000281539	0.000343937	0.000791603	0.00040252	0.000308975	0.000329105
ENSMUSG00000031028.4|Tub	2243	1043	604	1864	2115	1632	606	1424	0.000330701	0.000108616	0.0004239	0.000365909	0.000102164	0.000260107	0.000336156	0.000238254
ENSMUSG00000029028.251|Lrrc47	748	496	363	304	438	365	180	501	0.000110283	5.16527e-05	6.91339e-05	8.18363e-05	6.13999e-05	5.38661e-05	9.98482e-05	8.3824e-05
ENSMUSG00000031028.302|Tub|157:161	754	263	189	338	499	527	165	776	0.000111167	2.73884e-05	7.6866e-05	0.000118158	3.19686e-05	6.1368e-05	9.15275e-05	0.000129835
ENSMUSG00000031028.685|Tub|121:125;165:169;238:242	632	24	36	75	101	270	91	474	9.318e-05	2.49932e-06	1.70561e-05	6.05364e-05	6.08925e-06	1.24212e-05	5.04788e-05	7.93065e-05
ENSMUSG00000043670.285|Diras1	157	1030	433	215	508	114	45	81	2.31476e-05	0.000107263	4.8894e-05	2.55598e-05	7.32402e-05	6.24749e-05	2.4962e-05	1.35524e-05
ENSMUSG00000042529.5|Kcnj12	408	815	489	236	327	380	91	633	6.01542e-05	8.48729e-05	5.36697e-05	8.51994e-05	8.27123e-05	4.02151e-05	5.04788e-05	0.000105909
ENSMUSG00000029636.113|Wasf3	624	710	421	356	426	394	134	408	9.20005e-05	7.39383e-05	8.09594e-05	8.83384e-05	7.12104e-05	5.23903e-05	7.43314e-05	6.82638e-05
ENSMUSG00000031028.604|Tub|86:90	649	1037	649	446	947	330	199	611	9.56865e-05	0.000107992	0.000101427	7.3989e-05	0.000109776	0.000116464	0.000110388	0.000102228
ENSMUSG00000004113.119|Cacna1b	1895	5561	2636	1021	2510	1078	444	1400	0.000279393	0.000579114	0.00023219	0.000241697	0.000445869	0.000308685	0.000246292	0.000234239
ENSMUSG00000004113.236|Cacna1b|68:72	42	146	126	17	27	30	10	97	6.19234e-06	1.52042e-05	3.86604e-06	6.72627e-06	2.13124e-05	3.32051e-06	5.54712e-06	1.62294e-05
ENSMUSG00000004113.495|Cacna1b	810	462	645	165	162	516	171	1075	0.000119424	4.8112e-05	3.75233e-05	0.000115692	0.000109099	1.99231e-05	9.48558e-05	0.000179862
ENSMUSG00000035202.37|Lars2|146:150	1535	1146	799	856	985	1226	507	1308	0.000226315	0.000119343	0.000194666	0.00027488	0.000135148	0.000121137	0.000281239	0.000218846
ENSMUSG00000029028.206|Lrrc47	1103	929	493	780	1454	852	406	888	0.000162623	9.67446e-05	0.000177383	0.000191026	8.33889e-05	0.000178816	0.000225213	0.000148574
ENSMUSG00000031028.404|Tub	622	698	398	707	1038	452	171	408	9.17057e-05	7.26887e-05	0.000160782	0.000101342	6.73201e-05	0.000127655	9.48558e-05	6.82638e-05
ENSMUSG00000029028.89|Lrrc47	376	7469	3838	436	998	390	151	797	5.54362e-05	0.00077781	9.91525e-05	8.74415e-05	0.000649182	0.000122736	8.37615e-05	0.000133349
ENSMUSG00000031028.39|Tub|74:78	3467	931	618	1951	2050	2024	767	1876	0.000511163	9.69529e-05	0.000443685	0.000453799	0.000104532	0.000252113	0.000425464	0.00031388
ENSMUSG00000090935.685|Synj2bp	510	210	281	140	118	331	118	1157	7.51927e-05	2.18691e-05	3.1838e-05	7.42132e-05	4.753e-05	1.45119e-05	6.5456e-05	0.000193582
ENSMUSG00000061578.166|Ksr2|7:11	1014	422	221	826	1101	441	209	428	0.000149501	4.39464e-05	0.000187844	9.88762e-05	3.73812e-05	0.000135403	0.000115935	7.16101e-05
ENSMUSG00000028439.194|Fam219a	1953	492	297	1040	956	1140	485	1632	0.000287944	5.12361e-05	0.000236511	0.000255598	5.02363e-05	0.000117571	0.000269035	0.000273055
ENSMUSG00000061578.420|Ksr2	317	551	310	219	425	162	94	247	4.67375e-05	5.73803e-05	4.98037e-05	3.63219e-05	5.24352e-05	5.22674e-05	5.21429e-05	4.13264e-05
ENSMUSG00000031028.142|Tub	1125	759	452	549	830	635	273	635	0.000165866	7.90411e-05	0.00012485	0.000142373	7.64539e-05	0.000102075	0.000151436	0.000106244
ENSMUSG00000031028.157|Tub|34:39;119:124	1027	433	253	276	402	663	292	1041	0.000151418	4.5092e-05	6.27663e-05	0.000148651	4.27939e-05	4.94388e-05	0.000161976	0.000174173
ENSMUSG00000031028.14|Tub|224:228	1392	300	195	1073	822	1317	439	1410	0.000205232	3.12415e-05	0.000244015	0.000295283	3.29834e-05	0.000101091	0.000243519	0.000235912
ENSMUSG00000043670.149|Diras1	938	396	254	308	391	358	82	308	0.000138296	4.12388e-05	7.00435e-05	8.02668e-05	4.2963e-05	4.8086e-05	4.54864e-05	5.15325e-05
ENSMUSG00000061578.320|Ksr2	763	1405	878	462	694	577	156	863	0.000112494	0.000146315	0.000105065	0.000129369	0.00014851	8.53495e-05	8.65351e-05	0.000144391
ENSMUSG00000032194.142|Kank2	1002	623	426	366	425	720	269	1277	0.000147732	6.48783e-05	8.32336e-05	0.000161431	7.20561e-05	5.22674e-05	0.000149218	0.000213659
ENSMUSG00000061578.805|Ksr2|209:213;251:255	209	44	85	48	111	181	58	324	3.08143e-05	4.58209e-06	1.09159e-05	4.05818e-05	1.43774e-05	1.3651e-05	3.21733e-05	5.42095e-05
ENSMUSG00000029636.467|Wasf3	1107	1665	2142	255	486	701	203	1336	0.000163212	0.000173391	5.79906e-05	0.000157171	0.00036231	5.97693e-05	0.000112607	0.000223531
ENSMUSG00000028439.132|Fam219a	498	417	277	260	291	227	178	384	7.34235e-05	4.34257e-05	5.91277e-05	5.08955e-05	4.68534e-05	3.57878e-05	9.87388e-05	6.42483e-05
ENSMUSG00000031028.106|Tub|50:54	2467	2002	1285	1293	1881	1524	385	2576	0.000363726	0.000208485	0.000294046	0.000341695	0.000217352	0.000231329	0.000213564	0.000430999
ENSMUSG00000031028.35|Tub	1457	867	525	1119	1327	829	303	783	0.000214815	9.02881e-05	0.000254476	0.000185869	8.88016e-05	0.000163197	0.000168078	0.000131006
ENSMUSG00000004113.99|Cacna1b|151:155;167:172	1221	605	392	567	806	860	219	827	0.00018002	6.30038e-05	0.000128944	0.00019282	6.63052e-05	9.91235e-05	0.000121482	0.000138368
ENSMUSG00000035279.47|Ssc5d	5213	21806	11612	4281	12307	4089	1855	3936	0.000768588	0.00227084	0.00097356	0.000916791	0.00196412	0.00151354	0.00102899	0.000658545
ENSMUSG00000043670.185|Diras1|17:21;114:118;148:152;162:171;177:184;217:221;250:260	4375	5401	2900	3903	8427	2863	1146	3290	0.000645036	0.000562452	0.000887597	0.000641911	0.000490523	0.00103637	0.0006357	0.000550461
ENSMUSG00000031028.467|Tub|107:112;219:225;256:260	845	1754	957	461	917	714	314	836	0.000124584	0.000182659	0.000104838	0.000160085	0.000161873	0.000112775	0.00017418	0.000139874
ENSMUSG00000031028.469|Tub	2982	3933	2380	1175	2020	1973	735	1457	0.000439656	0.000409577	0.000267212	0.000442364	0.000402567	0.000248424	0.000407713	0.000243776
ENSMUSG00000061578.892|Ksr2|244:248	384	362	196	287	543	296	151	391	5.66157e-05	3.76981e-05	6.52678e-05	6.63659e-05	3.31526e-05	6.67792e-05	8.37615e-05	6.54195e-05
ENSMUSG00000022095.83|Fam160b2|169:173	755	878	487	473	605	520	299	594	0.000111315	9.14336e-05	0.000107567	0.000116589	8.2374e-05	7.44041e-05	0.000165859	9.93841e-05
ENSMUSG00000061578.179|Ksr2	533	310	142	489	821	400	158	349	7.85838e-05	3.22829e-05	0.000111205	8.96836e-05	2.40187e-05	0.000100968	8.76445e-05	5.83924e-05
ENSMUSG00000031028.378|Tub	2455	1759	981	1541	2370	1658	707	1959	0.000361957	0.00018318	0.000350445	0.000371739	0.000165932	0.000291467	0.000392181	0.000327767
ENSMUSG00000061578.1102|Ksr2	1790	3545	2452	710	1359	1108	325	1729	0.000263912	0.000369171	0.000161464	0.000248424	0.000414746	0.000167133	0.000180281	0.000289285
ENSMUSG00000058297.140|Spock2	1955	295	199	498	534	925	379	1394	0.000288239	3.07208e-05	0.000113252	0.000207393	3.366e-05	6.56724e-05	0.000210236	0.000233235
ENSMUSG00000031028.197|Tub	2063	3651	2350	676	1452	1226	498	1455	0.000304162	0.00038021	0.000153732	0.00027488	0.000397493	0.00017857	0.000276247	0.000243441
ENSMUSG00000004113.446|Cacna1b|1:6;40:44	44	20	27	11	4	15	2	45	6.48722e-06	2.08277e-06	2.50155e-06	3.36314e-06	4.56694e-06	4.91928e-07	1.10942e-06	7.5291e-06
ENSMUSG00000029028.245|Lrrc47	2332	2260	1327	1360	2289	1616	646	1608	0.000343823	0.000235353	0.000309283	0.000362322	0.000224457	0.000281506	0.000358344	0.00026904
ENSMUSG00000058297.166|Spock2	1347	223	118	637	392	578	275	865	0.000198597	2.32229e-05	0.000144863	0.000129593	1.99592e-05	4.8209e-05	0.000152546	0.000144726
ENSMUSG00000028439.207|Fam219a	842	500	357	406	593	583	221	677	0.000124142	5.20692e-05	9.23301e-05	0.000130714	6.03851e-05	7.29283e-05	0.000122591	0.000113271
ENSMUSG00000058297.488|Spock2|205:209	287	977	456	315	638	173	63	226	4.23144e-05	0.000101743	7.16354e-05	3.87882e-05	7.71305e-05	7.84625e-05	3.49469e-05	3.78128e-05
ENSMUSG00000031028.453|Tub|1:12;18:32;191:196	155	477	307	79	236	72	52	109	2.28527e-05	4.96741e-05	1.79657e-05	1.61431e-05	5.19278e-05	2.90238e-05	2.8845e-05	1.82372e-05
ENSMUSG00000029636.256|Wasf3	837	542	341	381	565	315	238	490	0.000123405	5.64431e-05	8.66448e-05	7.06259e-05	5.76787e-05	6.94848e-05	0.000132021	8.19835e-05
ENSMUSG00000028439.281|Fam219a|154:158	816	791	380	1562	2223	680	295	516	0.000120308	8.23735e-05	0.000355221	0.000152462	6.42754e-05	0.000273389	0.00016364	8.63337e-05
ENSMUSG00000090935.103|Synj2bp	1252	2897	2017	843	2303	1088	331	1236	0.000184591	0.000301689	0.00019171	0.000243939	0.000341167	0.000283228	0.00018361	0.000206799
ENSMUSG00000090935.12|Synj2bp|162:166	738	1655	985	274	649	372	158	515	0.000108808	0.000172349	6.23115e-05	8.34058e-05	0.000166609	7.98153e-05	8.76445e-05	8.61664e-05
ENSMUSG00000022095.70|Fam160b2	767	1086	721	302	458	549	175	768	0.000113084	0.000113094	6.86791e-05	0.000123091	0.000121954	5.63258e-05	9.70746e-05	0.000128497
ENSMUSG00000029636.157|Wasf3	344	275	155	123	199	182	131	481	5.07182e-05	2.86381e-05	2.79719e-05	4.0806e-05	2.62176e-05	2.44734e-05	7.26673e-05	8.04777e-05
ENSMUSG00000035202.38|Lars2	1267	1490	959	414	633	687	217	906	0.000186802	0.000155166	9.41494e-05	0.000154032	0.000162211	7.78476e-05	0.000120373	0.000151586
ENSMUSG00000031028.394|Tub|214:218	1008	1544	829	1061	1909	435	252	475	0.000148616	0.00016079	0.000241286	9.75309e-05	0.000140222	0.000234773	0.000139787	7.94738e-05
ENSMUSG00000090935.37|Synj2bp	1033	3002	2754	490	1987	679	297	1476	0.000152302	0.000312624	0.000111433	0.000152238	0.000465828	0.000244365	0.000164749	0.000246954
ENSMUSG00000090935.387|Synj2bp	213	4	7	22	34	94	18	160	3.1404e-05	4.16554e-07	5.00311e-06	2.10757e-05	1.18402e-06	4.18139e-06	9.98482e-06	2.67701e-05
ENSMUSG00000061578.193|Ksr2	1158	1313	787	444	865	776	279	896	0.000170732	0.000136734	0.000100972	0.000173986	0.000133118	0.000106379	0.000154765	0.000149913
ENSMUSG00000004113.112|Cacna1b|73:77;89:94;210:214	1620	696	398	1167	1246	1381	615	1296	0.000238848	7.24804e-05	0.000265392	0.000309633	6.73201e-05	0.000153236	0.000341148	0.000216838
ENSMUSG00000031028.329|Tub	679	1087	916	243	454	469	179	732	0.00010011	0.000113199	5.52616e-05	0.000105154	0.000154938	5.58338e-05	9.92935e-05	0.000122473
ENSMUSG00000031028.50|Tub|8:12;223:235;253:257	1046	837	460	1328	1990	650	289	818	0.000154219	8.71639e-05	0.000302006	0.000145736	7.78071e-05	0.000244734	0.000160312	0.000136862
ENSMUSG00000029028.166|Lrrc47	2237	1456	857	1609	2425	1561	525	1437	0.000329816	0.000151626	0.000365909	0.00034999	0.000144958	0.000298231	0.000291224	0.000240429
ENSMUSG00000061578.830|Ksr2	1366	2415	1695	553	970	979	470	1360	0.000201399	0.000251494	0.00012576	0.000219501	0.000286702	0.000119293	0.000260715	0.000227546
ENSMUSG00000058297.227|Spock2|195:201	1055	1365	655	930	1475	687	283	1200	0.000155546	0.000142149	0.000211495	0.000154032	0.000110791	0.000181399	0.000156984	0.000200776
ENSMUSG00000061578.1147|Ksr2	1349	823	501	636	860	985	336	972	0.000198892	8.5706e-05	0.000144635	0.000220846	8.47421e-05	0.000105765	0.000186383	0.000162629
ENSMUSG00000004113.274|Cacna1b|111:115;175:179;253:260	1663	1825	1209	1069	1858	1323	586	2008	0.000245187	0.000190053	0.000243106	0.000296629	0.000204497	0.000228501	0.000325061	0.000335965
ENSMUSG00000061578.1038|Ksr2	557	68	126	102	156	344	148	936	8.21223e-05	7.08142e-06	2.31962e-05	7.71279e-05	2.13124e-05	1.91852e-05	8.20974e-05	0.000156605
ENSMUSG00000061578.203|Ksr2	1769	1753	1243	522	963	1306	491	1441	0.000260816	0.000182555	0.00011871	0.000292817	0.000210248	0.000118432	0.000272364	0.000241099
ENSMUSG00000004113.25|Cacna1b|83:87	705	676	271	953	1654	317	173	298	0.000103943	7.03976e-05	0.000216726	7.10743e-05	4.58385e-05	0.000203412	9.59652e-05	4.98594e-05
ENSMUSG00000042529.326|Kcnj12|114:118;153:159;175:183;220:225;235:239	345	468	312	230	542	316	84	408	5.08657e-05	4.87368e-05	5.23052e-05	7.08501e-05	5.27735e-05	6.66563e-05	4.65958e-05	6.82638e-05
ENSMUSG00000058297.148|Spock2	1551	919	491	865	1088	1042	375	1134	0.000228674	9.57033e-05	0.000196713	0.000233626	8.30506e-05	0.000133804	0.000208017	0.000189733
ENSMUSG00000043670.224|Diras1|16:28;52:57;60:64;69:73;183:187	546	600	306	768	1142	277	162	285	8.05005e-05	6.24831e-05	0.000174654	6.21059e-05	5.17586e-05	0.000140445	8.98634e-05	4.76843e-05
ENSMUSG00000031028.85|Tub|13:25;43:47;176:180	719	3146	1608	1121	2611	685	110	861	0.000106007	0.00032762	0.000254931	0.000153583	0.000271987	0.000321106	6.10183e-05	0.000144057
ENSMUSG00000029636.114|Wasf3	1067	943	629	428	505	649	260	812	0.000157315	9.82026e-05	9.73332e-05	0.000145512	0.000106393	6.21059e-05	0.000144225	0.000135858
ENSMUSG00000031028.24|Tub|164:168	959	150	79	452	444	688	234	549	0.000141392	1.56208e-05	0.000102791	0.000154256	1.33625e-05	5.4604e-05	0.000129803	9.1855e-05
ENSMUSG00000090935.5|Synj2bp	2010	1826	953	852	977	1079	542	1414	0.000296348	0.000190157	0.000193757	0.000241922	0.000161196	0.000120153	0.000300654	0.000236581
ENSMUSG00000028439.359|Fam219a	309	95	45	207	215	163	97	77	4.5558e-05	9.89315e-06	4.70747e-05	3.65461e-05	7.61156e-06	2.64411e-05	5.38071e-05	1.28831e-05
ENSMUSG00000043670.135|Diras1	1474	1357	680	1118	1791	863	465	754	0.000217322	0.000141316	0.000254249	0.000193492	0.000115019	0.000220261	0.000257941	0.000126154
ENSMUSG00000029636.177|Wasf3	142	92	96	75	75	90	31	223	2.0936e-05	9.58074e-06	1.70561e-05	2.01788e-05	1.6238e-05	9.22365e-06	1.71961e-05	3.73109e-05
ENSMUSG00000004113.199|Cacna1b	2362	3136	1828	977	1533	1422	513	2018	0.000348246	0.000326578	0.000222184	0.000318825	0.000309199	0.000188531	0.000284567	0.000337638
ENSMUSG00000035279.25|Ssc5d	2642	5480	3094	1812	3084	1673	635	1465	0.000389528	0.000570679	0.000412074	0.000375102	0.000523337	0.000379277	0.000352242	0.000245114
ENSMUSG00000031028.460|Tub	1758	1487	1126	428	676	1149	499	2017	0.000259194	0.000154854	9.73332e-05	0.000257616	0.000190458	8.31359e-05	0.000276801	0.000337471
ENSMUSG00000090935.705|Synj2bp|98:102;187:191	810	325	499	156	228	550	118	958	0.000119424	3.3845e-05	3.54766e-05	0.000123315	8.44038e-05	2.80399e-05	6.5456e-05	0.000160286
ENSMUSG00000029028.156|Lrrc47|253:257	1175	1395	754	1052	2234	680	302	830	0.000173238	0.000145273	0.00023924	0.000152462	0.000127536	0.000274742	0.000167523	0.00013887
ENSMUSG00000061578.1152|Ksr2	1414	629	349	737	700	831	368	1074	0.000208476	6.55031e-05	0.000167604	0.000186318	5.90319e-05	8.60874e-05	0.000204134	0.000179695
ENSMUSG00000061578.9|Ksr2|82:87;190:200	1772	1934	984	2288	4167	1160	553	1112	0.000261258	0.000201404	0.000520323	0.000260083	0.00016644	0.000512466	0.000306756	0.000186052
ENSMUSG00000061578.1407|Ksr2|75:79	558	369	520	137	187	295	102	584	8.22697e-05	3.84271e-05	3.11557e-05	6.61417e-05	8.79559e-05	2.29976e-05	5.65806e-05	9.7711e-05
ENSMUSG00000031028.220|Tub	2251	1240	742	835	1013	1316	684	1339	0.00033188	0.000129132	0.000189891	0.000295059	0.000125506	0.000124581	0.000379423	0.000224033
ENSMUSG00000058297.127|Spock2	442	208	310	106	137	226	171	499	6.5167e-05	2.16608e-05	2.41059e-05	5.06712e-05	5.24352e-05	1.68485e-05	9.48558e-05	8.34894e-05
ENSMUSG00000031028.554|Tub	1522	1241	813	1021	1269	1224	450	1521	0.000224399	0.000129236	0.00023219	0.000274432	0.000137516	0.000156064	0.00024962	0.000254484
ENSMUSG00000042529.271|Kcnj12|19:23	220	224	123	177	256	103	33	191	3.24361e-05	2.3327e-05	4.02523e-05	2.30935e-05	2.08049e-05	3.14834e-05	1.83055e-05	3.19568e-05
ENSMUSG00000028439.68|Fam219a	438	276	145	210	247	269	148	266	6.45773e-05	2.87422e-05	4.7757e-05	6.03122e-05	2.45262e-05	3.03766e-05	8.20974e-05	4.45053e-05
ENSMUSG00000029028.91|Lrrc47|7:11;13:17;29:34;42:46;48:52;63:67	657	685	453	306	420	469	156	756	9.6866e-05	7.13349e-05	6.95887e-05	0.000105154	7.66231e-05	5.16525e-05	8.65351e-05	0.000126489
ENSMUSG00000061578.743|Ksr2|173:177;229:233	209	558	336	221	649	169	92	182	3.08143e-05	5.81093e-05	5.02585e-05	3.78913e-05	5.6833e-05	7.98153e-05	5.10335e-05	3.0451e-05
ENSMUSG00000058297.172|Spock2	1169	310	154	760	457	553	415	917	0.000172354	3.22829e-05	0.000172835	0.000123988	2.60485e-05	5.62028e-05	0.000230206	0.000153426
ENSMUSG00000029636.330|Wasf3	594	46	79	83	92	343	89	814	8.75774e-05	4.79037e-06	1.88754e-05	7.69037e-05	1.33625e-05	1.13143e-05	4.93694e-05	0.000136193
ENSMUSG00000029636.5|Wasf3|124:129;201:205;247:251	1849	5300	2287	2662	8018	1048	283	1375	0.000272611	0.000551934	0.000605376	0.000234971	0.000386837	0.00098607	0.000156984	0.000230056
ENSMUSG00000061578.324|Ksr2	2647	1302	838	1017	981	1423	413	1593	0.000390265	0.000135588	0.00023128	0.000319049	0.000141744	0.000120645	0.000229096	0.00026653
ENSMUSG00000061578.1075|Ksr2	824	3221	2296	235	384	436	163	756	0.000121488	0.00033543	5.34423e-05	9.77552e-05	0.000388359	4.72251e-05	9.04181e-05	0.000126489
ENSMUSG00000029636.94|Wasf3	619	3087	1882	292	670	413	154	613	9.12634e-05	0.000321475	6.64049e-05	9.25983e-05	0.000318333	8.2398e-05	8.54257e-05	0.000102563
ENSMUSG00000028439.282|Fam219a|148:152	419	520	245	870	1215	416	166	361	6.1776e-05	5.4152e-05	0.00019785	9.3271e-05	4.14407e-05	0.000149423	9.20822e-05	6.04001e-05
ENSMUSG00000058297.506|Spock2	809	488	311	435	493	604	241	942	0.000119276	5.08196e-05	9.89251e-05	0.000135422	5.26044e-05	6.06301e-05	0.000133686	0.000157609
ENSMUSG00000061578.147|Ksr2	398	1428	675	546	1403	275	151	300	5.86798e-05	0.00014871	0.000124168	6.16575e-05	0.000114173	0.000172544	8.37615e-05	5.0194e-05
ENSMUSG00000058297.459|Spock2|105:109	2341	6950	3574	1557	4093	1633	588	1690	0.000345149	0.000723762	0.000354084	0.000366133	0.000604527	0.000503365	0.000326171	0.00028276
ENSMUSG00000028439.130|Fam219a|12:16;242:246;252:256	867	669	322	644	1007	522	237	538	0.000127828	6.96686e-05	0.000146455	0.000117037	5.4465e-05	0.000123843	0.000131467	9.00146e-05
ENSMUSG00000061578.98|Ksr2|188:192	1007	1081	590	630	1255	512	298	783	0.000148469	0.000112574	0.000143271	0.000114795	9.97961e-05	0.000154342	0.000165304	0.000131006
ENSMUSG00000061578.903|Ksr2|178:182	651	590	515	161	254	570	159	720	9.59813e-05	6.14417e-05	3.66137e-05	0.000127799	8.71101e-05	3.12374e-05	8.81992e-05	0.000120466
ENSMUSG00000029636.516|Wasf3	48	41	85	8	12	45	11	102	7.07696e-06	4.26968e-06	1.81931e-06	1.00894e-05	1.43774e-05	1.47578e-06	6.10183e-06	1.7066e-05
ENSMUSG00000029636.6|Wasf3	9207	12999	7071	3549	7378	4955	802	6671	0.00135745	0.0013537	0.000807093	0.00111096	0.00119603	0.000907361	0.000444879	0.00111615
ENSMUSG00000031028.429|Tub	447	2740	1493	441	1199	233	117	429	6.59042e-05	0.000285339	0.00010029	5.22407e-05	0.000252535	0.000147455	6.49013e-05	7.17774e-05
ENSMUSG00000058297.17|Spock2|149:153;157:170;179:190;204:210;219:228;234:259	57	408	173	60	209	57	38	74	8.4039e-06	4.24885e-05	1.36448e-05	1.27799e-05	2.92622e-05	2.57032e-05	2.10791e-05	1.23812e-05
ENSMUSG00000061578.1338|Ksr2	1406	1359	607	2078	3430	894	556	902	0.000207296	0.000141524	0.000472566	0.000200443	0.000102672	0.000421828	0.00030842	0.000150917
ENSMUSG00000058297.460|Spock2|99:103	1437	1641	953	1031	1448	928	320	850	0.000211867	0.000170891	0.000234464	0.000208066	0.000161196	0.000178078	0.000177508	0.000142216
ENSMUSG00000061578.831|Ksr2|53:57;95:99;170:174	1086	508	391	462	559	970	383	1365	0.000160116	5.29023e-05	0.000105065	0.000217483	6.6136e-05	6.8747e-05	0.000212455	0.000228383
ENSMUSG00000028439.65|Fam219a	1143	793	495	734	1108	769	316	813	0.00016852	8.25818e-05	0.000166922	0.000172417	8.37272e-05	0.000136264	0.000175289	0.000136026
ENSMUSG00000061578.127|Ksr2	417	1179	747	324	722	312	115	327	6.14811e-05	0.000122779	7.36822e-05	6.99532e-05	0.000126352	8.8793e-05	6.37919e-05	5.47115e-05
ENSMUSG00000004113.255|Cacna1b	570	795	668	291	324	432	157	626	8.4039e-05	8.27901e-05	6.61775e-05	9.68583e-05	0.000112989	3.98462e-05	8.70898e-05	0.000104738
ENSMUSG00000061578.303|Ksr2	336	295	188	201	249	253	75	250	4.95388e-05	3.07208e-05	4.57102e-05	5.67249e-05	3.17994e-05	3.06225e-05	4.16034e-05	4.18283e-05
ENSMUSG00000022095.13|Fam160b2|63:67	1429	414	233	1057	1001	1048	296	804	0.000210687	4.31133e-05	0.000240377	0.000234971	3.9411e-05	0.000123105	0.000164195	0.00013452
ENSMUSG00000061578.415|Ksr2	719	1142	640	511	1122	557	249	557	0.000106007	0.000118926	0.000116209	0.000124884	0.000108253	0.000137986	0.000138123	9.31935e-05
ENSMUSG00000090935.14|Synj2bp|150:154	847	2293	1363	323	832	672	181	655	0.000124879	0.00023879	7.34547e-05	0.000150668	0.000230546	0.000102321	0.000100403	0.00010959
ENSMUSG00000042529.447|Kcnj12|74:78;233:237	703	192	204	112	143	328	130	450	0.000103648	1.99946e-05	2.54704e-05	7.35406e-05	3.45058e-05	1.75864e-05	7.21126e-05	7.5291e-05
ENSMUSG00000061578.28|Ksr2	1775	559	345	890	963	770	425	957	0.0002617	5.82134e-05	0.000202399	0.000172641	5.83553e-05	0.000118432	0.000235753	0.000160119
ENSMUSG00000034801.16|Sos2	1354	2318	1103	712	2026	1058	601	1066	0.000199629	0.000241393	0.000161919	0.000237213	0.000186568	0.000249162	0.000333382	0.000178356
ENSMUSG00000029028.29|Lrrc47|4:8;10:14;31:35;47:52;54:58;70:74;77:81;83:87;99:104;106:110;127:131;133:137;149:153;156:160;162:166;189:193;208:212;214:218;230:234;237:241	1454	631	304	966	1682	745	327	942	0.000214373	6.57114e-05	0.000219682	0.000167036	5.14203e-05	0.000206856	0.000181391	0.000157609
ENSMUSG00000090935.302|Synj2bp	1299	505	614	366	390	1025	358	2612	0.00019152	5.25899e-05	8.32336e-05	0.000229814	0.000103856	4.7963e-05	0.000198587	0.000437022
ENSMUSG00000042529.291|Kcnj12	701	1434	987	534	893	648	305	1147	0.000103353	0.000149335	0.000121439	0.000145287	0.000166947	0.000109823	0.000169187	0.000191908
ENSMUSG00000034801.121|Sos2	2543	1765	1331	821	1199	1692	794	2797	0.000374932	0.000183804	0.000186707	0.000379362	0.000225133	0.000147455	0.000440441	0.000467975
ENSMUSG00000029028.254|Lrrc47|132:136	745	785	504	447	899	272	206	575	0.00010984	8.17487e-05	0.000101654	6.09849e-05	8.52495e-05	0.000110561	0.000114271	9.62052e-05
ENSMUSG00000035279.45|Ssc5d	3160	12935	6507	2748	7546	1928	800	1936	0.0004659	0.00134703	0.000624934	0.000432275	0.00110063	0.000928022	0.00044377	0.000323919
ENSMUSG00000028439.282|Fam219a	763	512	215	813	959	304	263	419	0.000112494	5.33189e-05	0.000184888	6.81596e-05	3.63664e-05	0.00011794	0.000145889	7.01043e-05
ENSMUSG00000034801.241|Sos2	142	8	5	12	39	69	23	193	2.0936e-05	8.33108e-07	2.72897e-06	1.54704e-05	8.45729e-07	4.7963e-06	1.27584e-05	3.22915e-05
ENSMUSG00000058297.490|Spock2|193:197	492	1337	727	408	925	170	122	252	7.25389e-05	0.000139233	9.27849e-05	3.81155e-05	0.000122969	0.000113758	6.76749e-05	4.2163e-05
ENSMUSG00000004113.375|Cacna1b	2067	614	454	626	837	1157	438	1720	0.000304752	6.3941e-05	0.000142361	0.00025941	7.67922e-05	0.000102936	0.000242964	0.000287779
ENSMUSG00000058297.413|Spock2|2:8	201	69	49	110	124	217	45	291	2.96348e-05	7.18555e-06	2.50155e-05	4.86534e-05	8.28815e-06	1.52498e-05	2.4962e-05	4.86882e-05
ENSMUSG00000031028.27|Tub	2030	612	369	1159	1281	1132	399	995	0.000299297	6.37327e-05	0.000263573	0.000253805	6.24148e-05	0.00015754	0.00022133	0.000166477
ENSMUSG00000061578.909|Ksr2	303	1182	963	128	168	217	55	564	4.46733e-05	0.000123092	2.9109e-05	4.86534e-05	0.000162887	2.0661e-05	3.05092e-05	9.43647e-05
ENSMUSG00000058297.57|Spock2	443	599	319	323	667	249	108	304	6.53145e-05	6.23789e-05	7.34547e-05	5.58281e-05	5.39575e-05	8.2029e-05	5.99089e-05	5.08633e-05
ENSMUSG00000061578.1|Ksr2|130:135;238:248	1008	715	347	1260	2081	847	291	622	0.000148616	7.4459e-05	0.000286542	0.000189905	5.86936e-05	0.000255926	0.000161421	0.000104069
ENSMUSG00000029028.212|Lrrc47	1410	446	303	778	924	928	278	837	0.000207886	4.64458e-05	0.000176928	0.000208066	5.12512e-05	0.000113635	0.00015421	0.000140041
ENSMUSG00000042529.39|Kcnj12|184:191	695	1462	1142	236	410	535	145	833	0.000102469	0.00015225	5.36697e-05	0.000119952	0.000193165	5.04226e-05	8.04333e-05	0.000139372
ENSMUSG00000058297.89|Spock2	1672	1033	561	898	1020	1134	503	1556	0.000246514	0.000107575	0.000204218	0.000254253	9.48908e-05	0.000125442	0.00027902	0.00026034
ENSMUSG00000029636.131|Wasf3	1417	1395	960	795	1317	893	280	929	0.000208918	0.000145273	0.000180794	0.000200219	0.00016238	0.000161967	0.000155319	0.000155434
ENSMUSG00000022095.145|Fam160b2|158:162	464	412	210	473	711	377	138	355	6.84107e-05	4.29051e-05	0.000107567	8.45268e-05	3.55206e-05	8.74402e-05	7.65503e-05	5.93962e-05
ENSMUSG00000058297.135|Spock2	537	1996	1431	351	1041	393	83	695	7.91735e-05	0.00020786	7.98223e-05	8.81142e-05	0.000242048	0.000128024	4.60411e-05	0.000116283
ENSMUSG00000058297.549|Spock2	1228	708	433	483	620	1000	354	1139	0.000181052	7.373e-05	0.000109841	0.000224209	7.32402e-05	7.62489e-05	0.000196368	0.00019057
ENSMUSG00000031028.164|Tub	618	417	338	294	382	388	108	609	9.11159e-05	4.34257e-05	6.68597e-05	8.69931e-05	5.71713e-05	4.69791e-05	5.99089e-05	0.000101894
ENSMUSG00000058297.98|Spock2|123:128	810	784	587	397	767	488	135	581	0.000119424	8.16446e-05	9.02834e-05	0.000109414	9.92886e-05	9.43272e-05	7.48861e-05	9.7209e-05
ENSMUSG00000035279.8|Ssc5d	856	751	401	681	963	630	342	554	0.000126206	7.8208e-05	0.000154869	0.000141252	6.78275e-05	0.000118432	0.000189712	9.26916e-05
ENSMUSG00000058297.489|Spock2|199:203	715	2497	1327	565	1359	368	198	484	0.000105417	0.000260034	0.000128489	8.25089e-05	0.000224457	0.000167133	0.000109833	8.09797e-05
ENSMUSG00000004113.105|Cacna1b|115:119;131:136;252:256	2612	1165	831	952	1256	1639	731	1977	0.000385105	0.000121321	0.000216498	0.000367479	0.00014056	0.000154465	0.000405495	0.000330778
ENSMUSG00000061578.799|Ksr2|245:249	624	221	388	264	345	684	168	1110	9.20005e-05	2.30146e-05	6.00373e-05	0.000153359	6.56286e-05	4.24288e-05	9.31916e-05	0.000185718
ENSMUSG00000004113.501|Cacna1b	858	763	1008	187	278	616	149	1052	0.000126501	7.94577e-05	4.25264e-05	0.000138113	0.000170499	3.4189e-05	8.26521e-05	0.000176014
ENSMUSG00000090935.45|Synj2bp	902	2855	3219	307	1154	587	151	1165	0.000132988	0.000297315	6.98161e-05	0.000131611	0.000544481	0.000141921	8.37615e-05	0.00019492
ENSMUSG00000061578.877|Ksr2	933	418	289	347	574	625	263	977	0.000137558	4.35299e-05	7.89127e-05	0.000140131	4.88832e-05	7.05917e-05	0.000145889	0.000163465
ENSMUSG00000031028.149|Tub|6:10;82:87;167:172	1612	1516	842	854	1365	1027	530	1326	0.000237668	0.000157874	0.000194212	0.000230263	0.000142421	0.00016787	0.000293997	0.000221857
ENSMUSG00000031028.187|Tub	786	839	840	217	345	536	203	836	0.000115885	8.73722e-05	4.93489e-05	0.000120176	0.000142083	4.24288e-05	0.000112607	0.000139874
ENSMUSG00000004113.29|Cacna1b|59:63	977	531	252	707	1286	582	229	503	0.000144046	5.52975e-05	0.000160782	0.00013049	4.26248e-05	0.000158155	0.000127029	8.41586e-05
ENSMUSG00000034801.225|Sos2|194:202	467	13	14	53	61	135	67	326	6.8853e-05	1.3538e-06	1.20529e-05	3.02682e-05	2.36804e-06	7.5019e-06	3.71657e-05	5.45441e-05
ENSMUSG00000061578.167|Ksr2	913	295	191	600	750	571	198	529	0.00013461	3.07208e-05	0.000136448	0.000128023	3.23069e-05	9.22365e-05	0.000109833	8.85088e-05
ENSMUSG00000035202.53|Lars2	1226	2158	1380	452	832	889	242	1308	0.000180757	0.000224731	0.000102791	0.000199322	0.000233421	0.000102321	0.00013424	0.000218846
ENSMUSG00000031028.61|Tub	1446	1439	781	780	1186	939	280	970	0.000213194	0.000149855	0.000177383	0.000210532	0.000132103	0.000145857	0.000155319	0.000162294
ENSMUSG00000061578.711|Ksr2	729	275	164	310	371	603	243	1245	0.000107481	2.86381e-05	7.04984e-05	0.000135198	2.77399e-05	4.56263e-05	0.000134795	0.000208305
ENSMUSG00000032194.128|Kank2	581	190	112	181	201	276	180	671	8.56608e-05	1.97863e-05	4.11619e-05	6.18817e-05	1.89443e-05	2.47194e-05	9.98482e-05	0.000112267
ENSMUSG00000058297.170|Spock2	1835	172	101	757	356	684	463	858	0.000270546	1.79118e-05	0.000172152	0.000153359	1.70837e-05	4.37816e-05	0.000256832	0.000143555
ENSMUSG00000058297.453|Spock2	1505	468	271	1103	1302	1042	343	809	0.000221892	4.87368e-05	0.000250838	0.000233626	4.58385e-05	0.000160123	0.000190266	0.000135356
ENSMUSG00000029028.81|Lrrc47|2:6;23:27;29:33;40:44;46:50;67:71;73:77;89:94;102:106;108:112;123:127	1118	807	392	545	839	789	272	872	0.000164834	8.40397e-05	0.000123941	0.000176901	6.63052e-05	0.000103182	0.000150882	0.000145897
ENSMUSG00000029028.15|Lrrc47|30:34;36:40;52:57;59:63;65:69;81:86;88:92;94:98;115:119;131:136;138:142;154:158;161:165;167:171;183:188;190:194;211:215;217:221;233:237;240:244;246:250	1683	2526	1072	2821	6288	882	305	751	0.000248136	0.000263054	0.000641535	0.000197752	0.000181324	0.000773311	0.000169187	0.000125652
ENSMUSG00000028439.287|Fam219a	1238	742	338	814	1205	825	300	713	0.000182527	7.72707e-05	0.000185115	0.000184972	5.71713e-05	0.000148193	0.000166414	0.000119294
ENSMUSG00000032194.272|Kank2|103:107;190:194	194	1386	618	426	584	147	119	131	2.86027e-05	0.000144336	9.68784e-05	3.29587e-05	0.000104532	7.18215e-05	6.60107e-05	2.1918e-05
ENSMUSG00000004113.296|Cacna1b	630	6047	3075	3132	6610	415	285	573	9.28852e-05	0.000629725	0.000712261	9.30468e-05	0.000520124	0.000812911	0.000158093	9.58705e-05
ENSMUSG00000061578.841|Ksr2	1386	843	725	417	529	912	433	1416	0.000204347	8.77887e-05	9.48317e-05	0.000204479	0.000122631	6.50575e-05	0.00024019	0.000236916
ENSMUSG00000058297.496|Spock2|157:161	857	3543	1894	499	1101	512	162	942	0.000126353	0.000368963	0.00011348	0.000114795	0.000320362	0.000135403	8.98634e-05	0.000157609
ENSMUSG00000061578.144|Ksr2|66:70;88:103;139:143	552	339	186	384	585	197	109	258	8.13851e-05	3.53029e-05	8.7327e-05	4.41692e-05	3.14611e-05	7.19445e-05	6.04636e-05	4.31668e-05
ENSMUSG00000090935.6|Synj2bp	2256	1265	528	869	1110	1238	444	1442	0.000332617	0.000131735	0.000197623	0.000277571	8.9309e-05	0.00013651	0.000246292	0.000241266
ENSMUSG00000029636.246|Wasf3	468	490	327	255	310	453	167	402	6.90004e-05	5.10279e-05	5.79906e-05	0.000101567	5.53107e-05	3.81244e-05	9.26369e-05	6.726e-05
ENSMUSG00000032194.172|Kank2	608	1689	1138	187	457	369	184	948	8.96416e-05	0.00017589	4.25264e-05	8.27331e-05	0.000192488	5.62028e-05	0.000102067	0.000158613
ENSMUSG00000061578.842|Ksr2	1310	526	441	341	457	647	327	1200	0.000193142	5.47768e-05	7.75482e-05	0.000145063	7.45933e-05	5.62028e-05	0.000181391	0.000200776
ENSMUSG00000031028.415|Tub	883	8351	3538	6613	18857	802	505	660	0.000130187	0.00086966	0.00150389	0.000179816	0.000598438	0.00231907	0.00028013	0.000110427
ENSMUSG00000004113.118|Cacna1b|37:41;53:58;174:178	1472	904	624	721	1021	1159	510	1456	0.000217027	9.41412e-05	0.000163966	0.000259858	0.000105547	0.000125565	0.000282903	0.000243608
ENSMUSG00000022095.34|Fam160b2|143:147	1304	550	362	470	531	689	326	949	0.000192258	5.72762e-05	0.000106885	0.00015448	6.12308e-05	6.53035e-05	0.000180836	0.00015878
ENSMUSG00000031028.184|Tub	404	506	496	141	212	261	183	438	5.95645e-05	5.26941e-05	3.20654e-05	5.85186e-05	8.38963e-05	2.60722e-05	0.000101512	7.32832e-05
ENSMUSG00000090935.694|Synj2bp|164:168;253:257	580	227	266	116	143	215	84	481	8.55133e-05	2.36394e-05	2.638e-05	4.82049e-05	4.49928e-05	1.75864e-05	4.65958e-05	8.04777e-05
ENSMUSG00000061578.279|Ksr2	261	172	115	112	235	178	70	282	3.8481e-05	1.79118e-05	2.54704e-05	3.99092e-05	1.94518e-05	2.89008e-05	3.88298e-05	4.71824e-05
ENSMUSG00000090935.49|Synj2bp	379	280	416	58	154	130	24	417	5.58785e-05	2.91588e-05	1.319e-05	2.91472e-05	7.03647e-05	1.89392e-05	1.33131e-05	6.97697e-05
ENSMUSG00000042529.481|Kcnj12|29:33	291	173	111	259	275	144	85	330	4.29041e-05	1.8016e-05	5.89002e-05	3.22861e-05	1.87752e-05	3.38201e-05	4.71505e-05	5.52134e-05
ENSMUSG00000061578.932|Ksr2|4:8	884	1117	1060	340	496	711	265	1452	0.000130334	0.000116323	7.73208e-05	0.000159413	0.000179295	6.09991e-05	0.000146999	0.000242939
ENSMUSG00000043670.117|Diras1	685	593	281	819	1160	354	149	366	0.000100994	6.17541e-05	0.000186252	7.937e-05	4.753e-05	0.000142659	8.26521e-05	6.12367e-05
ENSMUSG00000034801.238|Sos2	308	8	19	38	63	171	47	319	4.54105e-05	8.33108e-07	8.64174e-06	3.83397e-05	3.21377e-06	7.74787e-06	2.60715e-05	5.3373e-05
ENSMUSG00000029636.14|Wasf3	1895	732	603	753	658	1103	323	1981	0.000279393	7.62294e-05	0.000171243	0.000247303	0.000101995	8.09222e-05	0.000179172	0.000331448
ENSMUSG00000022095.155|Fam160b2|98:102	319	488	272	470	752	245	182	307	4.70323e-05	5.08196e-05	0.000106885	5.49312e-05	4.60077e-05	9.24825e-05	0.000100958	5.13652e-05
ENSMUSG00000042529.238|Kcnj12	448	366	202	325	386	318	137	598	6.60517e-05	3.81147e-05	7.39096e-05	7.12985e-05	3.41675e-05	4.74711e-05	7.59956e-05	0.000100053
ENSMUSG00000090935.72|Synj2bp|84:88	174	72	168	31	48	87	31	252	2.5654e-05	7.49797e-06	7.04984e-06	1.95062e-05	2.84165e-05	5.90314e-06	1.71961e-05	4.2163e-05
ENSMUSG00000031028.5|Tub	2570	809	468	1386	1287	1484	569	1258	0.000378912	8.4248e-05	0.000315196	0.000332726	7.91603e-05	0.000158278	0.000315631	0.00021048
ENSMUSG00000029636.26|Wasf3	890	251	152	286	436	526	233	759	0.000131219	2.61388e-05	6.50404e-05	0.000117934	2.57102e-05	5.36202e-05	0.000129248	0.000126991
ENSMUSG00000004113.19|Cacna1b	2010	1098	473	2612	3097	1085	506	828	0.000296348	0.000114344	0.000594006	0.000243267	8.0006e-05	0.000380875	0.000280684	0.000138535
ENSMUSG00000031028.436|Tub	274	2200	1273	428	985	331	138	390	4.03977e-05	0.000229105	9.73332e-05	7.42132e-05	0.000215323	0.000121137	7.65503e-05	6.52522e-05
ENSMUSG00000058297.317|Spock2	381	1342	576	934	2472	251	107	279	5.61734e-05	0.000139754	0.000212405	5.62765e-05	9.7428e-05	0.000304012	5.93542e-05	4.66804e-05
ENSMUSG00000031028.414|Tub	992	10467	4664	3146	10319	707	411	857	0.000146257	0.00109002	0.000715445	0.000158516	0.000788896	0.00126905	0.000227987	0.000143388
ENSMUSG00000029028.236|Lrrc47	994	340	174	487	560	647	329	610	0.000146552	3.54071e-05	0.000110751	0.000145063	2.94314e-05	6.88699e-05	0.0001825	0.000102061
ENSMUSG00000061578.1364|Ksr2	830	152	169	182	286	559	214	935	0.000122373	1.5829e-05	4.13894e-05	0.000125333	2.85857e-05	3.51729e-05	0.000118708	0.000156438
ENSMUSG00000035279.22|Ssc5d|27:33	3441	4539	2543	2416	3419	1898	848	1796	0.00050733	0.000472685	0.000549432	0.000425549	0.000430138	0.000420476	0.000470396	0.000300495
ENSMUSG00000031028.225|Tub	6877	1280	858	3102	2345	4371	1604	4112	0.00101392	0.000133297	0.000705438	0.000980018	0.000145127	0.000288393	0.000889758	0.000687992
ENSMUSG00000061578.1448|Ksr2	9	62	59	20	30	12	10	8	1.32693e-06	6.45659e-06	4.54828e-06	2.69051e-06	9.97961e-06	3.68946e-06	5.54712e-06	1.33851e-06
ENSMUSG00000058297.542|Spock2	221	245	117	237	413	184	102	224	3.25835e-05	2.55139e-05	5.38971e-05	4.12545e-05	1.97901e-05	5.07916e-05	5.65806e-05	3.74782e-05
ENSMUSG00000061578.1034|Ksr2	448	53	118	107	147	358	139	676	6.60517e-05	5.51934e-06	2.43333e-05	8.02668e-05	1.99592e-05	1.80784e-05	7.7105e-05	0.000113104
ENSMUSG00000061578.190|Ksr2	1326	1351	797	518	937	807	309	1082	0.000195501	0.000140691	0.0001178	0.000180937	0.000134809	0.000115234	0.000171406	0.000181033
ENSMUSG00000061578.816|Ksr2|143:147;185:189	287	61	85	55	74	214	112	339	4.23144e-05	6.35245e-06	1.25078e-05	4.79807e-05	1.43774e-05	9.10067e-06	6.21278e-05	5.67192e-05
ENSMUSG00000031028.215|Tub	4329	2865	2055	2156	2293	2622	1077	2638	0.000638254	0.000298357	0.000490305	0.000587876	0.000347595	0.000281998	0.000597425	0.000441373
ENSMUSG00000031028.596|Tub|134:138	1074	610	607	407	707	713	198	1062	0.000158347	6.35245e-05	9.25575e-05	0.000159861	0.000102672	8.69483e-05	0.000109833	0.000177687
ENSMUSG00000031028.471|Tub	2112	8541	4985	885	2425	1528	702	1409	0.000311386	0.000889447	0.000201261	0.000342591	0.000843192	0.000298231	0.000389408	0.000235744
ENSMUSG00000061578.329|Ksr2|120:124	1536	4117	2611	624	1039	860	443	1321	0.000226463	0.000428738	0.000141906	0.00019282	0.00044164	0.000127778	0.000245737	0.000221021
ENSMUSG00000061578.240|Ksr2	725	812	449	453	735	526	246	529	0.000106892	8.45604e-05	0.000103019	0.000117934	7.59465e-05	9.03918e-05	0.000136459	8.85088e-05
ENSMUSG00000029636.224|Wasf3	209	420	331	54	82	99	26	183	3.08143e-05	4.37382e-05	1.22804e-05	2.21967e-05	5.59873e-05	1.00845e-05	1.44225e-05	3.06183e-05
ENSMUSG00000061578.120|Ksr2	848	5323	2470	1974	4411	597	278	659	0.000125026	0.000554329	0.000448915	0.000133853	0.00041779	0.000542474	0.00015421	0.000110259
ENSMUSG00000058297.174|Spock2	1070	141	71	497	301	384	333	608	0.000157757	1.46835e-05	0.000113025	8.60963e-05	1.20094e-05	3.70176e-05	0.000184719	0.000101727
ENSMUSG00000032194.15|Kank2	159	371	233	161	342	85	72	95	2.34424e-05	3.86354e-05	3.66137e-05	1.90578e-05	3.9411e-05	4.20599e-05	3.99393e-05	1.58948e-05
ENSMUSG00000031028.217|Tub	1250	913	559	643	735	923	365	1018	0.000184296	9.50784e-05	0.000146227	0.000206945	9.45525e-05	9.03918e-05	0.00020247	0.000170325
ENSMUSG00000029028.30|Lrrc47	318	2586	1304	360	749	182	127	304	4.68849e-05	0.000269302	8.18691e-05	4.0806e-05	0.000220566	9.21135e-05	7.04484e-05	5.08633e-05
ENSMUSG00000029636.230|Wasf3	329	592	452	131	186	227	109	349	4.85067e-05	6.165e-05	2.97912e-05	5.08955e-05	7.64539e-05	2.28747e-05	6.04636e-05	5.83924e-05
ENSMUSG00000061578.851|Ksr2	1360	245	194	534	511	928	257	1196	0.000200514	2.55139e-05	0.000121439	0.000208066	3.28143e-05	6.28438e-05	0.000142561	0.000200107
ENSMUSG00000031028.537|Tub	1861	510	283	880	971	944	367	1060	0.00027438	5.31106e-05	0.000200124	0.000211653	4.78683e-05	0.000119416	0.000203579	0.000177352
ENSMUSG00000031028.498|Tub|33:39;70:76	1340	658	987	348	430	1119	223	1551	0.000197565	6.85231e-05	7.91401e-05	0.00025089	0.000166947	5.28823e-05	0.000123701	0.000259503
ENSMUSG00000061578.48|Ksr2|55:61;66:70	699	384	205	315	465	402	151	795	0.000103058	3.99892e-05	7.16354e-05	9.0132e-05	3.46749e-05	5.71866e-05	8.37615e-05	0.000133014
ENSMUSG00000061578.630|Ksr2|68:72;107:111	517	130	101	123	116	310	91	462	7.62248e-05	1.3538e-05	2.79719e-05	6.95048e-05	1.70837e-05	1.42659e-05	5.04788e-05	7.72988e-05
ENSMUSG00000061578.95|Ksr2	2409	1630	967	1101	2049	1572	799	1779	0.000355175	0.000169746	0.000250383	0.000352457	0.000163564	0.00025199	0.000443215	0.00029765
ENSMUSG00000031028.24|Tub	844	263	156	539	591	519	280	643	0.000124437	2.73884e-05	0.000122576	0.000116365	2.63868e-05	7.26824e-05	0.000155319	0.000107582
ENSMUSG00000028439.296|Fam219a|64:68	173	183	73	156	249	115	80	134	2.55066e-05	1.90573e-05	3.54766e-05	2.5784e-05	1.23476e-05	3.06225e-05	4.4377e-05	2.242e-05
ENSMUSG00000022095.68|Fam160b2	563	1696	1047	374	702	485	167	828	8.30069e-05	0.000176619	8.50529e-05	0.000108741	0.000177096	8.63334e-05	9.26369e-05	0.000138535
ENSMUSG00000090935.289|Synj2bp	1761	444	369	560	582	1122	366	2221	0.000259636	4.62375e-05	0.000127352	0.000251563	6.24148e-05	7.15755e-05	0.000203025	0.000371603
ENSMUSG00000061578.624|Ksr2|104:108;143:147	1285	977	682	404	520	867	442	1287	0.000189456	0.000101743	9.18753e-05	0.000194389	0.000115357	6.39507e-05	0.000245183	0.000215332
ENSMUSG00000061578.984|Ksr2	1073	542	312	281	460	635	202	965	0.0001582	5.64431e-05	6.39034e-05	0.000142373	5.27735e-05	5.65717e-05	0.000112052	0.000161457
ENSMUSG00000022095.94|Fam160b2|103:107	356	214	88	234	298	202	108	217	5.24875e-05	2.22856e-05	5.32149e-05	4.52902e-05	1.48848e-05	3.66486e-05	5.99089e-05	3.6307e-05
ENSMUSG00000031028.488|Tub|93:99;130:136	1970	2548	2671	664	1010	1705	507	2366	0.00029045	0.000265345	0.000151003	0.000382276	0.000451789	0.000124212	0.000281239	0.000395863
ENSMUSG00000029636.116|Wasf3	1896	886	552	826	909	1151	516	1141	0.00027954	9.22667e-05	0.000187844	0.000258065	9.33685e-05	0.000111791	0.000286231	0.000190905
ENSMUSG00000004113.216|Cacna1b	364	1384	1265	110	185	342	101	645	5.3667e-05	0.000144128	2.50155e-05	7.66795e-05	0.00021397	2.27517e-05	5.60259e-05	0.000107917
ENSMUSG00000058297.446|Spock2|183:187	1321	234	140	624	684	728	332	814	0.000194764	2.43684e-05	0.000141906	0.000163224	2.36804e-05	8.41197e-05	0.000184164	0.000136193
ENSMUSG00000061578.620|Ksr2|128:132;167:171	1315	700	457	395	512	1002	242	1232	0.000193879	7.28969e-05	8.98286e-05	0.000224657	7.72997e-05	6.29668e-05	0.00013424	0.00020613
ENSMUSG00000029028.205|Lrrc47	1881	1175	695	1059	1480	1088	608	1218	0.000277329	0.000122363	0.000240832	0.000243939	0.000117556	0.000182013	0.000337265	0.000203788
ENSMUSG00000029028.179|Lrrc47|115:119	907	1002	477	1579	2609	733	322	742	0.000133725	0.000104347	0.000359087	0.000164345	8.06826e-05	0.00032086	0.000178617	0.000124146
ENSMUSG00000028439.270|Fam219a|220:224	2247	3596	1917	3376	5119	1631	694	1568	0.00033129	0.000374482	0.00076775	0.000365685	0.000324253	0.000629545	0.00038497	0.000262347
ENSMUSG00000058297.146|Spock2	789	210	141	294	313	527	232	648	0.000116328	2.18691e-05	6.68597e-05	0.000118158	2.38496e-05	3.84934e-05	0.000128693	0.000108419
ENSMUSG00000022095.3|Fam160b2|123:127	798	188	90	498	461	395	251	508	0.000117655	1.9578e-05	0.000113252	8.85626e-05	1.52231e-05	5.66947e-05	0.000139233	8.49952e-05
ENSMUSG00000090935.454|Synj2bp	569	201	365	77	93	319	75	552	8.38915e-05	2.09318e-05	1.75109e-05	7.15227e-05	6.17382e-05	1.14373e-05	4.16034e-05	9.2357e-05
ENSMUSG00000031028.244|Tub	466	1661	1250	177	367	298	150	526	6.87055e-05	0.000172974	4.02523e-05	6.68143e-05	0.000211432	4.51344e-05	8.32068e-05	8.80068e-05
ENSMUSG00000061578.485|Ksr2	1193	497	315	356	555	747	196	1021	0.000175892	5.17568e-05	8.09594e-05	0.000167484	5.32809e-05	6.8255e-05	0.000108724	0.000170827
ENSMUSG00000031028.118|Tub	1359	807	550	469	805	873	243	1083	0.000200367	8.40397e-05	0.000106657	0.000195735	9.30302e-05	9.90005e-05	0.000134795	0.0001812
ENSMUSG00000022095.26|Fam160b2	863	760	468	634	748	803	313	659	0.000127238	7.91452e-05	0.000144181	0.00018004	7.91603e-05	9.19906e-05	0.000173625	0.000110259
ENSMUSG00000031028.563|Tub	1698	1481	1074	638	907	1130	577	1841	0.000250348	0.000154229	0.00014509	0.000253356	0.000181663	0.000111545	0.000320069	0.000308024
ENSMUSG00000034801.239|Sos2	502	32	33	67	107	186	95	580	7.40133e-05	3.33243e-06	1.52367e-05	4.17029e-05	5.58181e-06	1.31591e-05	5.26976e-05	9.70417e-05
ENSMUSG00000061578.1344|Ksr2	2681	1216	577	2290	3059	1611	748	1708	0.000395278	0.000126632	0.000520778	0.000361201	9.75972e-05	0.000376202	0.000414925	0.000285771
ENSMUSG00000061578.891|Ksr2	793	380	193	361	485	419	167	401	0.000116917	3.95726e-05	8.20965e-05	9.39436e-05	3.26452e-05	5.96463e-05	9.26369e-05	6.70926e-05
ENSMUSG00000061578.1097|Ksr2	1052	2992	1870	513	1151	783	197	1072	0.000155103	0.000311582	0.000116663	0.000175556	0.000316303	0.000141552	0.000109278	0.00017936
ENSMUSG00000029636.139|Wasf3	1198	593	331	963	1371	864	400	942	0.000176629	6.17541e-05	0.000219	0.000193717	5.59873e-05	0.000168608	0.000221885	0.000157609
ENSMUSG00000061578.1336|Ksr2	2257	841	384	1664	2218	1448	704	1371	0.000332765	8.75805e-05	0.000378417	0.000324655	6.4952e-05	0.000272774	0.000390517	0.000229387
ENSMUSG00000061578.602|Ksr2|236:240	794	303	195	217	210	535	118	530	0.000117065	3.1554e-05	4.93489e-05	0.000119952	3.29834e-05	2.58262e-05	6.5456e-05	8.86761e-05
ENSMUSG00000061578.1058|Ksr2	487	496	458	177	158	402	159	587	7.18017e-05	5.16527e-05	4.02523e-05	9.0132e-05	7.74688e-05	1.94312e-05	8.81992e-05	9.82129e-05
ENSMUSG00000031028.589|Tub|176:180	585	279	331	144	196	475	151	700	8.62505e-05	2.90546e-05	3.27476e-05	0.000106499	5.59873e-05	2.41045e-05	8.37615e-05	0.000117119
ENSMUSG00000058297.171|Spock2	1839	370	241	888	499	820	513	1165	0.000271136	3.85312e-05	0.000201944	0.000183851	4.07642e-05	6.1368e-05	0.000284567	0.00019492
ENSMUSG00000061578.1340|Ksr2	1151	761	383	963	1720	900	407	801	0.0001697	7.92494e-05	0.000219	0.000201788	6.47829e-05	0.000211529	0.000225768	0.000134018
ENSMUSG00000090935.46|Synj2bp	3232	6378	3793	2287	6117	2412	1047	3531	0.000476516	0.000664195	0.000520096	0.000540792	0.00064157	0.000752281	0.000580784	0.000590783
ENSMUSG00000004113.206|Cacna1b	946	2539	1582	434	784	668	243	1153	0.000139475	0.000264408	9.86977e-05	0.000149772	0.000267589	9.64179e-05	0.000134795	0.000192912
ENSMUSG00000058297.63|Spock2	522	559	335	172	361	280	153	389	7.6962e-05	5.82134e-05	3.91152e-05	6.27785e-05	5.66639e-05	4.43965e-05	8.48709e-05	6.50849e-05
ENSMUSG00000043670.215|Diras1|37:41;70:82;106:111;114:118;123:127;237:241	1047	1202	781	898	1465	529	351	862	0.000154366	0.000125174	0.000204218	0.000118607	0.000132103	0.000180169	0.000194704	0.000144224
ENSMUSG00000032194.222|Kank2	2890	4610	3022	1504	2374	2228	807	2782	0.000426092	0.000480078	0.000342031	0.000499538	0.000511159	0.000291959	0.000447653	0.000465466
ENSMUSG00000090935.52|Synj2bp|184:189	1703	3963	2195	1354	3780	1269	685	1617	0.000251085	0.000412701	0.000307919	0.000284521	0.000371275	0.000464872	0.000379978	0.000270546
ENSMUSG00000035202.14|Lars2	1402	2403	1622	462	945	889	357	1188	0.000206706	0.000250245	0.000105065	0.000199322	0.000274355	0.000116218	0.000198032	0.000198768
ENSMUSG00000043670.296|Diras1	542	1421	804	181	387	206	178	284	7.99107e-05	0.000147981	4.11619e-05	4.61871e-05	0.000135993	4.7594e-05	9.87388e-05	4.7517e-05
ENSMUSG00000032194.291|Kank2|76:80	1995	5723	3299	1548	3523	1505	494	1931	0.000294136	0.000595984	0.000352037	0.000337435	0.000558012	0.000433266	0.000274028	0.000323082
ENSMUSG00000004113.408|Cacna1b	617	252	475	154	390	374	134	704	9.09685e-05	2.62429e-05	3.50218e-05	8.38542e-05	8.03443e-05	4.7963e-05	7.43314e-05	0.000117789
ENSMUSG00000090935.693|Synj2bp|170:174	754	252	297	107	124	313	152	545	0.000111167	2.62429e-05	2.43333e-05	7.01774e-05	5.02363e-05	1.52498e-05	8.43162e-05	9.11858e-05
ENSMUSG00000029636.319|Wasf3	614	104	234	127	137	505	104	653	9.05262e-05	1.08304e-05	2.88816e-05	0.000113226	3.95801e-05	1.68485e-05	5.76901e-05	0.000109256
ENSMUSG00000090935.303|Synj2bp	1132	593	885	276	350	529	175	2093	0.000166898	6.17541e-05	6.27663e-05	0.000118607	0.000149694	4.30437e-05	9.70746e-05	0.000350187
ENSMUSG00000061578.873|Ksr2	341	138	108	120	191	254	111	270	5.02759e-05	1.43711e-05	2.72897e-05	5.69491e-05	1.82678e-05	2.34896e-05	6.1573e-05	4.51746e-05
ENSMUSG00000029028.37|Lrrc47|6:10;22:26;29:33;35:39;51:56;58:62;79:83;85:89;101:105;108:112;114:118;141:145;160:164;166:170;182:186;189:193;214:218;230:235;237:241;243:247	2349	1060	504	2221	3705	1397	343	1319	0.000346329	0.000110387	0.000505087	0.00031322	8.52495e-05	0.000455648	0.000190266	0.000220686
ENSMUSG00000090935.592|Synj2bp|126:131	206	21	33	19	37	148	58	184	3.0372e-05	2.18691e-06	4.32087e-06	3.31829e-05	5.58181e-06	4.55034e-06	3.21733e-05	3.07857e-05
ENSMUSG00000061578.685|Ksr2	836	215	159	273	228	594	253	810	0.000123257	2.23898e-05	6.2084e-05	0.00013318	2.68942e-05	2.80399e-05	0.000140342	0.000135524
ENSMUSG00000029028.168|Lrrc47|181:185	2276	1492	831	1780	2943	1289	446	1374	0.000335566	0.000155375	0.000404797	0.000289005	0.00014056	0.000361936	0.000247402	0.000229889
ENSMUSG00000058297.232|Spock2|165:171	260	173	107	93	193	153	96	225	3.83336e-05	1.8016e-05	2.11495e-05	3.4304e-05	1.80986e-05	2.37355e-05	5.32524e-05	3.76455e-05
ENSMUSG00000004113.391|Cacna1b	553	204	289	145	241	442	158	542	8.15325e-05	2.12442e-05	3.2975e-05	9.91004e-05	4.88832e-05	2.96387e-05	8.76445e-05	9.06838e-05
ENSMUSG00000061578.1122|Ksr2	276	892	600	184	392	256	93	289	4.06925e-05	9.28915e-05	4.18442e-05	5.73975e-05	0.000101488	4.8209e-05	5.15882e-05	4.83536e-05
ENSMUSG00000090935.302|Synj2bp|242:246	1323	473	546	442	439	949	281	2835	0.000195059	4.92575e-05	0.000100517	0.000212774	9.23536e-05	5.39891e-05	0.000155874	0.000474333
ENSMUSG00000042529.234|Kcnj12|241:245	1780	990	598	1134	1781	897	435	1337	0.000262437	0.000103097	0.000257888	0.000201116	0.000101149	0.000219031	0.0002413	0.000223698
ENSMUSG00000058297.87|Spock2|189:194	1694	627	285	956	1864	878	293	130	0.000249758	6.52948e-05	0.000217408	0.000196856	4.82066e-05	0.000229239	0.000162531	2.17507e-05
ENSMUSG00000031028.66|Tub	1422	5686	2780	1558	4683	836	300	751	0.000209655	0.000592131	0.000354311	0.000187439	0.000470226	0.000575925	0.000166414	0.000125652
ENSMUSG00000061578.233|Ksr2	543	515	237	349	673	373	207	375	8.00582e-05	5.36313e-05	7.93675e-05	8.363e-05	4.00876e-05	8.27669e-05	0.000114825	6.27425e-05
ENSMUSG00000022095.32|Fam160b2|155:159	3404	1892	1288	1643	2119	1671	797	2506	0.000501875	0.00019703	0.000373641	0.000374653	0.00021786	0.000260599	0.000442106	0.000419287
ENSMUSG00000061578.1116|Ksr2	863	1828	1092	424	795	453	186	603	0.000127238	0.000190365	9.64236e-05	0.000101567	0.000184707	9.77707e-05	0.000103176	0.00010089
ENSMUSG00000029636.122|Wasf3	997	725	470	496	593	660	328	602	0.000146994	7.55004e-05	0.000112797	0.000147978	7.94986e-05	7.29283e-05	0.000181946	0.000100723
ENSMUSG00000004113.193|Cacna1b|136:140	4391	4168	2490	1918	2489	2245	926	2776	0.000647395	0.000434049	0.00043618	0.000503349	0.000421173	0.000306102	0.000513663	0.000464462
ENSMUSG00000061578.825|Ksr2	1893	1571	1216	397	646	1083	399	1888	0.000279098	0.000163602	9.02834e-05	0.000242818	0.000205681	7.94464e-05	0.00022133	0.000315888
ENSMUSG00000090935.645|Synj2bp	2125	530	507	541	561	1538	480	1871	0.000313303	5.51934e-05	0.000123031	0.000344834	8.5757e-05	6.89929e-05	0.000266262	0.000313043
ENSMUSG00000042529.157|Kcnj12	256	421	180	205	290	254	98	499	3.77438e-05	4.38423e-05	4.66199e-05	5.69491e-05	3.04463e-05	3.56648e-05	5.43618e-05	8.34894e-05
ENSMUSG00000061578.93|Ksr2|218:222	1431	1292	757	988	1914	780	411	1112	0.000210982	0.000134547	0.000224685	0.000174883	0.000128043	0.000235388	0.000227987	0.000186052
ENSMUSG00000061578.928|Ksr2|28:32	728	1096	1114	152	278	542	229	1138	0.000107334	0.000114136	3.45669e-05	0.000121521	0.000188428	3.4189e-05	0.000127029	0.000190403
ENSMUSG00000034801.116|Sos2	2007	1660	1088	664	1122	1392	558	2056	0.000295906	0.00017287	0.000151003	0.000312099	0.000184031	0.000137986	0.000309529	0.000343996
ENSMUSG00000035202.39|Lars2|134:138	480	248	166	220	232	547	165	577	7.07696e-05	2.58263e-05	5.00311e-05	0.000122642	2.80782e-05	2.85318e-05	9.15275e-05	9.65398e-05
ENSMUSG00000032194.62|Kank2	357	810	815	86	210	285	74	476	5.26349e-05	8.43522e-05	1.95576e-05	6.38996e-05	0.000137854	2.58262e-05	4.10487e-05	7.96411e-05
ENSMUSG00000004113.165|Cacna1b|70:74;127:131;135:139;150:154	396	156	135	93	112	284	70	355	5.8385e-05	1.62456e-05	2.11495e-05	6.36754e-05	2.28347e-05	1.3774e-05	3.88298e-05	5.93962e-05
ENSMUSG00000058297.66|Spock2	841	577	284	559	1142	461	269	552	0.000123994	6.00879e-05	0.000127124	0.00010336	4.80374e-05	0.000140445	0.000149218	9.2357e-05
ENSMUSG00000031028.558|Tub	353	157	76	135	140	184	123	355	5.20452e-05	1.63497e-05	3.07009e-05	4.12545e-05	1.28551e-05	1.72175e-05	6.82296e-05	5.93962e-05
ENSMUSG00000031028.493|Tub|63:69;100:106	2913	3509	4279	900	1233	2443	584	3442	0.000429483	0.000365422	0.000204673	0.000547743	0.000723775	0.000151637	0.000323952	0.000575892
ENSMUSG00000031028.546|Tub	820	421	272	550	536	368	228	637	0.000120898	4.38423e-05	0.000125078	8.25089e-05	4.60077e-05	6.59184e-05	0.000126474	0.000106579
ENSMUSG00000004113.127|Cacna1b	969	752	487	259	556	652	152	802	0.000142866	7.83121e-05	5.89002e-05	0.000146184	8.2374e-05	6.8378e-05	8.43162e-05	0.000134185
ENSMUSG00000034801.56|Sos2	303	92	110	105	82	235	60	375	4.46733e-05	9.58074e-06	2.38785e-05	5.26891e-05	1.8606e-05	1.00845e-05	3.32827e-05	6.27425e-05
ENSMUSG00000061578.92|Ksr2	1928	608	343	831	1321	1091	548	1145	0.000284258	6.33162e-05	0.000188981	0.000244612	5.8017e-05	0.000162459	0.000303982	0.000191574
ENSMUSG00000043670.173|Diras1	2288	9896	5464	2428	7407	1577	764	1923	0.000337335	0.00103055	0.000552161	0.000353578	0.000924213	0.000910928	0.0004238	0.000321744
ENSMUSG00000031028.656|Tub	866	117	109	235	232	583	164	875	0.00012768	1.21842e-05	5.34423e-05	0.000130714	1.84369e-05	2.85318e-05	9.09728e-05	0.000146399
ENSMUSG00000043670.317|Diras1	534	924	481	1134	1611	454	181	502	7.87312e-05	9.62239e-05	0.000257888	0.000101791	8.13592e-05	0.000198124	0.000100403	8.39913e-05
ENSMUSG00000029636.12|Wasf3	1089	559	440	290	290	506	224	1041	0.000160559	5.82134e-05	6.59501e-05	0.00011345	7.44242e-05	3.56648e-05	0.000124256	0.000174173
ENSMUSG00000061578.911|Ksr2	340	393	269	114	97	219	125	495	5.01285e-05	4.09264e-05	2.59252e-05	4.91018e-05	4.55002e-05	1.19293e-05	6.9339e-05	8.28201e-05
ENSMUSG00000022095.110|Fam160b2	390	258	136	283	319	190	69	251	5.75003e-05	2.68677e-05	6.43582e-05	4.25997e-05	2.30038e-05	3.92313e-05	3.82751e-05	4.19956e-05
ENSMUSG00000004113.93|Cacna1b|24:28;187:191;203:208	707	317	193	328	438	448	210	487	0.000104238	3.30119e-05	7.45918e-05	0.000100446	3.26452e-05	5.38661e-05	0.00011649	8.14816e-05
ENSMUSG00000061578.327|Ksr2	2735	6774	4214	1372	2523	1841	758	2061	0.00040324	0.000705434	0.000312012	0.000412769	0.000712781	0.000310284	0.000420472	0.000344833
ENSMUSG00000004113.125|Cacna1b|11:16;132:136	1818	1108	685	777	1241	1252	546	1669	0.00026804	0.000115385	0.000176701	0.00028071	0.000115865	0.000152621	0.000302873	0.000279246
ENSMUSG00000058297.454|Spock2	2012	677	348	1236	1498	1287	487	922	0.000296643	7.05017e-05	0.000281084	0.000288557	5.88628e-05	0.000184227	0.000270145	0.000154263
ENSMUSG00000058297.179|Spock2	1788	310	209	732	548	651	370	1039	0.000263617	3.22829e-05	0.000166467	0.00014596	3.53515e-05	6.73942e-05	0.000205243	0.000173839
ENSMUSG00000061578.1309|Ksr2	1717	1153	615	1552	2600	1264	726	1113	0.000253149	0.000120072	0.000352947	0.0002834	0.000104025	0.000319753	0.000402721	0.00018622
ENSMUSG00000031028.148|Tub	969	2233	1343	554	973	762	376	951	0.000142866	0.000232541	0.000125987	0.000170847	0.000227163	0.000119662	0.000208572	0.000159115
ENSMUSG00000004113.185|Cacna1b|7:11;15:19;30:34;184:188	1756	1007	620	997	1266	1241	520	1230	0.000258899	0.000104867	0.000226732	0.000278243	0.00010487	0.000155695	0.00028845	0.000205795
ENSMUSG00000061578.686|Ksr2	1479	224	152	373	330	907	406	1660	0.000218059	2.3327e-05	8.48255e-05	0.000203358	2.57102e-05	4.05841e-05	0.000225213	0.00027774
ENSMUSG00000004113.38|Cacna1b|5:9	613	330	131	487	712	299	184	278	9.03787e-05	3.43657e-05	0.000110751	6.70385e-05	2.21581e-05	8.75632e-05	0.000102067	4.65131e-05
ENSMUSG00000022095.69|Fam160b2|253:257	385	589	336	251	386	252	52	484	5.67632e-05	6.13376e-05	5.70809e-05	5.65007e-05	5.6833e-05	4.74711e-05	2.8845e-05	8.09797e-05
ENSMUSG00000058297.13|Spock2|173:177;181:194;203:214;228:234;243:252	2290	7285	3764	1690	4085	1610	863	1759	0.00033763	0.000758649	0.00038433	0.000360977	0.000636665	0.000502382	0.000478717	0.000294304
ENSMUSG00000004113.112|Cacna1b	1191	2554	1572	737	1450	694	413	773	0.000175597	0.00026597	0.000167604	0.000155601	0.000265897	0.000178324	0.000229096	0.000129333
ENSMUSG00000031028.534|Tub	1270	269	174	564	540	690	151	810	0.000187245	2.80132e-05	0.000128262	0.000154704	2.94314e-05	6.64103e-05	8.37615e-05	0.000135524
ENSMUSG00000031028.484|Tub	1061	6791	4880	496	1276	874	346	956	0.00015643	0.000707204	0.000112797	0.000195959	0.000825432	0.000156925	0.00019193	0.000159952
ENSMUSG00000058297.454|Spock2|135:139	1249	511	241	881	1109	947	293	769	0.000184149	5.32148e-05	0.000200352	0.000212326	4.07642e-05	0.000136387	0.000162531	0.000128664
ENSMUSG00000061578.1305|Ksr2	766	727	392	532	1023	464	235	543	0.000112937	7.57087e-05	0.000120984	0.000104033	6.63052e-05	0.000125811	0.000130357	9.08511e-05
ENSMUSG00000043670.173|Diras1|19:24;89:93;186:190;220:224;234:243;249:256	3133	2872	1436	3158	5497	1790	684	2064	0.000461919	0.000299086	0.000718174	0.000401334	0.000242893	0.000676032	0.000379423	0.000345335
ENSMUSG00000004113.275|Cacna1b|105:109;169:173;247:260	1007	1152	647	738	1387	738	357	945	0.000148469	0.000119968	0.000167832	0.000165466	0.000109437	0.000170576	0.000198032	0.000158111
ENSMUSG00000061578.131|Ksr2|76:81;144:148;166:181;217:221	486	1315	641	850	1546	267	204	328	7.16543e-05	0.000136942	0.000193302	5.98638e-05	0.000108422	0.00019013	0.000113161	5.48788e-05
ENSMUSG00000029636.180|Wasf3	439	302	200	173	219	123	121	406	6.47247e-05	3.14498e-05	3.93426e-05	2.75777e-05	3.38292e-05	2.69331e-05	6.71202e-05	6.79292e-05
ENSMUSG00000029028.46|Lrrc47|4:8;25:29;31:35;47:51;54:58;60:64;87:91;106:110;112:116;128:132;135:139;160:164;176:181;183:187;189:193;205:210;212:216;233:237;239:243;250:254;256:260	3610	1586	662	4870	7958	2235	885	2087	0.000532247	0.000165164	0.00110751	0.000501107	0.000111975	0.000978691	0.00049092	0.000349183
ENSMUSG00000090935.484|Synj2bp	578	82	88	82	113	331	63	392	8.52184e-05	8.53935e-06	1.8648e-05	7.42132e-05	1.48848e-05	1.3897e-05	3.49469e-05	6.55868e-05
ENSMUSG00000004113.359|Cacna1b|231:236	377	61	118	140	146	319	160	512	5.55837e-05	6.35245e-06	3.1838e-05	7.15227e-05	1.99592e-05	1.79554e-05	8.87539e-05	8.56644e-05
ENSMUSG00000061578.992|Ksr2	525	562	414	180	584	411	173	609	7.74043e-05	5.85258e-05	4.09345e-05	9.21499e-05	7.00264e-05	7.18215e-05	9.59652e-05	0.000101894
ENSMUSG00000028439.289|Fam219a|106:110	1306	686	347	817	1173	773	295	664	0.000192552	7.1439e-05	0.000185797	0.000173314	5.86936e-05	0.000144258	0.00016364	0.000111096
ENSMUSG00000032194.287|Kank2	537	6131	3111	634	2240	439	136	586	7.91735e-05	0.000638473	0.000144181	9.84278e-05	0.000526213	0.00027548	7.54408e-05	9.80456e-05
ENSMUSG00000058297.306|Spock2	1731	1002	496	1425	2149	829	360	1327	0.000255213	0.000104347	0.000324065	0.000185869	8.38963e-05	0.000264288	0.000199696	0.000222025
ENSMUSG00000004113.157|Cacna1b	813	821	737	274	531	571	150	738	0.000119866	8.54977e-05	6.23115e-05	0.000128023	0.000124661	6.53035e-05	8.32068e-05	0.000123477
ENSMUSG00000090935.280|Synj2bp	2884	587	504	904	1019	1869	466	2497	0.000425208	6.11293e-05	0.000205582	0.000419047	8.52495e-05	0.000125319	0.000258496	0.000417781
ENSMUSG00000022095.12|Fam160b2|69:73	879	226	115	464	444	540	163	507	0.000129597	2.35353e-05	0.00010552	0.000121073	1.94518e-05	5.4604e-05	9.04181e-05	8.48279e-05
ENSMUSG00000090935.18|Synj2bp|126:130	1828	4803	2921	667	1452	996	458	1254	0.000269514	0.000500177	0.000151685	0.000223312	0.000494075	0.00017857	0.000254058	0.000209811
ENSMUSG00000058297.216|Spock2	418	310	167	242	287	199	94	368	6.16286e-05	3.22829e-05	5.50342e-05	4.46176e-05	2.82474e-05	3.52958e-05	5.21429e-05	6.15713e-05
ENSMUSG00000042529.335|Kcnj12	2505	9339	5732	1313	3026	1506	484	1769	0.000369329	0.000972549	0.000298595	0.000337659	0.000969544	0.000372144	0.000268481	0.000295977
ENSMUSG00000061578.1076|Ksr2	522	2932	2038	142	312	318	125	591	7.6962e-05	0.000305334	3.22928e-05	7.12985e-05	0.000344719	3.83704e-05	6.9339e-05	9.88822e-05
ENSMUSG00000090935.326|Synj2bp	54	190	188	38	110	40	14	57	7.96159e-06	1.97863e-05	8.64174e-06	8.96836e-06	3.17994e-05	1.3528e-05	7.76597e-06	9.53686e-06
ENSMUSG00000022095.161|Fam160b2	418	1037	594	650	941	333	182	311	6.16286e-05	0.000107992	0.000147819	7.46616e-05	0.000100473	0.000115726	0.000100958	5.20344e-05
ENSMUSG00000022095.73|Fam160b2	999	1869	1208	472	857	795	256	1208	0.000147289	0.000194635	0.000107339	0.000178246	0.000204328	0.000105396	0.000142006	0.000202115
ENSMUSG00000042529.478|Kcnj12|47:51	755	309	167	463	493	285	91	493	0.000111315	3.21788e-05	0.000105293	6.38996e-05	2.82474e-05	6.06301e-05	5.04788e-05	8.24855e-05
ENSMUSG00000032194.185|Kank2|52:58;155:159	582	173	328	234	267	409	188	1061	8.58082e-05	1.8016e-05	5.32149e-05	9.17015e-05	5.54798e-05	3.28362e-05	0.000104286	0.000177519
ENSMUSG00000022095.124|Fam160b2	4142	950	439	2130	2134	1752	1012	2358	0.000610683	9.89315e-05	0.000484392	0.000392814	7.4255e-05	0.000262444	0.000561369	0.000394525
ENSMUSG00000090935.45|Synj2bp|18:22;204:208	1229	495	761	278	277	653	167	1163	0.0001812	5.15485e-05	6.32211e-05	0.000146409	0.00012872	3.4066e-05	9.26369e-05	0.000194585
ENSMUSG00000090935.438|Synj2bp	146	105	142	2	13	48	5	144	2.15258e-05	1.09345e-05	4.54828e-07	1.0762e-05	2.40187e-05	1.59877e-06	2.77356e-06	2.40931e-05
ENSMUSG00000029636.5|Wasf3	6746	29409	15480	6060	24261	4080	1145	4774	0.000994608	0.00306261	0.00137813	0.000914773	0.00261838	0.00298367	0.000635145	0.000798754
ENSMUSG00000058297.103|Spock2	3591	1336	760	1701	3049	2102	590	1692	0.000529445	0.000139129	0.000386831	0.000471287	0.000128551	0.000374972	0.00032728	0.000283094
ENSMUSG00000035202.9|Lars2	683	276	196	322	346	407	154	509	0.000100699	2.87422e-05	7.32273e-05	9.12531e-05	3.31526e-05	4.25518e-05	8.54257e-05	8.51625e-05
ENSMUSG00000035202.18|Lars2	1462	6288	3504	1220	2927	1246	485	1473	0.000215553	0.000654823	0.000277445	0.000279364	0.000592687	0.000359968	0.000269035	0.000246453
ENSMUSG00000022095.34|Fam160b2	1203	792	579	545	628	703	435	1038	0.000177366	8.24777e-05	0.000123941	0.000157619	9.79355e-05	7.72327e-05	0.0002413	0.000173671
ENSMUSG00000031028.622|Tub	2011	2565	1346	2375	5681	1573	901	1631	0.000296495	0.000267115	0.000540108	0.000352681	0.00022767	0.000698661	0.000499796	0.000272888
ENSMUSG00000061578.1439|Ksr2	38	223	208	90	92	59	122	29	5.6026e-06	2.32229e-05	2.04673e-05	1.32283e-05	3.51823e-05	1.13143e-05	6.76749e-05	4.85209e-06
ENSMUSG00000004113.128|Cacna1b	2360	1725	1159	478	878	1510	522	1482	0.000347951	0.000179639	0.000108704	0.000338556	0.00019604	0.000107978	0.00028956	0.000247958
ENSMUSG00000031028.536|Tub	1084	354	165	623	625	896	146	869	0.000159821	3.6865e-05	0.000141679	0.000200891	2.79091e-05	7.68638e-05	8.0988e-05	0.000145395
ENSMUSG00000058297.85|Spock2|201:206	1622	468	224	791	1304	758	432	128	0.000239142	4.87368e-05	0.000179885	0.00016995	3.78887e-05	0.000160369	0.000239636	2.14161e-05
ENSMUSG00000090935.285|Synj2bp	1717	431	413	604	748	1160	339	2106	0.000253149	4.48837e-05	0.000137358	0.000260083	6.98572e-05	9.19906e-05	0.000188047	0.000352362
ENSMUSG00000031028.325|Tub|19:23	365	307	254	143	348	337	82	505	5.38144e-05	3.19705e-05	3.25202e-05	7.55585e-05	4.2963e-05	4.27977e-05	4.54864e-05	8.44932e-05
ENSMUSG00000090935.299|Synj2bp	1138	861	884	458	477	893	274	2132	0.000167783	8.96632e-05	0.000104156	0.000200219	0.000149525	5.86624e-05	0.000151991	0.000356712
ENSMUSG00000029028.93|Lrrc47	114	2604	1467	156	377	150	41	280	1.68078e-05	0.000271177	3.54766e-05	3.36314e-05	0.000248137	4.63642e-05	2.27432e-05	4.68477e-05
ENSMUSG00000061578.146|Ksr2	416	2361	1076	1002	2743	401	130	323	6.13337e-05	0.000245871	0.000227869	8.99078e-05	0.000182001	0.00033734	7.21126e-05	5.40422e-05
ENSMUSG00000061578.159|Ksr2|1:13;49:53	558	1050	434	638	1264	364	180	428	8.22697e-05	0.000109345	0.00014509	8.16121e-05	7.34093e-05	0.000155449	9.98482e-05	7.16101e-05
ENSMUSG00000058297.26|Spock2	289	3735	1715	1343	2583	451	328	320	4.26092e-05	0.000388957	0.000305417	0.000101118	0.000290085	0.000317663	0.000181946	5.35403e-05
ENSMUSG00000004113.341|Cacna1b	334	90	184	53	78	155	25	388	4.92439e-05	9.37246e-06	1.20529e-05	3.47524e-05	3.11228e-05	9.5926e-06	1.38678e-05	6.49176e-05
ENSMUSG00000031028.469|Tub|95:100;207:213;244:250	704	694	379	467	843	388	175	601	0.000103795	7.22721e-05	0.000106202	8.69931e-05	6.41063e-05	0.000103674	9.70746e-05	0.000100555
ENSMUSG00000061578.1216|Ksr2|67:71	438	156	91	226	259	288	117	363	6.45773e-05	1.62456e-05	5.13956e-05	6.45722e-05	1.53923e-05	3.18523e-05	6.49013e-05	6.07347e-05
ENSMUSG00000022095.108|Fam160b2|19:23	594	185	124	371	416	464	182	404	8.75774e-05	1.92656e-05	8.43706e-05	0.000104033	2.09741e-05	5.11605e-05	0.000100958	6.75946e-05
ENSMUSG00000031028.530|Tub	2055	585	418	564	630	1294	593	1517	0.000302983	6.0921e-05	0.000128262	0.000290127	7.0703e-05	7.74787e-05	0.000328944	0.000253814
ENSMUSG00000061578.603|Ksr2|230:234	1537	933	608	626	716	1149	402	1335	0.00022661	9.71612e-05	0.000142361	0.000257616	0.000102841	8.80551e-05	0.000222994	0.000223363
ENSMUSG00000061578.236|Ksr2	694	661	414	311	600	556	234	479	0.000102321	6.88355e-05	7.07258e-05	0.00012466	7.00264e-05	7.37892e-05	0.000129803	8.01431e-05
ENSMUSG00000031028.377|Tub	1769	1636	869	2210	3741	1436	611	1589	0.000260816	0.000170371	0.000502585	0.000321964	0.000146988	0.000460076	0.000338929	0.000265861
ENSMUSG00000004113.486|Cacna1b	817	360	534	164	211	436	193	944	0.000120456	3.74899e-05	3.72959e-05	9.77552e-05	9.03239e-05	2.59492e-05	0.000107059	0.000157944
ENSMUSG00000090935.31|Synj2bp	1447	1288	1039	413	743	804	153	1304	0.000213341	0.00013413	9.3922e-05	0.000180264	0.000175743	9.13757e-05	8.48709e-05	0.000218177
ENSMUSG00000061578.732|Ksr2|239:243	265	702	399	219	560	219	65	219	3.90707e-05	7.31052e-05	4.98037e-05	4.91018e-05	6.74892e-05	6.88699e-05	3.60563e-05	3.66416e-05
ENSMUSG00000028439.259|Fam219a|1:6;25:29	1345	563	255	963	1206	809	327	812	0.000198302	5.863e-05	0.000219	0.000181385	4.31322e-05	0.000148316	0.000181391	0.000135858
ENSMUSG00000031028.163|Tub|83:88	1428	707	434	533	1020	961	346	928	0.00021054	7.36259e-05	0.000121212	0.000215465	7.34093e-05	0.000125442	0.00019193	0.000155267
ENSMUSG00000058297.414|Spock2	283	148	80	133	150	236	65	338	4.17246e-05	1.54125e-05	3.02461e-05	5.29133e-05	1.35317e-05	1.84473e-05	3.60563e-05	5.65519e-05
ENSMUSG00000004113.104|Cacna1b	2052	2615	1498	1199	2296	1328	584	1441	0.00030254	0.000272322	0.000272669	0.00029775	0.000253381	0.000282367	0.000323952	0.000241099
ENSMUSG00000058297.471|Spock2	557	5893	2408	1509	7654	348	145	419	8.21223e-05	0.000613688	0.000343168	7.80248e-05	0.000407303	0.000941304	8.04333e-05	7.01043e-05
ENSMUSG00000031028.47|Tub|26:30;241:253	1147	1210	647	1237	2034	600	188	618	0.00016911	0.000126008	0.000281311	0.000134525	0.000109437	0.000250145	0.000104286	0.0001034
ENSMUSG00000061578.896|Ksr2|220:224	373	213	146	133	244	325	144	394	5.49939e-05	2.21815e-05	3.02461e-05	7.28679e-05	2.46953e-05	3.00076e-05	7.98785e-05	6.59215e-05
ENSMUSG00000061578.906|Ksr2|160:164	1398	709	677	340	333	892	234	1407	0.000206117	7.38342e-05	7.73208e-05	0.000199994	0.000114512	4.0953e-05	0.000129803	0.00023541
ENSMUSG00000058297.290|Spock2|101:106	653	11453	4256	3596	13021	610	299	683	9.62762e-05	0.0011927	0.000817781	0.000136768	0.000719885	0.00160135	0.000165859	0.000114275
ENSMUSG00000031028.645|Tub	2378	957	692	796	1017	1696	573	2272	0.000350605	9.96605e-05	0.000181022	0.000380259	0.000117049	0.000125073	0.00031785	0.000380136
ENSMUSG00000029636.217|Wasf3|154:158;247:254	180	888	630	45	67	130	77	400	2.65386e-05	9.2475e-05	1.02336e-05	2.91472e-05	0.000106562	8.2398e-06	4.27128e-05	6.69253e-05
ENSMUSG00000029028.33|Lrrc47	677	5538	2727	799	1572	573	293	574	9.98147e-05	0.000576719	0.000181704	0.000128472	0.000461261	0.000193328	0.000162531	9.60379e-05
ENSMUSG00000058297.553|Spock2	1420	848	730	379	468	862	325	1198	0.00020936	8.83094e-05	8.61899e-05	0.000193268	0.000123476	5.75556e-05	0.000180281	0.000200441
ENSMUSG00000029636.60|Wasf3	658	3223	2016	272	777	537	163	715	9.70134e-05	0.000335638	6.18566e-05	0.0001204	0.000340998	9.5557e-05	9.04181e-05	0.000119629
ENSMUSG00000029636.33|Wasf3	582	221	130	208	401	404	198	449	8.58082e-05	2.30146e-05	4.73021e-05	9.05805e-05	2.1989e-05	4.93158e-05	0.000109833	7.51237e-05
ENSMUSG00000061578.1095|Ksr2	1323	2418	1633	459	883	938	329	1383	0.000195059	0.000251807	0.000104383	0.000210308	0.000276215	0.000108593	0.0001825	0.000231394
ENSMUSG00000061578.502|Ksr2|17:22;189:195	682	2156	1043	658	2387	395	150	346	0.000100552	0.000224523	0.000149638	8.85626e-05	0.000176419	0.000293558	8.32068e-05	5.78904e-05
ENSMUSG00000035279.49|Ssc5d	1736	9420	4825	2093	5524	1309	613	1563	0.00025595	0.000980984	0.000475978	0.00029349	0.000816129	0.000679353	0.000340039	0.000261511
ENSMUSG00000004113.210|Cacna1b	1991	2841	1904	880	1147	1251	485	2047	0.000293547	0.000295857	0.000200124	0.000280486	0.000322054	0.00014106	0.000269035	0.00034249
ENSMUSG00000058297.110|Spock2|51:56	1214	887	661	459	1245	836	303	841	0.000178988	9.23708e-05	0.000104383	0.000187439	0.000111805	0.000153113	0.000168078	0.000140711
ENSMUSG00000058297.296|Spock2|65:70	838	2320	1120	740	1464	632	182	264	0.000123552	0.000241601	0.000168286	0.0001417	0.000189443	0.000180046	0.000100958	4.41707e-05
ENSMUSG00000031028.595|Tub|140:144	420	288	245	187	288	291	78	457	6.19234e-05	2.99919e-05	4.25264e-05	6.52448e-05	4.14407e-05	3.54188e-05	4.32675e-05	7.64622e-05
ENSMUSG00000043670.303|Diras1|72:76;84:89	946	1342	624	1515	3164	681	365	708	0.000139475	0.000139754	0.000344532	0.000152686	0.000105547	0.000389115	0.00020247	0.000118458
ENSMUSG00000004113.217|Cacna1b	278	290	274	78	146	162	50	439	4.09874e-05	3.02002e-05	1.77383e-05	3.63219e-05	4.6346e-05	1.79554e-05	2.77356e-05	7.34506e-05
ENSMUSG00000061578.1345|Ksr2	3971	2652	1250	3773	5360	2651	1426	3246	0.000585471	0.000276175	0.000858033	0.000594378	0.000211432	0.000659184	0.000791019	0.000543099
ENSMUSG00000031028.614|Tub	496	664	351	558	1229	448	168	487	7.31286e-05	6.91479e-05	0.000126897	0.000100446	5.93702e-05	0.000151145	9.31916e-05	8.14816e-05
ENSMUSG00000043670.147|Diras1|22:26;175:180;245:249	2528	1556	838	1612	2505	1443	643	1329	0.00037272	0.000162039	0.000366592	0.000323534	0.000141744	0.00030807	0.00035668	0.000222359
ENSMUSG00000035279.18|Ssc5d|51:57	2277	1330	627	1301	1791	1478	411	1352	0.000335714	0.000138504	0.000295866	0.000331381	0.000106054	0.000220261	0.000227987	0.000226208
ENSMUSG00000022095.23|Fam160b2|3:7;209:213	3727	1092	569	2168	2514	1997	1003	1998	0.000549497	0.000113719	0.000493034	0.000447745	9.6244e-05	0.000309177	0.000556376	0.000334292
ENSMUSG00000031028.9|Tub	1481	1128	617	1368	1888	1003	433	961	0.000218354	0.000117468	0.000311102	0.000224882	0.000104363	0.00023219	0.00024019	0.000160788
ENSMUSG00000090935.640|Synj2bp	682	113	197	156	134	468	227	629	0.000100552	1.17676e-05	3.54766e-05	0.00010493	3.33217e-05	1.64796e-05	0.00012592	0.00010524
ENSMUSG00000061578.979|Ksr2	101	63	57	31	46	92	24	143	1.48911e-05	6.56072e-06	7.04984e-06	2.06272e-05	9.64131e-06	5.65717e-06	1.33131e-05	2.39258e-05
ENSMUSG00000061578.601|Ksr2	983	667	434	384	550	721	338	708	0.00014493	6.94604e-05	8.7327e-05	0.000161655	7.34093e-05	6.76401e-05	0.000187493	0.000118458
ENSMUSG00000061578.769|Ksr2	1530	741	1047	331	626	827	402	1487	0.000225578	7.71666e-05	7.52741e-05	0.000185421	0.000177096	7.69868e-05	0.000222994	0.000248795
ENSMUSG00000004113.21|Cacna1b	2574	2400	1073	4045	6248	1747	916	1360	0.000379502	0.000249932	0.00091989	0.000391693	0.000181494	0.000768392	0.000508116	0.000227546
ENSMUSG00000058297.81|Spock2	560	798	359	756	1215	421	231	373	8.25646e-05	8.31025e-05	0.000171925	9.4392e-05	6.07234e-05	0.000149423	0.000128138	6.24079e-05
ENSMUSG00000061578.404|Ksr2	132	220	149	71	105	84	27	287	1.94617e-05	2.29105e-05	1.61464e-05	1.88336e-05	2.52027e-05	1.29131e-05	1.49772e-05	4.80189e-05
ENSMUSG00000031028.181|Tub	774	712	756	154	305	453	176	796	0.000114116	7.41466e-05	3.50218e-05	0.000101567	0.000127874	3.75095e-05	9.76293e-05	0.000133181
ENSMUSG00000061578.695|Ksr2|85:89	740	340	263	217	452	397	164	716	0.000109103	3.54071e-05	4.93489e-05	8.9011e-05	4.44854e-05	5.55879e-05	9.09728e-05	0.000119796
ENSMUSG00000031028.319|Tub	466	958	670	161	320	298	149	563	6.87055e-05	9.97647e-05	3.66137e-05	6.68143e-05	0.000113328	3.93543e-05	8.26521e-05	9.41974e-05
ENSMUSG00000061578.41|Ksr2|4:8;97:103;108:112	1475	928	430	871	1676	1076	472	884	0.000217469	9.66405e-05	0.000198078	0.000241249	7.27327e-05	0.000206118	0.000261824	0.000147905
ENSMUSG00000004113.40|Cacna1b	630	232	105	441	478	363	116	290	9.28852e-05	2.41601e-05	0.00010029	8.13879e-05	1.77603e-05	5.87854e-05	6.43466e-05	4.85209e-05
ENSMUSG00000061578.92|Ksr2|224:228	1683	1369	779	1264	2554	1337	646	1452	0.000248136	0.000142566	0.000287451	0.000299768	0.000131765	0.000314096	0.000358344	0.000242939
ENSMUSG00000043670.227|Diras1|1:10;34:39;42:46;51:55;165:169	717	2529	1329	798	1887	366	148	437	0.000105712	0.000263366	0.000181476	8.20605e-05	0.000224795	0.000232067	8.20974e-05	7.31159e-05
ENSMUSG00000058297.147|Spock2	1129	428	274	327	402	464	184	666	0.000166456	4.45713e-05	7.43644e-05	0.000104033	4.6346e-05	4.94388e-05	0.000102067	0.000111431
ENSMUSG00000031028.287|Tub|247:251	1188	1366	905	531	801	889	299	1240	0.000175155	0.000142253	0.000120757	0.000199322	0.000153077	9.85086e-05	0.000165859	0.000207469
ENSMUSG00000090935.31|Synj2bp|60:64;246:250	1737	508	535	438	590	787	259	1600	0.000256098	5.29023e-05	9.96074e-05	0.000176453	9.0493e-05	7.25594e-05	0.00014367	0.000267701
ENSMUSG00000042529.267|Kcnj12|43:47	92	181	77	156	180	112	31	161	1.35642e-05	1.88491e-05	3.54766e-05	2.51114e-05	1.30242e-05	2.21368e-05	1.71961e-05	2.69374e-05
ENSMUSG00000061578.4|Ksr2|112:117;220:230	1100	922	458	1280	2256	633	316	577	0.00016218	9.60157e-05	0.00029109	0.000141924	7.74688e-05	0.000277447	0.000175289	9.65398e-05
ENSMUSG00000090935.601|Synj2bp	216	26	54	48	46	131	28	259	3.18463e-05	2.7076e-06	1.09159e-05	2.93714e-05	9.13388e-06	5.65717e-06	1.55319e-05	4.33342e-05
ENSMUSG00000061578.761|Ksr2|65:69;121:125	881	718	666	341	912	705	284	796	0.000129892	7.47714e-05	7.75482e-05	0.000158067	0.000112651	0.00011216	0.000157538	0.000133181
ENSMUSG00000061578.317|Ksr2|192:196	2027	1909	1084	1521	1890	1209	496	1457	0.000298854	0.0001988	0.000345897	0.000271069	0.000183354	0.000232436	0.000275137	0.000243776
ENSMUSG00000043670.161|Diras1|91:96;161:165	420	89	51	233	171	308	75	239	6.19234e-05	9.26832e-06	5.29875e-05	6.90564e-05	8.62644e-06	2.10299e-05	4.16034e-05	3.99879e-05
ENSMUSG00000031028.650|Tub	1461	427	578	395	422	953	228	1735	0.000215405	4.44671e-05	8.98286e-05	0.000213671	9.77663e-05	5.18984e-05	0.000126474	0.000290289
ENSMUSG00000061578.39|Ksr2	5046	4017	2183	3853	5784	3290	1538	3082	0.000743966	0.000418324	0.000876226	0.000737648	0.000369245	0.000711328	0.000853147	0.00051566
ENSMUSG00000029636.268|Wasf3|63:68	932	1195	793	611	1167	559	240	747	0.000137411	0.000124445	0.00013895	0.000125333	0.000134133	0.00014352	0.000133131	0.000124983
ENSMUSG00000031028.248|Tub	401	1657	1459	183	549	273	53	421	5.91221e-05	0.000172557	4.16168e-05	6.12091e-05	0.000246784	6.75171e-05	2.93997e-05	7.04389e-05
ENSMUSG00000029636.314|Wasf3	784	92	212	194	162	648	250	1083	0.00011559	9.58074e-06	4.41183e-05	0.000145287	3.58589e-05	1.99231e-05	0.000138678	0.0001812
ENSMUSG00000032194.170|Kank2|142:148;245:249	656	584	493	259	337	417	169	1218	9.67185e-05	6.08169e-05	5.89002e-05	9.34952e-05	8.33889e-05	4.14449e-05	9.37463e-05	0.000203788
ENSMUSG00000022095.78|Fam160b2	635	1372	740	447	799	350	120	468	9.36223e-05	0.000142878	0.000101654	7.84732e-05	0.000125168	9.82626e-05	6.65655e-05	7.83026e-05
ENSMUSG00000004113.111|Cacna1b	850	2320	1403	474	1069	489	238	582	0.000125321	0.000241601	0.000107794	0.000109638	0.000237312	0.000131468	0.000132021	9.73764e-05
ENSMUSG00000004113.205|Cacna1b|64:68;254:258	950	764	506	492	447	784	361	868	0.000140065	7.95618e-05	0.000111888	0.00017578	8.55878e-05	5.4973e-05	0.000200251	0.000145228
ENSMUSG00000004113.25|Cacna1b	700	409	174	717	816	388	275	395	0.000103206	4.25926e-05	0.000163056	8.69931e-05	2.94314e-05	0.000100353	0.000152546	6.60888e-05
ENSMUSG00000061578.680|Ksr2	1323	440	333	296	391	741	245	1144	0.000195059	4.58209e-05	6.73146e-05	0.000166139	5.63256e-05	4.8086e-05	0.000135904	0.000191406
ENSMUSG00000061578.709|Ksr2|1:5	533	285	164	191	310	338	103	544	7.85838e-05	2.96795e-05	4.34361e-05	7.57827e-05	2.77399e-05	3.81244e-05	5.71353e-05	9.10185e-05
ENSMUSG00000061578.211|Ksr2	442	255	165	136	214	241	124	244	6.5167e-05	2.65553e-05	3.09283e-05	5.40344e-05	2.79091e-05	2.63182e-05	6.87843e-05	4.08245e-05
ENSMUSG00000061578.107|Ksr2	1022	674	375	640	995	708	432	915	0.00015068	7.01893e-05	0.000145545	0.00015874	6.34297e-05	0.000122367	0.000239636	0.000153092
ENSMUSG00000061578.1119|Ksr2	706	840	544	416	551	434	240	656	0.00010409	8.74763e-05	9.46043e-05	9.73067e-05	9.20154e-05	6.77631e-05	0.000133131	0.000109758
ENSMUSG00000043670.301|Diras1	622	1095	625	445	731	405	211	482	9.17057e-05	0.000114032	0.000101199	9.08047e-05	0.000105716	8.98999e-05	0.000117044	8.0645e-05
ENSMUSG00000090935.128|Synj2bp	141	360	354	80	240	88	111	191	2.07886e-05	3.74899e-05	1.81931e-05	1.97304e-05	5.98776e-05	2.95157e-05	6.1573e-05	3.19568e-05
ENSMUSG00000058297.167|Spock2	1075	202	125	459	279	370	307	561	0.000158495	2.1036e-05	0.000104383	8.29574e-05	2.11432e-05	3.4312e-05	0.000170297	9.38628e-05
ENSMUSG00000061578.708|Ksr2|7:11	641	203	147	248	371	460	89	550	9.4507e-05	2.11401e-05	5.63987e-05	0.000103136	2.48644e-05	4.56263e-05	4.93694e-05	9.20223e-05
ENSMUSG00000004113.275|Cacna1b	2463	5083	3523	843	1292	1877	609	2647	0.000363137	0.000529336	0.00019171	0.00042084	0.000595901	0.000158893	0.00033782	0.000442878
ENSMUSG00000058297.120|Spock2	384	2036	3259	337	1437	346	108	1173	5.66157e-05	0.000212026	7.66385e-05	7.75763e-05	0.000551246	0.000176725	5.99089e-05	0.000196259
ENSMUSG00000029028.177|Lrrc47	1948	835	509	1321	2428	895	345	827	0.000287207	8.69556e-05	0.000300414	0.000200667	8.60952e-05	0.0002986	0.000191376	0.000138368
ENSMUSG00000061578.509|Ksr2|147:153	500	1925	884	1277	3580	242	233	368	7.37184e-05	0.000200467	0.000290408	5.42586e-05	0.000149525	0.000440276	0.000129248	6.15713e-05
ENSMUSG00000090935.12|Synj2bp	1135	1308	737	555	817	796	355	1014	0.000167341	0.000136213	0.000126215	0.00017847	0.000124661	0.000100476	0.000196923	0.000169656
ENSMUSG00000061578.891|Ksr2|250:254	870	919	516	526	1185	638	361	696	0.00012827	9.57033e-05	0.00011962	0.000143045	8.72793e-05	0.000145734	0.000200251	0.00011645
ENSMUSG00000031028.45|Tub	3414	1143	688	2047	2080	2098	765	1984	0.000503349	0.00011903	0.000465517	0.000470391	0.000116372	0.000255803	0.000424355	0.00033195
ENSMUSG00000061578.1016|Ksr2	1432	688	496	517	911	968	405	1522	0.000211129	7.16473e-05	0.000117573	0.000217034	8.38963e-05	0.000112037	0.000224658	0.000254651
ENSMUSG00000029028.21|Lrrc47|16:21;23:27;29:33;45:50;52:56;58:62;79:83;95:100;102:106;118:122;125:129;131:135;147:152;154:158;175:179;181:185;197:201;204:208;210:214;237:241;256:260	2285	1382	653	2877	4709	1643	577	1383	0.000336893	0.000143919	0.00065427	0.000368375	0.000110452	0.000579122	0.000320069	0.000231394
ENSMUSG00000061578.331|Ksr2|108:112	632	1136	712	207	328	298	62	473	9.318e-05	0.000118301	4.70747e-05	6.68143e-05	0.000120432	4.03381e-05	3.43921e-05	7.91392e-05
ENSMUSG00000031028.104|Tub|62:66	1505	3054	1972	887	1492	1047	288	1657	0.000221892	0.000318039	0.000201716	0.000234747	0.000333556	0.000183489	0.000159757	0.000277238
ENSMUSG00000061578.1221|Ksr2|37:41;231:235	1069	716	485	382	515	494	234	1135	0.00015761	7.45631e-05	8.68722e-05	0.000110759	8.20357e-05	6.33357e-05	0.000129803	0.000189901
ENSMUSG00000042529.142|Kcnj12|118:122	317	357	191	169	249	171	77	364	4.67375e-05	3.71774e-05	3.8433e-05	3.83397e-05	3.23069e-05	3.06225e-05	4.27128e-05	6.09021e-05
ENSMUSG00000028439.210|Fam219a	234	313	221	197	266	320	102	562	3.45002e-05	3.25953e-05	4.48006e-05	7.17469e-05	3.73812e-05	3.27132e-05	5.65806e-05	9.40301e-05
ENSMUSG00000032194.303|Kank2	1378	730	432	647	801	841	309	875	0.000203168	7.60211e-05	0.000147137	0.00018856	7.3071e-05	9.85086e-05	0.000171406	0.000146399
ENSMUSG00000029636.65|Wasf3	645	4483	2900	243	728	312	159	778	9.50967e-05	0.000466853	5.52616e-05	6.99532e-05	0.000490523	8.95309e-05	8.81992e-05	0.00013017
ENSMUSG00000004113.184|Cacna1b|13:17;21:25;36:40;190:194	795	744	456	584	885	574	200	609	0.000117212	7.7479e-05	0.00013281	0.000128696	7.71305e-05	0.000108839	0.000110942	0.000101894
ENSMUSG00000029028.236|Lrrc47|240:244	1115	409	226	703	882	654	319	703	0.000164392	4.25926e-05	0.000159872	0.000146633	3.8227e-05	0.00010847	0.000176953	0.000117621
ENSMUSG00000029028.189|Lrrc47	1377	754	412	747	1129	847	461	837	0.00020302	7.85204e-05	0.000169878	0.000189905	6.96881e-05	0.000138847	0.000255722	0.000140041
ENSMUSG00000029028.161|Lrrc47	871	737	467	775	1218	599	173	670	0.000128417	7.67501e-05	0.000176246	0.000134301	7.89911e-05	0.000149792	9.59652e-05	0.0001121
ENSMUSG00000029028.192|Lrrc47	1479	958	559	987	1795	866	386	764	0.000218059	9.97647e-05	0.000224458	0.000194165	9.45525e-05	0.000220753	0.000214119	0.000127827
ENSMUSG00000058297.499|Spock2|139:143	987	1501	899	642	945	710	268	1052	0.00014552	0.000156312	0.000146	0.000159188	0.000152062	0.000116218	0.000148663	0.000176014
ENSMUSG00000043670.113|Diras1|226:230	464	540	250	630	1249	345	166	226	6.84107e-05	5.62348e-05	0.000143271	7.73521e-05	4.22865e-05	0.000153605	9.20822e-05	3.78128e-05
ENSMUSG00000061578.782|Ksr2	253	74	144	73	157	196	34	272	3.73015e-05	7.70625e-06	1.66012e-05	4.3945e-05	2.4357e-05	1.93082e-05	1.88602e-05	4.55092e-05
ENSMUSG00000061578.1314|Ksr2	1708	637	343	993	1282	1141	423	1101	0.000251822	6.63362e-05	0.000225822	0.000255823	5.8017e-05	0.000157663	0.000234643	0.000184212
ENSMUSG00000031028.180|Tub	1355	631	644	256	333	572	202	1095	0.000199777	6.57114e-05	5.8218e-05	0.000128248	0.00010893	4.0953e-05	0.000112052	0.000183208
ENSMUSG00000029636.274|Wasf3|27:32	407	438	250	256	540	302	108	321	6.00068e-05	4.56127e-05	5.8218e-05	6.77111e-05	4.22865e-05	6.64103e-05	5.99089e-05	5.37076e-05
ENSMUSG00000061578.1288|Ksr2	577	339	233	239	421	531	247	605	8.5071e-05	3.53029e-05	5.4352e-05	0.000119055	3.9411e-05	5.17754e-05	0.000137014	0.000101225
ENSMUSG00000035279.40|Ssc5d|218:223	3080	3078	1605	2255	3667	2059	938	2140	0.000454105	0.000320538	0.000512819	0.000461646	0.000271479	0.000450975	0.00052032	0.000358051
ENSMUSG00000058297.80|Spock2|231:236	400	423	266	537	1001	322	147	199	5.89747e-05	4.40506e-05	0.000122121	7.21953e-05	4.49928e-05	0.000123105	8.15427e-05	3.32954e-05
ENSMUSG00000029636.84|Wasf3|135:139	787	3400	2431	220	415	403	200	756	0.000116033	0.000354071	5.00311e-05	9.03563e-05	0.000411194	5.10375e-05	0.000110942	0.000126489
ENSMUSG00000031028.653|Tub	832	136	149	167	214	482	128	785	0.000122667	1.41628e-05	3.79782e-05	0.000108069	2.52027e-05	2.63182e-05	7.10031e-05	0.000131341
ENSMUSG00000042529.148|Kcnj12	482	567	311	414	690	375	158	570	7.10645e-05	5.90465e-05	9.41494e-05	8.40784e-05	5.26044e-05	8.48576e-05	8.76445e-05	9.53686e-05
ENSMUSG00000061578.838|Ksr2	647	1611	1171	248	567	431	117	574	9.53916e-05	0.000167767	5.63987e-05	9.66341e-05	0.00019807	6.97308e-05	6.49013e-05	9.60379e-05
ENSMUSG00000031028.110|Tub|26:30;240:244	941	827	553	440	763	542	254	876	0.000138738	8.61225e-05	0.000100062	0.000121521	9.35377e-05	9.38353e-05	0.000140897	0.000146566
ENSMUSG00000029636.227|Wasf3|94:98;187:194	395	796	644	176	272	330	123	512	5.82375e-05	8.28942e-05	4.00249e-05	7.3989e-05	0.00010893	3.34511e-05	6.82296e-05	8.56644e-05
ENSMUSG00000035279.60|Ssc5d	512	4332	2285	507	1162	353	183	836	7.54876e-05	0.000451128	0.000115299	7.91458e-05	0.000386498	0.000142905	0.000101512	0.000139874
ENSMUSG00000061578.389|Ksr2	42	91	55	19	41	36	7	122	6.19234e-06	9.4766e-06	4.32087e-06	8.07153e-06	9.30302e-06	5.04226e-06	3.88298e-06	2.04122e-05
ENSMUSG00000058297.460|Spock2	772	1024	567	508	808	528	165	534	0.000113821	0.000106638	0.000115526	0.000118382	9.59057e-05	9.93695e-05	9.15275e-05	8.93453e-05
ENSMUSG00000029636.47|Wasf3	613	425	312	348	474	449	115	559	9.03787e-05	4.42589e-05	7.91401e-05	0.00010067	5.27735e-05	5.82935e-05	6.37919e-05	9.35282e-05
ENSMUSG00000090935.758|Synj2bp|21:26	74	2	6	17	27	50	22	83	1.09103e-05	2.08277e-07	3.86604e-06	1.12105e-05	1.01488e-06	3.32051e-06	1.22037e-05	1.3887e-05
ENSMUSG00000058297.154|Spock2	808	233	146	382	269	471	178	482	0.000119129	2.42643e-05	8.68722e-05	0.000105602	2.46953e-05	3.30822e-05	9.87388e-05	8.0645e-05
ENSMUSG00000061578.853|Ksr2|38:42	440	130	108	124	220	367	97	496	6.48722e-05	1.3538e-05	2.81993e-05	8.22847e-05	1.82678e-05	2.7056e-05	5.38071e-05	8.29874e-05
ENSMUSG00000029636.39|Wasf3|43:47;241:247	1041	536	350	549	878	651	396	849	0.000153482	5.58182e-05	0.00012485	0.00014596	5.92011e-05	0.000107978	0.000219666	0.000142049
ENSMUSG00000031028.543|Tub	1586	598	350	1021	1128	1051	414	1173	0.000233835	6.22748e-05	0.00023219	0.000235644	5.92011e-05	0.000138724	0.000229651	0.000196259
ENSMUSG00000035279.36|Ssc5d	2048	8425	4290	1946	4719	1580	525	1588	0.00030195	0.000877367	0.000442548	0.00035425	0.000725636	0.000580352	0.000291224	0.000265694
ENSMUSG00000029028.217|Lrrc47	1135	536	270	661	892	939	309	776	0.000167341	5.58182e-05	0.000150321	0.000210532	4.56694e-05	0.0001097	0.000171406	0.000129835
ENSMUSG00000061578.1027|Ksr2	737	174	214	213	364	421	225	648	0.000108661	1.81201e-05	4.84392e-05	9.4392e-05	3.61972e-05	4.47655e-05	0.00012481	0.000108419
ENSMUSG00000031028.297|Tub|187:191	897	473	323	268	447	588	150	757	0.000132251	4.92575e-05	6.0947e-05	0.000131835	5.46341e-05	5.4973e-05	8.32068e-05	0.000126656
ENSMUSG00000090935.64|Synj2bp	824	905	1394	265	810	488	185	930	0.000121488	9.42453e-05	6.02647e-05	0.000109414	0.000235789	9.96154e-05	0.000102622	0.000155601
ENSMUSG00000028439.207|Fam219a|225:231	1983	490	261	941	1319	989	540	1622	0.000292367	5.10279e-05	0.000213997	0.000221743	4.41471e-05	0.000162213	0.000299545	0.000271382
ENSMUSG00000028439.192|Fam219a|3:10	1595	1017	576	1117	1526	998	416	1188	0.000235162	0.000105909	0.000254022	0.000223761	9.7428e-05	0.000187671	0.00023076	0.000198768
ENSMUSG00000004113.195|Cacna1b|124:128	2882	2675	1577	1523	2035	1937	656	2171	0.000424913	0.00027857	0.000346352	0.000434293	0.000266743	0.000250268	0.000363891	0.000363237
ENSMUSG00000061578.753|Ksr2	363	480	325	218	376	274	133	354	5.35195e-05	4.99865e-05	4.95763e-05	6.14333e-05	5.49724e-05	4.62412e-05	7.37767e-05	5.92289e-05
ENSMUSG00000061578.1082|Ksr2|109:113	1106	3972	2842	398	897	897	344	1224	0.000163065	0.000413638	9.05108e-05	0.000201116	0.000480713	0.000110315	0.000190821	0.000204792
ENSMUSG00000043670.188|Diras1|96:100;130:134;144:153;159:166;199:203;232:244	2936	4211	1865	4433	8863	2164	830	2347	0.000432874	0.000438527	0.00100813	0.000485188	0.000315457	0.00108999	0.000460411	0.000392684
ENSMUSG00000029028.243|Lrrc47|198:202	2202	1740	917	1328	1983	1179	622	1425	0.000324656	0.000181201	0.000302006	0.000264342	0.000155107	0.000243873	0.000345031	0.000238421
ENSMUSG00000032194.181|Kank2|76:82;179:183	533	54	73	98	119	301	86	656	7.85838e-05	5.62348e-06	2.22866e-05	6.74869e-05	1.23476e-05	1.46349e-05	4.77052e-05	0.000109758
ENSMUSG00000031028.463|Tub	2003	3632	2317	538	1062	1244	424	1633	0.000295316	0.000378231	0.000122349	0.000278916	0.000391911	0.000130607	0.000235198	0.000273223
ENSMUSG00000029028.64|Lrrc47|4:8;20:24;27:31;52:56;68:73;75:79;81:85;97:102;104:108;125:129;131:135;142:146;148:152;169:173;175:179;191:196;204:208;210:214;225:229	797	901	416	1864	3063	618	385	598	0.000117507	9.38288e-05	0.0004239	0.000138561	7.03647e-05	0.000376694	0.000213564	0.000100053
ENSMUSG00000029028.247|Lrrc47	3045	1834	1147	1402	1965	2071	807	2152	0.000448945	0.00019099	0.000318835	0.000464337	0.00019401	0.00024166	0.000447653	0.000360058
ENSMUSG00000029636.468|Wasf3	723	889	1137	224	386	556	153	1167	0.000106597	9.25791e-05	5.09408e-05	0.00012466	0.000192319	4.74711e-05	8.48709e-05	0.000195255
ENSMUSG00000029636.18|Wasf3|46:51;123:127;169:173	885	1100	744	559	1359	566	178	1988	0.000130482	0.000114552	0.000127124	0.000126902	0.000125845	0.000167133	9.87388e-05	0.000332619
ENSMUSG00000090935.663|Synj2bp	1031	795	631	786	1102	721	138	869	0.000152007	8.27901e-05	0.000178747	0.000161655	0.000106731	0.000135526	7.65503e-05	0.000145395
ENSMUSG00000058297.134|Spock2	363	1242	832	179	541	236	99	342	5.35195e-05	0.00012934	4.07071e-05	5.29133e-05	0.000140729	6.65333e-05	5.49165e-05	5.72212e-05
ENSMUSG00000004113.349|Cacna1b	591	125	156	124	167	264	98	524	8.71351e-05	1.30173e-05	2.81993e-05	5.91912e-05	2.63868e-05	2.0538e-05	5.43618e-05	8.76722e-05
ENSMUSG00000061578.575|Ksr2	28	5	3	4	6	29	17	57	4.12823e-06	5.20692e-07	9.09656e-07	6.50206e-06	5.07438e-07	7.37892e-07	9.43011e-06	9.53686e-06
ENSMUSG00000090935.643|Synj2bp|170:176	347	458	279	226	429	355	90	486	5.11606e-05	4.76954e-05	5.13956e-05	7.95942e-05	4.71917e-05	5.27593e-05	4.99241e-05	8.13143e-05
ENSMUSG00000031028.8|Tub	1764	916	511	1033	1300	1401	441	1288	0.000260078	9.53908e-05	0.000234919	0.000314117	8.64335e-05	0.000159877	0.000244628	0.0002155
ENSMUSG00000004113.486|Cacna1b|165:170	481	86	128	79	107	263	79	216	7.09171e-05	8.95591e-06	1.79657e-05	5.8967e-05	2.16507e-05	1.31591e-05	4.38223e-05	3.61397e-05
ENSMUSG00000061578.718|Ksr2	732	1082	638	338	793	538	200	684	0.000107924	0.000112678	7.6866e-05	0.000120624	0.000107915	9.75248e-05	0.000110942	0.000114442
ENSMUSG00000058297.56|Spock2	128	116	61	71	155	48	51	80	1.88719e-05	1.20801e-05	1.61464e-05	1.0762e-05	1.03179e-05	1.90622e-05	2.82903e-05	1.33851e-05
ENSMUSG00000061578.752|Ksr2|119:123;175:179	495	899	485	329	783	368	107	397	7.29812e-05	9.36205e-05	7.48192e-05	8.25089e-05	8.20357e-05	9.62949e-05	5.93542e-05	6.64234e-05
ENSMUSG00000031028.210|Tub|161:165;167:172	692	2353	1550	560	1096	483	181	593	0.000102026	0.000245038	0.000127352	0.000108293	0.000262176	0.000134788	0.000100403	9.92168e-05
ENSMUSG00000061578.1035|Ksr2	460	60	107	160	156	291	117	706	6.78209e-05	6.24831e-06	3.63863e-05	6.52448e-05	1.80986e-05	1.91852e-05	6.49013e-05	0.000118123
ENSMUSG00000004113.326|Cacna1b	757	4843	3865	686	2742	425	129	790	0.00011161	0.000504343	0.000156006	9.52889e-05	0.000653749	0.000337217	7.15579e-05	0.000132178
ENSMUSG00000031028.298|Tub	541	331	222	188	251	287	91	384	7.97633e-05	3.44698e-05	4.27538e-05	6.4348e-05	3.75504e-05	3.08685e-05	5.04788e-05	6.42483e-05
ENSMUSG00000029636.3|Wasf3|136:141;213:217	1029	1417	833	661	1537	653	163	976	0.000151712	0.000147564	0.000150321	0.000146409	0.000140899	0.000189023	9.04181e-05	0.000163298
ENSMUSG00000061578.1220|Ksr2	856	534	393	220	341	450	70	721	0.000126206	5.56099e-05	5.00311e-05	0.000100894	6.64743e-05	4.19369e-05	3.88298e-05	0.000120633
ENSMUSG00000029636.11|Wasf3|88:93;165:169;211:215	1273	1784	1378	676	1189	833	344	1612	0.000187687	0.000185783	0.000153732	0.000186766	0.000233083	0.000146226	0.000190821	0.000269709
ENSMUSG00000031028.17|Tub|206:210	1405	688	431	1208	1159	1031	355	943	0.000207149	7.16473e-05	0.000274716	0.00023116	7.29019e-05	0.000142536	0.000196923	0.000157776
ENSMUSG00000032194.301|Kank2	1363	607	416	589	570	980	280	950	0.000200956	6.32121e-05	0.000133947	0.000219725	7.03647e-05	7.00998e-05	0.000155319	0.000158948
[truncated: 7,938 more rows]
