# Supplementary material for: TDP-43 directly inhibits mRNA accumulation in neurites through modulation of mRNA stability
Source: EMBO J. 2025 Dec 15;45(3):692–721. doi: 10.1038/s44318-025-00653-4 (PMC12864922; doi:10.1038/s44318-025-00653-4)
Supplement: Supplementary file 6 — Dataset EV5 [file 44318_2025_653_MOESM6_ESM.xlsx]

## Sheet: Sheet1
Dataset EV5. Nucleotide conversion counts for SLAM-seq data. Column C is the number of T to C conversions counted for each oligo, while column D is the number of nonconverted T residues.

## Sheet: tt_tc_counts (1)
sample	oligo	t_c	t_t	fraction_t_c_conversions
KO_t0_1	ENSMUSG00000004113.1|Cacna1b	1245	70535	0.0173447
KO_t0_1	ENSMUSG00000004113.2|Cacna1b	575	30856	0.018294
KO_t0_1	ENSMUSG00000004113.3|Cacna1b	551	30724	0.0176179
KO_t0_1	ENSMUSG00000004113.4|Cacna1b	847	41809	0.0198565
KO_t0_1	ENSMUSG00000004113.5|Cacna1b	752	40796	0.0180995
KO_t0_1	ENSMUSG00000004113.6|Cacna1b	960	54772	0.0172253
KO_t0_1	ENSMUSG00000004113.7|Cacna1b	815	40930	0.0195233
KO_t0_1	ENSMUSG00000004113.8|Cacna1b	935	48842	0.0187838
KO_t0_1	ENSMUSG00000004113.9|Cacna1b	1519	80382	0.0185468
KO_t0_1	ENSMUSG00000004113.10|Cacna1b	819	47376	0.0169935
KO_t0_1	ENSMUSG00000004113.11|Cacna1b	135	6839	0.0193576
KO_t0_1	ENSMUSG00000004113.13|Cacna1b	0	71	0
KO_t0_1	ENSMUSG00000004113.21|Cacna1b	8	303	0.0257235
KO_t0_1	ENSMUSG00000004113.22|Cacna1b	578	36256	0.015692
KO_t0_1	ENSMUSG00000004113.23|Cacna1b	689	43177	0.0157069
KO_t0_1	ENSMUSG00000004113.24|Cacna1b	1085	66049	0.0161617
KO_t0_1	ENSMUSG00000004113.25|Cacna1b	765	40470	0.0185522
KO_t0_1	ENSMUSG00000004113.26|Cacna1b	1101	63956	0.0169236
KO_t0_1	ENSMUSG00000004113.27|Cacna1b	819	39631	0.0202472
KO_t0_1	ENSMUSG00000004113.28|Cacna1b	1169	63132	0.0181801
KO_t0_1	ENSMUSG00000004113.29|Cacna1b	806	45400	0.0174436
KO_t0_1	ENSMUSG00000004113.30|Cacna1b	990	47577	0.0203842
KO_t0_1	ENSMUSG00000004113.31|Cacna1b	638	35030	0.0178872
KO_t0_1	ENSMUSG00000004113.32|Cacna1b	544	31366	0.0170479
KO_t0_1	ENSMUSG00000004113.33|Cacna1b	360	18101	0.0195006
KO_t0_1	ENSMUSG00000004113.34|Cacna1b	805	37451	0.0210425
KO_t0_1	ENSMUSG00000004113.35|Cacna1b	510	26729	0.0187232
KO_t0_1	ENSMUSG00000004113.36|Cacna1b	858	44244	0.0190235
KO_t0_1	ENSMUSG00000004113.37|Cacna1b	478	23881	0.0196231
KO_t0_1	ENSMUSG00000004113.38|Cacna1b	691	39362	0.0172521
KO_t0_1	ENSMUSG00000004113.39|Cacna1b	642	37150	0.0169877
KO_t0_1	ENSMUSG00000004113.40|Cacna1b	623	32150	0.0190096
KO_t0_1	ENSMUSG00000004113.41|Cacna1b	515	26989	0.0187245
KO_t0_1	ENSMUSG00000004113.42|Cacna1b	336	18337	0.0179939
KO_t0_1	ENSMUSG00000004113.43|Cacna1b	288	19163	0.0148064
KO_t0_1	ENSMUSG00000004113.44|Cacna1b	305	17695	0.0169444
KO_t0_1	ENSMUSG00000004113.45|Cacna1b	255	17542	0.0143283
KO_t0_1	ENSMUSG00000004113.46|Cacna1b	785	53597	0.0144349
KO_t0_1	ENSMUSG00000004113.47|Cacna1b	772	47440	0.0160126
KO_t0_1	ENSMUSG00000004113.48|Cacna1b	525	31678	0.0163028
KO_t0_1	ENSMUSG00000004113.49|Cacna1b	398	30181	0.0130155
KO_t0_1	ENSMUSG00000004113.50|Cacna1b	1166	72809	0.0157621
KO_t0_1	ENSMUSG00000004113.51|Cacna1b	304	18675	0.0160177
KO_t0_1	ENSMUSG00000004113.52|Cacna1b	818	51063	0.0157669
KO_t0_1	ENSMUSG00000004113.53|Cacna1b	1034	57484	0.0176698
KO_t0_1	ENSMUSG00000004113.54|Cacna1b	643	31278	0.0201435
KO_t0_1	ENSMUSG00000004113.55|Cacna1b	388	23750	0.0160742
KO_t0_1	ENSMUSG00000004113.56|Cacna1b	468	27241	0.0168898
KO_t0_1	ENSMUSG00000004113.57|Cacna1b	700	37075	0.0185308
KO_t0_1	ENSMUSG00000004113.58|Cacna1b	463	24436	0.0185951
KO_t0_1	ENSMUSG00000004113.59|Cacna1b	401	23483	0.0167895
KO_t0_1	ENSMUSG00000004113.60|Cacna1b	779	37977	0.0201001
KO_t0_1	ENSMUSG00000004113.61|Cacna1b	360	23368	0.0151719
KO_t0_1	ENSMUSG00000004113.62|Cacna1b	460	23142	0.0194899
KO_t0_1	ENSMUSG00000004113.63|Cacna1b	298	16518	0.0177212
KO_t0_1	ENSMUSG00000004113.64|Cacna1b	656	42611	0.0151617
KO_t0_1	ENSMUSG00000004113.65|Cacna1b	502	27412	0.0179838
KO_t0_1	ENSMUSG00000004113.66|Cacna1b	478	35642	0.0132337
KO_t0_1	ENSMUSG00000004113.67|Cacna1b	385	22108	0.0171164
KO_t0_1	ENSMUSG00000004113.68|Cacna1b	351	19843	0.0173814
KO_t0_1	ENSMUSG00000004113.69|Cacna1b	490	28397	0.0169626
KO_t0_1	ENSMUSG00000004113.70|Cacna1b	1	91	0.0108696
KO_t0_1	ENSMUSG00000004113.74|Cacna1b	0	20	0
KO_t0_1	ENSMUSG00000004113.78|Cacna1b	0	118	0
KO_t0_1	ENSMUSG00000004113.79|Cacna1b	7	382	0.0179949
KO_t0_1	ENSMUSG00000004113.80|Cacna1b	646	39053	0.0162725
KO_t0_1	ENSMUSG00000004113.81|Cacna1b	717	42441	0.0166134
KO_t0_1	ENSMUSG00000004113.82|Cacna1b	1047	58037	0.0177205
KO_t0_1	ENSMUSG00000004113.83|Cacna1b	620	34298	0.0177559
KO_t0_1	ENSMUSG00000004113.84|Cacna1b	797	47983	0.0163387
KO_t0_1	ENSMUSG00000004113.85|Cacna1b	563	34730	0.0159522
KO_t0_1	ENSMUSG00000004113.86|Cacna1b	480	32536	0.0145384
KO_t0_1	ENSMUSG00000004113.87|Cacna1b	2129	138581	0.0151304
KO_t0_1	ENSMUSG00000004113.88|Cacna1b	1690	110173	0.0151078
KO_t0_1	ENSMUSG00000004113.89|Cacna1b	1979	116762	0.0166665
KO_t0_1	ENSMUSG00000004113.90|Cacna1b	448	28120	0.0156819
KO_t0_1	ENSMUSG00000004113.91|Cacna1b	643	40168	0.0157556
KO_t0_1	ENSMUSG00000004113.92|Cacna1b	491	27273	0.0176848
KO_t0_1	ENSMUSG00000004113.93|Cacna1b	534	36307	0.0144947
KO_t0_1	ENSMUSG00000004113.94|Cacna1b	755	45123	0.0164567
KO_t0_1	ENSMUSG00000004113.95|Cacna1b	1414	93846	0.0148436
KO_t0_1	ENSMUSG00000004113.96|Cacna1b	750	44495	0.0165764
KO_t0_1	ENSMUSG00000004113.97|Cacna1b	1365	85335	0.0157439
KO_t0_1	ENSMUSG00000004113.98|Cacna1b	969	57202	0.0166578
KO_t0_1	ENSMUSG00000004113.99|Cacna1b	499	31718	0.0154887
KO_t0_1	ENSMUSG00000004113.100|Cacna1b	0	34	0
KO_t0_1	ENSMUSG00000004113.105|Cacna1b	2068	125070	0.0162658
KO_t0_1	ENSMUSG00000004113.106|Cacna1b	996	59778	0.0163886
KO_t0_1	ENSMUSG00000004113.107|Cacna1b	1289	75776	0.0167261
KO_t0_1	ENSMUSG00000004113.108|Cacna1b	747	44738	0.016423
KO_t0_1	ENSMUSG00000004113.109|Cacna1b	911	47737	0.0187264
KO_t0_1	ENSMUSG00000004113.110|Cacna1b	1429	87578	0.0160549
KO_t0_1	ENSMUSG00000004113.111|Cacna1b	1664	102553	0.0159667
KO_t0_1	ENSMUSG00000004113.112|Cacna1b	1664	102300	0.0160055
KO_t0_1	ENSMUSG00000004113.113|Cacna1b	773	45772	0.0166076
KO_t0_1	ENSMUSG00000004113.114|Cacna1b	901	51153	0.0173089
KO_t0_1	ENSMUSG00000004113.115|Cacna1b	1820	104485	0.0171205
KO_t0_1	ENSMUSG00000004113.116|Cacna1b	545	30846	0.0173617
KO_t0_1	ENSMUSG00000004113.117|Cacna1b	1147	73880	0.0152878
KO_t0_1	ENSMUSG00000004113.118|Cacna1b	2586	149780	0.0169723
KO_t0_1	ENSMUSG00000004113.119|Cacna1b	1725	106327	0.0159645
KO_t0_1	ENSMUSG00000004113.120|Cacna1b	3364	192016	0.0172177
KO_t0_1	ENSMUSG00000004113.121|Cacna1b	1539	81349	0.0185672
KO_t0_1	ENSMUSG00000004113.122|Cacna1b	3388	175290	0.0189615
KO_t0_1	ENSMUSG00000004113.123|Cacna1b	1742	99023	0.0172877
KO_t0_1	ENSMUSG00000004113.124|Cacna1b	2759	158012	0.0171611
KO_t0_1	ENSMUSG00000004113.125|Cacna1b	9227	470029	0.0192528
KO_t0_1	ENSMUSG00000004113.126|Cacna1b	3285	167794	0.0192017
KO_t0_1	ENSMUSG00000004113.129|Cacna1b	65	3532	0.0180706
KO_t0_1	ENSMUSG00000004113.130|Cacna1b	2180	111182	0.0192304
KO_t0_1	ENSMUSG00000004113.131|Cacna1b	3363	175618	0.0187897
KO_t0_1	ENSMUSG00000004113.132|Cacna1b	1230	57558	0.0209226
KO_t0_1	ENSMUSG00000004113.133|Cacna1b	2572	131220	0.0192239
KO_t0_1	ENSMUSG00000004113.134|Cacna1b	5748	311350	0.0181269
KO_t0_1	ENSMUSG00000004113.135|Cacna1b	3628	204737	0.0174118
KO_t0_1	ENSMUSG00000004113.136|Cacna1b	5841	306933	0.0186748
KO_t0_1	ENSMUSG00000004113.137|Cacna1b	3853	201014	0.0188073
KO_t0_1	ENSMUSG00000004113.138|Cacna1b	2636	133552	0.0193556
KO_t0_1	ENSMUSG00000004113.139|Cacna1b	666	33473	0.0195085
KO_t0_1	ENSMUSG00000004113.140|Cacna1b	1976	105577	0.0183723
KO_t0_1	ENSMUSG00000004113.141|Cacna1b	1678	94064	0.0175263
KO_t0_1	ENSMUSG00000004113.142|Cacna1b	1248	67398	0.0181802
KO_t0_1	ENSMUSG00000004113.143|Cacna1b	1324	69816	0.0186112
KO_t0_1	ENSMUSG00000004113.144|Cacna1b	2367	122640	0.0189349
KO_t0_1	ENSMUSG00000004113.145|Cacna1b	2280	130737	0.0171407
KO_t0_1	ENSMUSG00000004113.146|Cacna1b	2080	106423	0.01917
KO_t0_1	ENSMUSG00000004113.147|Cacna1b	3057	162231	0.018495
KO_t0_1	ENSMUSG00000004113.148|Cacna1b	3261	175951	0.0181963
KO_t0_1	ENSMUSG00000004113.149|Cacna1b	1473	72703	0.0198582
KO_t0_1	ENSMUSG00000004113.150|Cacna1b	491	24881	0.019352
KO_t0_1	ENSMUSG00000004113.151|Cacna1b	1304	68862	0.0185845
KO_t0_1	ENSMUSG00000004113.152|Cacna1b	1255	61661	0.0199472
KO_t0_1	ENSMUSG00000004113.153|Cacna1b	869	54893	0.0155841
KO_t0_1	ENSMUSG00000004113.154|Cacna1b	1066	56726	0.0184455
KO_t0_1	ENSMUSG00000004113.155|Cacna1b	1539	78180	0.0193053
KO_t0_1	ENSMUSG00000004113.156|Cacna1b	4278	208172	0.0201365
KO_t0_1	ENSMUSG00000004113.157|Cacna1b	2457	131056	0.0184027
KO_t0_1	ENSMUSG00000004113.158|Cacna1b	3202	165975	0.0189269
KO_t0_1	ENSMUSG00000004113.159|Cacna1b	2267	105922	0.0209541
KO_t0_1	ENSMUSG00000004113.160|Cacna1b	3086	157829	0.0191778
KO_t0_1	ENSMUSG00000004113.161|Cacna1b	1721	83938	0.0200913
KO_t0_1	ENSMUSG00000004113.162|Cacna1b	2532	126756	0.0195842
KO_t0_1	ENSMUSG00000004113.163|Cacna1b	1205	61994	0.0190668
KO_t0_1	ENSMUSG00000004113.164|Cacna1b	1868	98238	0.0186602
KO_t0_1	ENSMUSG00000004113.165|Cacna1b	2194	113504	0.0189632
KO_t0_1	ENSMUSG00000004113.166|Cacna1b	851	44190	0.0188939
KO_t0_1	ENSMUSG00000004113.167|Cacna1b	2007	97094	0.0202521
KO_t0_1	ENSMUSG00000004113.168|Cacna1b	3374	173835	0.0190397
KO_t0_1	ENSMUSG00000004113.169|Cacna1b	2357	122349	0.0189005
KO_t0_1	ENSMUSG00000004113.170|Cacna1b	1522	75915	0.0196547
KO_t0_1	ENSMUSG00000004113.171|Cacna1b	1607	85860	0.0183726
KO_t0_1	ENSMUSG00000004113.172|Cacna1b	1326	74372	0.017517
KO_t0_1	ENSMUSG00000004113.173|Cacna1b	1004	56085	0.0175866
KO_t0_1	ENSMUSG00000004113.174|Cacna1b	1479	77483	0.0187305
KO_t0_1	ENSMUSG00000004113.175|Cacna1b	1480	75856	0.0191373
KO_t0_1	ENSMUSG00000004113.176|Cacna1b	1531	86737	0.0173449
KO_t0_1	ENSMUSG00000004113.177|Cacna1b	1408	73587	0.0187746
KO_t0_1	ENSMUSG00000004113.178|Cacna1b	1933	103900	0.0182646
KO_t0_1	ENSMUSG00000004113.179|Cacna1b	1672	90571	0.018126
KO_t0_1	ENSMUSG00000004113.180|Cacna1b	6844	316627	0.021158
KO_t0_1	ENSMUSG00000004113.181|Cacna1b	4486	224350	0.0196036
KO_t0_1	ENSMUSG00000004113.182|Cacna1b	5026	239937	0.0205174
KO_t0_1	ENSMUSG00000004113.183|Cacna1b	4649	240856	0.0189365
KO_t0_1	ENSMUSG00000004113.184|Cacna1b	6182	305426	0.019839
KO_t0_1	ENSMUSG00000004113.185|Cacna1b	4604	250472	0.0180495
KO_t0_1	ENSMUSG00000004113.186|Cacna1b	5782	317891	0.0178637
KO_t0_1	ENSMUSG00000004113.187|Cacna1b	6264	331152	0.0185646
KO_t0_1	ENSMUSG00000004113.188|Cacna1b	4345	222312	0.0191699
KO_t0_1	ENSMUSG00000004113.189|Cacna1b	3914	211145	0.0181997
KO_t0_1	ENSMUSG00000004113.190|Cacna1b	1	47	0.0208333
KO_t0_1	ENSMUSG00000004113.196|Cacna1b	2	190	0.0104167
KO_t0_1	ENSMUSG00000004113.197|Cacna1b	13	378	0.0332481
KO_t0_1	ENSMUSG00000004113.198|Cacna1b	77	3369	0.0223447
KO_t0_1	ENSMUSG00000004113.199|Cacna1b	4255	214540	0.0194474
KO_t0_1	ENSMUSG00000004113.200|Cacna1b	3768	186805	0.019772
KO_t0_1	ENSMUSG00000004113.201|Cacna1b	1715	86584	0.0194226
KO_t0_1	ENSMUSG00000004113.202|Cacna1b	2423	121576	0.0195405
KO_t0_1	ENSMUSG00000004113.203|Cacna1b	1268	69563	0.0179018
KO_t0_1	ENSMUSG00000004113.204|Cacna1b	2689	135850	0.0194097
KO_t0_1	ENSMUSG00000004113.205|Cacna1b	2172	100531	0.0211484
KO_t0_1	ENSMUSG00000004113.206|Cacna1b	3774	193711	0.0191103
KO_t0_1	ENSMUSG00000004113.207|Cacna1b	3152	169262	0.0182816
KO_t0_1	ENSMUSG00000004113.208|Cacna1b	2833	146921	0.0189177
KO_t0_1	ENSMUSG00000004113.209|Cacna1b	2530	149787	0.0166101
KO_t0_1	ENSMUSG00000004113.210|Cacna1b	3952	220420	0.0176136
KO_t0_1	ENSMUSG00000004113.211|Cacna1b	2303	141582	0.0160058
KO_t0_1	ENSMUSG00000004113.212|Cacna1b	1041	68831	0.0148987
KO_t0_1	ENSMUSG00000004113.213|Cacna1b	3224	180287	0.0175684
KO_t0_1	ENSMUSG00000004113.214|Cacna1b	1933	120100	0.01584
KO_t0_1	ENSMUSG00000004113.215|Cacna1b	2627	166394	0.0155424
KO_t0_1	ENSMUSG00000004113.216|Cacna1b	1566	94690	0.0162691
KO_t0_1	ENSMUSG00000004113.217|Cacna1b	836	48708	0.0168739
KO_t0_1	ENSMUSG00000004113.218|Cacna1b	2163	130821	0.0162651
KO_t0_1	ENSMUSG00000004113.219|Cacna1b	500	30918	0.0159144
KO_t0_1	ENSMUSG00000004113.220|Cacna1b	5	491	0.0100806
KO_t0_1	ENSMUSG00000004113.221|Cacna1b	4	201	0.0195122
KO_t0_1	ENSMUSG00000004113.230|Cacna1b	51	2304	0.0216561
KO_t0_1	ENSMUSG00000004113.231|Cacna1b	206	12961	0.0156452
KO_t0_1	ENSMUSG00000004113.232|Cacna1b	370	19523	0.0185995
KO_t0_1	ENSMUSG00000004113.233|Cacna1b	155	8597	0.0177102
KO_t0_1	ENSMUSG00000004113.234|Cacna1b	223	15024	0.0146258
KO_t0_1	ENSMUSG00000004113.235|Cacna1b	505	31741	0.0156609
KO_t0_1	ENSMUSG00000004113.236|Cacna1b	363	17258	0.0206004
KO_t0_1	ENSMUSG00000004113.237|Cacna1b	396	22881	0.0170125
KO_t0_1	ENSMUSG00000004113.238|Cacna1b	291	16163	0.0176857
KO_t0_1	ENSMUSG00000004113.239|Cacna1b	203	11793	0.0169223
KO_t0_1	ENSMUSG00000004113.240|Cacna1b	559	32352	0.0169852
KO_t0_1	ENSMUSG00000004113.241|Cacna1b	815	44488	0.01799
KO_t0_1	ENSMUSG00000004113.242|Cacna1b	1253	62404	0.0196836
KO_t0_1	ENSMUSG00000004113.243|Cacna1b	1310	66102	0.0194327
KO_t0_1	ENSMUSG00000004113.244|Cacna1b	1332	68528	0.0190667
KO_t0_1	ENSMUSG00000004113.245|Cacna1b	209	10704	0.0191515
KO_t0_1	ENSMUSG00000004113.246|Cacna1b	596	24049	0.0241834
KO_t0_1	ENSMUSG00000004113.247|Cacna1b	725	39809	0.0178862
KO_t0_1	ENSMUSG00000004113.248|Cacna1b	682	37242	0.0179833
KO_t0_1	ENSMUSG00000004113.249|Cacna1b	274	16289	0.0165429
KO_t0_1	ENSMUSG00000004113.250|Cacna1b	230	12950	0.0174507
KO_t0_1	ENSMUSG00000004113.251|Cacna1b	161	8266	0.0191053
KO_t0_1	ENSMUSG00000004113.252|Cacna1b	116	6569	0.0173523
KO_t0_1	ENSMUSG00000004113.253|Cacna1b	172	8074	0.0208586
KO_t0_1	ENSMUSG00000004113.254|Cacna1b	333	18683	0.0175116
KO_t0_1	ENSMUSG00000004113.255|Cacna1b	165	7416	0.0217649
KO_t0_1	ENSMUSG00000004113.256|Cacna1b	188	8391	0.021914
KO_t0_1	ENSMUSG00000004113.257|Cacna1b	110	5921	0.0182391
KO_t0_1	ENSMUSG00000004113.258|Cacna1b	125	6425	0.019084
KO_t0_1	ENSMUSG00000004113.259|Cacna1b	104	5436	0.0187726
KO_t0_1	ENSMUSG00000004113.260|Cacna1b	142	11612	0.012081
KO_t0_1	ENSMUSG00000004113.261|Cacna1b	159	9243	0.0169113
KO_t0_1	ENSMUSG00000004113.262|Cacna1b	245	16553	0.0145851
KO_t0_1	ENSMUSG00000004113.263|Cacna1b	252	14838	0.0166998
KO_t0_1	ENSMUSG00000004113.264|Cacna1b	1169	60644	0.0189119
KO_t0_1	ENSMUSG00000004113.265|Cacna1b	282	18466	0.0150416
KO_t0_1	ENSMUSG00000004113.266|Cacna1b	425	25095	0.0166536
KO_t0_1	ENSMUSG00000004113.267|Cacna1b	826	52604	0.0154595
KO_t0_1	ENSMUSG00000004113.268|Cacna1b	481	27974	0.0169039
KO_t0_1	ENSMUSG00000004113.269|Cacna1b	405	20879	0.0190284
KO_t0_1	ENSMUSG00000004113.270|Cacna1b	2264	115910	0.0191582
KO_t0_1	ENSMUSG00000004113.271|Cacna1b	685	34478	0.0194807
KO_t0_1	ENSMUSG00000004113.272|Cacna1b	1915	90056	0.0208218
KO_t0_1	ENSMUSG00000004113.273|Cacna1b	1675	90837	0.0181058
KO_t0_1	ENSMUSG00000004113.274|Cacna1b	4765	258652	0.0180892
KO_t0_1	ENSMUSG00000004113.275|Cacna1b	4484	263698	0.01672
KO_t0_1	ENSMUSG00000004113.276|Cacna1b	5904	338358	0.0171497
KO_t0_1	ENSMUSG00000004113.277|Cacna1b	3647	214069	0.0167512
KO_t0_1	ENSMUSG00000004113.278|Cacna1b	3651	211877	0.0169398
KO_t0_1	ENSMUSG00000004113.279|Cacna1b	1914	129241	0.0145934
KO_t0_1	ENSMUSG00000004113.280|Cacna1b	1956	130917	0.0147208
KO_t0_1	ENSMUSG00000004113.281|Cacna1b	1323	101537	0.0128621
KO_t0_1	ENSMUSG00000004113.282|Cacna1b	2036	158459	0.0126858
KO_t0_1	ENSMUSG00000004113.283|Cacna1b	3150	241761	0.0128618
KO_t0_1	ENSMUSG00000004113.284|Cacna1b	2714	203949	0.0131325
KO_t0_1	ENSMUSG00000004113.285|Cacna1b	4521	354743	0.0125841
KO_t0_1	ENSMUSG00000004113.286|Cacna1b	3545	281746	0.0124259
KO_t0_1	ENSMUSG00000004113.287|Cacna1b	2871	265749	0.010688
KO_t0_1	ENSMUSG00000004113.288|Cacna1b	2298	189469	0.0119833
KO_t0_1	ENSMUSG00000004113.289|Cacna1b	3222	260883	0.0121997
KO_t0_1	ENSMUSG00000004113.290|Cacna1b	3587	263011	0.0134547
KO_t0_1	ENSMUSG00000004113.291|Cacna1b	2730	192902	0.0139548
KO_t0_1	ENSMUSG00000004113.292|Cacna1b	3644	246807	0.0145498
KO_t0_1	ENSMUSG00000004113.293|Cacna1b	3644	232279	0.0154457
KO_t0_1	ENSMUSG00000004113.294|Cacna1b	3361	220783	0.0149948
KO_t0_1	ENSMUSG00000004113.295|Cacna1b	2559	168277	0.0149793
KO_t0_1	ENSMUSG00000004113.296|Cacna1b	4000	260741	0.0151091
KO_t0_1	ENSMUSG00000004113.297|Cacna1b	4618	300928	0.0151139
KO_t0_1	ENSMUSG00000004113.298|Cacna1b	4327	291257	0.0146388
KO_t0_1	ENSMUSG00000004113.299|Cacna1b	4237	303121	0.0137852
KO_t0_1	ENSMUSG00000004113.300|Cacna1b	3941	283381	0.0137163
KO_t0_1	ENSMUSG00000004113.301|Cacna1b	3580	262614	0.0134488
KO_t0_1	ENSMUSG00000004113.302|Cacna1b	2454	178839	0.0135361
KO_t0_1	ENSMUSG00000004113.303|Cacna1b	3314	245418	0.0133236
KO_t0_1	ENSMUSG00000004113.304|Cacna1b	2983	230898	0.0127543
KO_t0_1	ENSMUSG00000004113.305|Cacna1b	6593	488352	0.0133207
KO_t0_1	ENSMUSG00000004113.306|Cacna1b	2692	217701	0.0122145
KO_t0_1	ENSMUSG00000004113.307|Cacna1b	1973	175597	0.0111111
KO_t0_1	ENSMUSG00000004113.308|Cacna1b	1903	189625	0.00993588
KO_t0_1	ENSMUSG00000004113.309|Cacna1b	2780	237221	0.0115833
KO_t0_1	ENSMUSG00000004113.310|Cacna1b	2216	178829	0.0122401
KO_t0_1	ENSMUSG00000004113.311|Cacna1b	1774	140615	0.0124588
KO_t0_1	ENSMUSG00000004113.312|Cacna1b	422	39018	0.0106998
KO_t0_1	ENSMUSG00000004113.313|Cacna1b	595	54418	0.0108156
KO_t0_1	ENSMUSG00000004113.314|Cacna1b	1314	107149	0.0121147
KO_t0_1	ENSMUSG00000004113.315|Cacna1b	1045	89693	0.0115167
KO_t0_1	ENSMUSG00000004113.316|Cacna1b	991	78009	0.0125443
KO_t0_1	ENSMUSG00000004113.317|Cacna1b	1257	91876	0.0134968
KO_t0_1	ENSMUSG00000004113.318|Cacna1b	1957	128497	0.0150015
KO_t0_1	ENSMUSG00000004113.319|Cacna1b	1245	76146	0.0160871
KO_t0_1	ENSMUSG00000004113.320|Cacna1b	2791	167594	0.0163805
KO_t0_1	ENSMUSG00000004113.321|Cacna1b	2125	126781	0.0164849
KO_t0_1	ENSMUSG00000004113.322|Cacna1b	3342	200136	0.0164244
KO_t0_1	ENSMUSG00000004113.323|Cacna1b	1895	114838	0.0162336
KO_t0_1	ENSMUSG00000004113.324|Cacna1b	2480	146551	0.0166408
KO_t0_1	ENSMUSG00000004113.325|Cacna1b	2064	124431	0.0163169
KO_t0_1	ENSMUSG00000004113.326|Cacna1b	2678	166869	0.015795
KO_t0_1	ENSMUSG00000004113.327|Cacna1b	2675	178176	0.0147912
KO_t0_1	ENSMUSG00000004113.328|Cacna1b	1515	102055	0.0146278
KO_t0_1	ENSMUSG00000004113.329|Cacna1b	2043	132667	0.0151659
KO_t0_1	ENSMUSG00000004113.330|Cacna1b	2185	147875	0.0145608
KO_t0_1	ENSMUSG00000004113.331|Cacna1b	1976	118053	0.0164627
KO_t0_1	ENSMUSG00000004113.332|Cacna1b	2472	159005	0.0153087
KO_t0_1	ENSMUSG00000004113.333|Cacna1b	1453	94829	0.0150911
KO_t0_1	ENSMUSG00000004113.334|Cacna1b	1039	65673	0.0155744
KO_t0_1	ENSMUSG00000004113.335|Cacna1b	1338	89642	0.0147065
KO_t0_1	ENSMUSG00000004113.336|Cacna1b	310	18048	0.0168864
KO_t0_1	ENSMUSG00000004113.337|Cacna1b	437	28644	0.015027
KO_t0_1	ENSMUSG00000004113.338|Cacna1b	298	18449	0.0158959
KO_t0_1	ENSMUSG00000004113.339|Cacna1b	160	12737	0.012406
KO_t0_1	ENSMUSG00000004113.340|Cacna1b	302	20272	0.0146787
KO_t0_1	ENSMUSG00000004113.341|Cacna1b	229	16179	0.0139566
KO_t0_1	ENSMUSG00000004113.342|Cacna1b	319	17353	0.0180512
KO_t0_1	ENSMUSG00000004113.343|Cacna1b	492	29372	0.0164747
KO_t0_1	ENSMUSG00000004113.344|Cacna1b	229	13097	0.0171845
KO_t0_1	ENSMUSG00000004113.345|Cacna1b	129	7472	0.0169715
KO_t0_1	ENSMUSG00000004113.346|Cacna1b	463	27089	0.0168046
KO_t0_1	ENSMUSG00000004113.347|Cacna1b	436	26184	0.0163787
KO_t0_1	ENSMUSG00000004113.348|Cacna1b	443	25633	0.0169888
KO_t0_1	ENSMUSG00000004113.349|Cacna1b	590	34124	0.016996
KO_t0_1	ENSMUSG00000004113.350|Cacna1b	505	29124	0.0170441
KO_t0_1	ENSMUSG00000004113.351|Cacna1b	806	41481	0.0190602
KO_t0_1	ENSMUSG00000004113.352|Cacna1b	1532	92689	0.0162596
KO_t0_1	ENSMUSG00000004113.353|Cacna1b	1197	73485	0.016028
KO_t0_1	ENSMUSG00000004113.354|Cacna1b	987	58651	0.0165499
KO_t0_1	ENSMUSG00000004113.355|Cacna1b	1394	84568	0.0162165
KO_t0_1	ENSMUSG00000004113.356|Cacna1b	2723	164098	0.0163229
KO_t0_1	ENSMUSG00000004113.357|Cacna1b	1884	109620	0.0168963
KO_t0_1	ENSMUSG00000004113.358|Cacna1b	1615	100243	0.0158554
KO_t0_1	ENSMUSG00000004113.359|Cacna1b	1059	65416	0.0159308
KO_t0_1	ENSMUSG00000004113.360|Cacna1b	969	55057	0.0172955
KO_t0_1	ENSMUSG00000004113.361|Cacna1b	1286	74693	0.0169257
KO_t0_1	ENSMUSG00000004113.362|Cacna1b	1675	94730	0.0173746
KO_t0_1	ENSMUSG00000004113.363|Cacna1b	2144	117611	0.0179032
KO_t0_1	ENSMUSG00000004113.364|Cacna1b	1140	65785	0.017034
KO_t0_1	ENSMUSG00000004113.365|Cacna1b	1058	62833	0.0165595
KO_t0_1	ENSMUSG00000004113.366|Cacna1b	1083	65898	0.0161688
KO_t0_1	ENSMUSG00000004113.367|Cacna1b	1598	97403	0.0161413
KO_t0_1	ENSMUSG00000004113.368|Cacna1b	1279	76087	0.0165318
KO_t0_1	ENSMUSG00000004113.369|Cacna1b	1209	68813	0.017266
KO_t0_1	ENSMUSG00000004113.370|Cacna1b	94	4138	0.0222117
KO_t0_1	ENSMUSG00000004113.371|Cacna1b	2	111	0.0176991
KO_t0_1	ENSMUSG00000004113.380|Cacna1b	34	3122	0.0107731
KO_t0_1	ENSMUSG00000004113.381|Cacna1b	646	40029	0.015882
KO_t0_1	ENSMUSG00000004113.382|Cacna1b	987	58935	0.0164714
KO_t0_1	ENSMUSG00000004113.383|Cacna1b	1184	67637	0.0172041
KO_t0_1	ENSMUSG00000004113.384|Cacna1b	2777	148108	0.0184047
KO_t0_1	ENSMUSG00000004113.385|Cacna1b	1515	100626	0.0148324
KO_t0_1	ENSMUSG00000004113.386|Cacna1b	1563	98777	0.015577
KO_t0_1	ENSMUSG00000004113.387|Cacna1b	2577	138254	0.0182985
KO_t0_1	ENSMUSG00000004113.388|Cacna1b	852	50666	0.0165379
KO_t0_1	ENSMUSG00000004113.389|Cacna1b	1049	59704	0.0172666
KO_t0_1	ENSMUSG00000004113.390|Cacna1b	1297	79802	0.0159928
KO_t0_1	ENSMUSG00000004113.391|Cacna1b	1517	77440	0.019213
KO_t0_1	ENSMUSG00000004113.392|Cacna1b	1895	109094	0.0170738
KO_t0_1	ENSMUSG00000004113.393|Cacna1b	1600	89875	0.0174911
KO_t0_1	ENSMUSG00000004113.394|Cacna1b	1118	64727	0.0169793
KO_t0_1	ENSMUSG00000004113.395|Cacna1b	1167	64758	0.0177019
KO_t0_1	ENSMUSG00000004113.396|Cacna1b	963	51695	0.0182878
KO_t0_1	ENSMUSG00000004113.397|Cacna1b	1385	74758	0.0181895
KO_t0_1	ENSMUSG00000004113.398|Cacna1b	1402	72268	0.0190308
KO_t0_1	ENSMUSG00000004113.399|Cacna1b	896	46482	0.0189117
KO_t0_1	ENSMUSG00000004113.400|Cacna1b	899	51892	0.0170294
KO_t0_1	ENSMUSG00000004113.401|Cacna1b	1108	66681	0.0163448
KO_t0_1	ENSMUSG00000004113.402|Cacna1b	2305	122541	0.0184627
KO_t0_1	ENSMUSG00000004113.403|Cacna1b	1630	89041	0.0179771
KO_t0_1	ENSMUSG00000004113.404|Cacna1b	2647	134254	0.0193351
KO_t0_1	ENSMUSG00000004113.405|Cacna1b	1606	75995	0.0206956
KO_t0_1	ENSMUSG00000004113.406|Cacna1b	1615	86289	0.0183723
KO_t0_1	ENSMUSG00000004113.407|Cacna1b	2004	109007	0.0180523
KO_t0_1	ENSMUSG00000004113.408|Cacna1b	2679	148094	0.0177684
KO_t0_1	ENSMUSG00000004113.409|Cacna1b	1503	76131	0.0193601
KO_t0_1	ENSMUSG00000004113.410|Cacna1b	823	46639	0.0173402
KO_t0_1	ENSMUSG00000004113.411|Cacna1b	1584	88278	0.017627
KO_t0_1	ENSMUSG00000004113.412|Cacna1b	1647	81464	0.0198169
KO_t0_1	ENSMUSG00000004113.413|Cacna1b	1021	58617	0.01712
KO_t0_1	ENSMUSG00000004113.414|Cacna1b	1622	89092	0.0178804
KO_t0_1	ENSMUSG00000004113.415|Cacna1b	2106	120118	0.0172307
KO_t0_1	ENSMUSG00000004113.416|Cacna1b	1439	77965	0.0181225
KO_t0_1	ENSMUSG00000004113.417|Cacna1b	2289	123890	0.0181409
KO_t0_1	ENSMUSG00000004113.418|Cacna1b	2037	112282	0.0178186
KO_t0_1	ENSMUSG00000004113.419|Cacna1b	1255	70540	0.0174803
KO_t0_1	ENSMUSG00000004113.420|Cacna1b	1818	105470	0.016945
KO_t0_1	ENSMUSG00000004113.421|Cacna1b	2761	167394	0.0162264
KO_t0_1	ENSMUSG00000004113.422|Cacna1b	2815	160361	0.0172513
KO_t0_1	ENSMUSG00000004113.423|Cacna1b	3293	178508	0.0181132
KO_t0_1	ENSMUSG00000004113.424|Cacna1b	1584	89658	0.0173604
KO_t0_1	ENSMUSG00000004113.425|Cacna1b	53	2917	0.0178451
KO_t0_1	ENSMUSG00000004113.428|Cacna1b	6	269	0.0218182
KO_t0_1	ENSMUSG00000004113.429|Cacna1b	291	19423	0.0147611
KO_t0_1	ENSMUSG00000004113.430|Cacna1b	865	50211	0.0169355
KO_t0_1	ENSMUSG00000004113.431|Cacna1b	506	32793	0.0151957
KO_t0_1	ENSMUSG00000004113.432|Cacna1b	201	13722	0.0144365
KO_t0_1	ENSMUSG00000004113.433|Cacna1b	153	11620	0.0129958
KO_t0_1	ENSMUSG00000004113.434|Cacna1b	116	7823	0.0146114
KO_t0_1	ENSMUSG00000004113.435|Cacna1b	153	7357	0.0203728
KO_t0_1	ENSMUSG00000004113.436|Cacna1b	239	14467	0.0162519
KO_t0_1	ENSMUSG00000004113.437|Cacna1b	188	12400	0.0149349
KO_t0_1	ENSMUSG00000004113.438|Cacna1b	223	14941	0.0147059
KO_t0_1	ENSMUSG00000004113.439|Cacna1b	398	28497	0.013774
KO_t0_1	ENSMUSG00000004113.440|Cacna1b	142	8947	0.0156233
KO_t0_1	ENSMUSG00000004113.441|Cacna1b	284	17618	0.0158641
KO_t0_1	ENSMUSG00000004113.442|Cacna1b	473	24402	0.0190151
KO_t0_1	ENSMUSG00000004113.443|Cacna1b	140	9289	0.0148478
KO_t0_1	ENSMUSG00000004113.444|Cacna1b	259	14544	0.0174965
KO_t0_1	ENSMUSG00000004113.445|Cacna1b	305	19584	0.0153351
KO_t0_1	ENSMUSG00000004113.446|Cacna1b	444	32682	0.0134034
KO_t0_1	ENSMUSG00000004113.447|Cacna1b	922	52690	0.0171976
KO_t0_1	ENSMUSG00000004113.448|Cacna1b	741	37465	0.0193949
KO_t0_1	ENSMUSG00000004113.449|Cacna1b	1043	54906	0.018642
KO_t0_1	ENSMUSG00000004113.450|Cacna1b	2005	115587	0.0170505
KO_t0_1	ENSMUSG00000004113.451|Cacna1b	1042	57042	0.0179395
KO_t0_1	ENSMUSG00000004113.452|Cacna1b	2425	134444	0.0177177
KO_t0_1	ENSMUSG00000004113.453|Cacna1b	900	58074	0.015261
KO_t0_1	ENSMUSG00000004113.454|Cacna1b	1444	70246	0.0201423
KO_t0_1	ENSMUSG00000004113.455|Cacna1b	1578	89768	0.017275
KO_t0_1	ENSMUSG00000004113.456|Cacna1b	1723	96114	0.0176109
KO_t0_1	ENSMUSG00000004113.457|Cacna1b	2095	107997	0.0190295
KO_t0_1	ENSMUSG00000004113.458|Cacna1b	2176	104570	0.0203848
KO_t0_1	ENSMUSG00000004113.459|Cacna1b	2032	96256	0.0206739
KO_t0_1	ENSMUSG00000004113.460|Cacna1b	1683	89215	0.0185153
KO_t0_1	ENSMUSG00000004113.461|Cacna1b	1203	66135	0.0178651
KO_t0_1	ENSMUSG00000004113.462|Cacna1b	1531	81362	0.0184696
KO_t0_1	ENSMUSG00000004113.463|Cacna1b	1725	94444	0.0179372
KO_t0_1	ENSMUSG00000004113.464|Cacna1b	981	53008	0.0181704
KO_t0_1	ENSMUSG00000004113.465|Cacna1b	954	53053	0.0176644
KO_t0_1	ENSMUSG00000004113.466|Cacna1b	1085	56672	0.0187856
KO_t0_1	ENSMUSG00000004113.467|Cacna1b	440	21984	0.0196218
KO_t0_1	ENSMUSG00000004113.468|Cacna1b	1096	54058	0.0198716
KO_t0_1	ENSMUSG00000004113.469|Cacna1b	458	22027	0.0203691
KO_t0_1	ENSMUSG00000004113.470|Cacna1b	501	27137	0.0181272
KO_t0_1	ENSMUSG00000004113.471|Cacna1b	702	43345	0.0159375
KO_t0_1	ENSMUSG00000004113.472|Cacna1b	350	20070	0.0171401
KO_t0_1	ENSMUSG00000004113.473|Cacna1b	229	12131	0.0185275
KO_t0_1	ENSMUSG00000004113.474|Cacna1b	128	8723	0.0144616
KO_t0_1	ENSMUSG00000004113.475|Cacna1b	280	15898	0.0173075
KO_t0_1	ENSMUSG00000004113.476|Cacna1b	254	15620	0.016001
KO_t0_1	ENSMUSG00000004113.477|Cacna1b	356	19197	0.0182069
KO_t0_1	ENSMUSG00000004113.478|Cacna1b	505	30710	0.0161781
KO_t0_1	ENSMUSG00000004113.479|Cacna1b	127	7534	0.0165775
KO_t0_1	ENSMUSG00000004113.480|Cacna1b	91	5399	0.0165756
KO_t0_1	ENSMUSG00000004113.481|Cacna1b	622	36010	0.0169797
KO_t0_1	ENSMUSG00000004113.482|Cacna1b	1009	60983	0.0162763
KO_t0_1	ENSMUSG00000004113.483|Cacna1b	1446	82733	0.0171777
KO_t0_1	ENSMUSG00000004113.484|Cacna1b	1066	54743	0.0191009
KO_t0_1	ENSMUSG00000004113.485|Cacna1b	286	15649	0.0179479
KO_t0_1	ENSMUSG00000004113.486|Cacna1b	65	5534	0.0116092
KO_t0_1	ENSMUSG00000004113.487|Cacna1b	0	113	0
KO_t0_1	ENSMUSG00000004113.495|Cacna1b	0	105	0
KO_t0_1	ENSMUSG00000004113.496|Cacna1b	61	3854	0.0155811
KO_t0_1	ENSMUSG00000004113.497|Cacna1b	1229	72089	0.0167626
KO_t0_1	ENSMUSG00000004113.498|Cacna1b	2364	128519	0.0180619
KO_t0_1	ENSMUSG00000004113.499|Cacna1b	376	20178	0.0182933
KO_t0_1	ENSMUSG00000004113.500|Cacna1b	1162	61869	0.0184354
KO_t0_1	ENSMUSG00000004113.501|Cacna1b	1204	70323	0.0168328
KO_t0_1	ENSMUSG00000028439.1|Fam219a	251	14396	0.0171366
KO_t0_1	ENSMUSG00000028439.2|Fam219a	289	17881	0.0159053
KO_t0_1	ENSMUSG00000028439.3|Fam219a	348	19600	0.0174454
KO_t0_1	ENSMUSG00000028439.4|Fam219a	144	8573	0.0165194
KO_t0_1	ENSMUSG00000028439.5|Fam219a	175	9281	0.0185068
KO_t0_1	ENSMUSG00000028439.6|Fam219a	113	6336	0.0175221
KO_t0_1	ENSMUSG00000028439.7|Fam219a	261	17130	0.0150078
KO_t0_1	ENSMUSG00000028439.8|Fam219a	189	12311	0.01512
KO_t0_1	ENSMUSG00000028439.9|Fam219a	446	27727	0.0158308
KO_t0_1	ENSMUSG00000028439.10|Fam219a	162	10221	0.0156024
KO_t0_1	ENSMUSG00000028439.11|Fam219a	66	4517	0.014401
KO_t0_1	ENSMUSG00000028439.12|Fam219a	134	7234	0.0181868
KO_t0_1	ENSMUSG00000028439.13|Fam219a	77	6475	0.0117521
KO_t0_1	ENSMUSG00000028439.14|Fam219a	188	11430	0.0161818
KO_t0_1	ENSMUSG00000028439.15|Fam219a	234	15993	0.0144204
KO_t0_1	ENSMUSG00000028439.16|Fam219a	384	22695	0.0166385
KO_t0_1	ENSMUSG00000028439.17|Fam219a	143	8716	0.0161418
KO_t0_1	ENSMUSG00000028439.18|Fam219a	3	52	0.0545455
KO_t0_1	ENSMUSG00000028439.27|Fam219a	10	885	0.0111732
KO_t0_1	ENSMUSG00000028439.28|Fam219a	1262	76429	0.0162438
KO_t0_1	ENSMUSG00000028439.29|Fam219a	312	20732	0.0148261
KO_t0_1	ENSMUSG00000028439.30|Fam219a	253	16173	0.0154024
KO_t0_1	ENSMUSG00000028439.31|Fam219a	264	18852	0.0138104
KO_t0_1	ENSMUSG00000028439.32|Fam219a	332	22895	0.0142937
KO_t0_1	ENSMUSG00000028439.33|Fam219a	333	23463	0.0139939
KO_t0_1	ENSMUSG00000028439.34|Fam219a	344	20811	0.0162609
KO_t0_1	ENSMUSG00000028439.35|Fam219a	343	20596	0.0163809
KO_t0_1	ENSMUSG00000028439.36|Fam219a	407	23981	0.0166885
KO_t0_1	ENSMUSG00000028439.37|Fam219a	509	33795	0.0148379
KO_t0_1	ENSMUSG00000028439.38|Fam219a	406	26032	0.0153567
KO_t0_1	ENSMUSG00000028439.39|Fam219a	546	31797	0.0168816
KO_t0_1	ENSMUSG00000028439.40|Fam219a	231	12950	0.0175252
KO_t0_1	ENSMUSG00000028439.41|Fam219a	1110	68465	0.015954
KO_t0_1	ENSMUSG00000028439.42|Fam219a	936	53816	0.0170953
KO_t0_1	ENSMUSG00000028439.43|Fam219a	1284	75525	0.0167168
KO_t0_1	ENSMUSG00000028439.44|Fam219a	400	27281	0.0144503
KO_t0_1	ENSMUSG00000028439.45|Fam219a	1180	60833	0.0190283
KO_t0_1	ENSMUSG00000028439.46|Fam219a	612	36786	0.0163645
KO_t0_1	ENSMUSG00000028439.47|Fam219a	349	18040	0.0189787
KO_t0_1	ENSMUSG00000028439.48|Fam219a	1124	62857	0.0175677
KO_t0_1	ENSMUSG00000028439.49|Fam219a	1066	58048	0.018033
KO_t0_1	ENSMUSG00000028439.50|Fam219a	1003	54638	0.0180263
KO_t0_1	ENSMUSG00000028439.51|Fam219a	1130	63791	0.0174058
KO_t0_1	ENSMUSG00000028439.52|Fam219a	519	30545	0.0167074
KO_t0_1	ENSMUSG00000028439.53|Fam219a	1466	70669	0.020323
KO_t0_1	ENSMUSG00000028439.54|Fam219a	1759	97040	0.0178038
KO_t0_1	ENSMUSG00000028439.55|Fam219a	559	28688	0.0191131
KO_t0_1	ENSMUSG00000028439.56|Fam219a	270	16443	0.0161551
KO_t0_1	ENSMUSG00000028439.57|Fam219a	484	24460	0.0194035
KO_t0_1	ENSMUSG00000028439.58|Fam219a	426	21175	0.0197213
KO_t0_1	ENSMUSG00000028439.59|Fam219a	190	8571	0.021687
KO_t0_1	ENSMUSG00000028439.60|Fam219a	220	12190	0.0177276
KO_t0_1	ENSMUSG00000028439.61|Fam219a	377	20793	0.0178082
KO_t0_1	ENSMUSG00000028439.62|Fam219a	911	46293	0.0192992
KO_t0_1	ENSMUSG00000028439.63|Fam219a	706	36159	0.019151
KO_t0_1	ENSMUSG00000028439.64|Fam219a	1464	63151	0.0226573
KO_t0_1	ENSMUSG00000028439.65|Fam219a	1655	88093	0.0184405
KO_t0_1	ENSMUSG00000028439.66|Fam219a	815	42323	0.0188929
KO_t0_1	ENSMUSG00000028439.67|Fam219a	399	21893	0.0178988
KO_t0_1	ENSMUSG00000028439.68|Fam219a	398	20998	0.0186016
KO_t0_1	ENSMUSG00000028439.69|Fam219a	754	40571	0.0182456
KO_t0_1	ENSMUSG00000028439.70|Fam219a	242	14248	0.0167012
KO_t0_1	ENSMUSG00000028439.71|Fam219a	951	48843	0.0190987
KO_t0_1	ENSMUSG00000028439.72|Fam219a	934	47187	0.0194094
KO_t0_1	ENSMUSG00000028439.73|Fam219a	1028	52976	0.0190356
KO_t0_1	ENSMUSG00000028439.74|Fam219a	1781	78035	0.0223138
KO_t0_1	ENSMUSG00000028439.75|Fam219a	1549	72988	0.0207816
KO_t0_1	ENSMUSG00000028439.76|Fam219a	1451	71241	0.0199609
KO_t0_1	ENSMUSG00000028439.77|Fam219a	115	4348	0.0257674
KO_t0_1	ENSMUSG00000028439.78|Fam219a	1	58	0.0169492
KO_t0_1	ENSMUSG00000028439.86|Fam219a	4	240	0.0163934
KO_t0_1	ENSMUSG00000028439.87|Fam219a	46	2200	0.0204809
KO_t0_1	ENSMUSG00000028439.88|Fam219a	1768	89202	0.019435
KO_t0_1	ENSMUSG00000028439.89|Fam219a	1106	51205	0.0211428
KO_t0_1	ENSMUSG00000028439.90|Fam219a	2419	114520	0.020686
KO_t0_1	ENSMUSG00000028439.91|Fam219a	2878	122919	0.0228781
KO_t0_1	ENSMUSG00000028439.92|Fam219a	1709	77978	0.0214464
KO_t0_1	ENSMUSG00000028439.93|Fam219a	2420	109291	0.021663
KO_t0_1	ENSMUSG00000028439.94|Fam219a	2064	90529	0.0222911
KO_t0_1	ENSMUSG00000028439.95|Fam219a	4242	195476	0.0212399
KO_t0_1	ENSMUSG00000028439.96|Fam219a	3155	166714	0.0185731
KO_t0_1	ENSMUSG00000028439.97|Fam219a	2373	117395	0.0198133
KO_t0_1	ENSMUSG00000028439.98|Fam219a	2830	134077	0.020671
KO_t0_1	ENSMUSG00000028439.99|Fam219a	3653	177732	0.0201395
KO_t0_1	ENSMUSG00000028439.100|Fam219a	2689	120959	0.0217472
KO_t0_1	ENSMUSG00000028439.101|Fam219a	3889	184411	0.0206532
KO_t0_1	ENSMUSG00000028439.102|Fam219a	3555	166889	0.0208573
KO_t0_1	ENSMUSG00000028439.103|Fam219a	2966	141119	0.0205851
KO_t0_1	ENSMUSG00000028439.104|Fam219a	2016	97602	0.0202373
KO_t0_1	ENSMUSG00000028439.105|Fam219a	4	197	0.0199005
KO_t0_1	ENSMUSG00000028439.112|Fam219a	2	141	0.013986
KO_t0_1	ENSMUSG00000028439.114|Fam219a	37	1983	0.0183168
KO_t0_1	ENSMUSG00000028439.115|Fam219a	1987	92882	0.0209447
KO_t0_1	ENSMUSG00000028439.116|Fam219a	4666	211197	0.0216156
KO_t0_1	ENSMUSG00000028439.117|Fam219a	3122	136834	0.022307
KO_t0_1	ENSMUSG00000028439.118|Fam219a	1784	72840	0.0239065
KO_t0_1	ENSMUSG00000028439.119|Fam219a	2417	107138	0.022062
KO_t0_1	ENSMUSG00000028439.120|Fam219a	1478	66447	0.0217593
KO_t0_1	ENSMUSG00000028439.121|Fam219a	1795	85133	0.0206493
KO_t0_1	ENSMUSG00000028439.122|Fam219a	1775	87273	0.0199331
KO_t0_1	ENSMUSG00000028439.123|Fam219a	1212	64298	0.018501
KO_t0_1	ENSMUSG00000028439.124|Fam219a	1057	50189	0.020626
KO_t0_1	ENSMUSG00000028439.125|Fam219a	234	12896	0.0178218
KO_t0_1	ENSMUSG00000028439.126|Fam219a	931	43536	0.0209369
KO_t0_1	ENSMUSG00000028439.127|Fam219a	1187	60901	0.019118
KO_t0_1	ENSMUSG00000028439.128|Fam219a	705	38104	0.0181659
KO_t0_1	ENSMUSG00000028439.129|Fam219a	1292	73221	0.0173393
KO_t0_1	ENSMUSG00000028439.130|Fam219a	1367	65658	0.0203954
KO_t0_1	ENSMUSG00000028439.131|Fam219a	1795	87600	0.0200794
KO_t0_1	ENSMUSG00000028439.132|Fam219a	1849	85856	0.021082
KO_t0_1	ENSMUSG00000028439.133|Fam219a	1696	85761	0.0193924
KO_t0_1	ENSMUSG00000028439.134|Fam219a	2072	110145	0.0184642
KO_t0_1	ENSMUSG00000028439.135|Fam219a	2699	129927	0.0203505
KO_t0_1	ENSMUSG00000028439.136|Fam219a	1758	90371	0.0190819
KO_t0_1	ENSMUSG00000028439.137|Fam219a	1613	76227	0.020722
KO_t0_1	ENSMUSG00000028439.138|Fam219a	2396	123315	0.0190596
KO_t0_1	ENSMUSG00000028439.139|Fam219a	1611	86547	0.018274
KO_t0_1	ENSMUSG00000028439.140|Fam219a	1324	70569	0.0184163
KO_t0_1	ENSMUSG00000028439.141|Fam219a	686	36042	0.0186778
KO_t0_1	ENSMUSG00000028439.142|Fam219a	753	42629	0.0173574
KO_t0_1	ENSMUSG00000028439.143|Fam219a	1699	103367	0.0161708
KO_t0_1	ENSMUSG00000028439.144|Fam219a	1438	81549	0.017328
KO_t0_1	ENSMUSG00000028439.145|Fam219a	2200	132589	0.0163218
KO_t0_1	ENSMUSG00000028439.146|Fam219a	1882	115409	0.0160456
KO_t0_1	ENSMUSG00000028439.147|Fam219a	1504	102854	0.0144119
KO_t0_1	ENSMUSG00000028439.148|Fam219a	977	71303	0.0135169
KO_t0_1	ENSMUSG00000028439.149|Fam219a	1373	92604	0.01461
KO_t0_1	ENSMUSG00000028439.150|Fam219a	1066	74620	0.0140845
KO_t0_1	ENSMUSG00000028439.151|Fam219a	1133	82781	0.0135019
KO_t0_1	ENSMUSG00000028439.152|Fam219a	640	50579	0.0124954
KO_t0_1	ENSMUSG00000028439.153|Fam219a	610	45609	0.013198
KO_t0_1	ENSMUSG00000028439.154|Fam219a	439	32944	0.0131504
KO_t0_1	ENSMUSG00000028439.155|Fam219a	498	34728	0.0141373
KO_t0_1	ENSMUSG00000028439.156|Fam219a	629	43095	0.0143857
KO_t0_1	ENSMUSG00000028439.157|Fam219a	704	42947	0.0161279
KO_t0_1	ENSMUSG00000028439.158|Fam219a	515	35415	0.0143334
KO_t0_1	ENSMUSG00000028439.159|Fam219a	595	36558	0.0160149
KO_t0_1	ENSMUSG00000028439.160|Fam219a	369	24249	0.014989
KO_t0_1	ENSMUSG00000028439.161|Fam219a	483	34217	0.0139193
KO_t0_1	ENSMUSG00000028439.162|Fam219a	536	32528	0.016211
KO_t0_1	ENSMUSG00000028439.163|Fam219a	433	27815	0.0153285
KO_t0_1	ENSMUSG00000028439.164|Fam219a	497	27691	0.0176316
KO_t0_1	ENSMUSG00000028439.165|Fam219a	561	34800	0.0158649
KO_t0_1	ENSMUSG00000028439.166|Fam219a	349	24767	0.0138955
KO_t0_1	ENSMUSG00000028439.167|Fam219a	495	32290	0.0150984
KO_t0_1	ENSMUSG00000028439.168|Fam219a	539	36412	0.0145869
KO_t0_1	ENSMUSG00000028439.169|Fam219a	428	32476	0.0130075
KO_t0_1	ENSMUSG00000028439.170|Fam219a	302	24214	0.0123185
KO_t0_1	ENSMUSG00000028439.171|Fam219a	239	14171	0.0165857
KO_t0_1	ENSMUSG00000028439.172|Fam219a	386	29129	0.0130781
KO_t0_1	ENSMUSG00000028439.173|Fam219a	576	40006	0.0141935
KO_t0_1	ENSMUSG00000028439.174|Fam219a	584	41563	0.0138563
KO_t0_1	ENSMUSG00000028439.175|Fam219a	349	23182	0.0148315
KO_t0_1	ENSMUSG00000028439.176|Fam219a	792	59069	0.0132307
KO_t0_1	ENSMUSG00000028439.177|Fam219a	976	70220	0.0137086
KO_t0_1	ENSMUSG00000028439.178|Fam219a	1039	70586	0.0145061
KO_t0_1	ENSMUSG00000028439.179|Fam219a	624	41263	0.0148972
KO_t0_1	ENSMUSG00000028439.180|Fam219a	578	44348	0.0128656
KO_t0_1	ENSMUSG00000028439.181|Fam219a	940	61959	0.0149446
KO_t0_1	ENSMUSG00000028439.182|Fam219a	1076	75665	0.0140212
KO_t0_1	ENSMUSG00000028439.183|Fam219a	1086	77981	0.0137352
KO_t0_1	ENSMUSG00000028439.184|Fam219a	2611	180535	0.0142564
KO_t0_1	ENSMUSG00000028439.185|Fam219a	2217	138455	0.0157601
KO_t0_1	ENSMUSG00000028439.186|Fam219a	1047	59989	0.0171538
KO_t0_1	ENSMUSG00000028439.187|Fam219a	1916	117776	0.0160078
KO_t0_1	ENSMUSG00000028439.188|Fam219a	1227	76156	0.0158562
KO_t0_1	ENSMUSG00000028439.189|Fam219a	2242	139173	0.015854
KO_t0_1	ENSMUSG00000028439.190|Fam219a	5430	276975	0.0192277
KO_t0_1	ENSMUSG00000028439.191|Fam219a	960	49139	0.0191621
KO_t0_1	ENSMUSG00000028439.192|Fam219a	1234	63115	0.0191767
KO_t0_1	ENSMUSG00000028439.193|Fam219a	4160	209931	0.019431
KO_t0_1	ENSMUSG00000028439.194|Fam219a	2253	117580	0.0188012
KO_t0_1	ENSMUSG00000028439.195|Fam219a	2049	100980	0.0198876
KO_t0_1	ENSMUSG00000028439.196|Fam219a	1408	69545	0.0198441
KO_t0_1	ENSMUSG00000028439.197|Fam219a	1601	81949	0.0191622
KO_t0_1	ENSMUSG00000028439.198|Fam219a	837	42593	0.0192724
KO_t0_1	ENSMUSG00000028439.199|Fam219a	1310	64342	0.0199537
KO_t0_1	ENSMUSG00000028439.200|Fam219a	1236	69294	0.0175245
KO_t0_1	ENSMUSG00000028439.201|Fam219a	2105	110766	0.0186496
KO_t0_1	ENSMUSG00000028439.202|Fam219a	1472	80428	0.0179731
KO_t0_1	ENSMUSG00000028439.203|Fam219a	3837	215316	0.0175083
KO_t0_1	ENSMUSG00000028439.204|Fam219a	4242	233817	0.0178191
KO_t0_1	ENSMUSG00000028439.205|Fam219a	1065	57464	0.0181961
KO_t0_1	ENSMUSG00000028439.206|Fam219a	872	47199	0.0181398
KO_t0_1	ENSMUSG00000028439.207|Fam219a	757	40234	0.0184675
KO_t0_1	ENSMUSG00000028439.208|Fam219a	2081	118534	0.0172532
KO_t0_1	ENSMUSG00000028439.209|Fam219a	766	43815	0.0171822
KO_t0_1	ENSMUSG00000028439.210|Fam219a	611	39851	0.0151006
KO_t0_1	ENSMUSG00000028439.211|Fam219a	542	27363	0.019423
KO_t0_1	ENSMUSG00000028439.212|Fam219a	2787	155473	0.0176103
KO_t0_1	ENSMUSG00000028439.213|Fam219a	1265	69142	0.017967
KO_t0_1	ENSMUSG00000028439.214|Fam219a	1136	59942	0.0185992
KO_t0_1	ENSMUSG00000028439.215|Fam219a	2331	120681	0.0189494
KO_t0_1	ENSMUSG00000028439.216|Fam219a	1092	63073	0.0170186
KO_t0_1	ENSMUSG00000028439.217|Fam219a	626	34098	0.0180279
KO_t0_1	ENSMUSG00000028439.218|Fam219a	1365	83122	0.0161563
KO_t0_1	ENSMUSG00000028439.219|Fam219a	718	35403	0.0198776
KO_t0_1	ENSMUSG00000028439.220|Fam219a	947	53993	0.017237
KO_t0_1	ENSMUSG00000028439.221|Fam219a	1015	57564	0.017327
KO_t0_1	ENSMUSG00000028439.222|Fam219a	1839	109200	0.0165617
KO_t0_1	ENSMUSG00000028439.223|Fam219a	1716	102877	0.0164065
KO_t0_1	ENSMUSG00000028439.224|Fam219a	1231	74029	0.0163566
KO_t0_1	ENSMUSG00000028439.225|Fam219a	2598	156896	0.016289
KO_t0_1	ENSMUSG00000028439.226|Fam219a	1120	70433	0.0156527
KO_t0_1	ENSMUSG00000028439.227|Fam219a	975	61019	0.0157273
KO_t0_1	ENSMUSG00000028439.228|Fam219a	2407	145392	0.0162856
KO_t0_1	ENSMUSG00000028439.229|Fam219a	988	60870	0.0159721
KO_t0_1	ENSMUSG00000028439.230|Fam219a	1578	97783	0.0158815
KO_t0_1	ENSMUSG00000028439.231|Fam219a	3500	213165	0.016154
KO_t0_1	ENSMUSG00000028439.232|Fam219a	1569	98321	0.0157073
KO_t0_1	ENSMUSG00000028439.233|Fam219a	2564	155996	0.0161705
KO_t0_1	ENSMUSG00000028439.234|Fam219a	1036	66616	0.0153137
KO_t0_1	ENSMUSG00000028439.235|Fam219a	667	43338	0.0151574
KO_t0_1	ENSMUSG00000028439.236|Fam219a	1097	64424	0.0167427
KO_t0_1	ENSMUSG00000028439.237|Fam219a	785	50754	0.0152312
KO_t0_1	ENSMUSG00000028439.238|Fam219a	493	33251	0.01461
KO_t0_1	ENSMUSG00000028439.239|Fam219a	886	60560	0.0144192
KO_t0_1	ENSMUSG00000028439.240|Fam219a	812	54119	0.0147822
KO_t0_1	ENSMUSG00000028439.241|Fam219a	838	53912	0.0153059
KO_t0_1	ENSMUSG00000028439.242|Fam219a	542	35618	0.0149889
KO_t0_1	ENSMUSG00000028439.243|Fam219a	689	46471	0.0146098
KO_t0_1	ENSMUSG00000028439.244|Fam219a	1229	77055	0.0156992
KO_t0_1	ENSMUSG00000028439.245|Fam219a	365	21494	0.0166979
KO_t0_1	ENSMUSG00000028439.246|Fam219a	490	28161	0.0171024
KO_t0_1	ENSMUSG00000028439.247|Fam219a	458	27660	0.0162885
KO_t0_1	ENSMUSG00000028439.248|Fam219a	631	39245	0.0158241
KO_t0_1	ENSMUSG00000028439.249|Fam219a	942	62701	0.0148013
KO_t0_1	ENSMUSG00000028439.250|Fam219a	1052	64672	0.0160063
KO_t0_1	ENSMUSG00000028439.251|Fam219a	594	35621	0.016402
KO_t0_1	ENSMUSG00000028439.252|Fam219a	1569	83230	0.0185026
KO_t0_1	ENSMUSG00000028439.253|Fam219a	1258	67476	0.0183024
KO_t0_1	ENSMUSG00000028439.254|Fam219a	677	32639	0.0203206
KO_t0_1	ENSMUSG00000028439.255|Fam219a	905	50792	0.0175059
KO_t0_1	ENSMUSG00000028439.256|Fam219a	773	42328	0.0179346
KO_t0_1	ENSMUSG00000028439.257|Fam219a	814	44129	0.0181118
KO_t0_1	ENSMUSG00000028439.258|Fam219a	1296	67848	0.0187435
KO_t0_1	ENSMUSG00000028439.259|Fam219a	3919	212855	0.0180787
KO_t0_1	ENSMUSG00000028439.260|Fam219a	996	53582	0.0182491
KO_t0_1	ENSMUSG00000028439.261|Fam219a	611	34838	0.017236
KO_t0_1	ENSMUSG00000028439.262|Fam219a	1012	53835	0.0184513
KO_t0_1	ENSMUSG00000028439.263|Fam219a	1265	69019	0.0179984
KO_t0_1	ENSMUSG00000028439.264|Fam219a	1199	64783	0.0181716
KO_t0_1	ENSMUSG00000028439.265|Fam219a	1132	59041	0.0188124
KO_t0_1	ENSMUSG00000028439.266|Fam219a	985	57027	0.0169792
KO_t0_1	ENSMUSG00000028439.267|Fam219a	1234	66509	0.0182159
KO_t0_1	ENSMUSG00000028439.268|Fam219a	825	49348	0.0164431
KO_t0_1	ENSMUSG00000028439.269|Fam219a	1936	110414	0.0172319
KO_t0_1	ENSMUSG00000028439.270|Fam219a	3147	171253	0.0180447
KO_t0_1	ENSMUSG00000028439.271|Fam219a	1798	93409	0.0188852
KO_t0_1	ENSMUSG00000028439.272|Fam219a	1989	114753	0.0170376
KO_t0_1	ENSMUSG00000028439.273|Fam219a	1466	86761	0.0166162
KO_t0_1	ENSMUSG00000028439.274|Fam219a	2148	125148	0.0168741
KO_t0_1	ENSMUSG00000028439.275|Fam219a	2423	135501	0.0175676
KO_t0_1	ENSMUSG00000028439.276|Fam219a	1562	83379	0.0183892
KO_t0_1	ENSMUSG00000028439.277|Fam219a	2074	116356	0.0175125
KO_t0_1	ENSMUSG00000028439.278|Fam219a	1154	64414	0.0176
KO_t0_1	ENSMUSG00000028439.279|Fam219a	26	1910	0.0134298
KO_t0_1	ENSMUSG00000028439.280|Fam219a	7	344	0.019943
KO_t0_1	ENSMUSG00000028439.287|Fam219a	0	38	0
KO_t0_1	ENSMUSG00000028439.288|Fam219a	0	156	0
KO_t0_1	ENSMUSG00000028439.289|Fam219a	25	2250	0.010989
KO_t0_1	ENSMUSG00000028439.290|Fam219a	1525	74013	0.0201885
KO_t0_1	ENSMUSG00000028439.291|Fam219a	1084	51439	0.0206386
KO_t0_1	ENSMUSG00000028439.292|Fam219a	1450	63234	0.0224167
KO_t0_1	ENSMUSG00000028439.293|Fam219a	880	40687	0.0211706
KO_t0_1	ENSMUSG00000028439.294|Fam219a	1176	54701	0.0210462
KO_t0_1	ENSMUSG00000028439.295|Fam219a	1093	52423	0.0204238
KO_t0_1	ENSMUSG00000028439.296|Fam219a	564	26749	0.0206495
KO_t0_1	ENSMUSG00000028439.297|Fam219a	374	20438	0.0179704
KO_t0_1	ENSMUSG00000028439.298|Fam219a	823	42757	0.0188848
KO_t0_1	ENSMUSG00000028439.299|Fam219a	357	17215	0.0203164
KO_t0_1	ENSMUSG00000028439.300|Fam219a	205	8572	0.0233565
KO_t0_1	ENSMUSG00000028439.301|Fam219a	140	7240	0.0189702
KO_t0_1	ENSMUSG00000028439.302|Fam219a	30	2032	0.014549
KO_t0_1	ENSMUSG00000028439.303|Fam219a	88	4863	0.0177742
KO_t0_1	ENSMUSG00000028439.304|Fam219a	126	6537	0.0189104
KO_t0_1	ENSMUSG00000028439.305|Fam219a	77	4493	0.016849
KO_t0_1	ENSMUSG00000028439.306|Fam219a	113	5767	0.0192177
KO_t0_1	ENSMUSG00000028439.307|Fam219a	180	8321	0.021174
KO_t0_1	ENSMUSG00000028439.308|Fam219a	157	8646	0.0178348
KO_t0_1	ENSMUSG00000028439.309|Fam219a	193	11152	0.0170119
KO_t0_1	ENSMUSG00000028439.310|Fam219a	552	24654	0.0218995
KO_t0_1	ENSMUSG00000028439.311|Fam219a	244	11325	0.0210908
KO_t0_1	ENSMUSG00000028439.312|Fam219a	204	10914	0.0183486
KO_t0_1	ENSMUSG00000028439.313|Fam219a	266	12661	0.0205771
KO_t0_1	ENSMUSG00000028439.314|Fam219a	206	8035	0.024997
KO_t0_1	ENSMUSG00000028439.315|Fam219a	369	14265	0.0252153
KO_t0_1	ENSMUSG00000028439.316|Fam219a	412	18818	0.0214249
KO_t0_1	ENSMUSG00000028439.317|Fam219a	800	31125	0.0250587
KO_t0_1	ENSMUSG00000028439.318|Fam219a	751	33589	0.0218695
KO_t0_1	ENSMUSG00000028439.319|Fam219a	923	39059	0.0230854
KO_t0_1	ENSMUSG00000028439.320|Fam219a	1612	70366	0.0223957
KO_t0_1	ENSMUSG00000028439.321|Fam219a	1578	66540	0.0231657
KO_t0_1	ENSMUSG00000028439.322|Fam219a	1272	61536	0.0202522
KO_t0_1	ENSMUSG00000028439.323|Fam219a	833	38822	0.0210062
KO_t0_1	ENSMUSG00000028439.324|Fam219a	1305	56717	0.0224915
KO_t0_1	ENSMUSG00000028439.325|Fam219a	628	29175	0.0210717
KO_t0_1	ENSMUSG00000028439.326|Fam219a	733	35409	0.0202811
KO_t0_1	ENSMUSG00000028439.327|Fam219a	568	28295	0.0196792
KO_t0_1	ENSMUSG00000028439.328|Fam219a	173	9767	0.0174044
KO_t0_1	ENSMUSG00000028439.329|Fam219a	124	6547	0.0185879
KO_t0_1	ENSMUSG00000028439.330|Fam219a	420	20414	0.0201594
KO_t0_1	ENSMUSG00000028439.331|Fam219a	505	23008	0.0214775
KO_t0_1	ENSMUSG00000028439.332|Fam219a	1061	52227	0.0199107
KO_t0_1	ENSMUSG00000028439.333|Fam219a	433	19393	0.02184
KO_t0_1	ENSMUSG00000028439.334|Fam219a	241	11142	0.0211719
KO_t0_1	ENSMUSG00000028439.335|Fam219a	166	10319	0.0158321
KO_t0_1	ENSMUSG00000028439.336|Fam219a	226	9167	0.0240605
KO_t0_1	ENSMUSG00000028439.337|Fam219a	259	14608	0.0174211
KO_t0_1	ENSMUSG00000028439.338|Fam219a	447	23183	0.0189166
KO_t0_1	ENSMUSG00000028439.339|Fam219a	751	40104	0.0183821
KO_t0_1	ENSMUSG00000028439.340|Fam219a	503	27230	0.0181372
KO_t0_1	ENSMUSG00000028439.341|Fam219a	367	20636	0.0174737
KO_t0_1	ENSMUSG00000028439.342|Fam219a	184	10952	0.016523
KO_t0_1	ENSMUSG00000028439.343|Fam219a	190	12508	0.014963
KO_t0_1	ENSMUSG00000028439.344|Fam219a	348	19013	0.0179743
KO_t0_1	ENSMUSG00000028439.345|Fam219a	360	21133	0.0167496
KO_t0_1	ENSMUSG00000028439.346|Fam219a	402	20839	0.0189257
KO_t0_1	ENSMUSG00000028439.347|Fam219a	761	42293	0.0176755
KO_t0_1	ENSMUSG00000028439.348|Fam219a	495	25044	0.0193821
KO_t0_1	ENSMUSG00000028439.349|Fam219a	638	31352	0.0199437
KO_t0_1	ENSMUSG00000028439.350|Fam219a	433	21576	0.0196738
KO_t0_1	ENSMUSG00000028439.351|Fam219a	572	34203	0.0164486
KO_t0_1	ENSMUSG00000028439.352|Fam219a	393	23427	0.0164987
KO_t0_1	ENSMUSG00000028439.353|Fam219a	530	26991	0.019258
KO_t0_1	ENSMUSG00000028439.354|Fam219a	583	37028	0.0155008
KO_t0_1	ENSMUSG00000028439.355|Fam219a	392	22565	0.0170754
KO_t0_1	ENSMUSG00000028439.356|Fam219a	1103	59373	0.0182386
KO_t0_1	ENSMUSG00000028439.357|Fam219a	513	26624	0.0189041
KO_t0_1	ENSMUSG00000028439.358|Fam219a	366	21983	0.0163766
KO_t0_1	ENSMUSG00000028439.359|Fam219a	529	30553	0.0170195
KO_t0_1	ENSMUSG00000028439.360|Fam219a	389	24106	0.0158808
KO_t0_1	ENSMUSG00000028439.361|Fam219a	165	10836	0.0149986
KO_t0_1	ENSMUSG00000028439.362|Fam219a	243	13480	0.0177075
KO_t0_1	ENSMUSG00000028439.363|Fam219a	152	6684	0.0222352
KO_t0_1	ENSMUSG00000028439.364|Fam219a	134	7613	0.017297
KO_t0_1	ENSMUSG00000028439.365|Fam219a	280	13477	0.0203533
KO_t0_1	ENSMUSG00000028439.366|Fam219a	677	30928	0.0214207
KO_t0_1	ENSMUSG00000028439.367|Fam219a	412	20759	0.0194606
KO_t0_1	ENSMUSG00000028439.368|Fam219a	125	5744	0.0212983
KO_t0_1	ENSMUSG00000028439.369|Fam219a	749	39415	0.0186485
KO_t0_1	ENSMUSG00000028439.370|Fam219a	256	14827	0.0169728
KO_t0_1	ENSMUSG00000028439.371|Fam219a	450	22349	0.0197377
KO_t0_1	ENSMUSG00000028439.372|Fam219a	266	13713	0.0190285
KO_t0_1	ENSMUSG00000028439.373|Fam219a	661	33279	0.0194755
KO_t0_1	ENSMUSG00000028439.374|Fam219a	504	23093	0.0213586
KO_t0_1	ENSMUSG00000028439.375|Fam219a	343	16667	0.0201646
KO_t0_1	ENSMUSG00000028439.376|Fam219a	527	23186	0.0222241
KO_t0_1	ENSMUSG00000028439.377|Fam219a	337	16588	0.0199114
KO_t0_1	ENSMUSG00000028439.378|Fam219a	416	18159	0.0223957
KO_t0_1	ENSMUSG00000028439.379|Fam219a	408	17809	0.0223967
KO_t0_1	ENSMUSG00000028439.380|Fam219a	387	20201	0.0187974
KO_t0_1	ENSMUSG00000028439.381|Fam219a	456	21499	0.0207698
KO_t0_1	ENSMUSG00000028439.382|Fam219a	365	18953	0.0188943
KO_t0_1	ENSMUSG00000028439.383|Fam219a	285	16442	0.0170383
KO_t0_1	ENSMUSG00000028439.384|Fam219a	261	15161	0.0169239
KO_t0_1	ENSMUSG00000028439.385|Fam219a	243	17858	0.0134247
KO_t0_1	ENSMUSG00000028439.386|Fam219a	198	14369	0.0135924
KO_t0_1	ENSMUSG00000028439.387|Fam219a	137	7862	0.0171271
KO_t0_1	ENSMUSG00000028439.388|Fam219a	168	9577	0.0172396
KO_t0_1	ENSMUSG00000028439.389|Fam219a	86	5368	0.0157682
KO_t0_1	ENSMUSG00000028439.390|Fam219a	55	3821	0.0141899
KO_t0_1	ENSMUSG00000028439.391|Fam219a	48	4180	0.0113529
KO_t0_1	ENSMUSG00000028439.392|Fam219a	103	7170	0.014162
KO_t0_1	ENSMUSG00000028439.393|Fam219a	33	3751	0.00872093
KO_t0_1	ENSMUSG00000028439.394|Fam219a	19	2560	0.0073672
KO_t0_1	ENSMUSG00000028439.395|Fam219a	47	2710	0.0170475
KO_t0_1	ENSMUSG00000028439.396|Fam219a	25	2506	0.00987752
KO_t0_1	ENSMUSG00000028439.397|Fam219a	19	1386	0.0135231
KO_t0_1	ENSMUSG00000028439.398|Fam219a	11	994	0.0109453
KO_t0_1	ENSMUSG00000028439.399|Fam219a	4	172	0.0227273
KO_t0_1	ENSMUSG00000028439.400|Fam219a	283	17124	0.0162578
KO_t0_1	ENSMUSG00000028439.401|Fam219a	259	15360	0.0165824
KO_t0_1	ENSMUSG00000028439.402|Fam219a	446	26357	0.0166399
KO_t0_1	ENSMUSG00000028439.403|Fam219a	344	19847	0.0170373
KO_t0_1	ENSMUSG00000028439.404|Fam219a	283	15899	0.0174886
KO_t0_1	ENSMUSG00000028439.405|Fam219a	309	15152	0.0199858
KO_t0_1	ENSMUSG00000028439.406|Fam219a	145	9513	0.0150135
KO_t0_1	ENSMUSG00000028439.407|Fam219a	165	7627	0.0211756
KO_t0_1	ENSMUSG00000028439.408|Fam219a	266	13921	0.0187496
KO_t0_1	ENSMUSG00000028439.409|Fam219a	286	14869	0.0188717
KO_t0_1	ENSMUSG00000028439.410|Fam219a	244	13230	0.018109
KO_t0_1	ENSMUSG00000028439.411|Fam219a	210	14428	0.0143462
KO_t0_1	ENSMUSG00000028439.412|Fam219a	209	13307	0.0154632
KO_t0_1	ENSMUSG00000028439.413|Fam219a	196	10406	0.0184871
KO_t0_1	ENSMUSG00000028439.414|Fam219a	705	41270	0.0167957
KO_t0_1	ENSMUSG00000028439.415|Fam219a	388	25052	0.0152516
KO_t0_1	ENSMUSG00000029028.1|Lrrc47	2817	219621	0.0126642
KO_t0_1	ENSMUSG00000029028.2|Lrrc47	2644	195719	0.0133291
KO_t0_1	ENSMUSG00000029028.3|Lrrc47	2663	208193	0.0126295
KO_t0_1	ENSMUSG00000029028.4|Lrrc47	2980	215141	0.0136621
KO_t0_1	ENSMUSG00000029028.5|Lrrc47	2455	189530	0.0127875
KO_t0_1	ENSMUSG00000029028.6|Lrrc47	2297	177818	0.012753
KO_t0_1	ENSMUSG00000029028.7|Lrrc47	2503	177056	0.0139397
KO_t0_1	ENSMUSG00000029028.8|Lrrc47	2642	195742	0.0133176
KO_t0_1	ENSMUSG00000029028.9|Lrrc47	4585	332321	0.0136091
KO_t0_1	ENSMUSG00000029028.10|Lrrc47	2660	199444	0.0131615
KO_t0_1	ENSMUSG00000029028.11|Lrrc47	4033	280295	0.0141843
KO_t0_1	ENSMUSG00000029028.12|Lrrc47	3875	265659	0.0143767
KO_t0_1	ENSMUSG00000029028.13|Lrrc47	1560	115215	0.013359
KO_t0_1	ENSMUSG00000029028.14|Lrrc47	3362	239501	0.0138432
KO_t0_1	ENSMUSG00000029028.15|Lrrc47	3507	260163	0.0133007
KO_t0_1	ENSMUSG00000029028.16|Lrrc47	4140	260261	0.015658
KO_t0_1	ENSMUSG00000029028.17|Lrrc47	2148	147632	0.014341
KO_t0_1	ENSMUSG00000029028.18|Lrrc47	3790	226979	0.0164233
KO_t0_1	ENSMUSG00000029028.19|Lrrc47	2429	163811	0.0146114
KO_t0_1	ENSMUSG00000029028.20|Lrrc47	2257	142952	0.0155431
KO_t0_1	ENSMUSG00000029028.21|Lrrc47	4043	259141	0.0153619
KO_t0_1	ENSMUSG00000029028.22|Lrrc47	2235	136225	0.0161418
KO_t0_1	ENSMUSG00000029028.23|Lrrc47	2647	173361	0.0150391
KO_t0_1	ENSMUSG00000029028.24|Lrrc47	4281	264750	0.0159127
KO_t0_1	ENSMUSG00000029028.25|Lrrc47	3997	252719	0.0155697
KO_t0_1	ENSMUSG00000029028.26|Lrrc47	9590	592300	0.0159331
KO_t0_1	ENSMUSG00000029028.27|Lrrc47	4130	247667	0.0164021
KO_t0_1	ENSMUSG00000029028.28|Lrrc47	4210	266124	0.0155733
KO_t0_1	ENSMUSG00000029028.29|Lrrc47	4369	274675	0.015657
KO_t0_1	ENSMUSG00000029028.30|Lrrc47	6988	449858	0.0152962
KO_t0_1	ENSMUSG00000029028.31|Lrrc47	8071	477416	0.0166245
KO_t0_1	ENSMUSG00000029028.32|Lrrc47	3912	228538	0.0168294
KO_t0_1	ENSMUSG00000029028.33|Lrrc47	9717	623218	0.0153523
KO_t0_1	ENSMUSG00000029028.34|Lrrc47	8352	546123	0.0150629
KO_t0_1	ENSMUSG00000029028.35|Lrrc47	6055	386006	0.015444
KO_t0_1	ENSMUSG00000029028.36|Lrrc47	3996	268736	0.0146517
KO_t0_1	ENSMUSG00000029028.37|Lrrc47	2833	194580	0.0143506
KO_t0_1	ENSMUSG00000029028.38|Lrrc47	4652	276578	0.0165416
KO_t0_1	ENSMUSG00000029028.39|Lrrc47	3476	215911	0.0158441
KO_t0_1	ENSMUSG00000029028.40|Lrrc47	3782	233300	0.0159523
KO_t0_1	ENSMUSG00000029028.41|Lrrc47	2908	196068	0.0146148
KO_t0_1	ENSMUSG00000029028.42|Lrrc47	2704	185162	0.0143932
KO_t0_1	ENSMUSG00000029028.43|Lrrc47	4042	254182	0.0156531
KO_t0_1	ENSMUSG00000029028.44|Lrrc47	1831	104598	0.017204
KO_t0_1	ENSMUSG00000029028.45|Lrrc47	2665	162929	0.0160936
KO_t0_1	ENSMUSG00000029028.46|Lrrc47	1299	86444	0.0148046
KO_t0_1	ENSMUSG00000029028.47|Lrrc47	3118	180399	0.0169903
KO_t0_1	ENSMUSG00000029028.48|Lrrc47	2452	156244	0.0154509
KO_t0_1	ENSMUSG00000029028.49|Lrrc47	2600	159098	0.0160794
KO_t0_1	ENSMUSG00000029028.50|Lrrc47	2756	169269	0.0160209
KO_t0_1	ENSMUSG00000029028.51|Lrrc47	5507	306939	0.0176254
KO_t0_1	ENSMUSG00000029028.52|Lrrc47	2916	182142	0.0157572
KO_t0_1	ENSMUSG00000029028.53|Lrrc47	1805	112437	0.0157998
KO_t0_1	ENSMUSG00000029028.54|Lrrc47	2611	130598	0.0196008
KO_t0_1	ENSMUSG00000029028.55|Lrrc47	2442	148755	0.0161511
KO_t0_1	ENSMUSG00000029028.56|Lrrc47	6969	413943	0.0165569
KO_t0_1	ENSMUSG00000029028.57|Lrrc47	6467	365418	0.0173898
KO_t0_1	ENSMUSG00000029028.58|Lrrc47	5073	269984	0.0184434
KO_t0_1	ENSMUSG00000029028.59|Lrrc47	3560	223524	0.015677
KO_t0_1	ENSMUSG00000029028.60|Lrrc47	1714	101868	0.0165473
KO_t0_1	ENSMUSG00000029028.61|Lrrc47	6206	352253	0.017313
KO_t0_1	ENSMUSG00000029028.62|Lrrc47	8031	465419	0.0169627
KO_t0_1	ENSMUSG00000029028.63|Lrrc47	4451	274512	0.0159555
KO_t0_1	ENSMUSG00000029028.64|Lrrc47	6832	397722	0.0168877
KO_t0_1	ENSMUSG00000029028.65|Lrrc47	6473	388608	0.016384
KO_t0_1	ENSMUSG00000029028.66|Lrrc47	3572	187960	0.0186496
KO_t0_1	ENSMUSG00000029028.67|Lrrc47	6609	362894	0.0178862
KO_t0_1	ENSMUSG00000029028.68|Lrrc47	3220	165729	0.019059
KO_t0_1	ENSMUSG00000029028.69|Lrrc47	3939	202772	0.0190556
KO_t0_1	ENSMUSG00000029028.70|Lrrc47	3002	154084	0.0191106
KO_t0_1	ENSMUSG00000029028.71|Lrrc47	1229	70026	0.0172479
KO_t0_1	ENSMUSG00000029028.72|Lrrc47	1534	83437	0.0180532
KO_t0_1	ENSMUSG00000029028.73|Lrrc47	1643	92540	0.0174448
KO_t0_1	ENSMUSG00000029028.74|Lrrc47	950	57465	0.0162629
KO_t0_1	ENSMUSG00000029028.75|Lrrc47	2096	120644	0.0170767
KO_t0_1	ENSMUSG00000029028.76|Lrrc47	1493	85977	0.0170687
KO_t0_1	ENSMUSG00000029028.77|Lrrc47	1996	123169	0.015947
KO_t0_1	ENSMUSG00000029028.78|Lrrc47	3170	191983	0.0162437
KO_t0_1	ENSMUSG00000029028.79|Lrrc47	3338	200333	0.0163892
KO_t0_1	ENSMUSG00000029028.80|Lrrc47	3345	204718	0.0160769
KO_t0_1	ENSMUSG00000029028.81|Lrrc47	2325	134638	0.0169754
KO_t0_1	ENSMUSG00000029028.82|Lrrc47	2870	184405	0.0153251
KO_t0_1	ENSMUSG00000029028.83|Lrrc47	1255	71011	0.0173664
KO_t0_1	ENSMUSG00000029028.84|Lrrc47	1319	87342	0.0148769
KO_t0_1	ENSMUSG00000029028.85|Lrrc47	2750	165877	0.0163082
KO_t0_1	ENSMUSG00000029028.86|Lrrc47	2787	164458	0.0166642
KO_t0_1	ENSMUSG00000029028.87|Lrrc47	2922	173974	0.0165182
KO_t0_1	ENSMUSG00000029028.88|Lrrc47	2466	154893	0.0156712
KO_t0_1	ENSMUSG00000029028.89|Lrrc47	5565	330369	0.0165658
KO_t0_1	ENSMUSG00000029028.90|Lrrc47	1294	84984	0.014998
KO_t0_1	ENSMUSG00000029028.91|Lrrc47	1277	78681	0.0159709
KO_t0_1	ENSMUSG00000029028.92|Lrrc47	2107	131953	0.0157168
KO_t0_1	ENSMUSG00000029028.93|Lrrc47	1507	83117	0.0178082
KO_t0_1	ENSMUSG00000029028.94|Lrrc47	1809	106554	0.0166939
KO_t0_1	ENSMUSG00000029028.95|Lrrc47	2173	128568	0.0166206
KO_t0_1	ENSMUSG00000029028.96|Lrrc47	3816	230417	0.0162915
KO_t0_1	ENSMUSG00000029028.97|Lrrc47	2388	145270	0.0161725
KO_t0_1	ENSMUSG00000029028.98|Lrrc47	1832	111994	0.0160947
KO_t0_1	ENSMUSG00000029028.99|Lrrc47	1420	86753	0.0161047
KO_t0_1	ENSMUSG00000029028.100|Lrrc47	931	55852	0.0163958
KO_t0_1	ENSMUSG00000029028.101|Lrrc47	1594	104414	0.0150366
KO_t0_1	ENSMUSG00000029028.102|Lrrc47	1232	76424	0.0158648
KO_t0_1	ENSMUSG00000029028.103|Lrrc47	1000	62531	0.0157403
KO_t0_1	ENSMUSG00000029028.104|Lrrc47	1146	76306	0.0147963
KO_t0_1	ENSMUSG00000029028.105|Lrrc47	502	34894	0.0141824
KO_t0_1	ENSMUSG00000029028.106|Lrrc47	1116	67494	0.0162659
KO_t0_1	ENSMUSG00000029028.107|Lrrc47	722	48312	0.0147245
KO_t0_1	ENSMUSG00000029028.108|Lrrc47	1219	85537	0.0140509
KO_t0_1	ENSMUSG00000029028.109|Lrrc47	1523	97747	0.015342
KO_t0_1	ENSMUSG00000029028.110|Lrrc47	1826	122056	0.0147398
KO_t0_1	ENSMUSG00000029028.111|Lrrc47	1062	72287	0.0144787
KO_t0_1	ENSMUSG00000029028.112|Lrrc47	1746	112052	0.015343
KO_t0_1	ENSMUSG00000029028.113|Lrrc47	981	57087	0.016894
KO_t0_1	ENSMUSG00000029028.114|Lrrc47	641	43430	0.0145447
KO_t0_1	ENSMUSG00000029028.115|Lrrc47	436	30942	0.0138951
KO_t0_1	ENSMUSG00000029028.116|Lrrc47	596	41124	0.0142857
KO_t0_1	ENSMUSG00000029028.117|Lrrc47	1005	71782	0.0138074
KO_t0_1	ENSMUSG00000029028.118|Lrrc47	476	34314	0.0136821
KO_t0_1	ENSMUSG00000029028.119|Lrrc47	512	32743	0.0153962
KO_t0_1	ENSMUSG00000029028.120|Lrrc47	803	54011	0.0146495
KO_t0_1	ENSMUSG00000029028.121|Lrrc47	879	62245	0.013925
KO_t0_1	ENSMUSG00000029028.122|Lrrc47	428	25216	0.0166901
KO_t0_1	ENSMUSG00000029028.123|Lrrc47	697	45423	0.0151127
KO_t0_1	ENSMUSG00000029028.124|Lrrc47	1352	88228	0.0150927
KO_t0_1	ENSMUSG00000029028.125|Lrrc47	2162	144676	0.0147237
KO_t0_1	ENSMUSG00000029028.126|Lrrc47	1217	80213	0.0149454
KO_t0_1	ENSMUSG00000029028.127|Lrrc47	1549	90704	0.0167908
KO_t0_1	ENSMUSG00000029028.128|Lrrc47	1662	115568	0.0141773
KO_t0_1	ENSMUSG00000029028.129|Lrrc47	612	40418	0.0149159
KO_t0_1	ENSMUSG00000029028.130|Lrrc47	586	42806	0.0135048
KO_t0_1	ENSMUSG00000029028.131|Lrrc47	737	48150	0.0150756
KO_t0_1	ENSMUSG00000029028.132|Lrrc47	1018	64733	0.0154827
KO_t0_1	ENSMUSG00000029028.133|Lrrc47	977	62791	0.0153212
KO_t0_1	ENSMUSG00000029028.134|Lrrc47	552	33478	0.016221
KO_t0_1	ENSMUSG00000029028.135|Lrrc47	864	55699	0.015275
KO_t0_1	ENSMUSG00000029028.136|Lrrc47	1878	123787	0.0149445
KO_t0_1	ENSMUSG00000029028.137|Lrrc47	1639	108109	0.0149342
KO_t0_1	ENSMUSG00000029028.138|Lrrc47	2128	130526	0.0160417
KO_t0_1	ENSMUSG00000029028.139|Lrrc47	1173	70154	0.0164454
KO_t0_1	ENSMUSG00000029028.140|Lrrc47	2868	162363	0.0173575
KO_t0_1	ENSMUSG00000029028.141|Lrrc47	1142	70838	0.0158655
KO_t0_1	ENSMUSG00000029028.142|Lrrc47	915	54802	0.0164223
KO_t0_1	ENSMUSG00000029028.143|Lrrc47	587	40411	0.0143178
KO_t0_1	ENSMUSG00000029028.144|Lrrc47	1164	68807	0.0166355
KO_t0_1	ENSMUSG00000029028.145|Lrrc47	1010	65226	0.0152485
KO_t0_1	ENSMUSG00000029028.146|Lrrc47	2022	119676	0.0166149
KO_t0_1	ENSMUSG00000029028.147|Lrrc47	732	46858	0.0153814
KO_t0_1	ENSMUSG00000029028.148|Lrrc47	1389	78716	0.0173397
KO_t0_1	ENSMUSG00000029028.149|Lrrc47	1409	79609	0.0173912
KO_t0_1	ENSMUSG00000029028.150|Lrrc47	3054	167184	0.0179396
KO_t0_1	ENSMUSG00000029028.151|Lrrc47	530	28714	0.0181234
KO_t0_1	ENSMUSG00000029028.152|Lrrc47	430	26439	0.0160036
KO_t0_1	ENSMUSG00000029028.153|Lrrc47	1189	65630	0.0177943
KO_t0_1	ENSMUSG00000029028.154|Lrrc47	1551	79995	0.0190199
KO_t0_1	ENSMUSG00000029028.155|Lrrc47	923	45946	0.0196932
KO_t0_1	ENSMUSG00000029028.156|Lrrc47	545	35574	0.015089
KO_t0_1	ENSMUSG00000029028.157|Lrrc47	693	44459	0.0153482
KO_t0_1	ENSMUSG00000029028.158|Lrrc47	1014	58155	0.0171374
KO_t0_1	ENSMUSG00000029028.159|Lrrc47	2272	113851	0.0195655
KO_t0_1	ENSMUSG00000029028.160|Lrrc47	816	42997	0.0186246
KO_t0_1	ENSMUSG00000029028.161|Lrrc47	1011	59250	0.016777
KO_t0_1	ENSMUSG00000029028.162|Lrrc47	885	46984	0.018488
KO_t0_1	ENSMUSG00000029028.163|Lrrc47	1116	61881	0.0177151
KO_t0_1	ENSMUSG00000029028.164|Lrrc47	2260	135039	0.0164604
KO_t0_1	ENSMUSG00000029028.165|Lrrc47	708	38252	0.0181725
KO_t0_1	ENSMUSG00000029028.166|Lrrc47	2258	115560	0.0191652
KO_t0_1	ENSMUSG00000029028.167|Lrrc47	1219	62647	0.0190868
KO_t0_1	ENSMUSG00000029028.168|Lrrc47	1521	72302	0.0206033
KO_t0_1	ENSMUSG00000029028.169|Lrrc47	1338	72920	0.0180183
KO_t0_1	ENSMUSG00000029028.170|Lrrc47	676	35154	0.0188669
KO_t0_1	ENSMUSG00000029028.172|Lrrc47	2	225	0.00881057
KO_t0_1	ENSMUSG00000029028.177|Lrrc47	1	24	0.04
KO_t0_1	ENSMUSG00000029028.180|Lrrc47	14	799	0.0172202
KO_t0_1	ENSMUSG00000029028.181|Lrrc47	1664	80580	0.0202325
KO_t0_1	ENSMUSG00000029028.182|Lrrc47	955	46483	0.0201315
KO_t0_1	ENSMUSG00000029028.183|Lrrc47	1391	73579	0.0185541
KO_t0_1	ENSMUSG00000029028.184|Lrrc47	1815	90525	0.0196556
KO_t0_1	ENSMUSG00000029028.185|Lrrc47	1792	96421	0.0182461
KO_t0_1	ENSMUSG00000029028.186|Lrrc47	970	50413	0.0188778
KO_t0_1	ENSMUSG00000029028.187|Lrrc47	1144	59298	0.0189272
KO_t0_1	ENSMUSG00000029028.188|Lrrc47	1320	67301	0.0192361
KO_t0_1	ENSMUSG00000029028.189|Lrrc47	1657	92154	0.0176632
KO_t0_1	ENSMUSG00000029028.190|Lrrc47	2055	112310	0.0179688
KO_t0_1	ENSMUSG00000029028.191|Lrrc47	1195	61932	0.0189301
KO_t0_1	ENSMUSG00000029028.192|Lrrc47	1533	82013	0.0183492
KO_t0_1	ENSMUSG00000029028.193|Lrrc47	1386	70883	0.0191783
KO_t0_1	ENSMUSG00000029028.194|Lrrc47	3089	177414	0.0171133
KO_t0_1	ENSMUSG00000029028.195|Lrrc47	4873	260089	0.0183913
KO_t0_1	ENSMUSG00000029028.196|Lrrc47	1731	100896	0.0168669
KO_t0_1	ENSMUSG00000029028.197|Lrrc47	999	53306	0.0183961
KO_t0_1	ENSMUSG00000029028.198|Lrrc47	697	40294	0.0170037
KO_t0_1	ENSMUSG00000029028.199|Lrrc47	626	36138	0.0170275
KO_t0_1	ENSMUSG00000029028.200|Lrrc47	639	31314	0.0199981
KO_t0_1	ENSMUSG00000029028.201|Lrrc47	1619	95943	0.0165946
KO_t0_1	ENSMUSG00000029028.202|Lrrc47	1914	114199	0.0164839
KO_t0_1	ENSMUSG00000029028.203|Lrrc47	826	49104	0.0165432
KO_t0_1	ENSMUSG00000029028.204|Lrrc47	843	49175	0.0168539
KO_t0_1	ENSMUSG00000029028.205|Lrrc47	1200	74117	0.0159327
KO_t0_1	ENSMUSG00000029028.206|Lrrc47	691	44201	0.0153925
KO_t0_1	ENSMUSG00000029028.207|Lrrc47	404	29434	0.0135398
KO_t0_1	ENSMUSG00000029028.208|Lrrc47	489	30253	0.0159066
KO_t0_1	ENSMUSG00000029028.209|Lrrc47	532	34002	0.0154051
KO_t0_1	ENSMUSG00000029028.210|Lrrc47	635	36659	0.0170269
KO_t0_1	ENSMUSG00000029028.211|Lrrc47	676	37652	0.0176372
KO_t0_1	ENSMUSG00000029028.212|Lrrc47	717	49238	0.0143529
KO_t0_1	ENSMUSG00000029028.213|Lrrc47	636	39248	0.0159462
KO_t0_1	ENSMUSG00000029028.214|Lrrc47	358	22681	0.0155389
KO_t0_1	ENSMUSG00000029028.215|Lrrc47	801	44190	0.0178036
KO_t0_1	ENSMUSG00000029028.216|Lrrc47	505	26730	0.0185423
KO_t0_1	ENSMUSG00000029028.217|Lrrc47	978	55398	0.0173478
KO_t0_1	ENSMUSG00000029028.218|Lrrc47	754	43473	0.0170484
KO_t0_1	ENSMUSG00000029028.219|Lrrc47	776	52082	0.0146808
KO_t0_1	ENSMUSG00000029028.220|Lrrc47	1109	63241	0.0172339
KO_t0_1	ENSMUSG00000029028.221|Lrrc47	936	54664	0.0168345
KO_t0_1	ENSMUSG00000029028.222|Lrrc47	903	54723	0.0162334
KO_t0_1	ENSMUSG00000029028.223|Lrrc47	925	57938	0.0157145
KO_t0_1	ENSMUSG00000029028.224|Lrrc47	1309	79148	0.0162696
KO_t0_1	ENSMUSG00000029028.225|Lrrc47	622	41602	0.014731
KO_t0_1	ENSMUSG00000029028.226|Lrrc47	1061	65653	0.0159037
KO_t0_1	ENSMUSG00000029028.227|Lrrc47	1085	63239	0.0168677
KO_t0_1	ENSMUSG00000029028.228|Lrrc47	367	26291	0.013767
KO_t0_1	ENSMUSG00000029028.229|Lrrc47	988	63866	0.0152342
KO_t0_1	ENSMUSG00000029028.230|Lrrc47	770	44612	0.0169671
KO_t0_1	ENSMUSG00000029028.231|Lrrc47	708	41337	0.0168391
KO_t0_1	ENSMUSG00000029028.232|Lrrc47	701	48190	0.014338
KO_t0_1	ENSMUSG00000029028.233|Lrrc47	549	30630	0.017608
KO_t0_1	ENSMUSG00000029028.234|Lrrc47	1396	86148	0.0159463
KO_t0_1	ENSMUSG00000029028.235|Lrrc47	885	53752	0.0161978
KO_t0_1	ENSMUSG00000029028.236|Lrrc47	982	53726	0.0179498
KO_t0_1	ENSMUSG00000029028.237|Lrrc47	600	36949	0.0159791
KO_t0_1	ENSMUSG00000029028.238|Lrrc47	847	46556	0.0178681
KO_t0_1	ENSMUSG00000029028.239|Lrrc47	2776	168760	0.0161832
KO_t0_1	ENSMUSG00000029028.240|Lrrc47	1172	66767	0.0172508
KO_t0_1	ENSMUSG00000029028.241|Lrrc47	1311	76794	0.0167851
KO_t0_1	ENSMUSG00000029028.242|Lrrc47	1762	103816	0.0166891
KO_t0_1	ENSMUSG00000029028.243|Lrrc47	2358	128334	0.0180424
KO_t0_1	ENSMUSG00000029028.244|Lrrc47	3107	162927	0.018713
KO_t0_1	ENSMUSG00000029028.245|Lrrc47	2804	155538	0.0177085
KO_t0_1	ENSMUSG00000029028.246|Lrrc47	2520	138459	0.017875
KO_t0_1	ENSMUSG00000029028.247|Lrrc47	4222	229877	0.0180351
KO_t0_1	ENSMUSG00000029028.248|Lrrc47	951	51138	0.0182572
KO_t0_1	ENSMUSG00000029028.249|Lrrc47	0	358	0
KO_t0_1	ENSMUSG00000029028.250|Lrrc47	12	238	0.048
KO_t0_1	ENSMUSG00000029028.257|Lrrc47	0	99	0
KO_t0_1	ENSMUSG00000029028.258|Lrrc47	9	379	0.0231959
KO_t0_1	ENSMUSG00000029028.259|Lrrc47	883	43382	0.019948
KO_t0_1	ENSMUSG00000029028.260|Lrrc47	397	25335	0.0154283
KO_t0_1	ENSMUSG00000029028.261|Lrrc47	947	52042	0.0178716
KO_t0_1	ENSMUSG00000029028.262|Lrrc47	793	42903	0.0181481
KO_t0_1	ENSMUSG00000029028.263|Lrrc47	521	27337	0.018702
KO_t0_1	ENSMUSG00000061578.1|Ksr2	537	29350	0.0179677
KO_t0_1	ENSMUSG00000061578.2|Ksr2	266	17002	0.0154042
KO_t0_1	ENSMUSG00000061578.3|Ksr2	263	18172	0.0142663
KO_t0_1	ENSMUSG00000061578.4|Ksr2	447	26440	0.0166251
KO_t0_1	ENSMUSG00000061578.5|Ksr2	476	32309	0.0145188
KO_t0_1	ENSMUSG00000061578.6|Ksr2	453	30550	0.0146115
KO_t0_1	ENSMUSG00000061578.7|Ksr2	699	48649	0.0141647
KO_t0_1	ENSMUSG00000061578.8|Ksr2	859	59487	0.0142346
KO_t0_1	ENSMUSG00000061578.9|Ksr2	373	24459	0.0150209
KO_t0_1	ENSMUSG00000061578.10|Ksr2	497	40646	0.0120798
KO_t0_1	ENSMUSG00000061578.11|Ksr2	321	24150	0.0131176
KO_t0_1	ENSMUSG00000061578.12|Ksr2	483	32424	0.0146777
KO_t0_1	ENSMUSG00000061578.13|Ksr2	152	13158	0.01142
KO_t0_1	ENSMUSG00000061578.14|Ksr2	205	14645	0.0138047
KO_t0_1	ENSMUSG00000061578.15|Ksr2	372	24855	0.0147461
KO_t0_1	ENSMUSG00000061578.16|Ksr2	380	26814	0.0139737
KO_t0_1	ENSMUSG00000061578.17|Ksr2	511	33385	0.0150755
KO_t0_1	ENSMUSG00000061578.18|Ksr2	304	21272	0.0140897
KO_t0_1	ENSMUSG00000061578.19|Ksr2	450	31610	0.0140362
KO_t0_1	ENSMUSG00000061578.20|Ksr2	424	30060	0.0139089
KO_t0_1	ENSMUSG00000061578.21|Ksr2	394	29666	0.0131071
KO_t0_1	ENSMUSG00000061578.22|Ksr2	283	19625	0.0142154
KO_t0_1	ENSMUSG00000061578.23|Ksr2	984	62756	0.0154377
KO_t0_1	ENSMUSG00000061578.24|Ksr2	203	14339	0.0139596
KO_t0_1	ENSMUSG00000061578.25|Ksr2	334	22535	0.0146049
KO_t0_1	ENSMUSG00000061578.26|Ksr2	337	18734	0.0176708
KO_t0_1	ENSMUSG00000061578.27|Ksr2	266	20461	0.0128335
KO_t0_1	ENSMUSG00000061578.28|Ksr2	374	25218	0.0146139
KO_t0_1	ENSMUSG00000061578.29|Ksr2	558	37832	0.014535
KO_t0_1	ENSMUSG00000061578.30|Ksr2	479	34685	0.0136219
KO_t0_1	ENSMUSG00000061578.31|Ksr2	1006	64328	0.0153978
KO_t0_1	ENSMUSG00000061578.32|Ksr2	512	41337	0.0122345
KO_t0_1	ENSMUSG00000061578.33|Ksr2	800	52474	0.0150167
KO_t0_1	ENSMUSG00000061578.34|Ksr2	393	25132	0.0153967
KO_t0_1	ENSMUSG00000061578.35|Ksr2	1041	60478	0.0169216
KO_t0_1	ENSMUSG00000061578.36|Ksr2	372	23749	0.0154222
KO_t0_1	ENSMUSG00000061578.37|Ksr2	617	36102	0.0168033
KO_t0_1	ENSMUSG00000061578.38|Ksr2	481	31226	0.0151702
KO_t0_1	ENSMUSG00000061578.39|Ksr2	1069	68745	0.0153121
KO_t0_1	ENSMUSG00000061578.40|Ksr2	763	48905	0.015362
KO_t0_1	ENSMUSG00000061578.41|Ksr2	472	32858	0.0141614
KO_t0_1	ENSMUSG00000061578.42|Ksr2	425	28847	0.014519
KO_t0_1	ENSMUSG00000061578.43|Ksr2	375	22485	0.0164042
KO_t0_1	ENSMUSG00000061578.44|Ksr2	189	13095	0.0142276
KO_t0_1	ENSMUSG00000061578.45|Ksr2	420	30389	0.0136324
KO_t0_1	ENSMUSG00000061578.46|Ksr2	541	32081	0.0165839
KO_t0_1	ENSMUSG00000061578.47|Ksr2	726	47255	0.015131
KO_t0_1	ENSMUSG00000061578.48|Ksr2	1749	102450	0.0167852
KO_t0_1	ENSMUSG00000061578.49|Ksr2	1175	71686	0.0161266
KO_t0_1	ENSMUSG00000061578.50|Ksr2	1273	71556	0.0174793
KO_t0_1	ENSMUSG00000061578.51|Ksr2	872	49974	0.0171498
KO_t0_1	ENSMUSG00000061578.52|Ksr2	2165	129944	0.016388
KO_t0_1	ENSMUSG00000061578.53|Ksr2	1882	106673	0.0173368
KO_t0_1	ENSMUSG00000061578.54|Ksr2	758	49156	0.0151861
KO_t0_1	ENSMUSG00000061578.55|Ksr2	949	49642	0.0187583
KO_t0_1	ENSMUSG00000061578.56|Ksr2	504	32210	0.0154062
KO_t0_1	ENSMUSG00000061578.57|Ksr2	1502	86392	0.0170888
KO_t0_1	ENSMUSG00000061578.58|Ksr2	700	37335	0.0184041
KO_t0_1	ENSMUSG00000061578.59|Ksr2	739	43722	0.0166213
KO_t0_1	ENSMUSG00000061578.60|Ksr2	828	42748	0.0190013
KO_t0_1	ENSMUSG00000061578.61|Ksr2	1448	61880	0.0228651
KO_t0_1	ENSMUSG00000061578.62|Ksr2	919	48422	0.0186255
KO_t0_1	ENSMUSG00000061578.63|Ksr2	966	52135	0.0181917
KO_t0_1	ENSMUSG00000061578.64|Ksr2	880	50693	0.0170632
KO_t0_1	ENSMUSG00000061578.65|Ksr2	943	49010	0.0188777
KO_t0_1	ENSMUSG00000061578.66|Ksr2	1499	79243	0.0185653
KO_t0_1	ENSMUSG00000061578.67|Ksr2	687	37270	0.0180994
KO_t0_1	ENSMUSG00000061578.68|Ksr2	1317	65917	0.0195883
KO_t0_1	ENSMUSG00000061578.69|Ksr2	1027	48718	0.0206453
KO_t0_1	ENSMUSG00000061578.70|Ksr2	702	36117	0.0190662
KO_t0_1	ENSMUSG00000061578.71|Ksr2	1246	63391	0.0192769
KO_t0_1	ENSMUSG00000061578.72|Ksr2	982	48122	0.0199984
KO_t0_1	ENSMUSG00000061578.73|Ksr2	1087	56498	0.0188764
KO_t0_1	ENSMUSG00000061578.74|Ksr2	2633	126809	0.0203412
KO_t0_1	ENSMUSG00000061578.75|Ksr2	3270	159673	0.0200684
KO_t0_1	ENSMUSG00000061578.76|Ksr2	1202	60705	0.0194162
KO_t0_1	ENSMUSG00000061578.77|Ksr2	887	45736	0.0190249
KO_t0_1	ENSMUSG00000061578.78|Ksr2	1337	63047	0.020766
KO_t0_1	ENSMUSG00000061578.79|Ksr2	2123	93158	0.0222815
KO_t0_1	ENSMUSG00000061578.80|Ksr2	1423	68122	0.0204616
KO_t0_1	ENSMUSG00000061578.81|Ksr2	1999	100333	0.0195345
KO_t0_1	ENSMUSG00000061578.82|Ksr2	2183	101165	0.0211228
KO_t0_1	ENSMUSG00000061578.83|Ksr2	2209	102404	0.0211159
KO_t0_1	ENSMUSG00000061578.84|Ksr2	1445	69005	0.020511
KO_t0_1	ENSMUSG00000061578.85|Ksr2	1283	62569	0.0200933
KO_t0_1	ENSMUSG00000061578.86|Ksr2	1157	57329	0.0197825
KO_t0_1	ENSMUSG00000061578.87|Ksr2	1202	64834	0.0182022
KO_t0_1	ENSMUSG00000061578.88|Ksr2	1441	70266	0.0200957
KO_t0_1	ENSMUSG00000061578.89|Ksr2	559	28148	0.0194726
KO_t0_1	ENSMUSG00000061578.90|Ksr2	1253	62839	0.01955
KO_t0_1	ENSMUSG00000061578.91|Ksr2	1246	60634	0.0201357
KO_t0_1	ENSMUSG00000061578.92|Ksr2	1075	56388	0.0187077
KO_t0_1	ENSMUSG00000061578.93|Ksr2	1134	63039	0.017671
KO_t0_1	ENSMUSG00000061578.94|Ksr2	1008	51342	0.019255
KO_t0_1	ENSMUSG00000061578.95|Ksr2	857	43894	0.0191504
KO_t0_1	ENSMUSG00000061578.96|Ksr2	599	38052	0.0154977
KO_t0_1	ENSMUSG00000061578.97|Ksr2	514	29324	0.0172264
KO_t0_1	ENSMUSG00000061578.98|Ksr2	378	20263	0.0183131
KO_t0_1	ENSMUSG00000061578.99|Ksr2	882	43463	0.0198895
KO_t0_1	ENSMUSG00000061578.100|Ksr2	400	20573	0.0190721
KO_t0_1	ENSMUSG00000061578.101|Ksr2	688	40926	0.0165329
KO_t0_1	ENSMUSG00000061578.102|Ksr2	902	50990	0.0173823
KO_t0_1	ENSMUSG00000061578.103|Ksr2	671	38596	0.0170881
KO_t0_1	ENSMUSG00000061578.104|Ksr2	1616	95197	0.016692
KO_t0_1	ENSMUSG00000061578.105|Ksr2	980	57642	0.0167173
KO_t0_1	ENSMUSG00000061578.106|Ksr2	804	44728	0.0176579
KO_t0_1	ENSMUSG00000061578.107|Ksr2	912	56244	0.0159563
KO_t0_1	ENSMUSG00000061578.108|Ksr2	848	45566	0.0182703
KO_t0_1	ENSMUSG00000061578.109|Ksr2	661	39574	0.0164285
KO_t0_1	ENSMUSG00000061578.110|Ksr2	1636	93815	0.0171397
KO_t0_1	ENSMUSG00000061578.111|Ksr2	1191	70703	0.0165661
KO_t0_1	ENSMUSG00000061578.112|Ksr2	948	58819	0.0158616
KO_t0_1	ENSMUSG00000061578.113|Ksr2	649	42408	0.015073
KO_t0_1	ENSMUSG00000061578.114|Ksr2	819	44999	0.0178751
KO_t0_1	ENSMUSG00000061578.115|Ksr2	593	37562	0.0155419
KO_t0_1	ENSMUSG00000061578.116|Ksr2	759	44148	0.0169016
KO_t0_1	ENSMUSG00000061578.117|Ksr2	1065	64774	0.0161758
KO_t0_1	ENSMUSG00000061578.118|Ksr2	1293	76037	0.0167205
KO_t0_1	ENSMUSG00000061578.119|Ksr2	1287	83081	0.0152546
KO_t0_1	ENSMUSG00000061578.120|Ksr2	1416	88477	0.0157521
KO_t0_1	ENSMUSG00000061578.121|Ksr2	1876	109277	0.0168776
KO_t0_1	ENSMUSG00000061578.122|Ksr2	1049	68526	0.0150773
KO_t0_1	ENSMUSG00000061578.123|Ksr2	1297	74582	0.017093
KO_t0_1	ENSMUSG00000061578.124|Ksr2	730	48397	0.0148594
KO_t0_1	ENSMUSG00000061578.125|Ksr2	1322	89519	0.0145529
KO_t0_1	ENSMUSG00000061578.126|Ksr2	1976	122743	0.0158436
KO_t0_1	ENSMUSG00000061578.127|Ksr2	624	43912	0.0140111
KO_t0_1	ENSMUSG00000061578.128|Ksr2	1039	56818	0.0179581
KO_t0_1	ENSMUSG00000061578.129|Ksr2	952	52353	0.0178595
KO_t0_1	ENSMUSG00000061578.130|Ksr2	1506	102050	0.0145429
KO_t0_1	ENSMUSG00000061578.131|Ksr2	1011	62713	0.0158653
KO_t0_1	ENSMUSG00000061578.132|Ksr2	625	37875	0.0162338
KO_t0_1	ENSMUSG00000061578.133|Ksr2	1152	70657	0.0160426
KO_t0_1	ENSMUSG00000061578.134|Ksr2	1296	76626	0.016632
KO_t0_1	ENSMUSG00000061578.135|Ksr2	1026	62689	0.016103
KO_t0_1	ENSMUSG00000061578.136|Ksr2	893	51996	0.0168844
KO_t0_1	ENSMUSG00000061578.137|Ksr2	1112	76522	0.0143236
KO_t0_1	ENSMUSG00000061578.138|Ksr2	926	25455	0.035101
KO_t0_1	ENSMUSG00000061578.139|Ksr2	942	50543	0.0182966
KO_t0_1	ENSMUSG00000061578.140|Ksr2	1167	80256	0.0143326
KO_t0_1	ENSMUSG00000061578.141|Ksr2	1108	65704	0.0165838
KO_t0_1	ENSMUSG00000061578.142|Ksr2	945	61385	0.0151612
KO_t0_1	ENSMUSG00000061578.143|Ksr2	1058	65305	0.0159426
KO_t0_1	ENSMUSG00000061578.144|Ksr2	888	55360	0.0157872
KO_t0_1	ENSMUSG00000061578.145|Ksr2	1897	124675	0.0149875
KO_t0_1	ENSMUSG00000061578.146|Ksr2	1067	69143	0.0151973
KO_t0_1	ENSMUSG00000061578.147|Ksr2	867	46794	0.018191
KO_t0_1	ENSMUSG00000061578.148|Ksr2	947	58328	0.0159764
KO_t0_1	ENSMUSG00000061578.149|Ksr2	1162	64513	0.0176932
KO_t0_1	ENSMUSG00000061578.150|Ksr2	1165	66523	0.0172113
KO_t0_1	ENSMUSG00000061578.151|Ksr2	1160	70595	0.0161661
KO_t0_1	ENSMUSG00000061578.152|Ksr2	1149	68703	0.0164491
KO_t0_1	ENSMUSG00000061578.153|Ksr2	1566	86674	0.0177471
KO_t0_1	ENSMUSG00000061578.154|Ksr2	1569	85646	0.01799
KO_t0_1	ENSMUSG00000061578.155|Ksr2	2180	146429	0.0146694
KO_t0_1	ENSMUSG00000061578.156|Ksr2	1134	70780	0.0157688
KO_t0_1	ENSMUSG00000061578.157|Ksr2	1027	54953	0.0183458
KO_t0_1	ENSMUSG00000061578.158|Ksr2	647	43047	0.0148075
KO_t0_1	ENSMUSG00000061578.159|Ksr2	458	31835	0.0141826
KO_t0_1	ENSMUSG00000061578.160|Ksr2	841	53865	0.0153731
KO_t0_1	ENSMUSG00000061578.161|Ksr2	1796	96290	0.0183105
KO_t0_1	ENSMUSG00000061578.162|Ksr2	1557	81863	0.0186646
KO_t0_1	ENSMUSG00000061578.163|Ksr2	796	45940	0.0170318
KO_t0_1	ENSMUSG00000061578.164|Ksr2	1163	58170	0.0196012
KO_t0_1	ENSMUSG00000061578.165|Ksr2	667	33688	0.0194149
KO_t0_1	ENSMUSG00000061578.166|Ksr2	1180	63500	0.0182437
KO_t0_1	ENSMUSG00000061578.167|Ksr2	1092	62123	0.0172744
KO_t0_1	ENSMUSG00000061578.168|Ksr2	1863	103273	0.0177199
KO_t0_1	ENSMUSG00000061578.169|Ksr2	679	34631	0.0192297
KO_t0_1	ENSMUSG00000061578.170|Ksr2	562	33529	0.0164853
KO_t0_1	ENSMUSG00000061578.171|Ksr2	405	23434	0.016989
KO_t0_1	ENSMUSG00000061578.172|Ksr2	491	28730	0.016803
KO_t0_1	ENSMUSG00000061578.173|Ksr2	334	20250	0.0162262
KO_t0_1	ENSMUSG00000061578.174|Ksr2	598	33295	0.0176438
KO_t0_1	ENSMUSG00000061578.175|Ksr2	505	28462	0.0174336
KO_t0_1	ENSMUSG00000061578.176|Ksr2	526	27354	0.0188666
KO_t0_1	ENSMUSG00000061578.177|Ksr2	544	26299	0.020266
KO_t0_1	ENSMUSG00000061578.178|Ksr2	451	23908	0.0185147
KO_t0_1	ENSMUSG00000061578.179|Ksr2	629	32411	0.0190375
KO_t0_1	ENSMUSG00000061578.180|Ksr2	574	29380	0.0191627
KO_t0_1	ENSMUSG00000061578.181|Ksr2	445	24994	0.0174928
KO_t0_1	ENSMUSG00000061578.182|Ksr2	753	36153	0.0204032
KO_t0_1	ENSMUSG00000061578.183|Ksr2	1418	69106	0.0201066
KO_t0_1	ENSMUSG00000061578.184|Ksr2	827	40471	0.0200252
KO_t0_1	ENSMUSG00000061578.185|Ksr2	570	25508	0.0218575
KO_t0_1	ENSMUSG00000061578.186|Ksr2	991	42435	0.0228204
KO_t0_1	ENSMUSG00000061578.187|Ksr2	475	23783	0.0195812
KO_t0_1	ENSMUSG00000061578.188|Ksr2	500	24780	0.0197785
KO_t0_1	ENSMUSG00000061578.189|Ksr2	1856	81803	0.0221853
KO_t0_1	ENSMUSG00000061578.190|Ksr2	1490	71875	0.0203094
KO_t0_1	ENSMUSG00000061578.191|Ksr2	1012	47656	0.020794
KO_t0_1	ENSMUSG00000061578.192|Ksr2	611	30783	0.0194623
KO_t0_1	ENSMUSG00000061578.193|Ksr2	977	48552	0.0197258
KO_t0_1	ENSMUSG00000061578.194|Ksr2	986	56958	0.0170164
KO_t0_1	ENSMUSG00000061578.195|Ksr2	1076	53757	0.0196232
KO_t0_1	ENSMUSG00000061578.196|Ksr2	416	22308	0.0183066
KO_t0_1	ENSMUSG00000061578.197|Ksr2	444	24694	0.0176625
KO_t0_1	ENSMUSG00000061578.198|Ksr2	549	28724	0.0187545
KO_t0_1	ENSMUSG00000061578.199|Ksr2	527	26511	0.0194911
KO_t0_1	ENSMUSG00000061578.200|Ksr2	1073	51554	0.0203888
KO_t0_1	ENSMUSG00000061578.201|Ksr2	464	23335	0.0194966
KO_t0_1	ENSMUSG00000061578.202|Ksr2	435	20572	0.0207074
KO_t0_1	ENSMUSG00000061578.203|Ksr2	901	43189	0.0204355
KO_t0_1	ENSMUSG00000061578.204|Ksr2	479	23345	0.0201058
KO_t0_1	ENSMUSG00000061578.205|Ksr2	394	20696	0.0186818
KO_t0_1	ENSMUSG00000061578.206|Ksr2	869	41993	0.0202744
KO_t0_1	ENSMUSG00000061578.207|Ksr2	385	18360	0.0205388
KO_t0_1	ENSMUSG00000061578.208|Ksr2	327	17230	0.018625
KO_t0_1	ENSMUSG00000061578.209|Ksr2	396	21402	0.0181668
KO_t0_1	ENSMUSG00000061578.210|Ksr2	391	20221	0.0189695
KO_t0_1	ENSMUSG00000061578.211|Ksr2	561	29155	0.0188787
KO_t0_1	ENSMUSG00000061578.212|Ksr2	342	17224	0.0194694
KO_t0_1	ENSMUSG00000061578.213|Ksr2	472	24044	0.0192527
KO_t0_1	ENSMUSG00000061578.214|Ksr2	429	20933	0.0200824
KO_t0_1	ENSMUSG00000061578.215|Ksr2	612	31722	0.0189274
KO_t0_1	ENSMUSG00000061578.216|Ksr2	562	29073	0.0189641
KO_t0_1	ENSMUSG00000061578.217|Ksr2	917	47097	0.0190986
KO_t0_1	ENSMUSG00000061578.218|Ksr2	551	28123	0.019216
KO_t0_1	ENSMUSG00000061578.219|Ksr2	362	19807	0.0179483
KO_t0_1	ENSMUSG00000061578.220|Ksr2	329	19791	0.0163519
KO_t0_1	ENSMUSG00000061578.221|Ksr2	522	32303	0.0159025
KO_t0_1	ENSMUSG00000061578.222|Ksr2	458	28171	0.0159978
KO_t0_1	ENSMUSG00000061578.223|Ksr2	1164	61465	0.0185856
KO_t0_1	ENSMUSG00000061578.224|Ksr2	865	48350	0.0175759
KO_t0_1	ENSMUSG00000061578.225|Ksr2	1370	71003	0.0189297
KO_t0_1	ENSMUSG00000061578.226|Ksr2	1273	70162	0.0178204
KO_t0_1	ENSMUSG00000061578.227|Ksr2	900	48442	0.01824
KO_t0_1	ENSMUSG00000061578.228|Ksr2	1061	58599	0.0177841
KO_t0_1	ENSMUSG00000061578.229|Ksr2	456	26239	0.0170819
KO_t0_1	ENSMUSG00000061578.230|Ksr2	1435	74177	0.0189785
KO_t0_1	ENSMUSG00000061578.231|Ksr2	1087	56787	0.0187822
KO_t0_1	ENSMUSG00000061578.232|Ksr2	1486	76521	0.0190496
KO_t0_1	ENSMUSG00000061578.233|Ksr2	829	42574	0.0191001
KO_t0_1	ENSMUSG00000061578.234|Ksr2	734	45936	0.0157274
KO_t0_1	ENSMUSG00000061578.235|Ksr2	1200	62916	0.0187161
KO_t0_1	ENSMUSG00000061578.236|Ksr2	1247	64105	0.0190813
KO_t0_1	ENSMUSG00000061578.237|Ksr2	870	44383	0.0192252
KO_t0_1	ENSMUSG00000061578.238|Ksr2	936	49099	0.0187069
KO_t0_1	ENSMUSG00000061578.239|Ksr2	1789	79571	0.0219887
KO_t0_1	ENSMUSG00000061578.240|Ksr2	2169	101840	0.020854
KO_t0_1	ENSMUSG00000061578.241|Ksr2	1357	68999	0.0192876
KO_t0_1	ENSMUSG00000061578.242|Ksr2	1519	71664	0.0207562
KO_t0_1	ENSMUSG00000061578.243|Ksr2	1895	92823	0.0200068
KO_t0_1	ENSMUSG00000061578.244|Ksr2	2127	99492	0.0209311
KO_t0_1	ENSMUSG00000061578.245|Ksr2	2237	116984	0.0187635
KO_t0_1	ENSMUSG00000061578.246|Ksr2	1241	70065	0.0174039
KO_t0_1	ENSMUSG00000061578.247|Ksr2	1593	79275	0.0196988
KO_t0_1	ENSMUSG00000061578.248|Ksr2	1628	97208	0.0164717
KO_t0_1	ENSMUSG00000061578.249|Ksr2	1192	68069	0.0172103
KO_t0_1	ENSMUSG00000061578.250|Ksr2	1738	97584	0.0174986
KO_t0_1	ENSMUSG00000061578.251|Ksr2	918	51874	0.017389
KO_t0_1	ENSMUSG00000061578.252|Ksr2	894	47293	0.0185527
KO_t0_1	ENSMUSG00000061578.253|Ksr2	886	48816	0.0178262
KO_t0_1	ENSMUSG00000061578.254|Ksr2	1943	103663	0.0183986
KO_t0_1	ENSMUSG00000061578.255|Ksr2	1896	96232	0.0193217
KO_t0_1	ENSMUSG00000061578.256|Ksr2	2379	118417	0.0196944
KO_t0_1	ENSMUSG00000061578.257|Ksr2	916	50798	0.0177128
KO_t0_1	ENSMUSG00000061578.258|Ksr2	1745	93807	0.0182623
KO_t0_1	ENSMUSG00000061578.259|Ksr2	2840	144669	0.0192531
KO_t0_1	ENSMUSG00000061578.260|Ksr2	2389	135040	0.0173835
KO_t0_1	ENSMUSG00000061578.261|Ksr2	1476	83294	0.0174118
KO_t0_1	ENSMUSG00000061578.262|Ksr2	2590	134199	0.0189343
KO_t0_1	ENSMUSG00000061578.263|Ksr2	1715	91543	0.0183898
KO_t0_1	ENSMUSG00000061578.264|Ksr2	1903	110817	0.0168825
KO_t0_1	ENSMUSG00000061578.265|Ksr2	3263	170785	0.0187477
KO_t0_1	ENSMUSG00000061578.266|Ksr2	1415	76867	0.0180757
KO_t0_1	ENSMUSG00000061578.267|Ksr2	1340	72190	0.0182239
KO_t0_1	ENSMUSG00000061578.268|Ksr2	1042	56925	0.0179757
KO_t0_1	ENSMUSG00000061578.269|Ksr2	741	42746	0.0170396
KO_t0_1	ENSMUSG00000061578.270|Ksr2	997	51512	0.0189872
KO_t0_1	ENSMUSG00000061578.271|Ksr2	1155	67188	0.0169
KO_t0_1	ENSMUSG00000061578.272|Ksr2	630	33882	0.0182545
KO_t0_1	ENSMUSG00000061578.273|Ksr2	776	41926	0.0181725
KO_t0_1	ENSMUSG00000061578.274|Ksr2	409	24022	0.016741
KO_t0_1	ENSMUSG00000061578.275|Ksr2	676	36735	0.0180696
KO_t0_1	ENSMUSG00000061578.276|Ksr2	568	29529	0.0188723
KO_t0_1	ENSMUSG00000061578.277|Ksr2	513	28944	0.0174152
KO_t0_1	ENSMUSG00000061578.278|Ksr2	427	22348	0.0187486
KO_t0_1	ENSMUSG00000061578.279|Ksr2	724	37246	0.0190677
KO_t0_1	ENSMUSG00000061578.280|Ksr2	674	33873	0.0195097
KO_t0_1	ENSMUSG00000061578.281|Ksr2	1189	59470	0.0196014
KO_t0_1	ENSMUSG00000061578.282|Ksr2	1882	94743	0.0194774
KO_t0_1	ENSMUSG00000061578.283|Ksr2	1972	100275	0.0192866
KO_t0_1	ENSMUSG00000061578.284|Ksr2	1343	71402	0.0184617
KO_t0_1	ENSMUSG00000061578.285|Ksr2	4227	214929	0.0192876
KO_t0_1	ENSMUSG00000061578.286|Ksr2	2197	114277	0.0188626
KO_t0_1	ENSMUSG00000061578.287|Ksr2	1521	80451	0.0185551
KO_t0_1	ENSMUSG00000061578.288|Ksr2	3170	161639	0.0192344
KO_t0_1	ENSMUSG00000061578.289|Ksr2	1912	103017	0.0182218
KO_t0_1	ENSMUSG00000061578.290|Ksr2	1861	83000	0.02193
KO_t0_1	ENSMUSG00000061578.291|Ksr2	1183	57647	0.0201088
KO_t0_1	ENSMUSG00000061578.292|Ksr2	2438	108851	0.0219069
KO_t0_1	ENSMUSG00000061578.293|Ksr2	1994	93272	0.0209309
KO_t0_1	ENSMUSG00000061578.294|Ksr2	1671	69338	0.0235322
KO_t0_1	ENSMUSG00000061578.295|Ksr2	990	50106	0.0193753
KO_t0_1	ENSMUSG00000061578.296|Ksr2	1750	82770	0.0207052
KO_t0_1	ENSMUSG00000061578.297|Ksr2	1114	53858	0.0202649
KO_t0_1	ENSMUSG00000061578.298|Ksr2	1150	58731	0.0192048
KO_t0_1	ENSMUSG00000061578.299|Ksr2	1024	56675	0.0177473
KO_t0_1	ENSMUSG00000061578.300|Ksr2	439	21254	0.0202369
KO_t0_1	ENSMUSG00000061578.301|Ksr2	776	41030	0.0185619
KO_t0_1	ENSMUSG00000061578.302|Ksr2	766	39897	0.0188378
KO_t0_1	ENSMUSG00000061578.303|Ksr2	684	34951	0.0191946
KO_t0_1	ENSMUSG00000061578.304|Ksr2	1117	55017	0.0198988
KO_t0_1	ENSMUSG00000061578.305|Ksr2	1114	59554	0.0183622
KO_t0_1	ENSMUSG00000061578.306|Ksr2	970	51268	0.0185689
KO_t0_1	ENSMUSG00000061578.307|Ksr2	1301	80233	0.0159565
KO_t0_1	ENSMUSG00000061578.308|Ksr2	1233	67996	0.0178105
KO_t0_1	ENSMUSG00000061578.309|Ksr2	2019	110095	0.0180085
KO_t0_1	ENSMUSG00000061578.310|Ksr2	994	50628	0.0192554
KO_t0_1	ENSMUSG00000061578.311|Ksr2	903	48571	0.018252
KO_t0_1	ENSMUSG00000061578.312|Ksr2	1371	80903	0.0166638
KO_t0_1	ENSMUSG00000061578.313|Ksr2	1927	111446	0.016997
KO_t0_1	ENSMUSG00000061578.314|Ksr2	1752	96160	0.0178936
KO_t0_1	ENSMUSG00000061578.315|Ksr2	1401	74428	0.0184758
KO_t0_1	ENSMUSG00000061578.316|Ksr2	1395	79777	0.0171857
KO_t0_1	ENSMUSG00000061578.317|Ksr2	2208	118492	0.0182933
KO_t0_1	ENSMUSG00000061578.318|Ksr2	2183	117798	0.0181945
KO_t0_1	ENSMUSG00000061578.319|Ksr2	750	40972	0.0179761
KO_t0_1	ENSMUSG00000061578.320|Ksr2	1106	55691	0.0194729
KO_t0_1	ENSMUSG00000061578.321|Ksr2	1742	90994	0.0187845
KO_t0_1	ENSMUSG00000061578.322|Ksr2	2	142	0.0138889
KO_t0_1	ENSMUSG00000061578.324|Ksr2	1	141	0.00704225
KO_t0_1	ENSMUSG00000061578.330|Ksr2	0	8	0
KO_t0_1	ENSMUSG00000061578.331|Ksr2	19	586	0.031405
KO_t0_1	ENSMUSG00000061578.332|Ksr2	1414	77989	0.0178079
KO_t0_1	ENSMUSG00000061578.333|Ksr2	685	38165	0.0176319
KO_t0_1	ENSMUSG00000061578.334|Ksr2	384	23141	0.0163231
KO_t0_1	ENSMUSG00000061578.335|Ksr2	610	37709	0.015919
KO_t0_1	ENSMUSG00000061578.336|Ksr2	1114	62256	0.0175793
KO_t0_1	ENSMUSG00000061578.337|Ksr2	955	53208	0.017632
KO_t0_1	ENSMUSG00000061578.338|Ksr2	1338	81231	0.0162046
KO_t0_1	ENSMUSG00000061578.339|Ksr2	2567	149311	0.0169017
KO_t0_1	ENSMUSG00000061578.340|Ksr2	3158	177814	0.0174502
KO_t0_1	ENSMUSG00000061578.341|Ksr2	1731	86908	0.0195286
KO_t0_1	ENSMUSG00000061578.342|Ksr2	1560	86223	0.0177711
KO_t0_1	ENSMUSG00000061578.343|Ksr2	1226	63448	0.0189566
KO_t0_1	ENSMUSG00000061578.344|Ksr2	490	27181	0.0177081
KO_t0_1	ENSMUSG00000061578.345|Ksr2	622	33487	0.0182357
KO_t0_1	ENSMUSG00000061578.346|Ksr2	816	46308	0.017316
KO_t0_1	ENSMUSG00000061578.347|Ksr2	1694	94963	0.0175259
KO_t0_1	ENSMUSG00000061578.348|Ksr2	913	46944	0.0190777
KO_t0_1	ENSMUSG00000061578.349|Ksr2	1107	54658	0.0198512
KO_t0_1	ENSMUSG00000061578.350|Ksr2	829	46111	0.0176608
KO_t0_1	ENSMUSG00000061578.351|Ksr2	1459	78130	0.0183317
KO_t0_1	ENSMUSG00000061578.352|Ksr2	2573	126308	0.0199642
KO_t0_1	ENSMUSG00000061578.353|Ksr2	1414	74932	0.0185209
KO_t0_1	ENSMUSG00000061578.354|Ksr2	1742	90256	0.0189352
KO_t0_1	ENSMUSG00000061578.355|Ksr2	483	24620	0.0192407
KO_t0_1	ENSMUSG00000061578.356|Ksr2	1537	75410	0.0199748
KO_t0_1	ENSMUSG00000061578.357|Ksr2	1979	98313	0.0197324
KO_t0_1	ENSMUSG00000061578.358|Ksr2	542	25959	0.0204521
KO_t0_1	ENSMUSG00000061578.359|Ksr2	1688	80771	0.0204708
KO_t0_1	ENSMUSG00000061578.360|Ksr2	1350	65661	0.0201459
KO_t0_1	ENSMUSG00000061578.361|Ksr2	1679	84814	0.019412
KO_t0_1	ENSMUSG00000061578.362|Ksr2	880	42799	0.020147
KO_t0_1	ENSMUSG00000061578.363|Ksr2	1221	60544	0.0197685
KO_t0_1	ENSMUSG00000061578.364|Ksr2	1011	54879	0.0180891
KO_t0_1	ENSMUSG00000061578.365|Ksr2	463	21968	0.0206411
KO_t0_1	ENSMUSG00000061578.366|Ksr2	1944	94084	0.0202441
KO_t0_1	ENSMUSG00000061578.367|Ksr2	1278	56755	0.022022
KO_t0_1	ENSMUSG00000061578.368|Ksr2	2101	96440	0.0213211
KO_t0_1	ENSMUSG00000061578.369|Ksr2	1022	49174	0.0203602
KO_t0_1	ENSMUSG00000061578.370|Ksr2	519	23012	0.022056
KO_t0_1	ENSMUSG00000061578.371|Ksr2	1223	62051	0.0193286
KO_t0_1	ENSMUSG00000061578.372|Ksr2	1821	94448	0.0189157
KO_t0_1	ENSMUSG00000061578.373|Ksr2	999	48885	0.0200265
KO_t0_1	ENSMUSG00000061578.374|Ksr2	603	32864	0.0180177
KO_t0_1	ENSMUSG00000061578.375|Ksr2	901	47011	0.0188053
KO_t0_1	ENSMUSG00000061578.376|Ksr2	361	16359	0.0215909
KO_t0_1	ENSMUSG00000061578.377|Ksr2	308	19625	0.0154518
KO_t0_1	ENSMUSG00000061578.378|Ksr2	348	16515	0.0206369
KO_t0_1	ENSMUSG00000061578.379|Ksr2	378	19512	0.0190045
KO_t0_1	ENSMUSG00000061578.380|Ksr2	300	15378	0.0191351
KO_t0_1	ENSMUSG00000061578.381|Ksr2	415	19778	0.0205517
KO_t0_1	ENSMUSG00000061578.382|Ksr2	314	18084	0.0170671
KO_t0_1	ENSMUSG00000061578.383|Ksr2	290	13329	0.0212938
KO_t0_1	ENSMUSG00000061578.384|Ksr2	199	11720	0.016696
KO_t0_1	ENSMUSG00000061578.385|Ksr2	165	9647	0.0168161
KO_t0_1	ENSMUSG00000061578.386|Ksr2	271	14328	0.0185629
KO_t0_1	ENSMUSG00000061578.387|Ksr2	269	14658	0.018021
KO_t0_1	ENSMUSG00000061578.388|Ksr2	282	13615	0.0202921
KO_t0_1	ENSMUSG00000061578.389|Ksr2	506	26453	0.0187692
KO_t0_1	ENSMUSG00000061578.390|Ksr2	516	24591	0.020552
KO_t0_1	ENSMUSG00000061578.391|Ksr2	882	47881	0.0180875
KO_t0_1	ENSMUSG00000061578.392|Ksr2	1153	58940	0.0191869
KO_t0_1	ENSMUSG00000061578.393|Ksr2	1548	69410	0.0218157
KO_t0_1	ENSMUSG00000061578.394|Ksr2	621	36590	0.0166886
KO_t0_1	ENSMUSG00000061578.395|Ksr2	1258	65419	0.0188671
KO_t0_1	ENSMUSG00000061578.396|Ksr2	832	44063	0.0185321
KO_t0_1	ENSMUSG00000061578.397|Ksr2	689	33532	0.0201338
KO_t0_1	ENSMUSG00000061578.398|Ksr2	1035	57511	0.0176784
KO_t0_1	ENSMUSG00000061578.399|Ksr2	1299	61662	0.0206318
KO_t0_1	ENSMUSG00000061578.400|Ksr2	1191	58832	0.0198424
KO_t0_1	ENSMUSG00000061578.401|Ksr2	962	47874	0.0196986
KO_t0_1	ENSMUSG00000061578.402|Ksr2	1001	48683	0.0201473
KO_t0_1	ENSMUSG00000061578.403|Ksr2	1180	58845	0.0196585
KO_t0_1	ENSMUSG00000061578.404|Ksr2	1235	60940	0.0198633
KO_t0_1	ENSMUSG00000061578.405|Ksr2	1655	74116	0.0218421
KO_t0_1	ENSMUSG00000061578.406|Ksr2	1489	65039	0.0223816
KO_t0_1	ENSMUSG00000061578.407|Ksr2	1642	74552	0.0215503
KO_t0_1	ENSMUSG00000061578.408|Ksr2	2138	88204	0.0236656
KO_t0_1	ENSMUSG00000061578.409|Ksr2	2764	123221	0.0219391
KO_t0_1	ENSMUSG00000061578.410|Ksr2	2055	98353	0.0204665
KO_t0_1	ENSMUSG00000061578.411|Ksr2	970	43796	0.0216682
KO_t0_1	ENSMUSG00000061578.412|Ksr2	1956	88052	0.0217314
KO_t0_1	ENSMUSG00000061578.413|Ksr2	2631	120620	0.0213467
KO_t0_1	ENSMUSG00000061578.414|Ksr2	1824	84827	0.02105
KO_t0_1	ENSMUSG00000061578.415|Ksr2	2154	97262	0.0216665
KO_t0_1	ENSMUSG00000061578.416|Ksr2	2332	110675	0.0206359
KO_t0_1	ENSMUSG00000061578.417|Ksr2	1004	49681	0.0198086
KO_t0_1	ENSMUSG00000061578.418|Ksr2	921	41669	0.0216248
KO_t0_1	ENSMUSG00000061578.419|Ksr2	1859	82139	0.0221315
KO_t0_1	ENSMUSG00000061578.420|Ksr2	870	40781	0.0208879
KO_t0_1	ENSMUSG00000061578.421|Ksr2	1780	73506	0.0236432
KO_t0_1	ENSMUSG00000061578.422|Ksr2	1481	65162	0.0222229
KO_t0_1	ENSMUSG00000061578.423|Ksr2	981	42861	0.0223758
KO_t0_1	ENSMUSG00000061578.424|Ksr2	926	45758	0.0198355
KO_t0_1	ENSMUSG00000061578.425|Ksr2	1371	62027	0.0216253
KO_t0_1	ENSMUSG00000061578.426|Ksr2	769	41097	0.0183681
KO_t0_1	ENSMUSG00000061578.427|Ksr2	453	23948	0.0185648
KO_t0_1	ENSMUSG00000061578.428|Ksr2	1943	87456	0.021734
KO_t0_1	ENSMUSG00000061578.429|Ksr2	905	43490	0.0203852
KO_t0_1	ENSMUSG00000061578.430|Ksr2	915	47900	0.0187442
KO_t0_1	ENSMUSG00000061578.431|Ksr2	726	39471	0.018061
KO_t0_1	ENSMUSG00000061578.432|Ksr2	1057	53905	0.0192315
KO_t0_1	ENSMUSG00000061578.433|Ksr2	401	21791	0.0180696
KO_t0_1	ENSMUSG00000061578.434|Ksr2	200	11796	0.0166722
KO_t0_1	ENSMUSG00000061578.435|Ksr2	323	18349	0.0172986
KO_t0_1	ENSMUSG00000061578.436|Ksr2	1751	98015	0.0175511
KO_t0_1	ENSMUSG00000061578.437|Ksr2	1706	114611	0.0146668
KO_t0_1	ENSMUSG00000061578.438|Ksr2	2612	168684	0.0152485
KO_t0_1	ENSMUSG00000061578.439|Ksr2	2462	152637	0.0158737
KO_t0_1	ENSMUSG00000061578.440|Ksr2	4607	282897	0.0160241
KO_t0_1	ENSMUSG00000061578.441|Ksr2	7677	471402	0.0160245
KO_t0_1	ENSMUSG00000061578.442|Ksr2	6767	422045	0.0157808
KO_t0_1	ENSMUSG00000061578.443|Ksr2	2321	139744	0.0163376
KO_t0_1	ENSMUSG00000061578.444|Ksr2	2927	183249	0.0157217
KO_t0_1	ENSMUSG00000061578.445|Ksr2	2639	164043	0.0158325
KO_t0_1	ENSMUSG00000061578.446|Ksr2	3558	284450	0.0123538
KO_t0_1	ENSMUSG00000061578.447|Ksr2	4632	300036	0.0152034
KO_t0_1	ENSMUSG00000061578.448|Ksr2	9966	683491	0.0143715
KO_t0_1	ENSMUSG00000061578.449|Ksr2	3931	263898	0.0146773
KO_t0_1	ENSMUSG00000061578.450|Ksr2	6064	406431	0.0147008
KO_t0_1	ENSMUSG00000061578.451|Ksr2	4150	279018	0.0146556
KO_t0_1	ENSMUSG00000061578.452|Ksr2	2042	136125	0.0147792
KO_t0_1	ENSMUSG00000061578.453|Ksr2	1628	110124	0.014568
KO_t0_1	ENSMUSG00000061578.454|Ksr2	2264	147129	0.0151547
KO_t0_1	ENSMUSG00000061578.455|Ksr2	2294	155983	0.0144936
KO_t0_1	ENSMUSG00000061578.456|Ksr2	2605	161540	0.0158701
KO_t0_1	ENSMUSG00000061578.457|Ksr2	2573	165518	0.0153072
KO_t0_1	ENSMUSG00000061578.458|Ksr2	3070	190135	0.0158899
KO_t0_1	ENSMUSG00000061578.459|Ksr2	1502	94138	0.0157047
KO_t0_1	ENSMUSG00000061578.460|Ksr2	1697	102487	0.0162885
KO_t0_1	ENSMUSG00000061578.461|Ksr2	2617	159821	0.0161108
KO_t0_1	ENSMUSG00000061578.462|Ksr2	1567	97752	0.0157774
KO_t0_1	ENSMUSG00000061578.463|Ksr2	1857	131988	0.0138743
KO_t0_1	ENSMUSG00000061578.464|Ksr2	1510	103352	0.0143999
KO_t0_1	ENSMUSG00000061578.465|Ksr2	1663	113999	0.0143781
KO_t0_1	ENSMUSG00000061578.466|Ksr2	1977	157932	0.0123633
KO_t0_1	ENSMUSG00000061578.467|Ksr2	2129	159293	0.013189
KO_t0_1	ENSMUSG00000061578.468|Ksr2	1108	78467	0.013924
KO_t0_1	ENSMUSG00000061578.469|Ksr2	1639	107188	0.0150606
KO_t0_1	ENSMUSG00000061578.470|Ksr2	1644	120476	0.0134622
KO_t0_1	ENSMUSG00000061578.471|Ksr2	7086	475934	0.0146702
KO_t0_1	ENSMUSG00000061578.472|Ksr2	4915	345329	0.0140331
KO_t0_1	ENSMUSG00000061578.473|Ksr2	3559	265456	0.0132297
KO_t0_1	ENSMUSG00000061578.474|Ksr2	2536	186565	0.0134108
KO_t0_1	ENSMUSG00000061578.475|Ksr2	3047	219580	0.0136866
KO_t0_1	ENSMUSG00000061578.476|Ksr2	981	75331	0.0128551
KO_t0_1	ENSMUSG00000061578.477|Ksr2	1180	89582	0.013001
KO_t0_1	ENSMUSG00000061578.478|Ksr2	7	605	0.0114379
KO_t0_1	ENSMUSG00000061578.479|Ksr2	1	205	0.00485437
KO_t0_1	ENSMUSG00000061578.481|Ksr2	1	293	0.00340136
KO_t0_1	ENSMUSG00000061578.487|Ksr2	12	622	0.0189274
KO_t0_1	ENSMUSG00000061578.488|Ksr2	843	53656	0.0154682
KO_t0_1	ENSMUSG00000061578.489|Ksr2	670	44059	0.0149791
KO_t0_1	ENSMUSG00000061578.490|Ksr2	859	46721	0.0180538
KO_t0_1	ENSMUSG00000061578.491|Ksr2	2110	129059	0.0160861
KO_t0_1	ENSMUSG00000061578.492|Ksr2	962	56038	0.0168772
KO_t0_1	ENSMUSG00000061578.493|Ksr2	1114	58720	0.0186182
KO_t0_1	ENSMUSG00000061578.494|Ksr2	2502	137535	0.0178667
KO_t0_1	ENSMUSG00000061578.495|Ksr2	1413	70685	0.0195983
KO_t0_1	ENSMUSG00000061578.496|Ksr2	653	40757	0.0157691
KO_t0_1	ENSMUSG00000061578.497|Ksr2	873	46909	0.0182705
KO_t0_1	ENSMUSG00000061578.498|Ksr2	723	40289	0.017629
KO_t0_1	ENSMUSG00000061578.499|Ksr2	1549	86379	0.0176167
KO_t0_1	ENSMUSG00000061578.500|Ksr2	1684	104939	0.015794
KO_t0_1	ENSMUSG00000061578.501|Ksr2	1427	75744	0.0184914
KO_t0_1	ENSMUSG00000061578.502|Ksr2	1153	61923	0.0182795
KO_t0_1	ENSMUSG00000061578.503|Ksr2	1180	56697	0.0203881
KO_t0_1	ENSMUSG00000061578.504|Ksr2	873	47003	0.0182346
KO_t0_1	ENSMUSG00000061578.505|Ksr2	544	29249	0.0182593
KO_t0_1	ENSMUSG00000061578.506|Ksr2	23	1326	0.0170497
KO_t0_1	ENSMUSG00000061578.507|Ksr2	3	232	0.012766
KO_t0_1	ENSMUSG00000061578.515|Ksr2	0	45	0
KO_t0_1	ENSMUSG00000061578.516|Ksr2	34	1825	0.0182894
KO_t0_1	ENSMUSG00000061578.517|Ksr2	820	40750	0.0197258
KO_t0_1	ENSMUSG00000061578.518|Ksr2	1114	56433	0.0193581
KO_t0_1	ENSMUSG00000061578.519|Ksr2	1240	57905	0.0209654
KO_t0_1	ENSMUSG00000061578.520|Ksr2	675	35692	0.0185608
KO_t0_1	ENSMUSG00000061578.521|Ksr2	546	27971	0.0191465
KO_t0_1	ENSMUSG00000061578.522|Ksr2	983	43408	0.0221441
KO_t0_1	ENSMUSG00000061578.523|Ksr2	800	35677	0.0219316
KO_t0_1	ENSMUSG00000061578.524|Ksr2	536	24680	0.0212563
KO_t0_1	ENSMUSG00000061578.525|Ksr2	653	29196	0.0218768
KO_t0_1	ENSMUSG00000061578.526|Ksr2	557	27091	0.0201461
KO_t0_1	ENSMUSG00000061578.527|Ksr2	592	27253	0.0212605
KO_t0_1	ENSMUSG00000061578.528|Ksr2	1011	45207	0.0218746
KO_t0_1	ENSMUSG00000061578.529|Ksr2	909	45309	0.0196677
KO_t0_1	ENSMUSG00000061578.530|Ksr2	1440	73051	0.0193312
KO_t0_1	ENSMUSG00000061578.531|Ksr2	1094	53933	0.0198811
KO_t0_1	ENSMUSG00000061578.532|Ksr2	1839	88484	0.0203603
KO_t0_1	ENSMUSG00000061578.533|Ksr2	1521	78651	0.0189717
KO_t0_1	ENSMUSG00000061578.534|Ksr2	1255	56972	0.0215536
KO_t0_1	ENSMUSG00000061578.535|Ksr2	1245	54702	0.0222532
KO_t0_1	ENSMUSG00000061578.536|Ksr2	619	29299	0.0206899
KO_t0_1	ENSMUSG00000061578.537|Ksr2	1175	57072	0.0201727
KO_t0_1	ENSMUSG00000061578.538|Ksr2	1386	73501	0.0185079
KO_t0_1	ENSMUSG00000061578.539|Ksr2	1592	76265	0.0204477
KO_t0_1	ENSMUSG00000061578.540|Ksr2	2511	109643	0.0223889
KO_t0_1	ENSMUSG00000061578.541|Ksr2	2579	109665	0.0229767
KO_t0_1	ENSMUSG00000061578.542|Ksr2	3437	148580	0.0226093
KO_t0_1	ENSMUSG00000061578.543|Ksr2	931	41551	0.0219152
KO_t0_1	ENSMUSG00000061578.544|Ksr2	1415	61623	0.0224468
KO_t0_1	ENSMUSG00000061578.545|Ksr2	991	44325	0.0218687
KO_t0_1	ENSMUSG00000061578.546|Ksr2	1089	53907	0.0198014
KO_t0_1	ENSMUSG00000061578.547|Ksr2	659	31300	0.0206202
KO_t0_1	ENSMUSG00000061578.548|Ksr2	2086	100446	0.0203449
KO_t0_1	ENSMUSG00000061578.549|Ksr2	1762	84816	0.0203516
KO_t0_1	ENSMUSG00000061578.550|Ksr2	2537	125536	0.019809
KO_t0_1	ENSMUSG00000061578.551|Ksr2	2060	108032	0.0187116
KO_t0_1	ENSMUSG00000061578.552|Ksr2	2946	141303	0.020423
KO_t0_1	ENSMUSG00000061578.553|Ksr2	1714	98401	0.0171203
KO_t0_1	ENSMUSG00000061578.554|Ksr2	1593	81733	0.0191177
KO_t0_1	ENSMUSG00000061578.555|Ksr2	1672	81570	0.020086
KO_t0_1	ENSMUSG00000061578.556|Ksr2	898	50491	0.0174746
KO_t0_1	ENSMUSG00000061578.557|Ksr2	733	34936	0.0205501
KO_t0_1	ENSMUSG00000061578.558|Ksr2	246	11397	0.0211286
KO_t0_1	ENSMUSG00000061578.559|Ksr2	292	14928	0.0191853
KO_t0_1	ENSMUSG00000061578.560|Ksr2	127	4646	0.026608
KO_t0_1	ENSMUSG00000061578.561|Ksr2	176	8465	0.020368
KO_t0_1	ENSMUSG00000061578.562|Ksr2	93	4174	0.0217952
KO_t0_1	ENSMUSG00000061578.563|Ksr2	167	6938	0.0235046
KO_t0_1	ENSMUSG00000061578.564|Ksr2	316	15653	0.0197883
KO_t0_1	ENSMUSG00000061578.565|Ksr2	337	15699	0.0210152
KO_t0_1	ENSMUSG00000061578.566|Ksr2	154	6920	0.0217699
KO_t0_1	ENSMUSG00000061578.567|Ksr2	257	10467	0.0239649
KO_t0_1	ENSMUSG00000061578.568|Ksr2	504	23324	0.0211516
KO_t0_1	ENSMUSG00000061578.569|Ksr2	546	22570	0.02362
KO_t0_1	ENSMUSG00000061578.570|Ksr2	499	23634	0.0206771
KO_t0_1	ENSMUSG00000061578.571|Ksr2	243	11227	0.0211857
KO_t0_1	ENSMUSG00000061578.572|Ksr2	217	9516	0.0222953
KO_t0_1	ENSMUSG00000061578.573|Ksr2	118	5627	0.0205396
KO_t0_1	ENSMUSG00000061578.574|Ksr2	211	10548	0.0196115
KO_t0_1	ENSMUSG00000061578.575|Ksr2	119	6112	0.0190981
KO_t0_1	ENSMUSG00000061578.576|Ksr2	741	41682	0.0174669
KO_t0_1	ENSMUSG00000061578.577|Ksr2	221	10641	0.0203462
KO_t0_1	ENSMUSG00000061578.578|Ksr2	195	9101	0.0209768
KO_t0_1	ENSMUSG00000061578.579|Ksr2	183	10999	0.0163656
KO_t0_1	ENSMUSG00000061578.580|Ksr2	195	10155	0.0188406
KO_t0_1	ENSMUSG00000061578.581|Ksr2	506	21981	0.0225019
KO_t0_1	ENSMUSG00000061578.582|Ksr2	708	40474	0.017192
KO_t0_1	ENSMUSG00000061578.583|Ksr2	773	37517	0.020188
KO_t0_1	ENSMUSG00000061578.584|Ksr2	818	45794	0.0175491
KO_t0_1	ENSMUSG00000061578.585|Ksr2	1406	81122	0.0170366
KO_t0_1	ENSMUSG00000061578.586|Ksr2	797	42145	0.0185599
KO_t0_1	ENSMUSG00000061578.587|Ksr2	351	19965	0.017277
KO_t0_1	ENSMUSG00000061578.588|Ksr2	498	28287	0.0173007
KO_t0_1	ENSMUSG00000061578.589|Ksr2	1150	54756	0.0205702
KO_t0_1	ENSMUSG00000061578.590|Ksr2	361	20375	0.0174093
KO_t0_1	ENSMUSG00000061578.591|Ksr2	428	22075	0.0190197
KO_t0_1	ENSMUSG00000061578.592|Ksr2	878	41484	0.0207261
KO_t0_1	ENSMUSG00000061578.593|Ksr2	603	29492	0.0200366
KO_t0_1	ENSMUSG00000061578.594|Ksr2	1036	53534	0.0189848
KO_t0_1	ENSMUSG00000061578.595|Ksr2	929	46139	0.0197374
KO_t0_1	ENSMUSG00000061578.596|Ksr2	487	23528	0.020279
KO_t0_1	ENSMUSG00000061578.597|Ksr2	1491	69108	0.0211193
KO_t0_1	ENSMUSG00000061578.598|Ksr2	585	28389	0.0201905
KO_t0_1	ENSMUSG00000061578.599|Ksr2	1327	71689	0.0181741
KO_t0_1	ENSMUSG00000061578.600|Ksr2	631	35473	0.0174773
KO_t0_1	ENSMUSG00000061578.601|Ksr2	694	39733	0.0171667
KO_t0_1	ENSMUSG00000061578.602|Ksr2	1006	54096	0.0182571
KO_t0_1	ENSMUSG00000061578.603|Ksr2	1063	59941	0.0174251
KO_t0_1	ENSMUSG00000061578.604|Ksr2	801	42809	0.0183673
KO_t0_1	ENSMUSG00000061578.605|Ksr2	581	33874	0.0168626
KO_t0_1	ENSMUSG00000061578.606|Ksr2	763	49172	0.0152799
KO_t0_1	ENSMUSG00000061578.607|Ksr2	924	49465	0.0183373
KO_t0_1	ENSMUSG00000061578.608|Ksr2	1922	125700	0.0150601
KO_t0_1	ENSMUSG00000061578.609|Ksr2	806	50683	0.0156538
KO_t0_1	ENSMUSG00000061578.610|Ksr2	1038	66757	0.0153109
KO_t0_1	ENSMUSG00000061578.611|Ksr2	1472	95264	0.0152167
KO_t0_1	ENSMUSG00000061578.612|Ksr2	1192	79753	0.014726
KO_t0_1	ENSMUSG00000061578.613|Ksr2	809	50923	0.0156383
KO_t0_1	ENSMUSG00000061578.614|Ksr2	1127	78166	0.0142131
KO_t0_1	ENSMUSG00000061578.615|Ksr2	905	61178	0.0145773
KO_t0_1	ENSMUSG00000061578.616|Ksr2	942	53663	0.0172512
KO_t0_1	ENSMUSG00000061578.617|Ksr2	856	54549	0.0154499
KO_t0_1	ENSMUSG00000061578.618|Ksr2	893	55722	0.0157732
KO_t0_1	ENSMUSG00000061578.619|Ksr2	993	61692	0.0158411
KO_t0_1	ENSMUSG00000061578.620|Ksr2	120	7204	0.0163845
KO_t0_1	ENSMUSG00000061578.621|Ksr2	0	106	0
KO_t0_1	ENSMUSG00000061578.622|Ksr2	0	102	0
KO_t0_1	ENSMUSG00000061578.623|Ksr2	16	1053	0.0149673
KO_t0_1	ENSMUSG00000061578.624|Ksr2	380	21605	0.0172845
KO_t0_1	ENSMUSG00000061578.625|Ksr2	1000	61204	0.0160761
KO_t0_1	ENSMUSG00000061578.626|Ksr2	810	50437	0.0158058
KO_t0_1	ENSMUSG00000061578.627|Ksr2	1533	87543	0.01721
KO_t0_1	ENSMUSG00000061578.628|Ksr2	1101	63385	0.0170735
KO_t0_1	ENSMUSG00000061578.629|Ksr2	1003	61728	0.0159889
KO_t0_1	ENSMUSG00000061578.630|Ksr2	1456	89393	0.0160266
KO_t0_1	ENSMUSG00000061578.631|Ksr2	555	32622	0.0167285
KO_t0_1	ENSMUSG00000061578.632|Ksr2	900	57167	0.0154993
KO_t0_1	ENSMUSG00000061578.633|Ksr2	480	42914	0.0110614
KO_t0_1	ENSMUSG00000061578.634|Ksr2	785	45933	0.0168029
KO_t0_1	ENSMUSG00000061578.635|Ksr2	260	36209	0.00712934
KO_t0_1	ENSMUSG00000061578.636|Ksr2	338	44557	0.00752868
KO_t0_1	ENSMUSG00000061578.637|Ksr2	901	103263	0.00864982
KO_t0_1	ENSMUSG00000061578.638|Ksr2	609	71219	0.00847859
KO_t0_1	ENSMUSG00000061578.639|Ksr2	603	66856	0.00893876
KO_t0_1	ENSMUSG00000061578.640|Ksr2	545	62065	0.00870468
KO_t0_1	ENSMUSG00000061578.641|Ksr2	701	74918	0.00927016
KO_t0_1	ENSMUSG00000061578.642|Ksr2	317	33270	0.00943818
KO_t0_1	ENSMUSG00000061578.643|Ksr2	314	32686	0.00951515
KO_t0_1	ENSMUSG00000061578.644|Ksr2	478	43316	0.0109147
KO_t0_1	ENSMUSG00000061578.645|Ksr2	251	21276	0.0116598
KO_t0_1	ENSMUSG00000061578.646|Ksr2	304	20429	0.0146626
KO_t0_1	ENSMUSG00000061578.647|Ksr2	386	30735	0.0124032
KO_t0_1	ENSMUSG00000061578.648|Ksr2	430	37256	0.0114101
KO_t0_1	ENSMUSG00000061578.649|Ksr2	410	29587	0.013668
KO_t0_1	ENSMUSG00000061578.650|Ksr2	504	42138	0.0118193
KO_t0_1	ENSMUSG00000061578.651|Ksr2	343	27501	0.0123186
KO_t0_1	ENSMUSG00000061578.652|Ksr2	365	27976	0.0128789
KO_t0_1	ENSMUSG00000061578.653|Ksr2	379	28267	0.0132305
KO_t0_1	ENSMUSG00000061578.654|Ksr2	325	30275	0.0106209
KO_t0_1	ENSMUSG00000061578.655|Ksr2	374	32703	0.011307
KO_t0_1	ENSMUSG00000061578.656|Ksr2	589	48857	0.011912
KO_t0_1	ENSMUSG00000061578.657|Ksr2	312	30553	0.0101085
KO_t0_1	ENSMUSG00000061578.658|Ksr2	414	33831	0.0120894
KO_t0_1	ENSMUSG00000061578.659|Ksr2	5	556	0.00891266
KO_t0_1	ENSMUSG00000061578.660|Ksr2	4	224	0.0175439
KO_t0_1	ENSMUSG00000061578.661|Ksr2	94	7047	0.0131634
KO_t0_1	ENSMUSG00000061578.662|Ksr2	323	33127	0.0096562
KO_t0_1	ENSMUSG00000061578.663|Ksr2	365	41612	0.00869524
KO_t0_1	ENSMUSG00000061578.664|Ksr2	417	42916	0.00962315
KO_t0_1	ENSMUSG00000061578.665|Ksr2	297	36428	0.00808713
KO_t0_1	ENSMUSG00000061578.666|Ksr2	417	48785	0.00847527
KO_t0_1	ENSMUSG00000061578.667|Ksr2	408	46559	0.00868695
KO_t0_1	ENSMUSG00000061578.668|Ksr2	719	69539	0.0102337
KO_t0_1	ENSMUSG00000061578.669|Ksr2	940	87367	0.0106447
KO_t0_1	ENSMUSG00000061578.670|Ksr2	360	39423	0.00904909
KO_t0_1	ENSMUSG00000061578.671|Ksr2	669	73287	0.00904592
KO_t0_1	ENSMUSG00000061578.672|Ksr2	991	76860	0.0127294
KO_t0_1	ENSMUSG00000061578.673|Ksr2	1152	89424	0.0127186
KO_t0_1	ENSMUSG00000061578.674|Ksr2	1569	97536	0.0158317
KO_t0_1	ENSMUSG00000061578.675|Ksr2	1204	80372	0.0147592
KO_t0_1	ENSMUSG00000061578.676|Ksr2	1521	85287	0.0175214
KO_t0_1	ENSMUSG00000061578.677|Ksr2	1871	105599	0.0174095
KO_t0_1	ENSMUSG00000061578.678|Ksr2	1155	68966	0.0164715
KO_t0_1	ENSMUSG00000061578.679|Ksr2	1332	68706	0.0190182
KO_t0_1	ENSMUSG00000061578.680|Ksr2	2959	145004	0.0199982
KO_t0_1	ENSMUSG00000061578.681|Ksr2	2121	106780	0.0194764
KO_t0_1	ENSMUSG00000061578.682|Ksr2	2004	106556	0.0184598
KO_t0_1	ENSMUSG00000061578.683|Ksr2	1713	83691	0.0200576
KO_t0_1	ENSMUSG00000061578.684|Ksr2	996	48629	0.0200705
KO_t0_1	ENSMUSG00000061578.685|Ksr2	1796	95490	0.018461
KO_t0_1	ENSMUSG00000061578.690|Ksr2	1	109	0.00909091
KO_t0_1	ENSMUSG00000061578.691|Ksr2	14	769	0.0178799
KO_t0_1	ENSMUSG00000061578.692|Ksr2	1444	74533	0.0190058
KO_t0_1	ENSMUSG00000061578.693|Ksr2	2277	131235	0.0170546
KO_t0_1	ENSMUSG00000061578.694|Ksr2	1804	92929	0.019043
KO_t0_1	ENSMUSG00000061578.695|Ksr2	1214	73276	0.0162975
KO_t0_1	ENSMUSG00000061578.696|Ksr2	5770	303419	0.0186617
KO_t0_1	ENSMUSG00000061578.697|Ksr2	1393	67682	0.0201665
KO_t0_1	ENSMUSG00000061578.698|Ksr2	2054	106896	0.0188527
KO_t0_1	ENSMUSG00000061578.699|Ksr2	2262	121185	0.0183237
KO_t0_1	ENSMUSG00000061578.700|Ksr2	1259	72498	0.0170696
KO_t0_1	ENSMUSG00000061578.701|Ksr2	1233	70866	0.0171015
KO_t0_1	ENSMUSG00000061578.702|Ksr2	1744	92748	0.0184566
KO_t0_1	ENSMUSG00000061578.703|Ksr2	1304	74351	0.0172361
KO_t0_1	ENSMUSG00000061578.704|Ksr2	1764	97478	0.0177747
KO_t0_1	ENSMUSG00000061578.705|Ksr2	2449	131906	0.0182278
KO_t0_1	ENSMUSG00000061578.706|Ksr2	3623	187574	0.018949
KO_t0_1	ENSMUSG00000061578.707|Ksr2	3386	195969	0.0169848
KO_t0_1	ENSMUSG00000061578.708|Ksr2	1388	72924	0.018678
KO_t0_1	ENSMUSG00000061578.709|Ksr2	1571	86651	0.0178073
KO_t0_1	ENSMUSG00000061578.710|Ksr2	1866	99039	0.0184926
KO_t0_1	ENSMUSG00000061578.711|Ksr2	2935	146418	0.0196514
KO_t0_1	ENSMUSG00000061578.712|Ksr2	1685	88596	0.0186639
KO_t0_1	ENSMUSG00000061578.713|Ksr2	2278	119607	0.0186897
KO_t0_1	ENSMUSG00000061578.714|Ksr2	929	50792	0.0179618
KO_t0_1	ENSMUSG00000061578.715|Ksr2	1038	58453	0.017448
KO_t0_1	ENSMUSG00000061578.716|Ksr2	2637	133698	0.0193421
KO_t0_1	ENSMUSG00000061578.717|Ksr2	1727	90492	0.0187272
KO_t0_1	ENSMUSG00000061578.718|Ksr2	1546	86214	0.0176162
KO_t0_1	ENSMUSG00000061578.719|Ksr2	2378	125972	0.0185275
KO_t0_1	ENSMUSG00000061578.720|Ksr2	1554	85544	0.017842
KO_t0_1	ENSMUSG00000061578.721|Ksr2	3440	177027	0.0190617
KO_t0_1	ENSMUSG00000061578.722|Ksr2	2050	107477	0.0187168
KO_t0_1	ENSMUSG00000061578.723|Ksr2	1308	72834	0.0176418
KO_t0_1	ENSMUSG00000061578.724|Ksr2	1637	89344	0.0179928
KO_t0_1	ENSMUSG00000061578.725|Ksr2	1737	96273	0.0177227
KO_t0_1	ENSMUSG00000061578.726|Ksr2	1322	70580	0.0183861
KO_t0_1	ENSMUSG00000061578.727|Ksr2	2248	114991	0.0191745
KO_t0_1	ENSMUSG00000061578.728|Ksr2	992	59220	0.0164751
KO_t0_1	ENSMUSG00000061578.729|Ksr2	874	51304	0.0167504
KO_t0_1	ENSMUSG00000061578.730|Ksr2	1194	63228	0.018534
KO_t0_1	ENSMUSG00000061578.731|Ksr2	4208	222625	0.0185511
KO_t0_1	ENSMUSG00000061578.732|Ksr2	1673	97143	0.0169305
KO_t0_1	ENSMUSG00000061578.733|Ksr2	1358	71882	0.0185418
KO_t0_1	ENSMUSG00000061578.734|Ksr2	1942	112827	0.0169209
KO_t0_1	ENSMUSG00000061578.735|Ksr2	1044	53379	0.0191831
KO_t0_1	ENSMUSG00000061578.736|Ksr2	1325	77371	0.0168369
KO_t0_1	ENSMUSG00000061578.737|Ksr2	1009	53093	0.01865
KO_t0_1	ENSMUSG00000061578.738|Ksr2	1305	70431	0.0181917
KO_t0_1	ENSMUSG00000061578.739|Ksr2	1247	66954	0.0182842
KO_t0_1	ENSMUSG00000061578.740|Ksr2	2347	109440	0.0209953
KO_t0_1	ENSMUSG00000061578.741|Ksr2	1483	73981	0.0196518
KO_t0_1	ENSMUSG00000061578.742|Ksr2	2063	99356	0.0203414
KO_t0_1	ENSMUSG00000061578.743|Ksr2	1136	59044	0.0188767
KO_t0_1	ENSMUSG00000061578.744|Ksr2	1276	65835	0.0190133
KO_t0_1	ENSMUSG00000061578.745|Ksr2	970	50026	0.0190211
KO_t0_1	ENSMUSG00000061578.746|Ksr2	1117	59286	0.0184925
KO_t0_1	ENSMUSG00000061578.747|Ksr2	1100	59084	0.0182773
KO_t0_1	ENSMUSG00000061578.748|Ksr2	1591	78311	0.0199119
KO_t0_1	ENSMUSG00000061578.749|Ksr2	1596	85424	0.0183406
KO_t0_1	ENSMUSG00000061578.750|Ksr2	1322	68798	0.0188534
KO_t0_1	ENSMUSG00000061578.751|Ksr2	645	31491	0.0200709
KO_t0_1	ENSMUSG00000061578.752|Ksr2	2174	104158	0.0204454
KO_t0_1	ENSMUSG00000061578.753|Ksr2	1342	57864	0.0226666
KO_t0_1	ENSMUSG00000061578.754|Ksr2	64	3950	0.0159442
KO_t0_1	ENSMUSG00000061578.755|Ksr2	1848	92848	0.0195151
KO_t0_1	ENSMUSG00000061578.756|Ksr2	1204	61811	0.0191066
KO_t0_1	ENSMUSG00000061578.757|Ksr2	2907	147219	0.0193637
KO_t0_1	ENSMUSG00000061578.758|Ksr2	3442	177656	0.0190063
KO_t0_1	ENSMUSG00000061578.759|Ksr2	1383	69673	0.0194635
KO_t0_1	ENSMUSG00000061578.760|Ksr2	1918	107260	0.0175676
KO_t0_1	ENSMUSG00000061578.761|Ksr2	2283	123978	0.0180816
KO_t0_1	ENSMUSG00000061578.762|Ksr2	1974	110087	0.0176154
KO_t0_1	ENSMUSG00000061578.763|Ksr2	1765	96710	0.0179233
KO_t0_1	ENSMUSG00000061578.764|Ksr2	2701	138824	0.019085
KO_t0_1	ENSMUSG00000061578.765|Ksr2	1145	58136	0.0193148
KO_t0_1	ENSMUSG00000061578.766|Ksr2	3620	191823	0.018522
KO_t0_1	ENSMUSG00000061578.767|Ksr2	3552	188372	0.0185073
KO_t0_1	ENSMUSG00000061578.768|Ksr2	4164	214241	0.0190655
KO_t0_1	ENSMUSG00000061578.769|Ksr2	4223	223708	0.0185275
KO_t0_1	ENSMUSG00000061578.770|Ksr2	1395	80232	0.0170899
KO_t0_1	ENSMUSG00000061578.771|Ksr2	4333	214983	0.0197569
KO_t0_1	ENSMUSG00000061578.772|Ksr2	4512	241467	0.018343
KO_t0_1	ENSMUSG00000061578.773|Ksr2	7157	367221	0.019117
KO_t0_1	ENSMUSG00000061578.774|Ksr2	6048	318925	0.0186108
KO_t0_1	ENSMUSG00000061578.775|Ksr2	2457	133761	0.0180373
KO_t0_1	ENSMUSG00000061578.776|Ksr2	2783	153728	0.0177815
KO_t0_1	ENSMUSG00000061578.777|Ksr2	1586	80792	0.0192527
KO_t0_1	ENSMUSG00000061578.778|Ksr2	1344	71275	0.0185076
KO_t0_1	ENSMUSG00000061578.779|Ksr2	2885	149509	0.0189312
KO_t0_1	ENSMUSG00000061578.780|Ksr2	2647	137839	0.0188417
KO_t0_1	ENSMUSG00000061578.781|Ksr2	2768	144827	0.018754
KO_t0_1	ENSMUSG00000061578.782|Ksr2	2892	152890	0.0185644
KO_t0_1	ENSMUSG00000061578.783|Ksr2	3886	198353	0.0192149
KO_t0_1	ENSMUSG00000061578.784|Ksr2	4867	255337	0.0187046
KO_t0_1	ENSMUSG00000061578.785|Ksr2	3859	211234	0.0179411
KO_t0_1	ENSMUSG00000061578.786|Ksr2	3812	195817	0.0190954
KO_t0_1	ENSMUSG00000061578.787|Ksr2	3949	200307	0.0193336
KO_t0_1	ENSMUSG00000061578.788|Ksr2	4940	237834	0.0203481
KO_t0_1	ENSMUSG00000061578.789|Ksr2	6145	291579	0.0206399
KO_t0_1	ENSMUSG00000061578.790|Ksr2	10752	568404	0.0185649
KO_t0_1	ENSMUSG00000061578.791|Ksr2	6055	296392	0.02002
KO_t0_1	ENSMUSG00000061578.792|Ksr2	6048	300197	0.0197489
KO_t0_1	ENSMUSG00000061578.793|Ksr2	5833	264882	0.0215466
KO_t0_1	ENSMUSG00000061578.794|Ksr2	4970	232729	0.0209088
KO_t0_1	ENSMUSG00000061578.795|Ksr2	1650	75889	0.0212796
KO_t0_1	ENSMUSG00000061578.796|Ksr2	1372	72736	0.0185135
KO_t0_1	ENSMUSG00000061578.797|Ksr2	1697	94894	0.0175689
KO_t0_1	ENSMUSG00000061578.798|Ksr2	2059	117643	0.017201
KO_t0_1	ENSMUSG00000061578.799|Ksr2	1986	110103	0.0177181
KO_t0_1	ENSMUSG00000061578.800|Ksr2	3284	186346	0.0173179
KO_t0_1	ENSMUSG00000061578.801|Ksr2	1410	71914	0.0192297
KO_t0_1	ENSMUSG00000061578.802|Ksr2	1694	83177	0.0199597
KO_t0_1	ENSMUSG00000061578.803|Ksr2	2409	125520	0.0188308
KO_t0_1	ENSMUSG00000061578.804|Ksr2	1855	95856	0.0189846
KO_t0_1	ENSMUSG00000061578.805|Ksr2	1594	87588	0.0178736
KO_t0_1	ENSMUSG00000061578.806|Ksr2	871	48263	0.017727
KO_t0_1	ENSMUSG00000061578.807|Ksr2	1409	72308	0.0191136
KO_t0_1	ENSMUSG00000061578.808|Ksr2	1855	116074	0.0157298
KO_t0_1	ENSMUSG00000061578.809|Ksr2	981	62451	0.0154654
KO_t0_1	ENSMUSG00000061578.810|Ksr2	1081	63294	0.0167922
KO_t0_1	ENSMUSG00000061578.811|Ksr2	1598	89977	0.0174502
KO_t0_1	ENSMUSG00000061578.812|Ksr2	735	39799	0.0181329
KO_t0_1	ENSMUSG00000061578.813|Ksr2	288	16724	0.0169292
KO_t0_1	ENSMUSG00000061578.814|Ksr2	642	39227	0.0161027
KO_t0_1	ENSMUSG00000061578.815|Ksr2	360	24054	0.0147456
KO_t0_1	ENSMUSG00000061578.816|Ksr2	1397	83663	0.0164237
KO_t0_1	ENSMUSG00000061578.817|Ksr2	810	42934	0.0185168
KO_t0_1	ENSMUSG00000061578.818|Ksr2	662	33940	0.0191318
KO_t0_1	ENSMUSG00000061578.819|Ksr2	2069	115976	0.0175272
KO_t0_1	ENSMUSG00000061578.820|Ksr2	1007	52978	0.0186533
KO_t0_1	ENSMUSG00000061578.821|Ksr2	738	38834	0.0186496
KO_t0_1	ENSMUSG00000061578.822|Ksr2	729	37448	0.0190953
KO_t0_1	ENSMUSG00000061578.823|Ksr2	1217	65081	0.0183565
KO_t0_1	ENSMUSG00000061578.824|Ksr2	606	31274	0.0190088
KO_t0_1	ENSMUSG00000061578.825|Ksr2	2126	110044	0.0189534
KO_t0_1	ENSMUSG00000061578.826|Ksr2	792	39300	0.0197546
KO_t0_1	ENSMUSG00000061578.827|Ksr2	737	34773	0.0207547
KO_t0_1	ENSMUSG00000061578.828|Ksr2	980	45452	0.0211061
KO_t0_1	ENSMUSG00000061578.829|Ksr2	1552	78282	0.0194403
KO_t0_1	ENSMUSG00000061578.830|Ksr2	1643	93238	0.0173164
KO_t0_1	ENSMUSG00000061578.831|Ksr2	1062	53052	0.0196252
KO_t0_1	ENSMUSG00000061578.832|Ksr2	1992	102046	0.0191469
KO_t0_1	ENSMUSG00000061578.833|Ksr2	1625	83665	0.0190526
KO_t0_1	ENSMUSG00000061578.834|Ksr2	1662	90348	0.0180633
KO_t0_1	ENSMUSG00000061578.835|Ksr2	1260	71076	0.0174187
KO_t0_1	ENSMUSG00000061578.836|Ksr2	3320	182694	0.0178481
KO_t0_1	ENSMUSG00000061578.837|Ksr2	1215	68979	0.0173092
KO_t0_1	ENSMUSG00000061578.838|Ksr2	1769	90459	0.0191807
KO_t0_1	ENSMUSG00000061578.839|Ksr2	2905	157153	0.0181497
KO_t0_1	ENSMUSG00000061578.840|Ksr2	3519	196547	0.0175892
KO_t0_1	ENSMUSG00000061578.841|Ksr2	2920	157188	0.0182377
KO_t0_1	ENSMUSG00000061578.842|Ksr2	3266	160898	0.0198947
KO_t0_1	ENSMUSG00000061578.843|Ksr2	2185	117008	0.0183316
KO_t0_1	ENSMUSG00000061578.844|Ksr2	1179	75099	0.0154566
KO_t0_1	ENSMUSG00000061578.845|Ksr2	5569	285542	0.0191302
KO_t0_1	ENSMUSG00000061578.846|Ksr2	3187	175528	0.0178329
KO_t0_1	ENSMUSG00000061578.847|Ksr2	1747	96734	0.0177395
KO_t0_1	ENSMUSG00000061578.848|Ksr2	4888	249704	0.0191993
KO_t0_1	ENSMUSG00000061578.849|Ksr2	1817	86078	0.0206724
KO_t0_1	ENSMUSG00000061578.850|Ksr2	1734	82116	0.0206798
KO_t0_1	ENSMUSG00000061578.851|Ksr2	2075	99517	0.0204248
KO_t0_1	ENSMUSG00000061578.852|Ksr2	1334	62984	0.0207407
KO_t0_1	ENSMUSG00000061578.853|Ksr2	892	42090	0.0207529
KO_t0_1	ENSMUSG00000061578.854|Ksr2	894	42680	0.0205168
KO_t0_1	ENSMUSG00000061578.855|Ksr2	952	51659	0.0180951
KO_t0_1	ENSMUSG00000061578.856|Ksr2	2114	112172	0.0184975
KO_t0_1	ENSMUSG00000061578.857|Ksr2	1122	55553	0.0197971
KO_t0_1	ENSMUSG00000061578.858|Ksr2	1175	56862	0.0202457
KO_t0_1	ENSMUSG00000061578.859|Ksr2	1117	56652	0.0193356
KO_t0_1	ENSMUSG00000061578.860|Ksr2	1393	72292	0.0189048
KO_t0_1	ENSMUSG00000061578.861|Ksr2	347	16582	0.0204974
KO_t0_1	ENSMUSG00000061578.862|Ksr2	1476	81470	0.0177947
KO_t0_1	ENSMUSG00000061578.863|Ksr2	907	48689	0.0182878
KO_t0_1	ENSMUSG00000061578.864|Ksr2	1965	94539	0.0203619
KO_t0_1	ENSMUSG00000061578.865|Ksr2	1188	63899	0.0182525
KO_t0_1	ENSMUSG00000061578.866|Ksr2	1462	72923	0.0196545
KO_t0_1	ENSMUSG00000061578.867|Ksr2	1626	84384	0.0189048
KO_t0_1	ENSMUSG00000061578.868|Ksr2	1493	76587	0.0191214
KO_t0_1	ENSMUSG00000061578.869|Ksr2	1073	54809	0.0192012
KO_t0_1	ENSMUSG00000061578.870|Ksr2	2186	119571	0.0179538
KO_t0_1	ENSMUSG00000061578.871|Ksr2	1477	83500	0.0173812
KO_t0_1	ENSMUSG00000061578.872|Ksr2	1901	95254	0.0195667
KO_t0_1	ENSMUSG00000061578.873|Ksr2	515	27597	0.0183196
KO_t0_1	ENSMUSG00000061578.874|Ksr2	193	9690	0.0195285
KO_t0_1	ENSMUSG00000061578.875|Ksr2	1823	89791	0.0198987
KO_t0_1	ENSMUSG00000061578.876|Ksr2	2447	116949	0.0204948
KO_t0_1	ENSMUSG00000061578.877|Ksr2	2241	112767	0.0194856
KO_t0_1	ENSMUSG00000061578.878|Ksr2	975	47509	0.0201097
KO_t0_1	ENSMUSG00000061578.879|Ksr2	2002	99692	0.0196865
KO_t0_1	ENSMUSG00000061578.880|Ksr2	945	45149	0.0205016
KO_t0_1	ENSMUSG00000061578.881|Ksr2	1320	60187	0.021461
KO_t0_1	ENSMUSG00000061578.882|Ksr2	580	29046	0.0195774
KO_t0_1	ENSMUSG00000061578.883|Ksr2	355	14030	0.0246785
KO_t0_1	ENSMUSG00000061578.884|Ksr2	657	27804	0.0230842
KO_t0_1	ENSMUSG00000061578.885|Ksr2	777	38009	0.020033
KO_t0_1	ENSMUSG00000061578.886|Ksr2	1005	49550	0.0198793
KO_t0_1	ENSMUSG00000061578.887|Ksr2	553	25873	0.0209264
KO_t0_1	ENSMUSG00000061578.888|Ksr2	350	17178	0.0199681
KO_t0_1	ENSMUSG00000061578.889|Ksr2	788	35886	0.0214866
KO_t0_1	ENSMUSG00000061578.890|Ksr2	392	21704	0.0177408
KO_t0_1	ENSMUSG00000061578.891|Ksr2	314	17013	0.018122
KO_t0_1	ENSMUSG00000061578.892|Ksr2	641	37490	0.0168105
KO_t0_1	ENSMUSG00000061578.893|Ksr2	508	27548	0.0181066
KO_t0_1	ENSMUSG00000061578.894|Ksr2	445	26275	0.0166542
KO_t0_1	ENSMUSG00000061578.895|Ksr2	397	20734	0.0187876
KO_t0_1	ENSMUSG00000061578.896|Ksr2	624	34847	0.0175918
KO_t0_1	ENSMUSG00000061578.897|Ksr2	1132	69110	0.0161157
KO_t0_1	ENSMUSG00000061578.898|Ksr2	732	38319	0.0187447
KO_t0_1	ENSMUSG00000061578.899|Ksr2	1233	69784	0.017362
KO_t0_1	ENSMUSG00000061578.900|Ksr2	376	20321	0.0181669
KO_t0_1	ENSMUSG00000061578.901|Ksr2	1212	70605	0.0168762
KO_t0_1	ENSMUSG00000061578.902|Ksr2	598	32782	0.0179149
KO_t0_1	ENSMUSG00000061578.903|Ksr2	459	27049	0.0166861
KO_t0_1	ENSMUSG00000061578.904|Ksr2	960	47505	0.0198081
KO_t0_1	ENSMUSG00000061578.905|Ksr2	62	3170	0.0191832
KO_t0_1	ENSMUSG00000061578.906|Ksr2	4	446	0.00888889
KO_t0_1	ENSMUSG00000061578.915|Ksr2	42	2501	0.0165159
KO_t0_1	ENSMUSG00000061578.916|Ksr2	1285	65083	0.0193617
KO_t0_1	ENSMUSG00000061578.917|Ksr2	1150	62856	0.0179671
KO_t0_1	ENSMUSG00000061578.918|Ksr2	1425	65965	0.0211456
KO_t0_1	ENSMUSG00000061578.919|Ksr2	937	48200	0.0190691
KO_t0_1	ENSMUSG00000061578.920|Ksr2	704	37192	0.0185772
KO_t0_1	ENSMUSG00000061578.921|Ksr2	1000	49657	0.0197406
KO_t0_1	ENSMUSG00000061578.922|Ksr2	774	37144	0.0204125
KO_t0_1	ENSMUSG00000061578.923|Ksr2	825	43995	0.018407
KO_t0_1	ENSMUSG00000061578.924|Ksr2	447	19842	0.0220316
KO_t0_1	ENSMUSG00000061578.925|Ksr2	877	43424	0.0197964
KO_t0_1	ENSMUSG00000061578.926|Ksr2	812	41407	0.019233
KO_t0_1	ENSMUSG00000061578.927|Ksr2	2169	124797	0.0170833
KO_t0_1	ENSMUSG00000061578.928|Ksr2	1225	66705	0.0180333
KO_t0_1	ENSMUSG00000061578.929|Ksr2	2099	117455	0.0175569
KO_t0_1	ENSMUSG00000061578.930|Ksr2	4036	212283	0.0186576
KO_t0_1	ENSMUSG00000061578.931|Ksr2	1274	73117	0.0171257
KO_t0_1	ENSMUSG00000061578.932|Ksr2	1113	65316	0.0167547
KO_t0_1	ENSMUSG00000061578.933|Ksr2	1851	100009	0.018172
KO_t0_1	ENSMUSG00000061578.934|Ksr2	2005	118784	0.0165992
KO_t0_1	ENSMUSG00000061578.935|Ksr2	2734	154893	0.0173447
KO_t0_1	ENSMUSG00000061578.936|Ksr2	1817	98656	0.0180845
KO_t0_1	ENSMUSG00000061578.937|Ksr2	1711	92703	0.0181223
KO_t0_1	ENSMUSG00000061578.938|Ksr2	2044	112210	0.01789
KO_t0_1	ENSMUSG00000061578.939|Ksr2	1192	66066	0.0177228
KO_t0_1	ENSMUSG00000061578.940|Ksr2	1039	54680	0.0186471
KO_t0_1	ENSMUSG00000061578.941|Ksr2	1351	67789	0.0195401
KO_t0_1	ENSMUSG00000061578.942|Ksr2	1928	101736	0.0185985
[truncated: 131,145 more rows]
