# Supplementary material for: TDP-43 directly inhibits mRNA accumulation in neurites through modulation of mRNA stability
Source: EMBO J. 2025 Dec 15;45(3):692–721. doi: 10.1038/s44318-025-00653-4 (PMC12864922; doi:10.1038/s44318-025-00653-4)
Supplement: Supplementary file 7 — Dataset EV6 [file 44318_2025_653_MOESM7_ESM.xlsx]

## Sheet: Sheet2
Dataset EV6. Oligos used to visualize Ksr2 using smFISH.

## Sheet: Sheet1
oligo name	sequence
Ksr2_1	GGCTCACAGGCTCACAGACTGTCCAATTACACTCGGACCTCGTCGACATGCATT
Ksr2_2	CACCTGTCCATCTATCTATCCATCCATTACACTCGGACCTCGTCGACATGCATT
Ksr2_3	TCACATACCTATCCATCCATTCACCCTTACACTCGGACCTCGTCGACATGCATT
Ksr2_4	CACTCACTCATCCATCCATCCTACTTTTACACTCGGACCTCGTCGACATGCATT
Ksr2_5	GAGGTCCGTGGAGGGCTGTACAAGAAGTAGTTTACACTCGGACCTCGTCGACATGCATT
Ksr2_6	AGCCTTTTTACAAGGAGGGATATTTTCCTCAGTTACACTCGGACCTCGTCGACATGCATT
Ksr2_7	GACAGACATGTGTGCTGCAGATGATGCGTTACACTCGGACCTCGTCGACATGCATT
Ksr2_8	AGAGATTCCTGCTTCTACAAAGGCCTTGGTTACACTCGGACCTCGTCGACATGCATT
Ksr2_9	CAGCATCCTGGACCTGGAAGCTATTCTTACACTCGGACCTCGTCGACATGCATT
Ksr2_10	TAGGAGACCCAACTGTCCCTGTTTATAGTCTTACACTCGGACCTCGTCGACATGCATT
Ksr2_11	AGGCCATCAGCATCTAAGTGGGTGGGATTACACTCGGACCTCGTCGACATGCATT
Ksr2_12	TGAGGGTGGGAGATTCAGTTGGGTGCAGAGATTACACTCGGACCTCGTCGACATGCATT
Ksr2_13	CAAGCTGAAGGTGAGCTGTGAGCCTCATTTACACTCGGACCTCGTCGACATGCATT
Ksr2_14	ACAAGGTGCTGTTTCCCATGCCTCAAGTTACACTCGGACCTCGTCGACATGCATT
Ksr2_15	CCAACAAGGTGAATGCAGTCTCTCCTGCTTACACTCGGACCTCGTCGACATGCATT
Ksr2_16	CTCATTCATAGAGTGAAGCATGCTGCCGTTACACTCGGACCTCGTCGACATGCATT
Ksr2_17	AGTCAAAGTTCCACCCTAGGTAGGATGCGTTACACTCGGACCTCGTCGACATGCATT
Ksr2_18	ACCCAGTGACTCAGTGACCCAGTTTCTTTACACTCGGACCTCGTCGACATGCATT
Ksr2_19	GGGTGTGACAAAGGGAACTTTTCATCAGCTTCTTACACTCGGACCTCGTCGACATGCATT
Ksr2_20	CCAGATCGGGGATAGAGCAGTCACATTCTTTACACTCGGACCTCGTCGACATGCATT
Ksr2_21	CTGGCCACTGGATAGAATCACCTCCATTACACTCGGACCTCGTCGACATGCATT
Ksr2_22	GGCACCTGAAGTTGGTTGCTGAGAGAAGTCTTACACTCGGACCTCGTCGACATGCATT
Ksr2_23	AAGAGATGGGCCATGTAAGGTCTTCTTGGTCTTACACTCGGACCTCGTCGACATGCATT
Ksr2_24	TTCCTGTTTCAACATAGTATCAGTAGCAGGGTTTACACTCGGACCTCGTCGACATGCATT
Ksr2_25	AACTGTGCTGAGATTGATTAGCAATGTCTGCTTACACTCGGACCTCGTCGACATGCATT
Ksr2_26	ACTCTAAACACCCTTGTGCTGAAGTCTTTGTTACACTCGGACCTCGTCGACATGCATT
Ksr2_27	TCATGGGTAGAATTGAGAAGTGGCCCAGGGTTACACTCGGACCTCGTCGACATGCATT
Ksr2_28	GTACTCATAGGAGAGTCACTGGGAGAGTGCTTACACTCGGACCTCGTCGACATGCATT
Ksr2_29	TGGATGGCTTCACAATGTGATGCTCAAAGGTTACACTCGGACCTCGTCGACATGCATT
Ksr2_30	GCAGCTATGGACTGAGCCCTTTGAAACTTTACACTCGGACCTCGTCGACATGCATT
Ksr2_31	GGAGGGTGGATGGGTGGAATGAAGACAGGCTTACACTCGGACCTCGTCGACATGCATT
Ksr2_32	CAGAGATGGGAGGCCTGCAGCAGGTATTTACACTCGGACCTCGTCGACATGCATT
Ksr2_33	ATATTGAGTCTTCTCCCAACATCTGTTGGATTACACTCGGACCTCGTCGACATGCATT
Ksr2_34	CAACTGTTGTTTAAGCCAACCTTATGTGCTGTTACACTCGGACCTCGTCGACATGCATT
Ksr2_35	ATCGCTGGCAGACCAAATCAGCCTTGTTACACTCGGACCTCGTCGACATGCATT
Ksr2_36	GTCTAACTAGCTGTGCATCTCACACCTTTACACTCGGACCTCGTCGACATGCATT
Ksr2_37	CATGGAGTGTGAGGTGCCAAGTGTGCTGAATTACACTCGGACCTCGTCGACATGCATT
Ksr2_38	GCTCTCAAGCTCACTGTATGATTAAGGATGTTACACTCGGACCTCGTCGACATGCATT
Ksr2_39	TGTTAGGCAAGAGCTCCATCCACCTCTTACACTCGGACCTCGTCGACATGCATT
Ksr2_40	CTAGCAACACTAGTCTAGGATTTCTATTGGTCTTACACTCGGACCTCGTCGACATGCATT
Ksr2_41	ACTTCTGTCTTGAAGGATTTGCAACGTGAAGCTTACACTCGGACCTCGTCGACATGCATT
Ksr2_42	GGACAGAAGCCATTTGGTGTTAGTGGGGCATTACACTCGGACCTCGTCGACATGCATT
Ksr2_43	TGGCTGGTCTGGCAGAAGAAGAGGCATTGTTACACTCGGACCTCGTCGACATGCATT
Ksr2_44	GGGGGGTAGGGAATGTCTCTAACTATATGGTTTACACTCGGACCTCGTCGACATGCATT
Ksr2_45	GCATGTTACCACCACACTCTAAGTCTGTTTACACTCGGACCTCGTCGACATGCATT
Ksr2_46	AGAAGATGAGTGAGTCCCAGTTCCCGGGTTACACTCGGACCTCGTCGACATGCATT
Ksr2_47	ACACTTCAGGGTCCCAGAGCTTCAGCTTACACTCGGACCTCGTCGACATGCATT
Ksr2_48	CAGAACAGGGCTTGTTAGATGGGGTTACAGCTTACACTCGGACCTCGTCGACATGCATT
