# Supplementary material for: TDP-43 directly inhibits mRNA accumulation in neurites through modulation of mRNA stability
Source: EMBO J. 2025 Dec 15;45(3):692–721. doi: 10.1038/s44318-025-00653-4 (PMC12864922; doi:10.1038/s44318-025-00653-4)
Supplement: Supplementary file 8 — Dataset EV7 [file 44318_2025_653_MOESM8_ESM.xlsx]

## Sheet: Sheet1
Dataset EV7. Sequence of oligonucleotides and other nucleic acids used in this study.

## Sheet: Sheet2
Type	Name	Sequence
sgRNA	TDP-43-exon2	ACCAUCAGAAGACGAUGGGA
sgRNA	TDP-43-exon6	CUCCACCCAUAUUACCACCC
PCR primer	T7 FWD	TAATACGACTCACTATAGGGAGTTCTACAGTCCGACGATCGCTTCGATATCCGCATGCTA
PCR primer	T7 REV	CTTGCGGTCGCACTAGTGTGGAATTCTCGGGTGTCAAGG
shRNA	scramble	CCTAAGGTTAAGTCGCCCTCG
shRNA	TDP-43	AGATCTTAAGACTGGTCATTC
qPCR primer	Rennilla FWD	CGAGGAGGGCGAGAAGA
qPCR primer	Rennilla REV	CCAGCTTGCGCATGATCT
qPCR probe	Rennilla probe	AACTTCTTCGTGGAGACTATGCTGCC /56-FAM/AA CTT CTT C/Zen/G TGG AGA CTA TGC TGC C/3IABkFQ/
qPCR primer	Firefly FWD	GTTCCATTCCATCACGGT TTTGG
qPCR primer	Firefly REV	AGCGCACTTTGAATCTTGTAATCCT
qPCR probe	Firefly probe	/5HEX/AA GGC TCC T/Zen/C AGA AAC A/3IABkFQ/
PCR primer	Plasmid pool amplification FWD	GTGGTGGCTGGTGTGGCCAAGCTTCGATATCCGCATGCTA
PCR primer	Plasmid pool amplification REV	CAGTGGTATTTGTGAGCCAGCACTAGTGCGACCGCAAGAG
RT primer	GFP reporter RT	GTGACTGGAGTTCAGACGTGTGCTCTTCCGATCTNNNNNNNNgggaaaaagatctcagtggtatttgtgagccag
PCR primer	FWD-GFP-UTR-1	AATGATACGGCGACCACCGAGATCTACACTAAACGCGACACTCTTTCCCTACACGACGCTCTTCCGATCTNNNNNNNNTGGTGGCTGGTGTGGCCAA
PCR primer	FWD-GFP-UTR-2	AATGATACGGCGACCACCGAGATCTACACTTCCCATCACACTCTTTCCCTACACGACGCTCTTCCGATCTNNNNNNNNTGGTGGCTGGTGTGGCCAA
PCR primer	REV-1	CAAGCAGAAGACGGCATACGAGATAACCCTACGTGACTGGAGTTCAGACGTGTGCTCTT
PCR primer	REV-2	CAAGCAGAAGACGGCATACGAGATAGTCGTCAGTGACTGGAGTTCAGACGTGTGCTCTT
PCR primer	REV-3	CAAGCAGAAGACGGCATACGAGATGACCAACGGTGACTGGAGTTCAGACGTGTGCTCTT
PCR primer	REV-4	CAAGCAGAAGACGGCATACGAGATGTGCCATAGTGACTGGAGTTCAGACGTGTGCTCTT
PCR primer	REV-5	CAAGCAGAAGACGGCATAGAGATCACCGCTTGTGACTGGAGTTCAGACGTGTGCTCTT
PCR primer	REV-6	CAAGCAGAAGACGGCATACGAGATGAATCCGTGTGACTGGAGTTCAGACGTGTGCTCTT
PCR primer	REV-7	CAAGCAGAAGACGGCATACGAGATTATGCATGGTGACTGGAGTTCAGACGTGTGCTCTT
PCR primer	REV-8	CAAGCAGAAGACGGCATACGAGATACTAAACCGTGACTGGAGTTCAGACGTGTGCTCTT
PCR primer	REV-9	CAAGCAGAAGACGGCATACGAGATTCCTATGGGTGACTGGAGTTCAGACGTGTGCTCTT
PCR primer	REV-10	CAAGCAGAAGACGGCATACGAGATCGGTAACTGTGACTGGAGTTCAGACGTGTGCTCTT
PCR primer	REV-11	CAAGCAGAAGACGGCATACGAGATTGAATCCGGTGACTGGAGTTCAGACGTGTGCTCTT
PCR primer	REV-12	CAAGCAGAAGACGGCATACGAGATCCTATGGTGTGACTGGAGTTCAGACGTGTGCTCTT
PCR primer	REV-13	CAAGCAGAAGACGGCATACGAGATTGGTCTAAGTGACTGGAGTTCAGACGTGTGCTCTT
PCR primer	REV-14	CAAGCAGAAGACGGCATACGAGATACCTGGATGTGACTGGAGTTCAGACGTGTGCTCTT
PCR primer	REV-15	CAAGCAGAAGACGGCATACGAGATGCTACTAGGTGACTGGAGTTCAGACGTGTGCTCTT
PCR primer	REV-16	CAAGCAGAAGACGGCATACGAGATGCCTTCCAGTGACTGGAGTTCAGACGTGTGCTCTT
PCR primer	REV-17	CAAGCAGAAGACGGCATACGAGATGGTCTAATGTGACTGGAGTTCAGACGTGTGCTCTT
PCR primer	REV-18	CAAGCAGAAGACGGCATACGAGATAGCGACAGGTGACTGGAGTTCAGACGTGTGCTCTT
PCR primer	REV-19	CAAGCAGAAGACGGCATACGAGATTGTCAGTCGTGACTGGAGTTCAGACGTGTGCTCTT
PCR primer	REV-20	CAAGCAGAAGACGGCATACGAGATAGGTTGGCGTGACTGGAGTTCAGACGTGTGCTCTT
