# Supplementary material for: TDP-43 directly inhibits mRNA accumulation in neurites through modulation of mRNA stability
Source: EMBO J. 2025 Dec 15;45(3):692–721. doi: 10.1038/s44318-025-00653-4 (PMC12864922; doi:10.1038/s44318-025-00653-4)
Supplement: Supplementary file 9 — Dataset EV8 [file 44318_2025_653_MOESM9_ESM.txt]

#Dataset EV8. Fasta file of oligonucleotide sequences used in MPRA, RBNS, and SLAM-seq experiments. Names are of the format <ensembl_gene_id>|<gene_name>|<mutation_location> where mutation locations indicates the positions of the sequence that have been mutated from wildtype, endogenous sequence.

>ENSMUSG00000004113.1|Cacna1b
GCTTCGATATCCGCATGCTACAGCCTTCTCCCCTGGCCGTCTCAGCCGCGGCCTTTCTGAACACAATGCCCTGCTCCAGAAAGAGCCCCTGAGCCAGCCTCTAGCTCCTGGCTCCCGAATTGGCTCTGACCCTTACCTAGGGCAGCGTCTGGACAGTGAGGCCTCCGCCCACACCCTGCCTGAGGATACACTCACCTTTGAAGAGGCAGTGGCCACCAACTCTGGCCGCTCCTCCAGGACTTCCTATGTGTCCTCCCTCACTTCCCAATCCCACCCTCTCCTCTTGCGGTCGCACTAGTG
>ENSMUSG00000004113.2|Cacna1b
GCTTCGATATCCGCATGCTATCTCCCCTGGCCGTCTCAGCCGCGGCCTTTCTGAACACAATGCCCTGCTCCAGAAAGAGCCCCTGAGCCAGCCTCTAGCTCCTGGCTCCCGAATTGGCTCTGACCCTTACCTAGGGCAGCGTCTGGACAGTGAGGCCTCCGCCCACACCCTGCCTGAGGATACACTCACCTTTGAAGAGGCAGTGGCCACCAACTCTGGCCGCTCCTCCAGGACTTCCTATGTGTCCTCCCTCACTTCCCAATCCCACCCTCTCCGCCGTCTCTTGCGGTCGCACTAGTG
>ENSMUSG00000004113.3|Cacna1b
GCTTCGATATCCGCATGCTACTGGCCGTCTCAGCCGCGGCCTTTCTGAACACAATGCCCTGCTCCAGAAAGAGCCCCTGAGCCAGCCTCTAGCTCCTGGCTCCCGAATTGGCTCTGACCCTTACCTAGGGCAGCGTCTGGACAGTGAGGCCTCCGCCCACACCCTGCCTGAGGATACACTCACCTTTGAAGAGGCAGTGGCCACCAACTCTGGCCGCTCCTCCAGGACTTCCTATGTGTCCTCCCTCACTTCCCAATCCCACCCTCTCCGCCGTGTACCCCTCTTGCGGTCGCACTAGTG
>ENSMUSG00000004113.4|Cacna1b
GCTTCGATATCCGCATGCTAGTCTCAGCCGCGGCCTTTCTGAACACAATGCCCTGCTCCAGAAAGAGCCCCTGAGCCAGCCTCTAGCTCCTGGCTCCCGAATTGGCTCTGACCCTTACCTAGGGCAGCGTCTGGACAGTGAGGCCTCCGCCCACACCCTGCCTGAGGATACACTCACCTTTGAAGAGGCAGTGGCCACCAACTCTGGCCGCTCCTCCAGGACTTCCTATGTGTCCTCCCTCACTTCCCAATCCCACCCTCTCCGCCGTGTACCCAATGGCCTCTTGCGGTCGCACTAGTG
>ENSMUSG00000004113.5|Cacna1b
GCTTCGATATCCGCATGCTAGCCGCGGCCTTTCTGAACACAATGCCCTGCTCCAGAAAGAGCCCCTGAGCCAGCCTCTAGCTCCTGGCTCCCGAATTGGCTCTGACCCTTACCTAGGGCAGCGTCTGGACAGTGAGGCCTCCGCCCACACCCTGCCTGAGGATACACTCACCTTTGAAGAGGCAGTGGCCACCAACTCTGGCCGCTCCTCCAGGACTTCCTATGTGTCCTCCCTCACTTCCCAATCCCACCCTCTCCGCCGTGTACCCAATGGCTATCACCTCTTGCGGTCGCACTAGTG
>ENSMUSG00000004113.6|Cacna1b
GCTTCGATATCCGCATGCTAGCCTTTCTGAACACAATGCCCTGCTCCAGAAAGAGCCCCTGAGCCAGCCTCTAGCTCCTGGCTCCCGAATTGGCTCTGACCCTTACCTAGGGCAGCGTCTGGACAGTGAGGCCTCCGCCCACACCCTGCCTGAGGATACACTCACCTTTGAAGAGGCAGTGGCCACCAACTCTGGCCGCTCCTCCAGGACTTCCTATGTGTCCTCCCTCACTTCCCAATCCCACCCTCTCCGCCGTGTACCCAATGGCTATCACTGCACTCTCTTGCGGTCGCACTAGTG
>ENSMUSG00000004113.7|Cacna1b
GCTTCGATATCCGCATGCTACTGAACACAATGCCCTGCTCCAGAAAGAGCCCCTGAGCCAGCCTCTAGCTCCTGGCTCCCGAATTGGCTCTGACCCTTACCTAGGGCAGCGTCTGGACAGTGAGGCCTCCGCCCACACCCTGCCTGAGGATACACTCACCTTTGAAGAGGCAGTGGCCACCAACTCTGGCCGCTCCTCCAGGACTTCCTATGTGTCCTCCCTCACTTCCCAATCCCACCCTCTCCGCCGTGTACCCAATGGCTATCACTGCACTTTGGGACTCTTGCGGTCGCACTAGTG
>ENSMUSG00000004113.8|Cacna1b
GCTTCGATATCCGCATGCTAACAATGCCCTGCTCCAGAAAGAGCCCCTGAGCCAGCCTCTAGCTCCTGGCTCCCGAATTGGCTCTGACCCTTACCTAGGGCAGCGTCTGGACAGTGAGGCCTCCGCCCACACCCTGCCTGAGGATACACTCACCTTTGAAGAGGCAGTGGCCACCAACTCTGGCCGCTCCTCCAGGACTTCCTATGTGTCCTCCCTCACTTCCCAATCCCACCCTCTCCGCCGTGTACCCAATGGCTATCACTGCACTTTGGGACTCAGCCTCTTGCGGTCGCACTAGTG
>ENSMUSG00000004113.9|Cacna1b
GCTTCGATATCCGCATGCTACCCTGCTCCAGAAAGAGCCCCTGAGCCAGCCTCTAGCTCCTGGCTCCCGAATTGGCTCTGACCCTTACCTAGGGCAGCGTCTGGACAGTGAGGCCTCCGCCCACACCCTGCCTGAGGATACACTCACCTTTGAAGAGGCAGTGGCCACCAACTCTGGCCGCTCCTCCAGGACTTCCTATGTGTCCTCCCTCACTTCCCAATCCCACCCTCTCCGCCGTGTACCCAATGGCTATCACTGCACTTTGGGACTCAGCACTGGCCTCTTGCGGTCGCACTAGTG
>ENSMUSG00000004113.10|Cacna1b
GCTTCGATATCCGCATGCTATCCAGAAAGAGCCCCTGAGCCAGCCTCTAGCTCCTGGCTCCCGAATTGGCTCTGACCCTTACCTAGGGCAGCGTCTGGACAGTGAGGCCTCCGCCCACACCCTGCCTGAGGATACACTCACCTTTGAAGAGGCAGTGGCCACCAACTCTGGCCGCTCCTCCAGGACTTCCTATGTGTCCTCCCTCACTTCCCAATCCCACCCTCTCCGCCGTGTACCCAATGGCTATCACTGCACTTTGGGACTCAGCACTGGCGTCCGGCTCTTGCGGTCGCACTAGTG
>ENSMUSG00000004113.11|Cacna1b
GCTTCGATATCCGCATGCTAAAGAGCCCCTGAGCCAGCCTCTAGCTCCTGGCTCCCGAATTGGCTCTGACCCTTACCTAGGGCAGCGTCTGGACAGTGAGGCCTCCGCCCACACCCTGCCTGAGGATACACTCACCTTTGAAGAGGCAGTGGCCACCAACTCTGGCCGCTCCTCCAGGACTTCCTATGTGTCCTCCCTCACTTCCCAATCCCACCCTCTCCGCCGTGTACCCAATGGCTATCACTGCACTTTGGGACTCAGCACTGGCGTCCGGGCGCGGCTCTTGCGGTCGCACTAGTG
>ENSMUSG00000004113.12|Cacna1b
GCTTCGATATCCGCATGCTACCCTGAGCCAGCCTCTAGCTCCTGGCTCCCGAATTGGCTCTGACCCTTACCTAGGGCAGCGTCTGGACAGTGAGGCCTCCGCCCACACCCTGCCTGAGGATACACTCACCTTTGAAGAGGCAGTGGCCACCAACTCTGGCCGCTCCTCCAGGACTTCCTATGTGTCCTCCCTCACTTCCCAATCCCACCCTCTCCGCCGTGTACCCAATGGCTATCACTGCACTTTGGGACTCAGCACTGGCGTCCGGGCGCGGCACAGCCTCTTGCGGTCGCACTAGTG
>ENSMUSG00000004113.13|Cacna1b
GCTTCGATATCCGCATGCTAGCCAGCCTCTAGCTCCTGGCTCCCGAATTGGCTCTGACCCTTACCTAGGGCAGCGTCTGGACAGTGAGGCCTCCGCCCACACCCTGCCTGAGGATACACTCACCTTTGAAGAGGCAGTGGCCACCAACTCTGGCCGCTCCTCCAGGACTTCCTATGTGTCCTCCCTCACTTCCCAATCCCACCCTCTCCGCCGTGTACCCAATGGCTATCACTGCACTTTGGGACTCAGCACTGGCGTCCGGGCGCGGCACAGCTACCACCTCTTGCGGTCGCACTAGTG
>ENSMUSG00000004113.14|Cacna1b
GCTTCGATATCCGCATGCTACTCTAGCTCCTGGCTCCCGAATTGGCTCTGACCCTTACCTAGGGCAGCGTCTGGACAGTGAGGCCTCCGCCCACACCCTGCCTGAGGATACACTCACCTTTGAAGAGGCAGTGGCCACCAACTCTGGCCGCTCCTCCAGGACTTCCTATGTGTCCTCCCTCACTTCCCAATCCCACCCTCTCCGCCGTGTACCCAATGGCTATCACTGCACTTTGGGACTCAGCACTGGCGTCCGGGCGCGGCACAGCTACCACCACCCCCTCTTGCGGTCGCACTAGTG
>ENSMUSG00000004113.15|Cacna1b
GCTTCGATATCCGCATGCTACTCCTGGCTCCCGAATTGGCTCTGACCCTTACCTAGGGCAGCGTCTGGACAGTGAGGCCTCCGCCCACACCCTGCCTGAGGATACACTCACCTTTGAAGAGGCAGTGGCCACCAACTCTGGCCGCTCCTCCAGGACTTCCTATGTGTCCTCCCTCACTTCCCAATCCCACCCTCTCCGCCGTGTACCCAATGGCTATCACTGCACTTTGGGACTCAGCACTGGCGTCCGGGCGCGGCACAGCTACCACCACCCCGATCAGCTCTTGCGGTCGCACTAGTG
>ENSMUSG00000004113.16|Cacna1b
GCTTCGATATCCGCATGCTAGCTCCCGAATTGGCTCTGACCCTTACCTAGGGCAGCGTCTGGACAGTGAGGCCTCCGCCCACACCCTGCCTGAGGATACACTCACCTTTGAAGAGGCAGTGGCCACCAACTCTGGCCGCTCCTCCAGGACTTCCTATGTGTCCTCCCTCACTTCCCAATCCCACCCTCTCCGCCGTGTACCCAATGGCTATCACTGCACTTTGGGACTCAGCACTGGCGTCCGGGCGCGGCACAGCTACCACCACCCCGATCAGGACCACCTCTTGCGGTCGCACTAGTG
>ENSMUSG00000004113.17|Cacna1b
GCTTCGATATCCGCATGCTAGAATTGGCTCTGACCCTTACCTAGGGCAGCGTCTGGACAGTGAGGCCTCCGCCCACACCCTGCCTGAGGATACACTCACCTTTGAAGAGGCAGTGGCCACCAACTCTGGCCGCTCCTCCAGGACTTCCTATGTGTCCTCCCTCACTTCCCAATCCCACCCTCTCCGCCGTGTACCCAATGGCTATCACTGCACTTTGGGACTCAGCACTGGCGTCCGGGCGCGGCACAGCTACCACCACCCCGATCAGGACCACTGGTGCCTCTTGCGGTCGCACTAGTG
>ENSMUSG00000004113.18|Cacna1b
GCTTCGATATCCGCATGCTAGCTCTGACCCTTACCTAGGGCAGCGTCTGGACAGTGAGGCCTCCGCCCACACCCTGCCTGAGGATACACTCACCTTTGAAGAGGCAGTGGCCACCAACTCTGGCCGCTCCTCCAGGACTTCCTATGTGTCCTCCCTCACTTCCCAATCCCACCCTCTCCGCCGTGTACCCAATGGCTATCACTGCACTTTGGGACTCAGCACTGGCGTCCGGGCGCGGCACAGCTACCACCACCCCGATCAGGACCACTGGTGCTAGCTGCTCTTGCGGTCGCACTAGTG
>ENSMUSG00000004113.19|Cacna1b
GCTTCGATATCCGCATGCTAACCCTTACCTAGGGCAGCGTCTGGACAGTGAGGCCTCCGCCCACACCCTGCCTGAGGATACACTCACCTTTGAAGAGGCAGTGGCCACCAACTCTGGCCGCTCCTCCAGGACTTCCTATGTGTCCTCCCTCACTTCCCAATCCCACCCTCTCCGCCGTGTACCCAATGGCTATCACTGCACTTTGGGACTCAGCACTGGCGTCCGGGCGCGGCACAGCTACCACCACCCCGATCAGGACCACTGGTGCTAGCTGCACCACCTCTTGCGGTCGCACTAGTG
>ENSMUSG00000004113.20|Cacna1b
GCTTCGATATCCGCATGCTAACCTAGGGCAGCGTCTGGACAGTGAGGCCTCCGCCCACACCCTGCCTGAGGATACACTCACCTTTGAAGAGGCAGTGGCCACCAACTCTGGCCGCTCCTCCAGGACTTCCTATGTGTCCTCCCTCACTTCCCAATCCCACCCTCTCCGCCGTGTACCCAATGGCTATCACTGCACTTTGGGACTCAGCACTGGCGTCCGGGCGCGGCACAGCTACCACCACCCCGATCAGGACCACTGGTGCTAGCTGCACCACGACCACCTCTTGCGGTCGCACTAGTG
>ENSMUSG00000004113.21|Cacna1b
GCTTCGATATCCGCATGCTAGGCAGCGTCTGGACAGTGAGGCCTCCGCCCACACCCTGCCTGAGGATACACTCACCTTTGAAGAGGCAGTGGCCACCAACTCTGGCCGCTCCTCCAGGACTTCCTATGTGTCCTCCCTCACTTCCCAATCCCACCCTCTCCGCCGTGTACCCAATGGCTATCACTGCACTTTGGGACTCAGCACTGGCGTCCGGGCGCGGCACAGCTACCACCACCCCGATCAGGACCACTGGTGCTAGCTGCACCACGACCACCCATGTCTCTTGCGGTCGCACTAGTG
>ENSMUSG00000004113.22|Cacna1b
GCTTCGATATCCGCATGCTAGTCTGGACAGTGAGGCCTCCGCCCACACCCTGCCTGAGGATACACTCACCTTTGAAGAGGCAGTGGCCACCAACTCTGGCCGCTCCTCCAGGACTTCCTATGTGTCCTCCCTCACTTCCCAATCCCACCCTCTCCGCCGTGTACCCAATGGCTATCACTGCACTTTGGGACTCAGCACTGGCGTCCGGGCGCGGCACAGCTACCACCACCCCGATCAGGACCACTGGTGCTAGCTGCACCACGACCACCCATGTACCAGCCTCTTGCGGTCGCACTAGTG
>ENSMUSG00000004113.23|Cacna1b
GCTTCGATATCCGCATGCTAACAGTGAGGCCTCCGCCCACACCCTGCCTGAGGATACACTCACCTTTGAAGAGGCAGTGGCCACCAACTCTGGCCGCTCCTCCAGGACTTCCTATGTGTCCTCCCTCACTTCCCAATCCCACCCTCTCCGCCGTGTACCCAATGGCTATCACTGCACTTTGGGACTCAGCACTGGCGTCCGGGCGCGGCACAGCTACCACCACCCCGATCAGGACCACTGGTGCTAGCTGCACCACGACCACCCATGTACCAGCTCCATGCTCTTGCGGTCGCACTAGTG
>ENSMUSG00000004113.24|Cacna1b
GCTTCGATATCCGCATGCTAAGGCCTCCGCCCACACCCTGCCTGAGGATACACTCACCTTTGAAGAGGCAGTGGCCACCAACTCTGGCCGCTCCTCCAGGACTTCCTATGTGTCCTCCCTCACTTCCCAATCCCACCCTCTCCGCCGTGTACCCAATGGCTATCACTGCACTTTGGGACTCAGCACTGGCGTCCGGGCGCGGCACAGCTACCACCACCCCGATCAGGACCACTGGTGCTAGCTGCACCACGACCACCCATGTACCAGCTCCATGGGTGAGCTCTTGCGGTCGCACTAGTG
>ENSMUSG00000004113.25|Cacna1b
GCTTCGATATCCGCATGCTACCGCCCACACCCTGCCTGAGGATACACTCACCTTTGAAGAGGCAGTGGCCACCAACTCTGGCCGCTCCTCCAGGACTTCCTATGTGTCCTCCCTCACTTCCCAATCCCACCCTCTCCGCCGTGTACCCAATGGCTATCACTGCACTTTGGGACTCAGCACTGGCGTCCGGGCGCGGCACAGCTACCACCACCCCGATCAGGACCACTGGTGCTAGCTGCACCACGACCACCCATGTACCAGCTCCATGGGTGAGGGTTCCCTCTTGCGGTCGCACTAGTG
>ENSMUSG00000004113.26|Cacna1b
GCTTCGATATCCGCATGCTAACACCCTGCCTGAGGATACACTCACCTTTGAAGAGGCAGTGGCCACCAACTCTGGCCGCTCCTCCAGGACTTCCTATGTGTCCTCCCTCACTTCCCAATCCCACCCTCTCCGCCGTGTACCCAATGGCTATCACTGCACTTTGGGACTCAGCACTGGCGTCCGGGCGCGGCACAGCTACCACCACCCCGATCAGGACCACTGGTGCTAGCTGCACCACGACCACCCATGTACCAGCTCCATGGGTGAGGGTTCCAGTTGACTCTTGCGGTCGCACTAGTG
>ENSMUSG00000004113.27|Cacna1b
GCTTCGATATCCGCATGCTATGCCTGAGGATACACTCACCTTTGAAGAGGCAGTGGCCACCAACTCTGGCCGCTCCTCCAGGACTTCCTATGTGTCCTCCCTCACTTCCCAATCCCACCCTCTCCGCCGTGTACCCAATGGCTATCACTGCACTTTGGGACTCAGCACTGGCGTCCGGGCGCGGCACAGCTACCACCACCCCGATCAGGACCACTGGTGCTAGCTGCACCACGACCACCCATGTACCAGCTCCATGGGTGAGGGTTCCAGTTGATGAGTTCTCTTGCGGTCGCACTAGTG
>ENSMUSG00000004113.28|Cacna1b
GCTTCGATATCCGCATGCTAAGGATACACTCACCTTTGAAGAGGCAGTGGCCACCAACTCTGGCCGCTCCTCCAGGACTTCCTATGTGTCCTCCCTCACTTCCCAATCCCACCCTCTCCGCCGTGTACCCAATGGCTATCACTGCACTTTGGGACTCAGCACTGGCGTCCGGGCGCGGCACAGCTACCACCACCCCGATCAGGACCACTGGTGCTAGCTGCACCACGACCACCCATGTACCAGCTCCATGGGTGAGGGTTCCAGTTGATGAGTTTTATCACTCTTGCGGTCGCACTAGTG
>ENSMUSG00000004113.29|Cacna1b
GCTTCGATATCCGCATGCTACACTCACCTTTGAAGAGGCAGTGGCCACCAACTCTGGCCGCTCCTCCAGGACTTCCTATGTGTCCTCCCTCACTTCCCAATCCCACCCTCTCCGCCGTGTACCCAATGGCTATCACTGCACTTTGGGACTCAGCACTGGCGTCCGGGCGCGGCACAGCTACCACCACCCCGATCAGGACCACTGGTGCTAGCTGCACCACGACCACCCATGTACCAGCTCCATGGGTGAGGGTTCCAGTTGATGAGTTTTATCATCCGCTCTCTTGCGGTCGCACTAGTG
>ENSMUSG00000004113.30|Cacna1b
GCTTCGATATCCGCATGCTACCTTTGAAGAGGCAGTGGCCACCAACTCTGGCCGCTCCTCCAGGACTTCCTATGTGTCCTCCCTCACTTCCCAATCCCACCCTCTCCGCCGTGTACCCAATGGCTATCACTGCACTTTGGGACTCAGCACTGGCGTCCGGGCGCGGCACAGCTACCACCACCCCGATCAGGACCACTGGTGCTAGCTGCACCACGACCACCCATGTACCAGCTCCATGGGTGAGGGTTCCAGTTGATGAGTTTTATCATCCGCTCTGGGCCTCTTGCGGTCGCACTAGTG
>ENSMUSG00000004113.31|Cacna1b
GCTTCGATATCCGCATGCTAAAGAGGCAGTGGCCACCAACTCTGGCCGCTCCTCCAGGACTTCCTATGTGTCCTCCCTCACTTCCCAATCCCACCCTCTCCGCCGTGTACCCAATGGCTATCACTGCACTTTGGGACTCAGCACTGGCGTCCGGGCGCGGCACAGCTACCACCACCCCGATCAGGACCACTGGTGCTAGCTGCACCACGACCACCCATGTACCAGCTCCATGGGTGAGGGTTCCAGTTGATGAGTTTTATCATCCGCTCTGGGCTGTGGGCTCTTGCGGTCGCACTAGTG
>ENSMUSG00000004113.32|Cacna1b
GCTTCGATATCCGCATGCTACAGTGGCCACCAACTCTGGCCGCTCCTCCAGGACTTCCTATGTGTCCTCCCTCACTTCCCAATCCCACCCTCTCCGCCGTGTACCCAATGGCTATCACTGCACTTTGGGACTCAGCACTGGCGTCCGGGCGCGGCACAGCTACCACCACCCCGATCAGGACCACTGGTGCTAGCTGCACCACGACCACCCATGTACCAGCTCCATGGGTGAGGGTTCCAGTTGATGAGTTTTATCATCCGCTCTGGGCTGTGGGGTCACACTCTTGCGGTCGCACTAGTG
>ENSMUSG00000004113.33|Cacna1b
GCTTCGATATCCGCATGCTACCACCAACTCTGGCCGCTCCTCCAGGACTTCCTATGTGTCCTCCCTCACTTCCCAATCCCACCCTCTCCGCCGTGTACCCAATGGCTATCACTGCACTTTGGGACTCAGCACTGGCGTCCGGGCGCGGCACAGCTACCACCACCCCGATCAGGACCACTGGTGCTAGCTGCACCACGACCACCCATGTACCAGCTCCATGGGTGAGGGTTCCAGTTGATGAGTTTTATCATCCGCTCTGGGCTGTGGGGTCACAGCCCTGCTCTTGCGGTCGCACTAGTG
>ENSMUSG00000004113.34|Cacna1b
GCTTCGATATCCGCATGCTAACTCTGGCCGCTCCTCCAGGACTTCCTATGTGTCCTCCCTCACTTCCCAATCCCACCCTCTCCGCCGTGTACCCAATGGCTATCACTGCACTTTGGGACTCAGCACTGGCGTCCGGGCGCGGCACAGCTACCACCACCCCGATCAGGACCACTGGTGCTAGCTGCACCACGACCACCCATGTACCAGCTCCATGGGTGAGGGTTCCAGTTGATGAGTTTTATCATCCGCTCTGGGCTGTGGGGTCACAGCCCTGGGAGGACTCTTGCGGTCGCACTAGTG
>ENSMUSG00000004113.35|Cacna1b
GCTTCGATATCCGCATGCTAGCCGCTCCTCCAGGACTTCCTATGTGTCCTCCCTCACTTCCCAATCCCACCCTCTCCGCCGTGTACCCAATGGCTATCACTGCACTTTGGGACTCAGCACTGGCGTCCGGGCGCGGCACAGCTACCACCACCCCGATCAGGACCACTGGTGCTAGCTGCACCACGACCACCCATGTACCAGCTCCATGGGTGAGGGTTCCAGTTGATGAGTTTTATCATCCGCTCTGGGCTGTGGGGTCACAGCCCTGGGAGGAGGGCCCCTCTTGCGGTCGCACTAGTG
>ENSMUSG00000004113.36|Cacna1b
GCTTCGATATCCGCATGCTACCTCCAGGACTTCCTATGTGTCCTCCCTCACTTCCCAATCCCACCCTCTCCGCCGTGTACCCAATGGCTATCACTGCACTTTGGGACTCAGCACTGGCGTCCGGGCGCGGCACAGCTACCACCACCCCGATCAGGACCACTGGTGCTAGCTGCACCACGACCACCCATGTACCAGCTCCATGGGTGAGGGTTCCAGTTGATGAGTTTTATCATCCGCTCTGGGCTGTGGGGTCACAGCCCTGGGAGGAGGGCCCTCACATCTCTTGCGGTCGCACTAGTG
>ENSMUSG00000004113.37|Cacna1b
GCTTCGATATCCGCATGCTAGGACTTCCTATGTGTCCTCCCTCACTTCCCAATCCCACCCTCTCCGCCGTGTACCCAATGGCTATCACTGCACTTTGGGACTCAGCACTGGCGTCCGGGCGCGGCACAGCTACCACCACCCCGATCAGGACCACTGGTGCTAGCTGCACCACGACCACCCATGTACCAGCTCCATGGGTGAGGGTTCCAGTTGATGAGTTTTATCATCCGCTCTGGGCTGTGGGGTCACAGCCCTGGGAGGAGGGCCCTCACATCTCGGCCTCTTGCGGTCGCACTAGTG
>ENSMUSG00000004113.38|Cacna1b
GCTTCGATATCCGCATGCTACCTATGTGTCCTCCCTCACTTCCCAATCCCACCCTCTCCGCCGTGTACCCAATGGCTATCACTGCACTTTGGGACTCAGCACTGGCGTCCGGGCGCGGCACAGCTACCACCACCCCGATCAGGACCACTGGTGCTAGCTGCACCACGACCACCCATGTACCAGCTCCATGGGTGAGGGTTCCAGTTGATGAGTTTTATCATCCGCTCTGGGCTGTGGGGTCACAGCCCTGGGAGGAGGGCCCTCACATCTCGGCCTCTGTCTCTTGCGGTCGCACTAGTG
>ENSMUSG00000004113.39|Cacna1b
GCTTCGATATCCGCATGCTATGTCCTCCCTCACTTCCCAATCCCACCCTCTCCGCCGTGTACCCAATGGCTATCACTGCACTTTGGGACTCAGCACTGGCGTCCGGGCGCGGCACAGCTACCACCACCCCGATCAGGACCACTGGTGCTAGCTGCACCACGACCACCCATGTACCAGCTCCATGGGTGAGGGTTCCAGTTGATGAGTTTTATCATCCGCTCTGGGCTGTGGGGTCACAGCCCTGGGAGGAGGGCCCTCACATCTCGGCCTCTGTGGTGGACTCTTGCGGTCGCACTAGTG
>ENSMUSG00000004113.40|Cacna1b
GCTTCGATATCCGCATGCTACCCTCACTTCCCAATCCCACCCTCTCCGCCGTGTACCCAATGGCTATCACTGCACTTTGGGACTCAGCACTGGCGTCCGGGCGCGGCACAGCTACCACCACCCCGATCAGGACCACTGGTGCTAGCTGCACCACGACCACCCATGTACCAGCTCCATGGGTGAGGGTTCCAGTTGATGAGTTTTATCATCCGCTCTGGGCTGTGGGGTCACAGCCCTGGGAGGAGGGCCCTCACATCTCGGCCTCTGTGGTGGAGGCTCCCTCTTGCGGTCGCACTAGTG
>ENSMUSG00000004113.41|Cacna1b
GCTTCGATATCCGCATGCTACTTCCCAATCCCACCCTCTCCGCCGTGTACCCAATGGCTATCACTGCACTTTGGGACTCAGCACTGGCGTCCGGGCGCGGCACAGCTACCACCACCCCGATCAGGACCACTGGTGCTAGCTGCACCACGACCACCCATGTACCAGCTCCATGGGTGAGGGTTCCAGTTGATGAGTTTTATCATCCGCTCTGGGCTGTGGGGTCACAGCCCTGGGAGGAGGGCCCTCACATCTCGGCCTCTGTGGTGGAGGCTCCTGCTTCCTCTTGCGGTCGCACTAGTG
>ENSMUSG00000004113.42|Cacna1b
GCTTCGATATCCGCATGCTAAATCCCACCCTCTCCGCCGTGTACCCAATGGCTATCACTGCACTTTGGGACTCAGCACTGGCGTCCGGGCGCGGCACAGCTACCACCACCCCGATCAGGACCACTGGTGCTAGCTGCACCACGACCACCCATGTACCAGCTCCATGGGTGAGGGTTCCAGTTGATGAGTTTTATCATCCGCTCTGGGCTGTGGGGTCACAGCCCTGGGAGGAGGGCCCTCACATCTCGGCCTCTGTGGTGGAGGCTCCTGCTTCCCTCCCCTCTTGCGGTCGCACTAGTG
>ENSMUSG00000004113.43|Cacna1b
GCTTCGATATCCGCATGCTAACCCTCTCCGCCGTGTACCCAATGGCTATCACTGCACTTTGGGACTCAGCACTGGCGTCCGGGCGCGGCACAGCTACCACCACCCCGATCAGGACCACTGGTGCTAGCTGCACCACGACCACCCATGTACCAGCTCCATGGGTGAGGGTTCCAGTTGATGAGTTTTATCATCCGCTCTGGGCTGTGGGGTCACAGCCCTGGGAGGAGGGCCCTCACATCTCGGCCTCTGTGGTGGAGGCTCCTGCTTCCCTCCCTCCCTCCTCTTGCGGTCGCACTAGTG
>ENSMUSG00000004113.44|Cacna1b
GCTTCGATATCCGCATGCTATCCGCCGTGTACCCAATGGCTATCACTGCACTTTGGGACTCAGCACTGGCGTCCGGGCGCGGCACAGCTACCACCACCCCGATCAGGACCACTGGTGCTAGCTGCACCACGACCACCCATGTACCAGCTCCATGGGTGAGGGTTCCAGTTGATGAGTTTTATCATCCGCTCTGGGCTGTGGGGTCACAGCCCTGGGAGGAGGGCCCTCACATCTCGGCCTCTGTGGTGGAGGCTCCTGCTTCCCTCCCTCCCTCCCTTTTCTCTTGCGGTCGCACTAGTG
>ENSMUSG00000004113.45|Cacna1b
GCTTCGATATCCGCATGCTAGTGTACCCAATGGCTATCACTGCACTTTGGGACTCAGCACTGGCGTCCGGGCGCGGCACAGCTACCACCACCCCGATCAGGACCACTGGTGCTAGCTGCACCACGACCACCCATGTACCAGCTCCATGGGTGAGGGTTCCAGTTGATGAGTTTTATCATCCGCTCTGGGCTGTGGGGTCACAGCCCTGGGAGGAGGGCCCTCACATCTCGGCCTCTGTGGTGGAGGCTCCTGCTTCCCTCCCTCCCTCCCTTTTACACTGCTCTTGCGGTCGCACTAGTG
>ENSMUSG00000004113.46|Cacna1b
GCTTCGATATCCGCATGCTACCAATGGCTATCACTGCACTTTGGGACTCAGCACTGGCGTCCGGGCGCGGCACAGCTACCACCACCCCGATCAGGACCACTGGTGCTAGCTGCACCACGACCACCCATGTACCAGCTCCATGGGTGAGGGTTCCAGTTGATGAGTTTTATCATCCGCTCTGGGCTGTGGGGTCACAGCCCTGGGAGGAGGGCCCTCACATCTCGGCCTCTGTGGTGGAGGCTCCTGCTTCCCTCCCTCCCTCCCTTTTACACTGGATAGACTCTTGCGGTCGCACTAGTG
>ENSMUSG00000004113.47|Cacna1b
GCTTCGATATCCGCATGCTAGCTATCACTGCACTTTGGGACTCAGCACTGGCGTCCGGGCGCGGCACAGCTACCACCACCCCGATCAGGACCACTGGTGCTAGCTGCACCACGACCACCCATGTACCAGCTCCATGGGTGAGGGTTCCAGTTGATGAGTTTTATCATCCGCTCTGGGCTGTGGGGTCACAGCCCTGGGAGGAGGGCCCTCACATCTCGGCCTCTGTGGTGGAGGCTCCTGCTTCCCTCCCTCCCTCCCTTTTACACTGGATAGACTAATACTCTTGCGGTCGCACTAGTG
>ENSMUSG00000004113.48|Cacna1b
GCTTCGATATCCGCATGCTAACTGCACTTTGGGACTCAGCACTGGCGTCCGGGCGCGGCACAGCTACCACCACCCCGATCAGGACCACTGGTGCTAGCTGCACCACGACCACCCATGTACCAGCTCCATGGGTGAGGGTTCCAGTTGATGAGTTTTATCATCCGCTCTGGGCTGTGGGGTCACAGCCCTGGGAGGAGGGCCCTCACATCTCGGCCTCTGTGGTGGAGGCTCCTGCTTCCCTCCCTCCCTCCCTTTTACACTGGATAGACTAATAAAGCCCCTCTTGCGGTCGCACTAGTG
>ENSMUSG00000004113.49|Cacna1b
GCTTCGATATCCGCATGCTACTTTGGGACTCAGCACTGGCGTCCGGGCGCGGCACAGCTACCACCACCCCGATCAGGACCACTGGTGCTAGCTGCACCACGACCACCCATGTACCAGCTCCATGGGTGAGGGTTCCAGTTGATGAGTTTTATCATCCGCTCTGGGCTGTGGGGTCACAGCCCTGGGAGGAGGGCCCTCACATCTCGGCCTCTGTGGTGGAGGCTCCTGCTTCCCTCCCTCCCTCCCTTTTACACTGGATAGACTAATAAAGCCCTTTCTTCTCTTGCGGTCGCACTAGTG
>ENSMUSG00000004113.50|Cacna1b
GCTTCGATATCCGCATGCTAGACTCAGCACTGGCGTCCGGGCGCGGCACAGCTACCACCACCCCGATCAGGACCACTGGTGCTAGCTGCACCACGACCACCCATGTACCAGCTCCATGGGTGAGGGTTCCAGTTGATGAGTTTTATCATCCGCTCTGGGCTGTGGGGTCACAGCCCTGGGAGGAGGGCCCTCACATCTCGGCCTCTGTGGTGGAGGCTCCTGCTTCCCTCCCTCCCTCCCTTTTACACTGGATAGACTAATAAAGCCCTTTCTTAGAGGGCTCTTGCGGTCGCACTAGTG
>ENSMUSG00000004113.51|Cacna1b
GCTTCGATATCCGCATGCTAGCACTGGCGTCCGGGCGCGGCACAGCTACCACCACCCCGATCAGGACCACTGGTGCTAGCTGCACCACGACCACCCATGTACCAGCTCCATGGGTGAGGGTTCCAGTTGATGAGTTTTATCATCCGCTCTGGGCTGTGGGGTCACAGCCCTGGGAGGAGGGCCCTCACATCTCGGCCTCTGTGGTGGAGGCTCCTGCTTCCCTCCCTCCCTCCCTTTTACACTGGATAGACTAATAAAGCCCTTTCTTAGAGGGACATGGCTCTTGCGGTCGCACTAGTG
>ENSMUSG00000004113.52|Cacna1b
GCTTCGATATCCGCATGCTAGCGTCCGGGCGCGGCACAGCTACCACCACCCCGATCAGGACCACTGGTGCTAGCTGCACCACGACCACCCATGTACCAGCTCCATGGGTGAGGGTTCCAGTTGATGAGTTTTATCATCCGCTCTGGGCTGTGGGGTCACAGCCCTGGGAGGAGGGCCCTCACATCTCGGCCTCTGTGGTGGAGGCTCCTGCTTCCCTCCCTCCCTCCCTTTTACACTGGATAGACTAATAAAGCCCTTTCTTAGAGGGACATGGTTCTCTCTCTTGCGGTCGCACTAGTG
>ENSMUSG00000004113.53|Cacna1b
GCTTCGATATCCGCATGCTAGGGCGCGGCACAGCTACCACCACCCCGATCAGGACCACTGGTGCTAGCTGCACCACGACCACCCATGTACCAGCTCCATGGGTGAGGGTTCCAGTTGATGAGTTTTATCATCCGCTCTGGGCTGTGGGGTCACAGCCCTGGGAGGAGGGCCCTCACATCTCGGCCTCTGTGGTGGAGGCTCCTGCTTCCCTCCCTCCCTCCCTTTTACACTGGATAGACTAATAAAGCCCTTTCTTAGAGGGACATGGTTCTCTCTATCCCTCTTGCGGTCGCACTAGTG
>ENSMUSG00000004113.54|Cacna1b
GCTTCGATATCCGCATGCTAGGCACAGCTACCACCACCCCGATCAGGACCACTGGTGCTAGCTGCACCACGACCACCCATGTACCAGCTCCATGGGTGAGGGTTCCAGTTGATGAGTTTTATCATCCGCTCTGGGCTGTGGGGTCACAGCCCTGGGAGGAGGGCCCTCACATCTCGGCCTCTGTGGTGGAGGCTCCTGCTTCCCTCCCTCCCTCCCTTTTACACTGGATAGACTAATAAAGCCCTTTCTTAGAGGGACATGGTTCTCTCTATCCTCCTGTCTCTTGCGGTCGCACTAGTG
>ENSMUSG00000004113.55|Cacna1b
GCTTCGATATCCGCATGCTAGCTACCACCACCCCGATCAGGACCACTGGTGCTAGCTGCACCACGACCACCCATGTACCAGCTCCATGGGTGAGGGTTCCAGTTGATGAGTTTTATCATCCGCTCTGGGCTGTGGGGTCACAGCCCTGGGAGGAGGGCCCTCACATCTCGGCCTCTGTGGTGGAGGCTCCTGCTTCCCTCCCTCCCTCCCTTTTACACTGGATAGACTAATAAAGCCCTTTCTTAGAGGGACATGGTTCTCTCTATCCTCCTGTGTACTGCTCTTGCGGTCGCACTAGTG
>ENSMUSG00000004113.56|Cacna1b
GCTTCGATATCCGCATGCTAACCACCCCGATCAGGACCACTGGTGCTAGCTGCACCACGACCACCCATGTACCAGCTCCATGGGTGAGGGTTCCAGTTGATGAGTTTTATCATCCGCTCTGGGCTGTGGGGTCACAGCCCTGGGAGGAGGGCCCTCACATCTCGGCCTCTGTGGTGGAGGCTCCTGCTTCCCTCCCTCCCTCCCTTTTACACTGGATAGACTAATAAAGCCCTTTCTTAGAGGGACATGGTTCTCTCTATCCTCCTGTGTACTGCCTTCCCTCTTGCGGTCGCACTAGTG
>ENSMUSG00000004113.57|Cacna1b
GCTTCGATATCCGCATGCTACCGATCAGGACCACTGGTGCTAGCTGCACCACGACCACCCATGTACCAGCTCCATGGGTGAGGGTTCCAGTTGATGAGTTTTATCATCCGCTCTGGGCTGTGGGGTCACAGCCCTGGGAGGAGGGCCCTCACATCTCGGCCTCTGTGGTGGAGGCTCCTGCTTCCCTCCCTCCCTCCCTTTTACACTGGATAGACTAATAAAGCCCTTTCTTAGAGGGACATGGTTCTCTCTATCCTCCTGTGTACTGCCTTCCTGGGTTCTCTTGCGGTCGCACTAGTG
>ENSMUSG00000004113.58|Cacna1b
GCTTCGATATCCGCATGCTAAGGACCACTGGTGCTAGCTGCACCACGACCACCCATGTACCAGCTCCATGGGTGAGGGTTCCAGTTGATGAGTTTTATCATCCGCTCTGGGCTGTGGGGTCACAGCCCTGGGAGGAGGGCCCTCACATCTCGGCCTCTGTGGTGGAGGCTCCTGCTTCCCTCCCTCCCTCCCTTTTACACTGGATAGACTAATAAAGCCCTTTCTTAGAGGGACATGGTTCTCTCTATCCTCCTGTGTACTGCCTTCCTGGGTTCCATGCCTCTTGCGGTCGCACTAGTG
>ENSMUSG00000004113.59|Cacna1b
GCTTCGATATCCGCATGCTAACTGGTGCTAGCTGCACCACGACCACCCATGTACCAGCTCCATGGGTGAGGGTTCCAGTTGATGAGTTTTATCATCCGCTCTGGGCTGTGGGGTCACAGCCCTGGGAGGAGGGCCCTCACATCTCGGCCTCTGTGGTGGAGGCTCCTGCTTCCCTCCCTCCCTCCCTTTTACACTGGATAGACTAATAAAGCCCTTTCTTAGAGGGACATGGTTCTCTCTATCCTCCTGTGTACTGCCTTCCTGGGTTCCATGCCAGATGCTCTTGCGGTCGCACTAGTG
>ENSMUSG00000004113.60|Cacna1b
GCTTCGATATCCGCATGCTAGCTAGCTGCACCACGACCACCCATGTACCAGCTCCATGGGTGAGGGTTCCAGTTGATGAGTTTTATCATCCGCTCTGGGCTGTGGGGTCACAGCCCTGGGAGGAGGGCCCTCACATCTCGGCCTCTGTGGTGGAGGCTCCTGCTTCCCTCCCTCCCTCCCTTTTACACTGGATAGACTAATAAAGCCCTTTCTTAGAGGGACATGGTTCTCTCTATCCTCCTGTGTACTGCCTTCCTGGGTTCCATGCCAGATGTTGGATCTCTTGCGGTCGCACTAGTG
>ENSMUSG00000004113.61|Cacna1b
GCTTCGATATCCGCATGCTATGCACCACGACCACCCATGTACCAGCTCCATGGGTGAGGGTTCCAGTTGATGAGTTTTATCATCCGCTCTGGGCTGTGGGGTCACAGCCCTGGGAGGAGGGCCCTCACATCTCGGCCTCTGTGGTGGAGGCTCCTGCTTCCCTCCCTCCCTCCCTTTTACACTGGATAGACTAATAAAGCCCTTTCTTAGAGGGACATGGTTCTCTCTATCCTCCTGTGTACTGCCTTCCTGGGTTCCATGCCAGATGTTGGATCCTAAGCTCTTGCGGTCGCACTAGTG
>ENSMUSG00000004113.62|Cacna1b
GCTTCGATATCCGCATGCTAACGACCACCCATGTACCAGCTCCATGGGTGAGGGTTCCAGTTGATGAGTTTTATCATCCGCTCTGGGCTGTGGGGTCACAGCCCTGGGAGGAGGGCCCTCACATCTCGGCCTCTGTGGTGGAGGCTCCTGCTTCCCTCCCTCCCTCCCTTTTACACTGGATAGACTAATAAAGCCCTTTCTTAGAGGGACATGGTTCTCTCTATCCTCCTGTGTACTGCCTTCCTGGGTTCCATGCCAGATGTTGGATCCTAAGCAGGAGCTCTTGCGGTCGCACTAGTG
>ENSMUSG00000004113.63|Cacna1b
GCTTCGATATCCGCATGCTAACCCATGTACCAGCTCCATGGGTGAGGGTTCCAGTTGATGAGTTTTATCATCCGCTCTGGGCTGTGGGGTCACAGCCCTGGGAGGAGGGCCCTCACATCTCGGCCTCTGTGGTGGAGGCTCCTGCTTCCCTCCCTCCCTCCCTTTTACACTGGATAGACTAATAAAGCCCTTTCTTAGAGGGACATGGTTCTCTCTATCCTCCTGTGTACTGCCTTCCTGGGTTCCATGCCAGATGTTGGATCCTAAGCAGGAGGTAGCTCTCTTGCGGTCGCACTAGTG
>ENSMUSG00000004113.64|Cacna1b
GCTTCGATATCCGCATGCTAGTACCAGCTCCATGGGTGAGGGTTCCAGTTGATGAGTTTTATCATCCGCTCTGGGCTGTGGGGTCACAGCCCTGGGAGGAGGGCCCTCACATCTCGGCCTCTGTGGTGGAGGCTCCTGCTTCCCTCCCTCCCTCCCTTTTACACTGGATAGACTAATAAAGCCCTTTCTTAGAGGGACATGGTTCTCTCTATCCTCCTGTGTACTGCCTTCCTGGGTTCCATGCCAGATGTTGGATCCTAAGCAGGAGGTAGCTGAGTTGCTCTTGCGGTCGCACTAGTG
>ENSMUSG00000004113.65|Cacna1b
GCTTCGATATCCGCATGCTAGCTCCATGGGTGAGGGTTCCAGTTGATGAGTTTTATCATCCGCTCTGGGCTGTGGGGTCACAGCCCTGGGAGGAGGGCCCTCACATCTCGGCCTCTGTGGTGGAGGCTCCTGCTTCCCTCCCTCCCTCCCTTTTACACTGGATAGACTAATAAAGCCCTTTCTTAGAGGGACATGGTTCTCTCTATCCTCCTGTGTACTGCCTTCCTGGGTTCCATGCCAGATGTTGGATCCTAAGCAGGAGGTAGCTGAGTTGAGATGGCTCTTGCGGTCGCACTAGTG
>ENSMUSG00000004113.66|Cacna1b
GCTTCGATATCCGCATGCTATGGGTGAGGGTTCCAGTTGATGAGTTTTATCATCCGCTCTGGGCTGTGGGGTCACAGCCCTGGGAGGAGGGCCCTCACATCTCGGCCTCTGTGGTGGAGGCTCCTGCTTCCCTCCCTCCCTCCCTTTTACACTGGATAGACTAATAAAGCCCTTTCTTAGAGGGACATGGTTCTCTCTATCCTCCTGTGTACTGCCTTCCTGGGTTCCATGCCAGATGTTGGATCCTAAGCAGGAGGTAGCTGAGTTGAGATGGACCCAGCTCTTGCGGTCGCACTAGTG
>ENSMUSG00000004113.67|Cacna1b
GCTTCGATATCCGCATGCTAAGGGTTCCAGTTGATGAGTTTTATCATCCGCTCTGGGCTGTGGGGTCACAGCCCTGGGAGGAGGGCCCTCACATCTCGGCCTCTGTGGTGGAGGCTCCTGCTTCCCTCCCTCCCTCCCTTTTACACTGGATAGACTAATAAAGCCCTTTCTTAGAGGGACATGGTTCTCTCTATCCTCCTGTGTACTGCCTTCCTGGGTTCCATGCCAGATGTTGGATCCTAAGCAGGAGGTAGCTGAGTTGAGATGGACCCAGCAAATCCTCTTGCGGTCGCACTAGTG
>ENSMUSG00000004113.68|Cacna1b
GCTTCGATATCCGCATGCTACCAGTTGATGAGTTTTATCATCCGCTCTGGGCTGTGGGGTCACAGCCCTGGGAGGAGGGCCCTCACATCTCGGCCTCTGTGGTGGAGGCTCCTGCTTCCCTCCCTCCCTCCCTTTTACACTGGATAGACTAATAAAGCCCTTTCTTAGAGGGACATGGTTCTCTCTATCCTCCTGTGTACTGCCTTCCTGGGTTCCATGCCAGATGTTGGATCCTAAGCAGGAGGTAGCTGAGTTGAGATGGACCCAGCAAATCCAAATCCTCTTGCGGTCGCACTAGTG
>ENSMUSG00000004113.69|Cacna1b
GCTTCGATATCCGCATGCTAGATGAGTTTTATCATCCGCTCTGGGCTGTGGGGTCACAGCCCTGGGAGGAGGGCCCTCACATCTCGGCCTCTGTGGTGGAGGCTCCTGCTTCCCTCCCTCCCTCCCTTTTACACTGGATAGACTAATAAAGCCCTTTCTTAGAGGGACATGGTTCTCTCTATCCTCCTGTGTACTGCCTTCCTGGGTTCCATGCCAGATGTTGGATCCTAAGCAGGAGGTAGCTGAGTTGAGATGGACCCAGCAAATCCAAATCCTATGTCTCTTGCGGTCGCACTAGTG
>ENSMUSG00000004113.70|Cacna1b
GCTTCGATATCCGCATGCTATTTTATCATCCGCTCTGGGCTGTGGGGTCACAGCCCTGGGAGGAGGGCCCTCACATCTCGGCCTCTGTGGTGGAGGCTCCTGCTTCCCTCCCTCCCTCCCTTTTACACTGGATAGACTAATAAAGCCCTTTCTTAGAGGGACATGGTTCTCTCTATCCTCCTGTGTACTGCCTTCCTGGGTTCCATGCCAGATGTTGGATCCTAAGCAGGAGGTAGCTGAGTTGAGATGGACCCAGCAAATCCAAATCCTATGTCATGGCCTCTTGCGGTCGCACTAGTG
>ENSMUSG00000004113.71|Cacna1b
GCTTCGATATCCGCATGCTACATCCGCTCTGGGCTGTGGGGTCACAGCCCTGGGAGGAGGGCCCTCACATCTCGGCCTCTGTGGTGGAGGCTCCTGCTTCCCTCCCTCCCTCCCTTTTACACTGGATAGACTAATAAAGCCCTTTCTTAGAGGGACATGGTTCTCTCTATCCTCCTGTGTACTGCCTTCCTGGGTTCCATGCCAGATGTTGGATCCTAAGCAGGAGGTAGCTGAGTTGAGATGGACCCAGCAAATCCAAATCCTATGTCATGGCCTCCAGCTCTTGCGGTCGCACTAGTG
>ENSMUSG00000004113.72|Cacna1b
GCTTCGATATCCGCATGCTACTCTGGGCTGTGGGGTCACAGCCCTGGGAGGAGGGCCCTCACATCTCGGCCTCTGTGGTGGAGGCTCCTGCTTCCCTCCCTCCCTCCCTTTTACACTGGATAGACTAATAAAGCCCTTTCTTAGAGGGACATGGTTCTCTCTATCCTCCTGTGTACTGCCTTCCTGGGTTCCATGCCAGATGTTGGATCCTAAGCAGGAGGTAGCTGAGTTGAGATGGACCCAGCAAATCCAAATCCTATGTCATGGCCTCCAGCATCCACTCTTGCGGTCGCACTAGTG
>ENSMUSG00000004113.73|Cacna1b
GCTTCGATATCCGCATGCTAGCTGTGGGGTCACAGCCCTGGGAGGAGGGCCCTCACATCTCGGCCTCTGTGGTGGAGGCTCCTGCTTCCCTCCCTCCCTCCCTTTTACACTGGATAGACTAATAAAGCCCTTTCTTAGAGGGACATGGTTCTCTCTATCCTCCTGTGTACTGCCTTCCTGGGTTCCATGCCAGATGTTGGATCCTAAGCAGGAGGTAGCTGAGTTGAGATGGACCCAGCAAATCCAAATCCTATGTCATGGCCTCCAGCATCCAGGGTGGCTCTTGCGGTCGCACTAGTG
>ENSMUSG00000004113.74|Cacna1b
GCTTCGATATCCGCATGCTAGGGTCACAGCCCTGGGAGGAGGGCCCTCACATCTCGGCCTCTGTGGTGGAGGCTCCTGCTTCCCTCCCTCCCTCCCTTTTACACTGGATAGACTAATAAAGCCCTTTCTTAGAGGGACATGGTTCTCTCTATCCTCCTGTGTACTGCCTTCCTGGGTTCCATGCCAGATGTTGGATCCTAAGCAGGAGGTAGCTGAGTTGAGATGGACCCAGCAAATCCAAATCCTATGTCATGGCCTCCAGCATCCAGGGTGGGTCCTTCTCTTGCGGTCGCACTAGTG
>ENSMUSG00000004113.75|Cacna1b
GCTTCGATATCCGCATGCTACAGCCCTGGGAGGAGGGCCCTCACATCTCGGCCTCTGTGGTGGAGGCTCCTGCTTCCCTCCCTCCCTCCCTTTTACACTGGATAGACTAATAAAGCCCTTTCTTAGAGGGACATGGTTCTCTCTATCCTCCTGTGTACTGCCTTCCTGGGTTCCATGCCAGATGTTGGATCCTAAGCAGGAGGTAGCTGAGTTGAGATGGACCCAGCAAATCCAAATCCTATGTCATGGCCTCCAGCATCCAGGGTGGGTCCTTGGGACTCTCTTGCGGTCGCACTAGTG
>ENSMUSG00000004113.76|Cacna1b
GCTTCGATATCCGCATGCTATGGGAGGAGGGCCCTCACATCTCGGCCTCTGTGGTGGAGGCTCCTGCTTCCCTCCCTCCCTCCCTTTTACACTGGATAGACTAATAAAGCCCTTTCTTAGAGGGACATGGTTCTCTCTATCCTCCTGTGTACTGCCTTCCTGGGTTCCATGCCAGATGTTGGATCCTAAGCAGGAGGTAGCTGAGTTGAGATGGACCCAGCAAATCCAAATCCTATGTCATGGCCTCCAGCATCCAGGGTGGGTCCTTGGGACTTTTCTTCTCTTGCGGTCGCACTAGTG
>ENSMUSG00000004113.77|Cacna1b
GCTTCGATATCCGCATGCTAGAGGGCCCTCACATCTCGGCCTCTGTGGTGGAGGCTCCTGCTTCCCTCCCTCCCTCCCTTTTACACTGGATAGACTAATAAAGCCCTTTCTTAGAGGGACATGGTTCTCTCTATCCTCCTGTGTACTGCCTTCCTGGGTTCCATGCCAGATGTTGGATCCTAAGCAGGAGGTAGCTGAGTTGAGATGGACCCAGCAAATCCAAATCCTATGTCATGGCCTCCAGCATCCAGGGTGGGTCCTTGGGACTTTTCTTAGGAGGCTCTTGCGGTCGCACTAGTG
>ENSMUSG00000004113.78|Cacna1b
GCTTCGATATCCGCATGCTACCTCACATCTCGGCCTCTGTGGTGGAGGCTCCTGCTTCCCTCCCTCCCTCCCTTTTACACTGGATAGACTAATAAAGCCCTTTCTTAGAGGGACATGGTTCTCTCTATCCTCCTGTGTACTGCCTTCCTGGGTTCCATGCCAGATGTTGGATCCTAAGCAGGAGGTAGCTGAGTTGAGATGGACCCAGCAAATCCAAATCCTATGTCATGGCCTCCAGCATCCAGGGTGGGTCCTTGGGACTTTTCTTAGGAGGGACTTTCTCTTGCGGTCGCACTAGTG
>ENSMUSG00000004113.79|Cacna1b
GCTTCGATATCCGCATGCTAATCTCGGCCTCTGTGGTGGAGGCTCCTGCTTCCCTCCCTCCCTCCCTTTTACACTGGATAGACTAATAAAGCCCTTTCTTAGAGGGACATGGTTCTCTCTATCCTCCTGTGTACTGCCTTCCTGGGTTCCATGCCAGATGTTGGATCCTAAGCAGGAGGTAGCTGAGTTGAGATGGACCCAGCAAATCCAAATCCTATGTCATGGCCTCCAGCATCCAGGGTGGGTCCTTGGGACTTTTCTTAGGAGGGACTTTCTGAGCCTCTTGCGGTCGCACTAGTG
>ENSMUSG00000004113.80|Cacna1b
GCTTCGATATCCGCATGCTAGCCTCTGTGGTGGAGGCTCCTGCTTCCCTCCCTCCCTCCCTTTTACACTGGATAGACTAATAAAGCCCTTTCTTAGAGGGACATGGTTCTCTCTATCCTCCTGTGTACTGCCTTCCTGGGTTCCATGCCAGATGTTGGATCCTAAGCAGGAGGTAGCTGAGTTGAGATGGACCCAGCAAATCCAAATCCTATGTCATGGCCTCCAGCATCCAGGGTGGGTCCTTGGGACTTTTCTTAGGAGGGACTTTCTGAGCCTCGTGCTCTTGCGGTCGCACTAGTG
>ENSMUSG00000004113.81|Cacna1b
GCTTCGATATCCGCATGCTAGTGGTGGAGGCTCCTGCTTCCCTCCCTCCCTCCCTTTTACACTGGATAGACTAATAAAGCCCTTTCTTAGAGGGACATGGTTCTCTCTATCCTCCTGTGTACTGCCTTCCTGGGTTCCATGCCAGATGTTGGATCCTAAGCAGGAGGTAGCTGAGTTGAGATGGACCCAGCAAATCCAAATCCTATGTCATGGCCTCCAGCATCCAGGGTGGGTCCTTGGGACTTTTCTTAGGAGGGACTTTCTGAGCCTCGTGGAGAGTCTCTTGCGGTCGCACTAGTG
>ENSMUSG00000004113.82|Cacna1b
GCTTCGATATCCGCATGCTAGAGGCTCCTGCTTCCCTCCCTCCCTCCCTTTTACACTGGATAGACTAATAAAGCCCTTTCTTAGAGGGACATGGTTCTCTCTATCCTCCTGTGTACTGCCTTCCTGGGTTCCATGCCAGATGTTGGATCCTAAGCAGGAGGTAGCTGAGTTGAGATGGACCCAGCAAATCCAAATCCTATGTCATGGCCTCCAGCATCCAGGGTGGGTCCTTGGGACTTTTCTTAGGAGGGACTTTCTGAGCCTCGTGGAGAGTGTGGTTCTCTTGCGGTCGCACTAGTG
>ENSMUSG00000004113.83|Cacna1b
GCTTCGATATCCGCATGCTACCTGCTTCCCTCCCTCCCTCCCTTTTACACTGGATAGACTAATAAAGCCCTTTCTTAGAGGGACATGGTTCTCTCTATCCTCCTGTGTACTGCCTTCCTGGGTTCCATGCCAGATGTTGGATCCTAAGCAGGAGGTAGCTGAGTTGAGATGGACCCAGCAAATCCAAATCCTATGTCATGGCCTCCAGCATCCAGGGTGGGTCCTTGGGACTTTTCTTAGGAGGGACTTTCTGAGCCTCGTGGAGAGTGTGGTTTGTCCACTCTTGCGGTCGCACTAGTG
>ENSMUSG00000004113.84|Cacna1b
GCTTCGATATCCGCATGCTATCCCTCCCTCCCTCCCTTTTACACTGGATAGACTAATAAAGCCCTTTCTTAGAGGGACATGGTTCTCTCTATCCTCCTGTGTACTGCCTTCCTGGGTTCCATGCCAGATGTTGGATCCTAAGCAGGAGGTAGCTGAGTTGAGATGGACCCAGCAAATCCAAATCCTATGTCATGGCCTCCAGCATCCAGGGTGGGTCCTTGGGACTTTTCTTAGGAGGGACTTTCTGAGCCTCGTGGAGAGTGTGGTTTGTCCAAATGTGCTCTTGCGGTCGCACTAGTG
>ENSMUSG00000004113.85|Cacna1b
GCTTCGATATCCGCATGCTACCTCCCTCCCTTTTACACTGGATAGACTAATAAAGCCCTTTCTTAGAGGGACATGGTTCTCTCTATCCTCCTGTGTACTGCCTTCCTGGGTTCCATGCCAGATGTTGGATCCTAAGCAGGAGGTAGCTGAGTTGAGATGGACCCAGCAAATCCAAATCCTATGTCATGGCCTCCAGCATCCAGGGTGGGTCCTTGGGACTTTTCTTAGGAGGGACTTTCTGAGCCTCGTGGAGAGTGTGGTTTGTCCAAATGTGTGGCATCTCTTGCGGTCGCACTAGTG
>ENSMUSG00000004113.86|Cacna1b
GCTTCGATATCCGCATGCTATCCCTTTTACACTGGATAGACTAATAAAGCCCTTTCTTAGAGGGACATGGTTCTCTCTATCCTCCTGTGTACTGCCTTCCTGGGTTCCATGCCAGATGTTGGATCCTAAGCAGGAGGTAGCTGAGTTGAGATGGACCCAGCAAATCCAAATCCTATGTCATGGCCTCCAGCATCCAGGGTGGGTCCTTGGGACTTTTCTTAGGAGGGACTTTCTGAGCCTCGTGGAGAGTGTGGTTTGTCCAAATGTGTGGCATGGGAGACTCTTGCGGTCGCACTAGTG
>ENSMUSG00000004113.87|Cacna1b
GCTTCGATATCCGCATGCTATTACACTGGATAGACTAATAAAGCCCTTTCTTAGAGGGACATGGTTCTCTCTATCCTCCTGTGTACTGCCTTCCTGGGTTCCATGCCAGATGTTGGATCCTAAGCAGGAGGTAGCTGAGTTGAGATGGACCCAGCAAATCCAAATCCTATGTCATGGCCTCCAGCATCCAGGGTGGGTCCTTGGGACTTTTCTTAGGAGGGACTTTCTGAGCCTCGTGGAGAGTGTGGTTTGTCCAAATGTGTGGCATGGGAGATAGGGTCTCTTGCGGTCGCACTAGTG
>ENSMUSG00000004113.88|Cacna1b
GCTTCGATATCCGCATGCTATGGATAGACTAATAAAGCCCTTTCTTAGAGGGACATGGTTCTCTCTATCCTCCTGTGTACTGCCTTCCTGGGTTCCATGCCAGATGTTGGATCCTAAGCAGGAGGTAGCTGAGTTGAGATGGACCCAGCAAATCCAAATCCTATGTCATGGCCTCCAGCATCCAGGGTGGGTCCTTGGGACTTTTCTTAGGAGGGACTTTCTGAGCCTCGTGGAGAGTGTGGTTTGTCCAAATGTGTGGCATGGGAGATAGGGTACCCCTCTCTTGCGGTCGCACTAGTG
>ENSMUSG00000004113.89|Cacna1b
GCTTCGATATCCGCATGCTAGACTAATAAAGCCCTTTCTTAGAGGGACATGGTTCTCTCTATCCTCCTGTGTACTGCCTTCCTGGGTTCCATGCCAGATGTTGGATCCTAAGCAGGAGGTAGCTGAGTTGAGATGGACCCAGCAAATCCAAATCCTATGTCATGGCCTCCAGCATCCAGGGTGGGTCCTTGGGACTTTTCTTAGGAGGGACTTTCTGAGCCTCGTGGAGAGTGTGGTTTGTCCAAATGTGTGGCATGGGAGATAGGGTACCCCTGAAAGCCTCTTGCGGTCGCACTAGTG
>ENSMUSG00000004113.90|Cacna1b
GCTTCGATATCCGCATGCTATAAAGCCCTTTCTTAGAGGGACATGGTTCTCTCTATCCTCCTGTGTACTGCCTTCCTGGGTTCCATGCCAGATGTTGGATCCTAAGCAGGAGGTAGCTGAGTTGAGATGGACCCAGCAAATCCAAATCCTATGTCATGGCCTCCAGCATCCAGGGTGGGTCCTTGGGACTTTTCTTAGGAGGGACTTTCTGAGCCTCGTGGAGAGTGTGGTTTGTCCAAATGTGTGGCATGGGAGATAGGGTACCCCTGAAAGCAAGGAACTCTTGCGGTCGCACTAGTG
>ENSMUSG00000004113.91|Cacna1b
GCTTCGATATCCGCATGCTACCTTTCTTAGAGGGACATGGTTCTCTCTATCCTCCTGTGTACTGCCTTCCTGGGTTCCATGCCAGATGTTGGATCCTAAGCAGGAGGTAGCTGAGTTGAGATGGACCCAGCAAATCCAAATCCTATGTCATGGCCTCCAGCATCCAGGGTGGGTCCTTGGGACTTTTCTTAGGAGGGACTTTCTGAGCCTCGTGGAGAGTGTGGTTTGTCCAAATGTGTGGCATGGGAGATAGGGTACCCCTGAAAGCAAGGAAAGGAGCCTCTTGCGGTCGCACTAGTG
>ENSMUSG00000004113.92|Cacna1b
GCTTCGATATCCGCATGCTATTAGAGGGACATGGTTCTCTCTATCCTCCTGTGTACTGCCTTCCTGGGTTCCATGCCAGATGTTGGATCCTAAGCAGGAGGTAGCTGAGTTGAGATGGACCCAGCAAATCCAAATCCTATGTCATGGCCTCCAGCATCCAGGGTGGGTCCTTGGGACTTTTCTTAGGAGGGACTTTCTGAGCCTCGTGGAGAGTGTGGTTTGTCCAAATGTGTGGCATGGGAGATAGGGTACCCCTGAAAGCAAGGAAAGGAGCCCAGCTCTCTTGCGGTCGCACTAGTG
>ENSMUSG00000004113.93|Cacna1b
GCTTCGATATCCGCATGCTAGGACATGGTTCTCTCTATCCTCCTGTGTACTGCCTTCCTGGGTTCCATGCCAGATGTTGGATCCTAAGCAGGAGGTAGCTGAGTTGAGATGGACCCAGCAAATCCAAATCCTATGTCATGGCCTCCAGCATCCAGGGTGGGTCCTTGGGACTTTTCTTAGGAGGGACTTTCTGAGCCTCGTGGAGAGTGTGGTTTGTCCAAATGTGTGGCATGGGAGATAGGGTACCCCTGAAAGCAAGGAAAGGAGCCCAGCTGTGGCCCTCTTGCGGTCGCACTAGTG
>ENSMUSG00000004113.94|Cacna1b
GCTTCGATATCCGCATGCTAGGTTCTCTCTATCCTCCTGTGTACTGCCTTCCTGGGTTCCATGCCAGATGTTGGATCCTAAGCAGGAGGTAGCTGAGTTGAGATGGACCCAGCAAATCCAAATCCTATGTCATGGCCTCCAGCATCCAGGGTGGGTCCTTGGGACTTTTCTTAGGAGGGACTTTCTGAGCCTCGTGGAGAGTGTGGTTTGTCCAAATGTGTGGCATGGGAGATAGGGTACCCCTGAAAGCAAGGAAAGGAGCCCAGCTGTGGCCTGGTAGCTCTTGCGGTCGCACTAGTG
>ENSMUSG00000004113.95|Cacna1b
GCTTCGATATCCGCATGCTACTCTATCCTCCTGTGTACTGCCTTCCTGGGTTCCATGCCAGATGTTGGATCCTAAGCAGGAGGTAGCTGAGTTGAGATGGACCCAGCAAATCCAAATCCTATGTCATGGCCTCCAGCATCCAGGGTGGGTCCTTGGGACTTTTCTTAGGAGGGACTTTCTGAGCCTCGTGGAGAGTGTGGTTTGTCCAAATGTGTGGCATGGGAGATAGGGTACCCCTGAAAGCAAGGAAAGGAGCCCAGCTGTGGCCTGGTAGCACCTGCTCTTGCGGTCGCACTAGTG
>ENSMUSG00000004113.96|Cacna1b
GCTTCGATATCCGCATGCTACCTCCTGTGTACTGCCTTCCTGGGTTCCATGCCAGATGTTGGATCCTAAGCAGGAGGTAGCTGAGTTGAGATGGACCCAGCAAATCCAAATCCTATGTCATGGCCTCCAGCATCCAGGGTGGGTCCTTGGGACTTTTCTTAGGAGGGACTTTCTGAGCCTCGTGGAGAGTGTGGTTTGTCCAAATGTGTGGCATGGGAGATAGGGTACCCCTGAAAGCAAGGAAAGGAGCCCAGCTGTGGCCTGGTAGCACCTGCCGGCACTCTTGCGGTCGCACTAGTG
>ENSMUSG00000004113.97|Cacna1b
GCTTCGATATCCGCATGCTAGTGTACTGCCTTCCTGGGTTCCATGCCAGATGTTGGATCCTAAGCAGGAGGTAGCTGAGTTGAGATGGACCCAGCAAATCCAAATCCTATGTCATGGCCTCCAGCATCCAGGGTGGGTCCTTGGGACTTTTCTTAGGAGGGACTTTCTGAGCCTCGTGGAGAGTGTGGTTTGTCCAAATGTGTGGCATGGGAGATAGGGTACCCCTGAAAGCAAGGAAAGGAGCCCAGCTGTGGCCTGGTAGCACCTGCCGGCACCAGTGCTCTTGCGGTCGCACTAGTG
>ENSMUSG00000004113.98|Cacna1b
GCTTCGATATCCGCATGCTATGCCTTCCTGGGTTCCATGCCAGATGTTGGATCCTAAGCAGGAGGTAGCTGAGTTGAGATGGACCCAGCAAATCCAAATCCTATGTCATGGCCTCCAGCATCCAGGGTGGGTCCTTGGGACTTTTCTTAGGAGGGACTTTCTGAGCCTCGTGGAGAGTGTGGTTTGTCCAAATGTGTGGCATGGGAGATAGGGTACCCCTGAAAGCAAGGAAAGGAGCCCAGCTGTGGCCTGGTAGCACCTGCCGGCACCAGTGATCTCACTCTTGCGGTCGCACTAGTG
>ENSMUSG00000004113.99|Cacna1b
GCTTCGATATCCGCATGCTACCTGGGTTCCATGCCAGATGTTGGATCCTAAGCAGGAGGTAGCTGAGTTGAGATGGACCCAGCAAATCCAAATCCTATGTCATGGCCTCCAGCATCCAGGGTGGGTCCTTGGGACTTTTCTTAGGAGGGACTTTCTGAGCCTCGTGGAGAGTGTGGTTTGTCCAAATGTGTGGCATGGGAGATAGGGTACCCCTGAAAGCAAGGAAAGGAGCCCAGCTGTGGCCTGGTAGCACCTGCCGGCACCAGTGATCTCACGTCTCCTCTTGCGGTCGCACTAGTG
>ENSMUSG00000004113.100|Cacna1b
GCTTCGATATCCGCATGCTATTCCATGCCAGATGTTGGATCCTAAGCAGGAGGTAGCTGAGTTGAGATGGACCCAGCAAATCCAAATCCTATGTCATGGCCTCCAGCATCCAGGGTGGGTCCTTGGGACTTTTCTTAGGAGGGACTTTCTGAGCCTCGTGGAGAGTGTGGTTTGTCCAAATGTGTGGCATGGGAGATAGGGTACCCCTGAAAGCAAGGAAAGGAGCCCAGCTGTGGCCTGGTAGCACCTGCCGGCACCAGTGATCTCACGTCTCTTGTGGCTCTTGCGGTCGCACTAGTG
>ENSMUSG00000004113.101|Cacna1b
GCTTCGATATCCGCATGCTAGCCAGATGTTGGATCCTAAGCAGGAGGTAGCTGAGTTGAGATGGACCCAGCAAATCCAAATCCTATGTCATGGCCTCCAGCATCCAGGGTGGGTCCTTGGGACTTTTCTTAGGAGGGACTTTCTGAGCCTCGTGGAGAGTGTGGTTTGTCCAAATGTGTGGCATGGGAGATAGGGTACCCCTGAAAGCAAGGAAAGGAGCCCAGCTGTGGCCTGGTAGCACCTGCCGGCACCAGTGATCTCACGTCTCTTGTGGTCTTGGCTCTTGCGGTCGCACTAGTG
>ENSMUSG00000004113.102|Cacna1b
GCTTCGATATCCGCATGCTATGTTGGATCCTAAGCAGGAGGTAGCTGAGTTGAGATGGACCCAGCAAATCCAAATCCTATGTCATGGCCTCCAGCATCCAGGGTGGGTCCTTGGGACTTTTCTTAGGAGGGACTTTCTGAGCCTCGTGGAGAGTGTGGTTTGTCCAAATGTGTGGCATGGGAGATAGGGTACCCCTGAAAGCAAGGAAAGGAGCCCAGCTGTGGCCTGGTAGCACCTGCCGGCACCAGTGATCTCACGTCTCTTGTGGTCTTGGAGTCAACTCTTGCGGTCGCACTAGTG
>ENSMUSG00000004113.103|Cacna1b
GCTTCGATATCCGCATGCTAATCCTAAGCAGGAGGTAGCTGAGTTGAGATGGACCCAGCAAATCCAAATCCTATGTCATGGCCTCCAGCATCCAGGGTGGGTCCTTGGGACTTTTCTTAGGAGGGACTTTCTGAGCCTCGTGGAGAGTGTGGTTTGTCCAAATGTGTGGCATGGGAGATAGGGTACCCCTGAAAGCAAGGAAAGGAGCCCAGCTGTGGCCTGGTAGCACCTGCCGGCACCAGTGATCTCACGTCTCTTGTGGTCTTGGAGTCAAATAGCACTCTTGCGGTCGCACTAGTG
>ENSMUSG00000004113.104|Cacna1b
GCTTCGATATCCGCATGCTAAGCAGGAGGTAGCTGAGTTGAGATGGACCCAGCAAATCCAAATCCTATGTCATGGCCTCCAGCATCCAGGGTGGGTCCTTGGGACTTTTCTTAGGAGGGACTTTCTGAGCCTCGTGGAGAGTGTGGTTTGTCCAAATGTGTGGCATGGGAGATAGGGTACCCCTGAAAGCAAGGAAAGGAGCCCAGCTGTGGCCTGGTAGCACCTGCCGGCACCAGTGATCTCACGTCTCTTGTGGTCTTGGAGTCAAATAGCACATGTACTCTTGCGGTCGCACTAGTG
>ENSMUSG00000004113.105|Cacna1b
GCTTCGATATCCGCATGCTAAGGTAGCTGAGTTGAGATGGACCCAGCAAATCCAAATCCTATGTCATGGCCTCCAGCATCCAGGGTGGGTCCTTGGGACTTTTCTTAGGAGGGACTTTCTGAGCCTCGTGGAGAGTGTGGTTTGTCCAAATGTGTGGCATGGGAGATAGGGTACCCCTGAAAGCAAGGAAAGGAGCCCAGCTGTGGCCTGGTAGCACCTGCCGGCACCAGTGATCTCACGTCTCTTGTGGTCTTGGAGTCAAATAGCACATGTATGTAGACTCTTGCGGTCGCACTAGTG
>ENSMUSG00000004113.106|Cacna1b
GCTTCGATATCCGCATGCTACTGAGTTGAGATGGACCCAGCAAATCCAAATCCTATGTCATGGCCTCCAGCATCCAGGGTGGGTCCTTGGGACTTTTCTTAGGAGGGACTTTCTGAGCCTCGTGGAGAGTGTGGTTTGTCCAAATGTGTGGCATGGGAGATAGGGTACCCCTGAAAGCAAGGAAAGGAGCCCAGCTGTGGCCTGGTAGCACCTGCCGGCACCAGTGATCTCACGTCTCTTGTGGTCTTGGAGTCAAATAGCACATGTATGTAGAGATGCGCTCTTGCGGTCGCACTAGTG
>ENSMUSG00000004113.107|Cacna1b
GCTTCGATATCCGCATGCTATGAGATGGACCCAGCAAATCCAAATCCTATGTCATGGCCTCCAGCATCCAGGGTGGGTCCTTGGGACTTTTCTTAGGAGGGACTTTCTGAGCCTCGTGGAGAGTGTGGTTTGTCCAAATGTGTGGCATGGGAGATAGGGTACCCCTGAAAGCAAGGAAAGGAGCCCAGCTGTGGCCTGGTAGCACCTGCCGGCACCAGTGATCTCACGTCTCTTGTGGTCTTGGAGTCAAATAGCACATGTATGTAGAGATGCGCTCAAGCTCTTGCGGTCGCACTAGTG
>ENSMUSG00000004113.108|Cacna1b
GCTTCGATATCCGCATGCTAGGACCCAGCAAATCCAAATCCTATGTCATGGCCTCCAGCATCCAGGGTGGGTCCTTGGGACTTTTCTTAGGAGGGACTTTCTGAGCCTCGTGGAGAGTGTGGTTTGTCCAAATGTGTGGCATGGGAGATAGGGTACCCCTGAAAGCAAGGAAAGGAGCCCAGCTGTGGCCTGGTAGCACCTGCCGGCACCAGTGATCTCACGTCTCTTGTGGTCTTGGAGTCAAATAGCACATGTATGTAGAGATGCGCTCAAGGGCCTGCTCTTGCGGTCGCACTAGTG
>ENSMUSG00000004113.109|Cacna1b
GCTTCGATATCCGCATGCTAAGCAAATCCAAATCCTATGTCATGGCCTCCAGCATCCAGGGTGGGTCCTTGGGACTTTTCTTAGGAGGGACTTTCTGAGCCTCGTGGAGAGTGTGGTTTGTCCAAATGTGTGGCATGGGAGATAGGGTACCCCTGAAAGCAAGGAAAGGAGCCCAGCTGTGGCCTGGTAGCACCTGCCGGCACCAGTGATCTCACGTCTCTTGTGGTCTTGGAGTCAAATAGCACATGTATGTAGAGATGCGCTCAAGGGCCTGCCTTTCCTCTTGCGGTCGCACTAGTG
>ENSMUSG00000004113.110|Cacna1b
GCTTCGATATCCGCATGCTATCCAAATCCTATGTCATGGCCTCCAGCATCCAGGGTGGGTCCTTGGGACTTTTCTTAGGAGGGACTTTCTGAGCCTCGTGGAGAGTGTGGTTTGTCCAAATGTGTGGCATGGGAGATAGGGTACCCCTGAAAGCAAGGAAAGGAGCCCAGCTGTGGCCTGGTAGCACCTGCCGGCACCAGTGATCTCACGTCTCTTGTGGTCTTGGAGTCAAATAGCACATGTATGTAGAGATGCGCTCAAGGGCCTGCCTTTCACCTACCTCTTGCGGTCGCACTAGTG
>ENSMUSG00000004113.111|Cacna1b
GCTTCGATATCCGCATGCTATCCTATGTCATGGCCTCCAGCATCCAGGGTGGGTCCTTGGGACTTTTCTTAGGAGGGACTTTCTGAGCCTCGTGGAGAGTGTGGTTTGTCCAAATGTGTGGCATGGGAGATAGGGTACCCCTGAAAGCAAGGAAAGGAGCCCAGCTGTGGCCTGGTAGCACCTGCCGGCACCAGTGATCTCACGTCTCTTGTGGTCTTGGAGTCAAATAGCACATGTATGTAGAGATGCGCTCAAGGGCCTGCCTTTCACCTACACTGTCCTCTTGCGGTCGCACTAGTG
>ENSMUSG00000004113.112|Cacna1b
GCTTCGATATCCGCATGCTAGTCATGGCCTCCAGCATCCAGGGTGGGTCCTTGGGACTTTTCTTAGGAGGGACTTTCTGAGCCTCGTGGAGAGTGTGGTTTGTCCAAATGTGTGGCATGGGAGATAGGGTACCCCTGAAAGCAAGGAAAGGAGCCCAGCTGTGGCCTGGTAGCACCTGCCGGCACCAGTGATCTCACGTCTCTTGTGGTCTTGGAGTCAAATAGCACATGTATGTAGAGATGCGCTCAAGGGCCTGCCTTTCACCTACACTGTCACCATACTCTTGCGGTCGCACTAGTG
>ENSMUSG00000004113.113|Cacna1b
GCTTCGATATCCGCATGCTAGCCTCCAGCATCCAGGGTGGGTCCTTGGGACTTTTCTTAGGAGGGACTTTCTGAGCCTCGTGGAGAGTGTGGTTTGTCCAAATGTGTGGCATGGGAGATAGGGTACCCCTGAAAGCAAGGAAAGGAGCCCAGCTGTGGCCTGGTAGCACCTGCCGGCACCAGTGATCTCACGTCTCTTGTGGTCTTGGAGTCAAATAGCACATGTATGTAGAGATGCGCTCAAGGGCCTGCCTTTCACCTACACTGTCACCATAACAGGGCTCTTGCGGTCGCACTAGTG
>ENSMUSG00000004113.114|Cacna1b
GCTTCGATATCCGCATGCTAAGCATCCAGGGTGGGTCCTTGGGACTTTTCTTAGGAGGGACTTTCTGAGCCTCGTGGAGAGTGTGGTTTGTCCAAATGTGTGGCATGGGAGATAGGGTACCCCTGAAAGCAAGGAAAGGAGCCCAGCTGTGGCCTGGTAGCACCTGCCGGCACCAGTGATCTCACGTCTCTTGTGGTCTTGGAGTCAAATAGCACATGTATGTAGAGATGCGCTCAAGGGCCTGCCTTTCACCTACACTGTCACCATAACAGGGACCAAACTCTTGCGGTCGCACTAGTG
>ENSMUSG00000004113.115|Cacna1b
GCTTCGATATCCGCATGCTACAGGGTGGGTCCTTGGGACTTTTCTTAGGAGGGACTTTCTGAGCCTCGTGGAGAGTGTGGTTTGTCCAAATGTGTGGCATGGGAGATAGGGTACCCCTGAAAGCAAGGAAAGGAGCCCAGCTGTGGCCTGGTAGCACCTGCCGGCACCAGTGATCTCACGTCTCTTGTGGTCTTGGAGTCAAATAGCACATGTATGTAGAGATGCGCTCAAGGGCCTGCCTTTCACCTACACTGTCACCATAACAGGGACCAAATCTGGACTCTTGCGGTCGCACTAGTG
>ENSMUSG00000004113.116|Cacna1b
GCTTCGATATCCGCATGCTAGGGTCCTTGGGACTTTTCTTAGGAGGGACTTTCTGAGCCTCGTGGAGAGTGTGGTTTGTCCAAATGTGTGGCATGGGAGATAGGGTACCCCTGAAAGCAAGGAAAGGAGCCCAGCTGTGGCCTGGTAGCACCTGCCGGCACCAGTGATCTCACGTCTCTTGTGGTCTTGGAGTCAAATAGCACATGTATGTAGAGATGCGCTCAAGGGCCTGCCTTTCACCTACACTGTCACCATAACAGGGACCAAATCTGGAGGATGTCTCTTGCGGTCGCACTAGTG
>ENSMUSG00000004113.117|Cacna1b
GCTTCGATATCCGCATGCTATTGGGACTTTTCTTAGGAGGGACTTTCTGAGCCTCGTGGAGAGTGTGGTTTGTCCAAATGTGTGGCATGGGAGATAGGGTACCCCTGAAAGCAAGGAAAGGAGCCCAGCTGTGGCCTGGTAGCACCTGCCGGCACCAGTGATCTCACGTCTCTTGTGGTCTTGGAGTCAAATAGCACATGTATGTAGAGATGCGCTCAAGGGCCTGCCTTTCACCTACACTGTCACCATAACAGGGACCAAATCTGGAGGATGTCCTTGCCTCTTGCGGTCGCACTAGTG
>ENSMUSG00000004113.118|Cacna1b
GCTTCGATATCCGCATGCTACTTTTCTTAGGAGGGACTTTCTGAGCCTCGTGGAGAGTGTGGTTTGTCCAAATGTGTGGCATGGGAGATAGGGTACCCCTGAAAGCAAGGAAAGGAGCCCAGCTGTGGCCTGGTAGCACCTGCCGGCACCAGTGATCTCACGTCTCTTGTGGTCTTGGAGTCAAATAGCACATGTATGTAGAGATGCGCTCAAGGGCCTGCCTTTCACCTACACTGTCACCATAACAGGGACCAAATCTGGAGGATGTCCTTGCTGTTGACTCTTGCGGTCGCACTAGTG
>ENSMUSG00000004113.119|Cacna1b
GCTTCGATATCCGCATGCTATTAGGAGGGACTTTCTGAGCCTCGTGGAGAGTGTGGTTTGTCCAAATGTGTGGCATGGGAGATAGGGTACCCCTGAAAGCAAGGAAAGGAGCCCAGCTGTGGCCTGGTAGCACCTGCCGGCACCAGTGATCTCACGTCTCTTGTGGTCTTGGAGTCAAATAGCACATGTATGTAGAGATGCGCTCAAGGGCCTGCCTTTCACCTACACTGTCACCATAACAGGGACCAAATCTGGAGGATGTCCTTGCTGTTGATTCTGGCTCTTGCGGTCGCACTAGTG
>ENSMUSG00000004113.120|Cacna1b
GCTTCGATATCCGCATGCTAGGGACTTTCTGAGCCTCGTGGAGAGTGTGGTTTGTCCAAATGTGTGGCATGGGAGATAGGGTACCCCTGAAAGCAAGGAAAGGAGCCCAGCTGTGGCCTGGTAGCACCTGCCGGCACCAGTGATCTCACGTCTCTTGTGGTCTTGGAGTCAAATAGCACATGTATGTAGAGATGCGCTCAAGGGCCTGCCTTTCACCTACACTGTCACCATAACAGGGACCAAATCTGGAGGATGTCCTTGCTGTTGATTCTGGTTTTCACTCTTGCGGTCGCACTAGTG
>ENSMUSG00000004113.121|Cacna1b
GCTTCGATATCCGCATGCTATTCTGAGCCTCGTGGAGAGTGTGGTTTGTCCAAATGTGTGGCATGGGAGATAGGGTACCCCTGAAAGCAAGGAAAGGAGCCCAGCTGTGGCCTGGTAGCACCTGCCGGCACCAGTGATCTCACGTCTCTTGTGGTCTTGGAGTCAAATAGCACATGTATGTAGAGATGCGCTCAAGGGCCTGCCTTTCACCTACACTGTCACCATAACAGGGACCAAATCTGGAGGATGTCCTTGCTGTTGATTCTGGTTTTCAGTCACACTCTTGCGGTCGCACTAGTG
>ENSMUSG00000004113.122|Cacna1b
GCTTCGATATCCGCATGCTAGCCTCGTGGAGAGTGTGGTTTGTCCAAATGTGTGGCATGGGAGATAGGGTACCCCTGAAAGCAAGGAAAGGAGCCCAGCTGTGGCCTGGTAGCACCTGCCGGCACCAGTGATCTCACGTCTCTTGTGGTCTTGGAGTCAAATAGCACATGTATGTAGAGATGCGCTCAAGGGCCTGCCTTTCACCTACACTGTCACCATAACAGGGACCAAATCTGGAGGATGTCCTTGCTGTTGATTCTGGTTTTCAGTCACAACACTTCTCTTGCGGTCGCACTAGTG
>ENSMUSG00000004113.123|Cacna1b
GCTTCGATATCCGCATGCTATGGAGAGTGTGGTTTGTCCAAATGTGTGGCATGGGAGATAGGGTACCCCTGAAAGCAAGGAAAGGAGCCCAGCTGTGGCCTGGTAGCACCTGCCGGCACCAGTGATCTCACGTCTCTTGTGGTCTTGGAGTCAAATAGCACATGTATGTAGAGATGCGCTCAAGGGCCTGCCTTTCACCTACACTGTCACCATAACAGGGACCAAATCTGGAGGATGTCCTTGCTGTTGATTCTGGTTTTCAGTCACAACACTTTCACTGCTCTTGCGGTCGCACTAGTG
>ENSMUSG00000004113.124|Cacna1b
GCTTCGATATCCGCATGCTAGTGTGGTTTGTCCAAATGTGTGGCATGGGAGATAGGGTACCCCTGAAAGCAAGGAAAGGAGCCCAGCTGTGGCCTGGTAGCACCTGCCGGCACCAGTGATCTCACGTCTCTTGTGGTCTTGGAGTCAAATAGCACATGTATGTAGAGATGCGCTCAAGGGCCTGCCTTTCACCTACACTGTCACCATAACAGGGACCAAATCTGGAGGATGTCCTTGCTGTTGATTCTGGTTTTCAGTCACAACACTTTCACTGTTTGTCCTCTTGCGGTCGCACTAGTG
>ENSMUSG00000004113.125|Cacna1b
GCTTCGATATCCGCATGCTATTTGTCCAAATGTGTGGCATGGGAGATAGGGTACCCCTGAAAGCAAGGAAAGGAGCCCAGCTGTGGCCTGGTAGCACCTGCCGGCACCAGTGATCTCACGTCTCTTGTGGTCTTGGAGTCAAATAGCACATGTATGTAGAGATGCGCTCAAGGGCCTGCCTTTCACCTACACTGTCACCATAACAGGGACCAAATCTGGAGGATGTCCTTGCTGTTGATTCTGGTTTTCAGTCACAACACTTTCACTGTTTGTCATTTCTCTCTTGCGGTCGCACTAGTG
>ENSMUSG00000004113.126|Cacna1b
GCTTCGATATCCGCATGCTACAAATGTGTGGCATGGGAGATAGGGTACCCCTGAAAGCAAGGAAAGGAGCCCAGCTGTGGCCTGGTAGCACCTGCCGGCACCAGTGATCTCACGTCTCTTGTGGTCTTGGAGTCAAATAGCACATGTATGTAGAGATGCGCTCAAGGGCCTGCCTTTCACCTACACTGTCACCATAACAGGGACCAAATCTGGAGGATGTCCTTGCTGTTGATTCTGGTTTTCAGTCACAACACTTTCACTGTTTGTCATTTCTATGTAGCTCTTGCGGTCGCACTAGTG
>ENSMUSG00000004113.127|Cacna1b
GCTTCGATATCCGCATGCTATGTGGCATGGGAGATAGGGTACCCCTGAAAGCAAGGAAAGGAGCCCAGCTGTGGCCTGGTAGCACCTGCCGGCACCAGTGATCTCACGTCTCTTGTGGTCTTGGAGTCAAATAGCACATGTATGTAGAGATGCGCTCAAGGGCCTGCCTTTCACCTACACTGTCACCATAACAGGGACCAAATCTGGAGGATGTCCTTGCTGTTGATTCTGGTTTTCAGTCACAACACTTTCACTGTTTGTCATTTCTATGTAGTTGATCCTCTTGCGGTCGCACTAGTG
>ENSMUSG00000004113.128|Cacna1b
GCTTCGATATCCGCATGCTAATGGGAGATAGGGTACCCCTGAAAGCAAGGAAAGGAGCCCAGCTGTGGCCTGGTAGCACCTGCCGGCACCAGTGATCTCACGTCTCTTGTGGTCTTGGAGTCAAATAGCACATGTATGTAGAGATGCGCTCAAGGGCCTGCCTTTCACCTACACTGTCACCATAACAGGGACCAAATCTGGAGGATGTCCTTGCTGTTGATTCTGGTTTTCAGTCACAACACTTTCACTGTTTGTCATTTCTATGTAGTTGATCTAGAAACTCTTGCGGTCGCACTAGTG
>ENSMUSG00000004113.129|Cacna1b
GCTTCGATATCCGCATGCTAGATAGGGTACCCCTGAAAGCAAGGAAAGGAGCCCAGCTGTGGCCTGGTAGCACCTGCCGGCACCAGTGATCTCACGTCTCTTGTGGTCTTGGAGTCAAATAGCACATGTATGTAGAGATGCGCTCAAGGGCCTGCCTTTCACCTACACTGTCACCATAACAGGGACCAAATCTGGAGGATGTCCTTGCTGTTGATTCTGGTTTTCAGTCACAACACTTTCACTGTTTGTCATTTCTATGTAGTTGATCTAGAAAAAGCAGCTCTTGCGGTCGCACTAGTG
>ENSMUSG00000004113.130|Cacna1b
GCTTCGATATCCGCATGCTAGTACCCCTGAAAGCAAGGAAAGGAGCCCAGCTGTGGCCTGGTAGCACCTGCCGGCACCAGTGATCTCACGTCTCTTGTGGTCTTGGAGTCAAATAGCACATGTATGTAGAGATGCGCTCAAGGGCCTGCCTTTCACCTACACTGTCACCATAACAGGGACCAAATCTGGAGGATGTCCTTGCTGTTGATTCTGGTTTTCAGTCACAACACTTTCACTGTTTGTCATTTCTATGTAGTTGATCTAGAAAAAGCAGAAATCACTCTTGCGGTCGCACTAGTG
>ENSMUSG00000004113.131|Cacna1b
GCTTCGATATCCGCATGCTACTGAAAGCAAGGAAAGGAGCCCAGCTGTGGCCTGGTAGCACCTGCCGGCACCAGTGATCTCACGTCTCTTGTGGTCTTGGAGTCAAATAGCACATGTATGTAGAGATGCGCTCAAGGGCCTGCCTTTCACCTACACTGTCACCATAACAGGGACCAAATCTGGAGGATGTCCTTGCTGTTGATTCTGGTTTTCAGTCACAACACTTTCACTGTTTGTCATTTCTATGTAGTTGATCTAGAAAAAGCAGAAATCAAAACAGCTCTTGCGGTCGCACTAGTG
>ENSMUSG00000004113.132|Cacna1b
GCTTCGATATCCGCATGCTAGCAAGGAAAGGAGCCCAGCTGTGGCCTGGTAGCACCTGCCGGCACCAGTGATCTCACGTCTCTTGTGGTCTTGGAGTCAAATAGCACATGTATGTAGAGATGCGCTCAAGGGCCTGCCTTTCACCTACACTGTCACCATAACAGGGACCAAATCTGGAGGATGTCCTTGCTGTTGATTCTGGTTTTCAGTCACAACACTTTCACTGTTTGTCATTTCTATGTAGTTGATCTAGAAAAAGCAGAAATCAAAACAGGAAAGGCTCTTGCGGTCGCACTAGTG
>ENSMUSG00000004113.133|Cacna1b
GCTTCGATATCCGCATGCTAAAAGGAGCCCAGCTGTGGCCTGGTAGCACCTGCCGGCACCAGTGATCTCACGTCTCTTGTGGTCTTGGAGTCAAATAGCACATGTATGTAGAGATGCGCTCAAGGGCCTGCCTTTCACCTACACTGTCACCATAACAGGGACCAAATCTGGAGGATGTCCTTGCTGTTGATTCTGGTTTTCAGTCACAACACTTTCACTGTTTGTCATTTCTATGTAGTTGATCTAGAAAAAGCAGAAATCAAAACAGGAAAGGAAATGTCTCTTGCGGTCGCACTAGTG
>ENSMUSG00000004113.134|Cacna1b
GCTTCGATATCCGCATGCTAGCCCAGCTGTGGCCTGGTAGCACCTGCCGGCACCAGTGATCTCACGTCTCTTGTGGTCTTGGAGTCAAATAGCACATGTATGTAGAGATGCGCTCAAGGGCCTGCCTTTCACCTACACTGTCACCATAACAGGGACCAAATCTGGAGGATGTCCTTGCTGTTGATTCTGGTTTTCAGTCACAACACTTTCACTGTTTGTCATTTCTATGTAGTTGATCTAGAAAAAGCAGAAATCAAAACAGGAAAGGAAATGTTTGTGTCTCTTGCGGTCGCACTAGTG
>ENSMUSG00000004113.135|Cacna1b
GCTTCGATATCCGCATGCTACTGTGGCCTGGTAGCACCTGCCGGCACCAGTGATCTCACGTCTCTTGTGGTCTTGGAGTCAAATAGCACATGTATGTAGAGATGCGCTCAAGGGCCTGCCTTTCACCTACACTGTCACCATAACAGGGACCAAATCTGGAGGATGTCCTTGCTGTTGATTCTGGTTTTCAGTCACAACACTTTCACTGTTTGTCATTTCTATGTAGTTGATCTAGAAAAAGCAGAAATCAAAACAGGAAAGGAAATGTTTGTGTAACTTTCTCTTGCGGTCGCACTAGTG
>ENSMUSG00000004113.136|Cacna1b
GCTTCGATATCCGCATGCTACCTGGTAGCACCTGCCGGCACCAGTGATCTCACGTCTCTTGTGGTCTTGGAGTCAAATAGCACATGTATGTAGAGATGCGCTCAAGGGCCTGCCTTTCACCTACACTGTCACCATAACAGGGACCAAATCTGGAGGATGTCCTTGCTGTTGATTCTGGTTTTCAGTCACAACACTTTCACTGTTTGTCATTTCTATGTAGTTGATCTAGAAAAAGCAGAAATCAAAACAGGAAAGGAAATGTTTGTGTAACTTTAAAAAACTCTTGCGGTCGCACTAGTG
>ENSMUSG00000004113.137|Cacna1b
GCTTCGATATCCGCATGCTAAGCACCTGCCGGCACCAGTGATCTCACGTCTCTTGTGGTCTTGGAGTCAAATAGCACATGTATGTAGAGATGCGCTCAAGGGCCTGCCTTTCACCTACACTGTCACCATAACAGGGACCAAATCTGGAGGATGTCCTTGCTGTTGATTCTGGTTTTCAGTCACAACACTTTCACTGTTTGTCATTTCTATGTAGTTGATCTAGAAAAAGCAGAAATCAAAACAGGAAAGGAAATGTTTGTGTAACTTTAAAAAAAAAGTCCTCTTGCGGTCGCACTAGTG
>ENSMUSG00000004113.138|Cacna1b
GCTTCGATATCCGCATGCTATGCCGGCACCAGTGATCTCACGTCTCTTGTGGTCTTGGAGTCAAATAGCACATGTATGTAGAGATGCGCTCAAGGGCCTGCCTTTCACCTACACTGTCACCATAACAGGGACCAAATCTGGAGGATGTCCTTGCTGTTGATTCTGGTTTTCAGTCACAACACTTTCACTGTTTGTCATTTCTATGTAGTTGATCTAGAAAAAGCAGAAATCAAAACAGGAAAGGAAATGTTTGTGTAACTTTAAAAAAAAAGTCAACATGCTCTTGCGGTCGCACTAGTG
>ENSMUSG00000004113.139|Cacna1b
GCTTCGATATCCGCATGCTACACCAGTGATCTCACGTCTCTTGTGGTCTTGGAGTCAAATAGCACATGTATGTAGAGATGCGCTCAAGGGCCTGCCTTTCACCTACACTGTCACCATAACAGGGACCAAATCTGGAGGATGTCCTTGCTGTTGATTCTGGTTTTCAGTCACAACACTTTCACTGTTTGTCATTTCTATGTAGTTGATCTAGAAAAAGCAGAAATCAAAACAGGAAAGGAAATGTTTGTGTAACTTTAAAAAAAAAGTCAACATGTAGGAACTCTTGCGGTCGCACTAGTG
>ENSMUSG00000004113.140|Cacna1b
GCTTCGATATCCGCATGCTATGATCTCACGTCTCTTGTGGTCTTGGAGTCAAATAGCACATGTATGTAGAGATGCGCTCAAGGGCCTGCCTTTCACCTACACTGTCACCATAACAGGGACCAAATCTGGAGGATGTCCTTGCTGTTGATTCTGGTTTTCAGTCACAACACTTTCACTGTTTGTCATTTCTATGTAGTTGATCTAGAAAAAGCAGAAATCAAAACAGGAAAGGAAATGTTTGTGTAACTTTAAAAAAAAAGTCAACATGTAGGAAGGTCTCCTCTTGCGGTCGCACTAGTG
>ENSMUSG00000004113.141|Cacna1b
GCTTCGATATCCGCATGCTACACGTCTCTTGTGGTCTTGGAGTCAAATAGCACATGTATGTAGAGATGCGCTCAAGGGCCTGCCTTTCACCTACACTGTCACCATAACAGGGACCAAATCTGGAGGATGTCCTTGCTGTTGATTCTGGTTTTCAGTCACAACACTTTCACTGTTTGTCATTTCTATGTAGTTGATCTAGAAAAAGCAGAAATCAAAACAGGAAAGGAAATGTTTGTGTAACTTTAAAAAAAAAGTCAACATGTAGGAAGGTCTCCATTTTCTCTTGCGGTCGCACTAGTG
>ENSMUSG00000004113.142|Cacna1b
GCTTCGATATCCGCATGCTATCTTGTGGTCTTGGAGTCAAATAGCACATGTATGTAGAGATGCGCTCAAGGGCCTGCCTTTCACCTACACTGTCACCATAACAGGGACCAAATCTGGAGGATGTCCTTGCTGTTGATTCTGGTTTTCAGTCACAACACTTTCACTGTTTGTCATTTCTATGTAGTTGATCTAGAAAAAGCAGAAATCAAAACAGGAAAGGAAATGTTTGTGTAACTTTAAAAAAAAAGTCAACATGTAGGAAGGTCTCCATTTTGCATTGCTCTTGCGGTCGCACTAGTG
>ENSMUSG00000004113.143|Cacna1b
GCTTCGATATCCGCATGCTAGGTCTTGGAGTCAAATAGCACATGTATGTAGAGATGCGCTCAAGGGCCTGCCTTTCACCTACACTGTCACCATAACAGGGACCAAATCTGGAGGATGTCCTTGCTGTTGATTCTGGTTTTCAGTCACAACACTTTCACTGTTTGTCATTTCTATGTAGTTGATCTAGAAAAAGCAGAAATCAAAACAGGAAAGGAAATGTTTGTGTAACTTTAAAAAAAAAGTCAACATGTAGGAAGGTCTCCATTTTGCATTGTTTCTGCTCTTGCGGTCGCACTAGTG
>ENSMUSG00000004113.144|Cacna1b
GCTTCGATATCCGCATGCTAGGAGTCAAATAGCACATGTATGTAGAGATGCGCTCAAGGGCCTGCCTTTCACCTACACTGTCACCATAACAGGGACCAAATCTGGAGGATGTCCTTGCTGTTGATTCTGGTTTTCAGTCACAACACTTTCACTGTTTGTCATTTCTATGTAGTTGATCTAGAAAAAGCAGAAATCAAAACAGGAAAGGAAATGTTTGTGTAACTTTAAAAAAAAAGTCAACATGTAGGAAGGTCTCCATTTTGCATTGTTTCTGTGTCTTCTCTTGCGGTCGCACTAGTG
>ENSMUSG00000004113.145|Cacna1b
GCTTCGATATCCGCATGCTAAAATAGCACATGTATGTAGAGATGCGCTCAAGGGCCTGCCTTTCACCTACACTGTCACCATAACAGGGACCAAATCTGGAGGATGTCCTTGCTGTTGATTCTGGTTTTCAGTCACAACACTTTCACTGTTTGTCATTTCTATGTAGTTGATCTAGAAAAAGCAGAAATCAAAACAGGAAAGGAAATGTTTGTGTAACTTTAAAAAAAAAGTCAACATGTAGGAAGGTCTCCATTTTGCATTGTTTCTGTGTCTTGTATGCCTCTTGCGGTCGCACTAGTG
>ENSMUSG00000004113.146|Cacna1b
GCTTCGATATCCGCATGCTACACATGTATGTAGAGATGCGCTCAAGGGCCTGCCTTTCACCTACACTGTCACCATAACAGGGACCAAATCTGGAGGATGTCCTTGCTGTTGATTCTGGTTTTCAGTCACAACACTTTCACTGTTTGTCATTTCTATGTAGTTGATCTAGAAAAAGCAGAAATCAAAACAGGAAAGGAAATGTTTGTGTAACTTTAAAAAAAAAGTCAACATGTAGGAAGGTCTCCATTTTGCATTGTTTCTGTGTCTTGTATGCAATGTTCTCTTGCGGTCGCACTAGTG
>ENSMUSG00000004113.147|Cacna1b
GCTTCGATATCCGCATGCTATATGTAGAGATGCGCTCAAGGGCCTGCCTTTCACCTACACTGTCACCATAACAGGGACCAAATCTGGAGGATGTCCTTGCTGTTGATTCTGGTTTTCAGTCACAACACTTTCACTGTTTGTCATTTCTATGTAGTTGATCTAGAAAAAGCAGAAATCAAAACAGGAAAGGAAATGTTTGTGTAACTTTAAAAAAAAAGTCAACATGTAGGAAGGTCTCCATTTTGCATTGTTTCTGTGTCTTGTATGCAATGTTCCTGTACTCTTGCGGTCGCACTAGTG
>ENSMUSG00000004113.148|Cacna1b
GCTTCGATATCCGCATGCTAGAGATGCGCTCAAGGGCCTGCCTTTCACCTACACTGTCACCATAACAGGGACCAAATCTGGAGGATGTCCTTGCTGTTGATTCTGGTTTTCAGTCACAACACTTTCACTGTTTGTCATTTCTATGTAGTTGATCTAGAAAAAGCAGAAATCAAAACAGGAAAGGAAATGTTTGTGTAACTTTAAAAAAAAAGTCAACATGTAGGAAGGTCTCCATTTTGCATTGTTTCTGTGTCTTGTATGCAATGTTCCTGTATGTTTCCTCTTGCGGTCGCACTAGTG
>ENSMUSG00000004113.149|Cacna1b
GCTTCGATATCCGCATGCTACGCTCAAGGGCCTGCCTTTCACCTACACTGTCACCATAACAGGGACCAAATCTGGAGGATGTCCTTGCTGTTGATTCTGGTTTTCAGTCACAACACTTTCACTGTTTGTCATTTCTATGTAGTTGATCTAGAAAAAGCAGAAATCAAAACAGGAAAGGAAATGTTTGTGTAACTTTAAAAAAAAAGTCAACATGTAGGAAGGTCTCCATTTTGCATTGTTTCTGTGTCTTGTATGCAATGTTCCTGTATGTTTCTACCCTCTCTTGCGGTCGCACTAGTG
>ENSMUSG00000004113.150|Cacna1b
GCTTCGATATCCGCATGCTAAGGGCCTGCCTTTCACCTACACTGTCACCATAACAGGGACCAAATCTGGAGGATGTCCTTGCTGTTGATTCTGGTTTTCAGTCACAACACTTTCACTGTTTGTCATTTCTATGTAGTTGATCTAGAAAAAGCAGAAATCAAAACAGGAAAGGAAATGTTTGTGTAACTTTAAAAAAAAAGTCAACATGTAGGAAGGTCTCCATTTTGCATTGTTTCTGTGTCTTGTATGCAATGTTCCTGTATGTTTCTACCCTGCCTGGCTCTTGCGGTCGCACTAGTG
>ENSMUSG00000004113.151|Cacna1b
GCTTCGATATCCGCATGCTATGCCTTTCACCTACACTGTCACCATAACAGGGACCAAATCTGGAGGATGTCCTTGCTGTTGATTCTGGTTTTCAGTCACAACACTTTCACTGTTTGTCATTTCTATGTAGTTGATCTAGAAAAAGCAGAAATCAAAACAGGAAAGGAAATGTTTGTGTAACTTTAAAAAAAAAGTCAACATGTAGGAAGGTCTCCATTTTGCATTGTTTCTGTGTCTTGTATGCAATGTTCCTGTATGTTTCTACCCTGCCTGGGATGTCCTCTTGCGGTCGCACTAGTG
>ENSMUSG00000004113.152|Cacna1b
GCTTCGATATCCGCATGCTATCACCTACACTGTCACCATAACAGGGACCAAATCTGGAGGATGTCCTTGCTGTTGATTCTGGTTTTCAGTCACAACACTTTCACTGTTTGTCATTTCTATGTAGTTGATCTAGAAAAAGCAGAAATCAAAACAGGAAAGGAAATGTTTGTGTAACTTTAAAAAAAAAGTCAACATGTAGGAAGGTCTCCATTTTGCATTGTTTCTGTGTCTTGTATGCAATGTTCCTGTATGTTTCTACCCTGCCTGGGATGTCCCCAATCTCTTGCGGTCGCACTAGTG
>ENSMUSG00000004113.153|Cacna1b
GCTTCGATATCCGCATGCTAACACTGTCACCATAACAGGGACCAAATCTGGAGGATGTCCTTGCTGTTGATTCTGGTTTTCAGTCACAACACTTTCACTGTTTGTCATTTCTATGTAGTTGATCTAGAAAAAGCAGAAATCAAAACAGGAAAGGAAATGTTTGTGTAACTTTAAAAAAAAAGTCAACATGTAGGAAGGTCTCCATTTTGCATTGTTTCTGTGTCTTGTATGCAATGTTCCTGTATGTTTCTACCCTGCCTGGGATGTCCCCAATGACCCTCTCTTGCGGTCGCACTAGTG
>ENSMUSG00000004113.154|Cacna1b
GCTTCGATATCCGCATGCTATCACCATAACAGGGACCAAATCTGGAGGATGTCCTTGCTGTTGATTCTGGTTTTCAGTCACAACACTTTCACTGTTTGTCATTTCTATGTAGTTGATCTAGAAAAAGCAGAAATCAAAACAGGAAAGGAAATGTTTGTGTAACTTTAAAAAAAAAGTCAACATGTAGGAAGGTCTCCATTTTGCATTGTTTCTGTGTCTTGTATGCAATGTTCCTGTATGTTTCTACCCTGCCTGGGATGTCCCCAATGACCCTGGCTCCCTCTTGCGGTCGCACTAGTG
>ENSMUSG00000004113.155|Cacna1b
GCTTCGATATCCGCATGCTATAACAGGGACCAAATCTGGAGGATGTCCTTGCTGTTGATTCTGGTTTTCAGTCACAACACTTTCACTGTTTGTCATTTCTATGTAGTTGATCTAGAAAAAGCAGAAATCAAAACAGGAAAGGAAATGTTTGTGTAACTTTAAAAAAAAAGTCAACATGTAGGAAGGTCTCCATTTTGCATTGTTTCTGTGTCTTGTATGCAATGTTCCTGTATGTTTCTACCCTGCCTGGGATGTCCCCAATGACCCTGGCTCCTCTGCTCTCTTGCGGTCGCACTAGTG
>ENSMUSG00000004113.156|Cacna1b
GCTTCGATATCCGCATGCTAGGACCAAATCTGGAGGATGTCCTTGCTGTTGATTCTGGTTTTCAGTCACAACACTTTCACTGTTTGTCATTTCTATGTAGTTGATCTAGAAAAAGCAGAAATCAAAACAGGAAAGGAAATGTTTGTGTAACTTTAAAAAAAAAGTCAACATGTAGGAAGGTCTCCATTTTGCATTGTTTCTGTGTCTTGTATGCAATGTTCCTGTATGTTTCTACCCTGCCTGGGATGTCCCCAATGACCCTGGCTCCTCTGCTCAACCACTCTTGCGGTCGCACTAGTG
>ENSMUSG00000004113.157|Cacna1b
GCTTCGATATCCGCATGCTAAATCTGGAGGATGTCCTTGCTGTTGATTCTGGTTTTCAGTCACAACACTTTCACTGTTTGTCATTTCTATGTAGTTGATCTAGAAAAAGCAGAAATCAAAACAGGAAAGGAAATGTTTGTGTAACTTTAAAAAAAAAGTCAACATGTAGGAAGGTCTCCATTTTGCATTGTTTCTGTGTCTTGTATGCAATGTTCCTGTATGTTTCTACCCTGCCTGGGATGTCCCCAATGACCCTGGCTCCTCTGCTCAACCAAGTGCCCTCTTGCGGTCGCACTAGTG
>ENSMUSG00000004113.158|Cacna1b
GCTTCGATATCCGCATGCTAGAGGATGTCCTTGCTGTTGATTCTGGTTTTCAGTCACAACACTTTCACTGTTTGTCATTTCTATGTAGTTGATCTAGAAAAAGCAGAAATCAAAACAGGAAAGGAAATGTTTGTGTAACTTTAAAAAAAAAGTCAACATGTAGGAAGGTCTCCATTTTGCATTGTTTCTGTGTCTTGTATGCAATGTTCCTGTATGTTTCTACCCTGCCTGGGATGTCCCCAATGACCCTGGCTCCTCTGCTCAACCAAGTGCCTGATCTCTCTTGCGGTCGCACTAGTG
>ENSMUSG00000004113.159|Cacna1b
GCTTCGATATCCGCATGCTAGTCCTTGCTGTTGATTCTGGTTTTCAGTCACAACACTTTCACTGTTTGTCATTTCTATGTAGTTGATCTAGAAAAAGCAGAAATCAAAACAGGAAAGGAAATGTTTGTGTAACTTTAAAAAAAAAGTCAACATGTAGGAAGGTCTCCATTTTGCATTGTTTCTGTGTCTTGTATGCAATGTTCCTGTATGTTTCTACCCTGCCTGGGATGTCCCCAATGACCCTGGCTCCTCTGCTCAACCAAGTGCCTGATCTCTGGCTCTCTTGCGGTCGCACTAGTG
>ENSMUSG00000004113.160|Cacna1b
GCTTCGATATCCGCATGCTAGCTGTTGATTCTGGTTTTCAGTCACAACACTTTCACTGTTTGTCATTTCTATGTAGTTGATCTAGAAAAAGCAGAAATCAAAACAGGAAAGGAAATGTTTGTGTAACTTTAAAAAAAAAGTCAACATGTAGGAAGGTCTCCATTTTGCATTGTTTCTGTGTCTTGTATGCAATGTTCCTGTATGTTTCTACCCTGCCTGGGATGTCCCCAATGACCCTGGCTCCTCTGCTCAACCAAGTGCCTGATCTCTGGCTCTGAGCCTCTTGCGGTCGCACTAGTG
>ENSMUSG00000004113.161|Cacna1b
GCTTCGATATCCGCATGCTAGATTCTGGTTTTCAGTCACAACACTTTCACTGTTTGTCATTTCTATGTAGTTGATCTAGAAAAAGCAGAAATCAAAACAGGAAAGGAAATGTTTGTGTAACTTTAAAAAAAAAGTCAACATGTAGGAAGGTCTCCATTTTGCATTGTTTCTGTGTCTTGTATGCAATGTTCCTGTATGTTTCTACCCTGCCTGGGATGTCCCCAATGACCCTGGCTCCTCTGCTCAACCAAGTGCCTGATCTCTGGCTCTGAGCATCGTGCTCTTGCGGTCGCACTAGTG
>ENSMUSG00000004113.162|Cacna1b
GCTTCGATATCCGCATGCTAGGTTTTCAGTCACAACACTTTCACTGTTTGTCATTTCTATGTAGTTGATCTAGAAAAAGCAGAAATCAAAACAGGAAAGGAAATGTTTGTGTAACTTTAAAAAAAAAGTCAACATGTAGGAAGGTCTCCATTTTGCATTGTTTCTGTGTCTTGTATGCAATGTTCCTGTATGTTTCTACCCTGCCTGGGATGTCCCCAATGACCCTGGCTCCTCTGCTCAACCAAGTGCCTGATCTCTGGCTCTGAGCATCGTGGATGAGCTCTTGCGGTCGCACTAGTG
>ENSMUSG00000004113.163|Cacna1b
GCTTCGATATCCGCATGCTACAGTCACAACACTTTCACTGTTTGTCATTTCTATGTAGTTGATCTAGAAAAAGCAGAAATCAAAACAGGAAAGGAAATGTTTGTGTAACTTTAAAAAAAAAGTCAACATGTAGGAAGGTCTCCATTTTGCATTGTTTCTGTGTCTTGTATGCAATGTTCCTGTATGTTTCTACCCTGCCTGGGATGTCCCCAATGACCCTGGCTCCTCTGCTCAACCAAGTGCCTGATCTCTGGCTCTGAGCATCGTGGATGAGGTACGGCTCTTGCGGTCGCACTAGTG
>ENSMUSG00000004113.164|Cacna1b
GCTTCGATATCCGCATGCTACAACACTTTCACTGTTTGTCATTTCTATGTAGTTGATCTAGAAAAAGCAGAAATCAAAACAGGAAAGGAAATGTTTGTGTAACTTTAAAAAAAAAGTCAACATGTAGGAAGGTCTCCATTTTGCATTGTTTCTGTGTCTTGTATGCAATGTTCCTGTATGTTTCTACCCTGCCTGGGATGTCCCCAATGACCCTGGCTCCTCTGCTCAACCAAGTGCCTGATCTCTGGCTCTGAGCATCGTGGATGAGGTACGGCCTCAGCTCTTGCGGTCGCACTAGTG
>ENSMUSG00000004113.165|Cacna1b
GCTTCGATATCCGCATGCTATTTCACTGTTTGTCATTTCTATGTAGTTGATCTAGAAAAAGCAGAAATCAAAACAGGAAAGGAAATGTTTGTGTAACTTTAAAAAAAAAGTCAACATGTAGGAAGGTCTCCATTTTGCATTGTTTCTGTGTCTTGTATGCAATGTTCCTGTATGTTTCTACCCTGCCTGGGATGTCCCCAATGACCCTGGCTCCTCTGCTCAACCAAGTGCCTGATCTCTGGCTCTGAGCATCGTGGATGAGGTACGGCCTCAGGAAGCACTCTTGCGGTCGCACTAGTG
>ENSMUSG00000004113.166|Cacna1b
GCTTCGATATCCGCATGCTATGTTTGTCATTTCTATGTAGTTGATCTAGAAAAAGCAGAAATCAAAACAGGAAAGGAAATGTTTGTGTAACTTTAAAAAAAAAGTCAACATGTAGGAAGGTCTCCATTTTGCATTGTTTCTGTGTCTTGTATGCAATGTTCCTGTATGTTTCTACCCTGCCTGGGATGTCCCCAATGACCCTGGCTCCTCTGCTCAACCAAGTGCCTGATCTCTGGCTCTGAGCATCGTGGATGAGGTACGGCCTCAGGAAGCATCGGGTCTCTTGCGGTCGCACTAGTG
>ENSMUSG00000004113.167|Cacna1b
GCTTCGATATCCGCATGCTATCATTTCTATGTAGTTGATCTAGAAAAAGCAGAAATCAAAACAGGAAAGGAAATGTTTGTGTAACTTTAAAAAAAAAGTCAACATGTAGGAAGGTCTCCATTTTGCATTGTTTCTGTGTCTTGTATGCAATGTTCCTGTATGTTTCTACCCTGCCTGGGATGTCCCCAATGACCCTGGCTCCTCTGCTCAACCAAGTGCCTGATCTCTGGCTCTGAGCATCGTGGATGAGGTACGGCCTCAGGAAGCATCGGGTGGATTGCTCTTGCGGTCGCACTAGTG
>ENSMUSG00000004113.168|Cacna1b
GCTTCGATATCCGCATGCTACTATGTAGTTGATCTAGAAAAAGCAGAAATCAAAACAGGAAAGGAAATGTTTGTGTAACTTTAAAAAAAAAGTCAACATGTAGGAAGGTCTCCATTTTGCATTGTTTCTGTGTCTTGTATGCAATGTTCCTGTATGTTTCTACCCTGCCTGGGATGTCCCCAATGACCCTGGCTCCTCTGCTCAACCAAGTGCCTGATCTCTGGCTCTGAGCATCGTGGATGAGGTACGGCCTCAGGAAGCATCGGGTGGATTGGGTGGGCTCTTGCGGTCGCACTAGTG
>ENSMUSG00000004113.169|Cacna1b
GCTTCGATATCCGCATGCTAAGTTGATCTAGAAAAAGCAGAAATCAAAACAGGAAAGGAAATGTTTGTGTAACTTTAAAAAAAAAGTCAACATGTAGGAAGGTCTCCATTTTGCATTGTTTCTGTGTCTTGTATGCAATGTTCCTGTATGTTTCTACCCTGCCTGGGATGTCCCCAATGACCCTGGCTCCTCTGCTCAACCAAGTGCCTGATCTCTGGCTCTGAGCATCGTGGATGAGGTACGGCCTCAGGAAGCATCGGGTGGATTGGGTGGGAGCTGCCTCTTGCGGTCGCACTAGTG
>ENSMUSG00000004113.170|Cacna1b
GCTTCGATATCCGCATGCTATCTAGAAAAAGCAGAAATCAAAACAGGAAAGGAAATGTTTGTGTAACTTTAAAAAAAAAGTCAACATGTAGGAAGGTCTCCATTTTGCATTGTTTCTGTGTCTTGTATGCAATGTTCCTGTATGTTTCTACCCTGCCTGGGATGTCCCCAATGACCCTGGCTCCTCTGCTCAACCAAGTGCCTGATCTCTGGCTCTGAGCATCGTGGATGAGGTACGGCCTCAGGAAGCATCGGGTGGATTGGGTGGGAGCTGCTCAGAGCTCTTGCGGTCGCACTAGTG
>ENSMUSG00000004113.171|Cacna1b
GCTTCGATATCCGCATGCTAAAAAGCAGAAATCAAAACAGGAAAGGAAATGTTTGTGTAACTTTAAAAAAAAAGTCAACATGTAGGAAGGTCTCCATTTTGCATTGTTTCTGTGTCTTGTATGCAATGTTCCTGTATGTTTCTACCCTGCCTGGGATGTCCCCAATGACCCTGGCTCCTCTGCTCAACCAAGTGCCTGATCTCTGGCTCTGAGCATCGTGGATGAGGTACGGCCTCAGGAAGCATCGGGTGGATTGGGTGGGAGCTGCTCAGAGCAGCACCTCTTGCGGTCGCACTAGTG
>ENSMUSG00000004113.172|Cacna1b
GCTTCGATATCCGCATGCTAAGAAATCAAAACAGGAAAGGAAATGTTTGTGTAACTTTAAAAAAAAAGTCAACATGTAGGAAGGTCTCCATTTTGCATTGTTTCTGTGTCTTGTATGCAATGTTCCTGTATGTTTCTACCCTGCCTGGGATGTCCCCAATGACCCTGGCTCCTCTGCTCAACCAAGTGCCTGATCTCTGGCTCTGAGCATCGTGGATGAGGTACGGCCTCAGGAAGCATCGGGTGGATTGGGTGGGAGCTGCTCAGAGCAGCACGGGGGCCTCTTGCGGTCGCACTAGTG
>ENSMUSG00000004113.173|Cacna1b
GCTTCGATATCCGCATGCTACAAAACAGGAAAGGAAATGTTTGTGTAACTTTAAAAAAAAAGTCAACATGTAGGAAGGTCTCCATTTTGCATTGTTTCTGTGTCTTGTATGCAATGTTCCTGTATGTTTCTACCCTGCCTGGGATGTCCCCAATGACCCTGGCTCCTCTGCTCAACCAAGTGCCTGATCTCTGGCTCTGAGCATCGTGGATGAGGTACGGCCTCAGGAAGCATCGGGTGGATTGGGTGGGAGCTGCTCAGAGCAGCACGGGGGCTTGTGTCTCTTGCGGTCGCACTAGTG
>ENSMUSG00000004113.174|Cacna1b
GCTTCGATATCCGCATGCTAAGGAAAGGAAATGTTTGTGTAACTTTAAAAAAAAAGTCAACATGTAGGAAGGTCTCCATTTTGCATTGTTTCTGTGTCTTGTATGCAATGTTCCTGTATGTTTCTACCCTGCCTGGGATGTCCCCAATGACCCTGGCTCCTCTGCTCAACCAAGTGCCTGATCTCTGGCTCTGAGCATCGTGGATGAGGTACGGCCTCAGGAAGCATCGGGTGGATTGGGTGGGAGCTGCTCAGAGCAGCACGGGGGCTTGTGTCTTAGGCTCTTGCGGTCGCACTAGTG
>ENSMUSG00000004113.175|Cacna1b
GCTTCGATATCCGCATGCTAGGAAATGTTTGTGTAACTTTAAAAAAAAAGTCAACATGTAGGAAGGTCTCCATTTTGCATTGTTTCTGTGTCTTGTATGCAATGTTCCTGTATGTTTCTACCCTGCCTGGGATGTCCCCAATGACCCTGGCTCCTCTGCTCAACCAAGTGCCTGATCTCTGGCTCTGAGCATCGTGGATGAGGTACGGCCTCAGGAAGCATCGGGTGGATTGGGTGGGAGCTGCTCAGAGCAGCACGGGGGCTTGTGTCTTAGGGACATTCTCTTGCGGTCGCACTAGTG
>ENSMUSG00000004113.176|Cacna1b
GCTTCGATATCCGCATGCTAGTTTGTGTAACTTTAAAAAAAAAGTCAACATGTAGGAAGGTCTCCATTTTGCATTGTTTCTGTGTCTTGTATGCAATGTTCCTGTATGTTTCTACCCTGCCTGGGATGTCCCCAATGACCCTGGCTCCTCTGCTCAACCAAGTGCCTGATCTCTGGCTCTGAGCATCGTGGATGAGGTACGGCCTCAGGAAGCATCGGGTGGATTGGGTGGGAGCTGCTCAGAGCAGCACGGGGGCTTGTGTCTTAGGGACATTGACAGTCTCTTGCGGTCGCACTAGTG
>ENSMUSG00000004113.177|Cacna1b
GCTTCGATATCCGCATGCTAGTAACTTTAAAAAAAAAGTCAACATGTAGGAAGGTCTCCATTTTGCATTGTTTCTGTGTCTTGTATGCAATGTTCCTGTATGTTTCTACCCTGCCTGGGATGTCCCCAATGACCCTGGCTCCTCTGCTCAACCAAGTGCCTGATCTCTGGCTCTGAGCATCGTGGATGAGGTACGGCCTCAGGAAGCATCGGGTGGATTGGGTGGGAGCTGCTCAGAGCAGCACGGGGGCTTGTGTCTTAGGGACATTGACAGTGTCCATCTCTTGCGGTCGCACTAGTG
>ENSMUSG00000004113.178|Cacna1b
GCTTCGATATCCGCATGCTATTAAAAAAAAAGTCAACATGTAGGAAGGTCTCCATTTTGCATTGTTTCTGTGTCTTGTATGCAATGTTCCTGTATGTTTCTACCCTGCCTGGGATGTCCCCAATGACCCTGGCTCCTCTGCTCAACCAAGTGCCTGATCTCTGGCTCTGAGCATCGTGGATGAGGTACGGCCTCAGGAAGCATCGGGTGGATTGGGTGGGAGCTGCTCAGAGCAGCACGGGGGCTTGTGTCTTAGGGACATTGACAGTGTCCATCAGCATCTCTTGCGGTCGCACTAGTG
>ENSMUSG00000004113.179|Cacna1b
GCTTCGATATCCGCATGCTAAAAAAGTCAACATGTAGGAAGGTCTCCATTTTGCATTGTTTCTGTGTCTTGTATGCAATGTTCCTGTATGTTTCTACCCTGCCTGGGATGTCCCCAATGACCCTGGCTCCTCTGCTCAACCAAGTGCCTGATCTCTGGCTCTGAGCATCGTGGATGAGGTACGGCCTCAGGAAGCATCGGGTGGATTGGGTGGGAGCTGCTCAGAGCAGCACGGGGGCTTGTGTCTTAGGGACATTGACAGTGTCCATCAGCATGTCAGACTCTTGCGGTCGCACTAGTG
>ENSMUSG00000004113.180|Cacna1b
GCTTCGATATCCGCATGCTATCAACATGTAGGAAGGTCTCCATTTTGCATTGTTTCTGTGTCTTGTATGCAATGTTCCTGTATGTTTCTACCCTGCCTGGGATGTCCCCAATGACCCTGGCTCCTCTGCTCAACCAAGTGCCTGATCTCTGGCTCTGAGCATCGTGGATGAGGTACGGCCTCAGGAAGCATCGGGTGGATTGGGTGGGAGCTGCTCAGAGCAGCACGGGGGCTTGTGTCTTAGGGACATTGACAGTGTCCATCAGCATGTCAGAGAAGCACTCTTGCGGTCGCACTAGTG
>ENSMUSG00000004113.181|Cacna1b
GCTTCGATATCCGCATGCTATGTAGGAAGGTCTCCATTTTGCATTGTTTCTGTGTCTTGTATGCAATGTTCCTGTATGTTTCTACCCTGCCTGGGATGTCCCCAATGACCCTGGCTCCTCTGCTCAACCAAGTGCCTGATCTCTGGCTCTGAGCATCGTGGATGAGGTACGGCCTCAGGAAGCATCGGGTGGATTGGGTGGGAGCTGCTCAGAGCAGCACGGGGGCTTGTGTCTTAGGGACATTGACAGTGTCCATCAGCATGTCAGAGAAGCAGCTGTACTCTTGCGGTCGCACTAGTG
>ENSMUSG00000004113.182|Cacna1b
GCTTCGATATCCGCATGCTAAAGGTCTCCATTTTGCATTGTTTCTGTGTCTTGTATGCAATGTTCCTGTATGTTTCTACCCTGCCTGGGATGTCCCCAATGACCCTGGCTCCTCTGCTCAACCAAGTGCCTGATCTCTGGCTCTGAGCATCGTGGATGAGGTACGGCCTCAGGAAGCATCGGGTGGATTGGGTGGGAGCTGCTCAGAGCAGCACGGGGGCTTGTGTCTTAGGGACATTGACAGTGTCCATCAGCATGTCAGAGAAGCAGCTGTAGTGCCCCTCTTGCGGTCGCACTAGTG
>ENSMUSG00000004113.183|Cacna1b
GCTTCGATATCCGCATGCTATCCATTTTGCATTGTTTCTGTGTCTTGTATGCAATGTTCCTGTATGTTTCTACCCTGCCTGGGATGTCCCCAATGACCCTGGCTCCTCTGCTCAACCAAGTGCCTGATCTCTGGCTCTGAGCATCGTGGATGAGGTACGGCCTCAGGAAGCATCGGGTGGATTGGGTGGGAGCTGCTCAGAGCAGCACGGGGGCTTGTGTCTTAGGGACATTGACAGTGTCCATCAGCATGTCAGAGAAGCAGCTGTAGTGCCCGTGTTTCTCTTGCGGTCGCACTAGTG
>ENSMUSG00000004113.184|Cacna1b
GCTTCGATATCCGCATGCTATTGCATTGTTTCTGTGTCTTGTATGCAATGTTCCTGTATGTTTCTACCCTGCCTGGGATGTCCCCAATGACCCTGGCTCCTCTGCTCAACCAAGTGCCTGATCTCTGGCTCTGAGCATCGTGGATGAGGTACGGCCTCAGGAAGCATCGGGTGGATTGGGTGGGAGCTGCTCAGAGCAGCACGGGGGCTTGTGTCTTAGGGACATTGACAGTGTCCATCAGCATGTCAGAGAAGCAGCTGTAGTGCCCGTGTTTCTCCCTCTCTTGCGGTCGCACTAGTG
>ENSMUSG00000004113.185|Cacna1b
GCTTCGATATCCGCATGCTATGTTTCTGTGTCTTGTATGCAATGTTCCTGTATGTTTCTACCCTGCCTGGGATGTCCCCAATGACCCTGGCTCCTCTGCTCAACCAAGTGCCTGATCTCTGGCTCTGAGCATCGTGGATGAGGTACGGCCTCAGGAAGCATCGGGTGGATTGGGTGGGAGCTGCTCAGAGCAGCACGGGGGCTTGTGTCTTAGGGACATTGACAGTGTCCATCAGCATGTCAGAGAAGCAGCTGTAGTGCCCGTGTTTCTCCCTGAGTCACTCTTGCGGTCGCACTAGTG
>ENSMUSG00000004113.186|Cacna1b
GCTTCGATATCCGCATGCTATGTGTCTTGTATGCAATGTTCCTGTATGTTTCTACCCTGCCTGGGATGTCCCCAATGACCCTGGCTCCTCTGCTCAACCAAGTGCCTGATCTCTGGCTCTGAGCATCGTGGATGAGGTACGGCCTCAGGAAGCATCGGGTGGATTGGGTGGGAGCTGCTCAGAGCAGCACGGGGGCTTGTGTCTTAGGGACATTGACAGTGTCCATCAGCATGTCAGAGAAGCAGCTGTAGTGCCCGTGTTTCTCCCTGAGTCATGGGTTCTCTTGCGGTCGCACTAGTG
>ENSMUSG00000004113.187|Cacna1b
GCTTCGATATCCGCATGCTATTGTATGCAATGTTCCTGTATGTTTCTACCCTGCCTGGGATGTCCCCAATGACCCTGGCTCCTCTGCTCAACCAAGTGCCTGATCTCTGGCTCTGAGCATCGTGGATGAGGTACGGCCTCAGGAAGCATCGGGTGGATTGGGTGGGAGCTGCTCAGAGCAGCACGGGGGCTTGTGTCTTAGGGACATTGACAGTGTCCATCAGCATGTCAGAGAAGCAGCTGTAGTGCCCGTGTTTCTCCCTGAGTCATGGGTTCTGAAGCTCTTGCGGTCGCACTAGTG
>ENSMUSG00000004113.188|Cacna1b
GCTTCGATATCCGCATGCTAGCAATGTTCCTGTATGTTTCTACCCTGCCTGGGATGTCCCCAATGACCCTGGCTCCTCTGCTCAACCAAGTGCCTGATCTCTGGCTCTGAGCATCGTGGATGAGGTACGGCCTCAGGAAGCATCGGGTGGATTGGGTGGGAGCTGCTCAGAGCAGCACGGGGGCTTGTGTCTTAGGGACATTGACAGTGTCCATCAGCATGTCAGAGAAGCAGCTGTAGTGCCCGTGTTTCTCCCTGAGTCATGGGTTCTGAAGAAGCCACTCTTGCGGTCGCACTAGTG
>ENSMUSG00000004113.189|Cacna1b
GCTTCGATATCCGCATGCTATTCCTGTATGTTTCTACCCTGCCTGGGATGTCCCCAATGACCCTGGCTCCTCTGCTCAACCAAGTGCCTGATCTCTGGCTCTGAGCATCGTGGATGAGGTACGGCCTCAGGAAGCATCGGGTGGATTGGGTGGGAGCTGCTCAGAGCAGCACGGGGGCTTGTGTCTTAGGGACATTGACAGTGTCCATCAGCATGTCAGAGAAGCAGCTGTAGTGCCCGTGTTTCTCCCTGAGTCATGGGTTCTGAAGAAGCCAGAGCGGCTCTTGCGGTCGCACTAGTG
>ENSMUSG00000004113.190|Cacna1b
GCTTCGATATCCGCATGCTATATGTTTCTACCCTGCCTGGGATGTCCCCAATGACCCTGGCTCCTCTGCTCAACCAAGTGCCTGATCTCTGGCTCTGAGCATCGTGGATGAGGTACGGCCTCAGGAAGCATCGGGTGGATTGGGTGGGAGCTGCTCAGAGCAGCACGGGGGCTTGTGTCTTAGGGACATTGACAGTGTCCATCAGCATGTCAGAGAAGCAGCTGTAGTGCCCGTGTTTCTCCCTGAGTCATGGGTTCTGAAGAAGCCAGAGCGGCACAATCTCTTGCGGTCGCACTAGTG
>ENSMUSG00000004113.191|Cacna1b
GCTTCGATATCCGCATGCTATCTACCCTGCCTGGGATGTCCCCAATGACCCTGGCTCCTCTGCTCAACCAAGTGCCTGATCTCTGGCTCTGAGCATCGTGGATGAGGTACGGCCTCAGGAAGCATCGGGTGGATTGGGTGGGAGCTGCTCAGAGCAGCACGGGGGCTTGTGTCTTAGGGACATTGACAGTGTCCATCAGCATGTCAGAGAAGCAGCTGTAGTGCCCGTGTTTCTCCCTGAGTCATGGGTTCTGAAGAAGCCAGAGCGGCACAATGCGTGCCTCTTGCGGTCGCACTAGTG
>ENSMUSG00000004113.192|Cacna1b
GCTTCGATATCCGCATGCTACTGCCTGGGATGTCCCCAATGACCCTGGCTCCTCTGCTCAACCAAGTGCCTGATCTCTGGCTCTGAGCATCGTGGATGAGGTACGGCCTCAGGAAGCATCGGGTGGATTGGGTGGGAGCTGCTCAGAGCAGCACGGGGGCTTGTGTCTTAGGGACATTGACAGTGTCCATCAGCATGTCAGAGAAGCAGCTGTAGTGCCCGTGTTTCTCCCTGAGTCATGGGTTCTGAAGAAGCCAGAGCGGCACAATGCGTGCTTGCATCTCTTGCGGTCGCACTAGTG
>ENSMUSG00000004113.193|Cacna1b
GCTTCGATATCCGCATGCTAGGGATGTCCCCAATGACCCTGGCTCCTCTGCTCAACCAAGTGCCTGATCTCTGGCTCTGAGCATCGTGGATGAGGTACGGCCTCAGGAAGCATCGGGTGGATTGGGTGGGAGCTGCTCAGAGCAGCACGGGGGCTTGTGTCTTAGGGACATTGACAGTGTCCATCAGCATGTCAGAGAAGCAGCTGTAGTGCCCGTGTTTCTCCCTGAGTCATGGGTTCTGAAGAAGCCAGAGCGGCACAATGCGTGCTTGCATGAGGCACTCTTGCGGTCGCACTAGTG
>ENSMUSG00000004113.194|Cacna1b
GCTTCGATATCCGCATGCTATCCCCAATGACCCTGGCTCCTCTGCTCAACCAAGTGCCTGATCTCTGGCTCTGAGCATCGTGGATGAGGTACGGCCTCAGGAAGCATCGGGTGGATTGGGTGGGAGCTGCTCAGAGCAGCACGGGGGCTTGTGTCTTAGGGACATTGACAGTGTCCATCAGCATGTCAGAGAAGCAGCTGTAGTGCCCGTGTTTCTCCCTGAGTCATGGGTTCTGAAGAAGCCAGAGCGGCACAATGCGTGCTTGCATGAGGCACTTTCACTCTTGCGGTCGCACTAGTG
>ENSMUSG00000004113.195|Cacna1b
GCTTCGATATCCGCATGCTAATGACCCTGGCTCCTCTGCTCAACCAAGTGCCTGATCTCTGGCTCTGAGCATCGTGGATGAGGTACGGCCTCAGGAAGCATCGGGTGGATTGGGTGGGAGCTGCTCAGAGCAGCACGGGGGCTTGTGTCTTAGGGACATTGACAGTGTCCATCAGCATGTCAGAGAAGCAGCTGTAGTGCCCGTGTTTCTCCCTGAGTCATGGGTTCTGAAGAAGCCAGAGCGGCACAATGCGTGCTTGCATGAGGCACTTTCAGCCTTTCTCTTGCGGTCGCACTAGTG
>ENSMUSG00000004113.196|Cacna1b
GCTTCGATATCCGCATGCTACTGGCTCCTCTGCTCAACCAAGTGCCTGATCTCTGGCTCTGAGCATCGTGGATGAGGTACGGCCTCAGGAAGCATCGGGTGGATTGGGTGGGAGCTGCTCAGAGCAGCACGGGGGCTTGTGTCTTAGGGACATTGACAGTGTCCATCAGCATGTCAGAGAAGCAGCTGTAGTGCCCGTGTTTCTCCCTGAGTCATGGGTTCTGAAGAAGCCAGAGCGGCACAATGCGTGCTTGCATGAGGCACTTTCAGCCTTTTTAAATCTCTTGCGGTCGCACTAGTG
>ENSMUSG00000004113.197|Cacna1b
GCTTCGATATCCGCATGCTACCTCTGCTCAACCAAGTGCCTGATCTCTGGCTCTGAGCATCGTGGATGAGGTACGGCCTCAGGAAGCATCGGGTGGATTGGGTGGGAGCTGCTCAGAGCAGCACGGGGGCTTGTGTCTTAGGGACATTGACAGTGTCCATCAGCATGTCAGAGAAGCAGCTGTAGTGCCCGTGTTTCTCCCTGAGTCATGGGTTCTGAAGAAGCCAGAGCGGCACAATGCGTGCTTGCATGAGGCACTTTCAGCCTTTTTAAATCTGACTCTCTTGCGGTCGCACTAGTG
>ENSMUSG00000004113.198|Cacna1b
GCTTCGATATCCGCATGCTACTCAACCAAGTGCCTGATCTCTGGCTCTGAGCATCGTGGATGAGGTACGGCCTCAGGAAGCATCGGGTGGATTGGGTGGGAGCTGCTCAGAGCAGCACGGGGGCTTGTGTCTTAGGGACATTGACAGTGTCCATCAGCATGTCAGAGAAGCAGCTGTAGTGCCCGTGTTTCTCCCTGAGTCATGGGTTCTGAAGAAGCCAGAGCGGCACAATGCGTGCTTGCATGAGGCACTTTCAGCCTTTTTAAATCTGACTCTCAGGCTCTTGCGGTCGCACTAGTG
>ENSMUSG00000004113.199|Cacna1b
GCTTCGATATCCGCATGCTACAAGTGCCTGATCTCTGGCTCTGAGCATCGTGGATGAGGTACGGCCTCAGGAAGCATCGGGTGGATTGGGTGGGAGCTGCTCAGAGCAGCACGGGGGCTTGTGTCTTAGGGACATTGACAGTGTCCATCAGCATGTCAGAGAAGCAGCTGTAGTGCCCGTGTTTCTCCCTGAGTCATGGGTTCTGAAGAAGCCAGAGCGGCACAATGCGTGCTTGCATGAGGCACTTTCAGCCTTTTTAAATCTGACTCTCAGGGATGGGCTCTTGCGGTCGCACTAGTG
>ENSMUSG00000004113.200|Cacna1b
GCTTCGATATCCGCATGCTACCTGATCTCTGGCTCTGAGCATCGTGGATGAGGTACGGCCTCAGGAAGCATCGGGTGGATTGGGTGGGAGCTGCTCAGAGCAGCACGGGGGCTTGTGTCTTAGGGACATTGACAGTGTCCATCAGCATGTCAGAGAAGCAGCTGTAGTGCCCGTGTTTCTCCCTGAGTCATGGGTTCTGAAGAAGCCAGAGCGGCACAATGCGTGCTTGCATGAGGCACTTTCAGCCTTTTTAAATCTGACTCTCAGGGATGGGATGCCTCTCTTGCGGTCGCACTAGTG
>ENSMUSG00000004113.201|Cacna1b
GCTTCGATATCCGCATGCTACTCTGGCTCTGAGCATCGTGGATGAGGTACGGCCTCAGGAAGCATCGGGTGGATTGGGTGGGAGCTGCTCAGAGCAGCACGGGGGCTTGTGTCTTAGGGACATTGACAGTGTCCATCAGCATGTCAGAGAAGCAGCTGTAGTGCCCGTGTTTCTCCCTGAGTCATGGGTTCTGAAGAAGCCAGAGCGGCACAATGCGTGCTTGCATGAGGCACTTTCAGCCTTTTTAAATCTGACTCTCAGGGATGGGATGCCTGCCAAGCTCTTGCGGTCGCACTAGTG
>ENSMUSG00000004113.202|Cacna1b
GCTTCGATATCCGCATGCTACTCTGAGCATCGTGGATGAGGTACGGCCTCAGGAAGCATCGGGTGGATTGGGTGGGAGCTGCTCAGAGCAGCACGGGGGCTTGTGTCTTAGGGACATTGACAGTGTCCATCAGCATGTCAGAGAAGCAGCTGTAGTGCCCGTGTTTCTCCCTGAGTCATGGGTTCTGAAGAAGCCAGAGCGGCACAATGCGTGCTTGCATGAGGCACTTTCAGCCTTTTTAAATCTGACTCTCAGGGATGGGATGCCTGCCAAGTAGGGTCTCTTGCGGTCGCACTAGTG
>ENSMUSG00000004113.203|Cacna1b
GCTTCGATATCCGCATGCTAGCATCGTGGATGAGGTACGGCCTCAGGAAGCATCGGGTGGATTGGGTGGGAGCTGCTCAGAGCAGCACGGGGGCTTGTGTCTTAGGGACATTGACAGTGTCCATCAGCATGTCAGAGAAGCAGCTGTAGTGCCCGTGTTTCTCCCTGAGTCATGGGTTCTGAAGAAGCCAGAGCGGCACAATGCGTGCTTGCATGAGGCACTTTCAGCCTTTTTAAATCTGACTCTCAGGGATGGGATGCCTGCCAAGTAGGGTGTAATCCTCTTGCGGTCGCACTAGTG
>ENSMUSG00000004113.204|Cacna1b
GCTTCGATATCCGCATGCTATGGATGAGGTACGGCCTCAGGAAGCATCGGGTGGATTGGGTGGGAGCTGCTCAGAGCAGCACGGGGGCTTGTGTCTTAGGGACATTGACAGTGTCCATCAGCATGTCAGAGAAGCAGCTGTAGTGCCCGTGTTTCTCCCTGAGTCATGGGTTCTGAAGAAGCCAGAGCGGCACAATGCGTGCTTGCATGAGGCACTTTCAGCCTTTTTAAATCTGACTCTCAGGGATGGGATGCCTGCCAAGTAGGGTGTAATCTCTGTTCTCTTGCGGTCGCACTAGTG
>ENSMUSG00000004113.205|Cacna1b
GCTTCGATATCCGCATGCTAAGGTACGGCCTCAGGAAGCATCGGGTGGATTGGGTGGGAGCTGCTCAGAGCAGCACGGGGGCTTGTGTCTTAGGGACATTGACAGTGTCCATCAGCATGTCAGAGAAGCAGCTGTAGTGCCCGTGTTTCTCCCTGAGTCATGGGTTCTGAAGAAGCCAGAGCGGCACAATGCGTGCTTGCATGAGGCACTTTCAGCCTTTTTAAATCTGACTCTCAGGGATGGGATGCCTGCCAAGTAGGGTGTAATCTCTGTTGTGTTTCTCTTGCGGTCGCACTAGTG
>ENSMUSG00000004113.206|Cacna1b
GCTTCGATATCCGCATGCTAGGCCTCAGGAAGCATCGGGTGGATTGGGTGGGAGCTGCTCAGAGCAGCACGGGGGCTTGTGTCTTAGGGACATTGACAGTGTCCATCAGCATGTCAGAGAAGCAGCTGTAGTGCCCGTGTTTCTCCCTGAGTCATGGGTTCTGAAGAAGCCAGAGCGGCACAATGCGTGCTTGCATGAGGCACTTTCAGCCTTTTTAAATCTGACTCTCAGGGATGGGATGCCTGCCAAGTAGGGTGTAATCTCTGTTGTGTTTTTAAAACTCTTGCGGTCGCACTAGTG
>ENSMUSG00000004113.207|Cacna1b
GCTTCGATATCCGCATGCTAAGGAAGCATCGGGTGGATTGGGTGGGAGCTGCTCAGAGCAGCACGGGGGCTTGTGTCTTAGGGACATTGACAGTGTCCATCAGCATGTCAGAGAAGCAGCTGTAGTGCCCGTGTTTCTCCCTGAGTCATGGGTTCTGAAGAAGCCAGAGCGGCACAATGCGTGCTTGCATGAGGCACTTTCAGCCTTTTTAAATCTGACTCTCAGGGATGGGATGCCTGCCAAGTAGGGTGTAATCTCTGTTGTGTTTTTAAAACAACAACTCTTGCGGTCGCACTAGTG
>ENSMUSG00000004113.208|Cacna1b
GCTTCGATATCCGCATGCTACATCGGGTGGATTGGGTGGGAGCTGCTCAGAGCAGCACGGGGGCTTGTGTCTTAGGGACATTGACAGTGTCCATCAGCATGTCAGAGAAGCAGCTGTAGTGCCCGTGTTTCTCCCTGAGTCATGGGTTCTGAAGAAGCCAGAGCGGCACAATGCGTGCTTGCATGAGGCACTTTCAGCCTTTTTAAATCTGACTCTCAGGGATGGGATGCCTGCCAAGTAGGGTGTAATCTCTGTTGTGTTTTTAAAACAACAACAACAACTCTTGCGGTCGCACTAGTG
>ENSMUSG00000004113.209|Cacna1b
GCTTCGATATCCGCATGCTAGTGGATTGGGTGGGAGCTGCTCAGAGCAGCACGGGGGCTTGTGTCTTAGGGACATTGACAGTGTCCATCAGCATGTCAGAGAAGCAGCTGTAGTGCCCGTGTTTCTCCCTGAGTCATGGGTTCTGAAGAAGCCAGAGCGGCACAATGCGTGCTTGCATGAGGCACTTTCAGCCTTTTTAAATCTGACTCTCAGGGATGGGATGCCTGCCAAGTAGGGTGTAATCTCTGTTGTGTTTTTAAAACAACAACAACAAAATAAACTCTTGCGGTCGCACTAGTG
>ENSMUSG00000004113.210|Cacna1b
GCTTCGATATCCGCATGCTATGGGTGGGAGCTGCTCAGAGCAGCACGGGGGCTTGTGTCTTAGGGACATTGACAGTGTCCATCAGCATGTCAGAGAAGCAGCTGTAGTGCCCGTGTTTCTCCCTGAGTCATGGGTTCTGAAGAAGCCAGAGCGGCACAATGCGTGCTTGCATGAGGCACTTTCAGCCTTTTTAAATCTGACTCTCAGGGATGGGATGCCTGCCAAGTAGGGTGTAATCTCTGTTGTGTTTTTAAAACAACAACAACAAAATAAAACAAAACTCTTGCGGTCGCACTAGTG
>ENSMUSG00000004113.211|Cacna1b
GCTTCGATATCCGCATGCTAGGAGCTGCTCAGAGCAGCACGGGGGCTTGTGTCTTAGGGACATTGACAGTGTCCATCAGCATGTCAGAGAAGCAGCTGTAGTGCCCGTGTTTCTCCCTGAGTCATGGGTTCTGAAGAAGCCAGAGCGGCACAATGCGTGCTTGCATGAGGCACTTTCAGCCTTTTTAAATCTGACTCTCAGGGATGGGATGCCTGCCAAGTAGGGTGTAATCTCTGTTGTGTTTTTAAAACAACAACAACAAAATAAAACAAAAAAAAAACTCTTGCGGTCGCACTAGTG
>ENSMUSG00000004113.212|Cacna1b
GCTTCGATATCCGCATGCTAGCTCAGAGCAGCACGGGGGCTTGTGTCTTAGGGACATTGACAGTGTCCATCAGCATGTCAGAGAAGCAGCTGTAGTGCCCGTGTTTCTCCCTGAGTCATGGGTTCTGAAGAAGCCAGAGCGGCACAATGCGTGCTTGCATGAGGCACTTTCAGCCTTTTTAAATCTGACTCTCAGGGATGGGATGCCTGCCAAGTAGGGTGTAATCTCTGTTGTGTTTTTAAAACAACAACAACAAAATAAAACAAAAAAAAAAAACCTACTCTTGCGGTCGCACTAGTG
>ENSMUSG00000004113.213|Cacna1b
GCTTCGATATCCGCATGCTAAGCAGCACGGGGGCTTGTGTCTTAGGGACATTGACAGTGTCCATCAGCATGTCAGAGAAGCAGCTGTAGTGCCCGTGTTTCTCCCTGAGTCATGGGTTCTGAAGAAGCCAGAGCGGCACAATGCGTGCTTGCATGAGGCACTTTCAGCCTTTTTAAATCTGACTCTCAGGGATGGGATGCCTGCCAAGTAGGGTGTAATCTCTGTTGTGTTTTTAAAACAACAACAACAAAATAAAACAAAAAAAAAAAACCTAGTATTCCTCTTGCGGTCGCACTAGTG
>ENSMUSG00000004113.214|Cacna1b
GCTTCGATATCCGCATGCTAACGGGGGCTTGTGTCTTAGGGACATTGACAGTGTCCATCAGCATGTCAGAGAAGCAGCTGTAGTGCCCGTGTTTCTCCCTGAGTCATGGGTTCTGAAGAAGCCAGAGCGGCACAATGCGTGCTTGCATGAGGCACTTTCAGCCTTTTTAAATCTGACTCTCAGGGATGGGATGCCTGCCAAGTAGGGTGTAATCTCTGTTGTGTTTTTAAAACAACAACAACAAAATAAAACAAAAAAAAAAAACCTAGTATTCACTGGACTCTTGCGGTCGCACTAGTG
>ENSMUSG00000004113.215|Cacna1b
GCTTCGATATCCGCATGCTAGCTTGTGTCTTAGGGACATTGACAGTGTCCATCAGCATGTCAGAGAAGCAGCTGTAGTGCCCGTGTTTCTCCCTGAGTCATGGGTTCTGAAGAAGCCAGAGCGGCACAATGCGTGCTTGCATGAGGCACTTTCAGCCTTTTTAAATCTGACTCTCAGGGATGGGATGCCTGCCAAGTAGGGTGTAATCTCTGTTGTGTTTTTAAAACAACAACAACAAAATAAAACAAAAAAAAAAAACCTAGTATTCACTGGATGCTGACTCTTGCGGTCGCACTAGTG
>ENSMUSG00000004113.216|Cacna1b
GCTTCGATATCCGCATGCTAGTCTTAGGGACATTGACAGTGTCCATCAGCATGTCAGAGAAGCAGCTGTAGTGCCCGTGTTTCTCCCTGAGTCATGGGTTCTGAAGAAGCCAGAGCGGCACAATGCGTGCTTGCATGAGGCACTTTCAGCCTTTTTAAATCTGACTCTCAGGGATGGGATGCCTGCCAAGTAGGGTGTAATCTCTGTTGTGTTTTTAAAACAACAACAACAAAATAAAACAAAAAAAAAAAACCTAGTATTCACTGGATGCTGAAGAGTGCTCTTGCGGTCGCACTAGTG
>ENSMUSG00000004113.217|Cacna1b
GCTTCGATATCCGCATGCTAGGGACATTGACAGTGTCCATCAGCATGTCAGAGAAGCAGCTGTAGTGCCCGTGTTTCTCCCTGAGTCATGGGTTCTGAAGAAGCCAGAGCGGCACAATGCGTGCTTGCATGAGGCACTTTCAGCCTTTTTAAATCTGACTCTCAGGGATGGGATGCCTGCCAAGTAGGGTGTAATCTCTGTTGTGTTTTTAAAACAACAACAACAAAATAAAACAAAAAAAAAAAACCTAGTATTCACTGGATGCTGAAGAGTGCAAAACCTCTTGCGGTCGCACTAGTG
>ENSMUSG00000004113.218|Cacna1b
GCTTCGATATCCGCATGCTATTGACAGTGTCCATCAGCATGTCAGAGAAGCAGCTGTAGTGCCCGTGTTTCTCCCTGAGTCATGGGTTCTGAAGAAGCCAGAGCGGCACAATGCGTGCTTGCATGAGGCACTTTCAGCCTTTTTAAATCTGACTCTCAGGGATGGGATGCCTGCCAAGTAGGGTGTAATCTCTGTTGTGTTTTTAAAACAACAACAACAAAATAAAACAAAAAAAAAAAACCTAGTATTCACTGGATGCTGAAGAGTGCAAAACGCTAGCCTCTTGCGGTCGCACTAGTG
>ENSMUSG00000004113.219|Cacna1b
GCTTCGATATCCGCATGCTAGTGTCCATCAGCATGTCAGAGAAGCAGCTGTAGTGCCCGTGTTTCTCCCTGAGTCATGGGTTCTGAAGAAGCCAGAGCGGCACAATGCGTGCTTGCATGAGGCACTTTCAGCCTTTTTAAATCTGACTCTCAGGGATGGGATGCCTGCCAAGTAGGGTGTAATCTCTGTTGTGTTTTTAAAACAACAACAACAAAATAAAACAAAAAAAAAAAACCTAGTATTCACTGGATGCTGAAGAGTGCAAAACGCTAGCAAAGAACTCTTGCGGTCGCACTAGTG
>ENSMUSG00000004113.220|Cacna1b
GCTTCGATATCCGCATGCTAATCAGCATGTCAGAGAAGCAGCTGTAGTGCCCGTGTTTCTCCCTGAGTCATGGGTTCTGAAGAAGCCAGAGCGGCACAATGCGTGCTTGCATGAGGCACTTTCAGCCTTTTTAAATCTGACTCTCAGGGATGGGATGCCTGCCAAGTAGGGTGTAATCTCTGTTGTGTTTTTAAAACAACAACAACAAAATAAAACAAAAAAAAAAAACCTAGTATTCACTGGATGCTGAAGAGTGCAAAACGCTAGCAAAGAAGAGGCTCTCTTGCGGTCGCACTAGTG
>ENSMUSG00000004113.221|Cacna1b
GCTTCGATATCCGCATGCTAATGTCAGAGAAGCAGCTGTAGTGCCCGTGTTTCTCCCTGAGTCATGGGTTCTGAAGAAGCCAGAGCGGCACAATGCGTGCTTGCATGAGGCACTTTCAGCCTTTTTAAATCTGACTCTCAGGGATGGGATGCCTGCCAAGTAGGGTGTAATCTCTGTTGTGTTTTTAAAACAACAACAACAAAATAAAACAAAAAAAAAAAACCTAGTATTCACTGGATGCTGAAGAGTGCAAAACGCTAGCAAAGAAGAGGCTGGGGTTCTCTTGCGGTCGCACTAGTG
>ENSMUSG00000004113.222|Cacna1b
GCTTCGATATCCGCATGCTAGAGAAGCAGCTGTAGTGCCCGTGTTTCTCCCTGAGTCATGGGTTCTGAAGAAGCCAGAGCGGCACAATGCGTGCTTGCATGAGGCACTTTCAGCCTTTTTAAATCTGACTCTCAGGGATGGGATGCCTGCCAAGTAGGGTGTAATCTCTGTTGTGTTTTTAAAACAACAACAACAAAATAAAACAAAAAAAAAAAACCTAGTATTCACTGGATGCTGAAGAGTGCAAAACGCTAGCAAAGAAGAGGCTGGGGTTAGAGGACTCTTGCGGTCGCACTAGTG
>ENSMUSG00000004113.223|Cacna1b
GCTTCGATATCCGCATGCTACAGCTGTAGTGCCCGTGTTTCTCCCTGAGTCATGGGTTCTGAAGAAGCCAGAGCGGCACAATGCGTGCTTGCATGAGGCACTTTCAGCCTTTTTAAATCTGACTCTCAGGGATGGGATGCCTGCCAAGTAGGGTGTAATCTCTGTTGTGTTTTTAAAACAACAACAACAAAATAAAACAAAAAAAAAAAACCTAGTATTCACTGGATGCTGAAGAGTGCAAAACGCTAGCAAAGAAGAGGCTGGGGTTAGAGGAAGAAGCCTCTTGCGGTCGCACTAGTG
>ENSMUSG00000004113.224|Cacna1b
GCTTCGATATCCGCATGCTATAGTGCCCGTGTTTCTCCCTGAGTCATGGGTTCTGAAGAAGCCAGAGCGGCACAATGCGTGCTTGCATGAGGCACTTTCAGCCTTTTTAAATCTGACTCTCAGGGATGGGATGCCTGCCAAGTAGGGTGTAATCTCTGTTGTGTTTTTAAAACAACAACAACAAAATAAAACAAAAAAAAAAAACCTAGTATTCACTGGATGCTGAAGAGTGCAAAACGCTAGCAAAGAAGAGGCTGGGGTTAGAGGAAGAAGCCCGCACCTCTTGCGGTCGCACTAGTG
>ENSMUSG00000004113.225|Cacna1b
GCTTCGATATCCGCATGCTACCGTGTTTCTCCCTGAGTCATGGGTTCTGAAGAAGCCAGAGCGGCACAATGCGTGCTTGCATGAGGCACTTTCAGCCTTTTTAAATCTGACTCTCAGGGATGGGATGCCTGCCAAGTAGGGTGTAATCTCTGTTGTGTTTTTAAAACAACAACAACAAAATAAAACAAAAAAAAAAAACCTAGTATTCACTGGATGCTGAAGAGTGCAAAACGCTAGCAAAGAAGAGGCTGGGGTTAGAGGAAGAAGCCCGCACTGGCCGCTCTTGCGGTCGCACTAGTG
>ENSMUSG00000004113.226|Cacna1b
GCTTCGATATCCGCATGCTATTCTCCCTGAGTCATGGGTTCTGAAGAAGCCAGAGCGGCACAATGCGTGCTTGCATGAGGCACTTTCAGCCTTTTTAAATCTGACTCTCAGGGATGGGATGCCTGCCAAGTAGGGTGTAATCTCTGTTGTGTTTTTAAAACAACAACAACAAAATAAAACAAAAAAAAAAAACCTAGTATTCACTGGATGCTGAAGAGTGCAAAACGCTAGCAAAGAAGAGGCTGGGGTTAGAGGAAGAAGCCCGCACTGGCCGTGTTACCTCTTGCGGTCGCACTAGTG
>ENSMUSG00000004113.227|Cacna1b
GCTTCGATATCCGCATGCTACTGAGTCATGGGTTCTGAAGAAGCCAGAGCGGCACAATGCGTGCTTGCATGAGGCACTTTCAGCCTTTTTAAATCTGACTCTCAGGGATGGGATGCCTGCCAAGTAGGGTGTAATCTCTGTTGTGTTTTTAAAACAACAACAACAAAATAAAACAAAAAAAAAAAACCTAGTATTCACTGGATGCTGAAGAGTGCAAAACGCTAGCAAAGAAGAGGCTGGGGTTAGAGGAAGAAGCCCGCACTGGCCGTGTTACAAGAAACTCTTGCGGTCGCACTAGTG
>ENSMUSG00000004113.228|Cacna1b
GCTTCGATATCCGCATGCTACATGGGTTCTGAAGAAGCCAGAGCGGCACAATGCGTGCTTGCATGAGGCACTTTCAGCCTTTTTAAATCTGACTCTCAGGGATGGGATGCCTGCCAAGTAGGGTGTAATCTCTGTTGTGTTTTTAAAACAACAACAACAAAATAAAACAAAAAAAAAAAACCTAGTATTCACTGGATGCTGAAGAGTGCAAAACGCTAGCAAAGAAGAGGCTGGGGTTAGAGGAAGAAGCCCGCACTGGCCGTGTTACAAGAAACTGGCACTCTTGCGGTCGCACTAGTG
>ENSMUSG00000004113.229|Cacna1b
GCTTCGATATCCGCATGCTATTCTGAAGAAGCCAGAGCGGCACAATGCGTGCTTGCATGAGGCACTTTCAGCCTTTTTAAATCTGACTCTCAGGGATGGGATGCCTGCCAAGTAGGGTGTAATCTCTGTTGTGTTTTTAAAACAACAACAACAAAATAAAACAAAAAAAAAAAACCTAGTATTCACTGGATGCTGAAGAGTGCAAAACGCTAGCAAAGAAGAGGCTGGGGTTAGAGGAAGAAGCCCGCACTGGCCGTGTTACAAGAAACTGGCAGGAAGGCTCTTGCGGTCGCACTAGTG
>ENSMUSG00000004113.230|Cacna1b
GCTTCGATATCCGCATGCTAAGAAGCCAGAGCGGCACAATGCGTGCTTGCATGAGGCACTTTCAGCCTTTTTAAATCTGACTCTCAGGGATGGGATGCCTGCCAAGTAGGGTGTAATCTCTGTTGTGTTTTTAAAACAACAACAACAAAATAAAACAAAAAAAAAAAACCTAGTATTCACTGGATGCTGAAGAGTGCAAAACGCTAGCAAAGAAGAGGCTGGGGTTAGAGGAAGAAGCCCGCACTGGCCGTGTTACAAGAAACTGGCAGGAAGGAAATGGCTCTTGCGGTCGCACTAGTG
>ENSMUSG00000004113.231|Cacna1b
GCTTCGATATCCGCATGCTACAGAGCGGCACAATGCGTGCTTGCATGAGGCACTTTCAGCCTTTTTAAATCTGACTCTCAGGGATGGGATGCCTGCCAAGTAGGGTGTAATCTCTGTTGTGTTTTTAAAACAACAACAACAAAATAAAACAAAAAAAAAAAACCTAGTATTCACTGGATGCTGAAGAGTGCAAAACGCTAGCAAAGAAGAGGCTGGGGTTAGAGGAAGAAGCCCGCACTGGCCGTGTTACAAGAAACTGGCAGGAAGGAAATGGCCCTGGCTCTTGCGGTCGCACTAGTG
>ENSMUSG00000004113.232|Cacna1b
GCTTCGATATCCGCATGCTAGGCACAATGCGTGCTTGCATGAGGCACTTTCAGCCTTTTTAAATCTGACTCTCAGGGATGGGATGCCTGCCAAGTAGGGTGTAATCTCTGTTGTGTTTTTAAAACAACAACAACAAAATAAAACAAAAAAAAAAAACCTAGTATTCACTGGATGCTGAAGAGTGCAAAACGCTAGCAAAGAAGAGGCTGGGGTTAGAGGAAGAAGCCCGCACTGGCCGTGTTACAAGAAACTGGCAGGAAGGAAATGGCCCTGGAACAGGCTCTTGCGGTCGCACTAGTG
>ENSMUSG00000004113.233|Cacna1b
GCTTCGATATCCGCATGCTAATGCGTGCTTGCATGAGGCACTTTCAGCCTTTTTAAATCTGACTCTCAGGGATGGGATGCCTGCCAAGTAGGGTGTAATCTCTGTTGTGTTTTTAAAACAACAACAACAAAATAAAACAAAAAAAAAAAACCTAGTATTCACTGGATGCTGAAGAGTGCAAAACGCTAGCAAAGAAGAGGCTGGGGTTAGAGGAAGAAGCCCGCACTGGCCGTGTTACAAGAAACTGGCAGGAAGGAAATGGCCCTGGAACAGGCCAGGTCTCTTGCGGTCGCACTAGTG
>ENSMUSG00000004113.234|Cacna1b
GCTTCGATATCCGCATGCTAGCTTGCATGAGGCACTTTCAGCCTTTTTAAATCTGACTCTCAGGGATGGGATGCCTGCCAAGTAGGGTGTAATCTCTGTTGTGTTTTTAAAACAACAACAACAAAATAAAACAAAAAAAAAAAACCTAGTATTCACTGGATGCTGAAGAGTGCAAAACGCTAGCAAAGAAGAGGCTGGGGTTAGAGGAAGAAGCCCGCACTGGCCGTGTTACAAGAAACTGGCAGGAAGGAAATGGCCCTGGAACAGGCCAGGTGCCTAGCTCTTGCGGTCGCACTAGTG
>ENSMUSG00000004113.235|Cacna1b
GCTTCGATATCCGCATGCTAATGAGGCACTTTCAGCCTTTTTAAATCTGACTCTCAGGGATGGGATGCCTGCCAAGTAGGGTGTAATCTCTGTTGTGTTTTTAAAACAACAACAACAAAATAAAACAAAAAAAAAAAACCTAGTATTCACTGGATGCTGAAGAGTGCAAAACGCTAGCAAAGAAGAGGCTGGGGTTAGAGGAAGAAGCCCGCACTGGCCGTGTTACAAGAAACTGGCAGGAAGGAAATGGCCCTGGAACAGGCCAGGTGCCTAGAGCTAACTCTTGCGGTCGCACTAGTG
>ENSMUSG00000004113.236|Cacna1b
GCTTCGATATCCGCATGCTACACTTTCAGCCTTTTTAAATCTGACTCTCAGGGATGGGATGCCTGCCAAGTAGGGTGTAATCTCTGTTGTGTTTTTAAAACAACAACAACAAAATAAAACAAAAAAAAAAAACCTAGTATTCACTGGATGCTGAAGAGTGCAAAACGCTAGCAAAGAAGAGGCTGGGGTTAGAGGAAGAAGCCCGCACTGGCCGTGTTACAAGAAACTGGCAGGAAGGAAATGGCCCTGGAACAGGCCAGGTGCCTAGAGCTAAGTCAGGCTCTTGCGGTCGCACTAGTG
>ENSMUSG00000004113.237|Cacna1b
GCTTCGATATCCGCATGCTACAGCCTTTTTAAATCTGACTCTCAGGGATGGGATGCCTGCCAAGTAGGGTGTAATCTCTGTTGTGTTTTTAAAACAACAACAACAAAATAAAACAAAAAAAAAAAACCTAGTATTCACTGGATGCTGAAGAGTGCAAAACGCTAGCAAAGAAGAGGCTGGGGTTAGAGGAAGAAGCCCGCACTGGCCGTGTTACAAGAAACTGGCAGGAAGGAAATGGCCCTGGAACAGGCCAGGTGCCTAGAGCTAAGTCAGGCCCCTGCTCTTGCGGTCGCACTAGTG
>ENSMUSG00000004113.238|Cacna1b
GCTTCGATATCCGCATGCTATTTTAAATCTGACTCTCAGGGATGGGATGCCTGCCAAGTAGGGTGTAATCTCTGTTGTGTTTTTAAAACAACAACAACAAAATAAAACAAAAAAAAAAAACCTAGTATTCACTGGATGCTGAAGAGTGCAAAACGCTAGCAAAGAAGAGGCTGGGGTTAGAGGAAGAAGCCCGCACTGGCCGTGTTACAAGAAACTGGCAGGAAGGAAATGGCCCTGGAACAGGCCAGGTGCCTAGAGCTAAGTCAGGCCCCTGGCTTAGCTCTTGCGGTCGCACTAGTG
>ENSMUSG00000004113.239|Cacna1b
GCTTCGATATCCGCATGCTAATCTGACTCTCAGGGATGGGATGCCTGCCAAGTAGGGTGTAATCTCTGTTGTGTTTTTAAAACAACAACAACAAAATAAAACAAAAAAAAAAAACCTAGTATTCACTGGATGCTGAAGAGTGCAAAACGCTAGCAAAGAAGAGGCTGGGGTTAGAGGAAGAAGCCCGCACTGGCCGTGTTACAAGAAACTGGCAGGAAGGAAATGGCCCTGGAACAGGCCAGGTGCCTAGAGCTAAGTCAGGCCCCTGGCTTAGCACTAGCTCTTGCGGTCGCACTAGTG
>ENSMUSG00000004113.240|Cacna1b
GCTTCGATATCCGCATGCTACTCTCAGGGATGGGATGCCTGCCAAGTAGGGTGTAATCTCTGTTGTGTTTTTAAAACAACAACAACAAAATAAAACAAAAAAAAAAAACCTAGTATTCACTGGATGCTGAAGAGTGCAAAACGCTAGCAAAGAAGAGGCTGGGGTTAGAGGAAGAAGCCCGCACTGGCCGTGTTACAAGAAACTGGCAGGAAGGAAATGGCCCTGGAACAGGCCAGGTGCCTAGAGCTAAGTCAGGCCCCTGGCTTAGCACTAGAAAAAACTCTTGCGGTCGCACTAGTG
>ENSMUSG00000004113.241|Cacna1b
GCTTCGATATCCGCATGCTAGGGATGGGATGCCTGCCAAGTAGGGTGTAATCTCTGTTGTGTTTTTAAAACAACAACAACAAAATAAAACAAAAAAAAAAAACCTAGTATTCACTGGATGCTGAAGAGTGCAAAACGCTAGCAAAGAAGAGGCTGGGGTTAGAGGAAGAAGCCCGCACTGGCCGTGTTACAAGAAACTGGCAGGAAGGAAATGGCCCTGGAACAGGCCAGGTGCCTAGAGCTAAGTCAGGCCCCTGGCTTAGCACTAGAAAAAATAAAACCTCTTGCGGTCGCACTAGTG
>ENSMUSG00000004113.242|Cacna1b
GCTTCGATATCCGCATGCTAGGATGCCTGCCAAGTAGGGTGTAATCTCTGTTGTGTTTTTAAAACAACAACAACAAAATAAAACAAAAAAAAAAAACCTAGTATTCACTGGATGCTGAAGAGTGCAAAACGCTAGCAAAGAAGAGGCTGGGGTTAGAGGAAGAAGCCCGCACTGGCCGTGTTACAAGAAACTGGCAGGAAGGAAATGGCCCTGGAACAGGCCAGGTGCCTAGAGCTAAGTCAGGCCCCTGGCTTAGCACTAGAAAAAATAAAACCTCATGCTCTTGCGGTCGCACTAGTG
>ENSMUSG00000004113.243|Cacna1b
GCTTCGATATCCGCATGCTACTGCCAAGTAGGGTGTAATCTCTGTTGTGTTTTTAAAACAACAACAACAAAATAAAACAAAAAAAAAAAACCTAGTATTCACTGGATGCTGAAGAGTGCAAAACGCTAGCAAAGAAGAGGCTGGGGTTAGAGGAAGAAGCCCGCACTGGCCGTGTTACAAGAAACTGGCAGGAAGGAAATGGCCCTGGAACAGGCCAGGTGCCTAGAGCTAAGTCAGGCCCCTGGCTTAGCACTAGAAAAAATAAAACCTCATGGCTGCTCTCTTGCGGTCGCACTAGTG
>ENSMUSG00000004113.244|Cacna1b
GCTTCGATATCCGCATGCTAAGTAGGGTGTAATCTCTGTTGTGTTTTTAAAACAACAACAACAAAATAAAACAAAAAAAAAAAACCTAGTATTCACTGGATGCTGAAGAGTGCAAAACGCTAGCAAAGAAGAGGCTGGGGTTAGAGGAAGAAGCCCGCACTGGCCGTGTTACAAGAAACTGGCAGGAAGGAAATGGCCCTGGAACAGGCCAGGTGCCTAGAGCTAAGTCAGGCCCCTGGCTTAGCACTAGAAAAAATAAAACCTCATGGCTGCTTTGCAACTCTTGCGGTCGCACTAGTG
>ENSMUSG00000004113.245|Cacna1b
GCTTCGATATCCGCATGCTAGTGTAATCTCTGTTGTGTTTTTAAAACAACAACAACAAAATAAAACAAAAAAAAAAAACCTAGTATTCACTGGATGCTGAAGAGTGCAAAACGCTAGCAAAGAAGAGGCTGGGGTTAGAGGAAGAAGCCCGCACTGGCCGTGTTACAAGAAACTGGCAGGAAGGAAATGGCCCTGGAACAGGCCAGGTGCCTAGAGCTAAGTCAGGCCCCTGGCTTAGCACTAGAAAAAATAAAACCTCATGGCTGCTTTGCAAAGGGAACTCTTGCGGTCGCACTAGTG
>ENSMUSG00000004113.246|Cacna1b
GCTTCGATATCCGCATGCTATCTCTGTTGTGTTTTTAAAACAACAACAACAAAATAAAACAAAAAAAAAAAACCTAGTATTCACTGGATGCTGAAGAGTGCAAAACGCTAGCAAAGAAGAGGCTGGGGTTAGAGGAAGAAGCCCGCACTGGCCGTGTTACAAGAAACTGGCAGGAAGGAAATGGCCCTGGAACAGGCCAGGTGCCTAGAGCTAAGTCAGGCCCCTGGCTTAGCACTAGAAAAAATAAAACCTCATGGCTGCTTTGCAAAGGGAAAACCCACTCTTGCGGTCGCACTAGTG
>ENSMUSG00000004113.247|Cacna1b
GCTTCGATATCCGCATGCTATTGTGTTTTTAAAACAACAACAACAAAATAAAACAAAAAAAAAAAACCTAGTATTCACTGGATGCTGAAGAGTGCAAAACGCTAGCAAAGAAGAGGCTGGGGTTAGAGGAAGAAGCCCGCACTGGCCGTGTTACAAGAAACTGGCAGGAAGGAAATGGCCCTGGAACAGGCCAGGTGCCTAGAGCTAAGTCAGGCCCCTGGCTTAGCACTAGAAAAAATAAAACCTCATGGCTGCTTTGCAAAGGGAAAACCCATGCTCACTCTTGCGGTCGCACTAGTG
>ENSMUSG00000004113.248|Cacna1b
GCTTCGATATCCGCATGCTATTTTAAAACAACAACAACAAAATAAAACAAAAAAAAAAAACCTAGTATTCACTGGATGCTGAAGAGTGCAAAACGCTAGCAAAGAAGAGGCTGGGGTTAGAGGAAGAAGCCCGCACTGGCCGTGTTACAAGAAACTGGCAGGAAGGAAATGGCCCTGGAACAGGCCAGGTGCCTAGAGCTAAGTCAGGCCCCTGGCTTAGCACTAGAAAAAATAAAACCTCATGGCTGCTTTGCAAAGGGAAAACCCATGCTCAGGAAGGCTCTTGCGGTCGCACTAGTG
>ENSMUSG00000004113.249|Cacna1b
GCTTCGATATCCGCATGCTAAACAACAACAACAAAATAAAACAAAAAAAAAAAACCTAGTATTCACTGGATGCTGAAGAGTGCAAAACGCTAGCAAAGAAGAGGCTGGGGTTAGAGGAAGAAGCCCGCACTGGCCGTGTTACAAGAAACTGGCAGGAAGGAAATGGCCCTGGAACAGGCCAGGTGCCTAGAGCTAAGTCAGGCCCCTGGCTTAGCACTAGAAAAAATAAAACCTCATGGCTGCTTTGCAAAGGGAAAACCCATGCTCAGGAAGGTGTTCACTCTTGCGGTCGCACTAGTG
>ENSMUSG00000004113.250|Cacna1b
GCTTCGATATCCGCATGCTAAACAACAAAATAAAACAAAAAAAAAAAACCTAGTATTCACTGGATGCTGAAGAGTGCAAAACGCTAGCAAAGAAGAGGCTGGGGTTAGAGGAAGAAGCCCGCACTGGCCGTGTTACAAGAAACTGGCAGGAAGGAAATGGCCCTGGAACAGGCCAGGTGCCTAGAGCTAAGTCAGGCCCCTGGCTTAGCACTAGAAAAAATAAAACCTCATGGCTGCTTTGCAAAGGGAAAACCCATGCTCAGGAAGGTGTTCAGTGTGCCTCTTGCGGTCGCACTAGTG
>ENSMUSG00000004113.251|Cacna1b
GCTTCGATATCCGCATGCTAAAAATAAAACAAAAAAAAAAAACCTAGTATTCACTGGATGCTGAAGAGTGCAAAACGCTAGCAAAGAAGAGGCTGGGGTTAGAGGAAGAAGCCCGCACTGGCCGTGTTACAAGAAACTGGCAGGAAGGAAATGGCCCTGGAACAGGCCAGGTGCCTAGAGCTAAGTCAGGCCCCTGGCTTAGCACTAGAAAAAATAAAACCTCATGGCTGCTTTGCAAAGGGAAAACCCATGCTCAGGAAGGTGTTCAGTGTGCACAGATCTCTTGCGGTCGCACTAGTG
>ENSMUSG00000004113.252|Cacna1b
GCTTCGATATCCGCATGCTAAAACAAAAAAAAAAAACCTAGTATTCACTGGATGCTGAAGAGTGCAAAACGCTAGCAAAGAAGAGGCTGGGGTTAGAGGAAGAAGCCCGCACTGGCCGTGTTACAAGAAACTGGCAGGAAGGAAATGGCCCTGGAACAGGCCAGGTGCCTAGAGCTAAGTCAGGCCCCTGGCTTAGCACTAGAAAAAATAAAACCTCATGGCTGCTTTGCAAAGGGAAAACCCATGCTCAGGAAGGTGTTCAGTGTGCACAGATAGCTGGCTCTTGCGGTCGCACTAGTG
>ENSMUSG00000004113.253|Cacna1b
GCTTCGATATCCGCATGCTAAAAAAAAAAACCTAGTATTCACTGGATGCTGAAGAGTGCAAAACGCTAGCAAAGAAGAGGCTGGGGTTAGAGGAAGAAGCCCGCACTGGCCGTGTTACAAGAAACTGGCAGGAAGGAAATGGCCCTGGAACAGGCCAGGTGCCTAGAGCTAAGTCAGGCCCCTGGCTTAGCACTAGAAAAAATAAAACCTCATGGCTGCTTTGCAAAGGGAAAACCCATGCTCAGGAAGGTGTTCAGTGTGCACAGATAGCTGGGAGGCCCTCTTGCGGTCGCACTAGTG
>ENSMUSG00000004113.254|Cacna1b
GCTTCGATATCCGCATGCTAAAAACCTAGTATTCACTGGATGCTGAAGAGTGCAAAACGCTAGCAAAGAAGAGGCTGGGGTTAGAGGAAGAAGCCCGCACTGGCCGTGTTACAAGAAACTGGCAGGAAGGAAATGGCCCTGGAACAGGCCAGGTGCCTAGAGCTAAGTCAGGCCCCTGGCTTAGCACTAGAAAAAATAAAACCTCATGGCTGCTTTGCAAAGGGAAAACCCATGCTCAGGAAGGTGTTCAGTGTGCACAGATAGCTGGGAGGCCACGAGACTCTTGCGGTCGCACTAGTG
>ENSMUSG00000004113.255|Cacna1b
GCTTCGATATCCGCATGCTATAGTATTCACTGGATGCTGAAGAGTGCAAAACGCTAGCAAAGAAGAGGCTGGGGTTAGAGGAAGAAGCCCGCACTGGCCGTGTTACAAGAAACTGGCAGGAAGGAAATGGCCCTGGAACAGGCCAGGTGCCTAGAGCTAAGTCAGGCCCCTGGCTTAGCACTAGAAAAAATAAAACCTCATGGCTGCTTTGCAAAGGGAAAACCCATGCTCAGGAAGGTGTTCAGTGTGCACAGATAGCTGGGAGGCCACGAGAGAAAGGCTCTTGCGGTCGCACTAGTG
>ENSMUSG00000004113.256|Cacna1b
GCTTCGATATCCGCATGCTATCACTGGATGCTGAAGAGTGCAAAACGCTAGCAAAGAAGAGGCTGGGGTTAGAGGAAGAAGCCCGCACTGGCCGTGTTACAAGAAACTGGCAGGAAGGAAATGGCCCTGGAACAGGCCAGGTGCCTAGAGCTAAGTCAGGCCCCTGGCTTAGCACTAGAAAAAATAAAACCTCATGGCTGCTTTGCAAAGGGAAAACCCATGCTCAGGAAGGTGTTCAGTGTGCACAGATAGCTGGGAGGCCACGAGAGAAAGGTTGCACCTCTTGCGGTCGCACTAGTG
>ENSMUSG00000004113.257|Cacna1b
GCTTCGATATCCGCATGCTAGATGCTGAAGAGTGCAAAACGCTAGCAAAGAAGAGGCTGGGGTTAGAGGAAGAAGCCCGCACTGGCCGTGTTACAAGAAACTGGCAGGAAGGAAATGGCCCTGGAACAGGCCAGGTGCCTAGAGCTAAGTCAGGCCCCTGGCTTAGCACTAGAAAAAATAAAACCTCATGGCTGCTTTGCAAAGGGAAAACCCATGCTCAGGAAGGTGTTCAGTGTGCACAGATAGCTGGGAGGCCACGAGAGAAAGGTTGCACACAGACCTCTTGCGGTCGCACTAGTG
>ENSMUSG00000004113.258|Cacna1b
GCTTCGATATCCGCATGCTAGAAGAGTGCAAAACGCTAGCAAAGAAGAGGCTGGGGTTAGAGGAAGAAGCCCGCACTGGCCGTGTTACAAGAAACTGGCAGGAAGGAAATGGCCCTGGAACAGGCCAGGTGCCTAGAGCTAAGTCAGGCCCCTGGCTTAGCACTAGAAAAAATAAAACCTCATGGCTGCTTTGCAAAGGGAAAACCCATGCTCAGGAAGGTGTTCAGTGTGCACAGATAGCTGGGAGGCCACGAGAGAAAGGTTGCACACAGACAGGCAGCTCTTGCGGTCGCACTAGTG
>ENSMUSG00000004113.259|Cacna1b
GCTTCGATATCCGCATGCTATGCAAAACGCTAGCAAAGAAGAGGCTGGGGTTAGAGGAAGAAGCCCGCACTGGCCGTGTTACAAGAAACTGGCAGGAAGGAAATGGCCCTGGAACAGGCCAGGTGCCTAGAGCTAAGTCAGGCCCCTGGCTTAGCACTAGAAAAAATAAAACCTCATGGCTGCTTTGCAAAGGGAAAACCCATGCTCAGGAAGGTGTTCAGTGTGCACAGATAGCTGGGAGGCCACGAGAGAAAGGTTGCACACAGACAGGCAGGCACTCCTCTTGCGGTCGCACTAGTG
>ENSMUSG00000004113.260|Cacna1b
GCTTCGATATCCGCATGCTAACGCTAGCAAAGAAGAGGCTGGGGTTAGAGGAAGAAGCCCGCACTGGCCGTGTTACAAGAAACTGGCAGGAAGGAAATGGCCCTGGAACAGGCCAGGTGCCTAGAGCTAAGTCAGGCCCCTGGCTTAGCACTAGAAAAAATAAAACCTCATGGCTGCTTTGCAAAGGGAAAACCCATGCTCAGGAAGGTGTTCAGTGTGCACAGATAGCTGGGAGGCCACGAGAGAAAGGTTGCACACAGACAGGCAGGCACTCCTTGGTCTCTTGCGGTCGCACTAGTG
>ENSMUSG00000004113.261|Cacna1b
GCTTCGATATCCGCATGCTAGCAAAGAAGAGGCTGGGGTTAGAGGAAGAAGCCCGCACTGGCCGTGTTACAAGAAACTGGCAGGAAGGAAATGGCCCTGGAACAGGCCAGGTGCCTAGAGCTAAGTCAGGCCCCTGGCTTAGCACTAGAAAAAATAAAACCTCATGGCTGCTTTGCAAAGGGAAAACCCATGCTCAGGAAGGTGTTCAGTGTGCACAGATAGCTGGGAGGCCACGAGAGAAAGGTTGCACACAGACAGGCAGGCACTCCTTGGTGTGGTCCTCTTGCGGTCGCACTAGTG
>ENSMUSG00000004113.262|Cacna1b
GCTTCGATATCCGCATGCTAAAGAGGCTGGGGTTAGAGGAAGAAGCCCGCACTGGCCGTGTTACAAGAAACTGGCAGGAAGGAAATGGCCCTGGAACAGGCCAGGTGCCTAGAGCTAAGTCAGGCCCCTGGCTTAGCACTAGAAAAAATAAAACCTCATGGCTGCTTTGCAAAGGGAAAACCCATGCTCAGGAAGGTGTTCAGTGTGCACAGATAGCTGGGAGGCCACGAGAGAAAGGTTGCACACAGACAGGCAGGCACTCCTTGGTGTGGTCTCTCTGCTCTTGCGGTCGCACTAGTG
>ENSMUSG00000004113.263|Cacna1b
GCTTCGATATCCGCATGCTACTGGGGTTAGAGGAAGAAGCCCGCACTGGCCGTGTTACAAGAAACTGGCAGGAAGGAAATGGCCCTGGAACAGGCCAGGTGCCTAGAGCTAAGTCAGGCCCCTGGCTTAGCACTAGAAAAAATAAAACCTCATGGCTGCTTTGCAAAGGGAAAACCCATGCTCAGGAAGGTGTTCAGTGTGCACAGATAGCTGGGAGGCCACGAGAGAAAGGTTGCACACAGACAGGCAGGCACTCCTTGGTGTGGTCTCTCTGTTTTGACTCTTGCGGTCGCACTAGTG
>ENSMUSG00000004113.264|Cacna1b
GCTTCGATATCCGCATGCTATTAGAGGAAGAAGCCCGCACTGGCCGTGTTACAAGAAACTGGCAGGAAGGAAATGGCCCTGGAACAGGCCAGGTGCCTAGAGCTAAGTCAGGCCCCTGGCTTAGCACTAGAAAAAATAAAACCTCATGGCTGCTTTGCAAAGGGAAAACCCATGCTCAGGAAGGTGTTCAGTGTGCACAGATAGCTGGGAGGCCACGAGAGAAAGGTTGCACACAGACAGGCAGGCACTCCTTGGTGTGGTCTCTCTGTTTTGAAACTTCCTCTTGCGGTCGCACTAGTG
>ENSMUSG00000004113.265|Cacna1b
GCTTCGATATCCGCATGCTAGAAGAAGCCCGCACTGGCCGTGTTACAAGAAACTGGCAGGAAGGAAATGGCCCTGGAACAGGCCAGGTGCCTAGAGCTAAGTCAGGCCCCTGGCTTAGCACTAGAAAAAATAAAACCTCATGGCTGCTTTGCAAAGGGAAAACCCATGCTCAGGAAGGTGTTCAGTGTGCACAGATAGCTGGGAGGCCACGAGAGAAAGGTTGCACACAGACAGGCAGGCACTCCTTGGTGTGGTCTCTCTGTTTTGAAACTTCTGATGACTCTTGCGGTCGCACTAGTG
>ENSMUSG00000004113.266|Cacna1b
GCTTCGATATCCGCATGCTAGCCCGCACTGGCCGTGTTACAAGAAACTGGCAGGAAGGAAATGGCCCTGGAACAGGCCAGGTGCCTAGAGCTAAGTCAGGCCCCTGGCTTAGCACTAGAAAAAATAAAACCTCATGGCTGCTTTGCAAAGGGAAAACCCATGCTCAGGAAGGTGTTCAGTGTGCACAGATAGCTGGGAGGCCACGAGAGAAAGGTTGCACACAGACAGGCAGGCACTCCTTGGTGTGGTCTCTCTGTTTTGAAACTTCTGATGACTTCTTCTCTTGCGGTCGCACTAGTG
>ENSMUSG00000004113.267|Cacna1b
GCTTCGATATCCGCATGCTAACTGGCCGTGTTACAAGAAACTGGCAGGAAGGAAATGGCCCTGGAACAGGCCAGGTGCCTAGAGCTAAGTCAGGCCCCTGGCTTAGCACTAGAAAAAATAAAACCTCATGGCTGCTTTGCAAAGGGAAAACCCATGCTCAGGAAGGTGTTCAGTGTGCACAGATAGCTGGGAGGCCACGAGAGAAAGGTTGCACACAGACAGGCAGGCACTCCTTGGTGTGGTCTCTCTGTTTTGAAACTTCTGATGACTTCTTGGTGGCCTCTTGCGGTCGCACTAGTG
>ENSMUSG00000004113.268|Cacna1b
GCTTCGATATCCGCATGCTACGTGTTACAAGAAACTGGCAGGAAGGAAATGGCCCTGGAACAGGCCAGGTGCCTAGAGCTAAGTCAGGCCCCTGGCTTAGCACTAGAAAAAATAAAACCTCATGGCTGCTTTGCAAAGGGAAAACCCATGCTCAGGAAGGTGTTCAGTGTGCACAGATAGCTGGGAGGCCACGAGAGAAAGGTTGCACACAGACAGGCAGGCACTCCTTGGTGTGGTCTCTCTGTTTTGAAACTTCTGATGACTTCTTGGTGGCTTGTTGCTCTTGCGGTCGCACTAGTG
>ENSMUSG00000004113.269|Cacna1b
GCTTCGATATCCGCATGCTAACAAGAAACTGGCAGGAAGGAAATGGCCCTGGAACAGGCCAGGTGCCTAGAGCTAAGTCAGGCCCCTGGCTTAGCACTAGAAAAAATAAAACCTCATGGCTGCTTTGCAAAGGGAAAACCCATGCTCAGGAAGGTGTTCAGTGTGCACAGATAGCTGGGAGGCCACGAGAGAAAGGTTGCACACAGACAGGCAGGCACTCCTTGGTGTGGTCTCTCTGTTTTGAAACTTCTGATGACTTCTTGGTGGCTTGTTGTCTTCTCTCTTGCGGTCGCACTAGTG
>ENSMUSG00000004113.270|Cacna1b
GCTTCGATATCCGCATGCTAAACTGGCAGGAAGGAAATGGCCCTGGAACAGGCCAGGTGCCTAGAGCTAAGTCAGGCCCCTGGCTTAGCACTAGAAAAAATAAAACCTCATGGCTGCTTTGCAAAGGGAAAACCCATGCTCAGGAAGGTGTTCAGTGTGCACAGATAGCTGGGAGGCCACGAGAGAAAGGTTGCACACAGACAGGCAGGCACTCCTTGGTGTGGTCTCTCTGTTTTGAAACTTCTGATGACTTCTTGGTGGCTTGTTGTCTTCTACCCCACTCTTGCGGTCGCACTAGTG
>ENSMUSG00000004113.271|Cacna1b
GCTTCGATATCCGCATGCTACAGGAAGGAAATGGCCCTGGAACAGGCCAGGTGCCTAGAGCTAAGTCAGGCCCCTGGCTTAGCACTAGAAAAAATAAAACCTCATGGCTGCTTTGCAAAGGGAAAACCCATGCTCAGGAAGGTGTTCAGTGTGCACAGATAGCTGGGAGGCCACGAGAGAAAGGTTGCACACAGACAGGCAGGCACTCCTTGGTGTGGTCTCTCTGTTTTGAAACTTCTGATGACTTCTTGGTGGCTTGTTGTCTTCTACCCCATGTTTCCTCTTGCGGTCGCACTAGTG
>ENSMUSG00000004113.272|Cacna1b
GCTTCGATATCCGCATGCTAGGAAATGGCCCTGGAACAGGCCAGGTGCCTAGAGCTAAGTCAGGCCCCTGGCTTAGCACTAGAAAAAATAAAACCTCATGGCTGCTTTGCAAAGGGAAAACCCATGCTCAGGAAGGTGTTCAGTGTGCACAGATAGCTGGGAGGCCACGAGAGAAAGGTTGCACACAGACAGGCAGGCACTCCTTGGTGTGGTCTCTCTGTTTTGAAACTTCTGATGACTTCTTGGTGGCTTGTTGTCTTCTACCCCATGTTTCTCACAGCTCTTGCGGTCGCACTAGTG
>ENSMUSG00000004113.273|Cacna1b
GCTTCGATATCCGCATGCTAGGCCCTGGAACAGGCCAGGTGCCTAGAGCTAAGTCAGGCCCCTGGCTTAGCACTAGAAAAAATAAAACCTCATGGCTGCTTTGCAAAGGGAAAACCCATGCTCAGGAAGGTGTTCAGTGTGCACAGATAGCTGGGAGGCCACGAGAGAAAGGTTGCACACAGACAGGCAGGCACTCCTTGGTGTGGTCTCTCTGTTTTGAAACTTCTGATGACTTCTTGGTGGCTTGTTGTCTTCTACCCCATGTTTCTCACAGGATCTGCTCTTGCGGTCGCACTAGTG
>ENSMUSG00000004113.274|Cacna1b
GCTTCGATATCCGCATGCTAGGAACAGGCCAGGTGCCTAGAGCTAAGTCAGGCCCCTGGCTTAGCACTAGAAAAAATAAAACCTCATGGCTGCTTTGCAAAGGGAAAACCCATGCTCAGGAAGGTGTTCAGTGTGCACAGATAGCTGGGAGGCCACGAGAGAAAGGTTGCACACAGACAGGCAGGCACTCCTTGGTGTGGTCTCTCTGTTTTGAAACTTCTGATGACTTCTTGGTGGCTTGTTGTCTTCTACCCCATGTTTCTCACAGGATCTGTGTGTGCTCTTGCGGTCGCACTAGTG
>ENSMUSG00000004113.275|Cacna1b
GCTTCGATATCCGCATGCTAGGCCAGGTGCCTAGAGCTAAGTCAGGCCCCTGGCTTAGCACTAGAAAAAATAAAACCTCATGGCTGCTTTGCAAAGGGAAAACCCATGCTCAGGAAGGTGTTCAGTGTGCACAGATAGCTGGGAGGCCACGAGAGAAAGGTTGCACACAGACAGGCAGGCACTCCTTGGTGTGGTCTCTCTGTTTTGAAACTTCTGATGACTTCTTGGTGGCTTGTTGTCTTCTACCCCATGTTTCTCACAGGATCTGTGTGTGTGTGTGCTCTTGCGGTCGCACTAGTG
>ENSMUSG00000004113.276|Cacna1b
GCTTCGATATCCGCATGCTAGTGCCTAGAGCTAAGTCAGGCCCCTGGCTTAGCACTAGAAAAAATAAAACCTCATGGCTGCTTTGCAAAGGGAAAACCCATGCTCAGGAAGGTGTTCAGTGTGCACAGATAGCTGGGAGGCCACGAGAGAAAGGTTGCACACAGACAGGCAGGCACTCCTTGGTGTGGTCTCTCTGTTTTGAAACTTCTGATGACTTCTTGGTGGCTTGTTGTCTTCTACCCCATGTTTCTCACAGGATCTGTGTGTGTGTGTGTGTGTGCTCTTGCGGTCGCACTAGTG
>ENSMUSG00000004113.277|Cacna1b
GCTTCGATATCCGCATGCTAAGAGCTAAGTCAGGCCCCTGGCTTAGCACTAGAAAAAATAAAACCTCATGGCTGCTTTGCAAAGGGAAAACCCATGCTCAGGAAGGTGTTCAGTGTGCACAGATAGCTGGGAGGCCACGAGAGAAAGGTTGCACACAGACAGGCAGGCACTCCTTGGTGTGGTCTCTCTGTTTTGAAACTTCTGATGACTTCTTGGTGGCTTGTTGTCTTCTACCCCATGTTTCTCACAGGATCTGTGTGTGTGTGTGTGTGTGTGTGTGCTCTTGCGGTCGCACTAGTG
>ENSMUSG00000004113.278|Cacna1b
GCTTCGATATCCGCATGCTAAAGTCAGGCCCCTGGCTTAGCACTAGAAAAAATAAAACCTCATGGCTGCTTTGCAAAGGGAAAACCCATGCTCAGGAAGGTGTTCAGTGTGCACAGATAGCTGGGAGGCCACGAGAGAAAGGTTGCACACAGACAGGCAGGCACTCCTTGGTGTGGTCTCTCTGTTTTGAAACTTCTGATGACTTCTTGGTGGCTTGTTGTCTTCTACCCCATGTTTCTCACAGGATCTGTGTGTGTGTGTGTGTGTGTGTGTGTGTGTGCTCTTGCGGTCGCACTAGTG
>ENSMUSG00000004113.279|Cacna1b
GCTTCGATATCCGCATGCTAGGCCCCTGGCTTAGCACTAGAAAAAATAAAACCTCATGGCTGCTTTGCAAAGGGAAAACCCATGCTCAGGAAGGTGTTCAGTGTGCACAGATAGCTGGGAGGCCACGAGAGAAAGGTTGCACACAGACAGGCAGGCACTCCTTGGTGTGGTCTCTCTGTTTTGAAACTTCTGATGACTTCTTGGTGGCTTGTTGTCTTCTACCCCATGTTTCTCACAGGATCTGTGTGTGTGTGTGTGTGTGTGTGTGTGTGTGTGTGTGCTCTTGCGGTCGCACTAGTG
>ENSMUSG00000004113.280|Cacna1b
GCTTCGATATCCGCATGCTATGGCTTAGCACTAGAAAAAATAAAACCTCATGGCTGCTTTGCAAAGGGAAAACCCATGCTCAGGAAGGTGTTCAGTGTGCACAGATAGCTGGGAGGCCACGAGAGAAAGGTTGCACACAGACAGGCAGGCACTCCTTGGTGTGGTCTCTCTGTTTTGAAACTTCTGATGACTTCTTGGTGGCTTGTTGTCTTCTACCCCATGTTTCTCACAGGATCTGTGTGTGTGTGTGTGTGTGTGTGTGTGTGTGTGTGTGTGTGTGCTCTTGCGGTCGCACTAGTG
>ENSMUSG00000004113.281|Cacna1b
GCTTCGATATCCGCATGCTAAGCACTAGAAAAAATAAAACCTCATGGCTGCTTTGCAAAGGGAAAACCCATGCTCAGGAAGGTGTTCAGTGTGCACAGATAGCTGGGAGGCCACGAGAGAAAGGTTGCACACAGACAGGCAGGCACTCCTTGGTGTGGTCTCTCTGTTTTGAAACTTCTGATGACTTCTTGGTGGCTTGTTGTCTTCTACCCCATGTTTCTCACAGGATCTGTGTGTGTGTGTGTGTGTGTGTGTGTGTGTGTGTGTGTGTGTGTTAGCACTCTTGCGGTCGCACTAGTG
>ENSMUSG00000004113.282|Cacna1b
GCTTCGATATCCGCATGCTAAGAAAAAATAAAACCTCATGGCTGCTTTGCAAAGGGAAAACCCATGCTCAGGAAGGTGTTCAGTGTGCACAGATAGCTGGGAGGCCACGAGAGAAAGGTTGCACACAGACAGGCAGGCACTCCTTGGTGTGGTCTCTCTGTTTTGAAACTTCTGATGACTTCTTGGTGGCTTGTTGTCTTCTACCCCATGTTTCTCACAGGATCTGTGTGTGTGTGTGTGTGTGTGTGTGTGTGTGTGTGTGTGTGTGTTAGCATGTGTGCTCTTGCGGTCGCACTAGTG
>ENSMUSG00000004113.283|Cacna1b
GCTTCGATATCCGCATGCTAAATAAAACCTCATGGCTGCTTTGCAAAGGGAAAACCCATGCTCAGGAAGGTGTTCAGTGTGCACAGATAGCTGGGAGGCCACGAGAGAAAGGTTGCACACAGACAGGCAGGCACTCCTTGGTGTGGTCTCTCTGTTTTGAAACTTCTGATGACTTCTTGGTGGCTTGTTGTCTTCTACCCCATGTTTCTCACAGGATCTGTGTGTGTGTGTGTGTGTGTGTGTGTGTGTGTGTGTGTGTGTGTTAGCATGTGTGTATTAGCTCTTGCGGTCGCACTAGTG
>ENSMUSG00000004113.284|Cacna1b
GCTTCGATATCCGCATGCTAACCTCATGGCTGCTTTGCAAAGGGAAAACCCATGCTCAGGAAGGTGTTCAGTGTGCACAGATAGCTGGGAGGCCACGAGAGAAAGGTTGCACACAGACAGGCAGGCACTCCTTGGTGTGGTCTCTCTGTTTTGAAACTTCTGATGACTTCTTGGTGGCTTGTTGTCTTCTACCCCATGTTTCTCACAGGATCTGTGTGTGTGTGTGTGTGTGTGTGTGTGTGTGTGTGTGTGTGTGTTAGCATGTGTGTATTAGCGTGTGCTCTTGCGGTCGCACTAGTG
>ENSMUSG00000004113.285|Cacna1b
GCTTCGATATCCGCATGCTATGGCTGCTTTGCAAAGGGAAAACCCATGCTCAGGAAGGTGTTCAGTGTGCACAGATAGCTGGGAGGCCACGAGAGAAAGGTTGCACACAGACAGGCAGGCACTCCTTGGTGTGGTCTCTCTGTTTTGAAACTTCTGATGACTTCTTGGTGGCTTGTTGTCTTCTACCCCATGTTTCTCACAGGATCTGTGTGTGTGTGTGTGTGTGTGTGTGTGTGTGTGTGTGTGTGTGTTAGCATGTGTGTATTAGCGTGTGTGAGTGCTCTTGCGGTCGCACTAGTG
>ENSMUSG00000004113.286|Cacna1b
GCTTCGATATCCGCATGCTACTTTGCAAAGGGAAAACCCATGCTCAGGAAGGTGTTCAGTGTGCACAGATAGCTGGGAGGCCACGAGAGAAAGGTTGCACACAGACAGGCAGGCACTCCTTGGTGTGGTCTCTCTGTTTTGAAACTTCTGATGACTTCTTGGTGGCTTGTTGTCTTCTACCCCATGTTTCTCACAGGATCTGTGTGTGTGTGTGTGTGTGTGTGTGTGTGTGTGTGTGTGTGTGTTAGCATGTGTGTATTAGCGTGTGTGAGTGTGTGAGCTCTTGCGGTCGCACTAGTG
>ENSMUSG00000004113.287|Cacna1b
GCTTCGATATCCGCATGCTAAAAGGGAAAACCCATGCTCAGGAAGGTGTTCAGTGTGCACAGATAGCTGGGAGGCCACGAGAGAAAGGTTGCACACAGACAGGCAGGCACTCCTTGGTGTGGTCTCTCTGTTTTGAAACTTCTGATGACTTCTTGGTGGCTTGTTGTCTTCTACCCCATGTTTCTCACAGGATCTGTGTGTGTGTGTGTGTGTGTGTGTGTGTGTGTGTGTGTGTGTGTTAGCATGTGTGTATTAGCGTGTGTGAGTGTGTGAGCATGCACTCTTGCGGTCGCACTAGTG
>ENSMUSG00000004113.288|Cacna1b
GCTTCGATATCCGCATGCTAAAAACCCATGCTCAGGAAGGTGTTCAGTGTGCACAGATAGCTGGGAGGCCACGAGAGAAAGGTTGCACACAGACAGGCAGGCACTCCTTGGTGTGGTCTCTCTGTTTTGAAACTTCTGATGACTTCTTGGTGGCTTGTTGTCTTCTACCCCATGTTTCTCACAGGATCTGTGTGTGTGTGTGTGTGTGTGTGTGTGTGTGTGTGTGTGTGTGTTAGCATGTGTGTATTAGCGTGTGTGAGTGTGTGAGCATGCACGAGTCCTCTTGCGGTCGCACTAGTG
>ENSMUSG00000004113.289|Cacna1b
GCTTCGATATCCGCATGCTACATGCTCAGGAAGGTGTTCAGTGTGCACAGATAGCTGGGAGGCCACGAGAGAAAGGTTGCACACAGACAGGCAGGCACTCCTTGGTGTGGTCTCTCTGTTTTGAAACTTCTGATGACTTCTTGGTGGCTTGTTGTCTTCTACCCCATGTTTCTCACAGGATCTGTGTGTGTGTGTGTGTGTGTGTGTGTGTGTGTGTGTGTGTGTGTTAGCATGTGTGTATTAGCGTGTGTGAGTGTGTGAGCATGCACGAGTCATAGGACTCTTGCGGTCGCACTAGTG
>ENSMUSG00000004113.290|Cacna1b
GCTTCGATATCCGCATGCTACAGGAAGGTGTTCAGTGTGCACAGATAGCTGGGAGGCCACGAGAGAAAGGTTGCACACAGACAGGCAGGCACTCCTTGGTGTGGTCTCTCTGTTTTGAAACTTCTGATGACTTCTTGGTGGCTTGTTGTCTTCTACCCCATGTTTCTCACAGGATCTGTGTGTGTGTGTGTGTGTGTGTGTGTGTGTGTGTGTGTGTGTGTTAGCATGTGTGTATTAGCGTGTGTGAGTGTGTGAGCATGCACGAGTCATAGGAGATGCACTCTTGCGGTCGCACTAGTG
>ENSMUSG00000004113.291|Cacna1b
GCTTCGATATCCGCATGCTAGGTGTTCAGTGTGCACAGATAGCTGGGAGGCCACGAGAGAAAGGTTGCACACAGACAGGCAGGCACTCCTTGGTGTGGTCTCTCTGTTTTGAAACTTCTGATGACTTCTTGGTGGCTTGTTGTCTTCTACCCCATGTTTCTCACAGGATCTGTGTGTGTGTGTGTGTGTGTGTGTGTGTGTGTGTGTGTGTGTGTTAGCATGTGTGTATTAGCGTGTGTGAGTGTGTGAGCATGCACGAGTCATAGGAGATGCAGGTGTACTCTTGCGGTCGCACTAGTG
>ENSMUSG00000004113.292|Cacna1b
GCTTCGATATCCGCATGCTACAGTGTGCACAGATAGCTGGGAGGCCACGAGAGAAAGGTTGCACACAGACAGGCAGGCACTCCTTGGTGTGGTCTCTCTGTTTTGAAACTTCTGATGACTTCTTGGTGGCTTGTTGTCTTCTACCCCATGTTTCTCACAGGATCTGTGTGTGTGTGTGTGTGTGTGTGTGTGTGTGTGTGTGTGTGTGTTAGCATGTGTGTATTAGCGTGTGTGAGTGTGTGAGCATGCACGAGTCATAGGAGATGCAGGTGTATGTGTGCTCTTGCGGTCGCACTAGTG
>ENSMUSG00000004113.293|Cacna1b
GCTTCGATATCCGCATGCTAGCACAGATAGCTGGGAGGCCACGAGAGAAAGGTTGCACACAGACAGGCAGGCACTCCTTGGTGTGGTCTCTCTGTTTTGAAACTTCTGATGACTTCTTGGTGGCTTGTTGTCTTCTACCCCATGTTTCTCACAGGATCTGTGTGTGTGTGTGTGTGTGTGTGTGTGTGTGTGTGTGTGTGTGTTAGCATGTGTGTATTAGCGTGTGTGAGTGTGTGAGCATGCACGAGTCATAGGAGATGCAGGTGTATGTGTGTGGTGTCTCTTGCGGTCGCACTAGTG
>ENSMUSG00000004113.294|Cacna1b
GCTTCGATATCCGCATGCTAATAGCTGGGAGGCCACGAGAGAAAGGTTGCACACAGACAGGCAGGCACTCCTTGGTGTGGTCTCTCTGTTTTGAAACTTCTGATGACTTCTTGGTGGCTTGTTGTCTTCTACCCCATGTTTCTCACAGGATCTGTGTGTGTGTGTGTGTGTGTGTGTGTGTGTGTGTGTGTGTGTGTTAGCATGTGTGTATTAGCGTGTGTGAGTGTGTGAGCATGCACGAGTCATAGGAGATGCAGGTGTATGTGTGTGGTGTGCATATCTCTTGCGGTCGCACTAGTG
>ENSMUSG00000004113.295|Cacna1b
GCTTCGATATCCGCATGCTAGGGAGGCCACGAGAGAAAGGTTGCACACAGACAGGCAGGCACTCCTTGGTGTGGTCTCTCTGTTTTGAAACTTCTGATGACTTCTTGGTGGCTTGTTGTCTTCTACCCCATGTTTCTCACAGGATCTGTGTGTGTGTGTGTGTGTGTGTGTGTGTGTGTGTGTGTGTGTGTTAGCATGTGTGTATTAGCGTGTGTGAGTGTGTGAGCATGCACGAGTCATAGGAGATGCAGGTGTATGTGTGTGGTGTGCATATGTGTATCTCTTGCGGTCGCACTAGTG
>ENSMUSG00000004113.296|Cacna1b
GCTTCGATATCCGCATGCTACCACGAGAGAAAGGTTGCACACAGACAGGCAGGCACTCCTTGGTGTGGTCTCTCTGTTTTGAAACTTCTGATGACTTCTTGGTGGCTTGTTGTCTTCTACCCCATGTTTCTCACAGGATCTGTGTGTGTGTGTGTGTGTGTGTGTGTGTGTGTGTGTGTGTGTGTTAGCATGTGTGTATTAGCGTGTGTGAGTGTGTGAGCATGCACGAGTCATAGGAGATGCAGGTGTATGTGTGTGGTGTGCATATGTGTATGTGTGTCTCTTGCGGTCGCACTAGTG
>ENSMUSG00000004113.297|Cacna1b
GCTTCGATATCCGCATGCTAGAGAAAGGTTGCACACAGACAGGCAGGCACTCCTTGGTGTGGTCTCTCTGTTTTGAAACTTCTGATGACTTCTTGGTGGCTTGTTGTCTTCTACCCCATGTTTCTCACAGGATCTGTGTGTGTGTGTGTGTGTGTGTGTGTGTGTGTGTGTGTGTGTGTTAGCATGTGTGTATTAGCGTGTGTGAGTGTGTGAGCATGCACGAGTCATAGGAGATGCAGGTGTATGTGTGTGGTGTGCATATGTGTATGTGTGTGTGTGTCTCTTGCGGTCGCACTAGTG
>ENSMUSG00000004113.298|Cacna1b
GCTTCGATATCCGCATGCTAGGTTGCACACAGACAGGCAGGCACTCCTTGGTGTGGTCTCTCTGTTTTGAAACTTCTGATGACTTCTTGGTGGCTTGTTGTCTTCTACCCCATGTTTCTCACAGGATCTGTGTGTGTGTGTGTGTGTGTGTGTGTGTGTGTGTGTGTGTGTGTTAGCATGTGTGTATTAGCGTGTGTGAGTGTGTGAGCATGCACGAGTCATAGGAGATGCAGGTGTATGTGTGTGGTGTGCATATGTGTATGTGTGTGTGTGTGTGTGTCTCTTGCGGTCGCACTAGTG
>ENSMUSG00000004113.299|Cacna1b
GCTTCGATATCCGCATGCTAACACAGACAGGCAGGCACTCCTTGGTGTGGTCTCTCTGTTTTGAAACTTCTGATGACTTCTTGGTGGCTTGTTGTCTTCTACCCCATGTTTCTCACAGGATCTGTGTGTGTGTGTGTGTGTGTGTGTGTGTGTGTGTGTGTGTGTGTTAGCATGTGTGTATTAGCGTGTGTGAGTGTGTGAGCATGCACGAGTCATAGGAGATGCAGGTGTATGTGTGTGGTGTGCATATGTGTATGTGTGTGTGTGTGTGTGTGTGTGTCTCTTGCGGTCGCACTAGTG
>ENSMUSG00000004113.300|Cacna1b
GCTTCGATATCCGCATGCTAACAGGCAGGCACTCCTTGGTGTGGTCTCTCTGTTTTGAAACTTCTGATGACTTCTTGGTGGCTTGTTGTCTTCTACCCCATGTTTCTCACAGGATCTGTGTGTGTGTGTGTGTGTGTGTGTGTGTGTGTGTGTGTGTGTGTTAGCATGTGTGTATTAGCGTGTGTGAGTGTGTGAGCATGCACGAGTCATAGGAGATGCAGGTGTATGTGTGTGGTGTGCATATGTGTATGTGTGTGTGTGTGTGTGTGTGTGTAGGTGTCTCTTGCGGTCGCACTAGTG
>ENSMUSG00000004113.301|Cacna1b
GCTTCGATATCCGCATGCTAAGGCACTCCTTGGTGTGGTCTCTCTGTTTTGAAACTTCTGATGACTTCTTGGTGGCTTGTTGTCTTCTACCCCATGTTTCTCACAGGATCTGTGTGTGTGTGTGTGTGTGTGTGTGTGTGTGTGTGTGTGTGTGTTAGCATGTGTGTATTAGCGTGTGTGAGTGTGTGAGCATGCACGAGTCATAGGAGATGCAGGTGTATGTGTGTGGTGTGCATATGTGTATGTGTGTGTGTGTGTGTGTGTGTGTAGGTGTGTTCAGCTCTTGCGGTCGCACTAGTG
>ENSMUSG00000004113.302|Cacna1b
GCTTCGATATCCGCATGCTATCCTTGGTGTGGTCTCTCTGTTTTGAAACTTCTGATGACTTCTTGGTGGCTTGTTGTCTTCTACCCCATGTTTCTCACAGGATCTGTGTGTGTGTGTGTGTGTGTGTGTGTGTGTGTGTGTGTGTGTGTTAGCATGTGTGTATTAGCGTGTGTGAGTGTGTGAGCATGCACGAGTCATAGGAGATGCAGGTGTATGTGTGTGGTGTGCATATGTGTATGTGTGTGTGTGTGTGTGTGTGTGTAGGTGTGTTCAGCAAGTGCTCTTGCGGTCGCACTAGTG
>ENSMUSG00000004113.303|Cacna1b
GCTTCGATATCCGCATGCTAGTGTGGTCTCTCTGTTTTGAAACTTCTGATGACTTCTTGGTGGCTTGTTGTCTTCTACCCCATGTTTCTCACAGGATCTGTGTGTGTGTGTGTGTGTGTGTGTGTGTGTGTGTGTGTGTGTGTTAGCATGTGTGTATTAGCGTGTGTGAGTGTGTGAGCATGCACGAGTCATAGGAGATGCAGGTGTATGTGTGTGGTGTGCATATGTGTATGTGTGTGTGTGTGTGTGTGTGTGTAGGTGTGTTCAGCAAGTGGCTATTCTCTTGCGGTCGCACTAGTG
>ENSMUSG00000004113.304|Cacna1b
GCTTCGATATCCGCATGCTATCTCTCTGTTTTGAAACTTCTGATGACTTCTTGGTGGCTTGTTGTCTTCTACCCCATGTTTCTCACAGGATCTGTGTGTGTGTGTGTGTGTGTGTGTGTGTGTGTGTGTGTGTGTGTTAGCATGTGTGTATTAGCGTGTGTGAGTGTGTGAGCATGCACGAGTCATAGGAGATGCAGGTGTATGTGTGTGGTGTGCATATGTGTATGTGTGTGTGTGTGTGTGTGTGTGTAGGTGTGTTCAGCAAGTGGCTATTGTCAACCTCTTGCGGTCGCACTAGTG
>ENSMUSG00000004113.305|Cacna1b
GCTTCGATATCCGCATGCTATGTTTTGAAACTTCTGATGACTTCTTGGTGGCTTGTTGTCTTCTACCCCATGTTTCTCACAGGATCTGTGTGTGTGTGTGTGTGTGTGTGTGTGTGTGTGTGTGTGTGTGTTAGCATGTGTGTATTAGCGTGTGTGAGTGTGTGAGCATGCACGAGTCATAGGAGATGCAGGTGTATGTGTGTGGTGTGCATATGTGTATGTGTGTGTGTGTGTGTGTGTGTGTAGGTGTGTTCAGCAAGTGGCTATTGTCAACCATAGGCTCTTGCGGTCGCACTAGTG
>ENSMUSG00000004113.306|Cacna1b
GCTTCGATATCCGCATGCTAGAAACTTCTGATGACTTCTTGGTGGCTTGTTGTCTTCTACCCCATGTTTCTCACAGGATCTGTGTGTGTGTGTGTGTGTGTGTGTGTGTGTGTGTGTGTGTGTGTTAGCATGTGTGTATTAGCGTGTGTGAGTGTGTGAGCATGCACGAGTCATAGGAGATGCAGGTGTATGTGTGTGGTGTGCATATGTGTATGTGTGTGTGTGTGTGTGTGTGTGTAGGTGTGTTCAGCAAGTGGCTATTGTCAACCATAGGGCTATGCTCTTGCGGTCGCACTAGTG
>ENSMUSG00000004113.307|Cacna1b
GCTTCGATATCCGCATGCTATCTGATGACTTCTTGGTGGCTTGTTGTCTTCTACCCCATGTTTCTCACAGGATCTGTGTGTGTGTGTGTGTGTGTGTGTGTGTGTGTGTGTGTGTGTGTTAGCATGTGTGTATTAGCGTGTGTGAGTGTGTGAGCATGCACGAGTCATAGGAGATGCAGGTGTATGTGTGTGGTGTGCATATGTGTATGTGTGTGTGTGTGTGTGTGTGTGTAGGTGTGTTCAGCAAGTGGCTATTGTCAACCATAGGGCTATGCAACAACTCTTGCGGTCGCACTAGTG
>ENSMUSG00000004113.308|Cacna1b
GCTTCGATATCCGCATGCTAGACTTCTTGGTGGCTTGTTGTCTTCTACCCCATGTTTCTCACAGGATCTGTGTGTGTGTGTGTGTGTGTGTGTGTGTGTGTGTGTGTGTGTGTTAGCATGTGTGTATTAGCGTGTGTGAGTGTGTGAGCATGCACGAGTCATAGGAGATGCAGGTGTATGTGTGTGGTGTGCATATGTGTATGTGTGTGTGTGTGTGTGTGTGTGTAGGTGTGTTCAGCAAGTGGCTATTGTCAACCATAGGGCTATGCAACAAAAGACACTCTTGCGGTCGCACTAGTG
>ENSMUSG00000004113.309|Cacna1b
GCTTCGATATCCGCATGCTATTGGTGGCTTGTTGTCTTCTACCCCATGTTTCTCACAGGATCTGTGTGTGTGTGTGTGTGTGTGTGTGTGTGTGTGTGTGTGTGTGTTAGCATGTGTGTATTAGCGTGTGTGAGTGTGTGAGCATGCACGAGTCATAGGAGATGCAGGTGTATGTGTGTGGTGTGCATATGTGTATGTGTGTGTGTGTGTGTGTGTGTGTAGGTGTGTTCAGCAAGTGGCTATTGTCAACCATAGGGCTATGCAACAAAAGACACATTACCTCTTGCGGTCGCACTAGTG
>ENSMUSG00000004113.310|Cacna1b
GCTTCGATATCCGCATGCTAGCTTGTTGTCTTCTACCCCATGTTTCTCACAGGATCTGTGTGTGTGTGTGTGTGTGTGTGTGTGTGTGTGTGTGTGTGTGTTAGCATGTGTGTATTAGCGTGTGTGAGTGTGTGAGCATGCACGAGTCATAGGAGATGCAGGTGTATGTGTGTGGTGTGCATATGTGTATGTGTGTGTGTGTGTGTGTGTGTGTAGGTGTGTTCAGCAAGTGGCTATTGTCAACCATAGGGCTATGCAACAAAAGACACATTACTAGAAACTCTTGCGGTCGCACTAGTG
>ENSMUSG00000004113.311|Cacna1b
GCTTCGATATCCGCATGCTATGTCTTCTACCCCATGTTTCTCACAGGATCTGTGTGTGTGTGTGTGTGTGTGTGTGTGTGTGTGTGTGTGTGTGTTAGCATGTGTGTATTAGCGTGTGTGAGTGTGTGAGCATGCACGAGTCATAGGAGATGCAGGTGTATGTGTGTGGTGTGCATATGTGTATGTGTGTGTGTGTGTGTGTGTGTGTAGGTGTGTTCAGCAAGTGGCTATTGTCAACCATAGGGCTATGCAACAAAAGACACATTACTAGAAACAAAACCTCTTGCGGTCGCACTAGTG
>ENSMUSG00000004113.312|Cacna1b
GCTTCGATATCCGCATGCTACTACCCCATGTTTCTCACAGGATCTGTGTGTGTGTGTGTGTGTGTGTGTGTGTGTGTGTGTGTGTGTGTTAGCATGTGTGTATTAGCGTGTGTGAGTGTGTGAGCATGCACGAGTCATAGGAGATGCAGGTGTATGTGTGTGGTGTGCATATGTGTATGTGTGTGTGTGTGTGTGTGTGTGTAGGTGTGTTCAGCAAGTGGCTATTGTCAACCATAGGGCTATGCAACAAAAGACACATTACTAGAAACAAAACACAAGACTCTTGCGGTCGCACTAGTG
>ENSMUSG00000004113.313|Cacna1b
GCTTCGATATCCGCATGCTACATGTTTCTCACAGGATCTGTGTGTGTGTGTGTGTGTGTGTGTGTGTGTGTGTGTGTGTGTGTTAGCATGTGTGTATTAGCGTGTGTGAGTGTGTGAGCATGCACGAGTCATAGGAGATGCAGGTGTATGTGTGTGGTGTGCATATGTGTATGTGTGTGTGTGTGTGTGTGTGTGTAGGTGTGTTCAGCAAGTGGCTATTGTCAACCATAGGGCTATGCAACAAAAGACACATTACTAGAAACAAAACACAAGACCACCACTCTTGCGGTCGCACTAGTG
>ENSMUSG00000004113.314|Cacna1b
GCTTCGATATCCGCATGCTATCTCACAGGATCTGTGTGTGTGTGTGTGTGTGTGTGTGTGTGTGTGTGTGTGTGTGTTAGCATGTGTGTATTAGCGTGTGTGAGTGTGTGAGCATGCACGAGTCATAGGAGATGCAGGTGTATGTGTGTGGTGTGCATATGTGTATGTGTGTGTGTGTGTGTGTGTGTGTAGGTGTGTTCAGCAAGTGGCTATTGTCAACCATAGGGCTATGCAACAAAAGACACATTACTAGAAACAAAACACAAGACCACCACTTGGTCTCTTGCGGTCGCACTAGTG
>ENSMUSG00000004113.315|Cacna1b
GCTTCGATATCCGCATGCTAAGGATCTGTGTGTGTGTGTGTGTGTGTGTGTGTGTGTGTGTGTGTGTGTGTTAGCATGTGTGTATTAGCGTGTGTGAGTGTGTGAGCATGCACGAGTCATAGGAGATGCAGGTGTATGTGTGTGGTGTGCATATGTGTATGTGTGTGTGTGTGTGTGTGTGTGTAGGTGTGTTCAGCAAGTGGCTATTGTCAACCATAGGGCTATGCAACAAAAGACACATTACTAGAAACAAAACACAAGACCACCACTTGGTCTAGGGCTCTTGCGGTCGCACTAGTG
>ENSMUSG00000004113.316|Cacna1b
GCTTCGATATCCGCATGCTATGTGTGTGTGTGTGTGTGTGTGTGTGTGTGTGTGTGTGTGTGTGTTAGCATGTGTGTATTAGCGTGTGTGAGTGTGTGAGCATGCACGAGTCATAGGAGATGCAGGTGTATGTGTGTGGTGTGCATATGTGTATGTGTGTGTGTGTGTGTGTGTGTGTAGGTGTGTTCAGCAAGTGGCTATTGTCAACCATAGGGCTATGCAACAAAAGACACATTACTAGAAACAAAACACAAGACCACCACTTGGTCTAGGGTTTCAGCTCTTGCGGTCGCACTAGTG
>ENSMUSG00000004113.317|Cacna1b
GCTTCGATATCCGCATGCTATGTGTGTGTGTGTGTGTGTGTGTGTGTGTGTGTGTGTGTTAGCATGTGTGTATTAGCGTGTGTGAGTGTGTGAGCATGCACGAGTCATAGGAGATGCAGGTGTATGTGTGTGGTGTGCATATGTGTATGTGTGTGTGTGTGTGTGTGTGTGTAGGTGTGTTCAGCAAGTGGCTATTGTCAACCATAGGGCTATGCAACAAAAGACACATTACTAGAAACAAAACACAAGACCACCACTTGGTCTAGGGTTTCAGCATGATCTCTTGCGGTCGCACTAGTG
>ENSMUSG00000004113.318|Cacna1b
GCTTCGATATCCGCATGCTATGTGTGTGTGTGTGTGTGTGTGTGTGTGTGTGTTAGCATGTGTGTATTAGCGTGTGTGAGTGTGTGAGCATGCACGAGTCATAGGAGATGCAGGTGTATGTGTGTGGTGTGCATATGTGTATGTGTGTGTGTGTGTGTGTGTGTGTAGGTGTGTTCAGCAAGTGGCTATTGTCAACCATAGGGCTATGCAACAAAAGACACATTACTAGAAACAAAACACAAGACCACCACTTGGTCTAGGGTTTCAGCATGATTGTGACCTCTTGCGGTCGCACTAGTG
>ENSMUSG00000004113.319|Cacna1b
GCTTCGATATCCGCATGCTATGTGTGTGTGTGTGTGTGTGTGTGTGTTAGCATGTGTGTATTAGCGTGTGTGAGTGTGTGAGCATGCACGAGTCATAGGAGATGCAGGTGTATGTGTGTGGTGTGCATATGTGTATGTGTGTGTGTGTGTGTGTGTGTGTAGGTGTGTTCAGCAAGTGGCTATTGTCAACCATAGGGCTATGCAACAAAAGACACATTACTAGAAACAAAACACAAGACCACCACTTGGTCTAGGGTTTCAGCATGATTGTGACCAAACCCTCTTGCGGTCGCACTAGTG
>ENSMUSG00000004113.320|Cacna1b
GCTTCGATATCCGCATGCTATGTGTGTGTGTGTGTGTGTGTTAGCATGTGTGTATTAGCGTGTGTGAGTGTGTGAGCATGCACGAGTCATAGGAGATGCAGGTGTATGTGTGTGGTGTGCATATGTGTATGTGTGTGTGTGTGTGTGTGTGTGTAGGTGTGTTCAGCAAGTGGCTATTGTCAACCATAGGGCTATGCAACAAAAGACACATTACTAGAAACAAAACACAAGACCACCACTTGGTCTAGGGTTTCAGCATGATTGTGACCAAACCTTTTATCTCTTGCGGTCGCACTAGTG
>ENSMUSG00000004113.321|Cacna1b
GCTTCGATATCCGCATGCTATGTGTGTGTGTGTGTTAGCATGTGTGTATTAGCGTGTGTGAGTGTGTGAGCATGCACGAGTCATAGGAGATGCAGGTGTATGTGTGTGGTGTGCATATGTGTATGTGTGTGTGTGTGTGTGTGTGTGTAGGTGTGTTCAGCAAGTGGCTATTGTCAACCATAGGGCTATGCAACAAAAGACACATTACTAGAAACAAAACACAAGACCACCACTTGGTCTAGGGTTTCAGCATGATTGTGACCAAACCTTTTATAGAATTCTCTTGCGGTCGCACTAGTG
>ENSMUSG00000004113.322|Cacna1b
GCTTCGATATCCGCATGCTATGTGTGTGTTAGCATGTGTGTATTAGCGTGTGTGAGTGTGTGAGCATGCACGAGTCATAGGAGATGCAGGTGTATGTGTGTGGTGTGCATATGTGTATGTGTGTGTGTGTGTGTGTGTGTGTAGGTGTGTTCAGCAAGTGGCTATTGTCAACCATAGGGCTATGCAACAAAAGACACATTACTAGAAACAAAACACAAGACCACCACTTGGTCTAGGGTTTCAGCATGATTGTGACCAAACCTTTTATAGAATTTCCTTACTCTTGCGGTCGCACTAGTG
>ENSMUSG00000004113.323|Cacna1b
GCTTCGATATCCGCATGCTATGTTAGCATGTGTGTATTAGCGTGTGTGAGTGTGTGAGCATGCACGAGTCATAGGAGATGCAGGTGTATGTGTGTGGTGTGCATATGTGTATGTGTGTGTGTGTGTGTGTGTGTGTAGGTGTGTTCAGCAAGTGGCTATTGTCAACCATAGGGCTATGCAACAAAAGACACATTACTAGAAACAAAACACAAGACCACCACTTGGTCTAGGGTTTCAGCATGATTGTGACCAAACCTTTTATAGAATTTCCTTATACAAACTCTTGCGGTCGCACTAGTG
>ENSMUSG00000004113.324|Cacna1b
GCTTCGATATCCGCATGCTACATGTGTGTATTAGCGTGTGTGAGTGTGTGAGCATGCACGAGTCATAGGAGATGCAGGTGTATGTGTGTGGTGTGCATATGTGTATGTGTGTGTGTGTGTGTGTGTGTGTAGGTGTGTTCAGCAAGTGGCTATTGTCAACCATAGGGCTATGCAACAAAAGACACATTACTAGAAACAAAACACAAGACCACCACTTGGTCTAGGGTTTCAGCATGATTGTGACCAAACCTTTTATAGAATTTCCTTATACAAAGGCACACTCTTGCGGTCGCACTAGTG
>ENSMUSG00000004113.325|Cacna1b
GCTTCGATATCCGCATGCTATGTATTAGCGTGTGTGAGTGTGTGAGCATGCACGAGTCATAGGAGATGCAGGTGTATGTGTGTGGTGTGCATATGTGTATGTGTGTGTGTGTGTGTGTGTGTGTAGGTGTGTTCAGCAAGTGGCTATTGTCAACCATAGGGCTATGCAACAAAAGACACATTACTAGAAACAAAACACAAGACCACCACTTGGTCTAGGGTTTCAGCATGATTGTGACCAAACCTTTTATAGAATTTCCTTATACAAAGGCACAATACCCCTCTTGCGGTCGCACTAGTG
>ENSMUSG00000004113.326|Cacna1b
GCTTCGATATCCGCATGCTAAGCGTGTGTGAGTGTGTGAGCATGCACGAGTCATAGGAGATGCAGGTGTATGTGTGTGGTGTGCATATGTGTATGTGTGTGTGTGTGTGTGTGTGTGTAGGTGTGTTCAGCAAGTGGCTATTGTCAACCATAGGGCTATGCAACAAAAGACACATTACTAGAAACAAAACACAAGACCACCACTTGGTCTAGGGTTTCAGCATGATTGTGACCAAACCTTTTATAGAATTTCCTTATACAAAGGCACAATACCCTGAAACCTCTTGCGGTCGCACTAGTG
>ENSMUSG00000004113.327|Cacna1b
GCTTCGATATCCGCATGCTATGTGAGTGTGTGAGCATGCACGAGTCATAGGAGATGCAGGTGTATGTGTGTGGTGTGCATATGTGTATGTGTGTGTGTGTGTGTGTGTGTGTAGGTGTGTTCAGCAAGTGGCTATTGTCAACCATAGGGCTATGCAACAAAAGACACATTACTAGAAACAAAACACAAGACCACCACTTGGTCTAGGGTTTCAGCATGATTGTGACCAAACCTTTTATAGAATTTCCTTATACAAAGGCACAATACCCTGAAACTTTAACCTCTTGCGGTCGCACTAGTG
>ENSMUSG00000004113.328|Cacna1b
GCTTCGATATCCGCATGCTATGTGTGAGCATGCACGAGTCATAGGAGATGCAGGTGTATGTGTGTGGTGTGCATATGTGTATGTGTGTGTGTGTGTGTGTGTGTGTAGGTGTGTTCAGCAAGTGGCTATTGTCAACCATAGGGCTATGCAACAAAAGACACATTACTAGAAACAAAACACAAGACCACCACTTGGTCTAGGGTTTCAGCATGATTGTGACCAAACCTTTTATAGAATTTCCTTATACAAAGGCACAATACCCTGAAACTTTAACAGAGTACTCTTGCGGTCGCACTAGTG
>ENSMUSG00000004113.329|Cacna1b
GCTTCGATATCCGCATGCTAAGCATGCACGAGTCATAGGAGATGCAGGTGTATGTGTGTGGTGTGCATATGTGTATGTGTGTGTGTGTGTGTGTGTGTGTAGGTGTGTTCAGCAAGTGGCTATTGTCAACCATAGGGCTATGCAACAAAAGACACATTACTAGAAACAAAACACAAGACCACCACTTGGTCTAGGGTTTCAGCATGATTGTGACCAAACCTTTTATAGAATTTCCTTATACAAAGGCACAATACCCTGAAACTTTAACAGAGTATTTTATCTCTTGCGGTCGCACTAGTG
>ENSMUSG00000004113.330|Cacna1b
GCTTCGATATCCGCATGCTACACGAGTCATAGGAGATGCAGGTGTATGTGTGTGGTGTGCATATGTGTATGTGTGTGTGTGTGTGTGTGTGTGTAGGTGTGTTCAGCAAGTGGCTATTGTCAACCATAGGGCTATGCAACAAAAGACACATTACTAGAAACAAAACACAAGACCACCACTTGGTCTAGGGTTTCAGCATGATTGTGACCAAACCTTTTATAGAATTTCCTTATACAAAGGCACAATACCCTGAAACTTTAACAGAGTATTTTATTCCAGTCTCTTGCGGTCGCACTAGTG
>ENSMUSG00000004113.331|Cacna1b
GCTTCGATATCCGCATGCTATCATAGGAGATGCAGGTGTATGTGTGTGGTGTGCATATGTGTATGTGTGTGTGTGTGTGTGTGTGTGTAGGTGTGTTCAGCAAGTGGCTATTGTCAACCATAGGGCTATGCAACAAAAGACACATTACTAGAAACAAAACACAAGACCACCACTTGGTCTAGGGTTTCAGCATGATTGTGACCAAACCTTTTATAGAATTTCCTTATACAAAGGCACAATACCCTGAAACTTTAACAGAGTATTTTATTCCAGTAGGGTACTCTTGCGGTCGCACTAGTG
>ENSMUSG00000004113.332|Cacna1b
GCTTCGATATCCGCATGCTAGAGATGCAGGTGTATGTGTGTGGTGTGCATATGTGTATGTGTGTGTGTGTGTGTGTGTGTGTAGGTGTGTTCAGCAAGTGGCTATTGTCAACCATAGGGCTATGCAACAAAAGACACATTACTAGAAACAAAACACAAGACCACCACTTGGTCTAGGGTTTCAGCATGATTGTGACCAAACCTTTTATAGAATTTCCTTATACAAAGGCACAATACCCTGAAACTTTAACAGAGTATTTTATTCCAGTAGGGTAAAATTACTCTTGCGGTCGCACTAGTG
>ENSMUSG00000004113.333|Cacna1b
GCTTCGATATCCGCATGCTACAGGTGTATGTGTGTGGTGTGCATATGTGTATGTGTGTGTGTGTGTGTGTGTGTGTAGGTGTGTTCAGCAAGTGGCTATTGTCAACCATAGGGCTATGCAACAAAAGACACATTACTAGAAACAAAACACAAGACCACCACTTGGTCTAGGGTTTCAGCATGATTGTGACCAAACCTTTTATAGAATTTCCTTATACAAAGGCACAATACCCTGAAACTTTAACAGAGTATTTTATTCCAGTAGGGTAAAATTAAACGGGCTCTTGCGGTCGCACTAGTG
>ENSMUSG00000004113.334|Cacna1b
GCTTCGATATCCGCATGCTATATGTGTGTGGTGTGCATATGTGTATGTGTGTGTGTGTGTGTGTGTGTGTAGGTGTGTTCAGCAAGTGGCTATTGTCAACCATAGGGCTATGCAACAAAAGACACATTACTAGAAACAAAACACAAGACCACCACTTGGTCTAGGGTTTCAGCATGATTGTGACCAAACCTTTTATAGAATTTCCTTATACAAAGGCACAATACCCTGAAACTTTAACAGAGTATTTTATTCCAGTAGGGTAAAATTAAACGGGACTCTTCTCTTGCGGTCGCACTAGTG
>ENSMUSG00000004113.335|Cacna1b
GCTTCGATATCCGCATGCTATGTGGTGTGCATATGTGTATGTGTGTGTGTGTGTGTGTGTGTGTAGGTGTGTTCAGCAAGTGGCTATTGTCAACCATAGGGCTATGCAACAAAAGACACATTACTAGAAACAAAACACAAGACCACCACTTGGTCTAGGGTTTCAGCATGATTGTGACCAAACCTTTTATAGAATTTCCTTATACAAAGGCACAATACCCTGAAACTTTAACAGAGTATTTTATTCCAGTAGGGTAAAATTAAACGGGACTCTTGGACTGCTCTTGCGGTCGCACTAGTG
>ENSMUSG00000004113.336|Cacna1b
GCTTCGATATCCGCATGCTAGTGCATATGTGTATGTGTGTGTGTGTGTGTGTGTGTGTAGGTGTGTTCAGCAAGTGGCTATTGTCAACCATAGGGCTATGCAACAAAAGACACATTACTAGAAACAAAACACAAGACCACCACTTGGTCTAGGGTTTCAGCATGATTGTGACCAAACCTTTTATAGAATTTCCTTATACAAAGGCACAATACCCTGAAACTTTAACAGAGTATTTTATTCCAGTAGGGTAAAATTAAACGGGACTCTTGGACTGCGCATGCTCTTGCGGTCGCACTAGTG
>ENSMUSG00000004113.337|Cacna1b
GCTTCGATATCCGCATGCTAATGTGTATGTGTGTGTGTGTGTGTGTGTGTGTAGGTGTGTTCAGCAAGTGGCTATTGTCAACCATAGGGCTATGCAACAAAAGACACATTACTAGAAACAAAACACAAGACCACCACTTGGTCTAGGGTTTCAGCATGATTGTGACCAAACCTTTTATAGAATTTCCTTATACAAAGGCACAATACCCTGAAACTTTAACAGAGTATTTTATTCCAGTAGGGTAAAATTAAACGGGACTCTTGGACTGCGCATGTGACTGCTCTTGCGGTCGCACTAGTG
>ENSMUSG00000004113.338|Cacna1b
GCTTCGATATCCGCATGCTAATGTGTGTGTGTGTGTGTGTGTGTGTAGGTGTGTTCAGCAAGTGGCTATTGTCAACCATAGGGCTATGCAACAAAAGACACATTACTAGAAACAAAACACAAGACCACCACTTGGTCTAGGGTTTCAGCATGATTGTGACCAAACCTTTTATAGAATTTCCTTATACAAAGGCACAATACCCTGAAACTTTAACAGAGTATTTTATTCCAGTAGGGTAAAATTAAACGGGACTCTTGGACTGCGCATGTGACTGCACCCACTCTTGCGGTCGCACTAGTG
>ENSMUSG00000004113.339|Cacna1b
GCTTCGATATCCGCATGCTAGTGTGTGTGTGTGTGTGTGTAGGTGTGTTCAGCAAGTGGCTATTGTCAACCATAGGGCTATGCAACAAAAGACACATTACTAGAAACAAAACACAAGACCACCACTTGGTCTAGGGTTTCAGCATGATTGTGACCAAACCTTTTATAGAATTTCCTTATACAAAGGCACAATACCCTGAAACTTTAACAGAGTATTTTATTCCAGTAGGGTAAAATTAAACGGGACTCTTGGACTGCGCATGTGACTGCACCCACGTTGCCTCTTGCGGTCGCACTAGTG
>ENSMUSG00000004113.340|Cacna1b
GCTTCGATATCCGCATGCTAGTGTGTGTGTGTGTAGGTGTGTTCAGCAAGTGGCTATTGTCAACCATAGGGCTATGCAACAAAAGACACATTACTAGAAACAAAACACAAGACCACCACTTGGTCTAGGGTTTCAGCATGATTGTGACCAAACCTTTTATAGAATTTCCTTATACAAAGGCACAATACCCTGAAACTTTAACAGAGTATTTTATTCCAGTAGGGTAAAATTAAACGGGACTCTTGGACTGCGCATGTGACTGCACCCACGTTGCAACAGACTCTTGCGGTCGCACTAGTG
>ENSMUSG00000004113.341|Cacna1b
GCTTCGATATCCGCATGCTAGTGTGTGTAGGTGTGTTCAGCAAGTGGCTATTGTCAACCATAGGGCTATGCAACAAAAGACACATTACTAGAAACAAAACACAAGACCACCACTTGGTCTAGGGTTTCAGCATGATTGTGACCAAACCTTTTATAGAATTTCCTTATACAAAGGCACAATACCCTGAAACTTTAACAGAGTATTTTATTCCAGTAGGGTAAAATTAAACGGGACTCTTGGACTGCGCATGTGACTGCACCCACGTTGCAACAGAGAAGGACTCTTGCGGTCGCACTAGTG
>ENSMUSG00000004113.342|Cacna1b
GCTTCGATATCCGCATGCTAGTAGGTGTGTTCAGCAAGTGGCTATTGTCAACCATAGGGCTATGCAACAAAAGACACATTACTAGAAACAAAACACAAGACCACCACTTGGTCTAGGGTTTCAGCATGATTGTGACCAAACCTTTTATAGAATTTCCTTATACAAAGGCACAATACCCTGAAACTTTAACAGAGTATTTTATTCCAGTAGGGTAAAATTAAACGGGACTCTTGGACTGCGCATGTGACTGCACCCACGTTGCAACAGAGAAGGATGTGCACTCTTGCGGTCGCACTAGTG
>ENSMUSG00000004113.343|Cacna1b
GCTTCGATATCCGCATGCTAGTGTTCAGCAAGTGGCTATTGTCAACCATAGGGCTATGCAACAAAAGACACATTACTAGAAACAAAACACAAGACCACCACTTGGTCTAGGGTTTCAGCATGATTGTGACCAAACCTTTTATAGAATTTCCTTATACAAAGGCACAATACCCTGAAACTTTAACAGAGTATTTTATTCCAGTAGGGTAAAATTAAACGGGACTCTTGGACTGCGCATGTGACTGCACCCACGTTGCAACAGAGAAGGATGTGCATTTTGACTCTTGCGGTCGCACTAGTG
>ENSMUSG00000004113.344|Cacna1b
GCTTCGATATCCGCATGCTAAGCAAGTGGCTATTGTCAACCATAGGGCTATGCAACAAAAGACACATTACTAGAAACAAAACACAAGACCACCACTTGGTCTAGGGTTTCAGCATGATTGTGACCAAACCTTTTATAGAATTTCCTTATACAAAGGCACAATACCCTGAAACTTTAACAGAGTATTTTATTCCAGTAGGGTAAAATTAAACGGGACTCTTGGACTGCGCATGTGACTGCACCCACGTTGCAACAGAGAAGGATGTGCATTTTGATACTGACTCTTGCGGTCGCACTAGTG
>ENSMUSG00000004113.345|Cacna1b
GCTTCGATATCCGCATGCTATGGCTATTGTCAACCATAGGGCTATGCAACAAAAGACACATTACTAGAAACAAAACACAAGACCACCACTTGGTCTAGGGTTTCAGCATGATTGTGACCAAACCTTTTATAGAATTTCCTTATACAAAGGCACAATACCCTGAAACTTTAACAGAGTATTTTATTCCAGTAGGGTAAAATTAAACGGGACTCTTGGACTGCGCATGTGACTGCACCCACGTTGCAACAGAGAAGGATGTGCATTTTGATACTGATGTTCTCTCTTGCGGTCGCACTAGTG
>ENSMUSG00000004113.346|Cacna1b
GCTTCGATATCCGCATGCTATTGTCAACCATAGGGCTATGCAACAAAAGACACATTACTAGAAACAAAACACAAGACCACCACTTGGTCTAGGGTTTCAGCATGATTGTGACCAAACCTTTTATAGAATTTCCTTATACAAAGGCACAATACCCTGAAACTTTAACAGAGTATTTTATTCCAGTAGGGTAAAATTAAACGGGACTCTTGGACTGCGCATGTGACTGCACCCACGTTGCAACAGAGAAGGATGTGCATTTTGATACTGATGTTCTGTCTCTCTCTTGCGGTCGCACTAGTG
>ENSMUSG00000004113.347|Cacna1b
GCTTCGATATCCGCATGCTAACCATAGGGCTATGCAACAAAAGACACATTACTAGAAACAAAACACAAGACCACCACTTGGTCTAGGGTTTCAGCATGATTGTGACCAAACCTTTTATAGAATTTCCTTATACAAAGGCACAATACCCTGAAACTTTAACAGAGTATTTTATTCCAGTAGGGTAAAATTAAACGGGACTCTTGGACTGCGCATGTGACTGCACCCACGTTGCAACAGAGAAGGATGTGCATTTTGATACTGATGTTCTGTCTCTGTTCCACTCTTGCGGTCGCACTAGTG
>ENSMUSG00000004113.348|Cacna1b
GCTTCGATATCCGCATGCTAGGGCTATGCAACAAAAGACACATTACTAGAAACAAAACACAAGACCACCACTTGGTCTAGGGTTTCAGCATGATTGTGACCAAACCTTTTATAGAATTTCCTTATACAAAGGCACAATACCCTGAAACTTTAACAGAGTATTTTATTCCAGTAGGGTAAAATTAAACGGGACTCTTGGACTGCGCATGTGACTGCACCCACGTTGCAACAGAGAAGGATGTGCATTTTGATACTGATGTTCTGTCTCTGTTCCAGCCCCACTCTTGCGGTCGCACTAGTG
>ENSMUSG00000004113.349|Cacna1b
GCTTCGATATCCGCATGCTATGCAACAAAAGACACATTACTAGAAACAAAACACAAGACCACCACTTGGTCTAGGGTTTCAGCATGATTGTGACCAAACCTTTTATAGAATTTCCTTATACAAAGGCACAATACCCTGAAACTTTAACAGAGTATTTTATTCCAGTAGGGTAAAATTAAACGGGACTCTTGGACTGCGCATGTGACTGCACCCACGTTGCAACAGAGAAGGATGTGCATTTTGATACTGATGTTCTGTCTCTGTTCCAGCCCCAGCCCCCCTCTTGCGGTCGCACTAGTG
>ENSMUSG00000004113.350|Cacna1b
GCTTCGATATCCGCATGCTAAAAAGACACATTACTAGAAACAAAACACAAGACCACCACTTGGTCTAGGGTTTCAGCATGATTGTGACCAAACCTTTTATAGAATTTCCTTATACAAAGGCACAATACCCTGAAACTTTAACAGAGTATTTTATTCCAGTAGGGTAAAATTAAACGGGACTCTTGGACTGCGCATGTGACTGCACCCACGTTGCAACAGAGAAGGATGTGCATTTTGATACTGATGTTCTGTCTCTGTTCCAGCCCCAGCCCCCTTTTCTCTCTTGCGGTCGCACTAGTG
>ENSMUSG00000004113.351|Cacna1b
GCTTCGATATCCGCATGCTACACATTACTAGAAACAAAACACAAGACCACCACTTGGTCTAGGGTTTCAGCATGATTGTGACCAAACCTTTTATAGAATTTCCTTATACAAAGGCACAATACCCTGAAACTTTAACAGAGTATTTTATTCCAGTAGGGTAAAATTAAACGGGACTCTTGGACTGCGCATGTGACTGCACCCACGTTGCAACAGAGAAGGATGTGCATTTTGATACTGATGTTCTGTCTCTGTTCCAGCCCCAGCCCCCTTTTCTCTTGAGCTCTTGCGGTCGCACTAGTG
>ENSMUSG00000004113.352|Cacna1b
GCTTCGATATCCGCATGCTAACTAGAAACAAAACACAAGACCACCACTTGGTCTAGGGTTTCAGCATGATTGTGACCAAACCTTTTATAGAATTTCCTTATACAAAGGCACAATACCCTGAAACTTTAACAGAGTATTTTATTCCAGTAGGGTAAAATTAAACGGGACTCTTGGACTGCGCATGTGACTGCACCCACGTTGCAACAGAGAAGGATGTGCATTTTGATACTGATGTTCTGTCTCTGTTCCAGCCCCAGCCCCCTTTTCTCTTGAGTGTTGACTCTTGCGGTCGCACTAGTG
>ENSMUSG00000004113.353|Cacna1b
GCTTCGATATCCGCATGCTAAACAAAACACAAGACCACCACTTGGTCTAGGGTTTCAGCATGATTGTGACCAAACCTTTTATAGAATTTCCTTATACAAAGGCACAATACCCTGAAACTTTAACAGAGTATTTTATTCCAGTAGGGTAAAATTAAACGGGACTCTTGGACTGCGCATGTGACTGCACCCACGTTGCAACAGAGAAGGATGTGCATTTTGATACTGATGTTCTGTCTCTGTTCCAGCCCCAGCCCCCTTTTCTCTTGAGTGTTGAATGTATCTCTTGCGGTCGCACTAGTG
>ENSMUSG00000004113.354|Cacna1b
GCTTCGATATCCGCATGCTAACACAAGACCACCACTTGGTCTAGGGTTTCAGCATGATTGTGACCAAACCTTTTATAGAATTTCCTTATACAAAGGCACAATACCCTGAAACTTTAACAGAGTATTTTATTCCAGTAGGGTAAAATTAAACGGGACTCTTGGACTGCGCATGTGACTGCACCCACGTTGCAACAGAGAAGGATGTGCATTTTGATACTGATGTTCTGTCTCTGTTCCAGCCCCAGCCCCCTTTTCTCTTGAGTGTTGAATGTATACATTCCTCTTGCGGTCGCACTAGTG
>ENSMUSG00000004113.355|Cacna1b
GCTTCGATATCCGCATGCTAGACCACCACTTGGTCTAGGGTTTCAGCATGATTGTGACCAAACCTTTTATAGAATTTCCTTATACAAAGGCACAATACCCTGAAACTTTAACAGAGTATTTTATTCCAGTAGGGTAAAATTAAACGGGACTCTTGGACTGCGCATGTGACTGCACCCACGTTGCAACAGAGAAGGATGTGCATTTTGATACTGATGTTCTGTCTCTGTTCCAGCCCCAGCCCCCTTTTCTCTTGAGTGTTGAATGTATACATTCTGTGTGCTCTTGCGGTCGCACTAGTG
>ENSMUSG00000004113.356|Cacna1b
GCTTCGATATCCGCATGCTACACTTGGTCTAGGGTTTCAGCATGATTGTGACCAAACCTTTTATAGAATTTCCTTATACAAAGGCACAATACCCTGAAACTTTAACAGAGTATTTTATTCCAGTAGGGTAAAATTAAACGGGACTCTTGGACTGCGCATGTGACTGCACCCACGTTGCAACAGAGAAGGATGTGCATTTTGATACTGATGTTCTGTCTCTGTTCCAGCCCCAGCCCCCTTTTCTCTTGAGTGTTGAATGTATACATTCTGTGTGGAACTACTCTTGCGGTCGCACTAGTG
>ENSMUSG00000004113.357|Cacna1b
GCTTCGATATCCGCATGCTAGTCTAGGGTTTCAGCATGATTGTGACCAAACCTTTTATAGAATTTCCTTATACAAAGGCACAATACCCTGAAACTTTAACAGAGTATTTTATTCCAGTAGGGTAAAATTAAACGGGACTCTTGGACTGCGCATGTGACTGCACCCACGTTGCAACAGAGAAGGATGTGCATTTTGATACTGATGTTCTGTCTCTGTTCCAGCCCCAGCCCCCTTTTCTCTTGAGTGTTGAATGTATACATTCTGTGTGGAACTACAGCTGCTCTTGCGGTCGCACTAGTG
>ENSMUSG00000004113.358|Cacna1b
GCTTCGATATCCGCATGCTAGGTTTCAGCATGATTGTGACCAAACCTTTTATAGAATTTCCTTATACAAAGGCACAATACCCTGAAACTTTAACAGAGTATTTTATTCCAGTAGGGTAAAATTAAACGGGACTCTTGGACTGCGCATGTGACTGCACCCACGTTGCAACAGAGAAGGATGTGCATTTTGATACTGATGTTCTGTCTCTGTTCCAGCCCCAGCCCCCTTTTCTCTTGAGTGTTGAATGTATACATTCTGTGTGGAACTACAGCTGCCTCAGCTCTTGCGGTCGCACTAGTG
>ENSMUSG00000004113.359|Cacna1b
GCTTCGATATCCGCATGCTAAGCATGATTGTGACCAAACCTTTTATAGAATTTCCTTATACAAAGGCACAATACCCTGAAACTTTAACAGAGTATTTTATTCCAGTAGGGTAAAATTAAACGGGACTCTTGGACTGCGCATGTGACTGCACCCACGTTGCAACAGAGAAGGATGTGCATTTTGATACTGATGTTCTGTCTCTGTTCCAGCCCCAGCCCCCTTTTCTCTTGAGTGTTGAATGTATACATTCTGTGTGGAACTACAGCTGCCTCAGACAATCCTCTTGCGGTCGCACTAGTG
>ENSMUSG00000004113.360|Cacna1b
GCTTCGATATCCGCATGCTAATTGTGACCAAACCTTTTATAGAATTTCCTTATACAAAGGCACAATACCCTGAAACTTTAACAGAGTATTTTATTCCAGTAGGGTAAAATTAAACGGGACTCTTGGACTGCGCATGTGACTGCACCCACGTTGCAACAGAGAAGGATGTGCATTTTGATACTGATGTTCTGTCTCTGTTCCAGCCCCAGCCCCCTTTTCTCTTGAGTGTTGAATGTATACATTCTGTGTGGAACTACAGCTGCCTCAGACAATCCTGGGTCTCTTGCGGTCGCACTAGTG
>ENSMUSG00000004113.361|Cacna1b
GCTTCGATATCCGCATGCTAACCAAACCTTTTATAGAATTTCCTTATACAAAGGCACAATACCCTGAAACTTTAACAGAGTATTTTATTCCAGTAGGGTAAAATTAAACGGGACTCTTGGACTGCGCATGTGACTGCACCCACGTTGCAACAGAGAAGGATGTGCATTTTGATACTGATGTTCTGTCTCTGTTCCAGCCCCAGCCCCCTTTTCTCTTGAGTGTTGAATGTATACATTCTGTGTGGAACTACAGCTGCCTCAGACAATCCTGGGTTGGGAACTCTTGCGGTCGCACTAGTG
>ENSMUSG00000004113.362|Cacna1b
GCTTCGATATCCGCATGCTACCTTTTATAGAATTTCCTTATACAAAGGCACAATACCCTGAAACTTTAACAGAGTATTTTATTCCAGTAGGGTAAAATTAAACGGGACTCTTGGACTGCGCATGTGACTGCACCCACGTTGCAACAGAGAAGGATGTGCATTTTGATACTGATGTTCTGTCTCTGTTCCAGCCCCAGCCCCCTTTTCTCTTGAGTGTTGAATGTATACATTCTGTGTGGAACTACAGCTGCCTCAGACAATCCTGGGTTGGGAATCATCTCTCTTGCGGTCGCACTAGTG
>ENSMUSG00000004113.363|Cacna1b
GCTTCGATATCCGCATGCTAATAGAATTTCCTTATACAAAGGCACAATACCCTGAAACTTTAACAGAGTATTTTATTCCAGTAGGGTAAAATTAAACGGGACTCTTGGACTGCGCATGTGACTGCACCCACGTTGCAACAGAGAAGGATGTGCATTTTGATACTGATGTTCTGTCTCTGTTCCAGCCCCAGCCCCCTTTTCTCTTGAGTGTTGAATGTATACATTCTGTGTGGAACTACAGCTGCCTCAGACAATCCTGGGTTGGGAATCATCTTTATCCCTCTTGCGGTCGCACTAGTG
>ENSMUSG00000004113.364|Cacna1b
GCTTCGATATCCGCATGCTATTTCCTTATACAAAGGCACAATACCCTGAAACTTTAACAGAGTATTTTATTCCAGTAGGGTAAAATTAAACGGGACTCTTGGACTGCGCATGTGACTGCACCCACGTTGCAACAGAGAAGGATGTGCATTTTGATACTGATGTTCTGTCTCTGTTCCAGCCCCAGCCCCCTTTTCTCTTGAGTGTTGAATGTATACATTCTGTGTGGAACTACAGCTGCCTCAGACAATCCTGGGTTGGGAATCATCTTTATCCCACATCCTCTTGCGGTCGCACTAGTG
>ENSMUSG00000004113.365|Cacna1b
GCTTCGATATCCGCATGCTATATACAAAGGCACAATACCCTGAAACTTTAACAGAGTATTTTATTCCAGTAGGGTAAAATTAAACGGGACTCTTGGACTGCGCATGTGACTGCACCCACGTTGCAACAGAGAAGGATGTGCATTTTGATACTGATGTTCTGTCTCTGTTCCAGCCCCAGCCCCCTTTTCTCTTGAGTGTTGAATGTATACATTCTGTGTGGAACTACAGCTGCCTCAGACAATCCTGGGTTGGGAATCATCTTTATCCCACATCAACATACTCTTGCGGTCGCACTAGTG
>ENSMUSG00000004113.366|Cacna1b
GCTTCGATATCCGCATGCTAAAGGCACAATACCCTGAAACTTTAACAGAGTATTTTATTCCAGTAGGGTAAAATTAAACGGGACTCTTGGACTGCGCATGTGACTGCACCCACGTTGCAACAGAGAAGGATGTGCATTTTGATACTGATGTTCTGTCTCTGTTCCAGCCCCAGCCCCCTTTTCTCTTGAGTGTTGAATGTATACATTCTGTGTGGAACTACAGCTGCCTCAGACAATCCTGGGTTGGGAATCATCTTTATCCCACATCAACATAGCTGGCCTCTTGCGGTCGCACTAGTG
>ENSMUSG00000004113.367|Cacna1b
GCTTCGATATCCGCATGCTACAATACCCTGAAACTTTAACAGAGTATTTTATTCCAGTAGGGTAAAATTAAACGGGACTCTTGGACTGCGCATGTGACTGCACCCACGTTGCAACAGAGAAGGATGTGCATTTTGATACTGATGTTCTGTCTCTGTTCCAGCCCCAGCCCCCTTTTCTCTTGAGTGTTGAATGTATACATTCTGTGTGGAACTACAGCTGCCTCAGACAATCCTGGGTTGGGAATCATCTTTATCCCACATCAACATAGCTGGCTTTTCTCTCTTGCGGTCGCACTAGTG
>ENSMUSG00000004113.368|Cacna1b
GCTTCGATATCCGCATGCTACCTGAAACTTTAACAGAGTATTTTATTCCAGTAGGGTAAAATTAAACGGGACTCTTGGACTGCGCATGTGACTGCACCCACGTTGCAACAGAGAAGGATGTGCATTTTGATACTGATGTTCTGTCTCTGTTCCAGCCCCAGCCCCCTTTTCTCTTGAGTGTTGAATGTATACATTCTGTGTGGAACTACAGCTGCCTCAGACAATCCTGGGTTGGGAATCATCTTTATCCCACATCAACATAGCTGGCTTTTCTTCCAAACTCTTGCGGTCGCACTAGTG
>ENSMUSG00000004113.369|Cacna1b
GCTTCGATATCCGCATGCTAACTTTAACAGAGTATTTTATTCCAGTAGGGTAAAATTAAACGGGACTCTTGGACTGCGCATGTGACTGCACCCACGTTGCAACAGAGAAGGATGTGCATTTTGATACTGATGTTCTGTCTCTGTTCCAGCCCCAGCCCCCTTTTCTCTTGAGTGTTGAATGTATACATTCTGTGTGGAACTACAGCTGCCTCAGACAATCCTGGGTTGGGAATCATCTTTATCCCACATCAACATAGCTGGCTTTTCTTCCAAACATTGGCTCTTGCGGTCGCACTAGTG
>ENSMUSG00000004113.370|Cacna1b
GCTTCGATATCCGCATGCTAACAGAGTATTTTATTCCAGTAGGGTAAAATTAAACGGGACTCTTGGACTGCGCATGTGACTGCACCCACGTTGCAACAGAGAAGGATGTGCATTTTGATACTGATGTTCTGTCTCTGTTCCAGCCCCAGCCCCCTTTTCTCTTGAGTGTTGAATGTATACATTCTGTGTGGAACTACAGCTGCCTCAGACAATCCTGGGTTGGGAATCATCTTTATCCCACATCAACATAGCTGGCTTTTCTTCCAAACATTGGTATACACTCTTGCGGTCGCACTAGTG
>ENSMUSG00000004113.371|Cacna1b
GCTTCGATATCCGCATGCTATATTTTATTCCAGTAGGGTAAAATTAAACGGGACTCTTGGACTGCGCATGTGACTGCACCCACGTTGCAACAGAGAAGGATGTGCATTTTGATACTGATGTTCTGTCTCTGTTCCAGCCCCAGCCCCCTTTTCTCTTGAGTGTTGAATGTATACATTCTGTGTGGAACTACAGCTGCCTCAGACAATCCTGGGTTGGGAATCATCTTTATCCCACATCAACATAGCTGGCTTTTCTTCCAAACATTGGTATACATGAAAACTCTTGCGGTCGCACTAGTG
>ENSMUSG00000004113.372|Cacna1b
GCTTCGATATCCGCATGCTAATTCCAGTAGGGTAAAATTAAACGGGACTCTTGGACTGCGCATGTGACTGCACCCACGTTGCAACAGAGAAGGATGTGCATTTTGATACTGATGTTCTGTCTCTGTTCCAGCCCCAGCCCCCTTTTCTCTTGAGTGTTGAATGTATACATTCTGTGTGGAACTACAGCTGCCTCAGACAATCCTGGGTTGGGAATCATCTTTATCCCACATCAACATAGCTGGCTTTTCTTCCAAACATTGGTATACATGAAAATCACAACTCTTGCGGTCGCACTAGTG
>ENSMUSG00000004113.373|Cacna1b
GCTTCGATATCCGCATGCTAGTAGGGTAAAATTAAACGGGACTCTTGGACTGCGCATGTGACTGCACCCACGTTGCAACAGAGAAGGATGTGCATTTTGATACTGATGTTCTGTCTCTGTTCCAGCCCCAGCCCCCTTTTCTCTTGAGTGTTGAATGTATACATTCTGTGTGGAACTACAGCTGCCTCAGACAATCCTGGGTTGGGAATCATCTTTATCCCACATCAACATAGCTGGCTTTTCTTCCAAACATTGGTATACATGAAAATCACAAGAAACACTCTTGCGGTCGCACTAGTG
>ENSMUSG00000004113.374|Cacna1b
GCTTCGATATCCGCATGCTATAAAATTAAACGGGACTCTTGGACTGCGCATGTGACTGCACCCACGTTGCAACAGAGAAGGATGTGCATTTTGATACTGATGTTCTGTCTCTGTTCCAGCCCCAGCCCCCTTTTCTCTTGAGTGTTGAATGTATACATTCTGTGTGGAACTACAGCTGCCTCAGACAATCCTGGGTTGGGAATCATCTTTATCCCACATCAACATAGCTGGCTTTTCTTCCAAACATTGGTATACATGAAAATCACAAGAAACAAGGAAACTCTTGCGGTCGCACTAGTG
>ENSMUSG00000004113.375|Cacna1b
GCTTCGATATCCGCATGCTATAAACGGGACTCTTGGACTGCGCATGTGACTGCACCCACGTTGCAACAGAGAAGGATGTGCATTTTGATACTGATGTTCTGTCTCTGTTCCAGCCCCAGCCCCCTTTTCTCTTGAGTGTTGAATGTATACATTCTGTGTGGAACTACAGCTGCCTCAGACAATCCTGGGTTGGGAATCATCTTTATCCCACATCAACATAGCTGGCTTTTCTTCCAAACATTGGTATACATGAAAATCACAAGAAACAAGGAAAGGAGACCTCTTGCGGTCGCACTAGTG
>ENSMUSG00000004113.376|Cacna1b
GCTTCGATATCCGCATGCTAGGACTCTTGGACTGCGCATGTGACTGCACCCACGTTGCAACAGAGAAGGATGTGCATTTTGATACTGATGTTCTGTCTCTGTTCCAGCCCCAGCCCCCTTTTCTCTTGAGTGTTGAATGTATACATTCTGTGTGGAACTACAGCTGCCTCAGACAATCCTGGGTTGGGAATCATCTTTATCCCACATCAACATAGCTGGCTTTTCTTCCAAACATTGGTATACATGAAAATCACAAGAAACAAGGAAAGGAGACATGACGCTCTTGCGGTCGCACTAGTG
>ENSMUSG00000004113.377|Cacna1b
GCTTCGATATCCGCATGCTATTGGACTGCGCATGTGACTGCACCCACGTTGCAACAGAGAAGGATGTGCATTTTGATACTGATGTTCTGTCTCTGTTCCAGCCCCAGCCCCCTTTTCTCTTGAGTGTTGAATGTATACATTCTGTGTGGAACTACAGCTGCCTCAGACAATCCTGGGTTGGGAATCATCTTTATCCCACATCAACATAGCTGGCTTTTCTTCCAAACATTGGTATACATGAAAATCACAAGAAACAAGGAAAGGAGACATGACGTCTTGCCTCTTGCGGTCGCACTAGTG
>ENSMUSG00000004113.378|Cacna1b
GCTTCGATATCCGCATGCTATGCGCATGTGACTGCACCCACGTTGCAACAGAGAAGGATGTGCATTTTGATACTGATGTTCTGTCTCTGTTCCAGCCCCAGCCCCCTTTTCTCTTGAGTGTTGAATGTATACATTCTGTGTGGAACTACAGCTGCCTCAGACAATCCTGGGTTGGGAATCATCTTTATCCCACATCAACATAGCTGGCTTTTCTTCCAAACATTGGTATACATGAAAATCACAAGAAACAAGGAAAGGAGACATGACGTCTTGCTTCCTGCTCTTGCGGTCGCACTAGTG
>ENSMUSG00000004113.379|Cacna1b
GCTTCGATATCCGCATGCTATGTGACTGCACCCACGTTGCAACAGAGAAGGATGTGCATTTTGATACTGATGTTCTGTCTCTGTTCCAGCCCCAGCCCCCTTTTCTCTTGAGTGTTGAATGTATACATTCTGTGTGGAACTACAGCTGCCTCAGACAATCCTGGGTTGGGAATCATCTTTATCCCACATCAACATAGCTGGCTTTTCTTCCAAACATTGGTATACATGAAAATCACAAGAAACAAGGAAAGGAGACATGACGTCTTGCTTCCTGACTTTGCTCTTGCGGTCGCACTAGTG
>ENSMUSG00000004113.380|Cacna1b
GCTTCGATATCCGCATGCTATGCACCCACGTTGCAACAGAGAAGGATGTGCATTTTGATACTGATGTTCTGTCTCTGTTCCAGCCCCAGCCCCCTTTTCTCTTGAGTGTTGAATGTATACATTCTGTGTGGAACTACAGCTGCCTCAGACAATCCTGGGTTGGGAATCATCTTTATCCCACATCAACATAGCTGGCTTTTCTTCCAAACATTGGTATACATGAAAATCACAAGAAACAAGGAAAGGAGACATGACGTCTTGCTTCCTGACTTTGGGTTTGCTCTTGCGGTCGCACTAGTG
>ENSMUSG00000004113.381|Cacna1b
GCTTCGATATCCGCATGCTACACGTTGCAACAGAGAAGGATGTGCATTTTGATACTGATGTTCTGTCTCTGTTCCAGCCCCAGCCCCCTTTTCTCTTGAGTGTTGAATGTATACATTCTGTGTGGAACTACAGCTGCCTCAGACAATCCTGGGTTGGGAATCATCTTTATCCCACATCAACATAGCTGGCTTTTCTTCCAAACATTGGTATACATGAAAATCACAAGAAACAAGGAAAGGAGACATGACGTCTTGCTTCCTGACTTTGGGTTTGTTTCTGCTCTTGCGGTCGCACTAGTG
>ENSMUSG00000004113.382|Cacna1b
GCTTCGATATCCGCATGCTAGCAACAGAGAAGGATGTGCATTTTGATACTGATGTTCTGTCTCTGTTCCAGCCCCAGCCCCCTTTTCTCTTGAGTGTTGAATGTATACATTCTGTGTGGAACTACAGCTGCCTCAGACAATCCTGGGTTGGGAATCATCTTTATCCCACATCAACATAGCTGGCTTTTCTTCCAAACATTGGTATACATGAAAATCACAAGAAACAAGGAAAGGAGACATGACGTCTTGCTTCCTGACTTTGGGTTTGTTTCTGTATTGTCTCTTGCGGTCGCACTAGTG
>ENSMUSG00000004113.383|Cacna1b
GCTTCGATATCCGCATGCTAGAGAAGGATGTGCATTTTGATACTGATGTTCTGTCTCTGTTCCAGCCCCAGCCCCCTTTTCTCTTGAGTGTTGAATGTATACATTCTGTGTGGAACTACAGCTGCCTCAGACAATCCTGGGTTGGGAATCATCTTTATCCCACATCAACATAGCTGGCTTTTCTTCCAAACATTGGTATACATGAAAATCACAAGAAACAAGGAAAGGAGACATGACGTCTTGCTTCCTGACTTTGGGTTTGTTTCTGTATTGTCTCTTTCTCTTGCGGTCGCACTAGTG
>ENSMUSG00000004113.384|Cacna1b
GCTTCGATATCCGCATGCTAGATGTGCATTTTGATACTGATGTTCTGTCTCTGTTCCAGCCCCAGCCCCCTTTTCTCTTGAGTGTTGAATGTATACATTCTGTGTGGAACTACAGCTGCCTCAGACAATCCTGGGTTGGGAATCATCTTTATCCCACATCAACATAGCTGGCTTTTCTTCCAAACATTGGTATACATGAAAATCACAAGAAACAAGGAAAGGAGACATGACGTCTTGCTTCCTGACTTTGGGTTTGTTTCTGTATTGTCTCTTTTCAAGACTCTTGCGGTCGCACTAGTG
>ENSMUSG00000004113.385|Cacna1b
GCTTCGATATCCGCATGCTACATTTTGATACTGATGTTCTGTCTCTGTTCCAGCCCCAGCCCCCTTTTCTCTTGAGTGTTGAATGTATACATTCTGTGTGGAACTACAGCTGCCTCAGACAATCCTGGGTTGGGAATCATCTTTATCCCACATCAACATAGCTGGCTTTTCTTCCAAACATTGGTATACATGAAAATCACAAGAAACAAGGAAAGGAGACATGACGTCTTGCTTCCTGACTTTGGGTTTGTTTCTGTATTGTCTCTTTTCAAGATGTTGTCTCTTGCGGTCGCACTAGTG
>ENSMUSG00000004113.386|Cacna1b
GCTTCGATATCCGCATGCTAGATACTGATGTTCTGTCTCTGTTCCAGCCCCAGCCCCCTTTTCTCTTGAGTGTTGAATGTATACATTCTGTGTGGAACTACAGCTGCCTCAGACAATCCTGGGTTGGGAATCATCTTTATCCCACATCAACATAGCTGGCTTTTCTTCCAAACATTGGTATACATGAAAATCACAAGAAACAAGGAAAGGAGACATGACGTCTTGCTTCCTGACTTTGGGTTTGTTTCTGTATTGTCTCTTTTCAAGATGTTGTCTGTTTCTCTTGCGGTCGCACTAGTG
>ENSMUSG00000004113.387|Cacna1b
GCTTCGATATCCGCATGCTAGATGTTCTGTCTCTGTTCCAGCCCCAGCCCCCTTTTCTCTTGAGTGTTGAATGTATACATTCTGTGTGGAACTACAGCTGCCTCAGACAATCCTGGGTTGGGAATCATCTTTATCCCACATCAACATAGCTGGCTTTTCTTCCAAACATTGGTATACATGAAAATCACAAGAAACAAGGAAAGGAGACATGACGTCTTGCTTCCTGACTTTGGGTTTGTTTCTGTATTGTCTCTTTTCAAGATGTTGTCTGTTTCCCCCTCTCTTGCGGTCGCACTAGTG
>ENSMUSG00000004113.388|Cacna1b
GCTTCGATATCCGCATGCTACTGTCTCTGTTCCAGCCCCAGCCCCCTTTTCTCTTGAGTGTTGAATGTATACATTCTGTGTGGAACTACAGCTGCCTCAGACAATCCTGGGTTGGGAATCATCTTTATCCCACATCAACATAGCTGGCTTTTCTTCCAAACATTGGTATACATGAAAATCACAAGAAACAAGGAAAGGAGACATGACGTCTTGCTTCCTGACTTTGGGTTTGTTTCTGTATTGTCTCTTTTCAAGATGTTGTCTGTTTCCCCCTGAAGTTCTCTTGCGGTCGCACTAGTG
>ENSMUSG00000004113.389|Cacna1b
GCTTCGATATCCGCATGCTACTGTTCCAGCCCCAGCCCCCTTTTCTCTTGAGTGTTGAATGTATACATTCTGTGTGGAACTACAGCTGCCTCAGACAATCCTGGGTTGGGAATCATCTTTATCCCACATCAACATAGCTGGCTTTTCTTCCAAACATTGGTATACATGAAAATCACAAGAAACAAGGAAAGGAGACATGACGTCTTGCTTCCTGACTTTGGGTTTGTTTCTGTATTGTCTCTTTTCAAGATGTTGTCTGTTTCCCCCTGAAGTTTCATAGCTCTTGCGGTCGCACTAGTG
>ENSMUSG00000004113.390|Cacna1b
GCTTCGATATCCGCATGCTACAGCCCCAGCCCCCTTTTCTCTTGAGTGTTGAATGTATACATTCTGTGTGGAACTACAGCTGCCTCAGACAATCCTGGGTTGGGAATCATCTTTATCCCACATCAACATAGCTGGCTTTTCTTCCAAACATTGGTATACATGAAAATCACAAGAAACAAGGAAAGGAGACATGACGTCTTGCTTCCTGACTTTGGGTTTGTTTCTGTATTGTCTCTTTTCAAGATGTTGTCTGTTTCCCCCTGAAGTTTCATAGTGAGTTCTCTTGCGGTCGCACTAGTG
>ENSMUSG00000004113.391|Cacna1b
GCTTCGATATCCGCATGCTACAGCCCCCTTTTCTCTTGAGTGTTGAATGTATACATTCTGTGTGGAACTACAGCTGCCTCAGACAATCCTGGGTTGGGAATCATCTTTATCCCACATCAACATAGCTGGCTTTTCTTCCAAACATTGGTATACATGAAAATCACAAGAAACAAGGAAAGGAGACATGACGTCTTGCTTCCTGACTTTGGGTTTGTTTCTGTATTGTCTCTTTTCAAGATGTTGTCTGTTTCCCCCTGAAGTTTCATAGTGAGTTGCCAAACTCTTGCGGTCGCACTAGTG
>ENSMUSG00000004113.392|Cacna1b
GCTTCGATATCCGCATGCTACCTTTTCTCTTGAGTGTTGAATGTATACATTCTGTGTGGAACTACAGCTGCCTCAGACAATCCTGGGTTGGGAATCATCTTTATCCCACATCAACATAGCTGGCTTTTCTTCCAAACATTGGTATACATGAAAATCACAAGAAACAAGGAAAGGAGACATGACGTCTTGCTTCCTGACTTTGGGTTTGTTTCTGTATTGTCTCTTTTCAAGATGTTGTCTGTTTCCCCCTGAAGTTTCATAGTGAGTTGCCAAAATTTGACTCTTGCGGTCGCACTAGTG
>ENSMUSG00000004113.393|Cacna1b
GCTTCGATATCCGCATGCTACTCTTGAGTGTTGAATGTATACATTCTGTGTGGAACTACAGCTGCCTCAGACAATCCTGGGTTGGGAATCATCTTTATCCCACATCAACATAGCTGGCTTTTCTTCCAAACATTGGTATACATGAAAATCACAAGAAACAAGGAAAGGAGACATGACGTCTTGCTTCCTGACTTTGGGTTTGTTTCTGTATTGTCTCTTTTCAAGATGTTGTCTGTTTCCCCCTGAAGTTTCATAGTGAGTTGCCAAAATTTGAAATGCACTCTTGCGGTCGCACTAGTG
>ENSMUSG00000004113.394|Cacna1b
GCTTCGATATCCGCATGCTAAGTGTTGAATGTATACATTCTGTGTGGAACTACAGCTGCCTCAGACAATCCTGGGTTGGGAATCATCTTTATCCCACATCAACATAGCTGGCTTTTCTTCCAAACATTGGTATACATGAAAATCACAAGAAACAAGGAAAGGAGACATGACGTCTTGCTTCCTGACTTTGGGTTTGTTTCTGTATTGTCTCTTTTCAAGATGTTGTCTGTTTCCCCCTGAAGTTTCATAGTGAGTTGCCAAAATTTGAAATGCAACAACCCTCTTGCGGTCGCACTAGTG
>ENSMUSG00000004113.395|Cacna1b
GCTTCGATATCCGCATGCTAGAATGTATACATTCTGTGTGGAACTACAGCTGCCTCAGACAATCCTGGGTTGGGAATCATCTTTATCCCACATCAACATAGCTGGCTTTTCTTCCAAACATTGGTATACATGAAAATCACAAGAAACAAGGAAAGGAGACATGACGTCTTGCTTCCTGACTTTGGGTTTGTTTCTGTATTGTCTCTTTTCAAGATGTTGTCTGTTTCCCCCTGAAGTTTCATAGTGAGTTGCCAAAATTTGAAATGCAACAACCAGCTGTCTCTTGCGGTCGCACTAGTG
>ENSMUSG00000004113.396|Cacna1b
GCTTCGATATCCGCATGCTAATACATTCTGTGTGGAACTACAGCTGCCTCAGACAATCCTGGGTTGGGAATCATCTTTATCCCACATCAACATAGCTGGCTTTTCTTCCAAACATTGGTATACATGAAAATCACAAGAAACAAGGAAAGGAGACATGACGTCTTGCTTCCTGACTTTGGGTTTGTTTCTGTATTGTCTCTTTTCAAGATGTTGTCTGTTTCCCCCTGAAGTTTCATAGTGAGTTGCCAAAATTTGAAATGCAACAACCAGCTGTCTGCATCTCTTGCGGTCGCACTAGTG
>ENSMUSG00000004113.397|Cacna1b
GCTTCGATATCCGCATGCTATCTGTGTGGAACTACAGCTGCCTCAGACAATCCTGGGTTGGGAATCATCTTTATCCCACATCAACATAGCTGGCTTTTCTTCCAAACATTGGTATACATGAAAATCACAAGAAACAAGGAAAGGAGACATGACGTCTTGCTTCCTGACTTTGGGTTTGTTTCTGTATTGTCTCTTTTCAAGATGTTGTCTGTTTCCCCCTGAAGTTTCATAGTGAGTTGCCAAAATTTGAAATGCAACAACCAGCTGTCTGCATCTGGAACTCTTGCGGTCGCACTAGTG
>ENSMUSG00000004113.398|Cacna1b
GCTTCGATATCCGCATGCTATGGAACTACAGCTGCCTCAGACAATCCTGGGTTGGGAATCATCTTTATCCCACATCAACATAGCTGGCTTTTCTTCCAAACATTGGTATACATGAAAATCACAAGAAACAAGGAAAGGAGACATGACGTCTTGCTTCCTGACTTTGGGTTTGTTTCTGTATTGTCTCTTTTCAAGATGTTGTCTGTTTCCCCCTGAAGTTTCATAGTGAGTTGCCAAAATTTGAAATGCAACAACCAGCTGTCTGCATCTGGAACCTGTCCTCTTGCGGTCGCACTAGTG
>ENSMUSG00000004113.399|Cacna1b
GCTTCGATATCCGCATGCTATACAGCTGCCTCAGACAATCCTGGGTTGGGAATCATCTTTATCCCACATCAACATAGCTGGCTTTTCTTCCAAACATTGGTATACATGAAAATCACAAGAAACAAGGAAAGGAGACATGACGTCTTGCTTCCTGACTTTGGGTTTGTTTCTGTATTGTCTCTTTTCAAGATGTTGTCTGTTTCCCCCTGAAGTTTCATAGTGAGTTGCCAAAATTTGAAATGCAACAACCAGCTGTCTGCATCTGGAACCTGTCAAGCAGCTCTTGCGGTCGCACTAGTG
>ENSMUSG00000004113.400|Cacna1b
GCTTCGATATCCGCATGCTATGCCTCAGACAATCCTGGGTTGGGAATCATCTTTATCCCACATCAACATAGCTGGCTTTTCTTCCAAACATTGGTATACATGAAAATCACAAGAAACAAGGAAAGGAGACATGACGTCTTGCTTCCTGACTTTGGGTTTGTTTCTGTATTGTCTCTTTTCAAGATGTTGTCTGTTTCCCCCTGAAGTTTCATAGTGAGTTGCCAAAATTTGAAATGCAACAACCAGCTGTCTGCATCTGGAACCTGTCAAGCAGTGGCTGCTCTTGCGGTCGCACTAGTG
>ENSMUSG00000004113.401|Cacna1b
GCTTCGATATCCGCATGCTAAGACAATCCTGGGTTGGGAATCATCTTTATCCCACATCAACATAGCTGGCTTTTCTTCCAAACATTGGTATACATGAAAATCACAAGAAACAAGGAAAGGAGACATGACGTCTTGCTTCCTGACTTTGGGTTTGTTTCTGTATTGTCTCTTTTCAAGATGTTGTCTGTTTCCCCCTGAAGTTTCATAGTGAGTTGCCAAAATTTGAAATGCAACAACCAGCTGTCTGCATCTGGAACCTGTCAAGCAGTGGCTGTAGTTTCTCTTGCGGTCGCACTAGTG
>ENSMUSG00000004113.402|Cacna1b
GCTTCGATATCCGCATGCTATCCTGGGTTGGGAATCATCTTTATCCCACATCAACATAGCTGGCTTTTCTTCCAAACATTGGTATACATGAAAATCACAAGAAACAAGGAAAGGAGACATGACGTCTTGCTTCCTGACTTTGGGTTTGTTTCTGTATTGTCTCTTTTCAAGATGTTGTCTGTTTCCCCCTGAAGTTTCATAGTGAGTTGCCAAAATTTGAAATGCAACAACCAGCTGTCTGCATCTGGAACCTGTCAAGCAGTGGCTGTAGTTTGAACAACTCTTGCGGTCGCACTAGTG
>ENSMUSG00000004113.403|Cacna1b
GCTTCGATATCCGCATGCTAGTTGGGAATCATCTTTATCCCACATCAACATAGCTGGCTTTTCTTCCAAACATTGGTATACATGAAAATCACAAGAAACAAGGAAAGGAGACATGACGTCTTGCTTCCTGACTTTGGGTTTGTTTCTGTATTGTCTCTTTTCAAGATGTTGTCTGTTTCCCCCTGAAGTTTCATAGTGAGTTGCCAAAATTTGAAATGCAACAACCAGCTGTCTGCATCTGGAACCTGTCAAGCAGTGGCTGTAGTTTGAACAAGTTATGCTCTTGCGGTCGCACTAGTG
>ENSMUSG00000004113.404|Cacna1b
GCTTCGATATCCGCATGCTAAATCATCTTTATCCCACATCAACATAGCTGGCTTTTCTTCCAAACATTGGTATACATGAAAATCACAAGAAACAAGGAAAGGAGACATGACGTCTTGCTTCCTGACTTTGGGTTTGTTTCTGTATTGTCTCTTTTCAAGATGTTGTCTGTTTCCCCCTGAAGTTTCATAGTGAGTTGCCAAAATTTGAAATGCAACAACCAGCTGTCTGCATCTGGAACCTGTCAAGCAGTGGCTGTAGTTTGAACAAGTTATGTGTGCACTCTTGCGGTCGCACTAGTG
>ENSMUSG00000004113.405|Cacna1b
GCTTCGATATCCGCATGCTACTTTATCCCACATCAACATAGCTGGCTTTTCTTCCAAACATTGGTATACATGAAAATCACAAGAAACAAGGAAAGGAGACATGACGTCTTGCTTCCTGACTTTGGGTTTGTTTCTGTATTGTCTCTTTTCAAGATGTTGTCTGTTTCCCCCTGAAGTTTCATAGTGAGTTGCCAAAATTTGAAATGCAACAACCAGCTGTCTGCATCTGGAACCTGTCAAGCAGTGGCTGTAGTTTGAACAAGTTATGTGTGCATGTAAACTCTTGCGGTCGCACTAGTG
>ENSMUSG00000004113.406|Cacna1b
GCTTCGATATCCGCATGCTACCCACATCAACATAGCTGGCTTTTCTTCCAAACATTGGTATACATGAAAATCACAAGAAACAAGGAAAGGAGACATGACGTCTTGCTTCCTGACTTTGGGTTTGTTTCTGTATTGTCTCTTTTCAAGATGTTGTCTGTTTCCCCCTGAAGTTTCATAGTGAGTTGCCAAAATTTGAAATGCAACAACCAGCTGTCTGCATCTGGAACCTGTCAAGCAGTGGCTGTAGTTTGAACAAGTTATGTGTGCATGTAAAATATACCTCTTGCGGTCGCACTAGTG
>ENSMUSG00000004113.407|Cacna1b
GCTTCGATATCCGCATGCTATCAACATAGCTGGCTTTTCTTCCAAACATTGGTATACATGAAAATCACAAGAAACAAGGAAAGGAGACATGACGTCTTGCTTCCTGACTTTGGGTTTGTTTCTGTATTGTCTCTTTTCAAGATGTTGTCTGTTTCCCCCTGAAGTTTCATAGTGAGTTGCCAAAATTTGAAATGCAACAACCAGCTGTCTGCATCTGGAACCTGTCAAGCAGTGGCTGTAGTTTGAACAAGTTATGTGTGCATGTAAAATATACACATATCTCTTGCGGTCGCACTAGTG
>ENSMUSG00000004113.408|Cacna1b
GCTTCGATATCCGCATGCTATAGCTGGCTTTTCTTCCAAACATTGGTATACATGAAAATCACAAGAAACAAGGAAAGGAGACATGACGTCTTGCTTCCTGACTTTGGGTTTGTTTCTGTATTGTCTCTTTTCAAGATGTTGTCTGTTTCCCCCTGAAGTTTCATAGTGAGTTGCCAAAATTTGAAATGCAACAACCAGCTGTCTGCATCTGGAACCTGTCAAGCAGTGGCTGTAGTTTGAACAAGTTATGTGTGCATGTAAAATATACACATATATACATCTCTTGCGGTCGCACTAGTG
>ENSMUSG00000004113.409|Cacna1b
GCTTCGATATCCGCATGCTAGCTTTTCTTCCAAACATTGGTATACATGAAAATCACAAGAAACAAGGAAAGGAGACATGACGTCTTGCTTCCTGACTTTGGGTTTGTTTCTGTATTGTCTCTTTTCAAGATGTTGTCTGTTTCCCCCTGAAGTTTCATAGTGAGTTGCCAAAATTTGAAATGCAACAACCAGCTGTCTGCATCTGGAACCTGTCAAGCAGTGGCTGTAGTTTGAACAAGTTATGTGTGCATGTAAAATATACACATATATACATTATACACTCTTGCGGTCGCACTAGTG
>ENSMUSG00000004113.410|Cacna1b
GCTTCGATATCCGCATGCTACTTCCAAACATTGGTATACATGAAAATCACAAGAAACAAGGAAAGGAGACATGACGTCTTGCTTCCTGACTTTGGGTTTGTTTCTGTATTGTCTCTTTTCAAGATGTTGTCTGTTTCCCCCTGAAGTTTCATAGTGAGTTGCCAAAATTTGAAATGCAACAACCAGCTGTCTGCATCTGGAACCTGTCAAGCAGTGGCTGTAGTTTGAACAAGTTATGTGTGCATGTAAAATATACACATATATACATTATACAAGTATGCTCTTGCGGTCGCACTAGTG
>ENSMUSG00000004113.411|Cacna1b
GCTTCGATATCCGCATGCTAAACATTGGTATACATGAAAATCACAAGAAACAAGGAAAGGAGACATGACGTCTTGCTTCCTGACTTTGGGTTTGTTTCTGTATTGTCTCTTTTCAAGATGTTGTCTGTTTCCCCCTGAAGTTTCATAGTGAGTTGCCAAAATTTGAAATGCAACAACCAGCTGTCTGCATCTGGAACCTGTCAAGCAGTGGCTGTAGTTTGAACAAGTTATGTGTGCATGTAAAATATACACATATATACATTATACAAGTATGTGCATGCTCTTGCGGTCGCACTAGTG
>ENSMUSG00000004113.412|Cacna1b
GCTTCGATATCCGCATGCTAGGTATACATGAAAATCACAAGAAACAAGGAAAGGAGACATGACGTCTTGCTTCCTGACTTTGGGTTTGTTTCTGTATTGTCTCTTTTCAAGATGTTGTCTGTTTCCCCCTGAAGTTTCATAGTGAGTTGCCAAAATTTGAAATGCAACAACCAGCTGTCTGCATCTGGAACCTGTCAAGCAGTGGCTGTAGTTTGAACAAGTTATGTGTGCATGTAAAATATACACATATATACATTATACAAGTATGTGCATGAAATGTCTCTTGCGGTCGCACTAGTG
>ENSMUSG00000004113.413|Cacna1b
GCTTCGATATCCGCATGCTACATGAAAATCACAAGAAACAAGGAAAGGAGACATGACGTCTTGCTTCCTGACTTTGGGTTTGTTTCTGTATTGTCTCTTTTCAAGATGTTGTCTGTTTCCCCCTGAAGTTTCATAGTGAGTTGCCAAAATTTGAAATGCAACAACCAGCTGTCTGCATCTGGAACCTGTCAAGCAGTGGCTGTAGTTTGAACAAGTTATGTGTGCATGTAAAATATACACATATATACATTATACAAGTATGTGCATGAAATGTATATCTCTCTTGCGGTCGCACTAGTG
>ENSMUSG00000004113.414|Cacna1b
GCTTCGATATCCGCATGCTAAATCACAAGAAACAAGGAAAGGAGACATGACGTCTTGCTTCCTGACTTTGGGTTTGTTTCTGTATTGTCTCTTTTCAAGATGTTGTCTGTTTCCCCCTGAAGTTTCATAGTGAGTTGCCAAAATTTGAAATGCAACAACCAGCTGTCTGCATCTGGAACCTGTCAAGCAGTGGCTGTAGTTTGAACAAGTTATGTGTGCATGTAAAATATACACATATATACATTATACAAGTATGTGCATGAAATGTATATCTTCGTACCTCTTGCGGTCGCACTAGTG
>ENSMUSG00000004113.415|Cacna1b
GCTTCGATATCCGCATGCTAAAGAAACAAGGAAAGGAGACATGACGTCTTGCTTCCTGACTTTGGGTTTGTTTCTGTATTGTCTCTTTTCAAGATGTTGTCTGTTTCCCCCTGAAGTTTCATAGTGAGTTGCCAAAATTTGAAATGCAACAACCAGCTGTCTGCATCTGGAACCTGTCAAGCAGTGGCTGTAGTTTGAACAAGTTATGTGTGCATGTAAAATATACACATATATACATTATACAAGTATGTGCATGAAATGTATATCTTCGTACTTTTTGCTCTTGCGGTCGCACTAGTG
>ENSMUSG00000004113.416|Cacna1b
GCTTCGATATCCGCATGCTACAAGGAAAGGAGACATGACGTCTTGCTTCCTGACTTTGGGTTTGTTTCTGTATTGTCTCTTTTCAAGATGTTGTCTGTTTCCCCCTGAAGTTTCATAGTGAGTTGCCAAAATTTGAAATGCAACAACCAGCTGTCTGCATCTGGAACCTGTCAAGCAGTGGCTGTAGTTTGAACAAGTTATGTGTGCATGTAAAATATACACATATATACATTATACAAGTATGTGCATGAAATGTATATCTTCGTACTTTTTGATACAACTCTTGCGGTCGCACTAGTG
>ENSMUSG00000004113.417|Cacna1b
GCTTCGATATCCGCATGCTAAAGGAGACATGACGTCTTGCTTCCTGACTTTGGGTTTGTTTCTGTATTGTCTCTTTTCAAGATGTTGTCTGTTTCCCCCTGAAGTTTCATAGTGAGTTGCCAAAATTTGAAATGCAACAACCAGCTGTCTGCATCTGGAACCTGTCAAGCAGTGGCTGTAGTTTGAACAAGTTATGTGTGCATGTAAAATATACACATATATACATTATACAAGTATGTGCATGAAATGTATATCTTCGTACTTTTTGATACAATGTATTCTCTTGCGGTCGCACTAGTG
>ENSMUSG00000004113.418|Cacna1b
GCTTCGATATCCGCATGCTAACATGACGTCTTGCTTCCTGACTTTGGGTTTGTTTCTGTATTGTCTCTTTTCAAGATGTTGTCTGTTTCCCCCTGAAGTTTCATAGTGAGTTGCCAAAATTTGAAATGCAACAACCAGCTGTCTGCATCTGGAACCTGTCAAGCAGTGGCTGTAGTTTGAACAAGTTATGTGTGCATGTAAAATATACACATATATACATTATACAAGTATGTGCATGAAATGTATATCTTCGTACTTTTTGATACAATGTATTCATTTGCTCTTGCGGTCGCACTAGTG
>ENSMUSG00000004113.419|Cacna1b
GCTTCGATATCCGCATGCTACGTCTTGCTTCCTGACTTTGGGTTTGTTTCTGTATTGTCTCTTTTCAAGATGTTGTCTGTTTCCCCCTGAAGTTTCATAGTGAGTTGCCAAAATTTGAAATGCAACAACCAGCTGTCTGCATCTGGAACCTGTCAAGCAGTGGCTGTAGTTTGAACAAGTTATGTGTGCATGTAAAATATACACATATATACATTATACAAGTATGTGCATGAAATGTATATCTTCGTACTTTTTGATACAATGTATTCATTTGTTAATTCTCTTGCGGTCGCACTAGTG
>ENSMUSG00000004113.420|Cacna1b
GCTTCGATATCCGCATGCTAGCTTCCTGACTTTGGGTTTGTTTCTGTATTGTCTCTTTTCAAGATGTTGTCTGTTTCCCCCTGAAGTTTCATAGTGAGTTGCCAAAATTTGAAATGCAACAACCAGCTGTCTGCATCTGGAACCTGTCAAGCAGTGGCTGTAGTTTGAACAAGTTATGTGTGCATGTAAAATATACACATATATACATTATACAAGTATGTGCATGAAATGTATATCTTCGTACTTTTTGATACAATGTATTCATTTGTTAATTTTTAATCTCTTGCGGTCGCACTAGTG
>ENSMUSG00000004113.421|Cacna1b
GCTTCGATATCCGCATGCTATGACTTTGGGTTTGTTTCTGTATTGTCTCTTTTCAAGATGTTGTCTGTTTCCCCCTGAAGTTTCATAGTGAGTTGCCAAAATTTGAAATGCAACAACCAGCTGTCTGCATCTGGAACCTGTCAAGCAGTGGCTGTAGTTTGAACAAGTTATGTGTGCATGTAAAATATACACATATATACATTATACAAGTATGTGCATGAAATGTATATCTTCGTACTTTTTGATACAATGTATTCATTTGTTAATTTTTAATTATATTCTCTTGCGGTCGCACTAGTG
>ENSMUSG00000004113.422|Cacna1b
GCTTCGATATCCGCATGCTATGGGTTTGTTTCTGTATTGTCTCTTTTCAAGATGTTGTCTGTTTCCCCCTGAAGTTTCATAGTGAGTTGCCAAAATTTGAAATGCAACAACCAGCTGTCTGCATCTGGAACCTGTCAAGCAGTGGCTGTAGTTTGAACAAGTTATGTGTGCATGTAAAATATACACATATATACATTATACAAGTATGTGCATGAAATGTATATCTTCGTACTTTTTGATACAATGTATTCATTTGTTAATTTTTAATTATATTTGATATCTCTTGCGGTCGCACTAGTG
>ENSMUSG00000004113.423|Cacna1b
GCTTCGATATCCGCATGCTATGTTTCTGTATTGTCTCTTTTCAAGATGTTGTCTGTTTCCCCCTGAAGTTTCATAGTGAGTTGCCAAAATTTGAAATGCAACAACCAGCTGTCTGCATCTGGAACCTGTCAAGCAGTGGCTGTAGTTTGAACAAGTTATGTGTGCATGTAAAATATACACATATATACATTATACAAGTATGTGCATGAAATGTATATCTTCGTACTTTTTGATACAATGTATTCATTTGTTAATTTTTAATTATATTTGATATAAATTGCTCTTGCGGTCGCACTAGTG
>ENSMUSG00000004113.424|Cacna1b
GCTTCGATATCCGCATGCTATGTATTGTCTCTTTTCAAGATGTTGTCTGTTTCCCCCTGAAGTTTCATAGTGAGTTGCCAAAATTTGAAATGCAACAACCAGCTGTCTGCATCTGGAACCTGTCAAGCAGTGGCTGTAGTTTGAACAAGTTATGTGTGCATGTAAAATATACACATATATACATTATACAAGTATGTGCATGAAATGTATATCTTCGTACTTTTTGATACAATGTATTCATTTGTTAATTTTTAATTATATTTGATATAAATTGAAGGTTCTCTTGCGGTCGCACTAGTG
>ENSMUSG00000004113.425|Cacna1b
GCTTCGATATCCGCATGCTAGTCTCTTTTCAAGATGTTGTCTGTTTCCCCCTGAAGTTTCATAGTGAGTTGCCAAAATTTGAAATGCAACAACCAGCTGTCTGCATCTGGAACCTGTCAAGCAGTGGCTGTAGTTTGAACAAGTTATGTGTGCATGTAAAATATACACATATATACATTATACAAGTATGTGCATGAAATGTATATCTTCGTACTTTTTGATACAATGTATTCATTTGTTAATTTTTAATTATATTTGATATAAATTGAAGGTTTGTCGCCTCTTGCGGTCGCACTAGTG
>ENSMUSG00000004113.426|Cacna1b
GCTTCGATATCCGCATGCTATTTCAAGATGTTGTCTGTTTCCCCCTGAAGTTTCATAGTGAGTTGCCAAAATTTGAAATGCAACAACCAGCTGTCTGCATCTGGAACCTGTCAAGCAGTGGCTGTAGTTTGAACAAGTTATGTGTGCATGTAAAATATACACATATATACATTATACAAGTATGTGCATGAAATGTATATCTTCGTACTTTTTGATACAATGTATTCATTTGTTAATTTTTAATTATATTTGATATAAATTGAAGGTTTGTCGCAAAAATCTCTTGCGGTCGCACTAGTG
>ENSMUSG00000004113.427|Cacna1b
GCTTCGATATCCGCATGCTAGATGTTGTCTGTTTCCCCCTGAAGTTTCATAGTGAGTTGCCAAAATTTGAAATGCAACAACCAGCTGTCTGCATCTGGAACCTGTCAAGCAGTGGCTGTAGTTTGAACAAGTTATGTGTGCATGTAAAATATACACATATATACATTATACAAGTATGTGCATGAAATGTATATCTTCGTACTTTTTGATACAATGTATTCATTTGTTAATTTTTAATTATATTTGATATAAATTGAAGGTTTGTCGCAAAAATTTATATCTCTTGCGGTCGCACTAGTG
>ENSMUSG00000004113.428|Cacna1b
GCTTCGATATCCGCATGCTAGTCTGTTTCCCCCTGAAGTTTCATAGTGAGTTGCCAAAATTTGAAATGCAACAACCAGCTGTCTGCATCTGGAACCTGTCAAGCAGTGGCTGTAGTTTGAACAAGTTATGTGTGCATGTAAAATATACACATATATACATTATACAAGTATGTGCATGAAATGTATATCTTCGTACTTTTTGATACAATGTATTCATTTGTTAATTTTTAATTATATTTGATATAAATTGAAGGTTTGTCGCAAAAATTTATATTTAACACTCTTGCGGTCGCACTAGTG
>ENSMUSG00000004113.429|Cacna1b
GCTTCGATATCCGCATGCTATTCCCCCTGAAGTTTCATAGTGAGTTGCCAAAATTTGAAATGCAACAACCAGCTGTCTGCATCTGGAACCTGTCAAGCAGTGGCTGTAGTTTGAACAAGTTATGTGTGCATGTAAAATATACACATATATACATTATACAAGTATGTGCATGAAATGTATATCTTCGTACTTTTTGATACAATGTATTCATTTGTTAATTTTTAATTATATTTGATATAAATTGAAGGTTTGTCGCAAAAATTTATATTTAACAGTGTTGCTCTTGCGGTCGCACTAGTG
>ENSMUSG00000004113.430|Cacna1b
GCTTCGATATCCGCATGCTACTGAAGTTTCATAGTGAGTTGCCAAAATTTGAAATGCAACAACCAGCTGTCTGCATCTGGAACCTGTCAAGCAGTGGCTGTAGTTTGAACAAGTTATGTGTGCATGTAAAATATACACATATATACATTATACAAGTATGTGCATGAAATGTATATCTTCGTACTTTTTGATACAATGTATTCATTTGTTAATTTTTAATTATATTTGATATAAATTGAAGGTTTGTCGCAAAAATTTATATTTAACAGTGTTGAGAGAGCTCTTGCGGTCGCACTAGTG
>ENSMUSG00000004113.431|Cacna1b
GCTTCGATATCCGCATGCTATTTCATAGTGAGTTGCCAAAATTTGAAATGCAACAACCAGCTGTCTGCATCTGGAACCTGTCAAGCAGTGGCTGTAGTTTGAACAAGTTATGTGTGCATGTAAAATATACACATATATACATTATACAAGTATGTGCATGAAATGTATATCTTCGTACTTTTTGATACAATGTATTCATTTGTTAATTTTTAATTATATTTGATATAAATTGAAGGTTTGTCGCAAAAATTTATATTTAACAGTGTTGAGAGAGAGAGAGCTCTTGCGGTCGCACTAGTG
>ENSMUSG00000004113.432|Cacna1b
GCTTCGATATCCGCATGCTAAGTGAGTTGCCAAAATTTGAAATGCAACAACCAGCTGTCTGCATCTGGAACCTGTCAAGCAGTGGCTGTAGTTTGAACAAGTTATGTGTGCATGTAAAATATACACATATATACATTATACAAGTATGTGCATGAAATGTATATCTTCGTACTTTTTGATACAATGTATTCATTTGTTAATTTTTAATTATATTTGATATAAATTGAAGGTTTGTCGCAAAAATTTATATTTAACAGTGTTGAGAGAGAGAGAGAGAGAGCTCTTGCGGTCGCACTAGTG
>ENSMUSG00000004113.433|Cacna1b
GCTTCGATATCCGCATGCTATTGCCAAAATTTGAAATGCAACAACCAGCTGTCTGCATCTGGAACCTGTCAAGCAGTGGCTGTAGTTTGAACAAGTTATGTGTGCATGTAAAATATACACATATATACATTATACAAGTATGTGCATGAAATGTATATCTTCGTACTTTTTGATACAATGTATTCATTTGTTAATTTTTAATTATATTTGATATAAATTGAAGGTTTGTCGCAAAAATTTATATTTAACAGTGTTGAGAGAGAGAGAGAGAGAGCGAGAGCTCTTGCGGTCGCACTAGTG
>ENSMUSG00000004113.434|Cacna1b
GCTTCGATATCCGCATGCTAAAATTTGAAATGCAACAACCAGCTGTCTGCATCTGGAACCTGTCAAGCAGTGGCTGTAGTTTGAACAAGTTATGTGTGCATGTAAAATATACACATATATACATTATACAAGTATGTGCATGAAATGTATATCTTCGTACTTTTTGATACAATGTATTCATTTGTTAATTTTTAATTATATTTGATATAAATTGAAGGTTTGTCGCAAAAATTTATATTTAACAGTGTTGAGAGAGAGAGAGAGAGAGCGAGAGAGAGAGCTCTTGCGGTCGCACTAGTG
>ENSMUSG00000004113.435|Cacna1b
GCTTCGATATCCGCATGCTAGAAATGCAACAACCAGCTGTCTGCATCTGGAACCTGTCAAGCAGTGGCTGTAGTTTGAACAAGTTATGTGTGCATGTAAAATATACACATATATACATTATACAAGTATGTGCATGAAATGTATATCTTCGTACTTTTTGATACAATGTATTCATTTGTTAATTTTTAATTATATTTGATATAAATTGAAGGTTTGTCGCAAAAATTTATATTTAACAGTGTTGAGAGAGAGAGAGAGAGAGCGAGAGAGAGAGAGATCCCTCTTGCGGTCGCACTAGTG
>ENSMUSG00000004113.436|Cacna1b
GCTTCGATATCCGCATGCTACAACAACCAGCTGTCTGCATCTGGAACCTGTCAAGCAGTGGCTGTAGTTTGAACAAGTTATGTGTGCATGTAAAATATACACATATATACATTATACAAGTATGTGCATGAAATGTATATCTTCGTACTTTTTGATACAATGTATTCATTTGTTAATTTTTAATTATATTTGATATAAATTGAAGGTTTGTCGCAAAAATTTATATTTAACAGTGTTGAGAGAGAGAGAGAGAGAGCGAGAGAGAGAGAGATCCAGTCATCTCTTGCGGTCGCACTAGTG
>ENSMUSG00000004113.437|Cacna1b
GCTTCGATATCCGCATGCTACCAGCTGTCTGCATCTGGAACCTGTCAAGCAGTGGCTGTAGTTTGAACAAGTTATGTGTGCATGTAAAATATACACATATATACATTATACAAGTATGTGCATGAAATGTATATCTTCGTACTTTTTGATACAATGTATTCATTTGTTAATTTTTAATTATATTTGATATAAATTGAAGGTTTGTCGCAAAAATTTATATTTAACAGTGTTGAGAGAGAGAGAGAGAGAGCGAGAGAGAGAGAGATCCAGTCATGCAACACTCTTGCGGTCGCACTAGTG
>ENSMUSG00000004113.438|Cacna1b
GCTTCGATATCCGCATGCTAGTCTGCATCTGGAACCTGTCAAGCAGTGGCTGTAGTTTGAACAAGTTATGTGTGCATGTAAAATATACACATATATACATTATACAAGTATGTGCATGAAATGTATATCTTCGTACTTTTTGATACAATGTATTCATTTGTTAATTTTTAATTATATTTGATATAAATTGAAGGTTTGTCGCAAAAATTTATATTTAACAGTGTTGAGAGAGAGAGAGAGAGAGCGAGAGAGAGAGAGATCCAGTCATGCAACACAAATGCTCTTGCGGTCGCACTAGTG
>ENSMUSG00000004113.439|Cacna1b
GCTTCGATATCCGCATGCTAATCTGGAACCTGTCAAGCAGTGGCTGTAGTTTGAACAAGTTATGTGTGCATGTAAAATATACACATATATACATTATACAAGTATGTGCATGAAATGTATATCTTCGTACTTTTTGATACAATGTATTCATTTGTTAATTTTTAATTATATTTGATATAAATTGAAGGTTTGTCGCAAAAATTTATATTTAACAGTGTTGAGAGAGAGAGAGAGAGAGCGAGAGAGAGAGAGATCCAGTCATGCAACACAAATGGGATCTCTCTTGCGGTCGCACTAGTG
>ENSMUSG00000004113.440|Cacna1b
GCTTCGATATCCGCATGCTAAACCTGTCAAGCAGTGGCTGTAGTTTGAACAAGTTATGTGTGCATGTAAAATATACACATATATACATTATACAAGTATGTGCATGAAATGTATATCTTCGTACTTTTTGATACAATGTATTCATTTGTTAATTTTTAATTATATTTGATATAAATTGAAGGTTTGTCGCAAAAATTTATATTTAACAGTGTTGAGAGAGAGAGAGAGAGAGCGAGAGAGAGAGAGATCCAGTCATGCAACACAAATGGGATCTACTTTTCTCTTGCGGTCGCACTAGTG
>ENSMUSG00000004113.441|Cacna1b
GCTTCGATATCCGCATGCTATCAAGCAGTGGCTGTAGTTTGAACAAGTTATGTGTGCATGTAAAATATACACATATATACATTATACAAGTATGTGCATGAAATGTATATCTTCGTACTTTTTGATACAATGTATTCATTTGTTAATTTTTAATTATATTTGATATAAATTGAAGGTTTGTCGCAAAAATTTATATTTAACAGTGTTGAGAGAGAGAGAGAGAGAGCGAGAGAGAGAGAGATCCAGTCATGCAACACAAATGGGATCTACTTTTAAACAACTCTTGCGGTCGCACTAGTG
>ENSMUSG00000004113.442|Cacna1b
GCTTCGATATCCGCATGCTAAGTGGCTGTAGTTTGAACAAGTTATGTGTGCATGTAAAATATACACATATATACATTATACAAGTATGTGCATGAAATGTATATCTTCGTACTTTTTGATACAATGTATTCATTTGTTAATTTTTAATTATATTTGATATAAATTGAAGGTTTGTCGCAAAAATTTATATTTAACAGTGTTGAGAGAGAGAGAGAGAGAGCGAGAGAGAGAGAGATCCAGTCATGCAACACAAATGGGATCTACTTTTAAACAACAGTCCCTCTTGCGGTCGCACTAGTG
>ENSMUSG00000004113.443|Cacna1b
GCTTCGATATCCGCATGCTATGTAGTTTGAACAAGTTATGTGTGCATGTAAAATATACACATATATACATTATACAAGTATGTGCATGAAATGTATATCTTCGTACTTTTTGATACAATGTATTCATTTGTTAATTTTTAATTATATTTGATATAAATTGAAGGTTTGTCGCAAAAATTTATATTTAACAGTGTTGAGAGAGAGAGAGAGAGAGCGAGAGAGAGAGAGATCCAGTCATGCAACACAAATGGGATCTACTTTTAAACAACAGTCCTTTGACCTCTTGCGGTCGCACTAGTG
>ENSMUSG00000004113.444|Cacna1b
GCTTCGATATCCGCATGCTATTGAACAAGTTATGTGTGCATGTAAAATATACACATATATACATTATACAAGTATGTGCATGAAATGTATATCTTCGTACTTTTTGATACAATGTATTCATTTGTTAATTTTTAATTATATTTGATATAAATTGAAGGTTTGTCGCAAAAATTTATATTTAACAGTGTTGAGAGAGAGAGAGAGAGAGCGAGAGAGAGAGAGATCCAGTCATGCAACACAAATGGGATCTACTTTTAAACAACAGTCCTTTGACTAGTTTCTCTTGCGGTCGCACTAGTG
>ENSMUSG00000004113.445|Cacna1b
GCTTCGATATCCGCATGCTAAAGTTATGTGTGCATGTAAAATATACACATATATACATTATACAAGTATGTGCATGAAATGTATATCTTCGTACTTTTTGATACAATGTATTCATTTGTTAATTTTTAATTATATTTGATATAAATTGAAGGTTTGTCGCAAAAATTTATATTTAACAGTGTTGAGAGAGAGAGAGAGAGAGCGAGAGAGAGAGAGATCCAGTCATGCAACACAAATGGGATCTACTTTTAAACAACAGTCCTTTGACTAGTTTGCTGCCCTCTTGCGGTCGCACTAGTG
>ENSMUSG00000004113.446|Cacna1b
GCTTCGATATCCGCATGCTATGTGTGCATGTAAAATATACACATATATACATTATACAAGTATGTGCATGAAATGTATATCTTCGTACTTTTTGATACAATGTATTCATTTGTTAATTTTTAATTATATTTGATATAAATTGAAGGTTTGTCGCAAAAATTTATATTTAACAGTGTTGAGAGAGAGAGAGAGAGAGCGAGAGAGAGAGAGATCCAGTCATGCAACACAAATGGGATCTACTTTTAAACAACAGTCCTTTGACTAGTTTGCTGCCTGAATACTCTTGCGGTCGCACTAGTG
>ENSMUSG00000004113.447|Cacna1b
GCTTCGATATCCGCATGCTACATGTAAAATATACACATATATACATTATACAAGTATGTGCATGAAATGTATATCTTCGTACTTTTTGATACAATGTATTCATTTGTTAATTTTTAATTATATTTGATATAAATTGAAGGTTTGTCGCAAAAATTTATATTTAACAGTGTTGAGAGAGAGAGAGAGAGAGCGAGAGAGAGAGAGATCCAGTCATGCAACACAAATGGGATCTACTTTTAAACAACAGTCCTTTGACTAGTTTGCTGCCTGAATAATATTTCTCTTGCGGTCGCACTAGTG
>ENSMUSG00000004113.448|Cacna1b
GCTTCGATATCCGCATGCTAAAATATACACATATATACATTATACAAGTATGTGCATGAAATGTATATCTTCGTACTTTTTGATACAATGTATTCATTTGTTAATTTTTAATTATATTTGATATAAATTGAAGGTTTGTCGCAAAAATTTATATTTAACAGTGTTGAGAGAGAGAGAGAGAGAGCGAGAGAGAGAGAGATCCAGTCATGCAACACAAATGGGATCTACTTTTAAACAACAGTCCTTTGACTAGTTTGCTGCCTGAATAATATTTACAAACCTCTTGCGGTCGCACTAGTG
>ENSMUSG00000004113.449|Cacna1b
GCTTCGATATCCGCATGCTAACACATATATACATTATACAAGTATGTGCATGAAATGTATATCTTCGTACTTTTTGATACAATGTATTCATTTGTTAATTTTTAATTATATTTGATATAAATTGAAGGTTTGTCGCAAAAATTTATATTTAACAGTGTTGAGAGAGAGAGAGAGAGAGCGAGAGAGAGAGAGATCCAGTCATGCAACACAAATGGGATCTACTTTTAAACAACAGTCCTTTGACTAGTTTGCTGCCTGAATAATATTTACAAACTAAACTCTCTTGCGGTCGCACTAGTG
>ENSMUSG00000004113.450|Cacna1b
GCTTCGATATCCGCATGCTAATATACATTATACAAGTATGTGCATGAAATGTATATCTTCGTACTTTTTGATACAATGTATTCATTTGTTAATTTTTAATTATATTTGATATAAATTGAAGGTTTGTCGCAAAAATTTATATTTAACAGTGTTGAGAGAGAGAGAGAGAGAGCGAGAGAGAGAGAGATCCAGTCATGCAACACAAATGGGATCTACTTTTAAACAACAGTCCTTTGACTAGTTTGCTGCCTGAATAATATTTACAAACTAAACTTTGGATCTCTTGCGGTCGCACTAGTG
>ENSMUSG00000004113.451|Cacna1b
GCTTCGATATCCGCATGCTAATTATACAAGTATGTGCATGAAATGTATATCTTCGTACTTTTTGATACAATGTATTCATTTGTTAATTTTTAATTATATTTGATATAAATTGAAGGTTTGTCGCAAAAATTTATATTTAACAGTGTTGAGAGAGAGAGAGAGAGAGCGAGAGAGAGAGAGATCCAGTCATGCAACACAAATGGGATCTACTTTTAAACAACAGTCCTTTGACTAGTTTGCTGCCTGAATAATATTTACAAACTAAACTTTGGATTCTGCTCTCTTGCGGTCGCACTAGTG
>ENSMUSG00000004113.452|Cacna1b
GCTTCGATATCCGCATGCTACAAGTATGTGCATGAAATGTATATCTTCGTACTTTTTGATACAATGTATTCATTTGTTAATTTTTAATTATATTTGATATAAATTGAAGGTTTGTCGCAAAAATTTATATTTAACAGTGTTGAGAGAGAGAGAGAGAGAGCGAGAGAGAGAGAGATCCAGTCATGCAACACAAATGGGATCTACTTTTAAACAACAGTCCTTTGACTAGTTTGCTGCCTGAATAATATTTACAAACTAAACTTTGGATTCTGCTCTTGTTCTCTTGCGGTCGCACTAGTG
>ENSMUSG00000004113.453|Cacna1b
GCTTCGATATCCGCATGCTATGTGCATGAAATGTATATCTTCGTACTTTTTGATACAATGTATTCATTTGTTAATTTTTAATTATATTTGATATAAATTGAAGGTTTGTCGCAAAAATTTATATTTAACAGTGTTGAGAGAGAGAGAGAGAGAGCGAGAGAGAGAGAGATCCAGTCATGCAACACAAATGGGATCTACTTTTAAACAACAGTCCTTTGACTAGTTTGCTGCCTGAATAATATTTACAAACTAAACTTTGGATTCTGCTCTTGTTTCTACACTCTTGCGGTCGCACTAGTG
>ENSMUSG00000004113.454|Cacna1b
GCTTCGATATCCGCATGCTATGAAATGTATATCTTCGTACTTTTTGATACAATGTATTCATTTGTTAATTTTTAATTATATTTGATATAAATTGAAGGTTTGTCGCAAAAATTTATATTTAACAGTGTTGAGAGAGAGAGAGAGAGAGCGAGAGAGAGAGAGATCCAGTCATGCAACACAAATGGGATCTACTTTTAAACAACAGTCCTTTGACTAGTTTGCTGCCTGAATAATATTTACAAACTAAACTTTGGATTCTGCTCTTGTTTCTACAATGATTCTCTTGCGGTCGCACTAGTG
>ENSMUSG00000004113.455|Cacna1b
GCTTCGATATCCGCATGCTAGTATATCTTCGTACTTTTTGATACAATGTATTCATTTGTTAATTTTTAATTATATTTGATATAAATTGAAGGTTTGTCGCAAAAATTTATATTTAACAGTGTTGAGAGAGAGAGAGAGAGAGCGAGAGAGAGAGAGATCCAGTCATGCAACACAAATGGGATCTACTTTTAAACAACAGTCCTTTGACTAGTTTGCTGCCTGAATAATATTTACAAACTAAACTTTGGATTCTGCTCTTGTTTCTACAATGATTTTTTGTCTCTTGCGGTCGCACTAGTG
>ENSMUSG00000004113.456|Cacna1b
GCTTCGATATCCGCATGCTACTTCGTACTTTTTGATACAATGTATTCATTTGTTAATTTTTAATTATATTTGATATAAATTGAAGGTTTGTCGCAAAAATTTATATTTAACAGTGTTGAGAGAGAGAGAGAGAGAGCGAGAGAGAGAGAGATCCAGTCATGCAACACAAATGGGATCTACTTTTAAACAACAGTCCTTTGACTAGTTTGCTGCCTGAATAATATTTACAAACTAAACTTTGGATTCTGCTCTTGTTTCTACAATGATTTTTTGTATAAAGCTCTTGCGGTCGCACTAGTG
>ENSMUSG00000004113.457|Cacna1b
GCTTCGATATCCGCATGCTAACTTTTTGATACAATGTATTCATTTGTTAATTTTTAATTATATTTGATATAAATTGAAGGTTTGTCGCAAAAATTTATATTTAACAGTGTTGAGAGAGAGAGAGAGAGAGCGAGAGAGAGAGAGATCCAGTCATGCAACACAAATGGGATCTACTTTTAAACAACAGTCCTTTGACTAGTTTGCTGCCTGAATAATATTTACAAACTAAACTTTGGATTCTGCTCTTGTTTCTACAATGATTTTTTGTATAAAGCAAAGTCTCTTGCGGTCGCACTAGTG
>ENSMUSG00000004113.458|Cacna1b
GCTTCGATATCCGCATGCTATGATACAATGTATTCATTTGTTAATTTTTAATTATATTTGATATAAATTGAAGGTTTGTCGCAAAAATTTATATTTAACAGTGTTGAGAGAGAGAGAGAGAGAGCGAGAGAGAGAGAGATCCAGTCATGCAACACAAATGGGATCTACTTTTAAACAACAGTCCTTTGACTAGTTTGCTGCCTGAATAATATTTACAAACTAAACTTTGGATTCTGCTCTTGTTTCTACAATGATTTTTTGTATAAAGCAAAGTCCTTGGCTCTTGCGGTCGCACTAGTG
>ENSMUSG00000004113.459|Cacna1b
GCTTCGATATCCGCATGCTAAATGTATTCATTTGTTAATTTTTAATTATATTTGATATAAATTGAAGGTTTGTCGCAAAAATTTATATTTAACAGTGTTGAGAGAGAGAGAGAGAGAGCGAGAGAGAGAGAGATCCAGTCATGCAACACAAATGGGATCTACTTTTAAACAACAGTCCTTTGACTAGTTTGCTGCCTGAATAATATTTACAAACTAAACTTTGGATTCTGCTCTTGTTTCTACAATGATTTTTTGTATAAAGCAAAGTCCTTGGATTAAACTCTTGCGGTCGCACTAGTG
>ENSMUSG00000004113.460|Cacna1b
GCTTCGATATCCGCATGCTATTCATTTGTTAATTTTTAATTATATTTGATATAAATTGAAGGTTTGTCGCAAAAATTTATATTTAACAGTGTTGAGAGAGAGAGAGAGAGAGCGAGAGAGAGAGAGATCCAGTCATGCAACACAAATGGGATCTACTTTTAAACAACAGTCCTTTGACTAGTTTGCTGCCTGAATAATATTTACAAACTAAACTTTGGATTCTGCTCTTGTTTCTACAATGATTTTTTGTATAAAGCAAAGTCCTTGGATTAAATAAAAACTCTTGCGGTCGCACTAGTG
>ENSMUSG00000004113.461|Cacna1b
GCTTCGATATCCGCATGCTATGTTAATTTTTAATTATATTTGATATAAATTGAAGGTTTGTCGCAAAAATTTATATTTAACAGTGTTGAGAGAGAGAGAGAGAGAGCGAGAGAGAGAGAGATCCAGTCATGCAACACAAATGGGATCTACTTTTAAACAACAGTCCTTTGACTAGTTTGCTGCCTGAATAATATTTACAAACTAAACTTTGGATTCTGCTCTTGTTTCTACAATGATTTTTTGTATAAAGCAAAGTCCTTGGATTAAATAAAAACAACCCCTCTTGCGGTCGCACTAGTG
>ENSMUSG00000004113.462|Cacna1b
GCTTCGATATCCGCATGCTATTTTTAATTATATTTGATATAAATTGAAGGTTTGTCGCAAAAATTTATATTTAACAGTGTTGAGAGAGAGAGAGAGAGAGCGAGAGAGAGAGAGATCCAGTCATGCAACACAAATGGGATCTACTTTTAAACAACAGTCCTTTGACTAGTTTGCTGCCTGAATAATATTTACAAACTAAACTTTGGATTCTGCTCTTGTTTCTACAATGATTTTTTGTATAAAGCAAAGTCCTTGGATTAAATAAAAACAACCCAAAAAACTCTTGCGGTCGCACTAGTG
>ENSMUSG00000004113.463|Cacna1b
GCTTCGATATCCGCATGCTAATTATATTTGATATAAATTGAAGGTTTGTCGCAAAAATTTATATTTAACAGTGTTGAGAGAGAGAGAGAGAGAGCGAGAGAGAGAGAGATCCAGTCATGCAACACAAATGGGATCTACTTTTAAACAACAGTCCTTTGACTAGTTTGCTGCCTGAATAATATTTACAAACTAAACTTTGGATTCTGCTCTTGTTTCTACAATGATTTTTTGTATAAAGCAAAGTCCTTGGATTAAATAAAAACAACCCAAAAAAAAAATCCTCTTGCGGTCGCACTAGTG
>ENSMUSG00000004113.464|Cacna1b
GCTTCGATATCCGCATGCTATTTGATATAAATTGAAGGTTTGTCGCAAAAATTTATATTTAACAGTGTTGAGAGAGAGAGAGAGAGAGCGAGAGAGAGAGAGATCCAGTCATGCAACACAAATGGGATCTACTTTTAAACAACAGTCCTTTGACTAGTTTGCTGCCTGAATAATATTTACAAACTAAACTTTGGATTCTGCTCTTGTTTCTACAATGATTTTTTGTATAAAGCAAAGTCCTTGGATTAAATAAAAACAACCCAAAAAAAAAATCAAAATCCTCTTGCGGTCGCACTAGTG
>ENSMUSG00000004113.465|Cacna1b
GCTTCGATATCCGCATGCTAATAAATTGAAGGTTTGTCGCAAAAATTTATATTTAACAGTGTTGAGAGAGAGAGAGAGAGAGCGAGAGAGAGAGAGATCCAGTCATGCAACACAAATGGGATCTACTTTTAAACAACAGTCCTTTGACTAGTTTGCTGCCTGAATAATATTTACAAACTAAACTTTGGATTCTGCTCTTGTTTCTACAATGATTTTTTGTATAAAGCAAAGTCCTTGGATTAAATAAAAACAACCCAAAAAAAAAATCAAAATCAAAACCCTCTTGCGGTCGCACTAGTG
>ENSMUSG00000004113.466|Cacna1b
GCTTCGATATCCGCATGCTATGAAGGTTTGTCGCAAAAATTTATATTTAACAGTGTTGAGAGAGAGAGAGAGAGAGCGAGAGAGAGAGAGATCCAGTCATGCAACACAAATGGGATCTACTTTTAAACAACAGTCCTTTGACTAGTTTGCTGCCTGAATAATATTTACAAACTAAACTTTGGATTCTGCTCTTGTTTCTACAATGATTTTTTGTATAAAGCAAAGTCCTTGGATTAAATAAAAACAACCCAAAAAAAAAATCAAAATCAAAACCCAGGATCTCTTGCGGTCGCACTAGTG
>ENSMUSG00000004113.467|Cacna1b
GCTTCGATATCCGCATGCTATTTGTCGCAAAAATTTATATTTAACAGTGTTGAGAGAGAGAGAGAGAGAGCGAGAGAGAGAGAGATCCAGTCATGCAACACAAATGGGATCTACTTTTAAACAACAGTCCTTTGACTAGTTTGCTGCCTGAATAATATTTACAAACTAAACTTTGGATTCTGCTCTTGTTTCTACAATGATTTTTTGTATAAAGCAAAGTCCTTGGATTAAATAAAAACAACCCAAAAAAAAAATCAAAATCAAAACCCAGGATGCAACTCTCTTGCGGTCGCACTAGTG
>ENSMUSG00000004113.468|Cacna1b
GCTTCGATATCCGCATGCTAGCAAAAATTTATATTTAACAGTGTTGAGAGAGAGAGAGAGAGAGCGAGAGAGAGAGAGATCCAGTCATGCAACACAAATGGGATCTACTTTTAAACAACAGTCCTTTGACTAGTTTGCTGCCTGAATAATATTTACAAACTAAACTTTGGATTCTGCTCTTGTTTCTACAATGATTTTTTGTATAAAGCAAAGTCCTTGGATTAAATAAAAACAACCCAAAAAAAAAATCAAAATCAAAACCCAGGATGCAACTGGGTGACTCTTGCGGTCGCACTAGTG
>ENSMUSG00000004113.469|Cacna1b
GCTTCGATATCCGCATGCTAATTTATATTTAACAGTGTTGAGAGAGAGAGAGAGAGAGCGAGAGAGAGAGAGATCCAGTCATGCAACACAAATGGGATCTACTTTTAAACAACAGTCCTTTGACTAGTTTGCTGCCTGAATAATATTTACAAACTAAACTTTGGATTCTGCTCTTGTTTCTACAATGATTTTTTGTATAAAGCAAAGTCCTTGGATTAAATAAAAACAACCCAAAAAAAAAATCAAAATCAAAACCCAGGATGCAACTGGGTGATACCTGCTCTTGCGGTCGCACTAGTG
>ENSMUSG00000004113.470|Cacna1b
GCTTCGATATCCGCATGCTAATTTAACAGTGTTGAGAGAGAGAGAGAGAGAGCGAGAGAGAGAGAGATCCAGTCATGCAACACAAATGGGATCTACTTTTAAACAACAGTCCTTTGACTAGTTTGCTGCCTGAATAATATTTACAAACTAAACTTTGGATTCTGCTCTTGTTTCTACAATGATTTTTTGTATAAAGCAAAGTCCTTGGATTAAATAAAAACAACCCAAAAAAAAAATCAAAATCAAAACCCAGGATGCAACTGGGTGATACCTGAGGACACTCTTGCGGTCGCACTAGTG
>ENSMUSG00000004113.471|Cacna1b
GCTTCGATATCCGCATGCTACAGTGTTGAGAGAGAGAGAGAGAGAGCGAGAGAGAGAGAGATCCAGTCATGCAACACAAATGGGATCTACTTTTAAACAACAGTCCTTTGACTAGTTTGCTGCCTGAATAATATTTACAAACTAAACTTTGGATTCTGCTCTTGTTTCTACAATGATTTTTTGTATAAAGCAAAGTCCTTGGATTAAATAAAAACAACCCAAAAAAAAAATCAAAATCAAAACCCAGGATGCAACTGGGTGATACCTGAGGACAGTGTGTCTCTTGCGGTCGCACTAGTG
>ENSMUSG00000004113.472|Cacna1b
GCTTCGATATCCGCATGCTATGAGAGAGAGAGAGAGAGAGCGAGAGAGAGAGAGATCCAGTCATGCAACACAAATGGGATCTACTTTTAAACAACAGTCCTTTGACTAGTTTGCTGCCTGAATAATATTTACAAACTAAACTTTGGATTCTGCTCTTGTTTCTACAATGATTTTTTGTATAAAGCAAAGTCCTTGGATTAAATAAAAACAACCCAAAAAAAAAATCAAAATCAAAACCCAGGATGCAACTGGGTGATACCTGAGGACAGTGTGTCTCAGTCTCTTGCGGTCGCACTAGTG
>ENSMUSG00000004113.473|Cacna1b
GCTTCGATATCCGCATGCTAAGAGAGAGAGAGAGCGAGAGAGAGAGAGATCCAGTCATGCAACACAAATGGGATCTACTTTTAAACAACAGTCCTTTGACTAGTTTGCTGCCTGAATAATATTTACAAACTAAACTTTGGATTCTGCTCTTGTTTCTACAATGATTTTTTGTATAAAGCAAAGTCCTTGGATTAAATAAAAACAACCCAAAAAAAAAATCAAAATCAAAACCCAGGATGCAACTGGGTGATACCTGAGGACAGTGTGTCTCAGTGCGTCGCTCTTGCGGTCGCACTAGTG
>ENSMUSG00000004113.474|Cacna1b
GCTTCGATATCCGCATGCTAAGAGAGAGCGAGAGAGAGAGAGATCCAGTCATGCAACACAAATGGGATCTACTTTTAAACAACAGTCCTTTGACTAGTTTGCTGCCTGAATAATATTTACAAACTAAACTTTGGATTCTGCTCTTGTTTCTACAATGATTTTTTGTATAAAGCAAAGTCCTTGGATTAAATAAAAACAACCCAAAAAAAAAATCAAAATCAAAACCCAGGATGCAACTGGGTGATACCTGAGGACAGTGTGTCTCAGTGCGTCGGTGGAGCTCTTGCGGTCGCACTAGTG
>ENSMUSG00000004113.475|Cacna1b
GCTTCGATATCCGCATGCTAAGCGAGAGAGAGAGAGATCCAGTCATGCAACACAAATGGGATCTACTTTTAAACAACAGTCCTTTGACTAGTTTGCTGCCTGAATAATATTTACAAACTAAACTTTGGATTCTGCTCTTGTTTCTACAATGATTTTTTGTATAAAGCAAAGTCCTTGGATTAAATAAAAACAACCCAAAAAAAAAATCAAAATCAAAACCCAGGATGCAACTGGGTGATACCTGAGGACAGTGTGTCTCAGTGCGTCGGTGGAGAGGGTACTCTTGCGGTCGCACTAGTG
>ENSMUSG00000004113.476|Cacna1b
GCTTCGATATCCGCATGCTAAGAGAGAGAGATCCAGTCATGCAACACAAATGGGATCTACTTTTAAACAACAGTCCTTTGACTAGTTTGCTGCCTGAATAATATTTACAAACTAAACTTTGGATTCTGCTCTTGTTTCTACAATGATTTTTTGTATAAAGCAAAGTCCTTGGATTAAATAAAAACAACCCAAAAAAAAAATCAAAATCAAAACCCAGGATGCAACTGGGTGATACCTGAGGACAGTGTGTCTCAGTGCGTCGGTGGAGAGGGTATACTGCCTCTTGCGGTCGCACTAGTG
>ENSMUSG00000004113.477|Cacna1b
GCTTCGATATCCGCATGCTAAGAGATCCAGTCATGCAACACAAATGGGATCTACTTTTAAACAACAGTCCTTTGACTAGTTTGCTGCCTGAATAATATTTACAAACTAAACTTTGGATTCTGCTCTTGTTTCTACAATGATTTTTTGTATAAAGCAAAGTCCTTGGATTAAATAAAAACAACCCAAAAAAAAAATCAAAATCAAAACCCAGGATGCAACTGGGTGATACCTGAGGACAGTGTGTCTCAGTGCGTCGGTGGAGAGGGTATACTGCCAGGAGCTCTTGCGGTCGCACTAGTG
>ENSMUSG00000004113.478|Cacna1b
GCTTCGATATCCGCATGCTACCAGTCATGCAACACAAATGGGATCTACTTTTAAACAACAGTCCTTTGACTAGTTTGCTGCCTGAATAATATTTACAAACTAAACTTTGGATTCTGCTCTTGTTTCTACAATGATTTTTTGTATAAAGCAAAGTCCTTGGATTAAATAAAAACAACCCAAAAAAAAAATCAAAATCAAAACCCAGGATGCAACTGGGTGATACCTGAGGACAGTGTGTCTCAGTGCGTCGGTGGAGAGGGTATACTGCCAGGAGAGCTCACTCTTGCGGTCGCACTAGTG
>ENSMUSG00000004113.479|Cacna1b
GCTTCGATATCCGCATGCTAATGCAACACAAATGGGATCTACTTTTAAACAACAGTCCTTTGACTAGTTTGCTGCCTGAATAATATTTACAAACTAAACTTTGGATTCTGCTCTTGTTTCTACAATGATTTTTTGTATAAAGCAAAGTCCTTGGATTAAATAAAAACAACCCAAAAAAAAAATCAAAATCAAAACCCAGGATGCAACTGGGTGATACCTGAGGACAGTGTGTCTCAGTGCGTCGGTGGAGAGGGTATACTGCCAGGAGAGCTCAAGAAAACTCTTGCGGTCGCACTAGTG
>ENSMUSG00000004113.480|Cacna1b
GCTTCGATATCCGCATGCTACACAAATGGGATCTACTTTTAAACAACAGTCCTTTGACTAGTTTGCTGCCTGAATAATATTTACAAACTAAACTTTGGATTCTGCTCTTGTTTCTACAATGATTTTTTGTATAAAGCAAAGTCCTTGGATTAAATAAAAACAACCCAAAAAAAAAATCAAAATCAAAACCCAGGATGCAACTGGGTGATACCTGAGGACAGTGTGTCTCAGTGCGTCGGTGGAGAGGGTATACTGCCAGGAGAGCTCAAGAAAAATTGAGCTCTTGCGGTCGCACTAGTG
>ENSMUSG00000004113.481|Cacna1b
GCTTCGATATCCGCATGCTATGGGATCTACTTTTAAACAACAGTCCTTTGACTAGTTTGCTGCCTGAATAATATTTACAAACTAAACTTTGGATTCTGCTCTTGTTTCTACAATGATTTTTTGTATAAAGCAAAGTCCTTGGATTAAATAAAAACAACCCAAAAAAAAAATCAAAATCAAAACCCAGGATGCAACTGGGTGATACCTGAGGACAGTGTGTCTCAGTGCGTCGGTGGAGAGGGTATACTGCCAGGAGAGCTCAAGAAAAATTGAGAACTTCCTCTTGCGGTCGCACTAGTG
>ENSMUSG00000004113.482|Cacna1b
GCTTCGATATCCGCATGCTACTACTTTTAAACAACAGTCCTTTGACTAGTTTGCTGCCTGAATAATATTTACAAACTAAACTTTGGATTCTGCTCTTGTTTCTACAATGATTTTTTGTATAAAGCAAAGTCCTTGGATTAAATAAAAACAACCCAAAAAAAAAATCAAAATCAAAACCCAGGATGCAACTGGGTGATACCTGAGGACAGTGTGTCTCAGTGCGTCGGTGGAGAGGGTATACTGCCAGGAGAGCTCAAGAAAAATTGAGAACTTCAGCAAACTCTTGCGGTCGCACTAGTG
>ENSMUSG00000004113.483|Cacna1b
GCTTCGATATCCGCATGCTATTAAACAACAGTCCTTTGACTAGTTTGCTGCCTGAATAATATTTACAAACTAAACTTTGGATTCTGCTCTTGTTTCTACAATGATTTTTTGTATAAAGCAAAGTCCTTGGATTAAATAAAAACAACCCAAAAAAAAAATCAAAATCAAAACCCAGGATGCAACTGGGTGATACCTGAGGACAGTGTGTCTCAGTGCGTCGGTGGAGAGGGTATACTGCCAGGAGAGCTCAAGAAAAATTGAGAACTTCAGCAAAGTGCCTCTCTTGCGGTCGCACTAGTG
>ENSMUSG00000004113.484|Cacna1b
GCTTCGATATCCGCATGCTAAACAGTCCTTTGACTAGTTTGCTGCCTGAATAATATTTACAAACTAAACTTTGGATTCTGCTCTTGTTTCTACAATGATTTTTTGTATAAAGCAAAGTCCTTGGATTAAATAAAAACAACCCAAAAAAAAAATCAAAATCAAAACCCAGGATGCAACTGGGTGATACCTGAGGACAGTGTGTCTCAGTGCGTCGGTGGAGAGGGTATACTGCCAGGAGAGCTCAAGAAAAATTGAGAACTTCAGCAAAGTGCCTGTGAGCCTCTTGCGGTCGCACTAGTG
>ENSMUSG00000004113.485|Cacna1b
GCTTCGATATCCGCATGCTACCTTTGACTAGTTTGCTGCCTGAATAATATTTACAAACTAAACTTTGGATTCTGCTCTTGTTTCTACAATGATTTTTTGTATAAAGCAAAGTCCTTGGATTAAATAAAAACAACCCAAAAAAAAAATCAAAATCAAAACCCAGGATGCAACTGGGTGATACCTGAGGACAGTGTGTCTCAGTGCGTCGGTGGAGAGGGTATACTGCCAGGAGAGCTCAAGAAAAATTGAGAACTTCAGCAAAGTGCCTGTGAGCACTTGGCTCTTGCGGTCGCACTAGTG
>ENSMUSG00000004113.486|Cacna1b
GCTTCGATATCCGCATGCTAACTAGTTTGCTGCCTGAATAATATTTACAAACTAAACTTTGGATTCTGCTCTTGTTTCTACAATGATTTTTTGTATAAAGCAAAGTCCTTGGATTAAATAAAAACAACCCAAAAAAAAAATCAAAATCAAAACCCAGGATGCAACTGGGTGATACCTGAGGACAGTGTGTCTCAGTGCGTCGGTGGAGAGGGTATACTGCCAGGAGAGCTCAAGAAAAATTGAGAACTTCAGCAAAGTGCCTGTGAGCACTTGGGTTTAACTCTTGCGGTCGCACTAGTG
>ENSMUSG00000004113.487|Cacna1b
GCTTCGATATCCGCATGCTATTGCTGCCTGAATAATATTTACAAACTAAACTTTGGATTCTGCTCTTGTTTCTACAATGATTTTTTGTATAAAGCAAAGTCCTTGGATTAAATAAAAACAACCCAAAAAAAAAATCAAAATCAAAACCCAGGATGCAACTGGGTGATACCTGAGGACAGTGTGTCTCAGTGCGTCGGTGGAGAGGGTATACTGCCAGGAGAGCTCAAGAAAAATTGAGAACTTCAGCAAAGTGCCTGTGAGCACTTGGGTTTAATGCAGGCTCTTGCGGTCGCACTAGTG
>ENSMUSG00000004113.488|Cacna1b
GCTTCGATATCCGCATGCTACCTGAATAATATTTACAAACTAAACTTTGGATTCTGCTCTTGTTTCTACAATGATTTTTTGTATAAAGCAAAGTCCTTGGATTAAATAAAAACAACCCAAAAAAAAAATCAAAATCAAAACCCAGGATGCAACTGGGTGATACCTGAGGACAGTGTGTCTCAGTGCGTCGGTGGAGAGGGTATACTGCCAGGAGAGCTCAAGAAAAATTGAGAACTTCAGCAAAGTGCCTGTGAGCACTTGGGTTTAATGCAGGAGCAAGCTCTTGCGGTCGCACTAGTG
>ENSMUSG00000004113.489|Cacna1b
GCTTCGATATCCGCATGCTATAATATTTACAAACTAAACTTTGGATTCTGCTCTTGTTTCTACAATGATTTTTTGTATAAAGCAAAGTCCTTGGATTAAATAAAAACAACCCAAAAAAAAAATCAAAATCAAAACCCAGGATGCAACTGGGTGATACCTGAGGACAGTGTGTCTCAGTGCGTCGGTGGAGAGGGTATACTGCCAGGAGAGCTCAAGAAAAATTGAGAACTTCAGCAAAGTGCCTGTGAGCACTTGGGTTTAATGCAGGAGCAAGATGTGGCTCTTGCGGTCGCACTAGTG
>ENSMUSG00000004113.490|Cacna1b
GCTTCGATATCCGCATGCTATTACAAACTAAACTTTGGATTCTGCTCTTGTTTCTACAATGATTTTTTGTATAAAGCAAAGTCCTTGGATTAAATAAAAACAACCCAAAAAAAAAATCAAAATCAAAACCCAGGATGCAACTGGGTGATACCTGAGGACAGTGTGTCTCAGTGCGTCGGTGGAGAGGGTATACTGCCAGGAGAGCTCAAGAAAAATTGAGAACTTCAGCAAAGTGCCTGTGAGCACTTGGGTTTAATGCAGGAGCAAGATGTGGTTTGACCTCTTGCGGTCGCACTAGTG
>ENSMUSG00000004113.491|Cacna1b
GCTTCGATATCCGCATGCTAACTAAACTTTGGATTCTGCTCTTGTTTCTACAATGATTTTTTGTATAAAGCAAAGTCCTTGGATTAAATAAAAACAACCCAAAAAAAAAATCAAAATCAAAACCCAGGATGCAACTGGGTGATACCTGAGGACAGTGTGTCTCAGTGCGTCGGTGGAGAGGGTATACTGCCAGGAGAGCTCAAGAAAAATTGAGAACTTCAGCAAAGTGCCTGTGAGCACTTGGGTTTAATGCAGGAGCAAGATGTGGTTTGACAAGAACCTCTTGCGGTCGCACTAGTG
>ENSMUSG00000004113.492|Cacna1b
GCTTCGATATCCGCATGCTACTTTGGATTCTGCTCTTGTTTCTACAATGATTTTTTGTATAAAGCAAAGTCCTTGGATTAAATAAAAACAACCCAAAAAAAAAATCAAAATCAAAACCCAGGATGCAACTGGGTGATACCTGAGGACAGTGTGTCTCAGTGCGTCGGTGGAGAGGGTATACTGCCAGGAGAGCTCAAGAAAAATTGAGAACTTCAGCAAAGTGCCTGTGAGCACTTGGGTTTAATGCAGGAGCAAGATGTGGTTTGACAAGAACAGTGCGCTCTTGCGGTCGCACTAGTG
>ENSMUSG00000004113.493|Cacna1b
GCTTCGATATCCGCATGCTAATTCTGCTCTTGTTTCTACAATGATTTTTTGTATAAAGCAAAGTCCTTGGATTAAATAAAAACAACCCAAAAAAAAAATCAAAATCAAAACCCAGGATGCAACTGGGTGATACCTGAGGACAGTGTGTCTCAGTGCGTCGGTGGAGAGGGTATACTGCCAGGAGAGCTCAAGAAAAATTGAGAACTTCAGCAAAGTGCCTGTGAGCACTTGGGTTTAATGCAGGAGCAAGATGTGGTTTGACAAGAACAGTGCGCTTTGTCTCTTGCGGTCGCACTAGTG
>ENSMUSG00000004113.494|Cacna1b
GCTTCGATATCCGCATGCTACTCTTGTTTCTACAATGATTTTTTGTATAAAGCAAAGTCCTTGGATTAAATAAAAACAACCCAAAAAAAAAATCAAAATCAAAACCCAGGATGCAACTGGGTGATACCTGAGGACAGTGTGTCTCAGTGCGTCGGTGGAGAGGGTATACTGCCAGGAGAGCTCAAGAAAAATTGAGAACTTCAGCAAAGTGCCTGTGAGCACTTGGGTTTAATGCAGGAGCAAGATGTGGTTTGACAAGAACAGTGCGCTTTGTTTGGAACTCTTGCGGTCGCACTAGTG
>ENSMUSG00000004113.495|Cacna1b
GCTTCGATATCCGCATGCTATTTCTACAATGATTTTTTGTATAAAGCAAAGTCCTTGGATTAAATAAAAACAACCCAAAAAAAAAATCAAAATCAAAACCCAGGATGCAACTGGGTGATACCTGAGGACAGTGTGTCTCAGTGCGTCGGTGGAGAGGGTATACTGCCAGGAGAGCTCAAGAAAAATTGAGAACTTCAGCAAAGTGCCTGTGAGCACTTGGGTTTAATGCAGGAGCAAGATGTGGTTTGACAAGAACAGTGCGCTTTGTTTGGAACCTCATCTCTTGCGGTCGCACTAGTG
>ENSMUSG00000004113.496|Cacna1b
GCTTCGATATCCGCATGCTACAATGATTTTTTGTATAAAGCAAAGTCCTTGGATTAAATAAAAACAACCCAAAAAAAAAATCAAAATCAAAACCCAGGATGCAACTGGGTGATACCTGAGGACAGTGTGTCTCAGTGCGTCGGTGGAGAGGGTATACTGCCAGGAGAGCTCAAGAAAAATTGAGAACTTCAGCAAAGTGCCTGTGAGCACTTGGGTTTAATGCAGGAGCAAGATGTGGTTTGACAAGAACAGTGCGCTTTGTTTGGAACCTCATGAGAGTCTCTTGCGGTCGCACTAGTG
>ENSMUSG00000004113.497|Cacna1b
GCTTCGATATCCGCATGCTATTTTTTGTATAAAGCAAAGTCCTTGGATTAAATAAAAACAACCCAAAAAAAAAATCAAAATCAAAACCCAGGATGCAACTGGGTGATACCTGAGGACAGTGTGTCTCAGTGCGTCGGTGGAGAGGGTATACTGCCAGGAGAGCTCAAGAAAAATTGAGAACTTCAGCAAAGTGCCTGTGAGCACTTGGGTTTAATGCAGGAGCAAGATGTGGTTTGACAAGAACAGTGCGCTTTGTTTGGAACCTCATGAGAGTTGTCCACTCTTGCGGTCGCACTAGTG
>ENSMUSG00000004113.498|Cacna1b
GCTTCGATATCCGCATGCTAGTATAAAGCAAAGTCCTTGGATTAAATAAAAACAACCCAAAAAAAAAATCAAAATCAAAACCCAGGATGCAACTGGGTGATACCTGAGGACAGTGTGTCTCAGTGCGTCGGTGGAGAGGGTATACTGCCAGGAGAGCTCAAGAAAAATTGAGAACTTCAGCAAAGTGCCTGTGAGCACTTGGGTTTAATGCAGGAGCAAGATGTGGTTTGACAAGAACAGTGCGCTTTGTTTGGAACCTCATGAGAGTTGTCCAGATTACCTCTTGCGGTCGCACTAGTG
>ENSMUSG00000004113.499|Cacna1b
GCTTCGATATCCGCATGCTAAGCAAAGTCCTTGGATTAAATAAAAACAACCCAAAAAAAAAATCAAAATCAAAACCCAGGATGCAACTGGGTGATACCTGAGGACAGTGTGTCTCAGTGCGTCGGTGGAGAGGGTATACTGCCAGGAGAGCTCAAGAAAAATTGAGAACTTCAGCAAAGTGCCTGTGAGCACTTGGGTTTAATGCAGGAGCAAGATGTGGTTTGACAAGAACAGTGCGCTTTGTTTGGAACCTCATGAGAGTTGTCCAGATTACACAGAGCTCTTGCGGTCGCACTAGTG
>ENSMUSG00000004113.500|Cacna1b
GCTTCGATATCCGCATGCTAGTCCTTGGATTAAATAAAAACAACCCAAAAAAAAAATCAAAATCAAAACCCAGGATGCAACTGGGTGATACCTGAGGACAGTGTGTCTCAGTGCGTCGGTGGAGAGGGTATACTGCCAGGAGAGCTCAAGAAAAATTGAGAACTTCAGCAAAGTGCCTGTGAGCACTTGGGTTTAATGCAGGAGCAAGATGTGGTTTGACAAGAACAGTGCGCTTTGTTTGGAACCTCATGAGAGTTGTCCAGATTACACAGAGCAATAGCTCTTGCGGTCGCACTAGTG
>ENSMUSG00000004113.501|Cacna1b
GCTTCGATATCCGCATGCTAGGATTAAATAAAAACAACCCAAAAAAAAAATCAAAATCAAAACCCAGGATGCAACTGGGTGATACCTGAGGACAGTGTGTCTCAGTGCGTCGGTGGAGAGGGTATACTGCCAGGAGAGCTCAAGAAAAATTGAGAACTTCAGCAAAGTGCCTGTGAGCACTTGGGTTTAATGCAGGAGCAAGATGTGGTTTGACAAGAACAGTGCGCTTTGTTTGGAACCTCATGAGAGTTGTCCAGATTACACAGAGCAATAGTACTCACTCTTGCGGTCGCACTAGTG
>ENSMUSG00000028439.1|Fam219a
GCTTCGATATCCGCATGCTACCCGACGACGAGGACCTAGATCTCATCCCCCCCAAGTCTGTGAACCCCACCTGCATGTGTTGTCAGGCCACTTCCTCCACCGCCTGCCACATTCAGTAGTGGGCGGGGTCGCCGCGGTGCACGGGGCGCTGACCTGGGCCCGGTGGGATGCAGCAGGAGAGACCCCTACCCTGCTGGTCCACTGGTCCCCAGCCCCGCGCCTCTTAGAGCCGCCAACCTCGTAACAGTCATTGCTTCCTCCTATGGTAGGACGTGTACCTCTCTTGCGGTCGCACTAGTG
>ENSMUSG00000028439.2|Fam219a
GCTTCGATATCCGCATGCTAGACGAGGACCTAGATCTCATCCCCCCCAAGTCTGTGAACCCCACCTGCATGTGTTGTCAGGCCACTTCCTCCACCGCCTGCCACATTCAGTAGTGGGCGGGGTCGCCGCGGTGCACGGGGCGCTGACCTGGGCCCGGTGGGATGCAGCAGGAGAGACCCCTACCCTGCTGGTCCACTGGTCCCCAGCCCCGCGCCTCTTAGAGCCGCCAACCTCGTAACAGTCATTGCTTCCTCCTATGGTAGGACGTGTACCTCTGTGTCTCTTGCGGTCGCACTAGTG
>ENSMUSG00000028439.3|Fam219a
GCTTCGATATCCGCATGCTAGACCTAGATCTCATCCCCCCCAAGTCTGTGAACCCCACCTGCATGTGTTGTCAGGCCACTTCCTCCACCGCCTGCCACATTCAGTAGTGGGCGGGGTCGCCGCGGTGCACGGGGCGCTGACCTGGGCCCGGTGGGATGCAGCAGGAGAGACCCCTACCCTGCTGGTCCACTGGTCCCCAGCCCCGCGCCTCTTAGAGCCGCCAACCTCGTAACAGTCATTGCTTCCTCCTATGGTAGGACGTGTACCTCTGTGTGTTCAACTCTTGCGGTCGCACTAGTG
>ENSMUSG00000028439.4|Fam219a
GCTTCGATATCCGCATGCTAGATCTCATCCCCCCCAAGTCTGTGAACCCCACCTGCATGTGTTGTCAGGCCACTTCCTCCACCGCCTGCCACATTCAGTAGTGGGCGGGGTCGCCGCGGTGCACGGGGCGCTGACCTGGGCCCGGTGGGATGCAGCAGGAGAGACCCCTACCCTGCTGGTCCACTGGTCCCCAGCCCCGCGCCTCTTAGAGCCGCCAACCTCGTAACAGTCATTGCTTCCTCCTATGGTAGGACGTGTACCTCTGTGTGTTCAAGGAGCCCTCTTGCGGTCGCACTAGTG
>ENSMUSG00000028439.5|Fam219a
GCTTCGATATCCGCATGCTAATCCCCCCCAAGTCTGTGAACCCCACCTGCATGTGTTGTCAGGCCACTTCCTCCACCGCCTGCCACATTCAGTAGTGGGCGGGGTCGCCGCGGTGCACGGGGCGCTGACCTGGGCCCGGTGGGATGCAGCAGGAGAGACCCCTACCCTGCTGGTCCACTGGTCCCCAGCCCCGCGCCTCTTAGAGCCGCCAACCTCGTAACAGTCATTGCTTCCTCCTATGGTAGGACGTGTACCTCTGTGTGTTCAAGGAGCCGGAGAACTCTTGCGGTCGCACTAGTG
>ENSMUSG00000028439.6|Fam219a
GCTTCGATATCCGCATGCTACCCAAGTCTGTGAACCCCACCTGCATGTGTTGTCAGGCCACTTCCTCCACCGCCTGCCACATTCAGTAGTGGGCGGGGTCGCCGCGGTGCACGGGGCGCTGACCTGGGCCCGGTGGGATGCAGCAGGAGAGACCCCTACCCTGCTGGTCCACTGGTCCCCAGCCCCGCGCCTCTTAGAGCCGCCAACCTCGTAACAGTCATTGCTTCCTCCTATGGTAGGACGTGTACCTCTGTGTGTTCAAGGAGCCGGAGAAACCAAACTCTTGCGGTCGCACTAGTG
>ENSMUSG00000028439.7|Fam219a
GCTTCGATATCCGCATGCTATCTGTGAACCCCACCTGCATGTGTTGTCAGGCCACTTCCTCCACCGCCTGCCACATTCAGTAGTGGGCGGGGTCGCCGCGGTGCACGGGGCGCTGACCTGGGCCCGGTGGGATGCAGCAGGAGAGACCCCTACCCTGCTGGTCCACTGGTCCCCAGCCCCGCGCCTCTTAGAGCCGCCAACCTCGTAACAGTCATTGCTTCCTCCTATGGTAGGACGTGTACCTCTGTGTGTTCAAGGAGCCGGAGAAACCAAAACCGGGCTCTTGCGGTCGCACTAGTG
>ENSMUSG00000028439.8|Fam219a
GCTTCGATATCCGCATGCTAAACCCCACCTGCATGTGTTGTCAGGCCACTTCCTCCACCGCCTGCCACATTCAGTAGTGGGCGGGGTCGCCGCGGTGCACGGGGCGCTGACCTGGGCCCGGTGGGATGCAGCAGGAGAGACCCCTACCCTGCTGGTCCACTGGTCCCCAGCCCCGCGCCTCTTAGAGCCGCCAACCTCGTAACAGTCATTGCTTCCTCCTATGGTAGGACGTGTACCTCTGTGTGTTCAAGGAGCCGGAGAAACCAAAACCGGGTCTGTCCTCTTGCGGTCGCACTAGTG
>ENSMUSG00000028439.9|Fam219a
GCTTCGATATCCGCATGCTAACCTGCATGTGTTGTCAGGCCACTTCCTCCACCGCCTGCCACATTCAGTAGTGGGCGGGGTCGCCGCGGTGCACGGGGCGCTGACCTGGGCCCGGTGGGATGCAGCAGGAGAGACCCCTACCCTGCTGGTCCACTGGTCCCCAGCCCCGCGCCTCTTAGAGCCGCCAACCTCGTAACAGTCATTGCTTCCTCCTATGGTAGGACGTGTACCTCTGTGTGTTCAAGGAGCCGGAGAAACCAAAACCGGGTCTGTCTCCAGCCTCTTGCGGTCGCACTAGTG
>ENSMUSG00000028439.10|Fam219a
GCTTCGATATCCGCATGCTAATGTGTTGTCAGGCCACTTCCTCCACCGCCTGCCACATTCAGTAGTGGGCGGGGTCGCCGCGGTGCACGGGGCGCTGACCTGGGCCCGGTGGGATGCAGCAGGAGAGACCCCTACCCTGCTGGTCCACTGGTCCCCAGCCCCGCGCCTCTTAGAGCCGCCAACCTCGTAACAGTCATTGCTTCCTCCTATGGTAGGACGTGTACCTCTGTGTGTTCAAGGAGCCGGAGAAACCAAAACCGGGTCTGTCTCCAGCCCCGGGCTCTTGCGGTCGCACTAGTG
>ENSMUSG00000028439.11|Fam219a
GCTTCGATATCCGCATGCTATGTCAGGCCACTTCCTCCACCGCCTGCCACATTCAGTAGTGGGCGGGGTCGCCGCGGTGCACGGGGCGCTGACCTGGGCCCGGTGGGATGCAGCAGGAGAGACCCCTACCCTGCTGGTCCACTGGTCCCCAGCCCCGCGCCTCTTAGAGCCGCCAACCTCGTAACAGTCATTGCTTCCTCCTATGGTAGGACGTGTACCTCTGTGTGTTCAAGGAGCCGGAGAAACCAAAACCGGGTCTGTCTCCAGCCCCGGGGCTGAGCTCTTGCGGTCGCACTAGTG
>ENSMUSG00000028439.12|Fam219a
GCTTCGATATCCGCATGCTAGCCACTTCCTCCACCGCCTGCCACATTCAGTAGTGGGCGGGGTCGCCGCGGTGCACGGGGCGCTGACCTGGGCCCGGTGGGATGCAGCAGGAGAGACCCCTACCCTGCTGGTCCACTGGTCCCCAGCCCCGCGCCTCTTAGAGCCGCCAACCTCGTAACAGTCATTGCTTCCTCCTATGGTAGGACGTGTACCTCTGTGTGTTCAAGGAGCCGGAGAAACCAAAACCGGGTCTGTCTCCAGCCCCGGGGCTGAGGAGGGGCTCTTGCGGTCGCACTAGTG
>ENSMUSG00000028439.13|Fam219a
GCTTCGATATCCGCATGCTATCCTCCACCGCCTGCCACATTCAGTAGTGGGCGGGGTCGCCGCGGTGCACGGGGCGCTGACCTGGGCCCGGTGGGATGCAGCAGGAGAGACCCCTACCCTGCTGGTCCACTGGTCCCCAGCCCCGCGCCTCTTAGAGCCGCCAACCTCGTAACAGTCATTGCTTCCTCCTATGGTAGGACGTGTACCTCTGTGTGTTCAAGGAGCCGGAGAAACCAAAACCGGGTCTGTCTCCAGCCCCGGGGCTGAGGAGGGGTGGGCACTCTTGCGGTCGCACTAGTG
>ENSMUSG00000028439.14|Fam219a
GCTTCGATATCCGCATGCTAACCGCCTGCCACATTCAGTAGTGGGCGGGGTCGCCGCGGTGCACGGGGCGCTGACCTGGGCCCGGTGGGATGCAGCAGGAGAGACCCCTACCCTGCTGGTCCACTGGTCCCCAGCCCCGCGCCTCTTAGAGCCGCCAACCTCGTAACAGTCATTGCTTCCTCCTATGGTAGGACGTGTACCTCTGTGTGTTCAAGGAGCCGGAGAAACCAAAACCGGGTCTGTCTCCAGCCCCGGGGCTGAGGAGGGGTGGGCACTGTTTCTCTTGCGGTCGCACTAGTG
>ENSMUSG00000028439.15|Fam219a
GCTTCGATATCCGCATGCTATGCCACATTCAGTAGTGGGCGGGGTCGCCGCGGTGCACGGGGCGCTGACCTGGGCCCGGTGGGATGCAGCAGGAGAGACCCCTACCCTGCTGGTCCACTGGTCCCCAGCCCCGCGCCTCTTAGAGCCGCCAACCTCGTAACAGTCATTGCTTCCTCCTATGGTAGGACGTGTACCTCTGTGTGTTCAAGGAGCCGGAGAAACCAAAACCGGGTCTGTCTCCAGCCCCGGGGCTGAGGAGGGGTGGGCACTGTTTGTTCGGCTCTTGCGGTCGCACTAGTG
>ENSMUSG00000028439.16|Fam219a
GCTTCGATATCCGCATGCTAATTCAGTAGTGGGCGGGGTCGCCGCGGTGCACGGGGCGCTGACCTGGGCCCGGTGGGATGCAGCAGGAGAGACCCCTACCCTGCTGGTCCACTGGTCCCCAGCCCCGCGCCTCTTAGAGCCGCCAACCTCGTAACAGTCATTGCTTCCTCCTATGGTAGGACGTGTACCTCTGTGTGTTCAAGGAGCCGGAGAAACCAAAACCGGGTCTGTCTCCAGCCCCGGGGCTGAGGAGGGGTGGGCACTGTTTGTTCGGTTACTTCTCTTGCGGTCGCACTAGTG
>ENSMUSG00000028439.17|Fam219a
GCTTCGATATCCGCATGCTATAGTGGGCGGGGTCGCCGCGGTGCACGGGGCGCTGACCTGGGCCCGGTGGGATGCAGCAGGAGAGACCCCTACCCTGCTGGTCCACTGGTCCCCAGCCCCGCGCCTCTTAGAGCCGCCAACCTCGTAACAGTCATTGCTTCCTCCTATGGTAGGACGTGTACCTCTGTGTGTTCAAGGAGCCGGAGAAACCAAAACCGGGTCTGTCTCCAGCCCCGGGGCTGAGGAGGGGTGGGCACTGTTTGTTCGGTTACTTGGGGGGCTCTTGCGGTCGCACTAGTG
>ENSMUSG00000028439.18|Fam219a
GCTTCGATATCCGCATGCTAGCGGGGTCGCCGCGGTGCACGGGGCGCTGACCTGGGCCCGGTGGGATGCAGCAGGAGAGACCCCTACCCTGCTGGTCCACTGGTCCCCAGCCCCGCGCCTCTTAGAGCCGCCAACCTCGTAACAGTCATTGCTTCCTCCTATGGTAGGACGTGTACCTCTGTGTGTTCAAGGAGCCGGAGAAACCAAAACCGGGTCTGTCTCCAGCCCCGGGGCTGAGGAGGGGTGGGCACTGTTTGTTCGGTTACTTGGGGGGAACCACCTCTTGCGGTCGCACTAGTG
>ENSMUSG00000028439.19|Fam219a
GCTTCGATATCCGCATGCTATCGCCGCGGTGCACGGGGCGCTGACCTGGGCCCGGTGGGATGCAGCAGGAGAGACCCCTACCCTGCTGGTCCACTGGTCCCCAGCCCCGCGCCTCTTAGAGCCGCCAACCTCGTAACAGTCATTGCTTCCTCCTATGGTAGGACGTGTACCTCTGTGTGTTCAAGGAGCCGGAGAAACCAAAACCGGGTCTGTCTCCAGCCCCGGGGCTGAGGAGGGGTGGGCACTGTTTGTTCGGTTACTTGGGGGGAACCACACCCAACTCTTGCGGTCGCACTAGTG
>ENSMUSG00000028439.20|Fam219a
GCTTCGATATCCGCATGCTACGGTGCACGGGGCGCTGACCTGGGCCCGGTGGGATGCAGCAGGAGAGACCCCTACCCTGCTGGTCCACTGGTCCCCAGCCCCGCGCCTCTTAGAGCCGCCAACCTCGTAACAGTCATTGCTTCCTCCTATGGTAGGACGTGTACCTCTGTGTGTTCAAGGAGCCGGAGAAACCAAAACCGGGTCTGTCTCCAGCCCCGGGGCTGAGGAGGGGTGGGCACTGTTTGTTCGGTTACTTGGGGGGAACCACACCCAAGCACCCCTCTTGCGGTCGCACTAGTG
>ENSMUSG00000028439.21|Fam219a
GCTTCGATATCCGCATGCTAACGGGGCGCTGACCTGGGCCCGGTGGGATGCAGCAGGAGAGACCCCTACCCTGCTGGTCCACTGGTCCCCAGCCCCGCGCCTCTTAGAGCCGCCAACCTCGTAACAGTCATTGCTTCCTCCTATGGTAGGACGTGTACCTCTGTGTGTTCAAGGAGCCGGAGAAACCAAAACCGGGTCTGTCTCCAGCCCCGGGGCTGAGGAGGGGTGGGCACTGTTTGTTCGGTTACTTGGGGGGAACCACACCCAAGCACCCTGCCACCTCTTGCGGTCGCACTAGTG
>ENSMUSG00000028439.22|Fam219a
GCTTCGATATCCGCATGCTACGCTGACCTGGGCCCGGTGGGATGCAGCAGGAGAGACCCCTACCCTGCTGGTCCACTGGTCCCCAGCCCCGCGCCTCTTAGAGCCGCCAACCTCGTAACAGTCATTGCTTCCTCCTATGGTAGGACGTGTACCTCTGTGTGTTCAAGGAGCCGGAGAAACCAAAACCGGGTCTGTCTCCAGCCCCGGGGCTGAGGAGGGGTGGGCACTGTTTGTTCGGTTACTTGGGGGGAACCACACCCAAGCACCCTGCCACCTCTCCCTCTTGCGGTCGCACTAGTG
>ENSMUSG00000028439.23|Fam219a
GCTTCGATATCCGCATGCTACCTGGGCCCGGTGGGATGCAGCAGGAGAGACCCCTACCCTGCTGGTCCACTGGTCCCCAGCCCCGCGCCTCTTAGAGCCGCCAACCTCGTAACAGTCATTGCTTCCTCCTATGGTAGGACGTGTACCTCTGTGTGTTCAAGGAGCCGGAGAAACCAAAACCGGGTCTGTCTCCAGCCCCGGGGCTGAGGAGGGGTGGGCACTGTTTGTTCGGTTACTTGGGGGGAACCACACCCAAGCACCCTGCCACCTCTCCTATAGCCTCTTGCGGTCGCACTAGTG
>ENSMUSG00000028439.24|Fam219a
GCTTCGATATCCGCATGCTACCCGGTGGGATGCAGCAGGAGAGACCCCTACCCTGCTGGTCCACTGGTCCCCAGCCCCGCGCCTCTTAGAGCCGCCAACCTCGTAACAGTCATTGCTTCCTCCTATGGTAGGACGTGTACCTCTGTGTGTTCAAGGAGCCGGAGAAACCAAAACCGGGTCTGTCTCCAGCCCCGGGGCTGAGGAGGGGTGGGCACTGTTTGTTCGGTTACTTGGGGGGAACCACACCCAAGCACCCTGCCACCTCTCCTATAGCTGCAGTCTCTTGCGGTCGCACTAGTG
>ENSMUSG00000028439.25|Fam219a
GCTTCGATATCCGCATGCTAGGGATGCAGCAGGAGAGACCCCTACCCTGCTGGTCCACTGGTCCCCAGCCCCGCGCCTCTTAGAGCCGCCAACCTCGTAACAGTCATTGCTTCCTCCTATGGTAGGACGTGTACCTCTGTGTGTTCAAGGAGCCGGAGAAACCAAAACCGGGTCTGTCTCCAGCCCCGGGGCTGAGGAGGGGTGGGCACTGTTTGTTCGGTTACTTGGGGGGAACCACACCCAAGCACCCTGCCACCTCTCCTATAGCTGCAGTCAGGGGCTCTTGCGGTCGCACTAGTG
>ENSMUSG00000028439.26|Fam219a
GCTTCGATATCCGCATGCTACAGCAGGAGAGACCCCTACCCTGCTGGTCCACTGGTCCCCAGCCCCGCGCCTCTTAGAGCCGCCAACCTCGTAACAGTCATTGCTTCCTCCTATGGTAGGACGTGTACCTCTGTGTGTTCAAGGAGCCGGAGAAACCAAAACCGGGTCTGTCTCCAGCCCCGGGGCTGAGGAGGGGTGGGCACTGTTTGTTCGGTTACTTGGGGGGAACCACACCCAAGCACCCTGCCACCTCTCCTATAGCTGCAGTCAGGGGGGCAGCCTCTTGCGGTCGCACTAGTG
>ENSMUSG00000028439.27|Fam219a
GCTTCGATATCCGCATGCTAGAGAGACCCCTACCCTGCTGGTCCACTGGTCCCCAGCCCCGCGCCTCTTAGAGCCGCCAACCTCGTAACAGTCATTGCTTCCTCCTATGGTAGGACGTGTACCTCTGTGTGTTCAAGGAGCCGGAGAAACCAAAACCGGGTCTGTCTCCAGCCCCGGGGCTGAGGAGGGGTGGGCACTGTTTGTTCGGTTACTTGGGGGGAACCACACCCAAGCACCCTGCCACCTCTCCTATAGCTGCAGTCAGGGGGGCAGCACTGAACTCTTGCGGTCGCACTAGTG
>ENSMUSG00000028439.28|Fam219a
GCTTCGATATCCGCATGCTACCCCTACCCTGCTGGTCCACTGGTCCCCAGCCCCGCGCCTCTTAGAGCCGCCAACCTCGTAACAGTCATTGCTTCCTCCTATGGTAGGACGTGTACCTCTGTGTGTTCAAGGAGCCGGAGAAACCAAAACCGGGTCTGTCTCCAGCCCCGGGGCTGAGGAGGGGTGGGCACTGTTTGTTCGGTTACTTGGGGGGAACCACACCCAAGCACCCTGCCACCTCTCCTATAGCTGCAGTCAGGGGGGCAGCACTGAAGGCCAGCTCTTGCGGTCGCACTAGTG
>ENSMUSG00000028439.29|Fam219a
GCTTCGATATCCGCATGCTACCCTGCTGGTCCACTGGTCCCCAGCCCCGCGCCTCTTAGAGCCGCCAACCTCGTAACAGTCATTGCTTCCTCCTATGGTAGGACGTGTACCTCTGTGTGTTCAAGGAGCCGGAGAAACCAAAACCGGGTCTGTCTCCAGCCCCGGGGCTGAGGAGGGGTGGGCACTGTTTGTTCGGTTACTTGGGGGGAACCACACCCAAGCACCCTGCCACCTCTCCTATAGCTGCAGTCAGGGGGGCAGCACTGAAGGCCAGGAGGCCCTCTTGCGGTCGCACTAGTG
>ENSMUSG00000028439.30|Fam219a
GCTTCGATATCCGCATGCTATGGTCCACTGGTCCCCAGCCCCGCGCCTCTTAGAGCCGCCAACCTCGTAACAGTCATTGCTTCCTCCTATGGTAGGACGTGTACCTCTGTGTGTTCAAGGAGCCGGAGAAACCAAAACCGGGTCTGTCTCCAGCCCCGGGGCTGAGGAGGGGTGGGCACTGTTTGTTCGGTTACTTGGGGGGAACCACACCCAAGCACCCTGCCACCTCTCCTATAGCTGCAGTCAGGGGGGCAGCACTGAAGGCCAGGAGGCCAAATGTCTCTTGCGGTCGCACTAGTG
>ENSMUSG00000028439.31|Fam219a
GCTTCGATATCCGCATGCTAACTGGTCCCCAGCCCCGCGCCTCTTAGAGCCGCCAACCTCGTAACAGTCATTGCTTCCTCCTATGGTAGGACGTGTACCTCTGTGTGTTCAAGGAGCCGGAGAAACCAAAACCGGGTCTGTCTCCAGCCCCGGGGCTGAGGAGGGGTGGGCACTGTTTGTTCGGTTACTTGGGGGGAACCACACCCAAGCACCCTGCCACCTCTCCTATAGCTGCAGTCAGGGGGGCAGCACTGAAGGCCAGGAGGCCAAATGTAAGCGTCTCTTGCGGTCGCACTAGTG
>ENSMUSG00000028439.32|Fam219a
GCTTCGATATCCGCATGCTACCCCAGCCCCGCGCCTCTTAGAGCCGCCAACCTCGTAACAGTCATTGCTTCCTCCTATGGTAGGACGTGTACCTCTGTGTGTTCAAGGAGCCGGAGAAACCAAAACCGGGTCTGTCTCCAGCCCCGGGGCTGAGGAGGGGTGGGCACTGTTTGTTCGGTTACTTGGGGGGAACCACACCCAAGCACCCTGCCACCTCTCCTATAGCTGCAGTCAGGGGGGCAGCACTGAAGGCCAGGAGGCCAAATGTAAGCGTTGGGTGCTCTTGCGGTCGCACTAGTG
>ENSMUSG00000028439.33|Fam219a
GCTTCGATATCCGCATGCTACCCCGCGCCTCTTAGAGCCGCCAACCTCGTAACAGTCATTGCTTCCTCCTATGGTAGGACGTGTACCTCTGTGTGTTCAAGGAGCCGGAGAAACCAAAACCGGGTCTGTCTCCAGCCCCGGGGCTGAGGAGGGGTGGGCACTGTTTGTTCGGTTACTTGGGGGGAACCACACCCAAGCACCCTGCCACCTCTCCTATAGCTGCAGTCAGGGGGGCAGCACTGAAGGCCAGGAGGCCAAATGTAAGCGTTGGGTGAAGGGACTCTTGCGGTCGCACTAGTG
>ENSMUSG00000028439.34|Fam219a
GCTTCGATATCCGCATGCTAGCCTCTTAGAGCCGCCAACCTCGTAACAGTCATTGCTTCCTCCTATGGTAGGACGTGTACCTCTGTGTGTTCAAGGAGCCGGAGAAACCAAAACCGGGTCTGTCTCCAGCCCCGGGGCTGAGGAGGGGTGGGCACTGTTTGTTCGGTTACTTGGGGGGAACCACACCCAAGCACCCTGCCACCTCTCCTATAGCTGCAGTCAGGGGGGCAGCACTGAAGGCCAGGAGGCCAAATGTAAGCGTTGGGTGAAGGGATCACAGCTCTTGCGGTCGCACTAGTG
>ENSMUSG00000028439.35|Fam219a
GCTTCGATATCCGCATGCTATAGAGCCGCCAACCTCGTAACAGTCATTGCTTCCTCCTATGGTAGGACGTGTACCTCTGTGTGTTCAAGGAGCCGGAGAAACCAAAACCGGGTCTGTCTCCAGCCCCGGGGCTGAGGAGGGGTGGGCACTGTTTGTTCGGTTACTTGGGGGGAACCACACCCAAGCACCCTGCCACCTCTCCTATAGCTGCAGTCAGGGGGGCAGCACTGAAGGCCAGGAGGCCAAATGTAAGCGTTGGGTGAAGGGATCACAGGGCCGGCTCTTGCGGTCGCACTAGTG
>ENSMUSG00000028439.36|Fam219a
GCTTCGATATCCGCATGCTACGCCAACCTCGTAACAGTCATTGCTTCCTCCTATGGTAGGACGTGTACCTCTGTGTGTTCAAGGAGCCGGAGAAACCAAAACCGGGTCTGTCTCCAGCCCCGGGGCTGAGGAGGGGTGGGCACTGTTTGTTCGGTTACTTGGGGGGAACCACACCCAAGCACCCTGCCACCTCTCCTATAGCTGCAGTCAGGGGGGCAGCACTGAAGGCCAGGAGGCCAAATGTAAGCGTTGGGTGAAGGGATCACAGGGCCGGAAGGTTCTCTTGCGGTCGCACTAGTG
>ENSMUSG00000028439.37|Fam219a
GCTTCGATATCCGCATGCTACCTCGTAACAGTCATTGCTTCCTCCTATGGTAGGACGTGTACCTCTGTGTGTTCAAGGAGCCGGAGAAACCAAAACCGGGTCTGTCTCCAGCCCCGGGGCTGAGGAGGGGTGGGCACTGTTTGTTCGGTTACTTGGGGGGAACCACACCCAAGCACCCTGCCACCTCTCCTATAGCTGCAGTCAGGGGGGCAGCACTGAAGGCCAGGAGGCCAAATGTAAGCGTTGGGTGAAGGGATCACAGGGCCGGAAGGTTGGCCCCCTCTTGCGGTCGCACTAGTG
>ENSMUSG00000028439.38|Fam219a
GCTTCGATATCCGCATGCTAAACAGTCATTGCTTCCTCCTATGGTAGGACGTGTACCTCTGTGTGTTCAAGGAGCCGGAGAAACCAAAACCGGGTCTGTCTCCAGCCCCGGGGCTGAGGAGGGGTGGGCACTGTTTGTTCGGTTACTTGGGGGGAACCACACCCAAGCACCCTGCCACCTCTCCTATAGCTGCAGTCAGGGGGGCAGCACTGAAGGCCAGGAGGCCAAATGTAAGCGTTGGGTGAAGGGATCACAGGGCCGGAAGGTTGGCCCCAGCCAGCTCTTGCGGTCGCACTAGTG
>ENSMUSG00000028439.39|Fam219a
GCTTCGATATCCGCATGCTACATTGCTTCCTCCTATGGTAGGACGTGTACCTCTGTGTGTTCAAGGAGCCGGAGAAACCAAAACCGGGTCTGTCTCCAGCCCCGGGGCTGAGGAGGGGTGGGCACTGTTTGTTCGGTTACTTGGGGGGAACCACACCCAAGCACCCTGCCACCTCTCCTATAGCTGCAGTCAGGGGGGCAGCACTGAAGGCCAGGAGGCCAAATGTAAGCGTTGGGTGAAGGGATCACAGGGCCGGAAGGTTGGCCCCAGCCAGTGAAGCCTCTTGCGGTCGCACTAGTG
>ENSMUSG00000028439.40|Fam219a
GCTTCGATATCCGCATGCTATTCCTCCTATGGTAGGACGTGTACCTCTGTGTGTTCAAGGAGCCGGAGAAACCAAAACCGGGTCTGTCTCCAGCCCCGGGGCTGAGGAGGGGTGGGCACTGTTTGTTCGGTTACTTGGGGGGAACCACACCCAAGCACCCTGCCACCTCTCCTATAGCTGCAGTCAGGGGGGCAGCACTGAAGGCCAGGAGGCCAAATGTAAGCGTTGGGTGAAGGGATCACAGGGCCGGAAGGTTGGCCCCAGCCAGTGAAGCCATGAACTCTTGCGGTCGCACTAGTG
>ENSMUSG00000028439.41|Fam219a
GCTTCGATATCCGCATGCTACTATGGTAGGACGTGTACCTCTGTGTGTTCAAGGAGCCGGAGAAACCAAAACCGGGTCTGTCTCCAGCCCCGGGGCTGAGGAGGGGTGGGCACTGTTTGTTCGGTTACTTGGGGGGAACCACACCCAAGCACCCTGCCACCTCTCCTATAGCTGCAGTCAGGGGGGCAGCACTGAAGGCCAGGAGGCCAAATGTAAGCGTTGGGTGAAGGGATCACAGGGCCGGAAGGTTGGCCCCAGCCAGTGAAGCCATGAATCCCCCCTCTTGCGGTCGCACTAGTG
>ENSMUSG00000028439.42|Fam219a
GCTTCGATATCCGCATGCTATAGGACGTGTACCTCTGTGTGTTCAAGGAGCCGGAGAAACCAAAACCGGGTCTGTCTCCAGCCCCGGGGCTGAGGAGGGGTGGGCACTGTTTGTTCGGTTACTTGGGGGGAACCACACCCAAGCACCCTGCCACCTCTCCTATAGCTGCAGTCAGGGGGGCAGCACTGAAGGCCAGGAGGCCAAATGTAAGCGTTGGGTGAAGGGATCACAGGGCCGGAAGGTTGGCCCCAGCCAGTGAAGCCATGAATCCCCCCCAAGCCTCTTGCGGTCGCACTAGTG
>ENSMUSG00000028439.43|Fam219a
GCTTCGATATCCGCATGCTAGTGTACCTCTGTGTGTTCAAGGAGCCGGAGAAACCAAAACCGGGTCTGTCTCCAGCCCCGGGGCTGAGGAGGGGTGGGCACTGTTTGTTCGGTTACTTGGGGGGAACCACACCCAAGCACCCTGCCACCTCTCCTATAGCTGCAGTCAGGGGGGCAGCACTGAAGGCCAGGAGGCCAAATGTAAGCGTTGGGTGAAGGGATCACAGGGCCGGAAGGTTGGCCCCAGCCAGTGAAGCCATGAATCCCCCCCAAGCCCGGCTCTCTTGCGGTCGCACTAGTG
>ENSMUSG00000028439.44|Fam219a
GCTTCGATATCCGCATGCTACTCTGTGTGTTCAAGGAGCCGGAGAAACCAAAACCGGGTCTGTCTCCAGCCCCGGGGCTGAGGAGGGGTGGGCACTGTTTGTTCGGTTACTTGGGGGGAACCACACCCAAGCACCCTGCCACCTCTCCTATAGCTGCAGTCAGGGGGGCAGCACTGAAGGCCAGGAGGCCAAATGTAAGCGTTGGGTGAAGGGATCACAGGGCCGGAAGGTTGGCCCCAGCCAGTGAAGCCATGAATCCCCCCCAAGCCCGGCTTGGAAACTCTTGCGGTCGCACTAGTG
>ENSMUSG00000028439.45|Fam219a
GCTTCGATATCCGCATGCTAGTGTTCAAGGAGCCGGAGAAACCAAAACCGGGTCTGTCTCCAGCCCCGGGGCTGAGGAGGGGTGGGCACTGTTTGTTCGGTTACTTGGGGGGAACCACACCCAAGCACCCTGCCACCTCTCCTATAGCTGCAGTCAGGGGGGCAGCACTGAAGGCCAGGAGGCCAAATGTAAGCGTTGGGTGAAGGGATCACAGGGCCGGAAGGTTGGCCCCAGCCAGTGAAGCCATGAATCCCCCCCAAGCCCGGCTTGGAAAGGAAGGCTCTTGCGGTCGCACTAGTG
>ENSMUSG00000028439.46|Fam219a
GCTTCGATATCCGCATGCTAAAGGAGCCGGAGAAACCAAAACCGGGTCTGTCTCCAGCCCCGGGGCTGAGGAGGGGTGGGCACTGTTTGTTCGGTTACTTGGGGGGAACCACACCCAAGCACCCTGCCACCTCTCCTATAGCTGCAGTCAGGGGGGCAGCACTGAAGGCCAGGAGGCCAAATGTAAGCGTTGGGTGAAGGGATCACAGGGCCGGAAGGTTGGCCCCAGCCAGTGAAGCCATGAATCCCCCCCAAGCCCGGCTTGGAAAGGAAGGAAAGGGCTCTTGCGGTCGCACTAGTG
>ENSMUSG00000028439.47|Fam219a
GCTTCGATATCCGCATGCTACCGGAGAAACCAAAACCGGGTCTGTCTCCAGCCCCGGGGCTGAGGAGGGGTGGGCACTGTTTGTTCGGTTACTTGGGGGGAACCACACCCAAGCACCCTGCCACCTCTCCTATAGCTGCAGTCAGGGGGGCAGCACTGAAGGCCAGGAGGCCAAATGTAAGCGTTGGGTGAAGGGATCACAGGGCCGGAAGGTTGGCCCCAGCCAGTGAAGCCATGAATCCCCCCCAAGCCCGGCTTGGAAAGGAAGGAAAGGGGTTTTGCTCTTGCGGTCGCACTAGTG
>ENSMUSG00000028439.48|Fam219a
GCTTCGATATCCGCATGCTAAAACCAAAACCGGGTCTGTCTCCAGCCCCGGGGCTGAGGAGGGGTGGGCACTGTTTGTTCGGTTACTTGGGGGGAACCACACCCAAGCACCCTGCCACCTCTCCTATAGCTGCAGTCAGGGGGGCAGCACTGAAGGCCAGGAGGCCAAATGTAAGCGTTGGGTGAAGGGATCACAGGGCCGGAAGGTTGGCCCCAGCCAGTGAAGCCATGAATCCCCCCCAAGCCCGGCTTGGAAAGGAAGGAAAGGGGTTTTGAGAAGACTCTTGCGGTCGCACTAGTG
>ENSMUSG00000028439.49|Fam219a
GCTTCGATATCCGCATGCTAAAACCGGGTCTGTCTCCAGCCCCGGGGCTGAGGAGGGGTGGGCACTGTTTGTTCGGTTACTTGGGGGGAACCACACCCAAGCACCCTGCCACCTCTCCTATAGCTGCAGTCAGGGGGGCAGCACTGAAGGCCAGGAGGCCAAATGTAAGCGTTGGGTGAAGGGATCACAGGGCCGGAAGGTTGGCCCCAGCCAGTGAAGCCATGAATCCCCCCCAAGCCCGGCTTGGAAAGGAAGGAAAGGGGTTTTGAGAAGAAAAGGACTCTTGCGGTCGCACTAGTG
>ENSMUSG00000028439.50|Fam219a
GCTTCGATATCCGCATGCTAGGTCTGTCTCCAGCCCCGGGGCTGAGGAGGGGTGGGCACTGTTTGTTCGGTTACTTGGGGGGAACCACACCCAAGCACCCTGCCACCTCTCCTATAGCTGCAGTCAGGGGGGCAGCACTGAAGGCCAGGAGGCCAAATGTAAGCGTTGGGTGAAGGGATCACAGGGCCGGAAGGTTGGCCCCAGCCAGTGAAGCCATGAATCCCCCCCAAGCCCGGCTTGGAAAGGAAGGAAAGGGGTTTTGAGAAGAAAAGGATCCAAGCTCTTGCGGTCGCACTAGTG
>ENSMUSG00000028439.51|Fam219a
GCTTCGATATCCGCATGCTATCTCCAGCCCCGGGGCTGAGGAGGGGTGGGCACTGTTTGTTCGGTTACTTGGGGGGAACCACACCCAAGCACCCTGCCACCTCTCCTATAGCTGCAGTCAGGGGGGCAGCACTGAAGGCCAGGAGGCCAAATGTAAGCGTTGGGTGAAGGGATCACAGGGCCGGAAGGTTGGCCCCAGCCAGTGAAGCCATGAATCCCCCCCAAGCCCGGCTTGGAAAGGAAGGAAAGGGGTTTTGAGAAGAAAAGGATCCAAGCAATGGCTCTTGCGGTCGCACTAGTG
>ENSMUSG00000028439.52|Fam219a
GCTTCGATATCCGCATGCTAGCCCCGGGGCTGAGGAGGGGTGGGCACTGTTTGTTCGGTTACTTGGGGGGAACCACACCCAAGCACCCTGCCACCTCTCCTATAGCTGCAGTCAGGGGGGCAGCACTGAAGGCCAGGAGGCCAAATGTAAGCGTTGGGTGAAGGGATCACAGGGCCGGAAGGTTGGCCCCAGCCAGTGAAGCCATGAATCCCCCCCAAGCCCGGCTTGGAAAGGAAGGAAAGGGGTTTTGAGAAGAAAAGGATCCAAGCAATGGGGGCAGCTCTTGCGGTCGCACTAGTG
>ENSMUSG00000028439.53|Fam219a
GCTTCGATATCCGCATGCTAGGGCTGAGGAGGGGTGGGCACTGTTTGTTCGGTTACTTGGGGGGAACCACACCCAAGCACCCTGCCACCTCTCCTATAGCTGCAGTCAGGGGGGCAGCACTGAAGGCCAGGAGGCCAAATGTAAGCGTTGGGTGAAGGGATCACAGGGCCGGAAGGTTGGCCCCAGCCAGTGAAGCCATGAATCCCCCCCAAGCCCGGCTTGGAAAGGAAGGAAAGGGGTTTTGAGAAGAAAAGGATCCAAGCAATGGGGGCAGTTCTCACTCTTGCGGTCGCACTAGTG
>ENSMUSG00000028439.54|Fam219a
GCTTCGATATCCGCATGCTAAGGAGGGGTGGGCACTGTTTGTTCGGTTACTTGGGGGGAACCACACCCAAGCACCCTGCCACCTCTCCTATAGCTGCAGTCAGGGGGGCAGCACTGAAGGCCAGGAGGCCAAATGTAAGCGTTGGGTGAAGGGATCACAGGGCCGGAAGGTTGGCCCCAGCCAGTGAAGCCATGAATCCCCCCCAAGCCCGGCTTGGAAAGGAAGGAAAGGGGTTTTGAGAAGAAAAGGATCCAAGCAATGGGGGCAGTTCTCACACCTCCTCTTGCGGTCGCACTAGTG
>ENSMUSG00000028439.55|Fam219a
GCTTCGATATCCGCATGCTAGGTGGGCACTGTTTGTTCGGTTACTTGGGGGGAACCACACCCAAGCACCCTGCCACCTCTCCTATAGCTGCAGTCAGGGGGGCAGCACTGAAGGCCAGGAGGCCAAATGTAAGCGTTGGGTGAAGGGATCACAGGGCCGGAAGGTTGGCCCCAGCCAGTGAAGCCATGAATCCCCCCCAAGCCCGGCTTGGAAAGGAAGGAAAGGGGTTTTGAGAAGAAAAGGATCCAAGCAATGGGGGCAGTTCTCACACCTCAGAGCCCTCTTGCGGTCGCACTAGTG
>ENSMUSG00000028439.56|Fam219a
GCTTCGATATCCGCATGCTACACTGTTTGTTCGGTTACTTGGGGGGAACCACACCCAAGCACCCTGCCACCTCTCCTATAGCTGCAGTCAGGGGGGCAGCACTGAAGGCCAGGAGGCCAAATGTAAGCGTTGGGTGAAGGGATCACAGGGCCGGAAGGTTGGCCCCAGCCAGTGAAGCCATGAATCCCCCCCAAGCCCGGCTTGGAAAGGAAGGAAAGGGGTTTTGAGAAGAAAAGGATCCAAGCAATGGGGGCAGTTCTCACACCTCAGAGCCCCTCTCCTCTTGCGGTCGCACTAGTG
>ENSMUSG00000028439.57|Fam219a
GCTTCGATATCCGCATGCTATTGTTCGGTTACTTGGGGGGAACCACACCCAAGCACCCTGCCACCTCTCCTATAGCTGCAGTCAGGGGGGCAGCACTGAAGGCCAGGAGGCCAAATGTAAGCGTTGGGTGAAGGGATCACAGGGCCGGAAGGTTGGCCCCAGCCAGTGAAGCCATGAATCCCCCCCAAGCCCGGCTTGGAAAGGAAGGAAAGGGGTTTTGAGAAGAAAAGGATCCAAGCAATGGGGGCAGTTCTCACACCTCAGAGCCCCTCTCCCCAAACTCTTGCGGTCGCACTAGTG
>ENSMUSG00000028439.58|Fam219a
GCTTCGATATCCGCATGCTAGGTTACTTGGGGGGAACCACACCCAAGCACCCTGCCACCTCTCCTATAGCTGCAGTCAGGGGGGCAGCACTGAAGGCCAGGAGGCCAAATGTAAGCGTTGGGTGAAGGGATCACAGGGCCGGAAGGTTGGCCCCAGCCAGTGAAGCCATGAATCCCCCCCAAGCCCGGCTTGGAAAGGAAGGAAAGGGGTTTTGAGAAGAAAAGGATCCAAGCAATGGGGGCAGTTCTCACACCTCAGAGCCCCTCTCCCCAAACCCTGTCTCTTGCGGTCGCACTAGTG
>ENSMUSG00000028439.59|Fam219a
GCTTCGATATCCGCATGCTATTGGGGGGAACCACACCCAAGCACCCTGCCACCTCTCCTATAGCTGCAGTCAGGGGGGCAGCACTGAAGGCCAGGAGGCCAAATGTAAGCGTTGGGTGAAGGGATCACAGGGCCGGAAGGTTGGCCCCAGCCAGTGAAGCCATGAATCCCCCCCAAGCCCGGCTTGGAAAGGAAGGAAAGGGGTTTTGAGAAGAAAAGGATCCAAGCAATGGGGGCAGTTCTCACACCTCAGAGCCCCTCTCCCCAAACCCTGTGCCAGCCTCTTGCGGTCGCACTAGTG
>ENSMUSG00000028439.60|Fam219a
GCTTCGATATCCGCATGCTAGGAACCACACCCAAGCACCCTGCCACCTCTCCTATAGCTGCAGTCAGGGGGGCAGCACTGAAGGCCAGGAGGCCAAATGTAAGCGTTGGGTGAAGGGATCACAGGGCCGGAAGGTTGGCCCCAGCCAGTGAAGCCATGAATCCCCCCCAAGCCCGGCTTGGAAAGGAAGGAAAGGGGTTTTGAGAAGAAAAGGATCCAAGCAATGGGGGCAGTTCTCACACCTCAGAGCCCCTCTCCCCAAACCCTGTGCCAGCCCATATCTCTTGCGGTCGCACTAGTG
>ENSMUSG00000028439.61|Fam219a
GCTTCGATATCCGCATGCTAACACCCAAGCACCCTGCCACCTCTCCTATAGCTGCAGTCAGGGGGGCAGCACTGAAGGCCAGGAGGCCAAATGTAAGCGTTGGGTGAAGGGATCACAGGGCCGGAAGGTTGGCCCCAGCCAGTGAAGCCATGAATCCCCCCCAAGCCCGGCTTGGAAAGGAAGGAAAGGGGTTTTGAGAAGAAAAGGATCCAAGCAATGGGGGCAGTTCTCACACCTCAGAGCCCCTCTCCCCAAACCCTGTGCCAGCCCATATACCTATCTCTTGCGGTCGCACTAGTG
>ENSMUSG00000028439.62|Fam219a
GCTTCGATATCCGCATGCTAAAGCACCCTGCCACCTCTCCTATAGCTGCAGTCAGGGGGGCAGCACTGAAGGCCAGGAGGCCAAATGTAAGCGTTGGGTGAAGGGATCACAGGGCCGGAAGGTTGGCCCCAGCCAGTGAAGCCATGAATCCCCCCCAAGCCCGGCTTGGAAAGGAAGGAAAGGGGTTTTGAGAAGAAAAGGATCCAAGCAATGGGGGCAGTTCTCACACCTCAGAGCCCCTCTCCCCAAACCCTGTGCCAGCCCATATACCTATTTGTGTCTCTTGCGGTCGCACTAGTG
>ENSMUSG00000028439.63|Fam219a
GCTTCGATATCCGCATGCTACCTGCCACCTCTCCTATAGCTGCAGTCAGGGGGGCAGCACTGAAGGCCAGGAGGCCAAATGTAAGCGTTGGGTGAAGGGATCACAGGGCCGGAAGGTTGGCCCCAGCCAGTGAAGCCATGAATCCCCCCCAAGCCCGGCTTGGAAAGGAAGGAAAGGGGTTTTGAGAAGAAAAGGATCCAAGCAATGGGGGCAGTTCTCACACCTCAGAGCCCCTCTCCCCAAACCCTGTGCCAGCCCATATACCTATTTGTGTTTTCCCCTCTTGCGGTCGCACTAGTG
>ENSMUSG00000028439.64|Fam219a
GCTTCGATATCCGCATGCTAACCTCTCCTATAGCTGCAGTCAGGGGGGCAGCACTGAAGGCCAGGAGGCCAAATGTAAGCGTTGGGTGAAGGGATCACAGGGCCGGAAGGTTGGCCCCAGCCAGTGAAGCCATGAATCCCCCCCAAGCCCGGCTTGGAAAGGAAGGAAAGGGGTTTTGAGAAGAAAAGGATCCAAGCAATGGGGGCAGTTCTCACACCTCAGAGCCCCTCTCCCCAAACCCTGTGCCAGCCCATATACCTATTTGTGTTTTCCCCTCATCCTCTTGCGGTCGCACTAGTG
>ENSMUSG00000028439.65|Fam219a
GCTTCGATATCCGCATGCTACCTATAGCTGCAGTCAGGGGGGCAGCACTGAAGGCCAGGAGGCCAAATGTAAGCGTTGGGTGAAGGGATCACAGGGCCGGAAGGTTGGCCCCAGCCAGTGAAGCCATGAATCCCCCCCAAGCCCGGCTTGGAAAGGAAGGAAAGGGGTTTTGAGAAGAAAAGGATCCAAGCAATGGGGGCAGTTCTCACACCTCAGAGCCCCTCTCCCCAAACCCTGTGCCAGCCCATATACCTATTTGTGTTTTCCCCTCATCTCCAGACTCTTGCGGTCGCACTAGTG
>ENSMUSG00000028439.66|Fam219a
GCTTCGATATCCGCATGCTAGCTGCAGTCAGGGGGGCAGCACTGAAGGCCAGGAGGCCAAATGTAAGCGTTGGGTGAAGGGATCACAGGGCCGGAAGGTTGGCCCCAGCCAGTGAAGCCATGAATCCCCCCCAAGCCCGGCTTGGAAAGGAAGGAAAGGGGTTTTGAGAAGAAAAGGATCCAAGCAATGGGGGCAGTTCTCACACCTCAGAGCCCCTCTCCCCAAACCCTGTGCCAGCCCATATACCTATTTGTGTTTTCCCCTCATCTCCAGATGGGAACTCTTGCGGTCGCACTAGTG
>ENSMUSG00000028439.67|Fam219a
GCTTCGATATCCGCATGCTAGTCAGGGGGGCAGCACTGAAGGCCAGGAGGCCAAATGTAAGCGTTGGGTGAAGGGATCACAGGGCCGGAAGGTTGGCCCCAGCCAGTGAAGCCATGAATCCCCCCCAAGCCCGGCTTGGAAAGGAAGGAAAGGGGTTTTGAGAAGAAAAGGATCCAAGCAATGGGGGCAGTTCTCACACCTCAGAGCCCCTCTCCCCAAACCCTGTGCCAGCCCATATACCTATTTGTGTTTTCCCCTCATCTCCAGATGGGAAGCCTGGCTCTTGCGGTCGCACTAGTG
>ENSMUSG00000028439.68|Fam219a
GCTTCGATATCCGCATGCTAGGGGCAGCACTGAAGGCCAGGAGGCCAAATGTAAGCGTTGGGTGAAGGGATCACAGGGCCGGAAGGTTGGCCCCAGCCAGTGAAGCCATGAATCCCCCCCAAGCCCGGCTTGGAAAGGAAGGAAAGGGGTTTTGAGAAGAAAAGGATCCAAGCAATGGGGGCAGTTCTCACACCTCAGAGCCCCTCTCCCCAAACCCTGTGCCAGCCCATATACCTATTTGTGTTTTCCCCTCATCTCCAGATGGGAAGCCTGGCAGCGCCTCTTGCGGTCGCACTAGTG
>ENSMUSG00000028439.69|Fam219a
GCTTCGATATCCGCATGCTAGCACTGAAGGCCAGGAGGCCAAATGTAAGCGTTGGGTGAAGGGATCACAGGGCCGGAAGGTTGGCCCCAGCCAGTGAAGCCATGAATCCCCCCCAAGCCCGGCTTGGAAAGGAAGGAAAGGGGTTTTGAGAAGAAAAGGATCCAAGCAATGGGGGCAGTTCTCACACCTCAGAGCCCCTCTCCCCAAACCCTGTGCCAGCCCATATACCTATTTGTGTTTTCCCCTCATCTCCAGATGGGAAGCCTGGCAGCGCTGTCCACTCTTGCGGTCGCACTAGTG
>ENSMUSG00000028439.70|Fam219a
GCTTCGATATCCGCATGCTAAAGGCCAGGAGGCCAAATGTAAGCGTTGGGTGAAGGGATCACAGGGCCGGAAGGTTGGCCCCAGCCAGTGAAGCCATGAATCCCCCCCAAGCCCGGCTTGGAAAGGAAGGAAAGGGGTTTTGAGAAGAAAAGGATCCAAGCAATGGGGGCAGTTCTCACACCTCAGAGCCCCTCTCCCCAAACCCTGTGCCAGCCCATATACCTATTTGTGTTTTCCCCTCATCTCCAGATGGGAAGCCTGGCAGCGCTGTCCAAAGGGACTCTTGCGGTCGCACTAGTG
>ENSMUSG00000028439.71|Fam219a
GCTTCGATATCCGCATGCTAAGGAGGCCAAATGTAAGCGTTGGGTGAAGGGATCACAGGGCCGGAAGGTTGGCCCCAGCCAGTGAAGCCATGAATCCCCCCCAAGCCCGGCTTGGAAAGGAAGGAAAGGGGTTTTGAGAAGAAAAGGATCCAAGCAATGGGGGCAGTTCTCACACCTCAGAGCCCCTCTCCCCAAACCCTGTGCCAGCCCATATACCTATTTGTGTTTTCCCCTCATCTCCAGATGGGAAGCCTGGCAGCGCTGTCCAAAGGGATACTGTCTCTTGCGGTCGCACTAGTG
>ENSMUSG00000028439.72|Fam219a
GCTTCGATATCCGCATGCTACCAAATGTAAGCGTTGGGTGAAGGGATCACAGGGCCGGAAGGTTGGCCCCAGCCAGTGAAGCCATGAATCCCCCCCAAGCCCGGCTTGGAAAGGAAGGAAAGGGGTTTTGAGAAGAAAAGGATCCAAGCAATGGGGGCAGTTCTCACACCTCAGAGCCCCTCTCCCCAAACCCTGTGCCAGCCCATATACCTATTTGTGTTTTCCCCTCATCTCCAGATGGGAAGCCTGGCAGCGCTGTCCAAAGGGATACTGTCTCTCCCTCTTGCGGTCGCACTAGTG
>ENSMUSG00000028439.73|Fam219a
GCTTCGATATCCGCATGCTAGTAAGCGTTGGGTGAAGGGATCACAGGGCCGGAAGGTTGGCCCCAGCCAGTGAAGCCATGAATCCCCCCCAAGCCCGGCTTGGAAAGGAAGGAAAGGGGTTTTGAGAAGAAAAGGATCCAAGCAATGGGGGCAGTTCTCACACCTCAGAGCCCCTCTCCCCAAACCCTGTGCCAGCCCATATACCTATTTGTGTTTTCCCCTCATCTCCAGATGGGAAGCCTGGCAGCGCTGTCCAAAGGGATACTGTCTCTCCATTAGACTCTTGCGGTCGCACTAGTG
>ENSMUSG00000028439.74|Fam219a
GCTTCGATATCCGCATGCTAGTTGGGTGAAGGGATCACAGGGCCGGAAGGTTGGCCCCAGCCAGTGAAGCCATGAATCCCCCCCAAGCCCGGCTTGGAAAGGAAGGAAAGGGGTTTTGAGAAGAAAAGGATCCAAGCAATGGGGGCAGTTCTCACACCTCAGAGCCCCTCTCCCCAAACCCTGTGCCAGCCCATATACCTATTTGTGTTTTCCCCTCATCTCCAGATGGGAAGCCTGGCAGCGCTGTCCAAAGGGATACTGTCTCTCCATTAGATAACTCCTCTTGCGGTCGCACTAGTG
>ENSMUSG00000028439.75|Fam219a
GCTTCGATATCCGCATGCTATGAAGGGATCACAGGGCCGGAAGGTTGGCCCCAGCCAGTGAAGCCATGAATCCCCCCCAAGCCCGGCTTGGAAAGGAAGGAAAGGGGTTTTGAGAAGAAAAGGATCCAAGCAATGGGGGCAGTTCTCACACCTCAGAGCCCCTCTCCCCAAACCCTGTGCCAGCCCATATACCTATTTGTGTTTTCCCCTCATCTCCAGATGGGAAGCCTGGCAGCGCTGTCCAAAGGGATACTGTCTCTCCATTAGATAACTCCTTCCACTCTTGCGGTCGCACTAGTG
>ENSMUSG00000028439.76|Fam219a
GCTTCGATATCCGCATGCTAGATCACAGGGCCGGAAGGTTGGCCCCAGCCAGTGAAGCCATGAATCCCCCCCAAGCCCGGCTTGGAAAGGAAGGAAAGGGGTTTTGAGAAGAAAAGGATCCAAGCAATGGGGGCAGTTCTCACACCTCAGAGCCCCTCTCCCCAAACCCTGTGCCAGCCCATATACCTATTTGTGTTTTCCCCTCATCTCCAGATGGGAAGCCTGGCAGCGCTGTCCAAAGGGATACTGTCTCTCCATTAGATAACTCCTTCCACTGTCTCTCTTGCGGTCGCACTAGTG
>ENSMUSG00000028439.77|Fam219a
GCTTCGATATCCGCATGCTAAGGGCCGGAAGGTTGGCCCCAGCCAGTGAAGCCATGAATCCCCCCCAAGCCCGGCTTGGAAAGGAAGGAAAGGGGTTTTGAGAAGAAAAGGATCCAAGCAATGGGGGCAGTTCTCACACCTCAGAGCCCCTCTCCCCAAACCCTGTGCCAGCCCATATACCTATTTGTGTTTTCCCCTCATCTCCAGATGGGAAGCCTGGCAGCGCTGTCCAAAGGGATACTGTCTCTCCATTAGATAACTCCTTCCACTGTCTCCCTCCCTCTTGCGGTCGCACTAGTG
>ENSMUSG00000028439.78|Fam219a
GCTTCGATATCCGCATGCTAGGAAGGTTGGCCCCAGCCAGTGAAGCCATGAATCCCCCCCAAGCCCGGCTTGGAAAGGAAGGAAAGGGGTTTTGAGAAGAAAAGGATCCAAGCAATGGGGGCAGTTCTCACACCTCAGAGCCCCTCTCCCCAAACCCTGTGCCAGCCCATATACCTATTTGTGTTTTCCCCTCATCTCCAGATGGGAAGCCTGGCAGCGCTGTCCAAAGGGATACTGTCTCTCCATTAGATAACTCCTTCCACTGTCTCCCTCCCCCGCTCTCTTGCGGTCGCACTAGTG
>ENSMUSG00000028439.79|Fam219a
GCTTCGATATCCGCATGCTATTGGCCCCAGCCAGTGAAGCCATGAATCCCCCCCAAGCCCGGCTTGGAAAGGAAGGAAAGGGGTTTTGAGAAGAAAAGGATCCAAGCAATGGGGGCAGTTCTCACACCTCAGAGCCCCTCTCCCCAAACCCTGTGCCAGCCCATATACCTATTTGTGTTTTCCCCTCATCTCCAGATGGGAAGCCTGGCAGCGCTGTCCAAAGGGATACTGTCTCTCCATTAGATAACTCCTTCCACTGTCTCCCTCCCCCGCTTTCTTACTCTTGCGGTCGCACTAGTG
>ENSMUSG00000028439.80|Fam219a
GCTTCGATATCCGCATGCTACCAGCCAGTGAAGCCATGAATCCCCCCCAAGCCCGGCTTGGAAAGGAAGGAAAGGGGTTTTGAGAAGAAAAGGATCCAAGCAATGGGGGCAGTTCTCACACCTCAGAGCCCCTCTCCCCAAACCCTGTGCCAGCCCATATACCTATTTGTGTTTTCCCCTCATCTCCAGATGGGAAGCCTGGCAGCGCTGTCCAAAGGGATACTGTCTCTCCATTAGATAACTCCTTCCACTGTCTCCCTCCCCCGCTTTCTTACTTTCTCTCTTGCGGTCGCACTAGTG
>ENSMUSG00000028439.81|Fam219a
GCTTCGATATCCGCATGCTAAGTGAAGCCATGAATCCCCCCCAAGCCCGGCTTGGAAAGGAAGGAAAGGGGTTTTGAGAAGAAAAGGATCCAAGCAATGGGGGCAGTTCTCACACCTCAGAGCCCCTCTCCCCAAACCCTGTGCCAGCCCATATACCTATTTGTGTTTTCCCCTCATCTCCAGATGGGAAGCCTGGCAGCGCTGTCCAAAGGGATACTGTCTCTCCATTAGATAACTCCTTCCACTGTCTCCCTCCCCCGCTTTCTTACTTTCTGAGGGTCTCTTGCGGTCGCACTAGTG
>ENSMUSG00000028439.82|Fam219a
GCTTCGATATCCGCATGCTAGCCATGAATCCCCCCCAAGCCCGGCTTGGAAAGGAAGGAAAGGGGTTTTGAGAAGAAAAGGATCCAAGCAATGGGGGCAGTTCTCACACCTCAGAGCCCCTCTCCCCAAACCCTGTGCCAGCCCATATACCTATTTGTGTTTTCCCCTCATCTCCAGATGGGAAGCCTGGCAGCGCTGTCCAAAGGGATACTGTCTCTCCATTAGATAACTCCTTCCACTGTCTCCCTCCCCCGCTTTCTTACTTTCTGAGGGTTGGGAACTCTTGCGGTCGCACTAGTG
>ENSMUSG00000028439.83|Fam219a
GCTTCGATATCCGCATGCTAAATCCCCCCCAAGCCCGGCTTGGAAAGGAAGGAAAGGGGTTTTGAGAAGAAAAGGATCCAAGCAATGGGGGCAGTTCTCACACCTCAGAGCCCCTCTCCCCAAACCCTGTGCCAGCCCATATACCTATTTGTGTTTTCCCCTCATCTCCAGATGGGAAGCCTGGCAGCGCTGTCCAAAGGGATACTGTCTCTCCATTAGATAACTCCTTCCACTGTCTCCCTCCCCCGCTTTCTTACTTTCTGAGGGTTGGGAAGGTAAGCTCTTGCGGTCGCACTAGTG
>ENSMUSG00000028439.84|Fam219a
GCTTCGATATCCGCATGCTACCCCAAGCCCGGCTTGGAAAGGAAGGAAAGGGGTTTTGAGAAGAAAAGGATCCAAGCAATGGGGGCAGTTCTCACACCTCAGAGCCCCTCTCCCCAAACCCTGTGCCAGCCCATATACCTATTTGTGTTTTCCCCTCATCTCCAGATGGGAAGCCTGGCAGCGCTGTCCAAAGGGATACTGTCTCTCCATTAGATAACTCCTTCCACTGTCTCCCTCCCCCGCTTTCTTACTTTCTGAGGGTTGGGAAGGTAAGATGGGCCTCTTGCGGTCGCACTAGTG
>ENSMUSG00000028439.85|Fam219a
GCTTCGATATCCGCATGCTAGCCCGGCTTGGAAAGGAAGGAAAGGGGTTTTGAGAAGAAAAGGATCCAAGCAATGGGGGCAGTTCTCACACCTCAGAGCCCCTCTCCCCAAACCCTGTGCCAGCCCATATACCTATTTGTGTTTTCCCCTCATCTCCAGATGGGAAGCCTGGCAGCGCTGTCCAAAGGGATACTGTCTCTCCATTAGATAACTCCTTCCACTGTCTCCCTCCCCCGCTTTCTTACTTTCTGAGGGTTGGGAAGGTAAGATGGGCCTTAGACTCTTGCGGTCGCACTAGTG
>ENSMUSG00000028439.86|Fam219a
GCTTCGATATCCGCATGCTACTTGGAAAGGAAGGAAAGGGGTTTTGAGAAGAAAAGGATCCAAGCAATGGGGGCAGTTCTCACACCTCAGAGCCCCTCTCCCCAAACCCTGTGCCAGCCCATATACCTATTTGTGTTTTCCCCTCATCTCCAGATGGGAAGCCTGGCAGCGCTGTCCAAAGGGATACTGTCTCTCCATTAGATAACTCCTTCCACTGTCTCCCTCCCCCGCTTTCTTACTTTCTGAGGGTTGGGAAGGTAAGATGGGCCTTAGAGAGAAGCTCTTGCGGTCGCACTAGTG
>ENSMUSG00000028439.87|Fam219a
GCTTCGATATCCGCATGCTAAAGGAAGGAAAGGGGTTTTGAGAAGAAAAGGATCCAAGCAATGGGGGCAGTTCTCACACCTCAGAGCCCCTCTCCCCAAACCCTGTGCCAGCCCATATACCTATTTGTGTTTTCCCCTCATCTCCAGATGGGAAGCCTGGCAGCGCTGTCCAAAGGGATACTGTCTCTCCATTAGATAACTCCTTCCACTGTCTCCCTCCCCCGCTTTCTTACTTTCTGAGGGTTGGGAAGGTAAGATGGGCCTTAGAGAGAAGCCAGGTCTCTTGCGGTCGCACTAGTG
>ENSMUSG00000028439.88|Fam219a
GCTTCGATATCCGCATGCTAGGAAAGGGGTTTTGAGAAGAAAAGGATCCAAGCAATGGGGGCAGTTCTCACACCTCAGAGCCCCTCTCCCCAAACCCTGTGCCAGCCCATATACCTATTTGTGTTTTCCCCTCATCTCCAGATGGGAAGCCTGGCAGCGCTGTCCAAAGGGATACTGTCTCTCCATTAGATAACTCCTTCCACTGTCTCCCTCCCCCGCTTTCTTACTTTCTGAGGGTTGGGAAGGTAAGATGGGCCTTAGAGAGAAGCCAGGTTTGGGGCTCTTGCGGTCGCACTAGTG
>ENSMUSG00000028439.89|Fam219a
GCTTCGATATCCGCATGCTAGGGTTTTGAGAAGAAAAGGATCCAAGCAATGGGGGCAGTTCTCACACCTCAGAGCCCCTCTCCCCAAACCCTGTGCCAGCCCATATACCTATTTGTGTTTTCCCCTCATCTCCAGATGGGAAGCCTGGCAGCGCTGTCCAAAGGGATACTGTCTCTCCATTAGATAACTCCTTCCACTGTCTCCCTCCCCCGCTTTCTTACTTTCTGAGGGTTGGGAAGGTAAGATGGGCCTTAGAGAGAAGCCAGGTTTGGGGATGGTACTCTTGCGGTCGCACTAGTG
>ENSMUSG00000028439.90|Fam219a
GCTTCGATATCCGCATGCTATGAGAAGAAAAGGATCCAAGCAATGGGGGCAGTTCTCACACCTCAGAGCCCCTCTCCCCAAACCCTGTGCCAGCCCATATACCTATTTGTGTTTTCCCCTCATCTCCAGATGGGAAGCCTGGCAGCGCTGTCCAAAGGGATACTGTCTCTCCATTAGATAACTCCTTCCACTGTCTCCCTCCCCCGCTTTCTTACTTTCTGAGGGTTGGGAAGGTAAGATGGGCCTTAGAGAGAAGCCAGGTTTGGGGATGGTATGACCTCTCTTGCGGTCGCACTAGTG
>ENSMUSG00000028439.91|Fam219a
GCTTCGATATCCGCATGCTAGAAAAGGATCCAAGCAATGGGGGCAGTTCTCACACCTCAGAGCCCCTCTCCCCAAACCCTGTGCCAGCCCATATACCTATTTGTGTTTTCCCCTCATCTCCAGATGGGAAGCCTGGCAGCGCTGTCCAAAGGGATACTGTCTCTCCATTAGATAACTCCTTCCACTGTCTCCCTCCCCCGCTTTCTTACTTTCTGAGGGTTGGGAAGGTAAGATGGGCCTTAGAGAGAAGCCAGGTTTGGGGATGGTATGACCTGTTCTCCTCTTGCGGTCGCACTAGTG
>ENSMUSG00000028439.92|Fam219a
GCTTCGATATCCGCATGCTAGATCCAAGCAATGGGGGCAGTTCTCACACCTCAGAGCCCCTCTCCCCAAACCCTGTGCCAGCCCATATACCTATTTGTGTTTTCCCCTCATCTCCAGATGGGAAGCCTGGCAGCGCTGTCCAAAGGGATACTGTCTCTCCATTAGATAACTCCTTCCACTGTCTCCCTCCCCCGCTTTCTTACTTTCTGAGGGTTGGGAAGGTAAGATGGGCCTTAGAGAGAAGCCAGGTTTGGGGATGGTATGACCTGTTCTCACCGGTCTCTTGCGGTCGCACTAGTG
>ENSMUSG00000028439.93|Fam219a
GCTTCGATATCCGCATGCTAAGCAATGGGGGCAGTTCTCACACCTCAGAGCCCCTCTCCCCAAACCCTGTGCCAGCCCATATACCTATTTGTGTTTTCCCCTCATCTCCAGATGGGAAGCCTGGCAGCGCTGTCCAAAGGGATACTGTCTCTCCATTAGATAACTCCTTCCACTGTCTCCCTCCCCCGCTTTCTTACTTTCTGAGGGTTGGGAAGGTAAGATGGGCCTTAGAGAGAAGCCAGGTTTGGGGATGGTATGACCTGTTCTCACCGGTCTCTAACTCTTGCGGTCGCACTAGTG
>ENSMUSG00000028439.94|Fam219a
GCTTCGATATCCGCATGCTAGGGGGCAGTTCTCACACCTCAGAGCCCCTCTCCCCAAACCCTGTGCCAGCCCATATACCTATTTGTGTTTTCCCCTCATCTCCAGATGGGAAGCCTGGCAGCGCTGTCCAAAGGGATACTGTCTCTCCATTAGATAACTCCTTCCACTGTCTCCCTCCCCCGCTTTCTTACTTTCTGAGGGTTGGGAAGGTAAGATGGGCCTTAGAGAGAAGCCAGGTTTGGGGATGGTATGACCTGTTCTCACCGGTCTCTAACCAGTGCTCTTGCGGTCGCACTAGTG
>ENSMUSG00000028439.95|Fam219a
GCTTCGATATCCGCATGCTAAGTTCTCACACCTCAGAGCCCCTCTCCCCAAACCCTGTGCCAGCCCATATACCTATTTGTGTTTTCCCCTCATCTCCAGATGGGAAGCCTGGCAGCGCTGTCCAAAGGGATACTGTCTCTCCATTAGATAACTCCTTCCACTGTCTCCCTCCCCCGCTTTCTTACTTTCTGAGGGTTGGGAAGGTAAGATGGGCCTTAGAGAGAAGCCAGGTTTGGGGATGGTATGACCTGTTCTCACCGGTCTCTAACCAGTGCATCTGCTCTTGCGGTCGCACTAGTG
>ENSMUSG00000028439.96|Fam219a
GCTTCGATATCCGCATGCTACACACCTCAGAGCCCCTCTCCCCAAACCCTGTGCCAGCCCATATACCTATTTGTGTTTTCCCCTCATCTCCAGATGGGAAGCCTGGCAGCGCTGTCCAAAGGGATACTGTCTCTCCATTAGATAACTCCTTCCACTGTCTCCCTCCCCCGCTTTCTTACTTTCTGAGGGTTGGGAAGGTAAGATGGGCCTTAGAGAGAAGCCAGGTTTGGGGATGGTATGACCTGTTCTCACCGGTCTCTAACCAGTGCATCTGTCTCTCCTCTTGCGGTCGCACTAGTG
>ENSMUSG00000028439.97|Fam219a
GCTTCGATATCCGCATGCTATCAGAGCCCCTCTCCCCAAACCCTGTGCCAGCCCATATACCTATTTGTGTTTTCCCCTCATCTCCAGATGGGAAGCCTGGCAGCGCTGTCCAAAGGGATACTGTCTCTCCATTAGATAACTCCTTCCACTGTCTCCCTCCCCCGCTTTCTTACTTTCTGAGGGTTGGGAAGGTAAGATGGGCCTTAGAGAGAAGCCAGGTTTGGGGATGGTATGACCTGTTCTCACCGGTCTCTAACCAGTGCATCTGTCTCTCTGCCTCCTCTTGCGGTCGCACTAGTG
>ENSMUSG00000028439.98|Fam219a
GCTTCGATATCCGCATGCTACCCCTCTCCCCAAACCCTGTGCCAGCCCATATACCTATTTGTGTTTTCCCCTCATCTCCAGATGGGAAGCCTGGCAGCGCTGTCCAAAGGGATACTGTCTCTCCATTAGATAACTCCTTCCACTGTCTCCCTCCCCCGCTTTCTTACTTTCTGAGGGTTGGGAAGGTAAGATGGGCCTTAGAGAGAAGCCAGGTTTGGGGATGGTATGACCTGTTCTCACCGGTCTCTAACCAGTGCATCTGTCTCTCTGCCTCATCCCCCTCTTGCGGTCGCACTAGTG
>ENSMUSG00000028439.99|Fam219a
GCTTCGATATCCGCATGCTATCCCCAAACCCTGTGCCAGCCCATATACCTATTTGTGTTTTCCCCTCATCTCCAGATGGGAAGCCTGGCAGCGCTGTCCAAAGGGATACTGTCTCTCCATTAGATAACTCCTTCCACTGTCTCCCTCCCCCGCTTTCTTACTTTCTGAGGGTTGGGAAGGTAAGATGGGCCTTAGAGAGAAGCCAGGTTTGGGGATGGTATGACCTGTTCTCACCGGTCTCTAACCAGTGCATCTGTCTCTCTGCCTCATCCCCACACCGCTCTTGCGGTCGCACTAGTG
>ENSMUSG00000028439.100|Fam219a
GCTTCGATATCCGCATGCTAAACCCTGTGCCAGCCCATATACCTATTTGTGTTTTCCCCTCATCTCCAGATGGGAAGCCTGGCAGCGCTGTCCAAAGGGATACTGTCTCTCCATTAGATAACTCCTTCCACTGTCTCCCTCCCCCGCTTTCTTACTTTCTGAGGGTTGGGAAGGTAAGATGGGCCTTAGAGAGAAGCCAGGTTTGGGGATGGTATGACCTGTTCTCACCGGTCTCTAACCAGTGCATCTGTCTCTCTGCCTCATCCCCACACCGCCCTGCCTCTTGCGGTCGCACTAGTG
>ENSMUSG00000028439.101|Fam219a
GCTTCGATATCCGCATGCTAGTGCCAGCCCATATACCTATTTGTGTTTTCCCCTCATCTCCAGATGGGAAGCCTGGCAGCGCTGTCCAAAGGGATACTGTCTCTCCATTAGATAACTCCTTCCACTGTCTCCCTCCCCCGCTTTCTTACTTTCTGAGGGTTGGGAAGGTAAGATGGGCCTTAGAGAGAAGCCAGGTTTGGGGATGGTATGACCTGTTCTCACCGGTCTCTAACCAGTGCATCTGTCTCTCTGCCTCATCCCCACACCGCCCTGCCACCCCCTCTTGCGGTCGCACTAGTG
>ENSMUSG00000028439.102|Fam219a
GCTTCGATATCCGCATGCTAGCCCATATACCTATTTGTGTTTTCCCCTCATCTCCAGATGGGAAGCCTGGCAGCGCTGTCCAAAGGGATACTGTCTCTCCATTAGATAACTCCTTCCACTGTCTCCCTCCCCCGCTTTCTTACTTTCTGAGGGTTGGGAAGGTAAGATGGGCCTTAGAGAGAAGCCAGGTTTGGGGATGGTATGACCTGTTCTCACCGGTCTCTAACCAGTGCATCTGTCTCTCTGCCTCATCCCCACACCGCCCTGCCACCCCCAGTCTCTCTTGCGGTCGCACTAGTG
>ENSMUSG00000028439.103|Fam219a
GCTTCGATATCCGCATGCTAATACCTATTTGTGTTTTCCCCTCATCTCCAGATGGGAAGCCTGGCAGCGCTGTCCAAAGGGATACTGTCTCTCCATTAGATAACTCCTTCCACTGTCTCCCTCCCCCGCTTTCTTACTTTCTGAGGGTTGGGAAGGTAAGATGGGCCTTAGAGAGAAGCCAGGTTTGGGGATGGTATGACCTGTTCTCACCGGTCTCTAACCAGTGCATCTGTCTCTCTGCCTCATCCCCACACCGCCCTGCCACCCCCAGTCTTCTGTCCTCTTGCGGTCGCACTAGTG
>ENSMUSG00000028439.104|Fam219a
GCTTCGATATCCGCATGCTAATTTGTGTTTTCCCCTCATCTCCAGATGGGAAGCCTGGCAGCGCTGTCCAAAGGGATACTGTCTCTCCATTAGATAACTCCTTCCACTGTCTCCCTCCCCCGCTTTCTTACTTTCTGAGGGTTGGGAAGGTAAGATGGGCCTTAGAGAGAAGCCAGGTTTGGGGATGGTATGACCTGTTCTCACCGGTCTCTAACCAGTGCATCTGTCTCTCTGCCTCATCCCCACACCGCCCTGCCACCCCCAGTCTTCTGTCTATTGGCTCTTGCGGTCGCACTAGTG
>ENSMUSG00000028439.105|Fam219a
GCTTCGATATCCGCATGCTAGTTTTCCCCTCATCTCCAGATGGGAAGCCTGGCAGCGCTGTCCAAAGGGATACTGTCTCTCCATTAGATAACTCCTTCCACTGTCTCCCTCCCCCGCTTTCTTACTTTCTGAGGGTTGGGAAGGTAAGATGGGCCTTAGAGAGAAGCCAGGTTTGGGGATGGTATGACCTGTTCTCACCGGTCTCTAACCAGTGCATCTGTCTCTCTGCCTCATCCCCACACCGCCCTGCCACCCCCAGTCTTCTGTCTATTGGTTCCAGCTCTTGCGGTCGCACTAGTG
>ENSMUSG00000028439.106|Fam219a
GCTTCGATATCCGCATGCTACCCTCATCTCCAGATGGGAAGCCTGGCAGCGCTGTCCAAAGGGATACTGTCTCTCCATTAGATAACTCCTTCCACTGTCTCCCTCCCCCGCTTTCTTACTTTCTGAGGGTTGGGAAGGTAAGATGGGCCTTAGAGAGAAGCCAGGTTTGGGGATGGTATGACCTGTTCTCACCGGTCTCTAACCAGTGCATCTGTCTCTCTGCCTCATCCCCACACCGCCCTGCCACCCCCAGTCTTCTGTCTATTGGTTCCAGGCTGGACTCTTGCGGTCGCACTAGTG
>ENSMUSG00000028439.107|Fam219a
GCTTCGATATCCGCATGCTATCTCCAGATGGGAAGCCTGGCAGCGCTGTCCAAAGGGATACTGTCTCTCCATTAGATAACTCCTTCCACTGTCTCCCTCCCCCGCTTTCTTACTTTCTGAGGGTTGGGAAGGTAAGATGGGCCTTAGAGAGAAGCCAGGTTTGGGGATGGTATGACCTGTTCTCACCGGTCTCTAACCAGTGCATCTGTCTCTCTGCCTCATCCCCACACCGCCCTGCCACCCCCAGTCTTCTGTCTATTGGTTCCAGGCTGGAAGCAAGCTCTTGCGGTCGCACTAGTG
>ENSMUSG00000028439.108|Fam219a
GCTTCGATATCCGCATGCTAGATGGGAAGCCTGGCAGCGCTGTCCAAAGGGATACTGTCTCTCCATTAGATAACTCCTTCCACTGTCTCCCTCCCCCGCTTTCTTACTTTCTGAGGGTTGGGAAGGTAAGATGGGCCTTAGAGAGAAGCCAGGTTTGGGGATGGTATGACCTGTTCTCACCGGTCTCTAACCAGTGCATCTGTCTCTCTGCCTCATCCCCACACCGCCCTGCCACCCCCAGTCTTCTGTCTATTGGTTCCAGGCTGGAAGCAAGAGATAACTCTTGCGGTCGCACTAGTG
>ENSMUSG00000028439.109|Fam219a
GCTTCGATATCCGCATGCTAAAGCCTGGCAGCGCTGTCCAAAGGGATACTGTCTCTCCATTAGATAACTCCTTCCACTGTCTCCCTCCCCCGCTTTCTTACTTTCTGAGGGTTGGGAAGGTAAGATGGGCCTTAGAGAGAAGCCAGGTTTGGGGATGGTATGACCTGTTCTCACCGGTCTCTAACCAGTGCATCTGTCTCTCTGCCTCATCCCCACACCGCCCTGCCACCCCCAGTCTTCTGTCTATTGGTTCCAGGCTGGAAGCAAGAGATAAGGCTGGCTCTTGCGGTCGCACTAGTG
>ENSMUSG00000028439.110|Fam219a
GCTTCGATATCCGCATGCTAGGCAGCGCTGTCCAAAGGGATACTGTCTCTCCATTAGATAACTCCTTCCACTGTCTCCCTCCCCCGCTTTCTTACTTTCTGAGGGTTGGGAAGGTAAGATGGGCCTTAGAGAGAAGCCAGGTTTGGGGATGGTATGACCTGTTCTCACCGGTCTCTAACCAGTGCATCTGTCTCTCTGCCTCATCCCCACACCGCCCTGCCACCCCCAGTCTTCTGTCTATTGGTTCCAGGCTGGAAGCAAGAGATAAGGCTGGCCTCCTCTCTTGCGGTCGCACTAGTG
>ENSMUSG00000028439.111|Fam219a
GCTTCGATATCCGCATGCTAGCTGTCCAAAGGGATACTGTCTCTCCATTAGATAACTCCTTCCACTGTCTCCCTCCCCCGCTTTCTTACTTTCTGAGGGTTGGGAAGGTAAGATGGGCCTTAGAGAGAAGCCAGGTTTGGGGATGGTATGACCTGTTCTCACCGGTCTCTAACCAGTGCATCTGTCTCTCTGCCTCATCCCCACACCGCCCTGCCACCCCCAGTCTTCTGTCTATTGGTTCCAGGCTGGAAGCAAGAGATAAGGCTGGCCTCCTGTGCCCCTCTTGCGGTCGCACTAGTG
>ENSMUSG00000028439.112|Fam219a
GCTTCGATATCCGCATGCTACAAAGGGATACTGTCTCTCCATTAGATAACTCCTTCCACTGTCTCCCTCCCCCGCTTTCTTACTTTCTGAGGGTTGGGAAGGTAAGATGGGCCTTAGAGAGAAGCCAGGTTTGGGGATGGTATGACCTGTTCTCACCGGTCTCTAACCAGTGCATCTGTCTCTCTGCCTCATCCCCACACCGCCCTGCCACCCCCAGTCTTCTGTCTATTGGTTCCAGGCTGGAAGCAAGAGATAAGGCTGGCCTCCTGTGCCCCATTGCCTCTTGCGGTCGCACTAGTG
>ENSMUSG00000028439.113|Fam219a
GCTTCGATATCCGCATGCTAGATACTGTCTCTCCATTAGATAACTCCTTCCACTGTCTCCCTCCCCCGCTTTCTTACTTTCTGAGGGTTGGGAAGGTAAGATGGGCCTTAGAGAGAAGCCAGGTTTGGGGATGGTATGACCTGTTCTCACCGGTCTCTAACCAGTGCATCTGTCTCTCTGCCTCATCCCCACACCGCCCTGCCACCCCCAGTCTTCTGTCTATTGGTTCCAGGCTGGAAGCAAGAGATAAGGCTGGCCTCCTGTGCCCCATTGCCATTTCCTCTTGCGGTCGCACTAGTG
>ENSMUSG00000028439.114|Fam219a
GCTTCGATATCCGCATGCTAGTCTCTCCATTAGATAACTCCTTCCACTGTCTCCCTCCCCCGCTTTCTTACTTTCTGAGGGTTGGGAAGGTAAGATGGGCCTTAGAGAGAAGCCAGGTTTGGGGATGGTATGACCTGTTCTCACCGGTCTCTAACCAGTGCATCTGTCTCTCTGCCTCATCCCCACACCGCCCTGCCACCCCCAGTCTTCTGTCTATTGGTTCCAGGCTGGAAGCAAGAGATAAGGCTGGCCTCCTGTGCCCCATTGCCATTTCACCCTACTCTTGCGGTCGCACTAGTG
>ENSMUSG00000028439.115|Fam219a
GCTTCGATATCCGCATGCTACCATTAGATAACTCCTTCCACTGTCTCCCTCCCCCGCTTTCTTACTTTCTGAGGGTTGGGAAGGTAAGATGGGCCTTAGAGAGAAGCCAGGTTTGGGGATGGTATGACCTGTTCTCACCGGTCTCTAACCAGTGCATCTGTCTCTCTGCCTCATCCCCACACCGCCCTGCCACCCCCAGTCTTCTGTCTATTGGTTCCAGGCTGGAAGCAAGAGATAAGGCTGGCCTCCTGTGCCCCATTGCCATTTCACCCTAGCTCAACTCTTGCGGTCGCACTAGTG
>ENSMUSG00000028439.116|Fam219a
GCTTCGATATCCGCATGCTAGATAACTCCTTCCACTGTCTCCCTCCCCCGCTTTCTTACTTTCTGAGGGTTGGGAAGGTAAGATGGGCCTTAGAGAGAAGCCAGGTTTGGGGATGGTATGACCTGTTCTCACCGGTCTCTAACCAGTGCATCTGTCTCTCTGCCTCATCCCCACACCGCCCTGCCACCCCCAGTCTTCTGTCTATTGGTTCCAGGCTGGAAGCAAGAGATAAGGCTGGCCTCCTGTGCCCCATTGCCATTTCACCCTAGCTCAAAGTCCACTCTTGCGGTCGCACTAGTG
>ENSMUSG00000028439.117|Fam219a
GCTTCGATATCCGCATGCTATCCTTCCACTGTCTCCCTCCCCCGCTTTCTTACTTTCTGAGGGTTGGGAAGGTAAGATGGGCCTTAGAGAGAAGCCAGGTTTGGGGATGGTATGACCTGTTCTCACCGGTCTCTAACCAGTGCATCTGTCTCTCTGCCTCATCCCCACACCGCCCTGCCACCCCCAGTCTTCTGTCTATTGGTTCCAGGCTGGAAGCAAGAGATAAGGCTGGCCTCCTGTGCCCCATTGCCATTTCACCCTAGCTCAAAGTCCAGGAGCCCTCTTGCGGTCGCACTAGTG
>ENSMUSG00000028439.118|Fam219a
GCTTCGATATCCGCATGCTACACTGTCTCCCTCCCCCGCTTTCTTACTTTCTGAGGGTTGGGAAGGTAAGATGGGCCTTAGAGAGAAGCCAGGTTTGGGGATGGTATGACCTGTTCTCACCGGTCTCTAACCAGTGCATCTGTCTCTCTGCCTCATCCCCACACCGCCCTGCCACCCCCAGTCTTCTGTCTATTGGTTCCAGGCTGGAAGCAAGAGATAAGGCTGGCCTCCTGTGCCCCATTGCCATTTCACCCTAGCTCAAAGTCCAGGAGCCAGGCTTCTCTTGCGGTCGCACTAGTG
>ENSMUSG00000028439.119|Fam219a
GCTTCGATATCCGCATGCTACTCCCTCCCCCGCTTTCTTACTTTCTGAGGGTTGGGAAGGTAAGATGGGCCTTAGAGAGAAGCCAGGTTTGGGGATGGTATGACCTGTTCTCACCGGTCTCTAACCAGTGCATCTGTCTCTCTGCCTCATCCCCACACCGCCCTGCCACCCCCAGTCTTCTGTCTATTGGTTCCAGGCTGGAAGCAAGAGATAAGGCTGGCCTCCTGTGCCCCATTGCCATTTCACCCTAGCTCAAAGTCCAGGAGCCAGGCTTCCAGAACTCTTGCGGTCGCACTAGTG
>ENSMUSG00000028439.120|Fam219a
GCTTCGATATCCGCATGCTACCCCCGCTTTCTTACTTTCTGAGGGTTGGGAAGGTAAGATGGGCCTTAGAGAGAAGCCAGGTTTGGGGATGGTATGACCTGTTCTCACCGGTCTCTAACCAGTGCATCTGTCTCTCTGCCTCATCCCCACACCGCCCTGCCACCCCCAGTCTTCTGTCTATTGGTTCCAGGCTGGAAGCAAGAGATAAGGCTGGCCTCCTGTGCCCCATTGCCATTTCACCCTAGCTCAAAGTCCAGGAGCCAGGCTTCCAGAAAGGCTCCTCTTGCGGTCGCACTAGTG
>ENSMUSG00000028439.121|Fam219a
GCTTCGATATCCGCATGCTACTTTCTTACTTTCTGAGGGTTGGGAAGGTAAGATGGGCCTTAGAGAGAAGCCAGGTTTGGGGATGGTATGACCTGTTCTCACCGGTCTCTAACCAGTGCATCTGTCTCTCTGCCTCATCCCCACACCGCCCTGCCACCCCCAGTCTTCTGTCTATTGGTTCCAGGCTGGAAGCAAGAGATAAGGCTGGCCTCCTGTGCCCCATTGCCATTTCACCCTAGCTCAAAGTCCAGGAGCCAGGCTTCCAGAAAGGCTCTTCAAGCTCTTGCGGTCGCACTAGTG
>ENSMUSG00000028439.122|Fam219a
GCTTCGATATCCGCATGCTATACTTTCTGAGGGTTGGGAAGGTAAGATGGGCCTTAGAGAGAAGCCAGGTTTGGGGATGGTATGACCTGTTCTCACCGGTCTCTAACCAGTGCATCTGTCTCTCTGCCTCATCCCCACACCGCCCTGCCACCCCCAGTCTTCTGTCTATTGGTTCCAGGCTGGAAGCAAGAGATAAGGCTGGCCTCCTGTGCCCCATTGCCATTTCACCCTAGCTCAAAGTCCAGGAGCCAGGCTTCCAGAAAGGCTCTTCAAGAGCAAGCTCTTGCGGTCGCACTAGTG
>ENSMUSG00000028439.123|Fam219a
GCTTCGATATCCGCATGCTACTGAGGGTTGGGAAGGTAAGATGGGCCTTAGAGAGAAGCCAGGTTTGGGGATGGTATGACCTGTTCTCACCGGTCTCTAACCAGTGCATCTGTCTCTCTGCCTCATCCCCACACCGCCCTGCCACCCCCAGTCTTCTGTCTATTGGTTCCAGGCTGGAAGCAAGAGATAAGGCTGGCCTCCTGTGCCCCATTGCCATTTCACCCTAGCTCAAAGTCCAGGAGCCAGGCTTCCAGAAAGGCTCTTCAAGAGCAAGCTTAAGCTCTTGCGGTCGCACTAGTG
>ENSMUSG00000028439.124|Fam219a
GCTTCGATATCCGCATGCTAGTTGGGAAGGTAAGATGGGCCTTAGAGAGAAGCCAGGTTTGGGGATGGTATGACCTGTTCTCACCGGTCTCTAACCAGTGCATCTGTCTCTCTGCCTCATCCCCACACCGCCCTGCCACCCCCAGTCTTCTGTCTATTGGTTCCAGGCTGGAAGCAAGAGATAAGGCTGGCCTCCTGTGCCCCATTGCCATTTCACCCTAGCTCAAAGTCCAGGAGCCAGGCTTCCAGAAAGGCTCTTCAAGAGCAAGCTTAAGGAAATACTCTTGCGGTCGCACTAGTG
>ENSMUSG00000028439.125|Fam219a
GCTTCGATATCCGCATGCTAAAGGTAAGATGGGCCTTAGAGAGAAGCCAGGTTTGGGGATGGTATGACCTGTTCTCACCGGTCTCTAACCAGTGCATCTGTCTCTCTGCCTCATCCCCACACCGCCCTGCCACCCCCAGTCTTCTGTCTATTGGTTCCAGGCTGGAAGCAAGAGATAAGGCTGGCCTCCTGTGCCCCATTGCCATTTCACCCTAGCTCAAAGTCCAGGAGCCAGGCTTCCAGAAAGGCTCTTCAAGAGCAAGCTTAAGGAAATACAGTGACTCTTGCGGTCGCACTAGTG
>ENSMUSG00000028439.126|Fam219a
GCTTCGATATCCGCATGCTAAGATGGGCCTTAGAGAGAAGCCAGGTTTGGGGATGGTATGACCTGTTCTCACCGGTCTCTAACCAGTGCATCTGTCTCTCTGCCTCATCCCCACACCGCCCTGCCACCCCCAGTCTTCTGTCTATTGGTTCCAGGCTGGAAGCAAGAGATAAGGCTGGCCTCCTGTGCCCCATTGCCATTTCACCCTAGCTCAAAGTCCAGGAGCCAGGCTTCCAGAAAGGCTCTTCAAGAGCAAGCTTAAGGAAATACAGTGAGCCAAGCTCTTGCGGTCGCACTAGTG
>ENSMUSG00000028439.127|Fam219a
GCTTCGATATCCGCATGCTAGCCTTAGAGAGAAGCCAGGTTTGGGGATGGTATGACCTGTTCTCACCGGTCTCTAACCAGTGCATCTGTCTCTCTGCCTCATCCCCACACCGCCCTGCCACCCCCAGTCTTCTGTCTATTGGTTCCAGGCTGGAAGCAAGAGATAAGGCTGGCCTCCTGTGCCCCATTGCCATTTCACCCTAGCTCAAAGTCCAGGAGCCAGGCTTCCAGAAAGGCTCTTCAAGAGCAAGCTTAAGGAAATACAGTGAGCCAAGTGGCTGCTCTTGCGGTCGCACTAGTG
>ENSMUSG00000028439.128|Fam219a
GCTTCGATATCCGCATGCTAGAGAGAAGCCAGGTTTGGGGATGGTATGACCTGTTCTCACCGGTCTCTAACCAGTGCATCTGTCTCTCTGCCTCATCCCCACACCGCCCTGCCACCCCCAGTCTTCTGTCTATTGGTTCCAGGCTGGAAGCAAGAGATAAGGCTGGCCTCCTGTGCCCCATTGCCATTTCACCCTAGCTCAAAGTCCAGGAGCCAGGCTTCCAGAAAGGCTCTTCAAGAGCAAGCTTAAGGAAATACAGTGAGCCAAGTGGCTGTATGATCTCTTGCGGTCGCACTAGTG
>ENSMUSG00000028439.129|Fam219a
GCTTCGATATCCGCATGCTAAGCCAGGTTTGGGGATGGTATGACCTGTTCTCACCGGTCTCTAACCAGTGCATCTGTCTCTCTGCCTCATCCCCACACCGCCCTGCCACCCCCAGTCTTCTGTCTATTGGTTCCAGGCTGGAAGCAAGAGATAAGGCTGGCCTCCTGTGCCCCATTGCCATTTCACCCTAGCTCAAAGTCCAGGAGCCAGGCTTCCAGAAAGGCTCTTCAAGAGCAAGCTTAAGGAAATACAGTGAGCCAAGTGGCTGTATGATATGGTACTCTTGCGGTCGCACTAGTG
>ENSMUSG00000028439.130|Fam219a
GCTTCGATATCCGCATGCTAGTTTGGGGATGGTATGACCTGTTCTCACCGGTCTCTAACCAGTGCATCTGTCTCTCTGCCTCATCCCCACACCGCCCTGCCACCCCCAGTCTTCTGTCTATTGGTTCCAGGCTGGAAGCAAGAGATAAGGCTGGCCTCCTGTGCCCCATTGCCATTTCACCCTAGCTCAAAGTCCAGGAGCCAGGCTTCCAGAAAGGCTCTTCAAGAGCAAGCTTAAGGAAATACAGTGAGCCAAGTGGCTGTATGATATGGTATGGTATCTCTTGCGGTCGCACTAGTG
>ENSMUSG00000028439.131|Fam219a
GCTTCGATATCCGCATGCTAGGATGGTATGACCTGTTCTCACCGGTCTCTAACCAGTGCATCTGTCTCTCTGCCTCATCCCCACACCGCCCTGCCACCCCCAGTCTTCTGTCTATTGGTTCCAGGCTGGAAGCAAGAGATAAGGCTGGCCTCCTGTGCCCCATTGCCATTTCACCCTAGCTCAAAGTCCAGGAGCCAGGCTTCCAGAAAGGCTCTTCAAGAGCAAGCTTAAGGAAATACAGTGAGCCAAGTGGCTGTATGATATGGTATGGTATGGTATGCTCTTGCGGTCGCACTAGTG
>ENSMUSG00000028439.132|Fam219a
GCTTCGATATCCGCATGCTATATGACCTGTTCTCACCGGTCTCTAACCAGTGCATCTGTCTCTCTGCCTCATCCCCACACCGCCCTGCCACCCCCAGTCTTCTGTCTATTGGTTCCAGGCTGGAAGCAAGAGATAAGGCTGGCCTCCTGTGCCCCATTGCCATTTCACCCTAGCTCAAAGTCCAGGAGCCAGGCTTCCAGAAAGGCTCTTCAAGAGCAAGCTTAAGGAAATACAGTGAGCCAAGTGGCTGTATGATATGGTATGGTATGGTATGGTATGGCTCTTGCGGTCGCACTAGTG
>ENSMUSG00000028439.133|Fam219a
GCTTCGATATCCGCATGCTACTGTTCTCACCGGTCTCTAACCAGTGCATCTGTCTCTCTGCCTCATCCCCACACCGCCCTGCCACCCCCAGTCTTCTGTCTATTGGTTCCAGGCTGGAAGCAAGAGATAAGGCTGGCCTCCTGTGCCCCATTGCCATTTCACCCTAGCTCAAAGTCCAGGAGCCAGGCTTCCAGAAAGGCTCTTCAAGAGCAAGCTTAAGGAAATACAGTGAGCCAAGTGGCTGTATGATATGGTATGGTATGGTATGGTATGGTATGGTCTCTTGCGGTCGCACTAGTG
>ENSMUSG00000028439.134|Fam219a
GCTTCGATATCCGCATGCTATCACCGGTCTCTAACCAGTGCATCTGTCTCTCTGCCTCATCCCCACACCGCCCTGCCACCCCCAGTCTTCTGTCTATTGGTTCCAGGCTGGAAGCAAGAGATAAGGCTGGCCTCCTGTGCCCCATTGCCATTTCACCCTAGCTCAAAGTCCAGGAGCCAGGCTTCCAGAAAGGCTCTTCAAGAGCAAGCTTAAGGAAATACAGTGAGCCAAGTGGCTGTATGATATGGTATGGTATGGTATGGTATGGTATGGTATGGTACTCTTGCGGTCGCACTAGTG
>ENSMUSG00000028439.135|Fam219a
GCTTCGATATCCGCATGCTAGTCTCTAACCAGTGCATCTGTCTCTCTGCCTCATCCCCACACCGCCCTGCCACCCCCAGTCTTCTGTCTATTGGTTCCAGGCTGGAAGCAAGAGATAAGGCTGGCCTCCTGTGCCCCATTGCCATTTCACCCTAGCTCAAAGTCCAGGAGCCAGGCTTCCAGAAAGGCTCTTCAAGAGCAAGCTTAAGGAAATACAGTGAGCCAAGTGGCTGTATGATATGGTATGGTATGGTATGGTATGGTATGGTATGGTATGCACACTCTTGCGGTCGCACTAGTG
>ENSMUSG00000028439.136|Fam219a
GCTTCGATATCCGCATGCTAAACCAGTGCATCTGTCTCTCTGCCTCATCCCCACACCGCCCTGCCACCCCCAGTCTTCTGTCTATTGGTTCCAGGCTGGAAGCAAGAGATAAGGCTGGCCTCCTGTGCCCCATTGCCATTTCACCCTAGCTCAAAGTCCAGGAGCCAGGCTTCCAGAAAGGCTCTTCAAGAGCAAGCTTAAGGAAATACAGTGAGCCAAGTGGCTGTATGATATGGTATGGTATGGTATGGTATGGTATGGTATGGTATGCACATGTGTGCTCTTGCGGTCGCACTAGTG
>ENSMUSG00000028439.137|Fam219a
GCTTCGATATCCGCATGCTATGCATCTGTCTCTCTGCCTCATCCCCACACCGCCCTGCCACCCCCAGTCTTCTGTCTATTGGTTCCAGGCTGGAAGCAAGAGATAAGGCTGGCCTCCTGTGCCCCATTGCCATTTCACCCTAGCTCAAAGTCCAGGAGCCAGGCTTCCAGAAAGGCTCTTCAAGAGCAAGCTTAAGGAAATACAGTGAGCCAAGTGGCTGTATGATATGGTATGGTATGGTATGGTATGGTATGGTATGGTATGCACATGTGTGTGCATGCTCTTGCGGTCGCACTAGTG
>ENSMUSG00000028439.138|Fam219a
GCTTCGATATCCGCATGCTATGTCTCTCTGCCTCATCCCCACACCGCCCTGCCACCCCCAGTCTTCTGTCTATTGGTTCCAGGCTGGAAGCAAGAGATAAGGCTGGCCTCCTGTGCCCCATTGCCATTTCACCCTAGCTCAAAGTCCAGGAGCCAGGCTTCCAGAAAGGCTCTTCAAGAGCAAGCTTAAGGAAATACAGTGAGCCAAGTGGCTGTATGATATGGTATGGTATGGTATGGTATGGTATGGTATGGTATGCACATGTGTGTGCATGTGTGTGCTCTTGCGGTCGCACTAGTG
>ENSMUSG00000028439.139|Fam219a
GCTTCGATATCCGCATGCTATCTGCCTCATCCCCACACCGCCCTGCCACCCCCAGTCTTCTGTCTATTGGTTCCAGGCTGGAAGCAAGAGATAAGGCTGGCCTCCTGTGCCCCATTGCCATTTCACCCTAGCTCAAAGTCCAGGAGCCAGGCTTCCAGAAAGGCTCTTCAAGAGCAAGCTTAAGGAAATACAGTGAGCCAAGTGGCTGTATGATATGGTATGGTATGGTATGGTATGGTATGGTATGGTATGCACATGTGTGTGCATGTGTGTGTGCCTGCTCTTGCGGTCGCACTAGTG
>ENSMUSG00000028439.140|Fam219a
GCTTCGATATCCGCATGCTATCATCCCCACACCGCCCTGCCACCCCCAGTCTTCTGTCTATTGGTTCCAGGCTGGAAGCAAGAGATAAGGCTGGCCTCCTGTGCCCCATTGCCATTTCACCCTAGCTCAAAGTCCAGGAGCCAGGCTTCCAGAAAGGCTCTTCAAGAGCAAGCTTAAGGAAATACAGTGAGCCAAGTGGCTGTATGATATGGTATGGTATGGTATGGTATGGTATGGTATGGTATGCACATGTGTGTGCATGTGTGTGTGCCTGTGTGTGCTCTTGCGGTCGCACTAGTG
>ENSMUSG00000028439.141|Fam219a
GCTTCGATATCCGCATGCTACCACACCGCCCTGCCACCCCCAGTCTTCTGTCTATTGGTTCCAGGCTGGAAGCAAGAGATAAGGCTGGCCTCCTGTGCCCCATTGCCATTTCACCCTAGCTCAAAGTCCAGGAGCCAGGCTTCCAGAAAGGCTCTTCAAGAGCAAGCTTAAGGAAATACAGTGAGCCAAGTGGCTGTATGATATGGTATGGTATGGTATGGTATGGTATGGTATGGTATGCACATGTGTGTGCATGTGTGTGTGCCTGTGTGTGTGCGTGCTCTTGCGGTCGCACTAGTG
>ENSMUSG00000028439.142|Fam219a
GCTTCGATATCCGCATGCTACGCCCTGCCACCCCCAGTCTTCTGTCTATTGGTTCCAGGCTGGAAGCAAGAGATAAGGCTGGCCTCCTGTGCCCCATTGCCATTTCACCCTAGCTCAAAGTCCAGGAGCCAGGCTTCCAGAAAGGCTCTTCAAGAGCAAGCTTAAGGAAATACAGTGAGCCAAGTGGCTGTATGATATGGTATGGTATGGTATGGTATGGTATGGTATGGTATGCACATGTGTGTGCATGTGTGTGTGCCTGTGTGTGTGCGTGTGCGTGCTCTTGCGGTCGCACTAGTG
>ENSMUSG00000028439.143|Fam219a
GCTTCGATATCCGCATGCTAGCCACCCCCAGTCTTCTGTCTATTGGTTCCAGGCTGGAAGCAAGAGATAAGGCTGGCCTCCTGTGCCCCATTGCCATTTCACCCTAGCTCAAAGTCCAGGAGCCAGGCTTCCAGAAAGGCTCTTCAAGAGCAAGCTTAAGGAAATACAGTGAGCCAAGTGGCTGTATGATATGGTATGGTATGGTATGGTATGGTATGGTATGGTATGCACATGTGTGTGCATGTGTGTGTGCCTGTGTGTGTGCGTGTGCGTGTGTGTACTCTTGCGGTCGCACTAGTG
>ENSMUSG00000028439.144|Fam219a
GCTTCGATATCCGCATGCTACCCAGTCTTCTGTCTATTGGTTCCAGGCTGGAAGCAAGAGATAAGGCTGGCCTCCTGTGCCCCATTGCCATTTCACCCTAGCTCAAAGTCCAGGAGCCAGGCTTCCAGAAAGGCTCTTCAAGAGCAAGCTTAAGGAAATACAGTGAGCCAAGTGGCTGTATGATATGGTATGGTATGGTATGGTATGGTATGGTATGGTATGCACATGTGTGTGCATGTGTGTGTGCCTGTGTGTGTGCGTGTGCGTGTGTGTATGTGTGCTCTTGCGGTCGCACTAGTG
>ENSMUSG00000028439.145|Fam219a
GCTTCGATATCCGCATGCTACTTCTGTCTATTGGTTCCAGGCTGGAAGCAAGAGATAAGGCTGGCCTCCTGTGCCCCATTGCCATTTCACCCTAGCTCAAAGTCCAGGAGCCAGGCTTCCAGAAAGGCTCTTCAAGAGCAAGCTTAAGGAAATACAGTGAGCCAAGTGGCTGTATGATATGGTATGGTATGGTATGGTATGGTATGGTATGGTATGCACATGTGTGTGCATGTGTGTGTGCCTGTGTGTGTGCGTGTGCGTGTGTGTATGTGTGTGCGTGCTCTTGCGGTCGCACTAGTG
>ENSMUSG00000028439.146|Fam219a
GCTTCGATATCCGCATGCTATCTATTGGTTCCAGGCTGGAAGCAAGAGATAAGGCTGGCCTCCTGTGCCCCATTGCCATTTCACCCTAGCTCAAAGTCCAGGAGCCAGGCTTCCAGAAAGGCTCTTCAAGAGCAAGCTTAAGGAAATACAGTGAGCCAAGTGGCTGTATGATATGGTATGGTATGGTATGGTATGGTATGGTATGGTATGCACATGTGTGTGCATGTGTGTGTGCCTGTGTGTGTGCGTGTGCGTGTGTGTATGTGTGTGCGTGTGTGTGCTCTTGCGGTCGCACTAGTG
>ENSMUSG00000028439.147|Fam219a
GCTTCGATATCCGCATGCTAGGTTCCAGGCTGGAAGCAAGAGATAAGGCTGGCCTCCTGTGCCCCATTGCCATTTCACCCTAGCTCAAAGTCCAGGAGCCAGGCTTCCAGAAAGGCTCTTCAAGAGCAAGCTTAAGGAAATACAGTGAGCCAAGTGGCTGTATGATATGGTATGGTATGGTATGGTATGGTATGGTATGGTATGCACATGTGTGTGCATGTGTGTGTGCCTGTGTGTGTGCGTGTGCGTGTGTGTATGTGTGTGCGTGTGTGTGTGTGTGCTCTTGCGGTCGCACTAGTG
>ENSMUSG00000028439.148|Fam219a
GCTTCGATATCCGCATGCTAAGGCTGGAAGCAAGAGATAAGGCTGGCCTCCTGTGCCCCATTGCCATTTCACCCTAGCTCAAAGTCCAGGAGCCAGGCTTCCAGAAAGGCTCTTCAAGAGCAAGCTTAAGGAAATACAGTGAGCCAAGTGGCTGTATGATATGGTATGGTATGGTATGGTATGGTATGGTATGGTATGCACATGTGTGTGCATGTGTGTGTGCCTGTGTGTGTGCGTGTGCGTGTGTGTATGTGTGTGCGTGTGTGTGTGTGTGTGTTGTCTCTTGCGGTCGCACTAGTG
>ENSMUSG00000028439.149|Fam219a
GCTTCGATATCCGCATGCTAGAAGCAAGAGATAAGGCTGGCCTCCTGTGCCCCATTGCCATTTCACCCTAGCTCAAAGTCCAGGAGCCAGGCTTCCAGAAAGGCTCTTCAAGAGCAAGCTTAAGGAAATACAGTGAGCCAAGTGGCTGTATGATATGGTATGGTATGGTATGGTATGGTATGGTATGGTATGCACATGTGTGTGCATGTGTGTGTGCCTGTGTGTGTGCGTGTGCGTGTGTGTATGTGTGTGCGTGTGTGTGTGTGTGTGTTGTACCCGACTCTTGCGGTCGCACTAGTG
>ENSMUSG00000028439.150|Fam219a
GCTTCGATATCCGCATGCTAAGAGATAAGGCTGGCCTCCTGTGCCCCATTGCCATTTCACCCTAGCTCAAAGTCCAGGAGCCAGGCTTCCAGAAAGGCTCTTCAAGAGCAAGCTTAAGGAAATACAGTGAGCCAAGTGGCTGTATGATATGGTATGGTATGGTATGGTATGGTATGGTATGGTATGCACATGTGTGTGCATGTGTGTGTGCCTGTGTGTGTGCGTGTGCGTGTGTGTATGTGTGTGCGTGTGTGTGTGTGTGTGTTGTACCCGAGTGTGTCTCTTGCGGTCGCACTAGTG
>ENSMUSG00000028439.151|Fam219a
GCTTCGATATCCGCATGCTAAAGGCTGGCCTCCTGTGCCCCATTGCCATTTCACCCTAGCTCAAAGTCCAGGAGCCAGGCTTCCAGAAAGGCTCTTCAAGAGCAAGCTTAAGGAAATACAGTGAGCCAAGTGGCTGTATGATATGGTATGGTATGGTATGGTATGGTATGGTATGGTATGCACATGTGTGTGCATGTGTGTGTGCCTGTGTGTGTGCGTGTGCGTGTGTGTATGTGTGTGCGTGTGTGTGTGTGTGTGTTGTACCCGAGTGTGTGTTGAGCTCTTGCGGTCGCACTAGTG
>ENSMUSG00000028439.152|Fam219a
GCTTCGATATCCGCATGCTAGGCCTCCTGTGCCCCATTGCCATTTCACCCTAGCTCAAAGTCCAGGAGCCAGGCTTCCAGAAAGGCTCTTCAAGAGCAAGCTTAAGGAAATACAGTGAGCCAAGTGGCTGTATGATATGGTATGGTATGGTATGGTATGGTATGGTATGGTATGCACATGTGTGTGCATGTGTGTGTGCCTGTGTGTGTGCGTGTGCGTGTGTGTATGTGTGTGCGTGTGTGTGTGTGTGTGTTGTACCCGAGTGTGTGTTGAGCCTATCCTCTTGCGGTCGCACTAGTG
>ENSMUSG00000028439.153|Fam219a
GCTTCGATATCCGCATGCTACTGTGCCCCATTGCCATTTCACCCTAGCTCAAAGTCCAGGAGCCAGGCTTCCAGAAAGGCTCTTCAAGAGCAAGCTTAAGGAAATACAGTGAGCCAAGTGGCTGTATGATATGGTATGGTATGGTATGGTATGGTATGGTATGGTATGCACATGTGTGTGCATGTGTGTGTGCCTGTGTGTGTGCGTGTGCGTGTGTGTATGTGTGTGCGTGTGTGTGTGTGTGTGTTGTACCCGAGTGTGTGTTGAGCCTATCTGTCCACTCTTGCGGTCGCACTAGTG
>ENSMUSG00000028439.154|Fam219a
GCTTCGATATCCGCATGCTACCCATTGCCATTTCACCCTAGCTCAAAGTCCAGGAGCCAGGCTTCCAGAAAGGCTCTTCAAGAGCAAGCTTAAGGAAATACAGTGAGCCAAGTGGCTGTATGATATGGTATGGTATGGTATGGTATGGTATGGTATGGTATGCACATGTGTGTGCATGTGTGTGTGCCTGTGTGTGTGCGTGTGCGTGTGTGTATGTGTGTGCGTGTGTGTGTGTGTGTGTTGTACCCGAGTGTGTGTTGAGCCTATCTGTCCAGGGAACCTCTTGCGGTCGCACTAGTG
>ENSMUSG00000028439.155|Fam219a
GCTTCGATATCCGCATGCTAGCCATTTCACCCTAGCTCAAAGTCCAGGAGCCAGGCTTCCAGAAAGGCTCTTCAAGAGCAAGCTTAAGGAAATACAGTGAGCCAAGTGGCTGTATGATATGGTATGGTATGGTATGGTATGGTATGGTATGGTATGCACATGTGTGTGCATGTGTGTGTGCCTGTGTGTGTGCGTGTGCGTGTGTGTATGTGTGTGCGTGTGTGTGTGTGTGTGTTGTACCCGAGTGTGTGTTGAGCCTATCTGTCCAGGGAACCAGATTCTCTTGCGGTCGCACTAGTG
>ENSMUSG00000028439.156|Fam219a
GCTTCGATATCCGCATGCTATCACCCTAGCTCAAAGTCCAGGAGCCAGGCTTCCAGAAAGGCTCTTCAAGAGCAAGCTTAAGGAAATACAGTGAGCCAAGTGGCTGTATGATATGGTATGGTATGGTATGGTATGGTATGGTATGGTATGCACATGTGTGTGCATGTGTGTGTGCCTGTGTGTGTGCGTGTGCGTGTGTGTATGTGTGTGCGTGTGTGTGTGTGTGTGTTGTACCCGAGTGTGTGTTGAGCCTATCTGTCCAGGGAACCAGATTGGTGTCCTCTTGCGGTCGCACTAGTG
>ENSMUSG00000028439.157|Fam219a
GCTTCGATATCCGCATGCTATAGCTCAAAGTCCAGGAGCCAGGCTTCCAGAAAGGCTCTTCAAGAGCAAGCTTAAGGAAATACAGTGAGCCAAGTGGCTGTATGATATGGTATGGTATGGTATGGTATGGTATGGTATGGTATGCACATGTGTGTGCATGTGTGTGTGCCTGTGTGTGTGCGTGTGCGTGTGTGTATGTGTGTGCGTGTGTGTGTGTGTGTGTTGTACCCGAGTGTGTGTTGAGCCTATCTGTCCAGGGAACCAGATTGGTGTCCGAGATCTCTTGCGGTCGCACTAGTG
>ENSMUSG00000028439.158|Fam219a
GCTTCGATATCCGCATGCTAAAAGTCCAGGAGCCAGGCTTCCAGAAAGGCTCTTCAAGAGCAAGCTTAAGGAAATACAGTGAGCCAAGTGGCTGTATGATATGGTATGGTATGGTATGGTATGGTATGGTATGGTATGCACATGTGTGTGCATGTGTGTGTGCCTGTGTGTGTGCGTGTGCGTGTGTGTATGTGTGTGCGTGTGTGTGTGTGTGTGTTGTACCCGAGTGTGTGTTGAGCCTATCTGTCCAGGGAACCAGATTGGTGTCCGAGATGAGGAACTCTTGCGGTCGCACTAGTG
>ENSMUSG00000028439.159|Fam219a
GCTTCGATATCCGCATGCTACAGGAGCCAGGCTTCCAGAAAGGCTCTTCAAGAGCAAGCTTAAGGAAATACAGTGAGCCAAGTGGCTGTATGATATGGTATGGTATGGTATGGTATGGTATGGTATGGTATGCACATGTGTGTGCATGTGTGTGTGCCTGTGTGTGTGCGTGTGCGTGTGTGTATGTGTGTGCGTGTGTGTGTGTGTGTGTTGTACCCGAGTGTGTGTTGAGCCTATCTGTCCAGGGAACCAGATTGGTGTCCGAGATGAGGAAATGGCTCTCTTGCGGTCGCACTAGTG
>ENSMUSG00000028439.160|Fam219a
GCTTCGATATCCGCATGCTACCAGGCTTCCAGAAAGGCTCTTCAAGAGCAAGCTTAAGGAAATACAGTGAGCCAAGTGGCTGTATGATATGGTATGGTATGGTATGGTATGGTATGGTATGGTATGCACATGTGTGTGCATGTGTGTGTGCCTGTGTGTGTGCGTGTGCGTGTGTGTATGTGTGTGCGTGTGTGTGTGTGTGTGTTGTACCCGAGTGTGTGTTGAGCCTATCTGTCCAGGGAACCAGATTGGTGTCCGAGATGAGGAAATGGCTGTGGCCCTCTTGCGGTCGCACTAGTG
>ENSMUSG00000028439.161|Fam219a
GCTTCGATATCCGCATGCTATTCCAGAAAGGCTCTTCAAGAGCAAGCTTAAGGAAATACAGTGAGCCAAGTGGCTGTATGATATGGTATGGTATGGTATGGTATGGTATGGTATGGTATGCACATGTGTGTGCATGTGTGTGTGCCTGTGTGTGTGCGTGTGCGTGTGTGTATGTGTGTGCGTGTGTGTGTGTGTGTGTTGTACCCGAGTGTGTGTTGAGCCTATCTGTCCAGGGAACCAGATTGGTGTCCGAGATGAGGAAATGGCTGTGGCCTGGGAACTCTTGCGGTCGCACTAGTG
>ENSMUSG00000028439.162|Fam219a
GCTTCGATATCCGCATGCTAAAAGGCTCTTCAAGAGCAAGCTTAAGGAAATACAGTGAGCCAAGTGGCTGTATGATATGGTATGGTATGGTATGGTATGGTATGGTATGGTATGCACATGTGTGTGCATGTGTGTGTGCCTGTGTGTGTGCGTGTGCGTGTGTGTATGTGTGTGCGTGTGTGTGTGTGTGTGTTGTACCCGAGTGTGTGTTGAGCCTATCTGTCCAGGGAACCAGATTGGTGTCCGAGATGAGGAAATGGCTGTGGCCTGGGAAATCAGTCTCTTGCGGTCGCACTAGTG
>ENSMUSG00000028439.163|Fam219a
GCTTCGATATCCGCATGCTATCTTCAAGAGCAAGCTTAAGGAAATACAGTGAGCCAAGTGGCTGTATGATATGGTATGGTATGGTATGGTATGGTATGGTATGGTATGCACATGTGTGTGCATGTGTGTGTGCCTGTGTGTGTGCGTGTGCGTGTGTGTATGTGTGTGCGTGTGTGTGTGTGTGTGTTGTACCCGAGTGTGTGTTGAGCCTATCTGTCCAGGGAACCAGATTGGTGTCCGAGATGAGGAAATGGCTGTGGCCTGGGAAATCAGTGAGAGGCTCTTGCGGTCGCACTAGTG
>ENSMUSG00000028439.164|Fam219a
GCTTCGATATCCGCATGCTAAGAGCAAGCTTAAGGAAATACAGTGAGCCAAGTGGCTGTATGATATGGTATGGTATGGTATGGTATGGTATGGTATGGTATGCACATGTGTGTGCATGTGTGTGTGCCTGTGTGTGTGCGTGTGCGTGTGTGTATGTGTGTGCGTGTGTGTGTGTGTGTGTTGTACCCGAGTGTGTGTTGAGCCTATCTGTCCAGGGAACCAGATTGGTGTCCGAGATGAGGAAATGGCTGTGGCCTGGGAAATCAGTGAGAGGCCGCTTCTCTTGCGGTCGCACTAGTG
>ENSMUSG00000028439.165|Fam219a
GCTTCGATATCCGCATGCTAAGCTTAAGGAAATACAGTGAGCCAAGTGGCTGTATGATATGGTATGGTATGGTATGGTATGGTATGGTATGGTATGCACATGTGTGTGCATGTGTGTGTGCCTGTGTGTGTGCGTGTGCGTGTGTGTATGTGTGTGCGTGTGTGTGTGTGTGTGTTGTACCCGAGTGTGTGTTGAGCCTATCTGTCCAGGGAACCAGATTGGTGTCCGAGATGAGGAAATGGCTGTGGCCTGGGAAATCAGTGAGAGGCCGCTTGGGAATCTCTTGCGGTCGCACTAGTG
>ENSMUSG00000028439.166|Fam219a
GCTTCGATATCCGCATGCTAAGGAAATACAGTGAGCCAAGTGGCTGTATGATATGGTATGGTATGGTATGGTATGGTATGGTATGGTATGCACATGTGTGTGCATGTGTGTGTGCCTGTGTGTGTGCGTGTGCGTGTGTGTATGTGTGTGCGTGTGTGTGTGTGTGTGTTGTACCCGAGTGTGTGTTGAGCCTATCTGTCCAGGGAACCAGATTGGTGTCCGAGATGAGGAAATGGCTGTGGCCTGGGAAATCAGTGAGAGGCCGCTTGGGAATGAGAATCTCTTGCGGTCGCACTAGTG
>ENSMUSG00000028439.167|Fam219a
GCTTCGATATCCGCATGCTATACAGTGAGCCAAGTGGCTGTATGATATGGTATGGTATGGTATGGTATGGTATGGTATGGTATGCACATGTGTGTGCATGTGTGTGTGCCTGTGTGTGTGCGTGTGCGTGTGTGTATGTGTGTGCGTGTGTGTGTGTGTGTGTTGTACCCGAGTGTGTGTTGAGCCTATCTGTCCAGGGAACCAGATTGGTGTCCGAGATGAGGAAATGGCTGTGGCCTGGGAAATCAGTGAGAGGCCGCTTGGGAATGAGAATGCAGTGCTCTTGCGGTCGCACTAGTG
>ENSMUSG00000028439.168|Fam219a
GCTTCGATATCCGCATGCTAGAGCCAAGTGGCTGTATGATATGGTATGGTATGGTATGGTATGGTATGGTATGGTATGCACATGTGTGTGCATGTGTGTGTGCCTGTGTGTGTGCGTGTGCGTGTGTGTATGTGTGTGCGTGTGTGTGTGTGTGTGTTGTACCCGAGTGTGTGTTGAGCCTATCTGTCCAGGGAACCAGATTGGTGTCCGAGATGAGGAAATGGCTGTGGCCTGGGAAATCAGTGAGAGGCCGCTTGGGAATGAGAATGCAGTGGACTGACTCTTGCGGTCGCACTAGTG
>ENSMUSG00000028439.169|Fam219a
GCTTCGATATCCGCATGCTAAGTGGCTGTATGATATGGTATGGTATGGTATGGTATGGTATGGTATGGTATGCACATGTGTGTGCATGTGTGTGTGCCTGTGTGTGTGCGTGTGCGTGTGTGTATGTGTGTGCGTGTGTGTGTGTGTGTGTTGTACCCGAGTGTGTGTTGAGCCTATCTGTCCAGGGAACCAGATTGGTGTCCGAGATGAGGAAATGGCTGTGGCCTGGGAAATCAGTGAGAGGCCGCTTGGGAATGAGAATGCAGTGGACTGAAAGCACCTCTTGCGGTCGCACTAGTG
>ENSMUSG00000028439.170|Fam219a
GCTTCGATATCCGCATGCTATGTATGATATGGTATGGTATGGTATGGTATGGTATGGTATGGTATGCACATGTGTGTGCATGTGTGTGTGCCTGTGTGTGTGCGTGTGCGTGTGTGTATGTGTGTGCGTGTGTGTGTGTGTGTGTTGTACCCGAGTGTGTGTTGAGCCTATCTGTCCAGGGAACCAGATTGGTGTCCGAGATGAGGAAATGGCTGTGGCCTGGGAAATCAGTGAGAGGCCGCTTGGGAATGAGAATGCAGTGGACTGAAAGCACAGCCTGCTCTTGCGGTCGCACTAGTG
>ENSMUSG00000028439.171|Fam219a
GCTTCGATATCCGCATGCTAATATGGTATGGTATGGTATGGTATGGTATGGTATGGTATGCACATGTGTGTGCATGTGTGTGTGCCTGTGTGTGTGCGTGTGCGTGTGTGTATGTGTGTGCGTGTGTGTGTGTGTGTGTTGTACCCGAGTGTGTGTTGAGCCTATCTGTCCAGGGAACCAGATTGGTGTCCGAGATGAGGAAATGGCTGTGGCCTGGGAAATCAGTGAGAGGCCGCTTGGGAATGAGAATGCAGTGGACTGAAAGCACAGCCTGGCCATCCTCTTGCGGTCGCACTAGTG
>ENSMUSG00000028439.172|Fam219a
GCTTCGATATCCGCATGCTATATGGTATGGTATGGTATGGTATGGTATGGTATGCACATGTGTGTGCATGTGTGTGTGCCTGTGTGTGTGCGTGTGCGTGTGTGTATGTGTGTGCGTGTGTGTGTGTGTGTGTTGTACCCGAGTGTGTGTTGAGCCTATCTGTCCAGGGAACCAGATTGGTGTCCGAGATGAGGAAATGGCTGTGGCCTGGGAAATCAGTGAGAGGCCGCTTGGGAATGAGAATGCAGTGGACTGAAAGCACAGCCTGGCCATCTGGAACCTCTTGCGGTCGCACTAGTG
>ENSMUSG00000028439.173|Fam219a
GCTTCGATATCCGCATGCTAATGGTATGGTATGGTATGGTATGGTATGCACATGTGTGTGCATGTGTGTGTGCCTGTGTGTGTGCGTGTGCGTGTGTGTATGTGTGTGCGTGTGTGTGTGTGTGTGTTGTACCCGAGTGTGTGTTGAGCCTATCTGTCCAGGGAACCAGATTGGTGTCCGAGATGAGGAAATGGCTGTGGCCTGGGAAATCAGTGAGAGGCCGCTTGGGAATGAGAATGCAGTGGACTGAAAGCACAGCCTGGCCATCTGGAACCTGGGTCTCTTGCGGTCGCACTAGTG
>ENSMUSG00000028439.174|Fam219a
GCTTCGATATCCGCATGCTATGGTATGGTATGGTATGGTATGCACATGTGTGTGCATGTGTGTGTGCCTGTGTGTGTGCGTGTGCGTGTGTGTATGTGTGTGCGTGTGTGTGTGTGTGTGTTGTACCCGAGTGTGTGTTGAGCCTATCTGTCCAGGGAACCAGATTGGTGTCCGAGATGAGGAAATGGCTGTGGCCTGGGAAATCAGTGAGAGGCCGCTTGGGAATGAGAATGCAGTGGACTGAAAGCACAGCCTGGCCATCTGGAACCTGGGTTCTGGTCTCTTGCGGTCGCACTAGTG
>ENSMUSG00000028439.175|Fam219a
GCTTCGATATCCGCATGCTAGGTATGGTATGGTATGCACATGTGTGTGCATGTGTGTGTGCCTGTGTGTGTGCGTGTGCGTGTGTGTATGTGTGTGCGTGTGTGTGTGTGTGTGTTGTACCCGAGTGTGTGTTGAGCCTATCTGTCCAGGGAACCAGATTGGTGTCCGAGATGAGGAAATGGCTGTGGCCTGGGAAATCAGTGAGAGGCCGCTTGGGAATGAGAATGCAGTGGACTGAAAGCACAGCCTGGCCATCTGGAACCTGGGTTCTGGTCCCAGCCTCTTGCGGTCGCACTAGTG
>ENSMUSG00000028439.176|Fam219a
GCTTCGATATCCGCATGCTAGTATGGTATGCACATGTGTGTGCATGTGTGTGTGCCTGTGTGTGTGCGTGTGCGTGTGTGTATGTGTGTGCGTGTGTGTGTGTGTGTGTTGTACCCGAGTGTGTGTTGAGCCTATCTGTCCAGGGAACCAGATTGGTGTCCGAGATGAGGAAATGGCTGTGGCCTGGGAAATCAGTGAGAGGCCGCTTGGGAATGAGAATGCAGTGGACTGAAAGCACAGCCTGGCCATCTGGAACCTGGGTTCTGGTCCCAGCCTCGGCCTCTTGCGGTCGCACTAGTG
>ENSMUSG00000028439.177|Fam219a
GCTTCGATATCCGCATGCTATATGCACATGTGTGTGCATGTGTGTGTGCCTGTGTGTGTGCGTGTGCGTGTGTGTATGTGTGTGCGTGTGTGTGTGTGTGTGTTGTACCCGAGTGTGTGTTGAGCCTATCTGTCCAGGGAACCAGATTGGTGTCCGAGATGAGGAAATGGCTGTGGCCTGGGAAATCAGTGAGAGGCCGCTTGGGAATGAGAATGCAGTGGACTGAAAGCACAGCCTGGCCATCTGGAACCTGGGTTCTGGTCCCAGCCTCGGCATTCTCCTCTTGCGGTCGCACTAGTG
>ENSMUSG00000028439.178|Fam219a
GCTTCGATATCCGCATGCTACATGTGTGTGCATGTGTGTGTGCCTGTGTGTGTGCGTGTGCGTGTGTGTATGTGTGTGCGTGTGTGTGTGTGTGTGTTGTACCCGAGTGTGTGTTGAGCCTATCTGTCCAGGGAACCAGATTGGTGTCCGAGATGAGGAAATGGCTGTGGCCTGGGAAATCAGTGAGAGGCCGCTTGGGAATGAGAATGCAGTGGACTGAAAGCACAGCCTGGCCATCTGGAACCTGGGTTCTGGTCCCAGCCTCGGCATTCTCCCTGAGCTCTTGCGGTCGCACTAGTG
>ENSMUSG00000028439.179|Fam219a
GCTTCGATATCCGCATGCTATGTGCATGTGTGTGTGCCTGTGTGTGTGCGTGTGCGTGTGTGTATGTGTGTGCGTGTGTGTGTGTGTGTGTTGTACCCGAGTGTGTGTTGAGCCTATCTGTCCAGGGAACCAGATTGGTGTCCGAGATGAGGAAATGGCTGTGGCCTGGGAAATCAGTGAGAGGCCGCTTGGGAATGAGAATGCAGTGGACTGAAAGCACAGCCTGGCCATCTGGAACCTGGGTTCTGGTCCCAGCCTCGGCATTCTCCCTGAGCTCCTACTCTTGCGGTCGCACTAGTG
>ENSMUSG00000028439.180|Fam219a
GCTTCGATATCCGCATGCTATGTGTGTGTGCCTGTGTGTGTGCGTGTGCGTGTGTGTATGTGTGTGCGTGTGTGTGTGTGTGTGTTGTACCCGAGTGTGTGTTGAGCCTATCTGTCCAGGGAACCAGATTGGTGTCCGAGATGAGGAAATGGCTGTGGCCTGGGAAATCAGTGAGAGGCCGCTTGGGAATGAGAATGCAGTGGACTGAAAGCACAGCCTGGCCATCTGGAACCTGGGTTCTGGTCCCAGCCTCGGCATTCTCCCTGAGCTCCTAAGCAATCTCTTGCGGTCGCACTAGTG
>ENSMUSG00000028439.181|Fam219a
GCTTCGATATCCGCATGCTATGTGCCTGTGTGTGTGCGTGTGCGTGTGTGTATGTGTGTGCGTGTGTGTGTGTGTGTGTTGTACCCGAGTGTGTGTTGAGCCTATCTGTCCAGGGAACCAGATTGGTGTCCGAGATGAGGAAATGGCTGTGGCCTGGGAAATCAGTGAGAGGCCGCTTGGGAATGAGAATGCAGTGGACTGAAAGCACAGCCTGGCCATCTGGAACCTGGGTTCTGGTCCCAGCCTCGGCATTCTCCCTGAGCTCCTAAGCAATTCCCAGCTCTTGCGGTCGCACTAGTG
>ENSMUSG00000028439.182|Fam219a
GCTTCGATATCCGCATGCTATGTGTGTGTGCGTGTGCGTGTGTGTATGTGTGTGCGTGTGTGTGTGTGTGTGTTGTACCCGAGTGTGTGTTGAGCCTATCTGTCCAGGGAACCAGATTGGTGTCCGAGATGAGGAAATGGCTGTGGCCTGGGAAATCAGTGAGAGGCCGCTTGGGAATGAGAATGCAGTGGACTGAAAGCACAGCCTGGCCATCTGGAACCTGGGTTCTGGTCCCAGCCTCGGCATTCTCCCTGAGCTCCTAAGCAATTCCCAGGCTTCTCTCTTGCGGTCGCACTAGTG
>ENSMUSG00000028439.183|Fam219a
GCTTCGATATCCGCATGCTATGTGCGTGTGCGTGTGTGTATGTGTGTGCGTGTGTGTGTGTGTGTGTTGTACCCGAGTGTGTGTTGAGCCTATCTGTCCAGGGAACCAGATTGGTGTCCGAGATGAGGAAATGGCTGTGGCCTGGGAAATCAGTGAGAGGCCGCTTGGGAATGAGAATGCAGTGGACTGAAAGCACAGCCTGGCCATCTGGAACCTGGGTTCTGGTCCCAGCCTCGGCATTCTCCCTGAGCTCCTAAGCAATTCCCAGGCTTCTCTAGGGCTCTTGCGGTCGCACTAGTG
>ENSMUSG00000028439.184|Fam219a
GCTTCGATATCCGCATGCTATGTGCGTGTGTGTATGTGTGTGCGTGTGTGTGTGTGTGTGTTGTACCCGAGTGTGTGTTGAGCCTATCTGTCCAGGGAACCAGATTGGTGTCCGAGATGAGGAAATGGCTGTGGCCTGGGAAATCAGTGAGAGGCCGCTTGGGAATGAGAATGCAGTGGACTGAAAGCACAGCCTGGCCATCTGGAACCTGGGTTCTGGTCCCAGCCTCGGCATTCTCCCTGAGCTCCTAAGCAATTCCCAGGCTTCTCTAGGGCTTCAGCTCTTGCGGTCGCACTAGTG
>ENSMUSG00000028439.185|Fam219a
GCTTCGATATCCGCATGCTATGTGTGTATGTGTGTGCGTGTGTGTGTGTGTGTGTTGTACCCGAGTGTGTGTTGAGCCTATCTGTCCAGGGAACCAGATTGGTGTCCGAGATGAGGAAATGGCTGTGGCCTGGGAAATCAGTGAGAGGCCGCTTGGGAATGAGAATGCAGTGGACTGAAAGCACAGCCTGGCCATCTGGAACCTGGGTTCTGGTCCCAGCCTCGGCATTCTCCCTGAGCTCCTAAGCAATTCCCAGGCTTCTCTAGGGCTTCAGTTCTCACTCTTGCGGTCGCACTAGTG
>ENSMUSG00000028439.186|Fam219a
GCTTCGATATCCGCATGCTATATGTGTGTGCGTGTGTGTGTGTGTGTGTTGTACCCGAGTGTGTGTTGAGCCTATCTGTCCAGGGAACCAGATTGGTGTCCGAGATGAGGAAATGGCTGTGGCCTGGGAAATCAGTGAGAGGCCGCTTGGGAATGAGAATGCAGTGGACTGAAAGCACAGCCTGGCCATCTGGAACCTGGGTTCTGGTCCCAGCCTCGGCATTCTCCCTGAGCTCCTAAGCAATTCCCAGGCTTCTCTAGGGCTTCAGTTCTCACAACTGCTCTTGCGGTCGCACTAGTG
>ENSMUSG00000028439.187|Fam219a
GCTTCGATATCCGCATGCTATGTGCGTGTGTGTGTGTGTGTGTTGTACCCGAGTGTGTGTTGAGCCTATCTGTCCAGGGAACCAGATTGGTGTCCGAGATGAGGAAATGGCTGTGGCCTGGGAAATCAGTGAGAGGCCGCTTGGGAATGAGAATGCAGTGGACTGAAAGCACAGCCTGGCCATCTGGAACCTGGGTTCTGGTCCCAGCCTCGGCATTCTCCCTGAGCTCCTAAGCAATTCCCAGGCTTCTCTAGGGCTTCAGTTCTCACAACTGGAAAATCTCTTGCGGTCGCACTAGTG
>ENSMUSG00000028439.188|Fam219a
GCTTCGATATCCGCATGCTATGTGTGTGTGTGTGTGTTGTACCCGAGTGTGTGTTGAGCCTATCTGTCCAGGGAACCAGATTGGTGTCCGAGATGAGGAAATGGCTGTGGCCTGGGAAATCAGTGAGAGGCCGCTTGGGAATGAGAATGCAGTGGACTGAAAGCACAGCCTGGCCATCTGGAACCTGGGTTCTGGTCCCAGCCTCGGCATTCTCCCTGAGCTCCTAAGCAATTCCCAGGCTTCTCTAGGGCTTCAGTTCTCACAACTGGAAAATAAAGAGCTCTTGCGGTCGCACTAGTG
>ENSMUSG00000028439.189|Fam219a
GCTTCGATATCCGCATGCTATGTGTGTGTGTTGTACCCGAGTGTGTGTTGAGCCTATCTGTCCAGGGAACCAGATTGGTGTCCGAGATGAGGAAATGGCTGTGGCCTGGGAAATCAGTGAGAGGCCGCTTGGGAATGAGAATGCAGTGGACTGAAAGCACAGCCTGGCCATCTGGAACCTGGGTTCTGGTCCCAGCCTCGGCATTCTCCCTGAGCTCCTAAGCAATTCCCAGGCTTCTCTAGGGCTTCAGTTCTCACAACTGGAAAATAAAGAGTAGCTGCTCTTGCGGTCGCACTAGTG
>ENSMUSG00000028439.190|Fam219a
GCTTCGATATCCGCATGCTATGTGTTGTACCCGAGTGTGTGTTGAGCCTATCTGTCCAGGGAACCAGATTGGTGTCCGAGATGAGGAAATGGCTGTGGCCTGGGAAATCAGTGAGAGGCCGCTTGGGAATGAGAATGCAGTGGACTGAAAGCACAGCCTGGCCATCTGGAACCTGGGTTCTGGTCCCAGCCTCGGCATTCTCCCTGAGCTCCTAAGCAATTCCCAGGCTTCTCTAGGGCTTCAGTTCTCACAACTGGAAAATAAAGAGTAGCTGACATCACTCTTGCGGTCGCACTAGTG
>ENSMUSG00000028439.191|Fam219a
GCTTCGATATCCGCATGCTAGTACCCGAGTGTGTGTTGAGCCTATCTGTCCAGGGAACCAGATTGGTGTCCGAGATGAGGAAATGGCTGTGGCCTGGGAAATCAGTGAGAGGCCGCTTGGGAATGAGAATGCAGTGGACTGAAAGCACAGCCTGGCCATCTGGAACCTGGGTTCTGGTCCCAGCCTCGGCATTCTCCCTGAGCTCCTAAGCAATTCCCAGGCTTCTCTAGGGCTTCAGTTCTCACAACTGGAAAATAAAGAGTAGCTGACATCACCGACACTCTTGCGGTCGCACTAGTG
>ENSMUSG00000028439.192|Fam219a
GCTTCGATATCCGCATGCTAGAGTGTGTGTTGAGCCTATCTGTCCAGGGAACCAGATTGGTGTCCGAGATGAGGAAATGGCTGTGGCCTGGGAAATCAGTGAGAGGCCGCTTGGGAATGAGAATGCAGTGGACTGAAAGCACAGCCTGGCCATCTGGAACCTGGGTTCTGGTCCCAGCCTCGGCATTCTCCCTGAGCTCCTAAGCAATTCCCAGGCTTCTCTAGGGCTTCAGTTCTCACAACTGGAAAATAAAGAGTAGCTGACATCACCGACAGAGTCTCTCTTGCGGTCGCACTAGTG
>ENSMUSG00000028439.193|Fam219a
GCTTCGATATCCGCATGCTAGTGTTGAGCCTATCTGTCCAGGGAACCAGATTGGTGTCCGAGATGAGGAAATGGCTGTGGCCTGGGAAATCAGTGAGAGGCCGCTTGGGAATGAGAATGCAGTGGACTGAAAGCACAGCCTGGCCATCTGGAACCTGGGTTCTGGTCCCAGCCTCGGCATTCTCCCTGAGCTCCTAAGCAATTCCCAGGCTTCTCTAGGGCTTCAGTTCTCACAACTGGAAAATAAAGAGTAGCTGACATCACCGACAGAGTCTTTTCATCTCTTGCGGTCGCACTAGTG
>ENSMUSG00000028439.194|Fam219a
GCTTCGATATCCGCATGCTAAGCCTATCTGTCCAGGGAACCAGATTGGTGTCCGAGATGAGGAAATGGCTGTGGCCTGGGAAATCAGTGAGAGGCCGCTTGGGAATGAGAATGCAGTGGACTGAAAGCACAGCCTGGCCATCTGGAACCTGGGTTCTGGTCCCAGCCTCGGCATTCTCCCTGAGCTCCTAAGCAATTCCCAGGCTTCTCTAGGGCTTCAGTTCTCACAACTGGAAAATAAAGAGTAGCTGACATCACCGACAGAGTCTTTTCATACCAGACTCTTGCGGTCGCACTAGTG
>ENSMUSG00000028439.195|Fam219a
GCTTCGATATCCGCATGCTATCTGTCCAGGGAACCAGATTGGTGTCCGAGATGAGGAAATGGCTGTGGCCTGGGAAATCAGTGAGAGGCCGCTTGGGAATGAGAATGCAGTGGACTGAAAGCACAGCCTGGCCATCTGGAACCTGGGTTCTGGTCCCAGCCTCGGCATTCTCCCTGAGCTCCTAAGCAATTCCCAGGCTTCTCTAGGGCTTCAGTTCTCACAACTGGAAAATAAAGAGTAGCTGACATCACCGACAGAGTCTTTTCATACCAGAAGGAATCTCTTGCGGTCGCACTAGTG
>ENSMUSG00000028439.196|Fam219a
GCTTCGATATCCGCATGCTACAGGGAACCAGATTGGTGTCCGAGATGAGGAAATGGCTGTGGCCTGGGAAATCAGTGAGAGGCCGCTTGGGAATGAGAATGCAGTGGACTGAAAGCACAGCCTGGCCATCTGGAACCTGGGTTCTGGTCCCAGCCTCGGCATTCTCCCTGAGCTCCTAAGCAATTCCCAGGCTTCTCTAGGGCTTCAGTTCTCACAACTGGAAAATAAAGAGTAGCTGACATCACCGACAGAGTCTTTTCATACCAGAAGGAATTTCTTCCTCTTGCGGTCGCACTAGTG
>ENSMUSG00000028439.197|Fam219a
GCTTCGATATCCGCATGCTAACCAGATTGGTGTCCGAGATGAGGAAATGGCTGTGGCCTGGGAAATCAGTGAGAGGCCGCTTGGGAATGAGAATGCAGTGGACTGAAAGCACAGCCTGGCCATCTGGAACCTGGGTTCTGGTCCCAGCCTCGGCATTCTCCCTGAGCTCCTAAGCAATTCCCAGGCTTCTCTAGGGCTTCAGTTCTCACAACTGGAAAATAAAGAGTAGCTGACATCACCGACAGAGTCTTTTCATACCAGAAGGAATTTCTTCACAGGACTCTTGCGGTCGCACTAGTG
>ENSMUSG00000028439.198|Fam219a
GCTTCGATATCCGCATGCTATTGGTGTCCGAGATGAGGAAATGGCTGTGGCCTGGGAAATCAGTGAGAGGCCGCTTGGGAATGAGAATGCAGTGGACTGAAAGCACAGCCTGGCCATCTGGAACCTGGGTTCTGGTCCCAGCCTCGGCATTCTCCCTGAGCTCCTAAGCAATTCCCAGGCTTCTCTAGGGCTTCAGTTCTCACAACTGGAAAATAAAGAGTAGCTGACATCACCGACAGAGTCTTTTCATACCAGAAGGAATTTCTTCACAGGAGTTTCTCTCTTGCGGTCGCACTAGTG
>ENSMUSG00000028439.199|Fam219a
GCTTCGATATCCGCATGCTATCCGAGATGAGGAAATGGCTGTGGCCTGGGAAATCAGTGAGAGGCCGCTTGGGAATGAGAATGCAGTGGACTGAAAGCACAGCCTGGCCATCTGGAACCTGGGTTCTGGTCCCAGCCTCGGCATTCTCCCTGAGCTCCTAAGCAATTCCCAGGCTTCTCTAGGGCTTCAGTTCTCACAACTGGAAAATAAAGAGTAGCTGACATCACCGACAGAGTCTTTTCATACCAGAAGGAATTTCTTCACAGGAGTTTCTGCAAAACTCTTGCGGTCGCACTAGTG
>ENSMUSG00000028439.200|Fam219a
GCTTCGATATCCGCATGCTAATGAGGAAATGGCTGTGGCCTGGGAAATCAGTGAGAGGCCGCTTGGGAATGAGAATGCAGTGGACTGAAAGCACAGCCTGGCCATCTGGAACCTGGGTTCTGGTCCCAGCCTCGGCATTCTCCCTGAGCTCCTAAGCAATTCCCAGGCTTCTCTAGGGCTTCAGTTCTCACAACTGGAAAATAAAGAGTAGCTGACATCACCGACAGAGTCTTTTCATACCAGAAGGAATTTCTTCACAGGAGTTTCTGCAAAAGACTATCTCTTGCGGTCGCACTAGTG
>ENSMUSG00000028439.201|Fam219a
GCTTCGATATCCGCATGCTAAAATGGCTGTGGCCTGGGAAATCAGTGAGAGGCCGCTTGGGAATGAGAATGCAGTGGACTGAAAGCACAGCCTGGCCATCTGGAACCTGGGTTCTGGTCCCAGCCTCGGCATTCTCCCTGAGCTCCTAAGCAATTCCCAGGCTTCTCTAGGGCTTCAGTTCTCACAACTGGAAAATAAAGAGTAGCTGACATCACCGACAGAGTCTTTTCATACCAGAAGGAATTTCTTCACAGGAGTTTCTGCAAAAGACTATGACATCCTCTTGCGGTCGCACTAGTG
>ENSMUSG00000028439.202|Fam219a
GCTTCGATATCCGCATGCTACTGTGGCCTGGGAAATCAGTGAGAGGCCGCTTGGGAATGAGAATGCAGTGGACTGAAAGCACAGCCTGGCCATCTGGAACCTGGGTTCTGGTCCCAGCCTCGGCATTCTCCCTGAGCTCCTAAGCAATTCCCAGGCTTCTCTAGGGCTTCAGTTCTCACAACTGGAAAATAAAGAGTAGCTGACATCACCGACAGAGTCTTTTCATACCAGAAGGAATTTCTTCACAGGAGTTTCTGCAAAAGACTATGACATCTGTGTGCTCTTGCGGTCGCACTAGTG
>ENSMUSG00000028439.203|Fam219a
GCTTCGATATCCGCATGCTACCTGGGAAATCAGTGAGAGGCCGCTTGGGAATGAGAATGCAGTGGACTGAAAGCACAGCCTGGCCATCTGGAACCTGGGTTCTGGTCCCAGCCTCGGCATTCTCCCTGAGCTCCTAAGCAATTCCCAGGCTTCTCTAGGGCTTCAGTTCTCACAACTGGAAAATAAAGAGTAGCTGACATCACCGACAGAGTCTTTTCATACCAGAAGGAATTTCTTCACAGGAGTTTCTGCAAAAGACTATGACATCTGTGTGTCTGTGCTCTTGCGGTCGCACTAGTG
>ENSMUSG00000028439.204|Fam219a
GCTTCGATATCCGCATGCTAAAATCAGTGAGAGGCCGCTTGGGAATGAGAATGCAGTGGACTGAAAGCACAGCCTGGCCATCTGGAACCTGGGTTCTGGTCCCAGCCTCGGCATTCTCCCTGAGCTCCTAAGCAATTCCCAGGCTTCTCTAGGGCTTCAGTTCTCACAACTGGAAAATAAAGAGTAGCTGACATCACCGACAGAGTCTTTTCATACCAGAAGGAATTTCTTCACAGGAGTTTCTGCAAAAGACTATGACATCTGTGTGTCTGTGGTCTCACTCTTGCGGTCGCACTAGTG
>ENSMUSG00000028439.205|Fam219a
GCTTCGATATCCGCATGCTAGTGAGAGGCCGCTTGGGAATGAGAATGCAGTGGACTGAAAGCACAGCCTGGCCATCTGGAACCTGGGTTCTGGTCCCAGCCTCGGCATTCTCCCTGAGCTCCTAAGCAATTCCCAGGCTTCTCTAGGGCTTCAGTTCTCACAACTGGAAAATAAAGAGTAGCTGACATCACCGACAGAGTCTTTTCATACCAGAAGGAATTTCTTCACAGGAGTTTCTGCAAAAGACTATGACATCTGTGTGTCTGTGGTCTCACGAGGTCTCTTGCGGTCGCACTAGTG
>ENSMUSG00000028439.206|Fam219a
GCTTCGATATCCGCATGCTAGGCCGCTTGGGAATGAGAATGCAGTGGACTGAAAGCACAGCCTGGCCATCTGGAACCTGGGTTCTGGTCCCAGCCTCGGCATTCTCCCTGAGCTCCTAAGCAATTCCCAGGCTTCTCTAGGGCTTCAGTTCTCACAACTGGAAAATAAAGAGTAGCTGACATCACCGACAGAGTCTTTTCATACCAGAAGGAATTTCTTCACAGGAGTTTCTGCAAAAGACTATGACATCTGTGTGTCTGTGGTCTCACGAGGTACCTGGCTCTTGCGGTCGCACTAGTG
>ENSMUSG00000028439.207|Fam219a
GCTTCGATATCCGCATGCTATTGGGAATGAGAATGCAGTGGACTGAAAGCACAGCCTGGCCATCTGGAACCTGGGTTCTGGTCCCAGCCTCGGCATTCTCCCTGAGCTCCTAAGCAATTCCCAGGCTTCTCTAGGGCTTCAGTTCTCACAACTGGAAAATAAAGAGTAGCTGACATCACCGACAGAGTCTTTTCATACCAGAAGGAATTTCTTCACAGGAGTTTCTGCAAAAGACTATGACATCTGTGTGTCTGTGGTCTCACGAGGTACCTGGAGGTGTCTCTTGCGGTCGCACTAGTG
>ENSMUSG00000028439.208|Fam219a
GCTTCGATATCCGCATGCTAATGAGAATGCAGTGGACTGAAAGCACAGCCTGGCCATCTGGAACCTGGGTTCTGGTCCCAGCCTCGGCATTCTCCCTGAGCTCCTAAGCAATTCCCAGGCTTCTCTAGGGCTTCAGTTCTCACAACTGGAAAATAAAGAGTAGCTGACATCACCGACAGAGTCTTTTCATACCAGAAGGAATTTCTTCACAGGAGTTTCTGCAAAAGACTATGACATCTGTGTGTCTGTGGTCTCACGAGGTACCTGGAGGTGTATGTGCCTCTTGCGGTCGCACTAGTG
>ENSMUSG00000028439.209|Fam219a
GCTTCGATATCCGCATGCTAATGCAGTGGACTGAAAGCACAGCCTGGCCATCTGGAACCTGGGTTCTGGTCCCAGCCTCGGCATTCTCCCTGAGCTCCTAAGCAATTCCCAGGCTTCTCTAGGGCTTCAGTTCTCACAACTGGAAAATAAAGAGTAGCTGACATCACCGACAGAGTCTTTTCATACCAGAAGGAATTTCTTCACAGGAGTTTCTGCAAAAGACTATGACATCTGTGTGTCTGTGGTCTCACGAGGTACCTGGAGGTGTATGTGCACGGACCTCTTGCGGTCGCACTAGTG
>ENSMUSG00000028439.210|Fam219a
GCTTCGATATCCGCATGCTATGGACTGAAAGCACAGCCTGGCCATCTGGAACCTGGGTTCTGGTCCCAGCCTCGGCATTCTCCCTGAGCTCCTAAGCAATTCCCAGGCTTCTCTAGGGCTTCAGTTCTCACAACTGGAAAATAAAGAGTAGCTGACATCACCGACAGAGTCTTTTCATACCAGAAGGAATTTCTTCACAGGAGTTTCTGCAAAAGACTATGACATCTGTGTGTCTGTGGTCTCACGAGGTACCTGGAGGTGTATGTGCACGGACATGGGACTCTTGCGGTCGCACTAGTG
>ENSMUSG00000028439.211|Fam219a
GCTTCGATATCCGCATGCTAGAAAGCACAGCCTGGCCATCTGGAACCTGGGTTCTGGTCCCAGCCTCGGCATTCTCCCTGAGCTCCTAAGCAATTCCCAGGCTTCTCTAGGGCTTCAGTTCTCACAACTGGAAAATAAAGAGTAGCTGACATCACCGACAGAGTCTTTTCATACCAGAAGGAATTTCTTCACAGGAGTTTCTGCAAAAGACTATGACATCTGTGTGTCTGTGGTCTCACGAGGTACCTGGAGGTGTATGTGCACGGACATGGGAAGTACGCTCTTGCGGTCGCACTAGTG
>ENSMUSG00000028439.212|Fam219a
GCTTCGATATCCGCATGCTAACAGCCTGGCCATCTGGAACCTGGGTTCTGGTCCCAGCCTCGGCATTCTCCCTGAGCTCCTAAGCAATTCCCAGGCTTCTCTAGGGCTTCAGTTCTCACAACTGGAAAATAAAGAGTAGCTGACATCACCGACAGAGTCTTTTCATACCAGAAGGAATTTCTTCACAGGAGTTTCTGCAAAAGACTATGACATCTGTGTGTCTGTGGTCTCACGAGGTACCTGGAGGTGTATGTGCACGGACATGGGAAGTACGTGAAGACTCTTGCGGTCGCACTAGTG
>ENSMUSG00000028439.213|Fam219a
GCTTCGATATCCGCATGCTATGGCCATCTGGAACCTGGGTTCTGGTCCCAGCCTCGGCATTCTCCCTGAGCTCCTAAGCAATTCCCAGGCTTCTCTAGGGCTTCAGTTCTCACAACTGGAAAATAAAGAGTAGCTGACATCACCGACAGAGTCTTTTCATACCAGAAGGAATTTCTTCACAGGAGTTTCTGCAAAAGACTATGACATCTGTGTGTCTGTGGTCTCACGAGGTACCTGGAGGTGTATGTGCACGGACATGGGAAGTACGTGAAGATTTATTCTCTTGCGGTCGCACTAGTG
>ENSMUSG00000028439.214|Fam219a
GCTTCGATATCCGCATGCTATCTGGAACCTGGGTTCTGGTCCCAGCCTCGGCATTCTCCCTGAGCTCCTAAGCAATTCCCAGGCTTCTCTAGGGCTTCAGTTCTCACAACTGGAAAATAAAGAGTAGCTGACATCACCGACAGAGTCTTTTCATACCAGAAGGAATTTCTTCACAGGAGTTTCTGCAAAAGACTATGACATCTGTGTGTCTGTGGTCTCACGAGGTACCTGGAGGTGTATGTGCACGGACATGGGAAGTACGTGAAGATTTATTTCGGGACTCTTGCGGTCGCACTAGTG
>ENSMUSG00000028439.215|Fam219a
GCTTCGATATCCGCATGCTAACCTGGGTTCTGGTCCCAGCCTCGGCATTCTCCCTGAGCTCCTAAGCAATTCCCAGGCTTCTCTAGGGCTTCAGTTCTCACAACTGGAAAATAAAGAGTAGCTGACATCACCGACAGAGTCTTTTCATACCAGAAGGAATTTCTTCACAGGAGTTTCTGCAAAAGACTATGACATCTGTGTGTCTGTGGTCTCACGAGGTACCTGGAGGTGTATGTGCACGGACATGGGAAGTACGTGAAGATTTATTTCGGGAAAAGTGCTCTTGCGGTCGCACTAGTG
>ENSMUSG00000028439.216|Fam219a
GCTTCGATATCCGCATGCTAGTTCTGGTCCCAGCCTCGGCATTCTCCCTGAGCTCCTAAGCAATTCCCAGGCTTCTCTAGGGCTTCAGTTCTCACAACTGGAAAATAAAGAGTAGCTGACATCACCGACAGAGTCTTTTCATACCAGAAGGAATTTCTTCACAGGAGTTTCTGCAAAAGACTATGACATCTGTGTGTCTGTGGTCTCACGAGGTACCTGGAGGTGTATGTGCACGGACATGGGAAGTACGTGAAGATTTATTTCGGGAAAAGTGGTGTGTCTCTTGCGGTCGCACTAGTG
>ENSMUSG00000028439.217|Fam219a
GCTTCGATATCCGCATGCTAGTCCCAGCCTCGGCATTCTCCCTGAGCTCCTAAGCAATTCCCAGGCTTCTCTAGGGCTTCAGTTCTCACAACTGGAAAATAAAGAGTAGCTGACATCACCGACAGAGTCTTTTCATACCAGAAGGAATTTCTTCACAGGAGTTTCTGCAAAAGACTATGACATCTGTGTGTCTGTGGTCTCACGAGGTACCTGGAGGTGTATGTGCACGGACATGGGAAGTACGTGAAGATTTATTTCGGGAAAAGTGGTGTGTGTGTAGCTCTTGCGGTCGCACTAGTG
>ENSMUSG00000028439.218|Fam219a
GCTTCGATATCCGCATGCTAGCCTCGGCATTCTCCCTGAGCTCCTAAGCAATTCCCAGGCTTCTCTAGGGCTTCAGTTCTCACAACTGGAAAATAAAGAGTAGCTGACATCACCGACAGAGTCTTTTCATACCAGAAGGAATTTCTTCACAGGAGTTTCTGCAAAAGACTATGACATCTGTGTGTCTGTGGTCTCACGAGGTACCTGGAGGTGTATGTGCACGGACATGGGAAGTACGTGAAGATTTATTTCGGGAAAAGTGGTGTGTGTGTAGCTGTACCTCTTGCGGTCGCACTAGTG
>ENSMUSG00000028439.219|Fam219a
GCTTCGATATCCGCATGCTAGCATTCTCCCTGAGCTCCTAAGCAATTCCCAGGCTTCTCTAGGGCTTCAGTTCTCACAACTGGAAAATAAAGAGTAGCTGACATCACCGACAGAGTCTTTTCATACCAGAAGGAATTTCTTCACAGGAGTTTCTGCAAAAGACTATGACATCTGTGTGTCTGTGGTCTCACGAGGTACCTGGAGGTGTATGTGCACGGACATGGGAAGTACGTGAAGATTTATTTCGGGAAAAGTGGTGTGTGTGTAGCTGTACTGGGTGCTCTTGCGGTCGCACTAGTG
>ENSMUSG00000028439.220|Fam219a
GCTTCGATATCCGCATGCTATCCCTGAGCTCCTAAGCAATTCCCAGGCTTCTCTAGGGCTTCAGTTCTCACAACTGGAAAATAAAGAGTAGCTGACATCACCGACAGAGTCTTTTCATACCAGAAGGAATTTCTTCACAGGAGTTTCTGCAAAAGACTATGACATCTGTGTGTCTGTGGTCTCACGAGGTACCTGGAGGTGTATGTGCACGGACATGGGAAGTACGTGAAGATTTATTTCGGGAAAAGTGGTGTGTGTGTAGCTGTACTGGGTGTCATGTCTCTTGCGGTCGCACTAGTG
>ENSMUSG00000028439.221|Fam219a
GCTTCGATATCCGCATGCTAAGCTCCTAAGCAATTCCCAGGCTTCTCTAGGGCTTCAGTTCTCACAACTGGAAAATAAAGAGTAGCTGACATCACCGACAGAGTCTTTTCATACCAGAAGGAATTTCTTCACAGGAGTTTCTGCAAAAGACTATGACATCTGTGTGTCTGTGGTCTCACGAGGTACCTGGAGGTGTATGTGCACGGACATGGGAAGTACGTGAAGATTTATTTCGGGAAAAGTGGTGTGTGTGTAGCTGTACTGGGTGTCATGTATGCTGCTCTTGCGGTCGCACTAGTG
>ENSMUSG00000028439.222|Fam219a
GCTTCGATATCCGCATGCTATAAGCAATTCCCAGGCTTCTCTAGGGCTTCAGTTCTCACAACTGGAAAATAAAGAGTAGCTGACATCACCGACAGAGTCTTTTCATACCAGAAGGAATTTCTTCACAGGAGTTTCTGCAAAAGACTATGACATCTGTGTGTCTGTGGTCTCACGAGGTACCTGGAGGTGTATGTGCACGGACATGGGAAGTACGTGAAGATTTATTTCGGGAAAAGTGGTGTGTGTGTAGCTGTACTGGGTGTCATGTATGCTGTTGCTTCTCTTGCGGTCGCACTAGTG
>ENSMUSG00000028439.223|Fam219a
GCTTCGATATCCGCATGCTAATTCCCAGGCTTCTCTAGGGCTTCAGTTCTCACAACTGGAAAATAAAGAGTAGCTGACATCACCGACAGAGTCTTTTCATACCAGAAGGAATTTCTTCACAGGAGTTTCTGCAAAAGACTATGACATCTGTGTGTCTGTGGTCTCACGAGGTACCTGGAGGTGTATGTGCACGGACATGGGAAGTACGTGAAGATTTATTTCGGGAAAAGTGGTGTGTGTGTAGCTGTACTGGGTGTCATGTATGCTGTTGCTTCTGCTGCTCTTGCGGTCGCACTAGTG
>ENSMUSG00000028439.224|Fam219a
GCTTCGATATCCGCATGCTAAGGCTTCTCTAGGGCTTCAGTTCTCACAACTGGAAAATAAAGAGTAGCTGACATCACCGACAGAGTCTTTTCATACCAGAAGGAATTTCTTCACAGGAGTTTCTGCAAAAGACTATGACATCTGTGTGTCTGTGGTCTCACGAGGTACCTGGAGGTGTATGTGCACGGACATGGGAAGTACGTGAAGATTTATTTCGGGAAAAGTGGTGTGTGTGTAGCTGTACTGGGTGTCATGTATGCTGTTGCTTCTGCTGCTGGTCCTCTTGCGGTCGCACTAGTG
>ENSMUSG00000028439.225|Fam219a
GCTTCGATATCCGCATGCTACTCTAGGGCTTCAGTTCTCACAACTGGAAAATAAAGAGTAGCTGACATCACCGACAGAGTCTTTTCATACCAGAAGGAATTTCTTCACAGGAGTTTCTGCAAAAGACTATGACATCTGTGTGTCTGTGGTCTCACGAGGTACCTGGAGGTGTATGTGCACGGACATGGGAAGTACGTGAAGATTTATTTCGGGAAAAGTGGTGTGTGTGTAGCTGTACTGGGTGTCATGTATGCTGTTGCTTCTGCTGCTGGTCTGGTCTCTCTTGCGGTCGCACTAGTG
>ENSMUSG00000028439.226|Fam219a
GCTTCGATATCCGCATGCTAGGCTTCAGTTCTCACAACTGGAAAATAAAGAGTAGCTGACATCACCGACAGAGTCTTTTCATACCAGAAGGAATTTCTTCACAGGAGTTTCTGCAAAAGACTATGACATCTGTGTGTCTGTGGTCTCACGAGGTACCTGGAGGTGTATGTGCACGGACATGGGAAGTACGTGAAGATTTATTTCGGGAAAAGTGGTGTGTGTGTAGCTGTACTGGGTGTCATGTATGCTGTTGCTTCTGCTGCTGGTCTGGTCTGAGGGACTCTTGCGGTCGCACTAGTG
>ENSMUSG00000028439.227|Fam219a
GCTTCGATATCCGCATGCTAAGTTCTCACAACTGGAAAATAAAGAGTAGCTGACATCACCGACAGAGTCTTTTCATACCAGAAGGAATTTCTTCACAGGAGTTTCTGCAAAAGACTATGACATCTGTGTGTCTGTGGTCTCACGAGGTACCTGGAGGTGTATGTGCACGGACATGGGAAGTACGTGAAGATTTATTTCGGGAAAAGTGGTGTGTGTGTAGCTGTACTGGGTGTCATGTATGCTGTTGCTTCTGCTGCTGGTCTGGTCTGAGGGAGGAAAGCTCTTGCGGTCGCACTAGTG
>ENSMUSG00000028439.228|Fam219a
GCTTCGATATCCGCATGCTACACAACTGGAAAATAAAGAGTAGCTGACATCACCGACAGAGTCTTTTCATACCAGAAGGAATTTCTTCACAGGAGTTTCTGCAAAAGACTATGACATCTGTGTGTCTGTGGTCTCACGAGGTACCTGGAGGTGTATGTGCACGGACATGGGAAGTACGTGAAGATTTATTTCGGGAAAAGTGGTGTGTGTGTAGCTGTACTGGGTGTCATGTATGCTGTTGCTTCTGCTGCTGGTCTGGTCTGAGGGAGGAAAGCTGAGGCTCTTGCGGTCGCACTAGTG
>ENSMUSG00000028439.229|Fam219a
GCTTCGATATCCGCATGCTATGGAAAATAAAGAGTAGCTGACATCACCGACAGAGTCTTTTCATACCAGAAGGAATTTCTTCACAGGAGTTTCTGCAAAAGACTATGACATCTGTGTGTCTGTGGTCTCACGAGGTACCTGGAGGTGTATGTGCACGGACATGGGAAGTACGTGAAGATTTATTTCGGGAAAAGTGGTGTGTGTGTAGCTGTACTGGGTGTCATGTATGCTGTTGCTTCTGCTGCTGGTCTGGTCTGAGGGAGGAAAGCTGAGGCTGTAGCTCTTGCGGTCGCACTAGTG
>ENSMUSG00000028439.230|Fam219a
GCTTCGATATCCGCATGCTAATAAAGAGTAGCTGACATCACCGACAGAGTCTTTTCATACCAGAAGGAATTTCTTCACAGGAGTTTCTGCAAAAGACTATGACATCTGTGTGTCTGTGGTCTCACGAGGTACCTGGAGGTGTATGTGCACGGACATGGGAAGTACGTGAAGATTTATTTCGGGAAAAGTGGTGTGTGTGTAGCTGTACTGGGTGTCATGTATGCTGTTGCTTCTGCTGCTGGTCTGGTCTGAGGGAGGAAAGCTGAGGCTGTAGCTCAGTCTCTTGCGGTCGCACTAGTG
>ENSMUSG00000028439.231|Fam219a
GCTTCGATATCCGCATGCTAAGTAGCTGACATCACCGACAGAGTCTTTTCATACCAGAAGGAATTTCTTCACAGGAGTTTCTGCAAAAGACTATGACATCTGTGTGTCTGTGGTCTCACGAGGTACCTGGAGGTGTATGTGCACGGACATGGGAAGTACGTGAAGATTTATTTCGGGAAAAGTGGTGTGTGTGTAGCTGTACTGGGTGTCATGTATGCTGTTGCTTCTGCTGCTGGTCTGGTCTGAGGGAGGAAAGCTGAGGCTGTAGCTCAGTGAGATGCTCTTGCGGTCGCACTAGTG
>ENSMUSG00000028439.232|Fam219a
GCTTCGATATCCGCATGCTATGACATCACCGACAGAGTCTTTTCATACCAGAAGGAATTTCTTCACAGGAGTTTCTGCAAAAGACTATGACATCTGTGTGTCTGTGGTCTCACGAGGTACCTGGAGGTGTATGTGCACGGACATGGGAAGTACGTGAAGATTTATTTCGGGAAAAGTGGTGTGTGTGTAGCTGTACTGGGTGTCATGTATGCTGTTGCTTCTGCTGCTGGTCTGGTCTGAGGGAGGAAAGCTGAGGCTGTAGCTCAGTGAGATGGTGGCTCTCTTGCGGTCGCACTAGTG
>ENSMUSG00000028439.233|Fam219a
GCTTCGATATCCGCATGCTACACCGACAGAGTCTTTTCATACCAGAAGGAATTTCTTCACAGGAGTTTCTGCAAAAGACTATGACATCTGTGTGTCTGTGGTCTCACGAGGTACCTGGAGGTGTATGTGCACGGACATGGGAAGTACGTGAAGATTTATTTCGGGAAAAGTGGTGTGTGTGTAGCTGTACTGGGTGTCATGTATGCTGTTGCTTCTGCTGCTGGTCTGGTCTGAGGGAGGAAAGCTGAGGCTGTAGCTCAGTGAGATGGTGGCTCTCCCACTCTTGCGGTCGCACTAGTG
>ENSMUSG00000028439.234|Fam219a
GCTTCGATATCCGCATGCTACAGAGTCTTTTCATACCAGAAGGAATTTCTTCACAGGAGTTTCTGCAAAAGACTATGACATCTGTGTGTCTGTGGTCTCACGAGGTACCTGGAGGTGTATGTGCACGGACATGGGAAGTACGTGAAGATTTATTTCGGGAAAAGTGGTGTGTGTGTAGCTGTACTGGGTGTCATGTATGCTGTTGCTTCTGCTGCTGGTCTGGTCTGAGGGAGGAAAGCTGAGGCTGTAGCTCAGTGAGATGGTGGCTCTCCCATGGCTGCTCTTGCGGTCGCACTAGTG
>ENSMUSG00000028439.235|Fam219a
GCTTCGATATCCGCATGCTACTTTTCATACCAGAAGGAATTTCTTCACAGGAGTTTCTGCAAAAGACTATGACATCTGTGTGTCTGTGGTCTCACGAGGTACCTGGAGGTGTATGTGCACGGACATGGGAAGTACGTGAAGATTTATTTCGGGAAAAGTGGTGTGTGTGTAGCTGTACTGGGTGTCATGTATGCTGTTGCTTCTGCTGCTGGTCTGGTCTGAGGGAGGAAAGCTGAGGCTGTAGCTCAGTGAGATGGTGGCTCTCCCATGGCTGAAGACACTCTTGCGGTCGCACTAGTG
>ENSMUSG00000028439.236|Fam219a
GCTTCGATATCCGCATGCTAATACCAGAAGGAATTTCTTCACAGGAGTTTCTGCAAAAGACTATGACATCTGTGTGTCTGTGGTCTCACGAGGTACCTGGAGGTGTATGTGCACGGACATGGGAAGTACGTGAAGATTTATTTCGGGAAAAGTGGTGTGTGTGTAGCTGTACTGGGTGTCATGTATGCTGTTGCTTCTGCTGCTGGTCTGGTCTGAGGGAGGAAAGCTGAGGCTGTAGCTCAGTGAGATGGTGGCTCTCCCATGGCTGAAGACAAGTGCACTCTTGCGGTCGCACTAGTG
>ENSMUSG00000028439.237|Fam219a
GCTTCGATATCCGCATGCTAGAAGGAATTTCTTCACAGGAGTTTCTGCAAAAGACTATGACATCTGTGTGTCTGTGGTCTCACGAGGTACCTGGAGGTGTATGTGCACGGACATGGGAAGTACGTGAAGATTTATTTCGGGAAAAGTGGTGTGTGTGTAGCTGTACTGGGTGTCATGTATGCTGTTGCTTCTGCTGCTGGTCTGGTCTGAGGGAGGAAAGCTGAGGCTGTAGCTCAGTGAGATGGTGGCTCTCCCATGGCTGAAGACAAGTGCAAGCAGACTCTTGCGGTCGCACTAGTG
>ENSMUSG00000028439.238|Fam219a
GCTTCGATATCCGCATGCTAATTTCTTCACAGGAGTTTCTGCAAAAGACTATGACATCTGTGTGTCTGTGGTCTCACGAGGTACCTGGAGGTGTATGTGCACGGACATGGGAAGTACGTGAAGATTTATTTCGGGAAAAGTGGTGTGTGTGTAGCTGTACTGGGTGTCATGTATGCTGTTGCTTCTGCTGCTGGTCTGGTCTGAGGGAGGAAAGCTGAGGCTGTAGCTCAGTGAGATGGTGGCTCTCCCATGGCTGAAGACAAGTGCAAGCAGAGAGAGCCTCTTGCGGTCGCACTAGTG
>ENSMUSG00000028439.239|Fam219a
GCTTCGATATCCGCATGCTATCACAGGAGTTTCTGCAAAAGACTATGACATCTGTGTGTCTGTGGTCTCACGAGGTACCTGGAGGTGTATGTGCACGGACATGGGAAGTACGTGAAGATTTATTTCGGGAAAAGTGGTGTGTGTGTAGCTGTACTGGGTGTCATGTATGCTGTTGCTTCTGCTGCTGGTCTGGTCTGAGGGAGGAAAGCTGAGGCTGTAGCTCAGTGAGATGGTGGCTCTCCCATGGCTGAAGACAAGTGCAAGCAGAGAGAGCCTCAGGCTCTTGCGGTCGCACTAGTG
>ENSMUSG00000028439.240|Fam219a
GCTTCGATATCCGCATGCTAGAGTTTCTGCAAAAGACTATGACATCTGTGTGTCTGTGGTCTCACGAGGTACCTGGAGGTGTATGTGCACGGACATGGGAAGTACGTGAAGATTTATTTCGGGAAAAGTGGTGTGTGTGTAGCTGTACTGGGTGTCATGTATGCTGTTGCTTCTGCTGCTGGTCTGGTCTGAGGGAGGAAAGCTGAGGCTGTAGCTCAGTGAGATGGTGGCTCTCCCATGGCTGAAGACAAGTGCAAGCAGAGAGAGCCTCAGGCTGCTGCTCTTGCGGTCGCACTAGTG
>ENSMUSG00000028439.241|Fam219a
GCTTCGATATCCGCATGCTACTGCAAAAGACTATGACATCTGTGTGTCTGTGGTCTCACGAGGTACCTGGAGGTGTATGTGCACGGACATGGGAAGTACGTGAAGATTTATTTCGGGAAAAGTGGTGTGTGTGTAGCTGTACTGGGTGTCATGTATGCTGTTGCTTCTGCTGCTGGTCTGGTCTGAGGGAGGAAAGCTGAGGCTGTAGCTCAGTGAGATGGTGGCTCTCCCATGGCTGAAGACAAGTGCAAGCAGAGAGAGCCTCAGGCTGCTGGGCCTCCTCTTGCGGTCGCACTAGTG
>ENSMUSG00000028439.242|Fam219a
GCTTCGATATCCGCATGCTAAAGACTATGACATCTGTGTGTCTGTGGTCTCACGAGGTACCTGGAGGTGTATGTGCACGGACATGGGAAGTACGTGAAGATTTATTTCGGGAAAAGTGGTGTGTGTGTAGCTGTACTGGGTGTCATGTATGCTGTTGCTTCTGCTGCTGGTCTGGTCTGAGGGAGGAAAGCTGAGGCTGTAGCTCAGTGAGATGGTGGCTCTCCCATGGCTGAAGACAAGTGCAAGCAGAGAGAGCCTCAGGCTGCTGGGCCTCGGACCCCTCTTGCGGTCGCACTAGTG
>ENSMUSG00000028439.243|Fam219a
GCTTCGATATCCGCATGCTAATGACATCTGTGTGTCTGTGGTCTCACGAGGTACCTGGAGGTGTATGTGCACGGACATGGGAAGTACGTGAAGATTTATTTCGGGAAAAGTGGTGTGTGTGTAGCTGTACTGGGTGTCATGTATGCTGTTGCTTCTGCTGCTGGTCTGGTCTGAGGGAGGAAAGCTGAGGCTGTAGCTCAGTGAGATGGTGGCTCTCCCATGGCTGAAGACAAGTGCAAGCAGAGAGAGCCTCAGGCTGCTGGGCCTCGGACCCACGAGCCTCTTGCGGTCGCACTAGTG
>ENSMUSG00000028439.244|Fam219a
GCTTCGATATCCGCATGCTATCTGTGTGTCTGTGGTCTCACGAGGTACCTGGAGGTGTATGTGCACGGACATGGGAAGTACGTGAAGATTTATTTCGGGAAAAGTGGTGTGTGTGTAGCTGTACTGGGTGTCATGTATGCTGTTGCTTCTGCTGCTGGTCTGGTCTGAGGGAGGAAAGCTGAGGCTGTAGCTCAGTGAGATGGTGGCTCTCCCATGGCTGAAGACAAGTGCAAGCAGAGAGAGCCTCAGGCTGCTGGGCCTCGGACCCACGAGCCTCCTCCTCTTGCGGTCGCACTAGTG
>ENSMUSG00000028439.245|Fam219a
GCTTCGATATCCGCATGCTATGTCTGTGGTCTCACGAGGTACCTGGAGGTGTATGTGCACGGACATGGGAAGTACGTGAAGATTTATTTCGGGAAAAGTGGTGTGTGTGTAGCTGTACTGGGTGTCATGTATGCTGTTGCTTCTGCTGCTGGTCTGGTCTGAGGGAGGAAAGCTGAGGCTGTAGCTCAGTGAGATGGTGGCTCTCCCATGGCTGAAGACAAGTGCAAGCAGAGAGAGCCTCAGGCTGCTGGGCCTCGGACCCACGAGCCTCCTCTCACTGCTCTTGCGGTCGCACTAGTG
>ENSMUSG00000028439.246|Fam219a
GCTTCGATATCCGCATGCTATGGTCTCACGAGGTACCTGGAGGTGTATGTGCACGGACATGGGAAGTACGTGAAGATTTATTTCGGGAAAAGTGGTGTGTGTGTAGCTGTACTGGGTGTCATGTATGCTGTTGCTTCTGCTGCTGGTCTGGTCTGAGGGAGGAAAGCTGAGGCTGTAGCTCAGTGAGATGGTGGCTCTCCCATGGCTGAAGACAAGTGCAAGCAGAGAGAGCCTCAGGCTGCTGGGCCTCGGACCCACGAGCCTCCTCTCACTGAGCCAGCTCTTGCGGTCGCACTAGTG
>ENSMUSG00000028439.247|Fam219a
GCTTCGATATCCGCATGCTACACGAGGTACCTGGAGGTGTATGTGCACGGACATGGGAAGTACGTGAAGATTTATTTCGGGAAAAGTGGTGTGTGTGTAGCTGTACTGGGTGTCATGTATGCTGTTGCTTCTGCTGCTGGTCTGGTCTGAGGGAGGAAAGCTGAGGCTGTAGCTCAGTGAGATGGTGGCTCTCCCATGGCTGAAGACAAGTGCAAGCAGAGAGAGCCTCAGGCTGCTGGGCCTCGGACCCACGAGCCTCCTCTCACTGAGCCAGTGCGGCCTCTTGCGGTCGCACTAGTG
>ENSMUSG00000028439.248|Fam219a
GCTTCGATATCCGCATGCTAGTACCTGGAGGTGTATGTGCACGGACATGGGAAGTACGTGAAGATTTATTTCGGGAAAAGTGGTGTGTGTGTAGCTGTACTGGGTGTCATGTATGCTGTTGCTTCTGCTGCTGGTCTGGTCTGAGGGAGGAAAGCTGAGGCTGTAGCTCAGTGAGATGGTGGCTCTCCCATGGCTGAAGACAAGTGCAAGCAGAGAGAGCCTCAGGCTGCTGGGCCTCGGACCCACGAGCCTCCTCTCACTGAGCCAGTGCGGCCAGAGTCTCTTGCGGTCGCACTAGTG
>ENSMUSG00000028439.249|Fam219a
GCTTCGATATCCGCATGCTAGGAGGTGTATGTGCACGGACATGGGAAGTACGTGAAGATTTATTTCGGGAAAAGTGGTGTGTGTGTAGCTGTACTGGGTGTCATGTATGCTGTTGCTTCTGCTGCTGGTCTGGTCTGAGGGAGGAAAGCTGAGGCTGTAGCTCAGTGAGATGGTGGCTCTCCCATGGCTGAAGACAAGTGCAAGCAGAGAGAGCCTCAGGCTGCTGGGCCTCGGACCCACGAGCCTCCTCTCACTGAGCCAGTGCGGCCAGAGTGTCTCTCTCTTGCGGTCGCACTAGTG
>ENSMUSG00000028439.250|Fam219a
GCTTCGATATCCGCATGCTAGTATGTGCACGGACATGGGAAGTACGTGAAGATTTATTTCGGGAAAAGTGGTGTGTGTGTAGCTGTACTGGGTGTCATGTATGCTGTTGCTTCTGCTGCTGGTCTGGTCTGAGGGAGGAAAGCTGAGGCTGTAGCTCAGTGAGATGGTGGCTCTCCCATGGCTGAAGACAAGTGCAAGCAGAGAGAGCCTCAGGCTGCTGGGCCTCGGACCCACGAGCCTCCTCTCACTGAGCCAGTGCGGCCAGAGTGTCTCTCCTTCACTCTTGCGGTCGCACTAGTG
>ENSMUSG00000028439.251|Fam219a
GCTTCGATATCCGCATGCTAGCACGGACATGGGAAGTACGTGAAGATTTATTTCGGGAAAAGTGGTGTGTGTGTAGCTGTACTGGGTGTCATGTATGCTGTTGCTTCTGCTGCTGGTCTGGTCTGAGGGAGGAAAGCTGAGGCTGTAGCTCAGTGAGATGGTGGCTCTCCCATGGCTGAAGACAAGTGCAAGCAGAGAGAGCCTCAGGCTGCTGGGCCTCGGACCCACGAGCCTCCTCTCACTGAGCCAGTGCGGCCAGAGTGTCTCTCCTTCAGGCGCCCTCTTGCGGTCGCACTAGTG
>ENSMUSG00000028439.252|Fam219a
GCTTCGATATCCGCATGCTAACATGGGAAGTACGTGAAGATTTATTTCGGGAAAAGTGGTGTGTGTGTAGCTGTACTGGGTGTCATGTATGCTGTTGCTTCTGCTGCTGGTCTGGTCTGAGGGAGGAAAGCTGAGGCTGTAGCTCAGTGAGATGGTGGCTCTCCCATGGCTGAAGACAAGTGCAAGCAGAGAGAGCCTCAGGCTGCTGGGCCTCGGACCCACGAGCCTCCTCTCACTGAGCCAGTGCGGCCAGAGTGTCTCTCCTTCAGGCGCCCCACATCTCTTGCGGTCGCACTAGTG
>ENSMUSG00000028439.253|Fam219a
GCTTCGATATCCGCATGCTAGAAGTACGTGAAGATTTATTTCGGGAAAAGTGGTGTGTGTGTAGCTGTACTGGGTGTCATGTATGCTGTTGCTTCTGCTGCTGGTCTGGTCTGAGGGAGGAAAGCTGAGGCTGTAGCTCAGTGAGATGGTGGCTCTCCCATGGCTGAAGACAAGTGCAAGCAGAGAGAGCCTCAGGCTGCTGGGCCTCGGACCCACGAGCCTCCTCTCACTGAGCCAGTGCGGCCAGAGTGTCTCTCCTTCAGGCGCCCCACATGCCAGCCTCTTGCGGTCGCACTAGTG
>ENSMUSG00000028439.254|Fam219a
GCTTCGATATCCGCATGCTACGTGAAGATTTATTTCGGGAAAAGTGGTGTGTGTGTAGCTGTACTGGGTGTCATGTATGCTGTTGCTTCTGCTGCTGGTCTGGTCTGAGGGAGGAAAGCTGAGGCTGTAGCTCAGTGAGATGGTGGCTCTCCCATGGCTGAAGACAAGTGCAAGCAGAGAGAGCCTCAGGCTGCTGGGCCTCGGACCCACGAGCCTCCTCTCACTGAGCCAGTGCGGCCAGAGTGTCTCTCCTTCAGGCGCCCCACATGCCAGCATTTCCCTCTTGCGGTCGCACTAGTG
>ENSMUSG00000028439.255|Fam219a
GCTTCGATATCCGCATGCTAGATTTATTTCGGGAAAAGTGGTGTGTGTGTAGCTGTACTGGGTGTCATGTATGCTGTTGCTTCTGCTGCTGGTCTGGTCTGAGGGAGGAAAGCTGAGGCTGTAGCTCAGTGAGATGGTGGCTCTCCCATGGCTGAAGACAAGTGCAAGCAGAGAGAGCCTCAGGCTGCTGGGCCTCGGACCCACGAGCCTCCTCTCACTGAGCCAGTGCGGCCAGAGTGTCTCTCCTTCAGGCGCCCCACATGCCAGCATTTCCACCCTCCTCTTGCGGTCGCACTAGTG
>ENSMUSG00000028439.256|Fam219a
GCTTCGATATCCGCATGCTATTTCGGGAAAAGTGGTGTGTGTGTAGCTGTACTGGGTGTCATGTATGCTGTTGCTTCTGCTGCTGGTCTGGTCTGAGGGAGGAAAGCTGAGGCTGTAGCTCAGTGAGATGGTGGCTCTCCCATGGCTGAAGACAAGTGCAAGCAGAGAGAGCCTCAGGCTGCTGGGCCTCGGACCCACGAGCCTCCTCTCACTGAGCCAGTGCGGCCAGAGTGTCTCTCCTTCAGGCGCCCCACATGCCAGCATTTCCACCCTCTGGATTCTCTTGCGGTCGCACTAGTG
>ENSMUSG00000028439.257|Fam219a
GCTTCGATATCCGCATGCTAGAAAAGTGGTGTGTGTGTAGCTGTACTGGGTGTCATGTATGCTGTTGCTTCTGCTGCTGGTCTGGTCTGAGGGAGGAAAGCTGAGGCTGTAGCTCAGTGAGATGGTGGCTCTCCCATGGCTGAAGACAAGTGCAAGCAGAGAGAGCCTCAGGCTGCTGGGCCTCGGACCCACGAGCCTCCTCTCACTGAGCCAGTGCGGCCAGAGTGTCTCTCCTTCAGGCGCCCCACATGCCAGCATTTCCACCCTCTGGATTCTCCTCCTCTTGCGGTCGCACTAGTG
>ENSMUSG00000028439.258|Fam219a
GCTTCGATATCCGCATGCTATGGTGTGTGTGTAGCTGTACTGGGTGTCATGTATGCTGTTGCTTCTGCTGCTGGTCTGGTCTGAGGGAGGAAAGCTGAGGCTGTAGCTCAGTGAGATGGTGGCTCTCCCATGGCTGAAGACAAGTGCAAGCAGAGAGAGCCTCAGGCTGCTGGGCCTCGGACCCACGAGCCTCCTCTCACTGAGCCAGTGCGGCCAGAGTGTCTCTCCTTCAGGCGCCCCACATGCCAGCATTTCCACCCTCTGGATTCTCCTCACATGTCTCTTGCGGTCGCACTAGTG
>ENSMUSG00000028439.259|Fam219a
GCTTCGATATCCGCATGCTAGTGTGTAGCTGTACTGGGTGTCATGTATGCTGTTGCTTCTGCTGCTGGTCTGGTCTGAGGGAGGAAAGCTGAGGCTGTAGCTCAGTGAGATGGTGGCTCTCCCATGGCTGAAGACAAGTGCAAGCAGAGAGAGCCTCAGGCTGCTGGGCCTCGGACCCACGAGCCTCCTCTCACTGAGCCAGTGCGGCCAGAGTGTCTCTCCTTCAGGCGCCCCACATGCCAGCATTTCCACCCTCTGGATTCTCCTCACATGTCACTCTCTCTTGCGGTCGCACTAGTG
>ENSMUSG00000028439.260|Fam219a
GCTTCGATATCCGCATGCTAAGCTGTACTGGGTGTCATGTATGCTGTTGCTTCTGCTGCTGGTCTGGTCTGAGGGAGGAAAGCTGAGGCTGTAGCTCAGTGAGATGGTGGCTCTCCCATGGCTGAAGACAAGTGCAAGCAGAGAGAGCCTCAGGCTGCTGGGCCTCGGACCCACGAGCCTCCTCTCACTGAGCCAGTGCGGCCAGAGTGTCTCTCCTTCAGGCGCCCCACATGCCAGCATTTCCACCCTCTGGATTCTCCTCACATGTCACTCTCCAGGTCTCTTGCGGTCGCACTAGTG
>ENSMUSG00000028439.261|Fam219a
GCTTCGATATCCGCATGCTAACTGGGTGTCATGTATGCTGTTGCTTCTGCTGCTGGTCTGGTCTGAGGGAGGAAAGCTGAGGCTGTAGCTCAGTGAGATGGTGGCTCTCCCATGGCTGAAGACAAGTGCAAGCAGAGAGAGCCTCAGGCTGCTGGGCCTCGGACCCACGAGCCTCCTCTCACTGAGCCAGTGCGGCCAGAGTGTCTCTCCTTCAGGCGCCCCACATGCCAGCATTTCCACCCTCTGGATTCTCCTCACATGTCACTCTCCAGGTGCCGGGCTCTTGCGGTCGCACTAGTG
>ENSMUSG00000028439.262|Fam219a
GCTTCGATATCCGCATGCTATGTCATGTATGCTGTTGCTTCTGCTGCTGGTCTGGTCTGAGGGAGGAAAGCTGAGGCTGTAGCTCAGTGAGATGGTGGCTCTCCCATGGCTGAAGACAAGTGCAAGCAGAGAGAGCCTCAGGCTGCTGGGCCTCGGACCCACGAGCCTCCTCTCACTGAGCCAGTGCGGCCAGAGTGTCTCTCCTTCAGGCGCCCCACATGCCAGCATTTCCACCCTCTGGATTCTCCTCACATGTCACTCTCCAGGTGCCGGGGCCTAGCTCTTGCGGTCGCACTAGTG
>ENSMUSG00000028439.263|Fam219a
GCTTCGATATCCGCATGCTAGTATGCTGTTGCTTCTGCTGCTGGTCTGGTCTGAGGGAGGAAAGCTGAGGCTGTAGCTCAGTGAGATGGTGGCTCTCCCATGGCTGAAGACAAGTGCAAGCAGAGAGAGCCTCAGGCTGCTGGGCCTCGGACCCACGAGCCTCCTCTCACTGAGCCAGTGCGGCCAGAGTGTCTCTCCTTCAGGCGCCCCACATGCCAGCATTTCCACCCTCTGGATTCTCCTCACATGTCACTCTCCAGGTGCCGGGGCCTAGAGTGGGCTCTTGCGGTCGCACTAGTG
>ENSMUSG00000028439.264|Fam219a
GCTTCGATATCCGCATGCTATGTTGCTTCTGCTGCTGGTCTGGTCTGAGGGAGGAAAGCTGAGGCTGTAGCTCAGTGAGATGGTGGCTCTCCCATGGCTGAAGACAAGTGCAAGCAGAGAGAGCCTCAGGCTGCTGGGCCTCGGACCCACGAGCCTCCTCTCACTGAGCCAGTGCGGCCAGAGTGTCTCTCCTTCAGGCGCCCCACATGCCAGCATTTCCACCCTCTGGATTCTCCTCACATGTCACTCTCCAGGTGCCGGGGCCTAGAGTGGGCGTGTGCTCTTGCGGTCGCACTAGTG
>ENSMUSG00000028439.265|Fam219a
GCTTCGATATCCGCATGCTATTCTGCTGCTGGTCTGGTCTGAGGGAGGAAAGCTGAGGCTGTAGCTCAGTGAGATGGTGGCTCTCCCATGGCTGAAGACAAGTGCAAGCAGAGAGAGCCTCAGGCTGCTGGGCCTCGGACCCACGAGCCTCCTCTCACTGAGCCAGTGCGGCCAGAGTGTCTCTCCTTCAGGCGCCCCACATGCCAGCATTTCCACCCTCTGGATTCTCCTCACATGTCACTCTCCAGGTGCCGGGGCCTAGAGTGGGCGTGTGAGAAGGCTCTTGCGGTCGCACTAGTG
>ENSMUSG00000028439.266|Fam219a
GCTTCGATATCCGCATGCTATGCTGGTCTGGTCTGAGGGAGGAAAGCTGAGGCTGTAGCTCAGTGAGATGGTGGCTCTCCCATGGCTGAAGACAAGTGCAAGCAGAGAGAGCCTCAGGCTGCTGGGCCTCGGACCCACGAGCCTCCTCTCACTGAGCCAGTGCGGCCAGAGTGTCTCTCCTTCAGGCGCCCCACATGCCAGCATTTCCACCCTCTGGATTCTCCTCACATGTCACTCTCCAGGTGCCGGGGCCTAGAGTGGGCGTGTGAGAAGGAGGAGTCTCTTGCGGTCGCACTAGTG
>ENSMUSG00000028439.267|Fam219a
GCTTCGATATCCGCATGCTATCTGGTCTGAGGGAGGAAAGCTGAGGCTGTAGCTCAGTGAGATGGTGGCTCTCCCATGGCTGAAGACAAGTGCAAGCAGAGAGAGCCTCAGGCTGCTGGGCCTCGGACCCACGAGCCTCCTCTCACTGAGCCAGTGCGGCCAGAGTGTCTCTCCTTCAGGCGCCCCACATGCCAGCATTTCCACCCTCTGGATTCTCCTCACATGTCACTCTCCAGGTGCCGGGGCCTAGAGTGGGCGTGTGAGAAGGAGGAGTGGGGCTCTCTTGCGGTCGCACTAGTG
>ENSMUSG00000028439.268|Fam219a
GCTTCGATATCCGCATGCTACTGAGGGAGGAAAGCTGAGGCTGTAGCTCAGTGAGATGGTGGCTCTCCCATGGCTGAAGACAAGTGCAAGCAGAGAGAGCCTCAGGCTGCTGGGCCTCGGACCCACGAGCCTCCTCTCACTGAGCCAGTGCGGCCAGAGTGTCTCTCCTTCAGGCGCCCCACATGCCAGCATTTCCACCCTCTGGATTCTCCTCACATGTCACTCTCCAGGTGCCGGGGCCTAGAGTGGGCGTGTGAGAAGGAGGAGTGGGGCTGTTGGCCTCTTGCGGTCGCACTAGTG
>ENSMUSG00000028439.269|Fam219a
GCTTCGATATCCGCATGCTAGAGGAAAGCTGAGGCTGTAGCTCAGTGAGATGGTGGCTCTCCCATGGCTGAAGACAAGTGCAAGCAGAGAGAGCCTCAGGCTGCTGGGCCTCGGACCCACGAGCCTCCTCTCACTGAGCCAGTGCGGCCAGAGTGTCTCTCCTTCAGGCGCCCCACATGCCAGCATTTCCACCCTCTGGATTCTCCTCACATGTCACTCTCCAGGTGCCGGGGCCTAGAGTGGGCGTGTGAGAAGGAGGAGTGGGGCTGTTGGCTTAGGACTCTTGCGGTCGCACTAGTG
>ENSMUSG00000028439.270|Fam219a
GCTTCGATATCCGCATGCTAAGCTGAGGCTGTAGCTCAGTGAGATGGTGGCTCTCCCATGGCTGAAGACAAGTGCAAGCAGAGAGAGCCTCAGGCTGCTGGGCCTCGGACCCACGAGCCTCCTCTCACTGAGCCAGTGCGGCCAGAGTGTCTCTCCTTCAGGCGCCCCACATGCCAGCATTTCCACCCTCTGGATTCTCCTCACATGTCACTCTCCAGGTGCCGGGGCCTAGAGTGGGCGTGTGAGAAGGAGGAGTGGGGCTGTTGGCTTAGGAAGGGAACTCTTGCGGTCGCACTAGTG
>ENSMUSG00000028439.271|Fam219a
GCTTCGATATCCGCATGCTAGGCTGTAGCTCAGTGAGATGGTGGCTCTCCCATGGCTGAAGACAAGTGCAAGCAGAGAGAGCCTCAGGCTGCTGGGCCTCGGACCCACGAGCCTCCTCTCACTGAGCCAGTGCGGCCAGAGTGTCTCTCCTTCAGGCGCCCCACATGCCAGCATTTCCACCCTCTGGATTCTCCTCACATGTCACTCTCCAGGTGCCGGGGCCTAGAGTGGGCGTGTGAGAAGGAGGAGTGGGGCTGTTGGCTTAGGAAGGGAAGCGCCTCTCTTGCGGTCGCACTAGTG
>ENSMUSG00000028439.272|Fam219a
GCTTCGATATCCGCATGCTAAGCTCAGTGAGATGGTGGCTCTCCCATGGCTGAAGACAAGTGCAAGCAGAGAGAGCCTCAGGCTGCTGGGCCTCGGACCCACGAGCCTCCTCTCACTGAGCCAGTGCGGCCAGAGTGTCTCTCCTTCAGGCGCCCCACATGCCAGCATTTCCACCCTCTGGATTCTCCTCACATGTCACTCTCCAGGTGCCGGGGCCTAGAGTGGGCGTGTGAGAAGGAGGAGTGGGGCTGTTGGCTTAGGAAGGGAAGCGCCTCTCTGTCTCTTGCGGTCGCACTAGTG
>ENSMUSG00000028439.273|Fam219a
GCTTCGATATCCGCATGCTAGTGAGATGGTGGCTCTCCCATGGCTGAAGACAAGTGCAAGCAGAGAGAGCCTCAGGCTGCTGGGCCTCGGACCCACGAGCCTCCTCTCACTGAGCCAGTGCGGCCAGAGTGTCTCTCCTTCAGGCGCCCCACATGCCAGCATTTCCACCCTCTGGATTCTCCTCACATGTCACTCTCCAGGTGCCGGGGCCTAGAGTGGGCGTGTGAGAAGGAGGAGTGGGGCTGTTGGCTTAGGAAGGGAAGCGCCTCTCTGTACACCACTCTTGCGGTCGCACTAGTG
>ENSMUSG00000028439.274|Fam219a
GCTTCGATATCCGCATGCTATGGTGGCTCTCCCATGGCTGAAGACAAGTGCAAGCAGAGAGAGCCTCAGGCTGCTGGGCCTCGGACCCACGAGCCTCCTCTCACTGAGCCAGTGCGGCCAGAGTGTCTCTCCTTCAGGCGCCCCACATGCCAGCATTTCCACCCTCTGGATTCTCCTCACATGTCACTCTCCAGGTGCCGGGGCCTAGAGTGGGCGTGTGAGAAGGAGGAGTGGGGCTGTTGGCTTAGGAAGGGAAGCGCCTCTCTGTACACCACAACCACTCTTGCGGTCGCACTAGTG
>ENSMUSG00000028439.275|Fam219a
GCTTCGATATCCGCATGCTACTCTCCCATGGCTGAAGACAAGTGCAAGCAGAGAGAGCCTCAGGCTGCTGGGCCTCGGACCCACGAGCCTCCTCTCACTGAGCCAGTGCGGCCAGAGTGTCTCTCCTTCAGGCGCCCCACATGCCAGCATTTCCACCCTCTGGATTCTCCTCACATGTCACTCTCCAGGTGCCGGGGCCTAGAGTGGGCGTGTGAGAAGGAGGAGTGGGGCTGTTGGCTTAGGAAGGGAAGCGCCTCTCTGTACACCACAACCAGGAGCTCTCTTGCGGTCGCACTAGTG
>ENSMUSG00000028439.276|Fam219a
GCTTCGATATCCGCATGCTACATGGCTGAAGACAAGTGCAAGCAGAGAGAGCCTCAGGCTGCTGGGCCTCGGACCCACGAGCCTCCTCTCACTGAGCCAGTGCGGCCAGAGTGTCTCTCCTTCAGGCGCCCCACATGCCAGCATTTCCACCCTCTGGATTCTCCTCACATGTCACTCTCCAGGTGCCGGGGCCTAGAGTGGGCGTGTGAGAAGGAGGAGTGGGGCTGTTGGCTTAGGAAGGGAAGCGCCTCTCTGTACACCACAACCAGGAGCTGCCCACCTCTTGCGGTCGCACTAGTG
>ENSMUSG00000028439.277|Fam219a
GCTTCGATATCCGCATGCTATGAAGACAAGTGCAAGCAGAGAGAGCCTCAGGCTGCTGGGCCTCGGACCCACGAGCCTCCTCTCACTGAGCCAGTGCGGCCAGAGTGTCTCTCCTTCAGGCGCCCCACATGCCAGCATTTCCACCCTCTGGATTCTCCTCACATGTCACTCTCCAGGTGCCGGGGCCTAGAGTGGGCGTGTGAGAAGGAGGAGTGGGGCTGTTGGCTTAGGAAGGGAAGCGCCTCTCTGTACACCACAACCAGGAGCTGCCCACTCCCCACTCTTGCGGTCGCACTAGTG
>ENSMUSG00000028439.278|Fam219a
GCTTCGATATCCGCATGCTACAAGTGCAAGCAGAGAGAGCCTCAGGCTGCTGGGCCTCGGACCCACGAGCCTCCTCTCACTGAGCCAGTGCGGCCAGAGTGTCTCTCCTTCAGGCGCCCCACATGCCAGCATTTCCACCCTCTGGATTCTCCTCACATGTCACTCTCCAGGTGCCGGGGCCTAGAGTGGGCGTGTGAGAAGGAGGAGTGGGGCTGTTGGCTTAGGAAGGGAAGCGCCTCTCTGTACACCACAACCAGGAGCTGCCCACTCCCCACACCTCCTCTTGCGGTCGCACTAGTG
>ENSMUSG00000028439.279|Fam219a
GCTTCGATATCCGCATGCTACAAGCAGAGAGAGCCTCAGGCTGCTGGGCCTCGGACCCACGAGCCTCCTCTCACTGAGCCAGTGCGGCCAGAGTGTCTCTCCTTCAGGCGCCCCACATGCCAGCATTTCCACCCTCTGGATTCTCCTCACATGTCACTCTCCAGGTGCCGGGGCCTAGAGTGGGCGTGTGAGAAGGAGGAGTGGGGCTGTTGGCTTAGGAAGGGAAGCGCCTCTCTGTACACCACAACCAGGAGCTGCCCACTCCCCACACCTCCAGCCCCTCTTGCGGTCGCACTAGTG
>ENSMUSG00000028439.280|Fam219a
GCTTCGATATCCGCATGCTAGAGAGAGCCTCAGGCTGCTGGGCCTCGGACCCACGAGCCTCCTCTCACTGAGCCAGTGCGGCCAGAGTGTCTCTCCTTCAGGCGCCCCACATGCCAGCATTTCCACCCTCTGGATTCTCCTCACATGTCACTCTCCAGGTGCCGGGGCCTAGAGTGGGCGTGTGAGAAGGAGGAGTGGGGCTGTTGGCTTAGGAAGGGAAGCGCCTCTCTGTACACCACAACCAGGAGCTGCCCACTCCCCACACCTCCAGCCCAGCTTACTCTTGCGGTCGCACTAGTG
>ENSMUSG00000028439.281|Fam219a
GCTTCGATATCCGCATGCTAGCCTCAGGCTGCTGGGCCTCGGACCCACGAGCCTCCTCTCACTGAGCCAGTGCGGCCAGAGTGTCTCTCCTTCAGGCGCCCCACATGCCAGCATTTCCACCCTCTGGATTCTCCTCACATGTCACTCTCCAGGTGCCGGGGCCTAGAGTGGGCGTGTGAGAAGGAGGAGTGGGGCTGTTGGCTTAGGAAGGGAAGCGCCTCTCTGTACACCACAACCAGGAGCTGCCCACTCCCCACACCTCCAGCCCAGCTTACCTCCCCTCTTGCGGTCGCACTAGTG
>ENSMUSG00000028439.282|Fam219a
GCTTCGATATCCGCATGCTAGGCTGCTGGGCCTCGGACCCACGAGCCTCCTCTCACTGAGCCAGTGCGGCCAGAGTGTCTCTCCTTCAGGCGCCCCACATGCCAGCATTTCCACCCTCTGGATTCTCCTCACATGTCACTCTCCAGGTGCCGGGGCCTAGAGTGGGCGTGTGAGAAGGAGGAGTGGGGCTGTTGGCTTAGGAAGGGAAGCGCCTCTCTGTACACCACAACCAGGAGCTGCCCACTCCCCACACCTCCAGCCCAGCTTACCTCCCCCTAGTCTCTTGCGGTCGCACTAGTG
>ENSMUSG00000028439.283|Fam219a
GCTTCGATATCCGCATGCTATGGGCCTCGGACCCACGAGCCTCCTCTCACTGAGCCAGTGCGGCCAGAGTGTCTCTCCTTCAGGCGCCCCACATGCCAGCATTTCCACCCTCTGGATTCTCCTCACATGTCACTCTCCAGGTGCCGGGGCCTAGAGTGGGCGTGTGAGAAGGAGGAGTGGGGCTGTTGGCTTAGGAAGGGAAGCGCCTCTCTGTACACCACAACCAGGAGCTGCCCACTCCCCACACCTCCAGCCCAGCTTACCTCCCCCTAGTACAGAGCTCTTGCGGTCGCACTAGTG
>ENSMUSG00000028439.284|Fam219a
GCTTCGATATCCGCATGCTATCGGACCCACGAGCCTCCTCTCACTGAGCCAGTGCGGCCAGAGTGTCTCTCCTTCAGGCGCCCCACATGCCAGCATTTCCACCCTCTGGATTCTCCTCACATGTCACTCTCCAGGTGCCGGGGCCTAGAGTGGGCGTGTGAGAAGGAGGAGTGGGGCTGTTGGCTTAGGAAGGGAAGCGCCTCTCTGTACACCACAACCAGGAGCTGCCCACTCCCCACACCTCCAGCCCAGCTTACCTCCCCCTAGTACAGAGATCCTACTCTTGCGGTCGCACTAGTG
>ENSMUSG00000028439.285|Fam219a
GCTTCGATATCCGCATGCTACCACGAGCCTCCTCTCACTGAGCCAGTGCGGCCAGAGTGTCTCTCCTTCAGGCGCCCCACATGCCAGCATTTCCACCCTCTGGATTCTCCTCACATGTCACTCTCCAGGTGCCGGGGCCTAGAGTGGGCGTGTGAGAAGGAGGAGTGGGGCTGTTGGCTTAGGAAGGGAAGCGCCTCTCTGTACACCACAACCAGGAGCTGCCCACTCCCCACACCTCCAGCCCAGCTTACCTCCCCCTAGTACAGAGATCCTAATTAGACTCTTGCGGTCGCACTAGTG
>ENSMUSG00000028439.286|Fam219a
GCTTCGATATCCGCATGCTAGCCTCCTCTCACTGAGCCAGTGCGGCCAGAGTGTCTCTCCTTCAGGCGCCCCACATGCCAGCATTTCCACCCTCTGGATTCTCCTCACATGTCACTCTCCAGGTGCCGGGGCCTAGAGTGGGCGTGTGAGAAGGAGGAGTGGGGCTGTTGGCTTAGGAAGGGAAGCGCCTCTCTGTACACCACAACCAGGAGCTGCCCACTCCCCACACCTCCAGCCCAGCTTACCTCCCCCTAGTACAGAGATCCTAATTAGATAAGAACTCTTGCGGTCGCACTAGTG
>ENSMUSG00000028439.287|Fam219a
GCTTCGATATCCGCATGCTATCTCACTGAGCCAGTGCGGCCAGAGTGTCTCTCCTTCAGGCGCCCCACATGCCAGCATTTCCACCCTCTGGATTCTCCTCACATGTCACTCTCCAGGTGCCGGGGCCTAGAGTGGGCGTGTGAGAAGGAGGAGTGGGGCTGTTGGCTTAGGAAGGGAAGCGCCTCTCTGTACACCACAACCAGGAGCTGCCCACTCCCCACACCTCCAGCCCAGCTTACCTCCCCCTAGTACAGAGATCCTAATTAGATAAGAAAATGCCCTCTTGCGGTCGCACTAGTG
>ENSMUSG00000028439.288|Fam219a
GCTTCGATATCCGCATGCTATGAGCCAGTGCGGCCAGAGTGTCTCTCCTTCAGGCGCCCCACATGCCAGCATTTCCACCCTCTGGATTCTCCTCACATGTCACTCTCCAGGTGCCGGGGCCTAGAGTGGGCGTGTGAGAAGGAGGAGTGGGGCTGTTGGCTTAGGAAGGGAAGCGCCTCTCTGTACACCACAACCAGGAGCTGCCCACTCCCCACACCTCCAGCCCAGCTTACCTCCCCCTAGTACAGAGATCCTAATTAGATAAGAAAATGCCAAGGGACTCTTGCGGTCGCACTAGTG
>ENSMUSG00000028439.289|Fam219a
GCTTCGATATCCGCATGCTAAGTGCGGCCAGAGTGTCTCTCCTTCAGGCGCCCCACATGCCAGCATTTCCACCCTCTGGATTCTCCTCACATGTCACTCTCCAGGTGCCGGGGCCTAGAGTGGGCGTGTGAGAAGGAGGAGTGGGGCTGTTGGCTTAGGAAGGGAAGCGCCTCTCTGTACACCACAACCAGGAGCTGCCCACTCCCCACACCTCCAGCCCAGCTTACCTCCCCCTAGTACAGAGATCCTAATTAGATAAGAAAATGCCAAGGGAGGCAAGCTCTTGCGGTCGCACTAGTG
>ENSMUSG00000028439.290|Fam219a
GCTTCGATATCCGCATGCTAGCCAGAGTGTCTCTCCTTCAGGCGCCCCACATGCCAGCATTTCCACCCTCTGGATTCTCCTCACATGTCACTCTCCAGGTGCCGGGGCCTAGAGTGGGCGTGTGAGAAGGAGGAGTGGGGCTGTTGGCTTAGGAAGGGAAGCGCCTCTCTGTACACCACAACCAGGAGCTGCCCACTCCCCACACCTCCAGCCCAGCTTACCTCCCCCTAGTACAGAGATCCTAATTAGATAAGAAAATGCCAAGGGAGGCAAGCCAGAGCTCTTGCGGTCGCACTAGTG
>ENSMUSG00000028439.291|Fam219a
GCTTCGATATCCGCATGCTAGTGTCTCTCCTTCAGGCGCCCCACATGCCAGCATTTCCACCCTCTGGATTCTCCTCACATGTCACTCTCCAGGTGCCGGGGCCTAGAGTGGGCGTGTGAGAAGGAGGAGTGGGGCTGTTGGCTTAGGAAGGGAAGCGCCTCTCTGTACACCACAACCAGGAGCTGCCCACTCCCCACACCTCCAGCCCAGCTTACCTCCCCCTAGTACAGAGATCCTAATTAGATAAGAAAATGCCAAGGGAGGCAAGCCAGAGAAAGCACTCTTGCGGTCGCACTAGTG
>ENSMUSG00000028439.292|Fam219a
GCTTCGATATCCGCATGCTACTCCTTCAGGCGCCCCACATGCCAGCATTTCCACCCTCTGGATTCTCCTCACATGTCACTCTCCAGGTGCCGGGGCCTAGAGTGGGCGTGTGAGAAGGAGGAGTGGGGCTGTTGGCTTAGGAAGGGAAGCGCCTCTCTGTACACCACAACCAGGAGCTGCCCACTCCCCACACCTCCAGCCCAGCTTACCTCCCCCTAGTACAGAGATCCTAATTAGATAAGAAAATGCCAAGGGAGGCAAGCCAGAGAAAGCATCTGCACTCTTGCGGTCGCACTAGTG
>ENSMUSG00000028439.293|Fam219a
GCTTCGATATCCGCATGCTACAGGCGCCCCACATGCCAGCATTTCCACCCTCTGGATTCTCCTCACATGTCACTCTCCAGGTGCCGGGGCCTAGAGTGGGCGTGTGAGAAGGAGGAGTGGGGCTGTTGGCTTAGGAAGGGAAGCGCCTCTCTGTACACCACAACCAGGAGCTGCCCACTCCCCACACCTCCAGCCCAGCTTACCTCCCCCTAGTACAGAGATCCTAATTAGATAAGAAAATGCCAAGGGAGGCAAGCCAGAGAAAGCATCTGCAGGGGCCCTCTTGCGGTCGCACTAGTG
>ENSMUSG00000028439.294|Fam219a
GCTTCGATATCCGCATGCTACCCCACATGCCAGCATTTCCACCCTCTGGATTCTCCTCACATGTCACTCTCCAGGTGCCGGGGCCTAGAGTGGGCGTGTGAGAAGGAGGAGTGGGGCTGTTGGCTTAGGAAGGGAAGCGCCTCTCTGTACACCACAACCAGGAGCTGCCCACTCCCCACACCTCCAGCCCAGCTTACCTCCCCCTAGTACAGAGATCCTAATTAGATAAGAAAATGCCAAGGGAGGCAAGCCAGAGAAAGCATCTGCAGGGGCCACAGGCCTCTTGCGGTCGCACTAGTG
>ENSMUSG00000028439.295|Fam219a
GCTTCGATATCCGCATGCTAATGCCAGCATTTCCACCCTCTGGATTCTCCTCACATGTCACTCTCCAGGTGCCGGGGCCTAGAGTGGGCGTGTGAGAAGGAGGAGTGGGGCTGTTGGCTTAGGAAGGGAAGCGCCTCTCTGTACACCACAACCAGGAGCTGCCCACTCCCCACACCTCCAGCCCAGCTTACCTCCCCCTAGTACAGAGATCCTAATTAGATAAGAAAATGCCAAGGGAGGCAAGCCAGAGAAAGCATCTGCAGGGGCCACAGGCCCATGGCTCTTGCGGTCGCACTAGTG
>ENSMUSG00000028439.296|Fam219a
GCTTCGATATCCGCATGCTAGCATTTCCACCCTCTGGATTCTCCTCACATGTCACTCTCCAGGTGCCGGGGCCTAGAGTGGGCGTGTGAGAAGGAGGAGTGGGGCTGTTGGCTTAGGAAGGGAAGCGCCTCTCTGTACACCACAACCAGGAGCTGCCCACTCCCCACACCTCCAGCCCAGCTTACCTCCCCCTAGTACAGAGATCCTAATTAGATAAGAAAATGCCAAGGGAGGCAAGCCAGAGAAAGCATCTGCAGGGGCCACAGGCCCATGGTGGCCCCTCTTGCGGTCGCACTAGTG
>ENSMUSG00000028439.297|Fam219a
GCTTCGATATCCGCATGCTACCACCCTCTGGATTCTCCTCACATGTCACTCTCCAGGTGCCGGGGCCTAGAGTGGGCGTGTGAGAAGGAGGAGTGGGGCTGTTGGCTTAGGAAGGGAAGCGCCTCTCTGTACACCACAACCAGGAGCTGCCCACTCCCCACACCTCCAGCCCAGCTTACCTCCCCCTAGTACAGAGATCCTAATTAGATAAGAAAATGCCAAGGGAGGCAAGCCAGAGAAAGCATCTGCAGGGGCCACAGGCCCATGGTGGCCCCATCTGCTCTTGCGGTCGCACTAGTG
>ENSMUSG00000028439.298|Fam219a
GCTTCGATATCCGCATGCTATCTGGATTCTCCTCACATGTCACTCTCCAGGTGCCGGGGCCTAGAGTGGGCGTGTGAGAAGGAGGAGTGGGGCTGTTGGCTTAGGAAGGGAAGCGCCTCTCTGTACACCACAACCAGGAGCTGCCCACTCCCCACACCTCCAGCCCAGCTTACCTCCCCCTAGTACAGAGATCCTAATTAGATAAGAAAATGCCAAGGGAGGCAAGCCAGAGAAAGCATCTGCAGGGGCCACAGGCCCATGGTGGCCCCATCTGAGCCCCCTCTTGCGGTCGCACTAGTG
>ENSMUSG00000028439.299|Fam219a
GCTTCGATATCCGCATGCTATTCTCCTCACATGTCACTCTCCAGGTGCCGGGGCCTAGAGTGGGCGTGTGAGAAGGAGGAGTGGGGCTGTTGGCTTAGGAAGGGAAGCGCCTCTCTGTACACCACAACCAGGAGCTGCCCACTCCCCACACCTCCAGCCCAGCTTACCTCCCCCTAGTACAGAGATCCTAATTAGATAAGAAAATGCCAAGGGAGGCAAGCCAGAGAAAGCATCTGCAGGGGCCACAGGCCCATGGTGGCCCCATCTGAGCCCCCTCTCCCTCTTGCGGTCGCACTAGTG
>ENSMUSG00000028439.300|Fam219a
GCTTCGATATCCGCATGCTATCACATGTCACTCTCCAGGTGCCGGGGCCTAGAGTGGGCGTGTGAGAAGGAGGAGTGGGGCTGTTGGCTTAGGAAGGGAAGCGCCTCTCTGTACACCACAACCAGGAGCTGCCCACTCCCCACACCTCCAGCCCAGCTTACCTCCCCCTAGTACAGAGATCCTAATTAGATAAGAAAATGCCAAGGGAGGCAAGCCAGAGAAAGCATCTGCAGGGGCCACAGGCCCATGGTGGCCCCATCTGAGCCCCCTCTCCCACCCCCTCTTGCGGTCGCACTAGTG
>ENSMUSG00000028439.301|Fam219a
GCTTCGATATCCGCATGCTAGTCACTCTCCAGGTGCCGGGGCCTAGAGTGGGCGTGTGAGAAGGAGGAGTGGGGCTGTTGGCTTAGGAAGGGAAGCGCCTCTCTGTACACCACAACCAGGAGCTGCCCACTCCCCACACCTCCAGCCCAGCTTACCTCCCCCTAGTACAGAGATCCTAATTAGATAAGAAAATGCCAAGGGAGGCAAGCCAGAGAAAGCATCTGCAGGGGCCACAGGCCCATGGTGGCCCCATCTGAGCCCCCTCTCCCACCCCAGTTCGCTCTTGCGGTCGCACTAGTG
>ENSMUSG00000028439.302|Fam219a
GCTTCGATATCCGCATGCTACTCCAGGTGCCGGGGCCTAGAGTGGGCGTGTGAGAAGGAGGAGTGGGGCTGTTGGCTTAGGAAGGGAAGCGCCTCTCTGTACACCACAACCAGGAGCTGCCCACTCCCCACACCTCCAGCCCAGCTTACCTCCCCCTAGTACAGAGATCCTAATTAGATAAGAAAATGCCAAGGGAGGCAAGCCAGAGAAAGCATCTGCAGGGGCCACAGGCCCATGGTGGCCCCATCTGAGCCCCCTCTCCCACCCCAGTTCGCATCCCCTCTTGCGGTCGCACTAGTG
>ENSMUSG00000028439.303|Fam219a
GCTTCGATATCCGCATGCTAGTGCCGGGGCCTAGAGTGGGCGTGTGAGAAGGAGGAGTGGGGCTGTTGGCTTAGGAAGGGAAGCGCCTCTCTGTACACCACAACCAGGAGCTGCCCACTCCCCACACCTCCAGCCCAGCTTACCTCCCCCTAGTACAGAGATCCTAATTAGATAAGAAAATGCCAAGGGAGGCAAGCCAGAGAAAGCATCTGCAGGGGCCACAGGCCCATGGTGGCCCCATCTGAGCCCCCTCTCCCACCCCAGTTCGCATCCCCACCACCTCTTGCGGTCGCACTAGTG
>ENSMUSG00000028439.304|Fam219a
GCTTCGATATCCGCATGCTAGGGCCTAGAGTGGGCGTGTGAGAAGGAGGAGTGGGGCTGTTGGCTTAGGAAGGGAAGCGCCTCTCTGTACACCACAACCAGGAGCTGCCCACTCCCCACACCTCCAGCCCAGCTTACCTCCCCCTAGTACAGAGATCCTAATTAGATAAGAAAATGCCAAGGGAGGCAAGCCAGAGAAAGCATCTGCAGGGGCCACAGGCCCATGGTGGCCCCATCTGAGCCCCCTCTCCCACCCCAGTTCGCATCCCCACCACTCATCACTCTTGCGGTCGCACTAGTG
>ENSMUSG00000028439.305|Fam219a
GCTTCGATATCCGCATGCTAAGAGTGGGCGTGTGAGAAGGAGGAGTGGGGCTGTTGGCTTAGGAAGGGAAGCGCCTCTCTGTACACCACAACCAGGAGCTGCCCACTCCCCACACCTCCAGCCCAGCTTACCTCCCCCTAGTACAGAGATCCTAATTAGATAAGAAAATGCCAAGGGAGGCAAGCCAGAGAAAGCATCTGCAGGGGCCACAGGCCCATGGTGGCCCCATCTGAGCCCCCTCTCCCACCCCAGTTCGCATCCCCACCACTCATCATCTGGGCTCTTGCGGTCGCACTAGTG
>ENSMUSG00000028439.306|Fam219a
GCTTCGATATCCGCATGCTAGGCGTGTGAGAAGGAGGAGTGGGGCTGTTGGCTTAGGAAGGGAAGCGCCTCTCTGTACACCACAACCAGGAGCTGCCCACTCCCCACACCTCCAGCCCAGCTTACCTCCCCCTAGTACAGAGATCCTAATTAGATAAGAAAATGCCAAGGGAGGCAAGCCAGAGAAAGCATCTGCAGGGGCCACAGGCCCATGGTGGCCCCATCTGAGCCCCCTCTCCCACCCCAGTTCGCATCCCCACCACTCATCATCTGGGCCCCAACTCTTGCGGTCGCACTAGTG
>ENSMUSG00000028439.307|Fam219a
GCTTCGATATCCGCATGCTATGAGAAGGAGGAGTGGGGCTGTTGGCTTAGGAAGGGAAGCGCCTCTCTGTACACCACAACCAGGAGCTGCCCACTCCCCACACCTCCAGCCCAGCTTACCTCCCCCTAGTACAGAGATCCTAATTAGATAAGAAAATGCCAAGGGAGGCAAGCCAGAGAAAGCATCTGCAGGGGCCACAGGCCCATGGTGGCCCCATCTGAGCCCCCTCTCCCACCCCAGTTCGCATCCCCACCACTCATCATCTGGGCCCCAACGCTAGCTCTTGCGGTCGCACTAGTG
>ENSMUSG00000028439.308|Fam219a
GCTTCGATATCCGCATGCTAGGAGGAGTGGGGCTGTTGGCTTAGGAAGGGAAGCGCCTCTCTGTACACCACAACCAGGAGCTGCCCACTCCCCACACCTCCAGCCCAGCTTACCTCCCCCTAGTACAGAGATCCTAATTAGATAAGAAAATGCCAAGGGAGGCAAGCCAGAGAAAGCATCTGCAGGGGCCACAGGCCCATGGTGGCCCCATCTGAGCCCCCTCTCCCACCCCAGTTCGCATCCCCACCACTCATCATCTGGGCCCCAACGCTAGAACTCCCTCTTGCGGTCGCACTAGTG
>ENSMUSG00000028439.309|Fam219a
GCTTCGATATCCGCATGCTAGTGGGGCTGTTGGCTTAGGAAGGGAAGCGCCTCTCTGTACACCACAACCAGGAGCTGCCCACTCCCCACACCTCCAGCCCAGCTTACCTCCCCCTAGTACAGAGATCCTAATTAGATAAGAAAATGCCAAGGGAGGCAAGCCAGAGAAAGCATCTGCAGGGGCCACAGGCCCATGGTGGCCCCATCTGAGCCCCCTCTCCCACCCCAGTTCGCATCCCCACCACTCATCATCTGGGCCCCAACGCTAGAACTCCCCCCACCTCTTGCGGTCGCACTAGTG
>ENSMUSG00000028439.310|Fam219a
GCTTCGATATCCGCATGCTACTGTTGGCTTAGGAAGGGAAGCGCCTCTCTGTACACCACAACCAGGAGCTGCCCACTCCCCACACCTCCAGCCCAGCTTACCTCCCCCTAGTACAGAGATCCTAATTAGATAAGAAAATGCCAAGGGAGGCAAGCCAGAGAAAGCATCTGCAGGGGCCACAGGCCCATGGTGGCCCCATCTGAGCCCCCTCTCCCACCCCAGTTCGCATCCCCACCACTCATCATCTGGGCCCCAACGCTAGAACTCCCCCCACCGCATCCTCTTGCGGTCGCACTAGTG
>ENSMUSG00000028439.311|Fam219a
GCTTCGATATCCGCATGCTAGCTTAGGAAGGGAAGCGCCTCTCTGTACACCACAACCAGGAGCTGCCCACTCCCCACACCTCCAGCCCAGCTTACCTCCCCCTAGTACAGAGATCCTAATTAGATAAGAAAATGCCAAGGGAGGCAAGCCAGAGAAAGCATCTGCAGGGGCCACAGGCCCATGGTGGCCCCATCTGAGCCCCCTCTCCCACCCCAGTTCGCATCCCCACCACTCATCATCTGGGCCCCAACGCTAGAACTCCCCCCACCGCATCCCCACTCTCTTGCGGTCGCACTAGTG
>ENSMUSG00000028439.312|Fam219a
GCTTCGATATCCGCATGCTAGAAGGGAAGCGCCTCTCTGTACACCACAACCAGGAGCTGCCCACTCCCCACACCTCCAGCCCAGCTTACCTCCCCCTAGTACAGAGATCCTAATTAGATAAGAAAATGCCAAGGGAGGCAAGCCAGAGAAAGCATCTGCAGGGGCCACAGGCCCATGGTGGCCCCATCTGAGCCCCCTCTCCCACCCCAGTTCGCATCCCCACCACTCATCATCTGGGCCCCAACGCTAGAACTCCCCCCACCGCATCCCCACTGGGCTCCTCTTGCGGTCGCACTAGTG
>ENSMUSG00000028439.313|Fam219a
GCTTCGATATCCGCATGCTAAAGCGCCTCTCTGTACACCACAACCAGGAGCTGCCCACTCCCCACACCTCCAGCCCAGCTTACCTCCCCCTAGTACAGAGATCCTAATTAGATAAGAAAATGCCAAGGGAGGCAAGCCAGAGAAAGCATCTGCAGGGGCCACAGGCCCATGGTGGCCCCATCTGAGCCCCCTCTCCCACCCCAGTTCGCATCCCCACCACTCATCATCTGGGCCCCAACGCTAGAACTCCCCCCACCGCATCCCCACTGGGCTCTTTGACCTCTTGCGGTCGCACTAGTG
>ENSMUSG00000028439.314|Fam219a
GCTTCGATATCCGCATGCTACTCTCTGTACACCACAACCAGGAGCTGCCCACTCCCCACACCTCCAGCCCAGCTTACCTCCCCCTAGTACAGAGATCCTAATTAGATAAGAAAATGCCAAGGGAGGCAAGCCAGAGAAAGCATCTGCAGGGGCCACAGGCCCATGGTGGCCCCATCTGAGCCCCCTCTCCCACCCCAGTTCGCATCCCCACCACTCATCATCTGGGCCCCAACGCTAGAACTCCCCCCACCGCATCCCCACTGGGCTCTTTGACTCACCCCTCTTGCGGTCGCACTAGTG
>ENSMUSG00000028439.315|Fam219a
GCTTCGATATCCGCATGCTAGTACACCACAACCAGGAGCTGCCCACTCCCCACACCTCCAGCCCAGCTTACCTCCCCCTAGTACAGAGATCCTAATTAGATAAGAAAATGCCAAGGGAGGCAAGCCAGAGAAAGCATCTGCAGGGGCCACAGGCCCATGGTGGCCCCATCTGAGCCCCCTCTCCCACCCCAGTTCGCATCCCCACCACTCATCATCTGGGCCCCAACGCTAGAACTCCCCCCACCGCATCCCCACTGGGCTCTTTGACTCACCCTTCTAGCTCTTGCGGTCGCACTAGTG
>ENSMUSG00000028439.316|Fam219a
GCTTCGATATCCGCATGCTACACAACCAGGAGCTGCCCACTCCCCACACCTCCAGCCCAGCTTACCTCCCCCTAGTACAGAGATCCTAATTAGATAAGAAAATGCCAAGGGAGGCAAGCCAGAGAAAGCATCTGCAGGGGCCACAGGCCCATGGTGGCCCCATCTGAGCCCCCTCTCCCACCCCAGTTCGCATCCCCACCACTCATCATCTGGGCCCCAACGCTAGAACTCCCCCCACCGCATCCCCACTGGGCTCTTTGACTCACCCTTCTAGAACATGCTCTTGCGGTCGCACTAGTG
>ENSMUSG00000028439.317|Fam219a
GCTTCGATATCCGCATGCTACAGGAGCTGCCCACTCCCCACACCTCCAGCCCAGCTTACCTCCCCCTAGTACAGAGATCCTAATTAGATAAGAAAATGCCAAGGGAGGCAAGCCAGAGAAAGCATCTGCAGGGGCCACAGGCCCATGGTGGCCCCATCTGAGCCCCCTCTCCCACCCCAGTTCGCATCCCCACCACTCATCATCTGGGCCCCAACGCTAGAACTCCCCCCACCGCATCCCCACTGGGCTCTTTGACTCACCCTTCTAGAACATGGGTGCCCTCTTGCGGTCGCACTAGTG
>ENSMUSG00000028439.318|Fam219a
GCTTCGATATCCGCATGCTACTGCCCACTCCCCACACCTCCAGCCCAGCTTACCTCCCCCTAGTACAGAGATCCTAATTAGATAAGAAAATGCCAAGGGAGGCAAGCCAGAGAAAGCATCTGCAGGGGCCACAGGCCCATGGTGGCCCCATCTGAGCCCCCTCTCCCACCCCAGTTCGCATCCCCACCACTCATCATCTGGGCCCCAACGCTAGAACTCCCCCCACCGCATCCCCACTGGGCTCTTTGACTCACCCTTCTAGAACATGGGTGCCTCCTCTCTCTTGCGGTCGCACTAGTG
>ENSMUSG00000028439.319|Fam219a
GCTTCGATATCCGCATGCTAACTCCCCACACCTCCAGCCCAGCTTACCTCCCCCTAGTACAGAGATCCTAATTAGATAAGAAAATGCCAAGGGAGGCAAGCCAGAGAAAGCATCTGCAGGGGCCACAGGCCCATGGTGGCCCCATCTGAGCCCCCTCTCCCACCCCAGTTCGCATCCCCACCACTCATCATCTGGGCCCCAACGCTAGAACTCCCCCCACCGCATCCCCACTGGGCTCTTTGACTCACCCTTCTAGAACATGGGTGCCTCCTCTCTTTAGCTCTTGCGGTCGCACTAGTG
>ENSMUSG00000028439.320|Fam219a
GCTTCGATATCCGCATGCTACACACCTCCAGCCCAGCTTACCTCCCCCTAGTACAGAGATCCTAATTAGATAAGAAAATGCCAAGGGAGGCAAGCCAGAGAAAGCATCTGCAGGGGCCACAGGCCCATGGTGGCCCCATCTGAGCCCCCTCTCCCACCCCAGTTCGCATCCCCACCACTCATCATCTGGGCCCCAACGCTAGAACTCCCCCCACCGCATCCCCACTGGGCTCTTTGACTCACCCTTCTAGAACATGGGTGCCTCCTCTCTTTAGACTGCTCTCTTGCGGTCGCACTAGTG
>ENSMUSG00000028439.321|Fam219a
GCTTCGATATCCGCATGCTATCCAGCCCAGCTTACCTCCCCCTAGTACAGAGATCCTAATTAGATAAGAAAATGCCAAGGGAGGCAAGCCAGAGAAAGCATCTGCAGGGGCCACAGGCCCATGGTGGCCCCATCTGAGCCCCCTCTCCCACCCCAGTTCGCATCCCCACCACTCATCATCTGGGCCCCAACGCTAGAACTCCCCCCACCGCATCCCCACTGGGCTCTTTGACTCACCCTTCTAGAACATGGGTGCCTCCTCTCTTTAGACTGCTGCCTTTCTCTTGCGGTCGCACTAGTG
>ENSMUSG00000028439.322|Fam219a
GCTTCGATATCCGCATGCTACCAGCTTACCTCCCCCTAGTACAGAGATCCTAATTAGATAAGAAAATGCCAAGGGAGGCAAGCCAGAGAAAGCATCTGCAGGGGCCACAGGCCCATGGTGGCCCCATCTGAGCCCCCTCTCCCACCCCAGTTCGCATCCCCACCACTCATCATCTGGGCCCCAACGCTAGAACTCCCCCCACCGCATCCCCACTGGGCTCTTTGACTCACCCTTCTAGAACATGGGTGCCTCCTCTCTTTAGACTGCTGCCTTTGCCTCTCTCTTGCGGTCGCACTAGTG
>ENSMUSG00000028439.323|Fam219a
GCTTCGATATCCGCATGCTATACCTCCCCCTAGTACAGAGATCCTAATTAGATAAGAAAATGCCAAGGGAGGCAAGCCAGAGAAAGCATCTGCAGGGGCCACAGGCCCATGGTGGCCCCATCTGAGCCCCCTCTCCCACCCCAGTTCGCATCCCCACCACTCATCATCTGGGCCCCAACGCTAGAACTCCCCCCACCGCATCCCCACTGGGCTCTTTGACTCACCCTTCTAGAACATGGGTGCCTCCTCTCTTTAGACTGCTGCCTTTGCCTCTGACTTCCTCTTGCGGTCGCACTAGTG
>ENSMUSG00000028439.324|Fam219a
GCTTCGATATCCGCATGCTACCCCTAGTACAGAGATCCTAATTAGATAAGAAAATGCCAAGGGAGGCAAGCCAGAGAAAGCATCTGCAGGGGCCACAGGCCCATGGTGGCCCCATCTGAGCCCCCTCTCCCACCCCAGTTCGCATCCCCACCACTCATCATCTGGGCCCCAACGCTAGAACTCCCCCCACCGCATCCCCACTGGGCTCTTTGACTCACCCTTCTAGAACATGGGTGCCTCCTCTCTTTAGACTGCTGCCTTTGCCTCTGACTTCCTGTGGCTCTTGCGGTCGCACTAGTG
>ENSMUSG00000028439.325|Fam219a
GCTTCGATATCCGCATGCTAGTACAGAGATCCTAATTAGATAAGAAAATGCCAAGGGAGGCAAGCCAGAGAAAGCATCTGCAGGGGCCACAGGCCCATGGTGGCCCCATCTGAGCCCCCTCTCCCACCCCAGTTCGCATCCCCACCACTCATCATCTGGGCCCCAACGCTAGAACTCCCCCCACCGCATCCCCACTGGGCTCTTTGACTCACCCTTCTAGAACATGGGTGCCTCCTCTCTTTAGACTGCTGCCTTTGCCTCTGACTTCCTGTGGGATTGACTCTTGCGGTCGCACTAGTG
>ENSMUSG00000028439.326|Fam219a
GCTTCGATATCCGCATGCTAAGATCCTAATTAGATAAGAAAATGCCAAGGGAGGCAAGCCAGAGAAAGCATCTGCAGGGGCCACAGGCCCATGGTGGCCCCATCTGAGCCCCCTCTCCCACCCCAGTTCGCATCCCCACCACTCATCATCTGGGCCCCAACGCTAGAACTCCCCCCACCGCATCCCCACTGGGCTCTTTGACTCACCCTTCTAGAACATGGGTGCCTCCTCTCTTTAGACTGCTGCCTTTGCCTCTGACTTCCTGTGGGATTGAGAGCCACTCTTGCGGTCGCACTAGTG
>ENSMUSG00000028439.327|Fam219a
GCTTCGATATCCGCATGCTATAATTAGATAAGAAAATGCCAAGGGAGGCAAGCCAGAGAAAGCATCTGCAGGGGCCACAGGCCCATGGTGGCCCCATCTGAGCCCCCTCTCCCACCCCAGTTCGCATCCCCACCACTCATCATCTGGGCCCCAACGCTAGAACTCCCCCCACCGCATCCCCACTGGGCTCTTTGACTCACCCTTCTAGAACATGGGTGCCTCCTCTCTTTAGACTGCTGCCTTTGCCTCTGACTTCCTGTGGGATTGAGAGCCAAGGGCCCTCTTGCGGTCGCACTAGTG
>ENSMUSG00000028439.328|Fam219a
GCTTCGATATCCGCATGCTAGATAAGAAAATGCCAAGGGAGGCAAGCCAGAGAAAGCATCTGCAGGGGCCACAGGCCCATGGTGGCCCCATCTGAGCCCCCTCTCCCACCCCAGTTCGCATCCCCACCACTCATCATCTGGGCCCCAACGCTAGAACTCCCCCCACCGCATCCCCACTGGGCTCTTTGACTCACCCTTCTAGAACATGGGTGCCTCCTCTCTTTAGACTGCTGCCTTTGCCTCTGACTTCCTGTGGGATTGAGAGCCAAGGGCCAGTGCCCTCTTGCGGTCGCACTAGTG
>ENSMUSG00000028439.329|Fam219a
GCTTCGATATCCGCATGCTAAAAATGCCAAGGGAGGCAAGCCAGAGAAAGCATCTGCAGGGGCCACAGGCCCATGGTGGCCCCATCTGAGCCCCCTCTCCCACCCCAGTTCGCATCCCCACCACTCATCATCTGGGCCCCAACGCTAGAACTCCCCCCACCGCATCCCCACTGGGCTCTTTGACTCACCCTTCTAGAACATGGGTGCCTCCTCTCTTTAGACTGCTGCCTTTGCCTCTGACTTCCTGTGGGATTGAGAGCCAAGGGCCAGTGCCCTTGTGCTCTTGCGGTCGCACTAGTG
>ENSMUSG00000028439.330|Fam219a
GCTTCGATATCCGCATGCTACCAAGGGAGGCAAGCCAGAGAAAGCATCTGCAGGGGCCACAGGCCCATGGTGGCCCCATCTGAGCCCCCTCTCCCACCCCAGTTCGCATCCCCACCACTCATCATCTGGGCCCCAACGCTAGAACTCCCCCCACCGCATCCCCACTGGGCTCTTTGACTCACCCTTCTAGAACATGGGTGCCTCCTCTCTTTAGACTGCTGCCTTTGCCTCTGACTTCCTGTGGGATTGAGAGCCAAGGGCCAGTGCCCTTGTGAGCGCACTCTTGCGGTCGCACTAGTG
>ENSMUSG00000028439.331|Fam219a
GCTTCGATATCCGCATGCTAGAGGCAAGCCAGAGAAAGCATCTGCAGGGGCCACAGGCCCATGGTGGCCCCATCTGAGCCCCCTCTCCCACCCCAGTTCGCATCCCCACCACTCATCATCTGGGCCCCAACGCTAGAACTCCCCCCACCGCATCCCCACTGGGCTCTTTGACTCACCCTTCTAGAACATGGGTGCCTCCTCTCTTTAGACTGCTGCCTTTGCCTCTGACTTCCTGTGGGATTGAGAGCCAAGGGCCAGTGCCCTTGTGAGCGCACTAGTTCTCTTGCGGTCGCACTAGTG
>ENSMUSG00000028439.332|Fam219a
GCTTCGATATCCGCATGCTAAGCCAGAGAAAGCATCTGCAGGGGCCACAGGCCCATGGTGGCCCCATCTGAGCCCCCTCTCCCACCCCAGTTCGCATCCCCACCACTCATCATCTGGGCCCCAACGCTAGAACTCCCCCCACCGCATCCCCACTGGGCTCTTTGACTCACCCTTCTAGAACATGGGTGCCTCCTCTCTTTAGACTGCTGCCTTTGCCTCTGACTTCCTGTGGGATTGAGAGCCAAGGGCCAGTGCCCTTGTGAGCGCACTAGTTCCGAAGCTCTTGCGGTCGCACTAGTG
>ENSMUSG00000028439.333|Fam219a
GCTTCGATATCCGCATGCTAAGAAAGCATCTGCAGGGGCCACAGGCCCATGGTGGCCCCATCTGAGCCCCCTCTCCCACCCCAGTTCGCATCCCCACCACTCATCATCTGGGCCCCAACGCTAGAACTCCCCCCACCGCATCCCCACTGGGCTCTTTGACTCACCCTTCTAGAACATGGGTGCCTCCTCTCTTTAGACTGCTGCCTTTGCCTCTGACTTCCTGTGGGATTGAGAGCCAAGGGCCAGTGCCCTTGTGAGCGCACTAGTTCCGAAGCAGGCACTCTTGCGGTCGCACTAGTG
>ENSMUSG00000028439.334|Fam219a
GCTTCGATATCCGCATGCTACATCTGCAGGGGCCACAGGCCCATGGTGGCCCCATCTGAGCCCCCTCTCCCACCCCAGTTCGCATCCCCACCACTCATCATCTGGGCCCCAACGCTAGAACTCCCCCCACCGCATCCCCACTGGGCTCTTTGACTCACCCTTCTAGAACATGGGTGCCTCCTCTCTTTAGACTGCTGCCTTTGCCTCTGACTTCCTGTGGGATTGAGAGCCAAGGGCCAGTGCCCTTGTGAGCGCACTAGTTCCGAAGCAGGCAAGGGCACTCTTGCGGTCGCACTAGTG
>ENSMUSG00000028439.335|Fam219a
GCTTCGATATCCGCATGCTACAGGGGCCACAGGCCCATGGTGGCCCCATCTGAGCCCCCTCTCCCACCCCAGTTCGCATCCCCACCACTCATCATCTGGGCCCCAACGCTAGAACTCCCCCCACCGCATCCCCACTGGGCTCTTTGACTCACCCTTCTAGAACATGGGTGCCTCCTCTCTTTAGACTGCTGCCTTTGCCTCTGACTTCCTGTGGGATTGAGAGCCAAGGGCCAGTGCCCTTGTGAGCGCACTAGTTCCGAAGCAGGCAAGGGCATTAGGTCTCTTGCGGTCGCACTAGTG
>ENSMUSG00000028439.336|Fam219a
GCTTCGATATCCGCATGCTACCACAGGCCCATGGTGGCCCCATCTGAGCCCCCTCTCCCACCCCAGTTCGCATCCCCACCACTCATCATCTGGGCCCCAACGCTAGAACTCCCCCCACCGCATCCCCACTGGGCTCTTTGACTCACCCTTCTAGAACATGGGTGCCTCCTCTCTTTAGACTGCTGCCTTTGCCTCTGACTTCCTGTGGGATTGAGAGCCAAGGGCCAGTGCCCTTGTGAGCGCACTAGTTCCGAAGCAGGCAAGGGCATTAGGTGGTATACTCTTGCGGTCGCACTAGTG
>ENSMUSG00000028439.337|Fam219a
GCTTCGATATCCGCATGCTAGCCCATGGTGGCCCCATCTGAGCCCCCTCTCCCACCCCAGTTCGCATCCCCACCACTCATCATCTGGGCCCCAACGCTAGAACTCCCCCCACCGCATCCCCACTGGGCTCTTTGACTCACCCTTCTAGAACATGGGTGCCTCCTCTCTTTAGACTGCTGCCTTTGCCTCTGACTTCCTGTGGGATTGAGAGCCAAGGGCCAGTGCCCTTGTGAGCGCACTAGTTCCGAAGCAGGCAAGGGCATTAGGTGGTATATACATACTCTTGCGGTCGCACTAGTG
>ENSMUSG00000028439.338|Fam219a
GCTTCGATATCCGCATGCTAGGTGGCCCCATCTGAGCCCCCTCTCCCACCCCAGTTCGCATCCCCACCACTCATCATCTGGGCCCCAACGCTAGAACTCCCCCCACCGCATCCCCACTGGGCTCTTTGACTCACCCTTCTAGAACATGGGTGCCTCCTCTCTTTAGACTGCTGCCTTTGCCTCTGACTTCCTGTGGGATTGAGAGCCAAGGGCCAGTGCCCTTGTGAGCGCACTAGTTCCGAAGCAGGCAAGGGCATTAGGTGGTATATACATAGCGGGTCTCTTGCGGTCGCACTAGTG
>ENSMUSG00000028439.339|Fam219a
GCTTCGATATCCGCATGCTACCCATCTGAGCCCCCTCTCCCACCCCAGTTCGCATCCCCACCACTCATCATCTGGGCCCCAACGCTAGAACTCCCCCCACCGCATCCCCACTGGGCTCTTTGACTCACCCTTCTAGAACATGGGTGCCTCCTCTCTTTAGACTGCTGCCTTTGCCTCTGACTTCCTGTGGGATTGAGAGCCAAGGGCCAGTGCCCTTGTGAGCGCACTAGTTCCGAAGCAGGCAAGGGCATTAGGTGGTATATACATAGCGGGTAGGGGTCTCTTGCGGTCGCACTAGTG
>ENSMUSG00000028439.340|Fam219a
GCTTCGATATCCGCATGCTATGAGCCCCCTCTCCCACCCCAGTTCGCATCCCCACCACTCATCATCTGGGCCCCAACGCTAGAACTCCCCCCACCGCATCCCCACTGGGCTCTTTGACTCACCCTTCTAGAACATGGGTGCCTCCTCTCTTTAGACTGCTGCCTTTGCCTCTGACTTCCTGTGGGATTGAGAGCCAAGGGCCAGTGCCCTTGTGAGCGCACTAGTTCCGAAGCAGGCAAGGGCATTAGGTGGTATATACATAGCGGGTAGGGGTAGGAAGCTCTTGCGGTCGCACTAGTG
>ENSMUSG00000028439.341|Fam219a
GCTTCGATATCCGCATGCTACCCTCTCCCACCCCAGTTCGCATCCCCACCACTCATCATCTGGGCCCCAACGCTAGAACTCCCCCCACCGCATCCCCACTGGGCTCTTTGACTCACCCTTCTAGAACATGGGTGCCTCCTCTCTTTAGACTGCTGCCTTTGCCTCTGACTTCCTGTGGGATTGAGAGCCAAGGGCCAGTGCCCTTGTGAGCGCACTAGTTCCGAAGCAGGCAAGGGCATTAGGTGGTATATACATAGCGGGTAGGGGTAGGAAGCTGGCACTCTTGCGGTCGCACTAGTG
>ENSMUSG00000028439.342|Fam219a
GCTTCGATATCCGCATGCTACCCACCCCAGTTCGCATCCCCACCACTCATCATCTGGGCCCCAACGCTAGAACTCCCCCCACCGCATCCCCACTGGGCTCTTTGACTCACCCTTCTAGAACATGGGTGCCTCCTCTCTTTAGACTGCTGCCTTTGCCTCTGACTTCCTGTGGGATTGAGAGCCAAGGGCCAGTGCCCTTGTGAGCGCACTAGTTCCGAAGCAGGCAAGGGCATTAGGTGGTATATACATAGCGGGTAGGGGTAGGAAGCTGGCAGCCTGCCTCTTGCGGTCGCACTAGTG
>ENSMUSG00000028439.343|Fam219a
GCTTCGATATCCGCATGCTACCAGTTCGCATCCCCACCACTCATCATCTGGGCCCCAACGCTAGAACTCCCCCCACCGCATCCCCACTGGGCTCTTTGACTCACCCTTCTAGAACATGGGTGCCTCCTCTCTTTAGACTGCTGCCTTTGCCTCTGACTTCCTGTGGGATTGAGAGCCAAGGGCCAGTGCCCTTGTGAGCGCACTAGTTCCGAAGCAGGCAAGGGCATTAGGTGGTATATACATAGCGGGTAGGGGTAGGAAGCTGGCAGCCTGCAGCTTCCTCTTGCGGTCGCACTAGTG
>ENSMUSG00000028439.344|Fam219a
GCTTCGATATCCGCATGCTACGCATCCCCACCACTCATCATCTGGGCCCCAACGCTAGAACTCCCCCCACCGCATCCCCACTGGGCTCTTTGACTCACCCTTCTAGAACATGGGTGCCTCCTCTCTTTAGACTGCTGCCTTTGCCTCTGACTTCCTGTGGGATTGAGAGCCAAGGGCCAGTGCCCTTGTGAGCGCACTAGTTCCGAAGCAGGCAAGGGCATTAGGTGGTATATACATAGCGGGTAGGGGTAGGAAGCTGGCAGCCTGCAGCTTCCAAGTCCTCTTGCGGTCGCACTAGTG
>ENSMUSG00000028439.345|Fam219a
GCTTCGATATCCGCATGCTACCCACCACTCATCATCTGGGCCCCAACGCTAGAACTCCCCCCACCGCATCCCCACTGGGCTCTTTGACTCACCCTTCTAGAACATGGGTGCCTCCTCTCTTTAGACTGCTGCCTTTGCCTCTGACTTCCTGTGGGATTGAGAGCCAAGGGCCAGTGCCCTTGTGAGCGCACTAGTTCCGAAGCAGGCAAGGGCATTAGGTGGTATATACATAGCGGGTAGGGGTAGGAAGCTGGCAGCCTGCAGCTTCCAAGTCCAAGGACTCTTGCGGTCGCACTAGTG
>ENSMUSG00000028439.346|Fam219a
GCTTCGATATCCGCATGCTAACTCATCATCTGGGCCCCAACGCTAGAACTCCCCCCACCGCATCCCCACTGGGCTCTTTGACTCACCCTTCTAGAACATGGGTGCCTCCTCTCTTTAGACTGCTGCCTTTGCCTCTGACTTCCTGTGGGATTGAGAGCCAAGGGCCAGTGCCCTTGTGAGCGCACTAGTTCCGAAGCAGGCAAGGGCATTAGGTGGTATATACATAGCGGGTAGGGGTAGGAAGCTGGCAGCCTGCAGCTTCCAAGTCCAAGGAGAGCACCTCTTGCGGTCGCACTAGTG
>ENSMUSG00000028439.347|Fam219a
GCTTCGATATCCGCATGCTACATCTGGGCCCCAACGCTAGAACTCCCCCCACCGCATCCCCACTGGGCTCTTTGACTCACCCTTCTAGAACATGGGTGCCTCCTCTCTTTAGACTGCTGCCTTTGCCTCTGACTTCCTGTGGGATTGAGAGCCAAGGGCCAGTGCCCTTGTGAGCGCACTAGTTCCGAAGCAGGCAAGGGCATTAGGTGGTATATACATAGCGGGTAGGGGTAGGAAGCTGGCAGCCTGCAGCTTCCAAGTCCAAGGAGAGCACACAGTTCTCTTGCGGTCGCACTAGTG
>ENSMUSG00000028439.348|Fam219a
GCTTCGATATCCGCATGCTAGGCCCCAACGCTAGAACTCCCCCCACCGCATCCCCACTGGGCTCTTTGACTCACCCTTCTAGAACATGGGTGCCTCCTCTCTTTAGACTGCTGCCTTTGCCTCTGACTTCCTGTGGGATTGAGAGCCAAGGGCCAGTGCCCTTGTGAGCGCACTAGTTCCGAAGCAGGCAAGGGCATTAGGTGGTATATACATAGCGGGTAGGGGTAGGAAGCTGGCAGCCTGCAGCTTCCAAGTCCAAGGAGAGCACACAGTTCCCTCCCTCTTGCGGTCGCACTAGTG
>ENSMUSG00000028439.349|Fam219a
GCTTCGATATCCGCATGCTAAACGCTAGAACTCCCCCCACCGCATCCCCACTGGGCTCTTTGACTCACCCTTCTAGAACATGGGTGCCTCCTCTCTTTAGACTGCTGCCTTTGCCTCTGACTTCCTGTGGGATTGAGAGCCAAGGGCCAGTGCCCTTGTGAGCGCACTAGTTCCGAAGCAGGCAAGGGCATTAGGTGGTATATACATAGCGGGTAGGGGTAGGAAGCTGGCAGCCTGCAGCTTCCAAGTCCAAGGAGAGCACACAGTTCCCTCCTTCCCTCTCTTGCGGTCGCACTAGTG
>ENSMUSG00000028439.350|Fam219a
GCTTCGATATCCGCATGCTAAGAACTCCCCCCACCGCATCCCCACTGGGCTCTTTGACTCACCCTTCTAGAACATGGGTGCCTCCTCTCTTTAGACTGCTGCCTTTGCCTCTGACTTCCTGTGGGATTGAGAGCCAAGGGCCAGTGCCCTTGTGAGCGCACTAGTTCCGAAGCAGGCAAGGGCATTAGGTGGTATATACATAGCGGGTAGGGGTAGGAAGCTGGCAGCCTGCAGCTTCCAAGTCCAAGGAGAGCACACAGTTCCCTCCTTCCCTGCCTGGCTCTTGCGGTCGCACTAGTG
>ENSMUSG00000028439.351|Fam219a
GCTTCGATATCCGCATGCTACCCCCCACCGCATCCCCACTGGGCTCTTTGACTCACCCTTCTAGAACATGGGTGCCTCCTCTCTTTAGACTGCTGCCTTTGCCTCTGACTTCCTGTGGGATTGAGAGCCAAGGGCCAGTGCCCTTGTGAGCGCACTAGTTCCGAAGCAGGCAAGGGCATTAGGTGGTATATACATAGCGGGTAGGGGTAGGAAGCTGGCAGCCTGCAGCTTCCAAGTCCAAGGAGAGCACACAGTTCCCTCCTTCCCTGCCTGGAAGTTGCTCTTGCGGTCGCACTAGTG
>ENSMUSG00000028439.352|Fam219a
GCTTCGATATCCGCATGCTAACCGCATCCCCACTGGGCTCTTTGACTCACCCTTCTAGAACATGGGTGCCTCCTCTCTTTAGACTGCTGCCTTTGCCTCTGACTTCCTGTGGGATTGAGAGCCAAGGGCCAGTGCCCTTGTGAGCGCACTAGTTCCGAAGCAGGCAAGGGCATTAGGTGGTATATACATAGCGGGTAGGGGTAGGAAGCTGGCAGCCTGCAGCTTCCAAGTCCAAGGAGAGCACACAGTTCCCTCCTTCCCTGCCTGGAAGTTGAAGGGGCTCTTGCGGTCGCACTAGTG
>ENSMUSG00000028439.353|Fam219a
GCTTCGATATCCGCATGCTATCCCCACTGGGCTCTTTGACTCACCCTTCTAGAACATGGGTGCCTCCTCTCTTTAGACTGCTGCCTTTGCCTCTGACTTCCTGTGGGATTGAGAGCCAAGGGCCAGTGCCCTTGTGAGCGCACTAGTTCCGAAGCAGGCAAGGGCATTAGGTGGTATATACATAGCGGGTAGGGGTAGGAAGCTGGCAGCCTGCAGCTTCCAAGTCCAAGGAGAGCACACAGTTCCCTCCTTCCCTGCCTGGAAGTTGAAGGGGAAGAGCCTCTTGCGGTCGCACTAGTG
>ENSMUSG00000028439.354|Fam219a
GCTTCGATATCCGCATGCTACTGGGCTCTTTGACTCACCCTTCTAGAACATGGGTGCCTCCTCTCTTTAGACTGCTGCCTTTGCCTCTGACTTCCTGTGGGATTGAGAGCCAAGGGCCAGTGCCCTTGTGAGCGCACTAGTTCCGAAGCAGGCAAGGGCATTAGGTGGTATATACATAGCGGGTAGGGGTAGGAAGCTGGCAGCCTGCAGCTTCCAAGTCCAAGGAGAGCACACAGTTCCCTCCTTCCCTGCCTGGAAGTTGAAGGGGAAGAGCCAGGGCCTCTTGCGGTCGCACTAGTG
>ENSMUSG00000028439.355|Fam219a
GCTTCGATATCCGCATGCTATCTTTGACTCACCCTTCTAGAACATGGGTGCCTCCTCTCTTTAGACTGCTGCCTTTGCCTCTGACTTCCTGTGGGATTGAGAGCCAAGGGCCAGTGCCCTTGTGAGCGCACTAGTTCCGAAGCAGGCAAGGGCATTAGGTGGTATATACATAGCGGGTAGGGGTAGGAAGCTGGCAGCCTGCAGCTTCCAAGTCCAAGGAGAGCACACAGTTCCCTCCTTCCCTGCCTGGAAGTTGAAGGGGAAGAGCCAGGGCCTCAGCCTCTTGCGGTCGCACTAGTG
>ENSMUSG00000028439.356|Fam219a
GCTTCGATATCCGCATGCTAACTCACCCTTCTAGAACATGGGTGCCTCCTCTCTTTAGACTGCTGCCTTTGCCTCTGACTTCCTGTGGGATTGAGAGCCAAGGGCCAGTGCCCTTGTGAGCGCACTAGTTCCGAAGCAGGCAAGGGCATTAGGTGGTATATACATAGCGGGTAGGGGTAGGAAGCTGGCAGCCTGCAGCTTCCAAGTCCAAGGAGAGCACACAGTTCCCTCCTTCCCTGCCTGGAAGTTGAAGGGGAAGAGCCAGGGCCTCAGCTTGACACTCTTGCGGTCGCACTAGTG
>ENSMUSG00000028439.357|Fam219a
GCTTCGATATCCGCATGCTACCTTCTAGAACATGGGTGCCTCCTCTCTTTAGACTGCTGCCTTTGCCTCTGACTTCCTGTGGGATTGAGAGCCAAGGGCCAGTGCCCTTGTGAGCGCACTAGTTCCGAAGCAGGCAAGGGCATTAGGTGGTATATACATAGCGGGTAGGGGTAGGAAGCTGGCAGCCTGCAGCTTCCAAGTCCAAGGAGAGCACACAGTTCCCTCCTTCCCTGCCTGGAAGTTGAAGGGGAAGAGCCAGGGCCTCAGCTTGACACCCCCCCTCTTGCGGTCGCACTAGTG
>ENSMUSG00000028439.358|Fam219a
GCTTCGATATCCGCATGCTAAGAACATGGGTGCCTCCTCTCTTTAGACTGCTGCCTTTGCCTCTGACTTCCTGTGGGATTGAGAGCCAAGGGCCAGTGCCCTTGTGAGCGCACTAGTTCCGAAGCAGGCAAGGGCATTAGGTGGTATATACATAGCGGGTAGGGGTAGGAAGCTGGCAGCCTGCAGCTTCCAAGTCCAAGGAGAGCACACAGTTCCCTCCTTCCCTGCCTGGAAGTTGAAGGGGAAGAGCCAGGGCCTCAGCTTGACACCCCCCACCCCGCTCTTGCGGTCGCACTAGTG
>ENSMUSG00000028439.359|Fam219a
GCTTCGATATCCGCATGCTATGGGTGCCTCCTCTCTTTAGACTGCTGCCTTTGCCTCTGACTTCCTGTGGGATTGAGAGCCAAGGGCCAGTGCCCTTGTGAGCGCACTAGTTCCGAAGCAGGCAAGGGCATTAGGTGGTATATACATAGCGGGTAGGGGTAGGAAGCTGGCAGCCTGCAGCTTCCAAGTCCAAGGAGAGCACACAGTTCCCTCCTTCCCTGCCTGGAAGTTGAAGGGGAAGAGCCAGGGCCTCAGCTTGACACCCCCCACCCCGCTTCCCCTCTTGCGGTCGCACTAGTG
>ENSMUSG00000028439.360|Fam219a
GCTTCGATATCCGCATGCTACCTCCTCTCTTTAGACTGCTGCCTTTGCCTCTGACTTCCTGTGGGATTGAGAGCCAAGGGCCAGTGCCCTTGTGAGCGCACTAGTTCCGAAGCAGGCAAGGGCATTAGGTGGTATATACATAGCGGGTAGGGGTAGGAAGCTGGCAGCCTGCAGCTTCCAAGTCCAAGGAGAGCACACAGTTCCCTCCTTCCCTGCCTGGAAGTTGAAGGGGAAGAGCCAGGGCCTCAGCTTGACACCCCCCACCCCGCTTCCCCCCTCCCTCTTGCGGTCGCACTAGTG
>ENSMUSG00000028439.361|Fam219a
GCTTCGATATCCGCATGCTACTCTTTAGACTGCTGCCTTTGCCTCTGACTTCCTGTGGGATTGAGAGCCAAGGGCCAGTGCCCTTGTGAGCGCACTAGTTCCGAAGCAGGCAAGGGCATTAGGTGGTATATACATAGCGGGTAGGGGTAGGAAGCTGGCAGCCTGCAGCTTCCAAGTCCAAGGAGAGCACACAGTTCCCTCCTTCCCTGCCTGGAAGTTGAAGGGGAAGAGCCAGGGCCTCAGCTTGACACCCCCCACCCCGCTTCCCCCCTCCCCCCCACTCTTGCGGTCGCACTAGTG
>ENSMUSG00000028439.362|Fam219a
GCTTCGATATCCGCATGCTAAGACTGCTGCCTTTGCCTCTGACTTCCTGTGGGATTGAGAGCCAAGGGCCAGTGCCCTTGTGAGCGCACTAGTTCCGAAGCAGGCAAGGGCATTAGGTGGTATATACATAGCGGGTAGGGGTAGGAAGCTGGCAGCCTGCAGCTTCCAAGTCCAAGGAGAGCACACAGTTCCCTCCTTCCCTGCCTGGAAGTTGAAGGGGAAGAGCCAGGGCCTCAGCTTGACACCCCCCACCCCGCTTCCCCCCTCCCCCCCACTCCCCCTCTTGCGGTCGCACTAGTG
>ENSMUSG00000028439.363|Fam219a
GCTTCGATATCCGCATGCTACTGCCTTTGCCTCTGACTTCCTGTGGGATTGAGAGCCAAGGGCCAGTGCCCTTGTGAGCGCACTAGTTCCGAAGCAGGCAAGGGCATTAGGTGGTATATACATAGCGGGTAGGGGTAGGAAGCTGGCAGCCTGCAGCTTCCAAGTCCAAGGAGAGCACACAGTTCCCTCCTTCCCTGCCTGGAAGTTGAAGGGGAAGAGCCAGGGCCTCAGCTTGACACCCCCCACCCCGCTTCCCCCCTCCCCCCCACTCCCCCACCCCCTCTTGCGGTCGCACTAGTG
>ENSMUSG00000028439.364|Fam219a
GCTTCGATATCCGCATGCTATTGCCTCTGACTTCCTGTGGGATTGAGAGCCAAGGGCCAGTGCCCTTGTGAGCGCACTAGTTCCGAAGCAGGCAAGGGCATTAGGTGGTATATACATAGCGGGTAGGGGTAGGAAGCTGGCAGCCTGCAGCTTCCAAGTCCAAGGAGAGCACACAGTTCCCTCCTTCCCTGCCTGGAAGTTGAAGGGGAAGAGCCAGGGCCTCAGCTTGACACCCCCCACCCCGCTTCCCCCCTCCCCCCCACTCCCCCACCCCTTGTAGCTCTTGCGGTCGCACTAGTG
>ENSMUSG00000028439.365|Fam219a
GCTTCGATATCCGCATGCTACTGACTTCCTGTGGGATTGAGAGCCAAGGGCCAGTGCCCTTGTGAGCGCACTAGTTCCGAAGCAGGCAAGGGCATTAGGTGGTATATACATAGCGGGTAGGGGTAGGAAGCTGGCAGCCTGCAGCTTCCAAGTCCAAGGAGAGCACACAGTTCCCTCCTTCCCTGCCTGGAAGTTGAAGGGGAAGAGCCAGGGCCTCAGCTTGACACCCCCCACCCCGCTTCCCCCCTCCCCCCCACTCCCCCACCCCTTGTAGATACTGCTCTTGCGGTCGCACTAGTG
>ENSMUSG00000028439.366|Fam219a
GCTTCGATATCCGCATGCTATCCTGTGGGATTGAGAGCCAAGGGCCAGTGCCCTTGTGAGCGCACTAGTTCCGAAGCAGGCAAGGGCATTAGGTGGTATATACATAGCGGGTAGGGGTAGGAAGCTGGCAGCCTGCAGCTTCCAAGTCCAAGGAGAGCACACAGTTCCCTCCTTCCCTGCCTGGAAGTTGAAGGGGAAGAGCCAGGGCCTCAGCTTGACACCCCCCACCCCGCTTCCCCCCTCCCCCCCACTCCCCCACCCCTTGTAGATACTGCCTTAACTCTTGCGGTCGCACTAGTG
>ENSMUSG00000028439.367|Fam219a
GCTTCGATATCCGCATGCTAGGGATTGAGAGCCAAGGGCCAGTGCCCTTGTGAGCGCACTAGTTCCGAAGCAGGCAAGGGCATTAGGTGGTATATACATAGCGGGTAGGGGTAGGAAGCTGGCAGCCTGCAGCTTCCAAGTCCAAGGAGAGCACACAGTTCCCTCCTTCCCTGCCTGGAAGTTGAAGGGGAAGAGCCAGGGCCTCAGCTTGACACCCCCCACCCCGCTTCCCCCCTCCCCCCCACTCCCCCACCCCTTGTAGATACTGCCTTAACACTCCCTCTTGCGGTCGCACTAGTG
>ENSMUSG00000028439.368|Fam219a
GCTTCGATATCCGCATGCTAGAGAGCCAAGGGCCAGTGCCCTTGTGAGCGCACTAGTTCCGAAGCAGGCAAGGGCATTAGGTGGTATATACATAGCGGGTAGGGGTAGGAAGCTGGCAGCCTGCAGCTTCCAAGTCCAAGGAGAGCACACAGTTCCCTCCTTCCCTGCCTGGAAGTTGAAGGGGAAGAGCCAGGGCCTCAGCTTGACACCCCCCACCCCGCTTCCCCCCTCCCCCCCACTCCCCCACCCCTTGTAGATACTGCCTTAACACTCCCCCACCCTCTTGCGGTCGCACTAGTG
>ENSMUSG00000028439.369|Fam219a
GCTTCGATATCCGCATGCTACAAGGGCCAGTGCCCTTGTGAGCGCACTAGTTCCGAAGCAGGCAAGGGCATTAGGTGGTATATACATAGCGGGTAGGGGTAGGAAGCTGGCAGCCTGCAGCTTCCAAGTCCAAGGAGAGCACACAGTTCCCTCCTTCCCTGCCTGGAAGTTGAAGGGGAAGAGCCAGGGCCTCAGCTTGACACCCCCCACCCCGCTTCCCCCCTCCCCCCCACTCCCCCACCCCTTGTAGATACTGCCTTAACACTCCCCCACCCTTGGCCTCTTGCGGTCGCACTAGTG
>ENSMUSG00000028439.370|Fam219a
GCTTCGATATCCGCATGCTACCAGTGCCCTTGTGAGCGCACTAGTTCCGAAGCAGGCAAGGGCATTAGGTGGTATATACATAGCGGGTAGGGGTAGGAAGCTGGCAGCCTGCAGCTTCCAAGTCCAAGGAGAGCACACAGTTCCCTCCTTCCCTGCCTGGAAGTTGAAGGGGAAGAGCCAGGGCCTCAGCTTGACACCCCCCACCCCGCTTCCCCCCTCCCCCCCACTCCCCCACCCCTTGTAGATACTGCCTTAACACTCCCCCACCCTTGGCTGCGGCCTCTTGCGGTCGCACTAGTG
>ENSMUSG00000028439.371|Fam219a
GCTTCGATATCCGCATGCTACCCTTGTGAGCGCACTAGTTCCGAAGCAGGCAAGGGCATTAGGTGGTATATACATAGCGGGTAGGGGTAGGAAGCTGGCAGCCTGCAGCTTCCAAGTCCAAGGAGAGCACACAGTTCCCTCCTTCCCTGCCTGGAAGTTGAAGGGGAAGAGCCAGGGCCTCAGCTTGACACCCCCCACCCCGCTTCCCCCCTCCCCCCCACTCCCCCACCCCTTGTAGATACTGCCTTAACACTCCCCCACCCTTGGCTGCGGCTGCTACCTCTTGCGGTCGCACTAGTG
>ENSMUSG00000028439.372|Fam219a
GCTTCGATATCCGCATGCTATGAGCGCACTAGTTCCGAAGCAGGCAAGGGCATTAGGTGGTATATACATAGCGGGTAGGGGTAGGAAGCTGGCAGCCTGCAGCTTCCAAGTCCAAGGAGAGCACACAGTTCCCTCCTTCCCTGCCTGGAAGTTGAAGGGGAAGAGCCAGGGCCTCAGCTTGACACCCCCCACCCCGCTTCCCCCCTCCCCCCCACTCCCCCACCCCTTGTAGATACTGCCTTAACACTCCCCCACCCTTGGCTGCGGCTGCTACCCAGCCCTCTTGCGGTCGCACTAGTG
>ENSMUSG00000028439.373|Fam219a
GCTTCGATATCCGCATGCTACACTAGTTCCGAAGCAGGCAAGGGCATTAGGTGGTATATACATAGCGGGTAGGGGTAGGAAGCTGGCAGCCTGCAGCTTCCAAGTCCAAGGAGAGCACACAGTTCCCTCCTTCCCTGCCTGGAAGTTGAAGGGGAAGAGCCAGGGCCTCAGCTTGACACCCCCCACCCCGCTTCCCCCCTCCCCCCCACTCCCCCACCCCTTGTAGATACTGCCTTAACACTCCCCCACCCTTGGCTGCGGCTGCTACCCAGCCAGGTTTCTCTTGCGGTCGCACTAGTG
>ENSMUSG00000028439.374|Fam219a
GCTTCGATATCCGCATGCTATTCCGAAGCAGGCAAGGGCATTAGGTGGTATATACATAGCGGGTAGGGGTAGGAAGCTGGCAGCCTGCAGCTTCCAAGTCCAAGGAGAGCACACAGTTCCCTCCTTCCCTGCCTGGAAGTTGAAGGGGAAGAGCCAGGGCCTCAGCTTGACACCCCCCACCCCGCTTCCCCCCTCCCCCCCACTCCCCCACCCCTTGTAGATACTGCCTTAACACTCCCCCACCCTTGGCTGCGGCTGCTACCCAGCCAGGTTTCTTCGACTCTTGCGGTCGCACTAGTG
>ENSMUSG00000028439.375|Fam219a
GCTTCGATATCCGCATGCTAAGCAGGCAAGGGCATTAGGTGGTATATACATAGCGGGTAGGGGTAGGAAGCTGGCAGCCTGCAGCTTCCAAGTCCAAGGAGAGCACACAGTTCCCTCCTTCCCTGCCTGGAAGTTGAAGGGGAAGAGCCAGGGCCTCAGCTTGACACCCCCCACCCCGCTTCCCCCCTCCCCCCCACTCCCCCACCCCTTGTAGATACTGCCTTAACACTCCCCCACCCTTGGCTGCGGCTGCTACCCAGCCAGGTTTCTTCGAGCTCACCTCTTGCGGTCGCACTAGTG
>ENSMUSG00000028439.376|Fam219a
GCTTCGATATCCGCATGCTACAAGGGCATTAGGTGGTATATACATAGCGGGTAGGGGTAGGAAGCTGGCAGCCTGCAGCTTCCAAGTCCAAGGAGAGCACACAGTTCCCTCCTTCCCTGCCTGGAAGTTGAAGGGGAAGAGCCAGGGCCTCAGCTTGACACCCCCCACCCCGCTTCCCCCCTCCCCCCCACTCCCCCACCCCTTGTAGATACTGCCTTAACACTCCCCCACCCTTGGCTGCGGCTGCTACCCAGCCAGGTTTCTTCGAGCTCACTAATTTCTCTTGCGGTCGCACTAGTG
>ENSMUSG00000028439.377|Fam219a
GCTTCGATATCCGCATGCTACATTAGGTGGTATATACATAGCGGGTAGGGGTAGGAAGCTGGCAGCCTGCAGCTTCCAAGTCCAAGGAGAGCACACAGTTCCCTCCTTCCCTGCCTGGAAGTTGAAGGGGAAGAGCCAGGGCCTCAGCTTGACACCCCCCACCCCGCTTCCCCCCTCCCCCCCACTCCCCCACCCCTTGTAGATACTGCCTTAACACTCCCCCACCCTTGGCTGCGGCTGCTACCCAGCCAGGTTTCTTCGAGCTCACTAATTTATTTCCCTCTTGCGGTCGCACTAGTG
>ENSMUSG00000028439.378|Fam219a
GCTTCGATATCCGCATGCTAGTGGTATATACATAGCGGGTAGGGGTAGGAAGCTGGCAGCCTGCAGCTTCCAAGTCCAAGGAGAGCACACAGTTCCCTCCTTCCCTGCCTGGAAGTTGAAGGGGAAGAGCCAGGGCCTCAGCTTGACACCCCCCACCCCGCTTCCCCCCTCCCCCCCACTCCCCCACCCCTTGTAGATACTGCCTTAACACTCCCCCACCCTTGGCTGCGGCTGCTACCCAGCCAGGTTTCTTCGAGCTCACTAATTTATTTCCAAGAAGCTCTTGCGGTCGCACTAGTG
>ENSMUSG00000028439.379|Fam219a
GCTTCGATATCCGCATGCTATATACATAGCGGGTAGGGGTAGGAAGCTGGCAGCCTGCAGCTTCCAAGTCCAAGGAGAGCACACAGTTCCCTCCTTCCCTGCCTGGAAGTTGAAGGGGAAGAGCCAGGGCCTCAGCTTGACACCCCCCACCCCGCTTCCCCCCTCCCCCCCACTCCCCCACCCCTTGTAGATACTGCCTTAACACTCCCCCACCCTTGGCTGCGGCTGCTACCCAGCCAGGTTTCTTCGAGCTCACTAATTTATTTCCAAGAAGGTGTGTCTCTTGCGGTCGCACTAGTG
>ENSMUSG00000028439.380|Fam219a
GCTTCGATATCCGCATGCTATAGCGGGTAGGGGTAGGAAGCTGGCAGCCTGCAGCTTCCAAGTCCAAGGAGAGCACACAGTTCCCTCCTTCCCTGCCTGGAAGTTGAAGGGGAAGAGCCAGGGCCTCAGCTTGACACCCCCCACCCCGCTTCCCCCCTCCCCCCCACTCCCCCACCCCTTGTAGATACTGCCTTAACACTCCCCCACCCTTGGCTGCGGCTGCTACCCAGCCAGGTTTCTTCGAGCTCACTAATTTATTTCCAAGAAGGTGTGTGGAAGACTCTTGCGGTCGCACTAGTG
>ENSMUSG00000028439.381|Fam219a
GCTTCGATATCCGCATGCTAGTAGGGGTAGGAAGCTGGCAGCCTGCAGCTTCCAAGTCCAAGGAGAGCACACAGTTCCCTCCTTCCCTGCCTGGAAGTTGAAGGGGAAGAGCCAGGGCCTCAGCTTGACACCCCCCACCCCGCTTCCCCCCTCCCCCCCACTCCCCCACCCCTTGTAGATACTGCCTTAACACTCCCCCACCCTTGGCTGCGGCTGCTACCCAGCCAGGTTTCTTCGAGCTCACTAATTTATTTCCAAGAAGGTGTGTGGAAGACATGAGCTCTTGCGGTCGCACTAGTG
>ENSMUSG00000028439.382|Fam219a
GCTTCGATATCCGCATGCTAGTAGGAAGCTGGCAGCCTGCAGCTTCCAAGTCCAAGGAGAGCACACAGTTCCCTCCTTCCCTGCCTGGAAGTTGAAGGGGAAGAGCCAGGGCCTCAGCTTGACACCCCCCACCCCGCTTCCCCCCTCCCCCCCACTCCCCCACCCCTTGTAGATACTGCCTTAACACTCCCCCACCCTTGGCTGCGGCTGCTACCCAGCCAGGTTTCTTCGAGCTCACTAATTTATTTCCAAGAAGGTGTGTGGAAGACATGAGCCGTGTCTCTTGCGGTCGCACTAGTG
>ENSMUSG00000028439.383|Fam219a
GCTTCGATATCCGCATGCTAAGCTGGCAGCCTGCAGCTTCCAAGTCCAAGGAGAGCACACAGTTCCCTCCTTCCCTGCCTGGAAGTTGAAGGGGAAGAGCCAGGGCCTCAGCTTGACACCCCCCACCCCGCTTCCCCCCTCCCCCCCACTCCCCCACCCCTTGTAGATACTGCCTTAACACTCCCCCACCCTTGGCTGCGGCTGCTACCCAGCCAGGTTTCTTCGAGCTCACTAATTTATTTCCAAGAAGGTGTGTGGAAGACATGAGCCGTGTATAATACTCTTGCGGTCGCACTAGTG
>ENSMUSG00000028439.384|Fam219a
GCTTCGATATCCGCATGCTACAGCCTGCAGCTTCCAAGTCCAAGGAGAGCACACAGTTCCCTCCTTCCCTGCCTGGAAGTTGAAGGGGAAGAGCCAGGGCCTCAGCTTGACACCCCCCACCCCGCTTCCCCCCTCCCCCCCACTCCCCCACCCCTTGTAGATACTGCCTTAACACTCCCCCACCCTTGGCTGCGGCTGCTACCCAGCCAGGTTTCTTCGAGCTCACTAATTTATTTCCAAGAAGGTGTGTGGAAGACATGAGCCGTGTATAATATTTTTTCTCTTGCGGTCGCACTAGTG
>ENSMUSG00000028439.385|Fam219a
GCTTCGATATCCGCATGCTAGCAGCTTCCAAGTCCAAGGAGAGCACACAGTTCCCTCCTTCCCTGCCTGGAAGTTGAAGGGGAAGAGCCAGGGCCTCAGCTTGACACCCCCCACCCCGCTTCCCCCCTCCCCCCCACTCCCCCACCCCTTGTAGATACTGCCTTAACACTCCCCCACCCTTGGCTGCGGCTGCTACCCAGCCAGGTTTCTTCGAGCTCACTAATTTATTTCCAAGAAGGTGTGTGGAAGACATGAGCCGTGTATAATATTTTTTTTTTAACTCTTGCGGTCGCACTAGTG
>ENSMUSG00000028439.386|Fam219a
GCTTCGATATCCGCATGCTATCCAAGTCCAAGGAGAGCACACAGTTCCCTCCTTCCCTGCCTGGAAGTTGAAGGGGAAGAGCCAGGGCCTCAGCTTGACACCCCCCACCCCGCTTCCCCCCTCCCCCCCACTCCCCCACCCCTTGTAGATACTGCCTTAACACTCCCCCACCCTTGGCTGCGGCTGCTACCCAGCCAGGTTTCTTCGAGCTCACTAATTTATTTCCAAGAAGGTGTGTGGAAGACATGAGCCGTGTATAATATTTTTTTTTTAACATTTCCTCTTGCGGTCGCACTAGTG
>ENSMUSG00000028439.387|Fam219a
GCTTCGATATCCGCATGCTATCCAAGGAGAGCACACAGTTCCCTCCTTCCCTGCCTGGAAGTTGAAGGGGAAGAGCCAGGGCCTCAGCTTGACACCCCCCACCCCGCTTCCCCCCTCCCCCCCACTCCCCCACCCCTTGTAGATACTGCCTTAACACTCCCCCACCCTTGGCTGCGGCTGCTACCCAGCCAGGTTTCTTCGAGCTCACTAATTTATTTCCAAGAAGGTGTGTGGAAGACATGAGCCGTGTATAATATTTTTTTTTTAACATTTCCATCGCCTCTTGCGGTCGCACTAGTG
>ENSMUSG00000028439.388|Fam219a
GCTTCGATATCCGCATGCTAGAGAGCACACAGTTCCCTCCTTCCCTGCCTGGAAGTTGAAGGGGAAGAGCCAGGGCCTCAGCTTGACACCCCCCACCCCGCTTCCCCCCTCCCCCCCACTCCCCCACCCCTTGTAGATACTGCCTTAACACTCCCCCACCCTTGGCTGCGGCTGCTACCCAGCCAGGTTTCTTCGAGCTCACTAATTTATTTCCAAGAAGGTGTGTGGAAGACATGAGCCGTGTATAATATTTTTTTTTTAACATTTCCATCGCAGTATTCTCTTGCGGTCGCACTAGTG
>ENSMUSG00000028439.389|Fam219a
GCTTCGATATCCGCATGCTAACACAGTTCCCTCCTTCCCTGCCTGGAAGTTGAAGGGGAAGAGCCAGGGCCTCAGCTTGACACCCCCCACCCCGCTTCCCCCCTCCCCCCCACTCCCCCACCCCTTGTAGATACTGCCTTAACACTCCCCCACCCTTGGCTGCGGCTGCTACCCAGCCAGGTTTCTTCGAGCTCACTAATTTATTTCCAAGAAGGTGTGTGGAAGACATGAGCCGTGTATAATATTTTTTTTTTAACATTTCCATCGCAGTATTGACCATCTCTTGCGGTCGCACTAGTG
>ENSMUSG00000028439.390|Fam219a
GCTTCGATATCCGCATGCTATTCCCTCCTTCCCTGCCTGGAAGTTGAAGGGGAAGAGCCAGGGCCTCAGCTTGACACCCCCCACCCCGCTTCCCCCCTCCCCCCCACTCCCCCACCCCTTGTAGATACTGCCTTAACACTCCCCCACCCTTGGCTGCGGCTGCTACCCAGCCAGGTTTCTTCGAGCTCACTAATTTATTTCCAAGAAGGTGTGTGGAAGACATGAGCCGTGTATAATATTTTTTTTTTAACATTTCCATCGCAGTATTGACCATCAGCCTCTCTTGCGGTCGCACTAGTG
>ENSMUSG00000028439.391|Fam219a
GCTTCGATATCCGCATGCTACCTTCCCTGCCTGGAAGTTGAAGGGGAAGAGCCAGGGCCTCAGCTTGACACCCCCCACCCCGCTTCCCCCCTCCCCCCCACTCCCCCACCCCTTGTAGATACTGCCTTAACACTCCCCCACCCTTGGCTGCGGCTGCTACCCAGCCAGGTTTCTTCGAGCTCACTAATTTATTTCCAAGAAGGTGTGTGGAAGACATGAGCCGTGTATAATATTTTTTTTTTAACATTTCCATCGCAGTATTGACCATCAGCCTTGGTTGCTCTTGCGGTCGCACTAGTG
>ENSMUSG00000028439.392|Fam219a
GCTTCGATATCCGCATGCTACTGCCTGGAAGTTGAAGGGGAAGAGCCAGGGCCTCAGCTTGACACCCCCCACCCCGCTTCCCCCCTCCCCCCCACTCCCCCACCCCTTGTAGATACTGCCTTAACACTCCCCCACCCTTGGCTGCGGCTGCTACCCAGCCAGGTTTCTTCGAGCTCACTAATTTATTTCCAAGAAGGTGTGTGGAAGACATGAGCCGTGTATAATATTTTTTTTTTAACATTTCCATCGCAGTATTGACCATCAGCCTTGGTTGTGTATCCTCTTGCGGTCGCACTAGTG
>ENSMUSG00000028439.393|Fam219a
GCTTCGATATCCGCATGCTAGGAAGTTGAAGGGGAAGAGCCAGGGCCTCAGCTTGACACCCCCCACCCCGCTTCCCCCCTCCCCCCCACTCCCCCACCCCTTGTAGATACTGCCTTAACACTCCCCCACCCTTGGCTGCGGCTGCTACCCAGCCAGGTTTCTTCGAGCTCACTAATTTATTTCCAAGAAGGTGTGTGGAAGACATGAGCCGTGTATAATATTTTTTTTTTAACATTTCCATCGCAGTATTGACCATCAGCCTTGGTTGTGTATCGTGTAACTCTTGCGGTCGCACTAGTG
>ENSMUSG00000028439.394|Fam219a
GCTTCGATATCCGCATGCTATGAAGGGGAAGAGCCAGGGCCTCAGCTTGACACCCCCCACCCCGCTTCCCCCCTCCCCCCCACTCCCCCACCCCTTGTAGATACTGCCTTAACACTCCCCCACCCTTGGCTGCGGCTGCTACCCAGCCAGGTTTCTTCGAGCTCACTAATTTATTTCCAAGAAGGTGTGTGGAAGACATGAGCCGTGTATAATATTTTTTTTTTAACATTTCCATCGCAGTATTGACCATCAGCCTTGGTTGTGTATCGTGTAACACAAACTCTTGCGGTCGCACTAGTG
>ENSMUSG00000028439.395|Fam219a
GCTTCGATATCCGCATGCTAGGAAGAGCCAGGGCCTCAGCTTGACACCCCCCACCCCGCTTCCCCCCTCCCCCCCACTCCCCCACCCCTTGTAGATACTGCCTTAACACTCCCCCACCCTTGGCTGCGGCTGCTACCCAGCCAGGTTTCTTCGAGCTCACTAATTTATTTCCAAGAAGGTGTGTGGAAGACATGAGCCGTGTATAATATTTTTTTTTTAACATTTCCATCGCAGTATTGACCATCAGCCTTGGTTGTGTATCGTGTAACACAAAATAATGCTCTTGCGGTCGCACTAGTG
>ENSMUSG00000028439.396|Fam219a
GCTTCGATATCCGCATGCTAGCCAGGGCCTCAGCTTGACACCCCCCACCCCGCTTCCCCCCTCCCCCCCACTCCCCCACCCCTTGTAGATACTGCCTTAACACTCCCCCACCCTTGGCTGCGGCTGCTACCCAGCCAGGTTTCTTCGAGCTCACTAATTTATTTCCAAGAAGGTGTGTGGAAGACATGAGCCGTGTATAATATTTTTTTTTTAACATTTCCATCGCAGTATTGACCATCAGCCTTGGTTGTGTATCGTGTAACACAAAATAATGATATTACTCTTGCGGTCGCACTAGTG
>ENSMUSG00000028439.397|Fam219a
GCTTCGATATCCGCATGCTAGCCTCAGCTTGACACCCCCCACCCCGCTTCCCCCCTCCCCCCCACTCCCCCACCCCTTGTAGATACTGCCTTAACACTCCCCCACCCTTGGCTGCGGCTGCTACCCAGCCAGGTTTCTTCGAGCTCACTAATTTATTTCCAAGAAGGTGTGTGGAAGACATGAGCCGTGTATAATATTTTTTTTTTAACATTTCCATCGCAGTATTGACCATCAGCCTTGGTTGTGTATCGTGTAACACAAAATAATGATATTAAAAGCACTCTTGCGGTCGCACTAGTG
>ENSMUSG00000028439.398|Fam219a
GCTTCGATATCCGCATGCTAGCTTGACACCCCCCACCCCGCTTCCCCCCTCCCCCCCACTCCCCCACCCCTTGTAGATACTGCCTTAACACTCCCCCACCCTTGGCTGCGGCTGCTACCCAGCCAGGTTTCTTCGAGCTCACTAATTTATTTCCAAGAAGGTGTGTGGAAGACATGAGCCGTGTATAATATTTTTTTTTTAACATTTCCATCGCAGTATTGACCATCAGCCTTGGTTGTGTATCGTGTAACACAAAATAATGATATTAAAAGCATCAAACCTCTTGCGGTCGCACTAGTG
>ENSMUSG00000028439.399|Fam219a
GCTTCGATATCCGCATGCTACACCCCCCACCCCGCTTCCCCCCTCCCCCCCACTCCCCCACCCCTTGTAGATACTGCCTTAACACTCCCCCACCCTTGGCTGCGGCTGCTACCCAGCCAGGTTTCTTCGAGCTCACTAATTTATTTCCAAGAAGGTGTGTGGAAGACATGAGCCGTGTATAATATTTTTTTTTTAACATTTCCATCGCAGTATTGACCATCAGCCTTGGTTGTGTATCGTGTAACACAAAATAATGATATTAAAAGCATCAAACAAGCCACTCTTGCGGTCGCACTAGTG
>ENSMUSG00000028439.400|Fam219a
GCTTCGATATCCGCATGCTACCACCCCGCTTCCCCCCTCCCCCCCACTCCCCCACCCCTTGTAGATACTGCCTTAACACTCCCCCACCCTTGGCTGCGGCTGCTACCCAGCCAGGTTTCTTCGAGCTCACTAATTTATTTCCAAGAAGGTGTGTGGAAGACATGAGCCGTGTATAATATTTTTTTTTTAACATTTCCATCGCAGTATTGACCATCAGCCTTGGTTGTGTATCGTGTAACACAAAATAATGATATTAAAAGCATCAAACAAGCCAGACTCGCTCTTGCGGTCGCACTAGTG
>ENSMUSG00000028439.401|Fam219a
GCTTCGATATCCGCATGCTACGCTTCCCCCCTCCCCCCCACTCCCCCACCCCTTGTAGATACTGCCTTAACACTCCCCCACCCTTGGCTGCGGCTGCTACCCAGCCAGGTTTCTTCGAGCTCACTAATTTATTTCCAAGAAGGTGTGTGGAAGACATGAGCCGTGTATAATATTTTTTTTTTAACATTTCCATCGCAGTATTGACCATCAGCCTTGGTTGTGTATCGTGTAACACAAAATAATGATATTAAAAGCATCAAACAAGCCAGACTCGGCTCCTCTCTTGCGGTCGCACTAGTG
>ENSMUSG00000028439.402|Fam219a
GCTTCGATATCCGCATGCTACCCCCTCCCCCCCACTCCCCCACCCCTTGTAGATACTGCCTTAACACTCCCCCACCCTTGGCTGCGGCTGCTACCCAGCCAGGTTTCTTCGAGCTCACTAATTTATTTCCAAGAAGGTGTGTGGAAGACATGAGCCGTGTATAATATTTTTTTTTTAACATTTCCATCGCAGTATTGACCATCAGCCTTGGTTGTGTATCGTGTAACACAAAATAATGATATTAAAAGCATCAAACAAGCCAGACTCGGCTCCTTACCTGCTCTTGCGGTCGCACTAGTG
>ENSMUSG00000028439.403|Fam219a
GCTTCGATATCCGCATGCTACCCCCCCACTCCCCCACCCCTTGTAGATACTGCCTTAACACTCCCCCACCCTTGGCTGCGGCTGCTACCCAGCCAGGTTTCTTCGAGCTCACTAATTTATTTCCAAGAAGGTGTGTGGAAGACATGAGCCGTGTATAATATTTTTTTTTTAACATTTCCATCGCAGTATTGACCATCAGCCTTGGTTGTGTATCGTGTAACACAAAATAATGATATTAAAAGCATCAAACAAGCCAGACTCGGCTCCTTACCTGGGGTGTCTCTTGCGGTCGCACTAGTG
>ENSMUSG00000028439.404|Fam219a
GCTTCGATATCCGCATGCTACACTCCCCCACCCCTTGTAGATACTGCCTTAACACTCCCCCACCCTTGGCTGCGGCTGCTACCCAGCCAGGTTTCTTCGAGCTCACTAATTTATTTCCAAGAAGGTGTGTGGAAGACATGAGCCGTGTATAATATTTTTTTTTTAACATTTCCATCGCAGTATTGACCATCAGCCTTGGTTGTGTATCGTGTAACACAAAATAATGATATTAAAAGCATCAAACAAGCCAGACTCGGCTCCTTACCTGGGGTGTGGGCCACTCTTGCGGTCGCACTAGTG
>ENSMUSG00000028439.405|Fam219a
GCTTCGATATCCGCATGCTACCCACCCCTTGTAGATACTGCCTTAACACTCCCCCACCCTTGGCTGCGGCTGCTACCCAGCCAGGTTTCTTCGAGCTCACTAATTTATTTCCAAGAAGGTGTGTGGAAGACATGAGCCGTGTATAATATTTTTTTTTTAACATTTCCATCGCAGTATTGACCATCAGCCTTGGTTGTGTATCGTGTAACACAAAATAATGATATTAAAAGCATCAAACAAGCCAGACTCGGCTCCTTACCTGGGGTGTGGGCCACGCAAGCTCTTGCGGTCGCACTAGTG
>ENSMUSG00000028439.406|Fam219a
GCTTCGATATCCGCATGCTACCTTGTAGATACTGCCTTAACACTCCCCCACCCTTGGCTGCGGCTGCTACCCAGCCAGGTTTCTTCGAGCTCACTAATTTATTTCCAAGAAGGTGTGTGGAAGACATGAGCCGTGTATAATATTTTTTTTTTAACATTTCCATCGCAGTATTGACCATCAGCCTTGGTTGTGTATCGTGTAACACAAAATAATGATATTAAAAGCATCAAACAAGCCAGACTCGGCTCCTTACCTGGGGTGTGGGCCACGCAAGGGGGCTCTCTTGCGGTCGCACTAGTG
>ENSMUSG00000028439.407|Fam219a
GCTTCGATATCCGCATGCTAAGATACTGCCTTAACACTCCCCCACCCTTGGCTGCGGCTGCTACCCAGCCAGGTTTCTTCGAGCTCACTAATTTATTTCCAAGAAGGTGTGTGGAAGACATGAGCCGTGTATAATATTTTTTTTTTAACATTTCCATCGCAGTATTGACCATCAGCCTTGGTTGTGTATCGTGTAACACAAAATAATGATATTAAAAGCATCAAACAAGCCAGACTCGGCTCCTTACCTGGGGTGTGGGCCACGCAAGGGGGCTGAGGAACTCTTGCGGTCGCACTAGTG
>ENSMUSG00000028439.408|Fam219a
GCTTCGATATCCGCATGCTATGCCTTAACACTCCCCCACCCTTGGCTGCGGCTGCTACCCAGCCAGGTTTCTTCGAGCTCACTAATTTATTTCCAAGAAGGTGTGTGGAAGACATGAGCCGTGTATAATATTTTTTTTTTAACATTTCCATCGCAGTATTGACCATCAGCCTTGGTTGTGTATCGTGTAACACAAAATAATGATATTAAAAGCATCAAACAAGCCAGACTCGGCTCCTTACCTGGGGTGTGGGCCACGCAAGGGGGCTGAGGAAGGGTGACTCTTGCGGTCGCACTAGTG
>ENSMUSG00000028439.409|Fam219a
GCTTCGATATCCGCATGCTAAACACTCCCCCACCCTTGGCTGCGGCTGCTACCCAGCCAGGTTTCTTCGAGCTCACTAATTTATTTCCAAGAAGGTGTGTGGAAGACATGAGCCGTGTATAATATTTTTTTTTTAACATTTCCATCGCAGTATTGACCATCAGCCTTGGTTGTGTATCGTGTAACACAAAATAATGATATTAAAAGCATCAAACAAGCCAGACTCGGCTCCTTACCTGGGGTGTGGGCCACGCAAGGGGGCTGAGGAAGGGTGAAAAACTCTCTTGCGGTCGCACTAGTG
>ENSMUSG00000028439.410|Fam219a
GCTTCGATATCCGCATGCTACCCCCACCCTTGGCTGCGGCTGCTACCCAGCCAGGTTTCTTCGAGCTCACTAATTTATTTCCAAGAAGGTGTGTGGAAGACATGAGCCGTGTATAATATTTTTTTTTTAACATTTCCATCGCAGTATTGACCATCAGCCTTGGTTGTGTATCGTGTAACACAAAATAATGATATTAAAAGCATCAAACAAGCCAGACTCGGCTCCTTACCTGGGGTGTGGGCCACGCAAGGGGGCTGAGGAAGGGTGAAAAACTGACCCCCTCTTGCGGTCGCACTAGTG
>ENSMUSG00000028439.411|Fam219a
GCTTCGATATCCGCATGCTACCCTTGGCTGCGGCTGCTACCCAGCCAGGTTTCTTCGAGCTCACTAATTTATTTCCAAGAAGGTGTGTGGAAGACATGAGCCGTGTATAATATTTTTTTTTTAACATTTCCATCGCAGTATTGACCATCAGCCTTGGTTGTGTATCGTGTAACACAAAATAATGATATTAAAAGCATCAAACAAGCCAGACTCGGCTCCTTACCTGGGGTGTGGGCCACGCAAGGGGGCTGAGGAAGGGTGAAAAACTGACCCCCTGGATCTCTTGCGGTCGCACTAGTG
>ENSMUSG00000028439.412|Fam219a
GCTTCGATATCCGCATGCTAGCTGCGGCTGCTACCCAGCCAGGTTTCTTCGAGCTCACTAATTTATTTCCAAGAAGGTGTGTGGAAGACATGAGCCGTGTATAATATTTTTTTTTTAACATTTCCATCGCAGTATTGACCATCAGCCTTGGTTGTGTATCGTGTAACACAAAATAATGATATTAAAAGCATCAAACAAGCCAGACTCGGCTCCTTACCTGGGGTGTGGGCCACGCAAGGGGGCTGAGGAAGGGTGAAAAACTGACCCCCTGGATACACATCTCTTGCGGTCGCACTAGTG
>ENSMUSG00000028439.413|Fam219a
GCTTCGATATCCGCATGCTAGCTGCTACCCAGCCAGGTTTCTTCGAGCTCACTAATTTATTTCCAAGAAGGTGTGTGGAAGACATGAGCCGTGTATAATATTTTTTTTTTAACATTTCCATCGCAGTATTGACCATCAGCCTTGGTTGTGTATCGTGTAACACAAAATAATGATATTAAAAGCATCAAACAAGCCAGACTCGGCTCCTTACCTGGGGTGTGGGCCACGCAAGGGGGCTGAGGAAGGGTGAAAAACTGACCCCCTGGATACACATGTCCCTCTCTTGCGGTCGCACTAGTG
>ENSMUSG00000028439.414|Fam219a
GCTTCGATATCCGCATGCTAACCCAGCCAGGTTTCTTCGAGCTCACTAATTTATTTCCAAGAAGGTGTGTGGAAGACATGAGCCGTGTATAATATTTTTTTTTTAACATTTCCATCGCAGTATTGACCATCAGCCTTGGTTGTGTATCGTGTAACACAAAATAATGATATTAAAAGCATCAAACAAGCCAGACTCGGCTCCTTACCTGGGGTGTGGGCCACGCAAGGGGGCTGAGGAAGGGTGAAAAACTGACCCCCTGGATACACATGTCCCTCCACCTCTCTTGCGGTCGCACTAGTG
>ENSMUSG00000028439.415|Fam219a
GCTTCGATATCCGCATGCTACCAGGTTTCTTCGAGCTCACTAATTTATTTCCAAGAAGGTGTGTGGAAGACATGAGCCGTGTATAATATTTTTTTTTTAACATTTCCATCGCAGTATTGACCATCAGCCTTGGTTGTGTATCGTGTAACACAAAATAATGATATTAAAAGCATCAAACAAGCCAGACTCGGCTCCTTACCTGGGGTGTGGGCCACGCAAGGGGGCTGAGGAAGGGTGAAAAACTGACCCCCTGGATACACATGTCCCTCCACCTCTGCTCCTCTTGCGGTCGCACTAGTG
>ENSMUSG00000029028.1|Lrrc47
GCTTCGATATCCGCATGCTAGCAGGTCCGAGTGGTGGACCTGGAAGGGAGCTTGAAGGTGGTGTACCCATCCAAGACGGACCTGATCACCCTCCCTCCCCACGTGACTGTGGTCCGCTGACAGGCTCCTGTAGGTGTGGGTGTGCTGTAGGTGTCTGTGTGGGTGTGGGTGTGCTGTAGGTGTCTGTGTGGGTGTGGGTGTGCTATAGGTATCTGTGGGTGTGCTGTAGGTGTCTGTGTGGGTGTGCTGTAGGTGTCTGTGTAGGTGTGGGTGTGCTGTACTCTTGCGGTCGCACTAGTG
>ENSMUSG00000029028.2|Lrrc47
GCTTCGATATCCGCATGCTACCGAGTGGTGGACCTGGAAGGGAGCTTGAAGGTGGTGTACCCATCCAAGACGGACCTGATCACCCTCCCTCCCCACGTGACTGTGGTCCGCTGACAGGCTCCTGTAGGTGTGGGTGTGCTGTAGGTGTCTGTGTGGGTGTGGGTGTGCTGTAGGTGTCTGTGTGGGTGTGGGTGTGCTATAGGTATCTGTGGGTGTGCTGTAGGTGTCTGTGTGGGTGTGCTGTAGGTGTCTGTGTAGGTGTGGGTGTGCTGTAGGTGTCCTCTTGCGGTCGCACTAGTG
>ENSMUSG00000029028.3|Lrrc47
GCTTCGATATCCGCATGCTAGGTGGACCTGGAAGGGAGCTTGAAGGTGGTGTACCCATCCAAGACGGACCTGATCACCCTCCCTCCCCACGTGACTGTGGTCCGCTGACAGGCTCCTGTAGGTGTGGGTGTGCTGTAGGTGTCTGTGTGGGTGTGGGTGTGCTGTAGGTGTCTGTGTGGGTGTGGGTGTGCTATAGGTATCTGTGGGTGTGCTGTAGGTGTCTGTGTGGGTGTGCTGTAGGTGTCTGTGTAGGTGTGGGTGTGCTGTAGGTGTCTGTGTGCTCTTGCGGTCGCACTAGTG
>ENSMUSG00000029028.4|Lrrc47
GCTTCGATATCCGCATGCTACCTGGAAGGGAGCTTGAAGGTGGTGTACCCATCCAAGACGGACCTGATCACCCTCCCTCCCCACGTGACTGTGGTCCGCTGACAGGCTCCTGTAGGTGTGGGTGTGCTGTAGGTGTCTGTGTGGGTGTGGGTGTGCTGTAGGTGTCTGTGTGGGTGTGGGTGTGCTATAGGTATCTGTGGGTGTGCTGTAGGTGTCTGTGTGGGTGTGCTGTAGGTGTCTGTGTAGGTGTGGGTGTGCTGTAGGTGTCTGTGTGGGTGTGCTCTTGCGGTCGCACTAGTG
>ENSMUSG00000029028.5|Lrrc47
GCTTCGATATCCGCATGCTAAGGGAGCTTGAAGGTGGTGTACCCATCCAAGACGGACCTGATCACCCTCCCTCCCCACGTGACTGTGGTCCGCTGACAGGCTCCTGTAGGTGTGGGTGTGCTGTAGGTGTCTGTGTGGGTGTGGGTGTGCTGTAGGTGTCTGTGTGGGTGTGGGTGTGCTATAGGTATCTGTGGGTGTGCTGTAGGTGTCTGTGTGGGTGTGCTGTAGGTGTCTGTGTAGGTGTGGGTGTGCTGTAGGTGTCTGTGTGGGTGTGCTAGGTCTCTTGCGGTCGCACTAGTG
>ENSMUSG00000029028.6|Lrrc47
GCTTCGATATCCGCATGCTACTTGAAGGTGGTGTACCCATCCAAGACGGACCTGATCACCCTCCCTCCCCACGTGACTGTGGTCCGCTGACAGGCTCCTGTAGGTGTGGGTGTGCTGTAGGTGTCTGTGTGGGTGTGGGTGTGCTGTAGGTGTCTGTGTGGGTGTGGGTGTGCTATAGGTATCTGTGGGTGTGCTGTAGGTGTCTGTGTGGGTGTGCTGTAGGTGTCTGTGTAGGTGTGGGTGTGCTGTAGGTGTCTGTGTGGGTGTGCTAGGTGTCTGTCTCTTGCGGTCGCACTAGTG
>ENSMUSG00000029028.7|Lrrc47
GCTTCGATATCCGCATGCTAGGTGGTGTACCCATCCAAGACGGACCTGATCACCCTCCCTCCCCACGTGACTGTGGTCCGCTGACAGGCTCCTGTAGGTGTGGGTGTGCTGTAGGTGTCTGTGTGGGTGTGGGTGTGCTGTAGGTGTCTGTGTGGGTGTGGGTGTGCTATAGGTATCTGTGGGTGTGCTGTAGGTGTCTGTGTGGGTGTGCTGTAGGTGTCTGTGTAGGTGTGGGTGTGCTGTAGGTGTCTGTGTGGGTGTGCTAGGTGTCTGTATAGGTCTCTTGCGGTCGCACTAGTG
>ENSMUSG00000029028.8|Lrrc47
GCTTCGATATCCGCATGCTAGTACCCATCCAAGACGGACCTGATCACCCTCCCTCCCCACGTGACTGTGGTCCGCTGACAGGCTCCTGTAGGTGTGGGTGTGCTGTAGGTGTCTGTGTGGGTGTGGGTGTGCTGTAGGTGTCTGTGTGGGTGTGGGTGTGCTATAGGTATCTGTGGGTGTGCTGTAGGTGTCTGTGTGGGTGTGCTGTAGGTGTCTGTGTAGGTGTGGGTGTGCTGTAGGTGTCTGTGTGGGTGTGCTAGGTGTCTGTATAGGTGTGGGTCTCTTGCGGTCGCACTAGTG
>ENSMUSG00000029028.9|Lrrc47
GCTTCGATATCCGCATGCTAATCCAAGACGGACCTGATCACCCTCCCTCCCCACGTGACTGTGGTCCGCTGACAGGCTCCTGTAGGTGTGGGTGTGCTGTAGGTGTCTGTGTGGGTGTGGGTGTGCTGTAGGTGTCTGTGTGGGTGTGGGTGTGCTATAGGTATCTGTGGGTGTGCTGTAGGTGTCTGTGTGGGTGTGCTGTAGGTGTCTGTGTAGGTGTGGGTGTGCTGTAGGTGTCTGTGTGGGTGTGCTAGGTGTCTGTATAGGTGTGGGTGTGCTGCTCTTGCGGTCGCACTAGTG
>ENSMUSG00000029028.10|Lrrc47
GCTTCGATATCCGCATGCTAGACGGACCTGATCACCCTCCCTCCCCACGTGACTGTGGTCCGCTGACAGGCTCCTGTAGGTGTGGGTGTGCTGTAGGTGTCTGTGTGGGTGTGGGTGTGCTGTAGGTGTCTGTGTGGGTGTGGGTGTGCTATAGGTATCTGTGGGTGTGCTGTAGGTGTCTGTGTGGGTGTGCTGTAGGTGTCTGTGTAGGTGTGGGTGTGCTGTAGGTGTCTGTGTGGGTGTGCTAGGTGTCTGTATAGGTGTGGGTGTGCTGTAGATGCTCTTGCGGTCGCACTAGTG
>ENSMUSG00000029028.11|Lrrc47
GCTTCGATATCCGCATGCTACCTGATCACCCTCCCTCCCCACGTGACTGTGGTCCGCTGACAGGCTCCTGTAGGTGTGGGTGTGCTGTAGGTGTCTGTGTGGGTGTGGGTGTGCTGTAGGTGTCTGTGTGGGTGTGGGTGTGCTATAGGTATCTGTGGGTGTGCTGTAGGTGTCTGTGTGGGTGTGCTGTAGGTGTCTGTGTAGGTGTGGGTGTGCTGTAGGTGTCTGTGTGGGTGTGCTAGGTGTCTGTATAGGTGTGGGTGTGCTGTAGATGTCTGTGCTCTTGCGGTCGCACTAGTG
>ENSMUSG00000029028.12|Lrrc47
GCTTCGATATCCGCATGCTACACCCTCCCTCCCCACGTGACTGTGGTCCGCTGACAGGCTCCTGTAGGTGTGGGTGTGCTGTAGGTGTCTGTGTGGGTGTGGGTGTGCTGTAGGTGTCTGTGTGGGTGTGGGTGTGCTATAGGTATCTGTGGGTGTGCTGTAGGTGTCTGTGTGGGTGTGCTGTAGGTGTCTGTGTAGGTGTGGGTGTGCTGTAGGTGTCTGTGTGGGTGTGCTAGGTGTCTGTATAGGTGTGGGTGTGCTGTAGATGTCTGTGTAGGTACTCTTGCGGTCGCACTAGTG
>ENSMUSG00000029028.13|Lrrc47
GCTTCGATATCCGCATGCTACCCTCCCCACGTGACTGTGGTCCGCTGACAGGCTCCTGTAGGTGTGGGTGTGCTGTAGGTGTCTGTGTGGGTGTGGGTGTGCTGTAGGTGTCTGTGTGGGTGTGGGTGTGCTATAGGTATCTGTGGGTGTGCTGTAGGTGTCTGTGTGGGTGTGCTGTAGGTGTCTGTGTAGGTGTGGGTGTGCTGTAGGTGTCTGTGTGGGTGTGCTAGGTGTCTGTATAGGTGTGGGTGTGCTGTAGATGTCTGTGTAGGTATGGGTGCTCTTGCGGTCGCACTAGTG
>ENSMUSG00000029028.14|Lrrc47
GCTTCGATATCCGCATGCTACCACGTGACTGTGGTCCGCTGACAGGCTCCTGTAGGTGTGGGTGTGCTGTAGGTGTCTGTGTGGGTGTGGGTGTGCTGTAGGTGTCTGTGTGGGTGTGGGTGTGCTATAGGTATCTGTGGGTGTGCTGTAGGTGTCTGTGTGGGTGTGCTGTAGGTGTCTGTGTAGGTGTGGGTGTGCTGTAGGTGTCTGTGTGGGTGTGCTAGGTGTCTGTATAGGTGTGGGTGTGCTGTAGATGTCTGTGTAGGTATGGGTGTGCTGTCTCTTGCGGTCGCACTAGTG
>ENSMUSG00000029028.15|Lrrc47
GCTTCGATATCCGCATGCTAGACTGTGGTCCGCTGACAGGCTCCTGTAGGTGTGGGTGTGCTGTAGGTGTCTGTGTGGGTGTGGGTGTGCTGTAGGTGTCTGTGTGGGTGTGGGTGTGCTATAGGTATCTGTGGGTGTGCTGTAGGTGTCTGTGTGGGTGTGCTGTAGGTGTCTGTGTAGGTGTGGGTGTGCTGTAGGTGTCTGTGTGGGTGTGCTAGGTGTCTGTATAGGTGTGGGTGTGCTGTAGATGTCTGTGTAGGTATGGGTGTGCTGTAGATCTCTCTTGCGGTCGCACTAGTG
>ENSMUSG00000029028.16|Lrrc47
GCTTCGATATCCGCATGCTAGGTCCGCTGACAGGCTCCTGTAGGTGTGGGTGTGCTGTAGGTGTCTGTGTGGGTGTGGGTGTGCTGTAGGTGTCTGTGTGGGTGTGGGTGTGCTATAGGTATCTGTGGGTGTGCTGTAGGTGTCTGTGTGGGTGTGCTGTAGGTGTCTGTGTAGGTGTGGGTGTGCTGTAGGTGTCTGTGTGGGTGTGCTAGGTGTCTGTATAGGTGTGGGTGTGCTGTAGATGTCTGTGTAGGTATGGGTGTGCTGTAGATCTTTGTAGCTCTTGCGGTCGCACTAGTG
>ENSMUSG00000029028.17|Lrrc47
GCTTCGATATCCGCATGCTACTGACAGGCTCCTGTAGGTGTGGGTGTGCTGTAGGTGTCTGTGTGGGTGTGGGTGTGCTGTAGGTGTCTGTGTGGGTGTGGGTGTGCTATAGGTATCTGTGGGTGTGCTGTAGGTGTCTGTGTGGGTGTGCTGTAGGTGTCTGTGTAGGTGTGGGTGTGCTGTAGGTGTCTGTGTGGGTGTGCTAGGTGTCTGTATAGGTGTGGGTGTGCTGTAGATGTCTGTGTAGGTATGGGTGTGCTGTAGATCTTTGTAGGTGTAGCTCTTGCGGTCGCACTAGTG
>ENSMUSG00000029028.18|Lrrc47
GCTTCGATATCCGCATGCTAGGCTCCTGTAGGTGTGGGTGTGCTGTAGGTGTCTGTGTGGGTGTGGGTGTGCTGTAGGTGTCTGTGTGGGTGTGGGTGTGCTATAGGTATCTGTGGGTGTGCTGTAGGTGTCTGTGTGGGTGTGCTGTAGGTGTCTGTGTAGGTGTGGGTGTGCTGTAGGTGTCTGTGTGGGTGTGCTAGGTGTCTGTATAGGTGTGGGTGTGCTGTAGATGTCTGTGTAGGTATGGGTGTGCTGTAGATCTTTGTAGGTGTAGGTATGCCTCTTGCGGTCGCACTAGTG
>ENSMUSG00000029028.19|Lrrc47
GCTTCGATATCCGCATGCTATGTAGGTGTGGGTGTGCTGTAGGTGTCTGTGTGGGTGTGGGTGTGCTGTAGGTGTCTGTGTGGGTGTGGGTGTGCTATAGGTATCTGTGGGTGTGCTGTAGGTGTCTGTGTGGGTGTGCTGTAGGTGTCTGTGTAGGTGTGGGTGTGCTGTAGGTGTCTGTGTGGGTGTGCTAGGTGTCTGTATAGGTGTGGGTGTGCTGTAGATGTCTGTGTAGGTATGGGTGTGCTGTAGATCTTTGTAGGTGTAGGTATGCTGTAGGCTCTTGCGGTCGCACTAGTG
>ENSMUSG00000029028.20|Lrrc47
GCTTCGATATCCGCATGCTATGTGGGTGTGCTGTAGGTGTCTGTGTGGGTGTGGGTGTGCTGTAGGTGTCTGTGTGGGTGTGGGTGTGCTATAGGTATCTGTGGGTGTGCTGTAGGTGTCTGTGTGGGTGTGCTGTAGGTGTCTGTGTAGGTGTGGGTGTGCTGTAGGTGTCTGTGTGGGTGTGCTAGGTGTCTGTATAGGTGTGGGTGTGCTGTAGATGTCTGTGTAGGTATGGGTGTGCTGTAGATCTTTGTAGGTGTAGGTATGCTGTAGGTATCTGCTCTTGCGGTCGCACTAGTG
>ENSMUSG00000029028.21|Lrrc47
GCTTCGATATCCGCATGCTATGTGCTGTAGGTGTCTGTGTGGGTGTGGGTGTGCTGTAGGTGTCTGTGTGGGTGTGGGTGTGCTATAGGTATCTGTGGGTGTGCTGTAGGTGTCTGTGTGGGTGTGCTGTAGGTGTCTGTGTAGGTGTGGGTGTGCTGTAGGTGTCTGTGTGGGTGTGCTAGGTGTCTGTATAGGTGTGGGTGTGCTGTAGATGTCTGTGTAGGTATGGGTGTGCTGTAGATCTTTGTAGGTGTAGGTATGCTGTAGGTATCTGGGTGTGCTCTTGCGGTCGCACTAGTG
>ENSMUSG00000029028.22|Lrrc47
GCTTCGATATCCGCATGCTAGTAGGTGTCTGTGTGGGTGTGGGTGTGCTGTAGGTGTCTGTGTGGGTGTGGGTGTGCTATAGGTATCTGTGGGTGTGCTGTAGGTGTCTGTGTGGGTGTGCTGTAGGTGTCTGTGTAGGTGTGGGTGTGCTGTAGGTGTCTGTGTGGGTGTGCTAGGTGTCTGTATAGGTGTGGGTGTGCTGTAGATGTCTGTGTAGGTATGGGTGTGCTGTAGATCTTTGTAGGTGTAGGTATGCTGTAGGTATCTGGGTGTGGGTATGCTCTTGCGGTCGCACTAGTG
>ENSMUSG00000029028.23|Lrrc47
GCTTCGATATCCGCATGCTAGTCTGTGTGGGTGTGGGTGTGCTGTAGGTGTCTGTGTGGGTGTGGGTGTGCTATAGGTATCTGTGGGTGTGCTGTAGGTGTCTGTGTGGGTGTGCTGTAGGTGTCTGTGTAGGTGTGGGTGTGCTGTAGGTGTCTGTGTGGGTGTGCTAGGTGTCTGTATAGGTGTGGGTGTGCTGTAGATGTCTGTGTAGGTATGGGTGTGCTGTAGATCTTTGTAGGTGTAGGTATGCTGTAGGTATCTGGGTGTGGGTATGCTGTAGCTCTTGCGGTCGCACTAGTG
>ENSMUSG00000029028.24|Lrrc47
GCTTCGATATCCGCATGCTAGTGGGTGTGGGTGTGCTGTAGGTGTCTGTGTGGGTGTGGGTGTGCTATAGGTATCTGTGGGTGTGCTGTAGGTGTCTGTGTGGGTGTGCTGTAGGTGTCTGTGTAGGTGTGGGTGTGCTGTAGGTGTCTGTGTGGGTGTGCTAGGTGTCTGTATAGGTGTGGGTGTGCTGTAGATGTCTGTGTAGGTATGGGTGTGCTGTAGATCTTTGTAGGTGTAGGTATGCTGTAGGTATCTGGGTGTGGGTATGCTGTAGATGTCTCTCTTGCGGTCGCACTAGTG
>ENSMUSG00000029028.25|Lrrc47
GCTTCGATATCCGCATGCTAGTGGGTGTGCTGTAGGTGTCTGTGTGGGTGTGGGTGTGCTATAGGTATCTGTGGGTGTGCTGTAGGTGTCTGTGTGGGTGTGCTGTAGGTGTCTGTGTAGGTGTGGGTGTGCTGTAGGTGTCTGTGTGGGTGTGCTAGGTGTCTGTATAGGTGTGGGTGTGCTGTAGATGTCTGTGTAGGTATGGGTGTGCTGTAGATCTTTGTAGGTGTAGGTATGCTGTAGGTATCTGGGTGTGGGTATGCTGTAGATGTCTGTGTAGCTCTTGCGGTCGCACTAGTG
>ENSMUSG00000029028.26|Lrrc47
GCTTCGATATCCGCATGCTAGTGCTGTAGGTGTCTGTGTGGGTGTGGGTGTGCTATAGGTATCTGTGGGTGTGCTGTAGGTGTCTGTGTGGGTGTGCTGTAGGTGTCTGTGTAGGTGTGGGTGTGCTGTAGGTGTCTGTGTGGGTGTGCTAGGTGTCTGTATAGGTGTGGGTGTGCTGTAGATGTCTGTGTAGGTATGGGTGTGCTGTAGATCTTTGTAGGTGTAGGTATGCTGTAGGTATCTGGGTGTGGGTATGCTGTAGATGTCTGTGTAGGTGTGGCTCTTGCGGTCGCACTAGTG
>ENSMUSG00000029028.27|Lrrc47
GCTTCGATATCCGCATGCTATAGGTGTCTGTGTGGGTGTGGGTGTGCTATAGGTATCTGTGGGTGTGCTGTAGGTGTCTGTGTGGGTGTGCTGTAGGTGTCTGTGTAGGTGTGGGTGTGCTGTAGGTGTCTGTGTGGGTGTGCTAGGTGTCTGTATAGGTGTGGGTGTGCTGTAGATGTCTGTGTAGGTATGGGTGTGCTGTAGATCTTTGTAGGTGTAGGTATGCTGTAGGTATCTGGGTGTGGGTATGCTGTAGATGTCTGTGTAGGTGTGGATATGCCTCTTGCGGTCGCACTAGTG
>ENSMUSG00000029028.28|Lrrc47
GCTTCGATATCCGCATGCTATCTGTGTGGGTGTGGGTGTGCTATAGGTATCTGTGGGTGTGCTGTAGGTGTCTGTGTGGGTGTGCTGTAGGTGTCTGTGTAGGTGTGGGTGTGCTGTAGGTGTCTGTGTGGGTGTGCTAGGTGTCTGTATAGGTGTGGGTGTGCTGTAGATGTCTGTGTAGGTATGGGTGTGCTGTAGATCTTTGTAGGTGTAGGTATGCTGTAGGTATCTGGGTGTGGGTATGCTGTAGATGTCTGTGTAGGTGTGGATATGCTGTAGGCTCTTGCGGTCGCACTAGTG
>ENSMUSG00000029028.29|Lrrc47
GCTTCGATATCCGCATGCTATGGGTGTGGGTGTGCTATAGGTATCTGTGGGTGTGCTGTAGGTGTCTGTGTGGGTGTGCTGTAGGTGTCTGTGTAGGTGTGGGTGTGCTGTAGGTGTCTGTGTGGGTGTGCTAGGTGTCTGTATAGGTGTGGGTGTGCTGTAGATGTCTGTGTAGGTATGGGTGTGCTGTAGATCTTTGTAGGTGTAGGTATGCTGTAGGTATCTGGGTGTGGGTATGCTGTAGATGTCTGTGTAGGTGTGGATATGCTGTAGGTATCTGCTCTTGCGGTCGCACTAGTG
>ENSMUSG00000029028.30|Lrrc47
GCTTCGATATCCGCATGCTATGGGTGTGCTATAGGTATCTGTGGGTGTGCTGTAGGTGTCTGTGTGGGTGTGCTGTAGGTGTCTGTGTAGGTGTGGGTGTGCTGTAGGTGTCTGTGTGGGTGTGCTAGGTGTCTGTATAGGTGTGGGTGTGCTGTAGATGTCTGTGTAGGTATGGGTGTGCTGTAGATCTTTGTAGGTGTAGGTATGCTGTAGGTATCTGGGTGTGGGTATGCTGTAGATGTCTGTGTAGGTGTGGATATGCTGTAGGTATCTGGGTGTGCTCTTGCGGTCGCACTAGTG
>ENSMUSG00000029028.31|Lrrc47
GCTTCGATATCCGCATGCTATGCTATAGGTATCTGTGGGTGTGCTGTAGGTGTCTGTGTGGGTGTGCTGTAGGTGTCTGTGTAGGTGTGGGTGTGCTGTAGGTGTCTGTGTGGGTGTGCTAGGTGTCTGTATAGGTGTGGGTGTGCTGTAGATGTCTGTGTAGGTATGGGTGTGCTGTAGATCTTTGTAGGTGTAGGTATGCTGTAGGTATCTGGGTGTGGGTATGCTGTAGATGTCTGTGTAGGTGTGGATATGCTGTAGGTATCTGGGTGTGCTGTAGCTCTTGCGGTCGCACTAGTG
>ENSMUSG00000029028.32|Lrrc47
GCTTCGATATCCGCATGCTAAGGTATCTGTGGGTGTGCTGTAGGTGTCTGTGTGGGTGTGCTGTAGGTGTCTGTGTAGGTGTGGGTGTGCTGTAGGTGTCTGTGTGGGTGTGCTAGGTGTCTGTATAGGTGTGGGTGTGCTGTAGATGTCTGTGTAGGTATGGGTGTGCTGTAGATCTTTGTAGGTGTAGGTATGCTGTAGGTATCTGGGTGTGGGTATGCTGTAGATGTCTGTGTAGGTGTGGATATGCTGTAGGTATCTGGGTGTGCTGTAGGTGTCTCTCTTGCGGTCGCACTAGTG
>ENSMUSG00000029028.33|Lrrc47
GCTTCGATATCCGCATGCTACTGTGGGTGTGCTGTAGGTGTCTGTGTGGGTGTGCTGTAGGTGTCTGTGTAGGTGTGGGTGTGCTGTAGGTGTCTGTGTGGGTGTGCTAGGTGTCTGTATAGGTGTGGGTGTGCTGTAGATGTCTGTGTAGGTATGGGTGTGCTGTAGATCTTTGTAGGTGTAGGTATGCTGTAGGTATCTGGGTGTGGGTATGCTGTAGATGTCTGTGTAGGTGTGGATATGCTGTAGGTATCTGGGTGTGCTGTAGGTGTCTGTGTGGCTCTTGCGGTCGCACTAGTG
>ENSMUSG00000029028.34|Lrrc47
GCTTCGATATCCGCATGCTAGTGTGCTGTAGGTGTCTGTGTGGGTGTGCTGTAGGTGTCTGTGTAGGTGTGGGTGTGCTGTAGGTGTCTGTGTGGGTGTGCTAGGTGTCTGTATAGGTGTGGGTGTGCTGTAGATGTCTGTGTAGGTATGGGTGTGCTGTAGATCTTTGTAGGTGTAGGTATGCTGTAGGTATCTGGGTGTGGGTATGCTGTAGATGTCTGTGTAGGTGTGGATATGCTGTAGGTATCTGGGTGTGCTGTAGGTGTCTGTGTGGGTGTGGCTCTTGCGGTCGCACTAGTG
>ENSMUSG00000029028.35|Lrrc47
GCTTCGATATCCGCATGCTATGTAGGTGTCTGTGTGGGTGTGCTGTAGGTGTCTGTGTAGGTGTGGGTGTGCTGTAGGTGTCTGTGTGGGTGTGCTAGGTGTCTGTATAGGTGTGGGTGTGCTGTAGATGTCTGTGTAGGTATGGGTGTGCTGTAGATCTTTGTAGGTGTAGGTATGCTGTAGGTATCTGGGTGTGGGTATGCTGTAGATGTCTGTGTAGGTGTGGATATGCTGTAGGTATCTGGGTGTGCTGTAGGTGTCTGTGTGGGTGTGGGTGTGCCTCTTGCGGTCGCACTAGTG
>ENSMUSG00000029028.36|Lrrc47
GCTTCGATATCCGCATGCTATGTCTGTGTGGGTGTGCTGTAGGTGTCTGTGTAGGTGTGGGTGTGCTGTAGGTGTCTGTGTGGGTGTGCTAGGTGTCTGTATAGGTGTGGGTGTGCTGTAGATGTCTGTGTAGGTATGGGTGTGCTGTAGATCTTTGTAGGTGTAGGTATGCTGTAGGTATCTGGGTGTGGGTATGCTGTAGATGTCTGTGTAGGTGTGGATATGCTGTAGGTATCTGGGTGTGCTGTAGGTGTCTGTGTGGGTGTGGGTGTGCTGTGGGCTCTTGCGGTCGCACTAGTG
>ENSMUSG00000029028.37|Lrrc47
GCTTCGATATCCGCATGCTATGTGGGTGTGCTGTAGGTGTCTGTGTAGGTGTGGGTGTGCTGTAGGTGTCTGTGTGGGTGTGCTAGGTGTCTGTATAGGTGTGGGTGTGCTGTAGATGTCTGTGTAGGTATGGGTGTGCTGTAGATCTTTGTAGGTGTAGGTATGCTGTAGGTATCTGGGTGTGGGTATGCTGTAGATGTCTGTGTAGGTGTGGATATGCTGTAGGTATCTGGGTGTGCTGTAGGTGTCTGTGTGGGTGTGGGTGTGCTGTGGGTGTCTGCTCTTGCGGTCGCACTAGTG
>ENSMUSG00000029028.38|Lrrc47
GCTTCGATATCCGCATGCTATGTGCTGTAGGTGTCTGTGTAGGTGTGGGTGTGCTGTAGGTGTCTGTGTGGGTGTGCTAGGTGTCTGTATAGGTGTGGGTGTGCTGTAGATGTCTGTGTAGGTATGGGTGTGCTGTAGATCTTTGTAGGTGTAGGTATGCTGTAGGTATCTGGGTGTGGGTATGCTGTAGATGTCTGTGTAGGTGTGGATATGCTGTAGGTATCTGGGTGTGCTGTAGGTGTCTGTGTGGGTGTGGGTGTGCTGTGGGTGTCTGTGTGGGCTCTTGCGGTCGCACTAGTG
>ENSMUSG00000029028.39|Lrrc47
GCTTCGATATCCGCATGCTAGTAGGTGTCTGTGTAGGTGTGGGTGTGCTGTAGGTGTCTGTGTGGGTGTGCTAGGTGTCTGTATAGGTGTGGGTGTGCTGTAGATGTCTGTGTAGGTATGGGTGTGCTGTAGATCTTTGTAGGTGTAGGTATGCTGTAGGTATCTGGGTGTGGGTATGCTGTAGATGTCTGTGTAGGTGTGGATATGCTGTAGGTATCTGGGTGTGCTGTAGGTGTCTGTGTGGGTGTGGGTGTGCTGTGGGTGTCTGTGTGGGTGTGCTCTCTTGCGGTCGCACTAGTG
>ENSMUSG00000029028.40|Lrrc47
GCTTCGATATCCGCATGCTAGTCTGTGTAGGTGTGGGTGTGCTGTAGGTGTCTGTGTGGGTGTGCTAGGTGTCTGTATAGGTGTGGGTGTGCTGTAGATGTCTGTGTAGGTATGGGTGTGCTGTAGATCTTTGTAGGTGTAGGTATGCTGTAGGTATCTGGGTGTGGGTATGCTGTAGATGTCTGTGTAGGTGTGGATATGCTGTAGGTATCTGGGTGTGCTGTAGGTGTCTGTGTGGGTGTGGGTGTGCTGTGGGTGTCTGTGTGGGTGTGCTGTAGGTCTCTTGCGGTCGCACTAGTG
>ENSMUSG00000029028.41|Lrrc47
GCTTCGATATCCGCATGCTAGTAGGTGTGGGTGTGCTGTAGGTGTCTGTGTGGGTGTGCTAGGTGTCTGTATAGGTGTGGGTGTGCTGTAGATGTCTGTGTAGGTATGGGTGTGCTGTAGATCTTTGTAGGTGTAGGTATGCTGTAGGTATCTGGGTGTGGGTATGCTGTAGATGTCTGTGTAGGTGTGGATATGCTGTAGGTATCTGGGTGTGCTGTAGGTGTCTGTGTGGGTGTGGGTGTGCTGTGGGTGTCTGTGTGGGTGTGCTGTAGGTGTCTGTCTCTTGCGGTCGCACTAGTG
>ENSMUSG00000029028.42|Lrrc47
GCTTCGATATCCGCATGCTAGTGGGTGTGCTGTAGGTGTCTGTGTGGGTGTGCTAGGTGTCTGTATAGGTGTGGGTGTGCTGTAGATGTCTGTGTAGGTATGGGTGTGCTGTAGATCTTTGTAGGTGTAGGTATGCTGTAGGTATCTGGGTGTGGGTATGCTGTAGATGTCTGTGTAGGTGTGGATATGCTGTAGGTATCTGGGTGTGCTGTAGGTGTCTGTGTGGGTGTGGGTGTGCTGTGGGTGTCTGTGTGGGTGTGCTGTAGGTGTCTGTAGGTGTCTCTTGCGGTCGCACTAGTG
>ENSMUSG00000029028.43|Lrrc47
GCTTCGATATCCGCATGCTAGTGCTGTAGGTGTCTGTGTGGGTGTGCTAGGTGTCTGTATAGGTGTGGGTGTGCTGTAGATGTCTGTGTAGGTATGGGTGTGCTGTAGATCTTTGTAGGTGTAGGTATGCTGTAGGTATCTGGGTGTGGGTATGCTGTAGATGTCTGTGTAGGTGTGGATATGCTGTAGGTATCTGGGTGTGCTGTAGGTGTCTGTGTGGGTGTGGGTGTGCTGTGGGTGTCTGTGTGGGTGTGCTGTAGGTGTCTGTAGGTGTGGGTATCTCTTGCGGTCGCACTAGTG
>ENSMUSG00000029028.44|Lrrc47
GCTTCGATATCCGCATGCTATAGGTGTCTGTGTGGGTGTGCTAGGTGTCTGTATAGGTGTGGGTGTGCTGTAGATGTCTGTGTAGGTATGGGTGTGCTGTAGATCTTTGTAGGTGTAGGTATGCTGTAGGTATCTGGGTGTGGGTATGCTGTAGATGTCTGTGTAGGTGTGGATATGCTGTAGGTATCTGGGTGTGCTGTAGGTGTCTGTGTGGGTGTGGGTGTGCTGTGGGTGTCTGTGTGGGTGTGCTGTAGGTGTCTGTAGGTGTGGGTATGCTGCACTCTTGCGGTCGCACTAGTG
>ENSMUSG00000029028.45|Lrrc47
GCTTCGATATCCGCATGCTATCTGTGTGGGTGTGCTAGGTGTCTGTATAGGTGTGGGTGTGCTGTAGATGTCTGTGTAGGTATGGGTGTGCTGTAGATCTTTGTAGGTGTAGGTATGCTGTAGGTATCTGGGTGTGGGTATGCTGTAGATGTCTGTGTAGGTGTGGATATGCTGTAGGTATCTGGGTGTGCTGTAGGTGTCTGTGTGGGTGTGGGTGTGCTGTGGGTGTCTGTGTGGGTGTGCTGTAGGTGTCTGTAGGTGTGGGTATGCTGCAGGTGTGCTCTTGCGGTCGCACTAGTG
>ENSMUSG00000029028.46|Lrrc47
GCTTCGATATCCGCATGCTATGGGTGTGCTAGGTGTCTGTATAGGTGTGGGTGTGCTGTAGATGTCTGTGTAGGTATGGGTGTGCTGTAGATCTTTGTAGGTGTAGGTATGCTGTAGGTATCTGGGTGTGGGTATGCTGTAGATGTCTGTGTAGGTGTGGATATGCTGTAGGTATCTGGGTGTGCTGTAGGTGTCTGTGTGGGTGTGGGTGTGCTGTGGGTGTCTGTGTGGGTGTGCTGTAGGTGTCTGTAGGTGTGGGTATGCTGCAGGTGTGGGTGTGCTCTTGCGGTCGCACTAGTG
>ENSMUSG00000029028.47|Lrrc47
GCTTCGATATCCGCATGCTATGCTAGGTGTCTGTATAGGTGTGGGTGTGCTGTAGATGTCTGTGTAGGTATGGGTGTGCTGTAGATCTTTGTAGGTGTAGGTATGCTGTAGGTATCTGGGTGTGGGTATGCTGTAGATGTCTGTGTAGGTGTGGATATGCTGTAGGTATCTGGGTGTGCTGTAGGTGTCTGTGTGGGTGTGGGTGTGCTGTGGGTGTCTGTGTGGGTGTGCTGTAGGTGTCTGTAGGTGTGGGTATGCTGCAGGTGTGGGTGTGCTGTAGCTCTTGCGGTCGCACTAGTG
>ENSMUSG00000029028.48|Lrrc47
GCTTCGATATCCGCATGCTAGTGTCTGTATAGGTGTGGGTGTGCTGTAGATGTCTGTGTAGGTATGGGTGTGCTGTAGATCTTTGTAGGTGTAGGTATGCTGTAGGTATCTGGGTGTGGGTATGCTGTAGATGTCTGTGTAGGTGTGGATATGCTGTAGGTATCTGGGTGTGCTGTAGGTGTCTGTGTGGGTGTGGGTGTGCTGTGGGTGTCTGTGTGGGTGTGCTGTAGGTGTCTGTAGGTGTGGGTATGCTGCAGGTGTGGGTGTGCTGTAGATCTCTCTCTTGCGGTCGCACTAGTG
>ENSMUSG00000029028.49|Lrrc47
GCTTCGATATCCGCATGCTAGTATAGGTGTGGGTGTGCTGTAGATGTCTGTGTAGGTATGGGTGTGCTGTAGATCTTTGTAGGTGTAGGTATGCTGTAGGTATCTGGGTGTGGGTATGCTGTAGATGTCTGTGTAGGTGTGGATATGCTGTAGGTATCTGGGTGTGCTGTAGGTGTCTGTGTGGGTGTGGGTGTGCTGTGGGTGTCTGTGTGGGTGTGCTGTAGGTGTCTGTAGGTGTGGGTATGCTGCAGGTGTGGGTGTGCTGTAGATCTCTATAGGTCTCTTGCGGTCGCACTAGTG
>ENSMUSG00000029028.50|Lrrc47
GCTTCGATATCCGCATGCTAGTGTGGGTGTGCTGTAGATGTCTGTGTAGGTATGGGTGTGCTGTAGATCTTTGTAGGTGTAGGTATGCTGTAGGTATCTGGGTGTGGGTATGCTGTAGATGTCTGTGTAGGTGTGGATATGCTGTAGGTATCTGGGTGTGCTGTAGGTGTCTGTGTGGGTGTGGGTGTGCTGTGGGTGTCTGTGTGGGTGTGCTGTAGGTGTCTGTAGGTGTGGGTATGCTGCAGGTGTGGGTGTGCTGTAGATCTCTATAGGTGTGGGTCTCTTGCGGTCGCACTAGTG
>ENSMUSG00000029028.51|Lrrc47
GCTTCGATATCCGCATGCTAGTGTGCTGTAGATGTCTGTGTAGGTATGGGTGTGCTGTAGATCTTTGTAGGTGTAGGTATGCTGTAGGTATCTGGGTGTGGGTATGCTGTAGATGTCTGTGTAGGTGTGGATATGCTGTAGGTATCTGGGTGTGCTGTAGGTGTCTGTGTGGGTGTGGGTGTGCTGTGGGTGTCTGTGTGGGTGTGCTGTAGGTGTCTGTAGGTGTGGGTATGCTGCAGGTGTGGGTGTGCTGTAGATCTCTATAGGTGTGGGTGTGCTGCTCTTGCGGTCGCACTAGTG
>ENSMUSG00000029028.52|Lrrc47
GCTTCGATATCCGCATGCTATGTAGATGTCTGTGTAGGTATGGGTGTGCTGTAGATCTTTGTAGGTGTAGGTATGCTGTAGGTATCTGGGTGTGGGTATGCTGTAGATGTCTGTGTAGGTGTGGATATGCTGTAGGTATCTGGGTGTGCTGTAGGTGTCTGTGTGGGTGTGGGTGTGCTGTGGGTGTCTGTGTGGGTGTGCTGTAGGTGTCTGTAGGTGTGGGTATGCTGCAGGTGTGGGTGTGCTGTAGATCTCTATAGGTGTGGGTGTGCTGTAGGGGCTCTTGCGGTCGCACTAGTG
>ENSMUSG00000029028.53|Lrrc47
GCTTCGATATCCGCATGCTATGTCTGTGTAGGTATGGGTGTGCTGTAGATCTTTGTAGGTGTAGGTATGCTGTAGGTATCTGGGTGTGGGTATGCTGTAGATGTCTGTGTAGGTGTGGATATGCTGTAGGTATCTGGGTGTGCTGTAGGTGTCTGTGTGGGTGTGGGTGTGCTGTGGGTGTCTGTGTGGGTGTGCTGTAGGTGTCTGTAGGTGTGGGTATGCTGCAGGTGTGGGTGTGCTGTAGATCTCTATAGGTGTGGGTGTGCTGTAGGGGTCTGTGCTCTTGCGGTCGCACTAGTG
>ENSMUSG00000029028.54|Lrrc47
GCTTCGATATCCGCATGCTATGTAGGTATGGGTGTGCTGTAGATCTTTGTAGGTGTAGGTATGCTGTAGGTATCTGGGTGTGGGTATGCTGTAGATGTCTGTGTAGGTGTGGATATGCTGTAGGTATCTGGGTGTGCTGTAGGTGTCTGTGTGGGTGTGGGTGTGCTGTGGGTGTCTGTGTGGGTGTGCTGTAGGTGTCTGTAGGTGTGGGTATGCTGCAGGTGTGGGTGTGCTGTAGATCTCTATAGGTGTGGGTGTGCTGTAGGGGTCTGTGTGGGTACTCTTGCGGTCGCACTAGTG
>ENSMUSG00000029028.55|Lrrc47
GCTTCGATATCCGCATGCTATATGGGTGTGCTGTAGATCTTTGTAGGTGTAGGTATGCTGTAGGTATCTGGGTGTGGGTATGCTGTAGATGTCTGTGTAGGTGTGGATATGCTGTAGGTATCTGGGTGTGCTGTAGGTGTCTGTGTGGGTGTGGGTGTGCTGTGGGTGTCTGTGTGGGTGTGCTGTAGGTGTCTGTAGGTGTGGGTATGCTGCAGGTGTGGGTGTGCTGTAGATCTCTATAGGTGTGGGTGTGCTGTAGGGGTCTGTGTGGGTATAGGTGCTCTTGCGGTCGCACTAGTG
>ENSMUSG00000029028.56|Lrrc47
GCTTCGATATCCGCATGCTATGTGCTGTAGATCTTTGTAGGTGTAGGTATGCTGTAGGTATCTGGGTGTGGGTATGCTGTAGATGTCTGTGTAGGTGTGGATATGCTGTAGGTATCTGGGTGTGCTGTAGGTGTCTGTGTGGGTGTGGGTGTGCTGTGGGTGTCTGTGTGGGTGTGCTGTAGGTGTCTGTAGGTGTGGGTATGCTGCAGGTGTGGGTGTGCTGTAGATCTCTATAGGTGTGGGTGTGCTGTAGGGGTCTGTGTGGGTATAGGTGTGGGTGCTCTTGCGGTCGCACTAGTG
>ENSMUSG00000029028.57|Lrrc47
GCTTCGATATCCGCATGCTAGTAGATCTTTGTAGGTGTAGGTATGCTGTAGGTATCTGGGTGTGGGTATGCTGTAGATGTCTGTGTAGGTGTGGATATGCTGTAGGTATCTGGGTGTGCTGTAGGTGTCTGTGTGGGTGTGGGTGTGCTGTGGGTGTCTGTGTGGGTGTGCTGTAGGTGTCTGTAGGTGTGGGTATGCTGCAGGTGTGGGTGTGCTGTAGATCTCTATAGGTGTGGGTGTGCTGTAGGGGTCTGTGTGGGTATAGGTGTGGGTGTGCTGTCTCTTGCGGTCGCACTAGTG
>ENSMUSG00000029028.58|Lrrc47
GCTTCGATATCCGCATGCTACTTTGTAGGTGTAGGTATGCTGTAGGTATCTGGGTGTGGGTATGCTGTAGATGTCTGTGTAGGTGTGGATATGCTGTAGGTATCTGGGTGTGCTGTAGGTGTCTGTGTGGGTGTGGGTGTGCTGTGGGTGTCTGTGTGGGTGTGCTGTAGGTGTCTGTAGGTGTGGGTATGCTGCAGGTGTGGGTGTGCTGTAGATCTCTATAGGTGTGGGTGTGCTGTAGGGGTCTGTGTGGGTATAGGTGTGGGTGTGCTGTAGATTCCTCTTGCGGTCGCACTAGTG
>ENSMUSG00000029028.59|Lrrc47
GCTTCGATATCCGCATGCTAAGGTGTAGGTATGCTGTAGGTATCTGGGTGTGGGTATGCTGTAGATGTCTGTGTAGGTGTGGATATGCTGTAGGTATCTGGGTGTGCTGTAGGTGTCTGTGTGGGTGTGGGTGTGCTGTGGGTGTCTGTGTGGGTGTGCTGTAGGTGTCTGTAGGTGTGGGTATGCTGCAGGTGTGGGTGTGCTGTAGATCTCTATAGGTGTGGGTGTGCTGTAGGGGTCTGTGTGGGTATAGGTGTGGGTGTGCTGTAGATTCTGTGTACTCTTGCGGTCGCACTAGTG
>ENSMUSG00000029028.60|Lrrc47
GCTTCGATATCCGCATGCTAAGGTATGCTGTAGGTATCTGGGTGTGGGTATGCTGTAGATGTCTGTGTAGGTGTGGATATGCTGTAGGTATCTGGGTGTGCTGTAGGTGTCTGTGTGGGTGTGGGTGTGCTGTGGGTGTCTGTGTGGGTGTGCTGTAGGTGTCTGTAGGTGTGGGTATGCTGCAGGTGTGGGTGTGCTGTAGATCTCTATAGGTGTGGGTGTGCTGTAGGGGTCTGTGTGGGTATAGGTGTGGGTGTGCTGTAGATTCTGTGTAACTGGTCTCTTGCGGTCGCACTAGTG
>ENSMUSG00000029028.61|Lrrc47
GCTTCGATATCCGCATGCTAGCTGTAGGTATCTGGGTGTGGGTATGCTGTAGATGTCTGTGTAGGTGTGGATATGCTGTAGGTATCTGGGTGTGCTGTAGGTGTCTGTGTGGGTGTGGGTGTGCTGTGGGTGTCTGTGTGGGTGTGCTGTAGGTGTCTGTAGGTGTGGGTATGCTGCAGGTGTGGGTGTGCTGTAGATCTCTATAGGTGTGGGTGTGCTGTAGGGGTCTGTGTGGGTATAGGTGTGGGTGTGCTGTAGATTCTGTGTAACTGGTTCTTTGCTCTTGCGGTCGCACTAGTG
>ENSMUSG00000029028.62|Lrrc47
GCTTCGATATCCGCATGCTAGGTATCTGGGTGTGGGTATGCTGTAGATGTCTGTGTAGGTGTGGATATGCTGTAGGTATCTGGGTGTGCTGTAGGTGTCTGTGTGGGTGTGGGTGTGCTGTGGGTGTCTGTGTGGGTGTGCTGTAGGTGTCTGTAGGTGTGGGTATGCTGCAGGTGTGGGTGTGCTGTAGATCTCTATAGGTGTGGGTGTGCTGTAGGGGTCTGTGTGGGTATAGGTGTGGGTGTGCTGTAGATTCTGTGTAACTGGTTCTTTGCTGTTTCTCTTGCGGTCGCACTAGTG
>ENSMUSG00000029028.63|Lrrc47
GCTTCGATATCCGCATGCTATGGGTGTGGGTATGCTGTAGATGTCTGTGTAGGTGTGGATATGCTGTAGGTATCTGGGTGTGCTGTAGGTGTCTGTGTGGGTGTGGGTGTGCTGTGGGTGTCTGTGTGGGTGTGCTGTAGGTGTCTGTAGGTGTGGGTATGCTGCAGGTGTGGGTGTGCTGTAGATCTCTATAGGTGTGGGTGTGCTGTAGGGGTCTGTGTGGGTATAGGTGTGGGTGTGCTGTAGATTCTGTGTAACTGGTTCTTTGCTGTTTCTCTGGCTCTTGCGGTCGCACTAGTG
>ENSMUSG00000029028.64|Lrrc47
GCTTCGATATCCGCATGCTATGGGTATGCTGTAGATGTCTGTGTAGGTGTGGATATGCTGTAGGTATCTGGGTGTGCTGTAGGTGTCTGTGTGGGTGTGGGTGTGCTGTGGGTGTCTGTGTGGGTGTGCTGTAGGTGTCTGTAGGTGTGGGTATGCTGCAGGTGTGGGTGTGCTGTAGATCTCTATAGGTGTGGGTGTGCTGTAGGGGTCTGTGTGGGTATAGGTGTGGGTGTGCTGTAGATTCTGTGTAACTGGTTCTTTGCTGTTTCTCTGGGTGTTTCTCTTGCGGTCGCACTAGTG
>ENSMUSG00000029028.65|Lrrc47
GCTTCGATATCCGCATGCTATGCTGTAGATGTCTGTGTAGGTGTGGATATGCTGTAGGTATCTGGGTGTGCTGTAGGTGTCTGTGTGGGTGTGGGTGTGCTGTGGGTGTCTGTGTGGGTGTGCTGTAGGTGTCTGTAGGTGTGGGTATGCTGCAGGTGTGGGTGTGCTGTAGATCTCTATAGGTGTGGGTGTGCTGTAGGGGTCTGTGTGGGTATAGGTGTGGGTGTGCTGTAGATTCTGTGTAACTGGTTCTTTGCTGTTTCTCTGGGTGTTTTAAGGTCTCTTGCGGTCGCACTAGTG
>ENSMUSG00000029028.66|Lrrc47
GCTTCGATATCCGCATGCTAAGATGTCTGTGTAGGTGTGGATATGCTGTAGGTATCTGGGTGTGCTGTAGGTGTCTGTGTGGGTGTGGGTGTGCTGTGGGTGTCTGTGTGGGTGTGCTGTAGGTGTCTGTAGGTGTGGGTATGCTGCAGGTGTGGGTGTGCTGTAGATCTCTATAGGTGTGGGTGTGCTGTAGGGGTCTGTGTGGGTATAGGTGTGGGTGTGCTGTAGATTCTGTGTAACTGGTTCTTTGCTGTTTCTCTGGGTGTTTTAAGGTGTCTGCCTCTTGCGGTCGCACTAGTG
>ENSMUSG00000029028.67|Lrrc47
GCTTCGATATCCGCATGCTACTGTGTAGGTGTGGATATGCTGTAGGTATCTGGGTGTGCTGTAGGTGTCTGTGTGGGTGTGGGTGTGCTGTGGGTGTCTGTGTGGGTGTGCTGTAGGTGTCTGTAGGTGTGGGTATGCTGCAGGTGTGGGTGTGCTGTAGATCTCTATAGGTGTGGGTGTGCTGTAGGGGTCTGTGTGGGTATAGGTGTGGGTGTGCTGTAGATTCTGTGTAACTGGTTCTTTGCTGTTTCTCTGGGTGTTTTAAGGTGTCTGCTTTTGTCTCTTGCGGTCGCACTAGTG
>ENSMUSG00000029028.68|Lrrc47
GCTTCGATATCCGCATGCTAAGGTGTGGATATGCTGTAGGTATCTGGGTGTGCTGTAGGTGTCTGTGTGGGTGTGGGTGTGCTGTGGGTGTCTGTGTGGGTGTGCTGTAGGTGTCTGTAGGTGTGGGTATGCTGCAGGTGTGGGTGTGCTGTAGATCTCTATAGGTGTGGGTGTGCTGTAGGGGTCTGTGTGGGTATAGGTGTGGGTGTGCTGTAGATTCTGTGTAACTGGTTCTTTGCTGTTTCTCTGGGTGTTTTAAGGTGTCTGCTTTTGTCCAGGTCTCTTGCGGTCGCACTAGTG
>ENSMUSG00000029028.69|Lrrc47
GCTTCGATATCCGCATGCTAGGATATGCTGTAGGTATCTGGGTGTGCTGTAGGTGTCTGTGTGGGTGTGGGTGTGCTGTGGGTGTCTGTGTGGGTGTGCTGTAGGTGTCTGTAGGTGTGGGTATGCTGCAGGTGTGGGTGTGCTGTAGATCTCTATAGGTGTGGGTGTGCTGTAGGGGTCTGTGTGGGTATAGGTGTGGGTGTGCTGTAGATTCTGTGTAACTGGTTCTTTGCTGTTTCTCTGGGTGTTTTAAGGTGTCTGCTTTTGTCCAGGTGACTGTCTCTTGCGGTCGCACTAGTG
>ENSMUSG00000029028.70|Lrrc47
GCTTCGATATCCGCATGCTAGCTGTAGGTATCTGGGTGTGCTGTAGGTGTCTGTGTGGGTGTGGGTGTGCTGTGGGTGTCTGTGTGGGTGTGCTGTAGGTGTCTGTAGGTGTGGGTATGCTGCAGGTGTGGGTGTGCTGTAGATCTCTATAGGTGTGGGTGTGCTGTAGGGGTCTGTGTGGGTATAGGTGTGGGTGTGCTGTAGATTCTGTGTAACTGGTTCTTTGCTGTTTCTCTGGGTGTTTTAAGGTGTCTGCTTTTGTCCAGGTGACTGTGGTAATCTCTTGCGGTCGCACTAGTG
>ENSMUSG00000029028.71|Lrrc47
GCTTCGATATCCGCATGCTAGGTATCTGGGTGTGCTGTAGGTGTCTGTGTGGGTGTGGGTGTGCTGTGGGTGTCTGTGTGGGTGTGCTGTAGGTGTCTGTAGGTGTGGGTATGCTGCAGGTGTGGGTGTGCTGTAGATCTCTATAGGTGTGGGTGTGCTGTAGGGGTCTGTGTGGGTATAGGTGTGGGTGTGCTGTAGATTCTGTGTAACTGGTTCTTTGCTGTTTCTCTGGGTGTTTTAAGGTGTCTGCTTTTGTCCAGGTGACTGTGGTAATGTGAGTCTCTTGCGGTCGCACTAGTG
>ENSMUSG00000029028.72|Lrrc47
GCTTCGATATCCGCATGCTATGGGTGTGCTGTAGGTGTCTGTGTGGGTGTGGGTGTGCTGTGGGTGTCTGTGTGGGTGTGCTGTAGGTGTCTGTAGGTGTGGGTATGCTGCAGGTGTGGGTGTGCTGTAGATCTCTATAGGTGTGGGTGTGCTGTAGGGGTCTGTGTGGGTATAGGTGTGGGTGTGCTGTAGATTCTGTGTAACTGGTTCTTTGCTGTTTCTCTGGGTGTTTTAAGGTGTCTGCTTTTGTCCAGGTGACTGTGGTAATGTGAGTTTGCATCTCTTGCGGTCGCACTAGTG
>ENSMUSG00000029028.73|Lrrc47
GCTTCGATATCCGCATGCTATGCTGTAGGTGTCTGTGTGGGTGTGGGTGTGCTGTGGGTGTCTGTGTGGGTGTGCTGTAGGTGTCTGTAGGTGTGGGTATGCTGCAGGTGTGGGTGTGCTGTAGATCTCTATAGGTGTGGGTGTGCTGTAGGGGTCTGTGTGGGTATAGGTGTGGGTGTGCTGTAGATTCTGTGTAACTGGTTCTTTGCTGTTTCTCTGGGTGTTTTAAGGTGTCTGCTTTTGTCCAGGTGACTGTGGTAATGTGAGTTTGCATCATCATCTCTTGCGGTCGCACTAGTG
>ENSMUSG00000029028.74|Lrrc47
GCTTCGATATCCGCATGCTAAGGTGTCTGTGTGGGTGTGGGTGTGCTGTGGGTGTCTGTGTGGGTGTGCTGTAGGTGTCTGTAGGTGTGGGTATGCTGCAGGTGTGGGTGTGCTGTAGATCTCTATAGGTGTGGGTGTGCTGTAGGGGTCTGTGTGGGTATAGGTGTGGGTGTGCTGTAGATTCTGTGTAACTGGTTCTTTGCTGTTTCTCTGGGTGTTTTAAGGTGTCTGCTTTTGTCCAGGTGACTGTGGTAATGTGAGTTTGCATCATCATCATAGCCTCTTGCGGTCGCACTAGTG
>ENSMUSG00000029028.75|Lrrc47
GCTTCGATATCCGCATGCTACTGTGTGGGTGTGGGTGTGCTGTGGGTGTCTGTGTGGGTGTGCTGTAGGTGTCTGTAGGTGTGGGTATGCTGCAGGTGTGGGTGTGCTGTAGATCTCTATAGGTGTGGGTGTGCTGTAGGGGTCTGTGTGGGTATAGGTGTGGGTGTGCTGTAGATTCTGTGTAACTGGTTCTTTGCTGTTTCTCTGGGTGTTTTAAGGTGTCTGCTTTTGTCCAGGTGACTGTGGTAATGTGAGTTTGCATCATCATCATAGCTCCAATCTCTTGCGGTCGCACTAGTG
>ENSMUSG00000029028.76|Lrrc47
GCTTCGATATCCGCATGCTAGGGTGTGGGTGTGCTGTGGGTGTCTGTGTGGGTGTGCTGTAGGTGTCTGTAGGTGTGGGTATGCTGCAGGTGTGGGTGTGCTGTAGATCTCTATAGGTGTGGGTGTGCTGTAGGGGTCTGTGTGGGTATAGGTGTGGGTGTGCTGTAGATTCTGTGTAACTGGTTCTTTGCTGTTTCTCTGGGTGTTTTAAGGTGTCTGCTTTTGTCCAGGTGACTGTGGTAATGTGAGTTTGCATCATCATCATAGCTCCAATGTGACTCTCTTGCGGTCGCACTAGTG
>ENSMUSG00000029028.77|Lrrc47
GCTTCGATATCCGCATGCTAGGGTGTGCTGTGGGTGTCTGTGTGGGTGTGCTGTAGGTGTCTGTAGGTGTGGGTATGCTGCAGGTGTGGGTGTGCTGTAGATCTCTATAGGTGTGGGTGTGCTGTAGGGGTCTGTGTGGGTATAGGTGTGGGTGTGCTGTAGATTCTGTGTAACTGGTTCTTTGCTGTTTCTCTGGGTGTTTTAAGGTGTCTGCTTTTGTCCAGGTGACTGTGGTAATGTGAGTTTGCATCATCATCATAGCTCCAATGTGACTCTCCTGCTCTTGCGGTCGCACTAGTG
>ENSMUSG00000029028.78|Lrrc47
GCTTCGATATCCGCATGCTAGCTGTGGGTGTCTGTGTGGGTGTGCTGTAGGTGTCTGTAGGTGTGGGTATGCTGCAGGTGTGGGTGTGCTGTAGATCTCTATAGGTGTGGGTGTGCTGTAGGGGTCTGTGTGGGTATAGGTGTGGGTGTGCTGTAGATTCTGTGTAACTGGTTCTTTGCTGTTTCTCTGGGTGTTTTAAGGTGTCTGCTTTTGTCCAGGTGACTGTGGTAATGTGAGTTTGCATCATCATCATAGCTCCAATGTGACTCTCCTGTCTCCTCTCTTGCGGTCGCACTAGTG
>ENSMUSG00000029028.79|Lrrc47
GCTTCGATATCCGCATGCTAGGTGTCTGTGTGGGTGTGCTGTAGGTGTCTGTAGGTGTGGGTATGCTGCAGGTGTGGGTGTGCTGTAGATCTCTATAGGTGTGGGTGTGCTGTAGGGGTCTGTGTGGGTATAGGTGTGGGTGTGCTGTAGATTCTGTGTAACTGGTTCTTTGCTGTTTCTCTGGGTGTTTTAAGGTGTCTGCTTTTGTCCAGGTGACTGTGGTAATGTGAGTTTGCATCATCATCATAGCTCCAATGTGACTCTCCTGTCTCCTGTCCTCCTCTTGCGGTCGCACTAGTG
>ENSMUSG00000029028.80|Lrrc47
GCTTCGATATCCGCATGCTATGTGTGGGTGTGCTGTAGGTGTCTGTAGGTGTGGGTATGCTGCAGGTGTGGGTGTGCTGTAGATCTCTATAGGTGTGGGTGTGCTGTAGGGGTCTGTGTGGGTATAGGTGTGGGTGTGCTGTAGATTCTGTGTAACTGGTTCTTTGCTGTTTCTCTGGGTGTTTTAAGGTGTCTGCTTTTGTCCAGGTGACTGTGGTAATGTGAGTTTGCATCATCATCATAGCTCCAATGTGACTCTCCTGTCTCCTGTCCTCATGGATCTCTTGCGGTCGCACTAGTG
>ENSMUSG00000029028.81|Lrrc47
GCTTCGATATCCGCATGCTAGGTGTGCTGTAGGTGTCTGTAGGTGTGGGTATGCTGCAGGTGTGGGTGTGCTGTAGATCTCTATAGGTGTGGGTGTGCTGTAGGGGTCTGTGTGGGTATAGGTGTGGGTGTGCTGTAGATTCTGTGTAACTGGTTCTTTGCTGTTTCTCTGGGTGTTTTAAGGTGTCTGCTTTTGTCCAGGTGACTGTGGTAATGTGAGTTTGCATCATCATCATAGCTCCAATGTGACTCTCCTGTCTCCTGTCCTCATGGATCACTCACTCTTGCGGTCGCACTAGTG
>ENSMUSG00000029028.82|Lrrc47
GCTTCGATATCCGCATGCTACTGTAGGTGTCTGTAGGTGTGGGTATGCTGCAGGTGTGGGTGTGCTGTAGATCTCTATAGGTGTGGGTGTGCTGTAGGGGTCTGTGTGGGTATAGGTGTGGGTGTGCTGTAGATTCTGTGTAACTGGTTCTTTGCTGTTTCTCTGGGTGTTTTAAGGTGTCTGCTTTTGTCCAGGTGACTGTGGTAATGTGAGTTTGCATCATCATCATAGCTCCAATGTGACTCTCCTGTCTCCTGTCCTCATGGATCACTCAGTAACTCTCTTGCGGTCGCACTAGTG
>ENSMUSG00000029028.83|Lrrc47
GCTTCGATATCCGCATGCTAGTGTCTGTAGGTGTGGGTATGCTGCAGGTGTGGGTGTGCTGTAGATCTCTATAGGTGTGGGTGTGCTGTAGGGGTCTGTGTGGGTATAGGTGTGGGTGTGCTGTAGATTCTGTGTAACTGGTTCTTTGCTGTTTCTCTGGGTGTTTTAAGGTGTCTGCTTTTGTCCAGGTGACTGTGGTAATGTGAGTTTGCATCATCATCATAGCTCCAATGTGACTCTCCTGTCTCCTGTCCTCATGGATCACTCAGTAACTGCTGGGCTCTTGCGGTCGCACTAGTG
>ENSMUSG00000029028.84|Lrrc47
GCTTCGATATCCGCATGCTAGTAGGTGTGGGTATGCTGCAGGTGTGGGTGTGCTGTAGATCTCTATAGGTGTGGGTGTGCTGTAGGGGTCTGTGTGGGTATAGGTGTGGGTGTGCTGTAGATTCTGTGTAACTGGTTCTTTGCTGTTTCTCTGGGTGTTTTAAGGTGTCTGCTTTTGTCCAGGTGACTGTGGTAATGTGAGTTTGCATCATCATCATAGCTCCAATGTGACTCTCCTGTCTCCTGTCCTCATGGATCACTCAGTAACTGCTGGGGATGTTCTCTTGCGGTCGCACTAGTG
>ENSMUSG00000029028.85|Lrrc47
GCTTCGATATCCGCATGCTAGTGGGTATGCTGCAGGTGTGGGTGTGCTGTAGATCTCTATAGGTGTGGGTGTGCTGTAGGGGTCTGTGTGGGTATAGGTGTGGGTGTGCTGTAGATTCTGTGTAACTGGTTCTTTGCTGTTTCTCTGGGTGTTTTAAGGTGTCTGCTTTTGTCCAGGTGACTGTGGTAATGTGAGTTTGCATCATCATCATAGCTCCAATGTGACTCTCCTGTCTCCTGTCCTCATGGATCACTCAGTAACTGCTGGGGATGTTCTGAATCTCTTGCGGTCGCACTAGTG
>ENSMUSG00000029028.86|Lrrc47
GCTTCGATATCCGCATGCTAATGCTGCAGGTGTGGGTGTGCTGTAGATCTCTATAGGTGTGGGTGTGCTGTAGGGGTCTGTGTGGGTATAGGTGTGGGTGTGCTGTAGATTCTGTGTAACTGGTTCTTTGCTGTTTCTCTGGGTGTTTTAAGGTGTCTGCTTTTGTCCAGGTGACTGTGGTAATGTGAGTTTGCATCATCATCATAGCTCCAATGTGACTCTCCTGTCTCCTGTCCTCATGGATCACTCAGTAACTGCTGGGGATGTTCTGAATCATGTGCTCTTGCGGTCGCACTAGTG
>ENSMUSG00000029028.87|Lrrc47
GCTTCGATATCCGCATGCTACAGGTGTGGGTGTGCTGTAGATCTCTATAGGTGTGGGTGTGCTGTAGGGGTCTGTGTGGGTATAGGTGTGGGTGTGCTGTAGATTCTGTGTAACTGGTTCTTTGCTGTTTCTCTGGGTGTTTTAAGGTGTCTGCTTTTGTCCAGGTGACTGTGGTAATGTGAGTTTGCATCATCATCATAGCTCCAATGTGACTCTCCTGTCTCCTGTCCTCATGGATCACTCAGTAACTGCTGGGGATGTTCTGAATCATGTGGCCTGTCTCTTGCGGTCGCACTAGTG
>ENSMUSG00000029028.88|Lrrc47
GCTTCGATATCCGCATGCTATGGGTGTGCTGTAGATCTCTATAGGTGTGGGTGTGCTGTAGGGGTCTGTGTGGGTATAGGTGTGGGTGTGCTGTAGATTCTGTGTAACTGGTTCTTTGCTGTTTCTCTGGGTGTTTTAAGGTGTCTGCTTTTGTCCAGGTGACTGTGGTAATGTGAGTTTGCATCATCATCATAGCTCCAATGTGACTCTCCTGTCTCCTGTCCTCATGGATCACTCAGTAACTGCTGGGGATGTTCTGAATCATGTGGCCTGTGGCCGTCTCTTGCGGTCGCACTAGTG
>ENSMUSG00000029028.89|Lrrc47
GCTTCGATATCCGCATGCTATGCTGTAGATCTCTATAGGTGTGGGTGTGCTGTAGGGGTCTGTGTGGGTATAGGTGTGGGTGTGCTGTAGATTCTGTGTAACTGGTTCTTTGCTGTTTCTCTGGGTGTTTTAAGGTGTCTGCTTTTGTCCAGGTGACTGTGGTAATGTGAGTTTGCATCATCATCATAGCTCCAATGTGACTCTCCTGTCTCCTGTCCTCATGGATCACTCAGTAACTGCTGGGGATGTTCTGAATCATGTGGCCTGTGGCCGTGCTGGACTCTTGCGGTCGCACTAGTG
>ENSMUSG00000029028.90|Lrrc47
GCTTCGATATCCGCATGCTAAGATCTCTATAGGTGTGGGTGTGCTGTAGGGGTCTGTGTGGGTATAGGTGTGGGTGTGCTGTAGATTCTGTGTAACTGGTTCTTTGCTGTTTCTCTGGGTGTTTTAAGGTGTCTGCTTTTGTCCAGGTGACTGTGGTAATGTGAGTTTGCATCATCATCATAGCTCCAATGTGACTCTCCTGTCTCCTGTCCTCATGGATCACTCAGTAACTGCTGGGGATGTTCTGAATCATGTGGCCTGTGGCCGTGCTGGAGAGTCACTCTTGCGGTCGCACTAGTG
>ENSMUSG00000029028.91|Lrrc47
GCTTCGATATCCGCATGCTACTATAGGTGTGGGTGTGCTGTAGGGGTCTGTGTGGGTATAGGTGTGGGTGTGCTGTAGATTCTGTGTAACTGGTTCTTTGCTGTTTCTCTGGGTGTTTTAAGGTGTCTGCTTTTGTCCAGGTGACTGTGGTAATGTGAGTTTGCATCATCATCATAGCTCCAATGTGACTCTCCTGTCTCCTGTCCTCATGGATCACTCAGTAACTGCTGGGGATGTTCTGAATCATGTGGCCTGTGGCCGTGCTGGAGAGTCAGGTTGACTCTTGCGGTCGCACTAGTG
>ENSMUSG00000029028.92|Lrrc47
GCTTCGATATCCGCATGCTAGTGTGGGTGTGCTGTAGGGGTCTGTGTGGGTATAGGTGTGGGTGTGCTGTAGATTCTGTGTAACTGGTTCTTTGCTGTTTCTCTGGGTGTTTTAAGGTGTCTGCTTTTGTCCAGGTGACTGTGGTAATGTGAGTTTGCATCATCATCATAGCTCCAATGTGACTCTCCTGTCTCCTGTCCTCATGGATCACTCAGTAACTGCTGGGGATGTTCTGAATCATGTGGCCTGTGGCCGTGCTGGAGAGTCAGGTTGAACGCAGCTCTTGCGGTCGCACTAGTG
>ENSMUSG00000029028.93|Lrrc47
GCTTCGATATCCGCATGCTAGTGTGCTGTAGGGGTCTGTGTGGGTATAGGTGTGGGTGTGCTGTAGATTCTGTGTAACTGGTTCTTTGCTGTTTCTCTGGGTGTTTTAAGGTGTCTGCTTTTGTCCAGGTGACTGTGGTAATGTGAGTTTGCATCATCATCATAGCTCCAATGTGACTCTCCTGTCTCCTGTCCTCATGGATCACTCAGTAACTGCTGGGGATGTTCTGAATCATGTGGCCTGTGGCCGTGCTGGAGAGTCAGGTTGAACGCAGGCATTCCTCTTGCGGTCGCACTAGTG
>ENSMUSG00000029028.94|Lrrc47
GCTTCGATATCCGCATGCTATGTAGGGGTCTGTGTGGGTATAGGTGTGGGTGTGCTGTAGATTCTGTGTAACTGGTTCTTTGCTGTTTCTCTGGGTGTTTTAAGGTGTCTGCTTTTGTCCAGGTGACTGTGGTAATGTGAGTTTGCATCATCATCATAGCTCCAATGTGACTCTCCTGTCTCCTGTCCTCATGGATCACTCAGTAACTGCTGGGGATGTTCTGAATCATGTGGCCTGTGGCCGTGCTGGAGAGTCAGGTTGAACGCAGGCATTCTATTGACTCTTGCGGTCGCACTAGTG
>ENSMUSG00000029028.95|Lrrc47
GCTTCGATATCCGCATGCTAGGTCTGTGTGGGTATAGGTGTGGGTGTGCTGTAGATTCTGTGTAACTGGTTCTTTGCTGTTTCTCTGGGTGTTTTAAGGTGTCTGCTTTTGTCCAGGTGACTGTGGTAATGTGAGTTTGCATCATCATCATAGCTCCAATGTGACTCTCCTGTCTCCTGTCCTCATGGATCACTCAGTAACTGCTGGGGATGTTCTGAATCATGTGGCCTGTGGCCGTGCTGGAGAGTCAGGTTGAACGCAGGCATTCTATTGAACAGTACTCTTGCGGTCGCACTAGTG
>ENSMUSG00000029028.96|Lrrc47
GCTTCGATATCCGCATGCTATGTGGGTATAGGTGTGGGTGTGCTGTAGATTCTGTGTAACTGGTTCTTTGCTGTTTCTCTGGGTGTTTTAAGGTGTCTGCTTTTGTCCAGGTGACTGTGGTAATGTGAGTTTGCATCATCATCATAGCTCCAATGTGACTCTCCTGTCTCCTGTCCTCATGGATCACTCAGTAACTGCTGGGGATGTTCTGAATCATGTGGCCTGTGGCCGTGCTGGAGAGTCAGGTTGAACGCAGGCATTCTATTGAACAGTATTTATTCTCTTGCGGTCGCACTAGTG
>ENSMUSG00000029028.97|Lrrc47
GCTTCGATATCCGCATGCTATATAGGTGTGGGTGTGCTGTAGATTCTGTGTAACTGGTTCTTTGCTGTTTCTCTGGGTGTTTTAAGGTGTCTGCTTTTGTCCAGGTGACTGTGGTAATGTGAGTTTGCATCATCATCATAGCTCCAATGTGACTCTCCTGTCTCCTGTCCTCATGGATCACTCAGTAACTGCTGGGGATGTTCTGAATCATGTGGCCTGTGGCCGTGCTGGAGAGTCAGGTTGAACGCAGGCATTCTATTGAACAGTATTTATTTTTCTACTCTTGCGGTCGCACTAGTG
>ENSMUSG00000029028.98|Lrrc47
GCTTCGATATCCGCATGCTATGTGGGTGTGCTGTAGATTCTGTGTAACTGGTTCTTTGCTGTTTCTCTGGGTGTTTTAAGGTGTCTGCTTTTGTCCAGGTGACTGTGGTAATGTGAGTTTGCATCATCATCATAGCTCCAATGTGACTCTCCTGTCTCCTGTCCTCATGGATCACTCAGTAACTGCTGGGGATGTTCTGAATCATGTGGCCTGTGGCCGTGCTGGAGAGTCAGGTTGAACGCAGGCATTCTATTGAACAGTATTTATTTTTCTACAACATCTCTTGCGGTCGCACTAGTG
>ENSMUSG00000029028.99|Lrrc47
GCTTCGATATCCGCATGCTATGTGCTGTAGATTCTGTGTAACTGGTTCTTTGCTGTTTCTCTGGGTGTTTTAAGGTGTCTGCTTTTGTCCAGGTGACTGTGGTAATGTGAGTTTGCATCATCATCATAGCTCCAATGTGACTCTCCTGTCTCCTGTCCTCATGGATCACTCAGTAACTGCTGGGGATGTTCTGAATCATGTGGCCTGTGGCCGTGCTGGAGAGTCAGGTTGAACGCAGGCATTCTATTGAACAGTATTTATTTTTCTACAACATGTTAATCTCTTGCGGTCGCACTAGTG
>ENSMUSG00000029028.100|Lrrc47
GCTTCGATATCCGCATGCTAGTAGATTCTGTGTAACTGGTTCTTTGCTGTTTCTCTGGGTGTTTTAAGGTGTCTGCTTTTGTCCAGGTGACTGTGGTAATGTGAGTTTGCATCATCATCATAGCTCCAATGTGACTCTCCTGTCTCCTGTCCTCATGGATCACTCAGTAACTGCTGGGGATGTTCTGAATCATGTGGCCTGTGGCCGTGCTGGAGAGTCAGGTTGAACGCAGGCATTCTATTGAACAGTATTTATTTTTCTACAACATGTTAATAGAATTCTCTTGCGGTCGCACTAGTG
>ENSMUSG00000029028.101|Lrrc47
GCTTCGATATCCGCATGCTATCTGTGTAACTGGTTCTTTGCTGTTTCTCTGGGTGTTTTAAGGTGTCTGCTTTTGTCCAGGTGACTGTGGTAATGTGAGTTTGCATCATCATCATAGCTCCAATGTGACTCTCCTGTCTCCTGTCCTCATGGATCACTCAGTAACTGCTGGGGATGTTCTGAATCATGTGGCCTGTGGCCGTGCTGGAGAGTCAGGTTGAACGCAGGCATTCTATTGAACAGTATTTATTTTTCTACAACATGTTAATAGAATTTTTTTTCTCTTGCGGTCGCACTAGTG
>ENSMUSG00000029028.102|Lrrc47
GCTTCGATATCCGCATGCTATAACTGGTTCTTTGCTGTTTCTCTGGGTGTTTTAAGGTGTCTGCTTTTGTCCAGGTGACTGTGGTAATGTGAGTTTGCATCATCATCATAGCTCCAATGTGACTCTCCTGTCTCCTGTCCTCATGGATCACTCAGTAACTGCTGGGGATGTTCTGAATCATGTGGCCTGTGGCCGTGCTGGAGAGTCAGGTTGAACGCAGGCATTCTATTGAACAGTATTTATTTTTCTACAACATGTTAATAGAATTTTTTTTTAAATCCTCTTGCGGTCGCACTAGTG
>ENSMUSG00000029028.103|Lrrc47
GCTTCGATATCCGCATGCTAGTTCTTTGCTGTTTCTCTGGGTGTTTTAAGGTGTCTGCTTTTGTCCAGGTGACTGTGGTAATGTGAGTTTGCATCATCATCATAGCTCCAATGTGACTCTCCTGTCTCCTGTCCTCATGGATCACTCAGTAACTGCTGGGGATGTTCTGAATCATGTGGCCTGTGGCCGTGCTGGAGAGTCAGGTTGAACGCAGGCATTCTATTGAACAGTATTTATTTTTCTACAACATGTTAATAGAATTTTTTTTTAAATCAGCTGTCTCTTGCGGTCGCACTAGTG
>ENSMUSG00000029028.104|Lrrc47
GCTTCGATATCCGCATGCTATGCTGTTTCTCTGGGTGTTTTAAGGTGTCTGCTTTTGTCCAGGTGACTGTGGTAATGTGAGTTTGCATCATCATCATAGCTCCAATGTGACTCTCCTGTCTCCTGTCCTCATGGATCACTCAGTAACTGCTGGGGATGTTCTGAATCATGTGGCCTGTGGCCGTGCTGGAGAGTCAGGTTGAACGCAGGCATTCTATTGAACAGTATTTATTTTTCTACAACATGTTAATAGAATTTTTTTTTAAATCAGCTGTGCATAGCTCTTGCGGTCGCACTAGTG
>ENSMUSG00000029028.105|Lrrc47
GCTTCGATATCCGCATGCTATTCTCTGGGTGTTTTAAGGTGTCTGCTTTTGTCCAGGTGACTGTGGTAATGTGAGTTTGCATCATCATCATAGCTCCAATGTGACTCTCCTGTCTCCTGTCCTCATGGATCACTCAGTAACTGCTGGGGATGTTCTGAATCATGTGGCCTGTGGCCGTGCTGGAGAGTCAGGTTGAACGCAGGCATTCTATTGAACAGTATTTATTTTTCTACAACATGTTAATAGAATTTTTTTTTAAATCAGCTGTGCATAGACAGTTCTCTTGCGGTCGCACTAGTG
>ENSMUSG00000029028.106|Lrrc47
GCTTCGATATCCGCATGCTAGGGTGTTTTAAGGTGTCTGCTTTTGTCCAGGTGACTGTGGTAATGTGAGTTTGCATCATCATCATAGCTCCAATGTGACTCTCCTGTCTCCTGTCCTCATGGATCACTCAGTAACTGCTGGGGATGTTCTGAATCATGTGGCCTGTGGCCGTGCTGGAGAGTCAGGTTGAACGCAGGCATTCTATTGAACAGTATTTATTTTTCTACAACATGTTAATAGAATTTTTTTTTAAATCAGCTGTGCATAGACAGTTGAGAACCTCTTGCGGTCGCACTAGTG
>ENSMUSG00000029028.107|Lrrc47
GCTTCGATATCCGCATGCTATTTAAGGTGTCTGCTTTTGTCCAGGTGACTGTGGTAATGTGAGTTTGCATCATCATCATAGCTCCAATGTGACTCTCCTGTCTCCTGTCCTCATGGATCACTCAGTAACTGCTGGGGATGTTCTGAATCATGTGGCCTGTGGCCGTGCTGGAGAGTCAGGTTGAACGCAGGCATTCTATTGAACAGTATTTATTTTTCTACAACATGTTAATAGAATTTTTTTTTAAATCAGCTGTGCATAGACAGTTGAGAACATCATGCTCTTGCGGTCGCACTAGTG
>ENSMUSG00000029028.108|Lrrc47
GCTTCGATATCCGCATGCTAGTGTCTGCTTTTGTCCAGGTGACTGTGGTAATGTGAGTTTGCATCATCATCATAGCTCCAATGTGACTCTCCTGTCTCCTGTCCTCATGGATCACTCAGTAACTGCTGGGGATGTTCTGAATCATGTGGCCTGTGGCCGTGCTGGAGAGTCAGGTTGAACGCAGGCATTCTATTGAACAGTATTTATTTTTCTACAACATGTTAATAGAATTTTTTTTTAAATCAGCTGTGCATAGACAGTTGAGAACATCATGTTGTGACTCTTGCGGTCGCACTAGTG
>ENSMUSG00000029028.109|Lrrc47
GCTTCGATATCCGCATGCTAGCTTTTGTCCAGGTGACTGTGGTAATGTGAGTTTGCATCATCATCATAGCTCCAATGTGACTCTCCTGTCTCCTGTCCTCATGGATCACTCAGTAACTGCTGGGGATGTTCTGAATCATGTGGCCTGTGGCCGTGCTGGAGAGTCAGGTTGAACGCAGGCATTCTATTGAACAGTATTTATTTTTCTACAACATGTTAATAGAATTTTTTTTTAAATCAGCTGTGCATAGACAGTTGAGAACATCATGTTGTGAGTGTAACTCTTGCGGTCGCACTAGTG
>ENSMUSG00000029028.110|Lrrc47
GCTTCGATATCCGCATGCTAGTCCAGGTGACTGTGGTAATGTGAGTTTGCATCATCATCATAGCTCCAATGTGACTCTCCTGTCTCCTGTCCTCATGGATCACTCAGTAACTGCTGGGGATGTTCTGAATCATGTGGCCTGTGGCCGTGCTGGAGAGTCAGGTTGAACGCAGGCATTCTATTGAACAGTATTTATTTTTCTACAACATGTTAATAGAATTTTTTTTTAAATCAGCTGTGCATAGACAGTTGAGAACATCATGTTGTGAGTGTAATCTTCTCTCTTGCGGTCGCACTAGTG
>ENSMUSG00000029028.111|Lrrc47
GCTTCGATATCCGCATGCTAGTGACTGTGGTAATGTGAGTTTGCATCATCATCATAGCTCCAATGTGACTCTCCTGTCTCCTGTCCTCATGGATCACTCAGTAACTGCTGGGGATGTTCTGAATCATGTGGCCTGTGGCCGTGCTGGAGAGTCAGGTTGAACGCAGGCATTCTATTGAACAGTATTTATTTTTCTACAACATGTTAATAGAATTTTTTTTTAAATCAGCTGTGCATAGACAGTTGAGAACATCATGTTGTGAGTGTAATCTTCTTAGAGCCTCTTGCGGTCGCACTAGTG
>ENSMUSG00000029028.112|Lrrc47
GCTTCGATATCCGCATGCTAGTGGTAATGTGAGTTTGCATCATCATCATAGCTCCAATGTGACTCTCCTGTCTCCTGTCCTCATGGATCACTCAGTAACTGCTGGGGATGTTCTGAATCATGTGGCCTGTGGCCGTGCTGGAGAGTCAGGTTGAACGCAGGCATTCTATTGAACAGTATTTATTTTTCTACAACATGTTAATAGAATTTTTTTTTAAATCAGCTGTGCATAGACAGTTGAGAACATCATGTTGTGAGTGTAATCTTCTTAGAGCTTGTTTCTCTTGCGGTCGCACTAGTG
>ENSMUSG00000029028.113|Lrrc47
GCTTCGATATCCGCATGCTAATGTGAGTTTGCATCATCATCATAGCTCCAATGTGACTCTCCTGTCTCCTGTCCTCATGGATCACTCAGTAACTGCTGGGGATGTTCTGAATCATGTGGCCTGTGGCCGTGCTGGAGAGTCAGGTTGAACGCAGGCATTCTATTGAACAGTATTTATTTTTCTACAACATGTTAATAGAATTTTTTTTTAAATCAGCTGTGCATAGACAGTTGAGAACATCATGTTGTGAGTGTAATCTTCTTAGAGCTTGTTTCCAGGCCTCTTGCGGTCGCACTAGTG
>ENSMUSG00000029028.114|Lrrc47
GCTTCGATATCCGCATGCTAGTTTGCATCATCATCATAGCTCCAATGTGACTCTCCTGTCTCCTGTCCTCATGGATCACTCAGTAACTGCTGGGGATGTTCTGAATCATGTGGCCTGTGGCCGTGCTGGAGAGTCAGGTTGAACGCAGGCATTCTATTGAACAGTATTTATTTTTCTACAACATGTTAATAGAATTTTTTTTTAAATCAGCTGTGCATAGACAGTTGAGAACATCATGTTGTGAGTGTAATCTTCTTAGAGCTTGTTTCCAGGCACCGTGCTCTTGCGGTCGCACTAGTG
>ENSMUSG00000029028.115|Lrrc47
GCTTCGATATCCGCATGCTAATCATCATCATAGCTCCAATGTGACTCTCCTGTCTCCTGTCCTCATGGATCACTCAGTAACTGCTGGGGATGTTCTGAATCATGTGGCCTGTGGCCGTGCTGGAGAGTCAGGTTGAACGCAGGCATTCTATTGAACAGTATTTATTTTTCTACAACATGTTAATAGAATTTTTTTTTAAATCAGCTGTGCATAGACAGTTGAGAACATCATGTTGTGAGTGTAATCTTCTTAGAGCTTGTTTCCAGGCACCGTGCTGCCGCTCTTGCGGTCGCACTAGTG
>ENSMUSG00000029028.116|Lrrc47
GCTTCGATATCCGCATGCTAATCATAGCTCCAATGTGACTCTCCTGTCTCCTGTCCTCATGGATCACTCAGTAACTGCTGGGGATGTTCTGAATCATGTGGCCTGTGGCCGTGCTGGAGAGTCAGGTTGAACGCAGGCATTCTATTGAACAGTATTTATTTTTCTACAACATGTTAATAGAATTTTTTTTTAAATCAGCTGTGCATAGACAGTTGAGAACATCATGTTGTGAGTGTAATCTTCTTAGAGCTTGTTTCCAGGCACCGTGCTGCCGCCATGCCTCTTGCGGTCGCACTAGTG
>ENSMUSG00000029028.117|Lrrc47
GCTTCGATATCCGCATGCTAGCTCCAATGTGACTCTCCTGTCTCCTGTCCTCATGGATCACTCAGTAACTGCTGGGGATGTTCTGAATCATGTGGCCTGTGGCCGTGCTGGAGAGTCAGGTTGAACGCAGGCATTCTATTGAACAGTATTTATTTTTCTACAACATGTTAATAGAATTTTTTTTTAAATCAGCTGTGCATAGACAGTTGAGAACATCATGTTGTGAGTGTAATCTTCTTAGAGCTTGTTTCCAGGCACCGTGCTGCCGCCATGCTCCCAGCTCTTGCGGTCGCACTAGTG
>ENSMUSG00000029028.118|Lrrc47
GCTTCGATATCCGCATGCTAATGTGACTCTCCTGTCTCCTGTCCTCATGGATCACTCAGTAACTGCTGGGGATGTTCTGAATCATGTGGCCTGTGGCCGTGCTGGAGAGTCAGGTTGAACGCAGGCATTCTATTGAACAGTATTTATTTTTCTACAACATGTTAATAGAATTTTTTTTTAAATCAGCTGTGCATAGACAGTTGAGAACATCATGTTGTGAGTGTAATCTTCTTAGAGCTTGTTTCCAGGCACCGTGCTGCCGCCATGCTCCCAGGGCAGCCTCTTGCGGTCGCACTAGTG
>ENSMUSG00000029028.119|Lrrc47
GCTTCGATATCCGCATGCTACTCTCCTGTCTCCTGTCCTCATGGATCACTCAGTAACTGCTGGGGATGTTCTGAATCATGTGGCCTGTGGCCGTGCTGGAGAGTCAGGTTGAACGCAGGCATTCTATTGAACAGTATTTATTTTTCTACAACATGTTAATAGAATTTTTTTTTAAATCAGCTGTGCATAGACAGTTGAGAACATCATGTTGTGAGTGTAATCTTCTTAGAGCTTGTTTCCAGGCACCGTGCTGCCGCCATGCTCCCAGGGCAGCATCTGCCTCTTGCGGTCGCACTAGTG
>ENSMUSG00000029028.120|Lrrc47
GCTTCGATATCCGCATGCTATGTCTCCTGTCCTCATGGATCACTCAGTAACTGCTGGGGATGTTCTGAATCATGTGGCCTGTGGCCGTGCTGGAGAGTCAGGTTGAACGCAGGCATTCTATTGAACAGTATTTATTTTTCTACAACATGTTAATAGAATTTTTTTTTAAATCAGCTGTGCATAGACAGTTGAGAACATCATGTTGTGAGTGTAATCTTCTTAGAGCTTGTTTCCAGGCACCGTGCTGCCGCCATGCTCCCAGGGCAGCATCTGCCTTCCACTCTTGCGGTCGCACTAGTG
>ENSMUSG00000029028.121|Lrrc47
GCTTCGATATCCGCATGCTACTGTCCTCATGGATCACTCAGTAACTGCTGGGGATGTTCTGAATCATGTGGCCTGTGGCCGTGCTGGAGAGTCAGGTTGAACGCAGGCATTCTATTGAACAGTATTTATTTTTCTACAACATGTTAATAGAATTTTTTTTTAAATCAGCTGTGCATAGACAGTTGAGAACATCATGTTGTGAGTGTAATCTTCTTAGAGCTTGTTTCCAGGCACCGTGCTGCCGCCATGCTCCCAGGGCAGCATCTGCCTTCCACGGCTGCTCTTGCGGTCGCACTAGTG
>ENSMUSG00000029028.122|Lrrc47
GCTTCGATATCCGCATGCTATCATGGATCACTCAGTAACTGCTGGGGATGTTCTGAATCATGTGGCCTGTGGCCGTGCTGGAGAGTCAGGTTGAACGCAGGCATTCTATTGAACAGTATTTATTTTTCTACAACATGTTAATAGAATTTTTTTTTAAATCAGCTGTGCATAGACAGTTGAGAACATCATGTTGTGAGTGTAATCTTCTTAGAGCTTGTTTCCAGGCACCGTGCTGCCGCCATGCTCCCAGGGCAGCATCTGCCTTCCACGGCTGTGCTTGCTCTTGCGGTCGCACTAGTG
>ENSMUSG00000029028.123|Lrrc47
GCTTCGATATCCGCATGCTAATCACTCAGTAACTGCTGGGGATGTTCTGAATCATGTGGCCTGTGGCCGTGCTGGAGAGTCAGGTTGAACGCAGGCATTCTATTGAACAGTATTTATTTTTCTACAACATGTTAATAGAATTTTTTTTTAAATCAGCTGTGCATAGACAGTTGAGAACATCATGTTGTGAGTGTAATCTTCTTAGAGCTTGTTTCCAGGCACCGTGCTGCCGCCATGCTCCCAGGGCAGCATCTGCCTTCCACGGCTGTGCTTGGAACTGCTCTTGCGGTCGCACTAGTG
>ENSMUSG00000029028.124|Lrrc47
GCTTCGATATCCGCATGCTACAGTAACTGCTGGGGATGTTCTGAATCATGTGGCCTGTGGCCGTGCTGGAGAGTCAGGTTGAACGCAGGCATTCTATTGAACAGTATTTATTTTTCTACAACATGTTAATAGAATTTTTTTTTAAATCAGCTGTGCATAGACAGTTGAGAACATCATGTTGTGAGTGTAATCTTCTTAGAGCTTGTTTCCAGGCACCGTGCTGCCGCCATGCTCCCAGGGCAGCATCTGCCTTCCACGGCTGTGCTTGGAACTGTAGTGCCTCTTGCGGTCGCACTAGTG
>ENSMUSG00000029028.125|Lrrc47
GCTTCGATATCCGCATGCTACTGCTGGGGATGTTCTGAATCATGTGGCCTGTGGCCGTGCTGGAGAGTCAGGTTGAACGCAGGCATTCTATTGAACAGTATTTATTTTTCTACAACATGTTAATAGAATTTTTTTTTAAATCAGCTGTGCATAGACAGTTGAGAACATCATGTTGTGAGTGTAATCTTCTTAGAGCTTGTTTCCAGGCACCGTGCTGCCGCCATGCTCCCAGGGCAGCATCTGCCTTCCACGGCTGTGCTTGGAACTGTAGTGCTGGTCGCTCTTGCGGTCGCACTAGTG
>ENSMUSG00000029028.126|Lrrc47
GCTTCGATATCCGCATGCTAGGGATGTTCTGAATCATGTGGCCTGTGGCCGTGCTGGAGAGTCAGGTTGAACGCAGGCATTCTATTGAACAGTATTTATTTTTCTACAACATGTTAATAGAATTTTTTTTTAAATCAGCTGTGCATAGACAGTTGAGAACATCATGTTGTGAGTGTAATCTTCTTAGAGCTTGTTTCCAGGCACCGTGCTGCCGCCATGCTCCCAGGGCAGCATCTGCCTTCCACGGCTGTGCTTGGAACTGTAGTGCTGGTCGTTGTTGCTCTTGCGGTCGCACTAGTG
>ENSMUSG00000029028.127|Lrrc47
GCTTCGATATCCGCATGCTATTCTGAATCATGTGGCCTGTGGCCGTGCTGGAGAGTCAGGTTGAACGCAGGCATTCTATTGAACAGTATTTATTTTTCTACAACATGTTAATAGAATTTTTTTTTAAATCAGCTGTGCATAGACAGTTGAGAACATCATGTTGTGAGTGTAATCTTCTTAGAGCTTGTTTCCAGGCACCGTGCTGCCGCCATGCTCCCAGGGCAGCATCTGCCTTCCACGGCTGTGCTTGGAACTGTAGTGCTGGTCGTTGTTGGCACATCTCTTGCGGTCGCACTAGTG
>ENSMUSG00000029028.128|Lrrc47
GCTTCGATATCCGCATGCTAATCATGTGGCCTGTGGCCGTGCTGGAGAGTCAGGTTGAACGCAGGCATTCTATTGAACAGTATTTATTTTTCTACAACATGTTAATAGAATTTTTTTTTAAATCAGCTGTGCATAGACAGTTGAGAACATCATGTTGTGAGTGTAATCTTCTTAGAGCTTGTTTCCAGGCACCGTGCTGCCGCCATGCTCCCAGGGCAGCATCTGCCTTCCACGGCTGTGCTTGGAACTGTAGTGCTGGTCGTTGTTGGCACATCTGCGCCTCTTGCGGTCGCACTAGTG
>ENSMUSG00000029028.129|Lrrc47
GCTTCGATATCCGCATGCTATGGCCTGTGGCCGTGCTGGAGAGTCAGGTTGAACGCAGGCATTCTATTGAACAGTATTTATTTTTCTACAACATGTTAATAGAATTTTTTTTTAAATCAGCTGTGCATAGACAGTTGAGAACATCATGTTGTGAGTGTAATCTTCTTAGAGCTTGTTTCCAGGCACCGTGCTGCCGCCATGCTCCCAGGGCAGCATCTGCCTTCCACGGCTGTGCTTGGAACTGTAGTGCTGGTCGTTGTTGGCACATCTGCGCCTTGGCCTCTTGCGGTCGCACTAGTG
>ENSMUSG00000029028.130|Lrrc47
GCTTCGATATCCGCATGCTAGTGGCCGTGCTGGAGAGTCAGGTTGAACGCAGGCATTCTATTGAACAGTATTTATTTTTCTACAACATGTTAATAGAATTTTTTTTTAAATCAGCTGTGCATAGACAGTTGAGAACATCATGTTGTGAGTGTAATCTTCTTAGAGCTTGTTTCCAGGCACCGTGCTGCCGCCATGCTCCCAGGGCAGCATCTGCCTTCCACGGCTGTGCTTGGAACTGTAGTGCTGGTCGTTGTTGGCACATCTGCGCCTTGGCCAAGGACTCTTGCGGTCGCACTAGTG
>ENSMUSG00000029028.131|Lrrc47
GCTTCGATATCCGCATGCTAGTGCTGGAGAGTCAGGTTGAACGCAGGCATTCTATTGAACAGTATTTATTTTTCTACAACATGTTAATAGAATTTTTTTTTAAATCAGCTGTGCATAGACAGTTGAGAACATCATGTTGTGAGTGTAATCTTCTTAGAGCTTGTTTCCAGGCACCGTGCTGCCGCCATGCTCCCAGGGCAGCATCTGCCTTCCACGGCTGTGCTTGGAACTGTAGTGCTGGTCGTTGTTGGCACATCTGCGCCTTGGCCAAGGAAGTTATCTCTTGCGGTCGCACTAGTG
>ENSMUSG00000029028.132|Lrrc47
GCTTCGATATCCGCATGCTAGAGAGTCAGGTTGAACGCAGGCATTCTATTGAACAGTATTTATTTTTCTACAACATGTTAATAGAATTTTTTTTTAAATCAGCTGTGCATAGACAGTTGAGAACATCATGTTGTGAGTGTAATCTTCTTAGAGCTTGTTTCCAGGCACCGTGCTGCCGCCATGCTCCCAGGGCAGCATCTGCCTTCCACGGCTGTGCTTGGAACTGTAGTGCTGGTCGTTGTTGGCACATCTGCGCCTTGGCCAAGGAAGTTATCTATGTCTCTTGCGGTCGCACTAGTG
>ENSMUSG00000029028.133|Lrrc47
GCTTCGATATCCGCATGCTACAGGTTGAACGCAGGCATTCTATTGAACAGTATTTATTTTTCTACAACATGTTAATAGAATTTTTTTTTAAATCAGCTGTGCATAGACAGTTGAGAACATCATGTTGTGAGTGTAATCTTCTTAGAGCTTGTTTCCAGGCACCGTGCTGCCGCCATGCTCCCAGGGCAGCATCTGCCTTCCACGGCTGTGCTTGGAACTGTAGTGCTGGTCGTTGTTGGCACATCTGCGCCTTGGCCAAGGAAGTTATCTATGTCCGTGTCTCTTGCGGTCGCACTAGTG
>ENSMUSG00000029028.134|Lrrc47
GCTTCGATATCCGCATGCTAGAACGCAGGCATTCTATTGAACAGTATTTATTTTTCTACAACATGTTAATAGAATTTTTTTTTAAATCAGCTGTGCATAGACAGTTGAGAACATCATGTTGTGAGTGTAATCTTCTTAGAGCTTGTTTCCAGGCACCGTGCTGCCGCCATGCTCCCAGGGCAGCATCTGCCTTCCACGGCTGTGCTTGGAACTGTAGTGCTGGTCGTTGTTGGCACATCTGCGCCTTGGCCAAGGAAGTTATCTATGTCCGTGTAGTCCTCTCTTGCGGTCGCACTAGTG
>ENSMUSG00000029028.135|Lrrc47
GCTTCGATATCCGCATGCTAAGGCATTCTATTGAACAGTATTTATTTTTCTACAACATGTTAATAGAATTTTTTTTTAAATCAGCTGTGCATAGACAGTTGAGAACATCATGTTGTGAGTGTAATCTTCTTAGAGCTTGTTTCCAGGCACCGTGCTGCCGCCATGCTCCCAGGGCAGCATCTGCCTTCCACGGCTGTGCTTGGAACTGTAGTGCTGGTCGTTGTTGGCACATCTGCGCCTTGGCCAAGGAAGTTATCTATGTCCGTGTAGTCCTTTGTAGCTCTTGCGGTCGCACTAGTG
>ENSMUSG00000029028.136|Lrrc47
GCTTCGATATCCGCATGCTATCTATTGAACAGTATTTATTTTTCTACAACATGTTAATAGAATTTTTTTTTAAATCAGCTGTGCATAGACAGTTGAGAACATCATGTTGTGAGTGTAATCTTCTTAGAGCTTGTTTCCAGGCACCGTGCTGCCGCCATGCTCCCAGGGCAGCATCTGCCTTCCACGGCTGTGCTTGGAACTGTAGTGCTGGTCGTTGTTGGCACATCTGCGCCTTGGCCAAGGAAGTTATCTATGTCCGTGTAGTCCTTTGTAGTCAGACCTCTTGCGGTCGCACTAGTG
>ENSMUSG00000029028.137|Lrrc47
GCTTCGATATCCGCATGCTAGAACAGTATTTATTTTTCTACAACATGTTAATAGAATTTTTTTTTAAATCAGCTGTGCATAGACAGTTGAGAACATCATGTTGTGAGTGTAATCTTCTTAGAGCTTGTTTCCAGGCACCGTGCTGCCGCCATGCTCCCAGGGCAGCATCTGCCTTCCACGGCTGTGCTTGGAACTGTAGTGCTGGTCGTTGTTGGCACATCTGCGCCTTGGCCAAGGAAGTTATCTATGTCCGTGTAGTCCTTTGTAGTCAGACAGATGCCTCTTGCGGTCGCACTAGTG
>ENSMUSG00000029028.138|Lrrc47
GCTTCGATATCCGCATGCTATATTTATTTTTCTACAACATGTTAATAGAATTTTTTTTTAAATCAGCTGTGCATAGACAGTTGAGAACATCATGTTGTGAGTGTAATCTTCTTAGAGCTTGTTTCCAGGCACCGTGCTGCCGCCATGCTCCCAGGGCAGCATCTGCCTTCCACGGCTGTGCTTGGAACTGTAGTGCTGGTCGTTGTTGGCACATCTGCGCCTTGGCCAAGGAAGTTATCTATGTCCGTGTAGTCCTTTGTAGTCAGACAGATGCTTCGTGCTCTTGCGGTCGCACTAGTG
>ENSMUSG00000029028.139|Lrrc47
GCTTCGATATCCGCATGCTATTTTTCTACAACATGTTAATAGAATTTTTTTTTAAATCAGCTGTGCATAGACAGTTGAGAACATCATGTTGTGAGTGTAATCTTCTTAGAGCTTGTTTCCAGGCACCGTGCTGCCGCCATGCTCCCAGGGCAGCATCTGCCTTCCACGGCTGTGCTTGGAACTGTAGTGCTGGTCGTTGTTGGCACATCTGCGCCTTGGCCAAGGAAGTTATCTATGTCCGTGTAGTCCTTTGTAGTCAGACAGATGCTTCGTGGACTGTCTCTTGCGGTCGCACTAGTG
>ENSMUSG00000029028.140|Lrrc47
GCTTCGATATCCGCATGCTATACAACATGTTAATAGAATTTTTTTTTAAATCAGCTGTGCATAGACAGTTGAGAACATCATGTTGTGAGTGTAATCTTCTTAGAGCTTGTTTCCAGGCACCGTGCTGCCGCCATGCTCCCAGGGCAGCATCTGCCTTCCACGGCTGTGCTTGGAACTGTAGTGCTGGTCGTTGTTGGCACATCTGCGCCTTGGCCAAGGAAGTTATCTATGTCCGTGTAGTCCTTTGTAGTCAGACAGATGCTTCGTGGACTGTGCCTCACTCTTGCGGTCGCACTAGTG
>ENSMUSG00000029028.141|Lrrc47
GCTTCGATATCCGCATGCTAATGTTAATAGAATTTTTTTTTAAATCAGCTGTGCATAGACAGTTGAGAACATCATGTTGTGAGTGTAATCTTCTTAGAGCTTGTTTCCAGGCACCGTGCTGCCGCCATGCTCCCAGGGCAGCATCTGCCTTCCACGGCTGTGCTTGGAACTGTAGTGCTGGTCGTTGTTGGCACATCTGCGCCTTGGCCAAGGAAGTTATCTATGTCCGTGTAGTCCTTTGTAGTCAGACAGATGCTTCGTGGACTGTGCCTCACACATGCTCTTGCGGTCGCACTAGTG
>ENSMUSG00000029028.142|Lrrc47
GCTTCGATATCCGCATGCTAATAGAATTTTTTTTTAAATCAGCTGTGCATAGACAGTTGAGAACATCATGTTGTGAGTGTAATCTTCTTAGAGCTTGTTTCCAGGCACCGTGCTGCCGCCATGCTCCCAGGGCAGCATCTGCCTTCCACGGCTGTGCTTGGAACTGTAGTGCTGGTCGTTGTTGGCACATCTGCGCCTTGGCCAAGGAAGTTATCTATGTCCGTGTAGTCCTTTGTAGTCAGACAGATGCTTCGTGGACTGTGCCTCACACATGGCCCTGCTCTTGCGGTCGCACTAGTG
>ENSMUSG00000029028.143|Lrrc47
GCTTCGATATCCGCATGCTATTTTTTTTTAAATCAGCTGTGCATAGACAGTTGAGAACATCATGTTGTGAGTGTAATCTTCTTAGAGCTTGTTTCCAGGCACCGTGCTGCCGCCATGCTCCCAGGGCAGCATCTGCCTTCCACGGCTGTGCTTGGAACTGTAGTGCTGGTCGTTGTTGGCACATCTGCGCCTTGGCCAAGGAAGTTATCTATGTCCGTGTAGTCCTTTGTAGTCAGACAGATGCTTCGTGGACTGTGCCTCACACATGGCCCTGCAGGCTCTCTTGCGGTCGCACTAGTG
>ENSMUSG00000029028.144|Lrrc47
GCTTCGATATCCGCATGCTATTTAAATCAGCTGTGCATAGACAGTTGAGAACATCATGTTGTGAGTGTAATCTTCTTAGAGCTTGTTTCCAGGCACCGTGCTGCCGCCATGCTCCCAGGGCAGCATCTGCCTTCCACGGCTGTGCTTGGAACTGTAGTGCTGGTCGTTGTTGGCACATCTGCGCCTTGGCCAAGGAAGTTATCTATGTCCGTGTAGTCCTTTGTAGTCAGACAGATGCTTCGTGGACTGTGCCTCACACATGGCCCTGCAGGCTCCATGTCTCTTGCGGTCGCACTAGTG
>ENSMUSG00000029028.145|Lrrc47
GCTTCGATATCCGCATGCTATCAGCTGTGCATAGACAGTTGAGAACATCATGTTGTGAGTGTAATCTTCTTAGAGCTTGTTTCCAGGCACCGTGCTGCCGCCATGCTCCCAGGGCAGCATCTGCCTTCCACGGCTGTGCTTGGAACTGTAGTGCTGGTCGTTGTTGGCACATCTGCGCCTTGGCCAAGGAAGTTATCTATGTCCGTGTAGTCCTTTGTAGTCAGACAGATGCTTCGTGGACTGTGCCTCACACATGGCCCTGCAGGCTCCATGTCAGCGTCTCTTGCGGTCGCACTAGTG
>ENSMUSG00000029028.146|Lrrc47
GCTTCGATATCCGCATGCTAGTGCATAGACAGTTGAGAACATCATGTTGTGAGTGTAATCTTCTTAGAGCTTGTTTCCAGGCACCGTGCTGCCGCCATGCTCCCAGGGCAGCATCTGCCTTCCACGGCTGTGCTTGGAACTGTAGTGCTGGTCGTTGTTGGCACATCTGCGCCTTGGCCAAGGAAGTTATCTATGTCCGTGTAGTCCTTTGTAGTCAGACAGATGCTTCGTGGACTGTGCCTCACACATGGCCCTGCAGGCTCCATGTCAGCGTGTCCCACTCTTGCGGTCGCACTAGTG
>ENSMUSG00000029028.147|Lrrc47
GCTTCGATATCCGCATGCTAAGACAGTTGAGAACATCATGTTGTGAGTGTAATCTTCTTAGAGCTTGTTTCCAGGCACCGTGCTGCCGCCATGCTCCCAGGGCAGCATCTGCCTTCCACGGCTGTGCTTGGAACTGTAGTGCTGGTCGTTGTTGGCACATCTGCGCCTTGGCCAAGGAAGTTATCTATGTCCGTGTAGTCCTTTGTAGTCAGACAGATGCTTCGTGGACTGTGCCTCACACATGGCCCTGCAGGCTCCATGTCAGCGTGTCCCACTATTCCTCTTGCGGTCGCACTAGTG
>ENSMUSG00000029028.148|Lrrc47
GCTTCGATATCCGCATGCTATTGAGAACATCATGTTGTGAGTGTAATCTTCTTAGAGCTTGTTTCCAGGCACCGTGCTGCCGCCATGCTCCCAGGGCAGCATCTGCCTTCCACGGCTGTGCTTGGAACTGTAGTGCTGGTCGTTGTTGGCACATCTGCGCCTTGGCCAAGGAAGTTATCTATGTCCGTGTAGTCCTTTGTAGTCAGACAGATGCTTCGTGGACTGTGCCTCACACATGGCCCTGCAGGCTCCATGTCAGCGTGTCCCACTATTCATGTCCCTCTTGCGGTCGCACTAGTG
>ENSMUSG00000029028.149|Lrrc47
GCTTCGATATCCGCATGCTAACATCATGTTGTGAGTGTAATCTTCTTAGAGCTTGTTTCCAGGCACCGTGCTGCCGCCATGCTCCCAGGGCAGCATCTGCCTTCCACGGCTGTGCTTGGAACTGTAGTGCTGGTCGTTGTTGGCACATCTGCGCCTTGGCCAAGGAAGTTATCTATGTCCGTGTAGTCCTTTGTAGTCAGACAGATGCTTCGTGGACTGTGCCTCACACATGGCCCTGCAGGCTCCATGTCAGCGTGTCCCACTATTCATGTCCCATCTCCTCTTGCGGTCGCACTAGTG
>ENSMUSG00000029028.150|Lrrc47
GCTTCGATATCCGCATGCTATGTTGTGAGTGTAATCTTCTTAGAGCTTGTTTCCAGGCACCGTGCTGCCGCCATGCTCCCAGGGCAGCATCTGCCTTCCACGGCTGTGCTTGGAACTGTAGTGCTGGTCGTTGTTGGCACATCTGCGCCTTGGCCAAGGAAGTTATCTATGTCCGTGTAGTCCTTTGTAGTCAGACAGATGCTTCGTGGACTGTGCCTCACACATGGCCCTGCAGGCTCCATGTCAGCGTGTCCCACTATTCATGTCCCATCTCTGTGCACTCTTGCGGTCGCACTAGTG
>ENSMUSG00000029028.151|Lrrc47
GCTTCGATATCCGCATGCTAGAGTGTAATCTTCTTAGAGCTTGTTTCCAGGCACCGTGCTGCCGCCATGCTCCCAGGGCAGCATCTGCCTTCCACGGCTGTGCTTGGAACTGTAGTGCTGGTCGTTGTTGGCACATCTGCGCCTTGGCCAAGGAAGTTATCTATGTCCGTGTAGTCCTTTGTAGTCAGACAGATGCTTCGTGGACTGTGCCTCACACATGGCCCTGCAGGCTCCATGTCAGCGTGTCCCACTATTCATGTCCCATCTCTGTGCATCCTGACTCTTGCGGTCGCACTAGTG
>ENSMUSG00000029028.152|Lrrc47
GCTTCGATATCCGCATGCTAAATCTTCTTAGAGCTTGTTTCCAGGCACCGTGCTGCCGCCATGCTCCCAGGGCAGCATCTGCCTTCCACGGCTGTGCTTGGAACTGTAGTGCTGGTCGTTGTTGGCACATCTGCGCCTTGGCCAAGGAAGTTATCTATGTCCGTGTAGTCCTTTGTAGTCAGACAGATGCTTCGTGGACTGTGCCTCACACATGGCCCTGCAGGCTCCATGTCAGCGTGTCCCACTATTCATGTCCCATCTCTGTGCATCCTGACTGCGCCTCTTGCGGTCGCACTAGTG
>ENSMUSG00000029028.153|Lrrc47
GCTTCGATATCCGCATGCTACTTAGAGCTTGTTTCCAGGCACCGTGCTGCCGCCATGCTCCCAGGGCAGCATCTGCCTTCCACGGCTGTGCTTGGAACTGTAGTGCTGGTCGTTGTTGGCACATCTGCGCCTTGGCCAAGGAAGTTATCTATGTCCGTGTAGTCCTTTGTAGTCAGACAGATGCTTCGTGGACTGTGCCTCACACATGGCCCTGCAGGCTCCATGTCAGCGTGTCCCACTATTCATGTCCCATCTCTGTGCATCCTGACTGCGCACATCCCTCTTGCGGTCGCACTAGTG
>ENSMUSG00000029028.154|Lrrc47
GCTTCGATATCCGCATGCTAGCTTGTTTCCAGGCACCGTGCTGCCGCCATGCTCCCAGGGCAGCATCTGCCTTCCACGGCTGTGCTTGGAACTGTAGTGCTGGTCGTTGTTGGCACATCTGCGCCTTGGCCAAGGAAGTTATCTATGTCCGTGTAGTCCTTTGTAGTCAGACAGATGCTTCGTGGACTGTGCCTCACACATGGCCCTGCAGGCTCCATGTCAGCGTGTCCCACTATTCATGTCCCATCTCTGTGCATCCTGACTGCGCACATCCCATCTCCTCTTGCGGTCGCACTAGTG
>ENSMUSG00000029028.155|Lrrc47
GCTTCGATATCCGCATGCTATTCCAGGCACCGTGCTGCCGCCATGCTCCCAGGGCAGCATCTGCCTTCCACGGCTGTGCTTGGAACTGTAGTGCTGGTCGTTGTTGGCACATCTGCGCCTTGGCCAAGGAAGTTATCTATGTCCGTGTAGTCCTTTGTAGTCAGACAGATGCTTCGTGGACTGTGCCTCACACATGGCCCTGCAGGCTCCATGTCAGCGTGTCCCACTATTCATGTCCCATCTCTGTGCATCCTGACTGCGCACATCCCATCTCCGCATGCTCTTGCGGTCGCACTAGTG
>ENSMUSG00000029028.156|Lrrc47
GCTTCGATATCCGCATGCTAGCACCGTGCTGCCGCCATGCTCCCAGGGCAGCATCTGCCTTCCACGGCTGTGCTTGGAACTGTAGTGCTGGTCGTTGTTGGCACATCTGCGCCTTGGCCAAGGAAGTTATCTATGTCCGTGTAGTCCTTTGTAGTCAGACAGATGCTTCGTGGACTGTGCCTCACACATGGCCCTGCAGGCTCCATGTCAGCGTGTCCCACTATTCATGTCCCATCTCTGTGCATCCTGACTGCGCACATCCCATCTCCGCATGTGTACGCTCTTGCGGTCGCACTAGTG
>ENSMUSG00000029028.157|Lrrc47
GCTTCGATATCCGCATGCTATGCTGCCGCCATGCTCCCAGGGCAGCATCTGCCTTCCACGGCTGTGCTTGGAACTGTAGTGCTGGTCGTTGTTGGCACATCTGCGCCTTGGCCAAGGAAGTTATCTATGTCCGTGTAGTCCTTTGTAGTCAGACAGATGCTTCGTGGACTGTGCCTCACACATGGCCCTGCAGGCTCCATGTCAGCGTGTCCCACTATTCATGTCCCATCTCTGTGCATCCTGACTGCGCACATCCCATCTCCGCATGTGTACGCATCTGCTCTTGCGGTCGCACTAGTG
>ENSMUSG00000029028.158|Lrrc47
GCTTCGATATCCGCATGCTACGCCATGCTCCCAGGGCAGCATCTGCCTTCCACGGCTGTGCTTGGAACTGTAGTGCTGGTCGTTGTTGGCACATCTGCGCCTTGGCCAAGGAAGTTATCTATGTCCGTGTAGTCCTTTGTAGTCAGACAGATGCTTCGTGGACTGTGCCTCACACATGGCCCTGCAGGCTCCATGTCAGCGTGTCCCACTATTCATGTCCCATCTCTGTGCATCCTGACTGCGCACATCCCATCTCCGCATGTGTACGCATCTGTACCAGCTCTTGCGGTCGCACTAGTG
>ENSMUSG00000029028.159|Lrrc47
GCTTCGATATCCGCATGCTAGCTCCCAGGGCAGCATCTGCCTTCCACGGCTGTGCTTGGAACTGTAGTGCTGGTCGTTGTTGGCACATCTGCGCCTTGGCCAAGGAAGTTATCTATGTCCGTGTAGTCCTTTGTAGTCAGACAGATGCTTCGTGGACTGTGCCTCACACATGGCCCTGCAGGCTCCATGTCAGCGTGTCCCACTATTCATGTCCCATCTCTGTGCATCCTGACTGCGCACATCCCATCTCCGCATGTGTACGCATCTGTACCAGCACACACTCTTGCGGTCGCACTAGTG
>ENSMUSG00000029028.160|Lrrc47
GCTTCGATATCCGCATGCTAAGGGCAGCATCTGCCTTCCACGGCTGTGCTTGGAACTGTAGTGCTGGTCGTTGTTGGCACATCTGCGCCTTGGCCAAGGAAGTTATCTATGTCCGTGTAGTCCTTTGTAGTCAGACAGATGCTTCGTGGACTGTGCCTCACACATGGCCCTGCAGGCTCCATGTCAGCGTGTCCCACTATTCATGTCCCATCTCTGTGCATCCTGACTGCGCACATCCCATCTCCGCATGTGTACGCATCTGTACCAGCACACAGCTGCCCTCTTGCGGTCGCACTAGTG
>ENSMUSG00000029028.161|Lrrc47
GCTTCGATATCCGCATGCTAGCATCTGCCTTCCACGGCTGTGCTTGGAACTGTAGTGCTGGTCGTTGTTGGCACATCTGCGCCTTGGCCAAGGAAGTTATCTATGTCCGTGTAGTCCTTTGTAGTCAGACAGATGCTTCGTGGACTGTGCCTCACACATGGCCCTGCAGGCTCCATGTCAGCGTGTCCCACTATTCATGTCCCATCTCTGTGCATCCTGACTGCGCACATCCCATCTCCGCATGTGTACGCATCTGTACCAGCACACAGCTGCCATCCCTCTCTTGCGGTCGCACTAGTG
>ENSMUSG00000029028.162|Lrrc47
GCTTCGATATCCGCATGCTAGCCTTCCACGGCTGTGCTTGGAACTGTAGTGCTGGTCGTTGTTGGCACATCTGCGCCTTGGCCAAGGAAGTTATCTATGTCCGTGTAGTCCTTTGTAGTCAGACAGATGCTTCGTGGACTGTGCCTCACACATGGCCCTGCAGGCTCCATGTCAGCGTGTCCCACTATTCATGTCCCATCTCTGTGCATCCTGACTGCGCACATCCCATCTCCGCATGTGTACGCATCTGTACCAGCACACAGCTGCCATCCCTCGAGCCCTCTTGCGGTCGCACTAGTG
>ENSMUSG00000029028.163|Lrrc47
GCTTCGATATCCGCATGCTACACGGCTGTGCTTGGAACTGTAGTGCTGGTCGTTGTTGGCACATCTGCGCCTTGGCCAAGGAAGTTATCTATGTCCGTGTAGTCCTTTGTAGTCAGACAGATGCTTCGTGGACTGTGCCTCACACATGGCCCTGCAGGCTCCATGTCAGCGTGTCCCACTATTCATGTCCCATCTCTGTGCATCCTGACTGCGCACATCCCATCTCCGCATGTGTACGCATCTGTACCAGCACACAGCTGCCATCCCTCGAGCCACAGTGCTCTTGCGGTCGCACTAGTG
>ENSMUSG00000029028.164|Lrrc47
GCTTCGATATCCGCATGCTATGTGCTTGGAACTGTAGTGCTGGTCGTTGTTGGCACATCTGCGCCTTGGCCAAGGAAGTTATCTATGTCCGTGTAGTCCTTTGTAGTCAGACAGATGCTTCGTGGACTGTGCCTCACACATGGCCCTGCAGGCTCCATGTCAGCGTGTCCCACTATTCATGTCCCATCTCTGTGCATCCTGACTGCGCACATCCCATCTCCGCATGTGTACGCATCTGTACCAGCACACAGCTGCCATCCCTCGAGCCACAGTGCCTGGTCTCTTGCGGTCGCACTAGTG
>ENSMUSG00000029028.165|Lrrc47
GCTTCGATATCCGCATGCTATGGAACTGTAGTGCTGGTCGTTGTTGGCACATCTGCGCCTTGGCCAAGGAAGTTATCTATGTCCGTGTAGTCCTTTGTAGTCAGACAGATGCTTCGTGGACTGTGCCTCACACATGGCCCTGCAGGCTCCATGTCAGCGTGTCCCACTATTCATGTCCCATCTCTGTGCATCCTGACTGCGCACATCCCATCTCCGCATGTGTACGCATCTGTACCAGCACACAGCTGCCATCCCTCGAGCCACAGTGCCTGGTCCTAAGCTCTTGCGGTCGCACTAGTG
>ENSMUSG00000029028.166|Lrrc47
GCTTCGATATCCGCATGCTATGTAGTGCTGGTCGTTGTTGGCACATCTGCGCCTTGGCCAAGGAAGTTATCTATGTCCGTGTAGTCCTTTGTAGTCAGACAGATGCTTCGTGGACTGTGCCTCACACATGGCCCTGCAGGCTCCATGTCAGCGTGTCCCACTATTCATGTCCCATCTCTGTGCATCCTGACTGCGCACATCCCATCTCCGCATGTGTACGCATCTGTACCAGCACACAGCTGCCATCCCTCGAGCCACAGTGCCTGGTCCTAAGGACCCACTCTTGCGGTCGCACTAGTG
>ENSMUSG00000029028.167|Lrrc47
GCTTCGATATCCGCATGCTAGCTGGTCGTTGTTGGCACATCTGCGCCTTGGCCAAGGAAGTTATCTATGTCCGTGTAGTCCTTTGTAGTCAGACAGATGCTTCGTGGACTGTGCCTCACACATGGCCCTGCAGGCTCCATGTCAGCGTGTCCCACTATTCATGTCCCATCTCTGTGCATCCTGACTGCGCACATCCCATCTCCGCATGTGTACGCATCTGTACCAGCACACAGCTGCCATCCCTCGAGCCACAGTGCCTGGTCCTAAGGACCCAGCAGCTCTCTTGCGGTCGCACTAGTG
>ENSMUSG00000029028.168|Lrrc47
GCTTCGATATCCGCATGCTACGTTGTTGGCACATCTGCGCCTTGGCCAAGGAAGTTATCTATGTCCGTGTAGTCCTTTGTAGTCAGACAGATGCTTCGTGGACTGTGCCTCACACATGGCCCTGCAGGCTCCATGTCAGCGTGTCCCACTATTCATGTCCCATCTCTGTGCATCCTGACTGCGCACATCCCATCTCCGCATGTGTACGCATCTGTACCAGCACACAGCTGCCATCCCTCGAGCCACAGTGCCTGGTCCTAAGGACCCAGCAGCTGCACAGCTCTTGCGGTCGCACTAGTG
>ENSMUSG00000029028.169|Lrrc47
GCTTCGATATCCGCATGCTATGGCACATCTGCGCCTTGGCCAAGGAAGTTATCTATGTCCGTGTAGTCCTTTGTAGTCAGACAGATGCTTCGTGGACTGTGCCTCACACATGGCCCTGCAGGCTCCATGTCAGCGTGTCCCACTATTCATGTCCCATCTCTGTGCATCCTGACTGCGCACATCCCATCTCCGCATGTGTACGCATCTGTACCAGCACACAGCTGCCATCCCTCGAGCCACAGTGCCTGGTCCTAAGGACCCAGCAGCTGCACAGAGGACTCTCTTGCGGTCGCACTAGTG
>ENSMUSG00000029028.170|Lrrc47
GCTTCGATATCCGCATGCTAATCTGCGCCTTGGCCAAGGAAGTTATCTATGTCCGTGTAGTCCTTTGTAGTCAGACAGATGCTTCGTGGACTGTGCCTCACACATGGCCCTGCAGGCTCCATGTCAGCGTGTCCCACTATTCATGTCCCATCTCTGTGCATCCTGACTGCGCACATCCCATCTCCGCATGTGTACGCATCTGTACCAGCACACAGCTGCCATCCCTCGAGCCACAGTGCCTGGTCCTAAGGACCCAGCAGCTGCACAGAGGACTTGGTGGCTCTTGCGGTCGCACTAGTG
>ENSMUSG00000029028.171|Lrrc47
GCTTCGATATCCGCATGCTAGCCTTGGCCAAGGAAGTTATCTATGTCCGTGTAGTCCTTTGTAGTCAGACAGATGCTTCGTGGACTGTGCCTCACACATGGCCCTGCAGGCTCCATGTCAGCGTGTCCCACTATTCATGTCCCATCTCTGTGCATCCTGACTGCGCACATCCCATCTCCGCATGTGTACGCATCTGTACCAGCACACAGCTGCCATCCCTCGAGCCACAGTGCCTGGTCCTAAGGACCCAGCAGCTGCACAGAGGACTTGGTGGCCCCGTCTCTTGCGGTCGCACTAGTG
>ENSMUSG00000029028.172|Lrrc47
GCTTCGATATCCGCATGCTAGCCAAGGAAGTTATCTATGTCCGTGTAGTCCTTTGTAGTCAGACAGATGCTTCGTGGACTGTGCCTCACACATGGCCCTGCAGGCTCCATGTCAGCGTGTCCCACTATTCATGTCCCATCTCTGTGCATCCTGACTGCGCACATCCCATCTCCGCATGTGTACGCATCTGTACCAGCACACAGCTGCCATCCCTCGAGCCACAGTGCCTGGTCCTAAGGACCCAGCAGCTGCACAGAGGACTTGGTGGCCCCGTGCCTTGCTCTTGCGGTCGCACTAGTG
>ENSMUSG00000029028.173|Lrrc47
GCTTCGATATCCGCATGCTAGAAGTTATCTATGTCCGTGTAGTCCTTTGTAGTCAGACAGATGCTTCGTGGACTGTGCCTCACACATGGCCCTGCAGGCTCCATGTCAGCGTGTCCCACTATTCATGTCCCATCTCTGTGCATCCTGACTGCGCACATCCCATCTCCGCATGTGTACGCATCTGTACCAGCACACAGCTGCCATCCCTCGAGCCACAGTGCCTGGTCCTAAGGACCCAGCAGCTGCACAGAGGACTTGGTGGCCCCGTGCCTTGCCATCTCTCTTGCGGTCGCACTAGTG
>ENSMUSG00000029028.174|Lrrc47
GCTTCGATATCCGCATGCTAATCTATGTCCGTGTAGTCCTTTGTAGTCAGACAGATGCTTCGTGGACTGTGCCTCACACATGGCCCTGCAGGCTCCATGTCAGCGTGTCCCACTATTCATGTCCCATCTCTGTGCATCCTGACTGCGCACATCCCATCTCCGCATGTGTACGCATCTGTACCAGCACACAGCTGCCATCCCTCGAGCCACAGTGCCTGGTCCTAAGGACCCAGCAGCTGCACAGAGGACTTGGTGGCCCCGTGCCTTGCCATCTGGCTGACTCTTGCGGTCGCACTAGTG
>ENSMUSG00000029028.175|Lrrc47
GCTTCGATATCCGCATGCTAGTCCGTGTAGTCCTTTGTAGTCAGACAGATGCTTCGTGGACTGTGCCTCACACATGGCCCTGCAGGCTCCATGTCAGCGTGTCCCACTATTCATGTCCCATCTCTGTGCATCCTGACTGCGCACATCCCATCTCCGCATGTGTACGCATCTGTACCAGCACACAGCTGCCATCCCTCGAGCCACAGTGCCTGGTCCTAAGGACCCAGCAGCTGCACAGAGGACTTGGTGGCCCCGTGCCTTGCCATCTGGCTGAGAAGAGCTCTTGCGGTCGCACTAGTG
>ENSMUSG00000029028.176|Lrrc47
GCTTCGATATCCGCATGCTAGTAGTCCTTTGTAGTCAGACAGATGCTTCGTGGACTGTGCCTCACACATGGCCCTGCAGGCTCCATGTCAGCGTGTCCCACTATTCATGTCCCATCTCTGTGCATCCTGACTGCGCACATCCCATCTCCGCATGTGTACGCATCTGTACCAGCACACAGCTGCCATCCCTCGAGCCACAGTGCCTGGTCCTAAGGACCCAGCAGCTGCACAGAGGACTTGGTGGCCCCGTGCCTTGCCATCTGGCTGAGAAGAGAACCAGCTCTTGCGGTCGCACTAGTG
>ENSMUSG00000029028.177|Lrrc47
GCTTCGATATCCGCATGCTACTTTGTAGTCAGACAGATGCTTCGTGGACTGTGCCTCACACATGGCCCTGCAGGCTCCATGTCAGCGTGTCCCACTATTCATGTCCCATCTCTGTGCATCCTGACTGCGCACATCCCATCTCCGCATGTGTACGCATCTGTACCAGCACACAGCTGCCATCCCTCGAGCCACAGTGCCTGGTCCTAAGGACCCAGCAGCTGCACAGAGGACTTGGTGGCCCCGTGCCTTGCCATCTGGCTGAGAAGAGAACCAGACCCTCCTCTTGCGGTCGCACTAGTG
>ENSMUSG00000029028.178|Lrrc47
GCTTCGATATCCGCATGCTAAGTCAGACAGATGCTTCGTGGACTGTGCCTCACACATGGCCCTGCAGGCTCCATGTCAGCGTGTCCCACTATTCATGTCCCATCTCTGTGCATCCTGACTGCGCACATCCCATCTCCGCATGTGTACGCATCTGTACCAGCACACAGCTGCCATCCCTCGAGCCACAGTGCCTGGTCCTAAGGACCCAGCAGCTGCACAGAGGACTTGGTGGCCCCGTGCCTTGCCATCTGGCTGAGAAGAGAACCAGACCCTCAGCCTTCTCTTGCGGTCGCACTAGTG
>ENSMUSG00000029028.179|Lrrc47
GCTTCGATATCCGCATGCTAACAGATGCTTCGTGGACTGTGCCTCACACATGGCCCTGCAGGCTCCATGTCAGCGTGTCCCACTATTCATGTCCCATCTCTGTGCATCCTGACTGCGCACATCCCATCTCCGCATGTGTACGCATCTGTACCAGCACACAGCTGCCATCCCTCGAGCCACAGTGCCTGGTCCTAAGGACCCAGCAGCTGCACAGAGGACTTGGTGGCCCCGTGCCTTGCCATCTGGCTGAGAAGAGAACCAGACCCTCAGCCTTCCCCCTCTCTTGCGGTCGCACTAGTG
>ENSMUSG00000029028.180|Lrrc47
GCTTCGATATCCGCATGCTAGCTTCGTGGACTGTGCCTCACACATGGCCCTGCAGGCTCCATGTCAGCGTGTCCCACTATTCATGTCCCATCTCTGTGCATCCTGACTGCGCACATCCCATCTCCGCATGTGTACGCATCTGTACCAGCACACAGCTGCCATCCCTCGAGCCACAGTGCCTGGTCCTAAGGACCCAGCAGCTGCACAGAGGACTTGGTGGCCCCGTGCCTTGCCATCTGGCTGAGAAGAGAACCAGACCCTCAGCCTTCCCCCTCGACACCTCTTGCGGTCGCACTAGTG
>ENSMUSG00000029028.181|Lrrc47
GCTTCGATATCCGCATGCTATGGACTGTGCCTCACACATGGCCCTGCAGGCTCCATGTCAGCGTGTCCCACTATTCATGTCCCATCTCTGTGCATCCTGACTGCGCACATCCCATCTCCGCATGTGTACGCATCTGTACCAGCACACAGCTGCCATCCCTCGAGCCACAGTGCCTGGTCCTAAGGACCCAGCAGCTGCACAGAGGACTTGGTGGCCCCGTGCCTTGCCATCTGGCTGAGAAGAGAACCAGACCCTCAGCCTTCCCCCTCGACACCTTCTCCTCTTGCGGTCGCACTAGTG
>ENSMUSG00000029028.182|Lrrc47
GCTTCGATATCCGCATGCTAGTGCCTCACACATGGCCCTGCAGGCTCCATGTCAGCGTGTCCCACTATTCATGTCCCATCTCTGTGCATCCTGACTGCGCACATCCCATCTCCGCATGTGTACGCATCTGTACCAGCACACAGCTGCCATCCCTCGAGCCACAGTGCCTGGTCCTAAGGACCCAGCAGCTGCACAGAGGACTTGGTGGCCCCGTGCCTTGCCATCTGGCTGAGAAGAGAACCAGACCCTCAGCCTTCCCCCTCGACACCTTCTCGTTGGTCTCTTGCGGTCGCACTAGTG
>ENSMUSG00000029028.183|Lrrc47
GCTTCGATATCCGCATGCTACACACATGGCCCTGCAGGCTCCATGTCAGCGTGTCCCACTATTCATGTCCCATCTCTGTGCATCCTGACTGCGCACATCCCATCTCCGCATGTGTACGCATCTGTACCAGCACACAGCTGCCATCCCTCGAGCCACAGTGCCTGGTCCTAAGGACCCAGCAGCTGCACAGAGGACTTGGTGGCCCCGTGCCTTGCCATCTGGCTGAGAAGAGAACCAGACCCTCAGCCTTCCCCCTCGACACCTTCTCGTTGGTGACCTCCTCTTGCGGTCGCACTAGTG
>ENSMUSG00000029028.184|Lrrc47
GCTTCGATATCCGCATGCTATGGCCCTGCAGGCTCCATGTCAGCGTGTCCCACTATTCATGTCCCATCTCTGTGCATCCTGACTGCGCACATCCCATCTCCGCATGTGTACGCATCTGTACCAGCACACAGCTGCCATCCCTCGAGCCACAGTGCCTGGTCCTAAGGACCCAGCAGCTGCACAGAGGACTTGGTGGCCCCGTGCCTTGCCATCTGGCTGAGAAGAGAACCAGACCCTCAGCCTTCCCCCTCGACACCTTCTCGTTGGTGACCTCTGACCTCTCTTGCGGTCGCACTAGTG
>ENSMUSG00000029028.185|Lrrc47
GCTTCGATATCCGCATGCTATGCAGGCTCCATGTCAGCGTGTCCCACTATTCATGTCCCATCTCTGTGCATCCTGACTGCGCACATCCCATCTCCGCATGTGTACGCATCTGTACCAGCACACAGCTGCCATCCCTCGAGCCACAGTGCCTGGTCCTAAGGACCCAGCAGCTGCACAGAGGACTTGGTGGCCCCGTGCCTTGCCATCTGGCTGAGAAGAGAACCAGACCCTCAGCCTTCCCCCTCGACACCTTCTCGTTGGTGACCTCTGACCTTAAAGGCTCTTGCGGTCGCACTAGTG
>ENSMUSG00000029028.186|Lrrc47
GCTTCGATATCCGCATGCTACTCCATGTCAGCGTGTCCCACTATTCATGTCCCATCTCTGTGCATCCTGACTGCGCACATCCCATCTCCGCATGTGTACGCATCTGTACCAGCACACAGCTGCCATCCCTCGAGCCACAGTGCCTGGTCCTAAGGACCCAGCAGCTGCACAGAGGACTTGGTGGCCCCGTGCCTTGCCATCTGGCTGAGAAGAGAACCAGACCCTCAGCCTTCCCCCTCGACACCTTCTCGTTGGTGACCTCTGACCTTAAAGGACCATTCTCTTGCGGTCGCACTAGTG
>ENSMUSG00000029028.187|Lrrc47
GCTTCGATATCCGCATGCTAGTCAGCGTGTCCCACTATTCATGTCCCATCTCTGTGCATCCTGACTGCGCACATCCCATCTCCGCATGTGTACGCATCTGTACCAGCACACAGCTGCCATCCCTCGAGCCACAGTGCCTGGTCCTAAGGACCCAGCAGCTGCACAGAGGACTTGGTGGCCCCGTGCCTTGCCATCTGGCTGAGAAGAGAACCAGACCCTCAGCCTTCCCCCTCGACACCTTCTCGTTGGTGACCTCTGACCTTAAAGGACCATTTCTACCCTCTTGCGGTCGCACTAGTG
>ENSMUSG00000029028.188|Lrrc47
GCTTCGATATCCGCATGCTAGTGTCCCACTATTCATGTCCCATCTCTGTGCATCCTGACTGCGCACATCCCATCTCCGCATGTGTACGCATCTGTACCAGCACACAGCTGCCATCCCTCGAGCCACAGTGCCTGGTCCTAAGGACCCAGCAGCTGCACAGAGGACTTGGTGGCCCCGTGCCTTGCCATCTGGCTGAGAAGAGAACCAGACCCTCAGCCTTCCCCCTCGACACCTTCTCGTTGGTGACCTCTGACCTTAAAGGACCATTTCTACCTTCTGTCTCTTGCGGTCGCACTAGTG
>ENSMUSG00000029028.189|Lrrc47
GCTTCGATATCCGCATGCTACACTATTCATGTCCCATCTCTGTGCATCCTGACTGCGCACATCCCATCTCCGCATGTGTACGCATCTGTACCAGCACACAGCTGCCATCCCTCGAGCCACAGTGCCTGGTCCTAAGGACCCAGCAGCTGCACAGAGGACTTGGTGGCCCCGTGCCTTGCCATCTGGCTGAGAAGAGAACCAGACCCTCAGCCTTCCCCCTCGACACCTTCTCGTTGGTGACCTCTGACCTTAAAGGACCATTTCTACCTTCTGTAAAAGACTCTTGCGGTCGCACTAGTG
>ENSMUSG00000029028.190|Lrrc47
GCTTCGATATCCGCATGCTATCATGTCCCATCTCTGTGCATCCTGACTGCGCACATCCCATCTCCGCATGTGTACGCATCTGTACCAGCACACAGCTGCCATCCCTCGAGCCACAGTGCCTGGTCCTAAGGACCCAGCAGCTGCACAGAGGACTTGGTGGCCCCGTGCCTTGCCATCTGGCTGAGAAGAGAACCAGACCCTCAGCCTTCCCCCTCGACACCTTCTCGTTGGTGACCTCTGACCTTAAAGGACCATTTCTACCTTCTGTAAAAGAACACCTCTCTTGCGGTCGCACTAGTG
>ENSMUSG00000029028.191|Lrrc47
GCTTCGATATCCGCATGCTACCCATCTCTGTGCATCCTGACTGCGCACATCCCATCTCCGCATGTGTACGCATCTGTACCAGCACACAGCTGCCATCCCTCGAGCCACAGTGCCTGGTCCTAAGGACCCAGCAGCTGCACAGAGGACTTGGTGGCCCCGTGCCTTGCCATCTGGCTGAGAAGAGAACCAGACCCTCAGCCTTCCCCCTCGACACCTTCTCGTTGGTGACCTCTGACCTTAAAGGACCATTTCTACCTTCTGTAAAAGAACACCTGTTTGGCTCTTGCGGTCGCACTAGTG
>ENSMUSG00000029028.192|Lrrc47
GCTTCGATATCCGCATGCTATCTGTGCATCCTGACTGCGCACATCCCATCTCCGCATGTGTACGCATCTGTACCAGCACACAGCTGCCATCCCTCGAGCCACAGTGCCTGGTCCTAAGGACCCAGCAGCTGCACAGAGGACTTGGTGGCCCCGTGCCTTGCCATCTGGCTGAGAAGAGAACCAGACCCTCAGCCTTCCCCCTCGACACCTTCTCGTTGGTGACCTCTGACCTTAAAGGACCATTTCTACCTTCTGTAAAAGAACACCTGTTTGGGGTTGCCTCTTGCGGTCGCACTAGTG
>ENSMUSG00000029028.193|Lrrc47
GCTTCGATATCCGCATGCTACATCCTGACTGCGCACATCCCATCTCCGCATGTGTACGCATCTGTACCAGCACACAGCTGCCATCCCTCGAGCCACAGTGCCTGGTCCTAAGGACCCAGCAGCTGCACAGAGGACTTGGTGGCCCCGTGCCTTGCCATCTGGCTGAGAAGAGAACCAGACCCTCAGCCTTCCCCCTCGACACCTTCTCGTTGGTGACCTCTGACCTTAAAGGACCATTTCTACCTTCTGTAAAAGAACACCTGTTTGGGGTTGCGTGCGGCTCTTGCGGTCGCACTAGTG
>ENSMUSG00000029028.194|Lrrc47
GCTTCGATATCCGCATGCTAGACTGCGCACATCCCATCTCCGCATGTGTACGCATCTGTACCAGCACACAGCTGCCATCCCTCGAGCCACAGTGCCTGGTCCTAAGGACCCAGCAGCTGCACAGAGGACTTGGTGGCCCCGTGCCTTGCCATCTGGCTGAGAAGAGAACCAGACCCTCAGCCTTCCCCCTCGACACCTTCTCGTTGGTGACCTCTGACCTTAAAGGACCATTTCTACCTTCTGTAAAAGAACACCTGTTTGGGGTTGCGTGCGGCTTTCACTCTTGCGGTCGCACTAGTG
>ENSMUSG00000029028.195|Lrrc47
GCTTCGATATCCGCATGCTAGCACATCCCATCTCCGCATGTGTACGCATCTGTACCAGCACACAGCTGCCATCCCTCGAGCCACAGTGCCTGGTCCTAAGGACCCAGCAGCTGCACAGAGGACTTGGTGGCCCCGTGCCTTGCCATCTGGCTGAGAAGAGAACCAGACCCTCAGCCTTCCCCCTCGACACCTTCTCGTTGGTGACCTCTGACCTTAAAGGACCATTTCTACCTTCTGTAAAAGAACACCTGTTTGGGGTTGCGTGCGGCTTTCATCCTAACTCTTGCGGTCGCACTAGTG
>ENSMUSG00000029028.196|Lrrc47
GCTTCGATATCCGCATGCTACCCATCTCCGCATGTGTACGCATCTGTACCAGCACACAGCTGCCATCCCTCGAGCCACAGTGCCTGGTCCTAAGGACCCAGCAGCTGCACAGAGGACTTGGTGGCCCCGTGCCTTGCCATCTGGCTGAGAAGAGAACCAGACCCTCAGCCTTCCCCCTCGACACCTTCTCGTTGGTGACCTCTGACCTTAAAGGACCATTTCTACCTTCTGTAAAAGAACACCTGTTTGGGGTTGCGTGCGGCTTTCATCCTAAGGCCGTCTCTTGCGGTCGCACTAGTG
>ENSMUSG00000029028.197|Lrrc47
GCTTCGATATCCGCATGCTATCCGCATGTGTACGCATCTGTACCAGCACACAGCTGCCATCCCTCGAGCCACAGTGCCTGGTCCTAAGGACCCAGCAGCTGCACAGAGGACTTGGTGGCCCCGTGCCTTGCCATCTGGCTGAGAAGAGAACCAGACCCTCAGCCTTCCCCCTCGACACCTTCTCGTTGGTGACCTCTGACCTTAAAGGACCATTTCTACCTTCTGTAAAAGAACACCTGTTTGGGGTTGCGTGCGGCTTTCATCCTAAGGCCGTGCGAGACTCTTGCGGTCGCACTAGTG
>ENSMUSG00000029028.198|Lrrc47
GCTTCGATATCCGCATGCTATGTGTACGCATCTGTACCAGCACACAGCTGCCATCCCTCGAGCCACAGTGCCTGGTCCTAAGGACCCAGCAGCTGCACAGAGGACTTGGTGGCCCCGTGCCTTGCCATCTGGCTGAGAAGAGAACCAGACCCTCAGCCTTCCCCCTCGACACCTTCTCGTTGGTGACCTCTGACCTTAAAGGACCATTTCTACCTTCTGTAAAAGAACACCTGTTTGGGGTTGCGTGCGGCTTTCATCCTAAGGCCGTGCGAGAGCCGTTCTCTTGCGGTCGCACTAGTG
>ENSMUSG00000029028.199|Lrrc47
GCTTCGATATCCGCATGCTACGCATCTGTACCAGCACACAGCTGCCATCCCTCGAGCCACAGTGCCTGGTCCTAAGGACCCAGCAGCTGCACAGAGGACTTGGTGGCCCCGTGCCTTGCCATCTGGCTGAGAAGAGAACCAGACCCTCAGCCTTCCCCCTCGACACCTTCTCGTTGGTGACCTCTGACCTTAAAGGACCATTTCTACCTTCTGTAAAAGAACACCTGTTTGGGGTTGCGTGCGGCTTTCATCCTAAGGCCGTGCGAGAGCCGTTAGCTGTCTCTTGCGGTCGCACTAGTG
>ENSMUSG00000029028.200|Lrrc47
GCTTCGATATCCGCATGCTATGTACCAGCACACAGCTGCCATCCCTCGAGCCACAGTGCCTGGTCCTAAGGACCCAGCAGCTGCACAGAGGACTTGGTGGCCCCGTGCCTTGCCATCTGGCTGAGAAGAGAACCAGACCCTCAGCCTTCCCCCTCGACACCTTCTCGTTGGTGACCTCTGACCTTAAAGGACCATTTCTACCTTCTGTAAAAGAACACCTGTTTGGGGTTGCGTGCGGCTTTCATCCTAAGGCCGTGCGAGAGCCGTTAGCTGTCAGAACCTCTTGCGGTCGCACTAGTG
>ENSMUSG00000029028.201|Lrrc47
GCTTCGATATCCGCATGCTAAGCACACAGCTGCCATCCCTCGAGCCACAGTGCCTGGTCCTAAGGACCCAGCAGCTGCACAGAGGACTTGGTGGCCCCGTGCCTTGCCATCTGGCTGAGAAGAGAACCAGACCCTCAGCCTTCCCCCTCGACACCTTCTCGTTGGTGACCTCTGACCTTAAAGGACCATTTCTACCTTCTGTAAAAGAACACCTGTTTGGGGTTGCGTGCGGCTTTCATCCTAAGGCCGTGCGAGAGCCGTTAGCTGTCAGAACTAGTGACTCTTGCGGTCGCACTAGTG
>ENSMUSG00000029028.202|Lrrc47
GCTTCGATATCCGCATGCTACAGCTGCCATCCCTCGAGCCACAGTGCCTGGTCCTAAGGACCCAGCAGCTGCACAGAGGACTTGGTGGCCCCGTGCCTTGCCATCTGGCTGAGAAGAGAACCAGACCCTCAGCCTTCCCCCTCGACACCTTCTCGTTGGTGACCTCTGACCTTAAAGGACCATTTCTACCTTCTGTAAAAGAACACCTGTTTGGGGTTGCGTGCGGCTTTCATCCTAAGGCCGTGCGAGAGCCGTTAGCTGTCAGAACTAGTGAAGCTCCCTCTTGCGGTCGCACTAGTG
>ENSMUSG00000029028.203|Lrrc47
GCTTCGATATCCGCATGCTACCATCCCTCGAGCCACAGTGCCTGGTCCTAAGGACCCAGCAGCTGCACAGAGGACTTGGTGGCCCCGTGCCTTGCCATCTGGCTGAGAAGAGAACCAGACCCTCAGCCTTCCCCCTCGACACCTTCTCGTTGGTGACCTCTGACCTTAAAGGACCATTTCTACCTTCTGTAAAAGAACACCTGTTTGGGGTTGCGTGCGGCTTTCATCCTAAGGCCGTGCGAGAGCCGTTAGCTGTCAGAACTAGTGAAGCTCCAGGCTCCTCTTGCGGTCGCACTAGTG
>ENSMUSG00000029028.204|Lrrc47
GCTTCGATATCCGCATGCTACTCGAGCCACAGTGCCTGGTCCTAAGGACCCAGCAGCTGCACAGAGGACTTGGTGGCCCCGTGCCTTGCCATCTGGCTGAGAAGAGAACCAGACCCTCAGCCTTCCCCCTCGACACCTTCTCGTTGGTGACCTCTGACCTTAAAGGACCATTTCTACCTTCTGTAAAAGAACACCTGTTTGGGGTTGCGTGCGGCTTTCATCCTAAGGCCGTGCGAGAGCCGTTAGCTGTCAGAACTAGTGAAGCTCCAGGCTCCTCGTGCTCTTGCGGTCGCACTAGTG
>ENSMUSG00000029028.205|Lrrc47
GCTTCGATATCCGCATGCTACCACAGTGCCTGGTCCTAAGGACCCAGCAGCTGCACAGAGGACTTGGTGGCCCCGTGCCTTGCCATCTGGCTGAGAAGAGAACCAGACCCTCAGCCTTCCCCCTCGACACCTTCTCGTTGGTGACCTCTGACCTTAAAGGACCATTTCTACCTTCTGTAAAAGAACACCTGTTTGGGGTTGCGTGCGGCTTTCATCCTAAGGCCGTGCGAGAGCCGTTAGCTGTCAGAACTAGTGAAGCTCCAGGCTCCTCGTGGCAGACCTCTTGCGGTCGCACTAGTG
>ENSMUSG00000029028.206|Lrrc47
GCTTCGATATCCGCATGCTATGCCTGGTCCTAAGGACCCAGCAGCTGCACAGAGGACTTGGTGGCCCCGTGCCTTGCCATCTGGCTGAGAAGAGAACCAGACCCTCAGCCTTCCCCCTCGACACCTTCTCGTTGGTGACCTCTGACCTTAAAGGACCATTTCTACCTTCTGTAAAAGAACACCTGTTTGGGGTTGCGTGCGGCTTTCATCCTAAGGCCGTGCGAGAGCCGTTAGCTGTCAGAACTAGTGAAGCTCCAGGCTCCTCGTGGCAGACCCTGGACTCTTGCGGTCGCACTAGTG
>ENSMUSG00000029028.207|Lrrc47
GCTTCGATATCCGCATGCTAGTCCTAAGGACCCAGCAGCTGCACAGAGGACTTGGTGGCCCCGTGCCTTGCCATCTGGCTGAGAAGAGAACCAGACCCTCAGCCTTCCCCCTCGACACCTTCTCGTTGGTGACCTCTGACCTTAAAGGACCATTTCTACCTTCTGTAAAAGAACACCTGTTTGGGGTTGCGTGCGGCTTTCATCCTAAGGCCGTGCGAGAGCCGTTAGCTGTCAGAACTAGTGAAGCTCCAGGCTCCTCGTGGCAGACCCTGGACAACGCCTCTTGCGGTCGCACTAGTG
>ENSMUSG00000029028.208|Lrrc47
GCTTCGATATCCGCATGCTAAGGACCCAGCAGCTGCACAGAGGACTTGGTGGCCCCGTGCCTTGCCATCTGGCTGAGAAGAGAACCAGACCCTCAGCCTTCCCCCTCGACACCTTCTCGTTGGTGACCTCTGACCTTAAAGGACCATTTCTACCTTCTGTAAAAGAACACCTGTTTGGGGTTGCGTGCGGCTTTCATCCTAAGGCCGTGCGAGAGCCGTTAGCTGTCAGAACTAGTGAAGCTCCAGGCTCCTCGTGGCAGACCCTGGACAACGCTGGTAGCTCTTGCGGTCGCACTAGTG
>ENSMUSG00000029028.209|Lrrc47
GCTTCGATATCCGCATGCTACAGCAGCTGCACAGAGGACTTGGTGGCCCCGTGCCTTGCCATCTGGCTGAGAAGAGAACCAGACCCTCAGCCTTCCCCCTCGACACCTTCTCGTTGGTGACCTCTGACCTTAAAGGACCATTTCTACCTTCTGTAAAAGAACACCTGTTTGGGGTTGCGTGCGGCTTTCATCCTAAGGCCGTGCGAGAGCCGTTAGCTGTCAGAACTAGTGAAGCTCCAGGCTCCTCGTGGCAGACCCTGGACAACGCTGGTAGCTGTTCCTCTTGCGGTCGCACTAGTG
>ENSMUSG00000029028.210|Lrrc47
GCTTCGATATCCGCATGCTACTGCACAGAGGACTTGGTGGCCCCGTGCCTTGCCATCTGGCTGAGAAGAGAACCAGACCCTCAGCCTTCCCCCTCGACACCTTCTCGTTGGTGACCTCTGACCTTAAAGGACCATTTCTACCTTCTGTAAAAGAACACCTGTTTGGGGTTGCGTGCGGCTTTCATCCTAAGGCCGTGCGAGAGCCGTTAGCTGTCAGAACTAGTGAAGCTCCAGGCTCCTCGTGGCAGACCCTGGACAACGCTGGTAGCTGTTCTCCATGCTCTTGCGGTCGCACTAGTG
>ENSMUSG00000029028.211|Lrrc47
GCTTCGATATCCGCATGCTAAGAGGACTTGGTGGCCCCGTGCCTTGCCATCTGGCTGAGAAGAGAACCAGACCCTCAGCCTTCCCCCTCGACACCTTCTCGTTGGTGACCTCTGACCTTAAAGGACCATTTCTACCTTCTGTAAAAGAACACCTGTTTGGGGTTGCGTGCGGCTTTCATCCTAAGGCCGTGCGAGAGCCGTTAGCTGTCAGAACTAGTGAAGCTCCAGGCTCCTCGTGGCAGACCCTGGACAACGCTGGTAGCTGTTCTCCATGAGACACCTCTTGCGGTCGCACTAGTG
>ENSMUSG00000029028.212|Lrrc47
GCTTCGATATCCGCATGCTACTTGGTGGCCCCGTGCCTTGCCATCTGGCTGAGAAGAGAACCAGACCCTCAGCCTTCCCCCTCGACACCTTCTCGTTGGTGACCTCTGACCTTAAAGGACCATTTCTACCTTCTGTAAAAGAACACCTGTTTGGGGTTGCGTGCGGCTTTCATCCTAAGGCCGTGCGAGAGCCGTTAGCTGTCAGAACTAGTGAAGCTCCAGGCTCCTCGTGGCAGACCCTGGACAACGCTGGTAGCTGTTCTCCATGAGACACGGCTGCCTCTTGCGGTCGCACTAGTG
>ENSMUSG00000029028.213|Lrrc47
GCTTCGATATCCGCATGCTAGGCCCCGTGCCTTGCCATCTGGCTGAGAAGAGAACCAGACCCTCAGCCTTCCCCCTCGACACCTTCTCGTTGGTGACCTCTGACCTTAAAGGACCATTTCTACCTTCTGTAAAAGAACACCTGTTTGGGGTTGCGTGCGGCTTTCATCCTAAGGCCGTGCGAGAGCCGTTAGCTGTCAGAACTAGTGAAGCTCCAGGCTCCTCGTGGCAGACCCTGGACAACGCTGGTAGCTGTTCTCCATGAGACACGGCTGCTCACAGCTCTTGCGGTCGCACTAGTG
>ENSMUSG00000029028.214|Lrrc47
GCTTCGATATCCGCATGCTAGTGCCTTGCCATCTGGCTGAGAAGAGAACCAGACCCTCAGCCTTCCCCCTCGACACCTTCTCGTTGGTGACCTCTGACCTTAAAGGACCATTTCTACCTTCTGTAAAAGAACACCTGTTTGGGGTTGCGTGCGGCTTTCATCCTAAGGCCGTGCGAGAGCCGTTAGCTGTCAGAACTAGTGAAGCTCCAGGCTCCTCGTGGCAGACCCTGGACAACGCTGGTAGCTGTTCTCCATGAGACACGGCTGCTCACAGGTCCCTCTCTTGCGGTCGCACTAGTG
>ENSMUSG00000029028.215|Lrrc47
GCTTCGATATCCGCATGCTATGCCATCTGGCTGAGAAGAGAACCAGACCCTCAGCCTTCCCCCTCGACACCTTCTCGTTGGTGACCTCTGACCTTAAAGGACCATTTCTACCTTCTGTAAAAGAACACCTGTTTGGGGTTGCGTGCGGCTTTCATCCTAAGGCCGTGCGAGAGCCGTTAGCTGTCAGAACTAGTGAAGCTCCAGGCTCCTCGTGGCAGACCCTGGACAACGCTGGTAGCTGTTCTCCATGAGACACGGCTGCTCACAGGTCCCTTTGAGTCTCTTGCGGTCGCACTAGTG
>ENSMUSG00000029028.216|Lrrc47
GCTTCGATATCCGCATGCTACTGGCTGAGAAGAGAACCAGACCCTCAGCCTTCCCCCTCGACACCTTCTCGTTGGTGACCTCTGACCTTAAAGGACCATTTCTACCTTCTGTAAAAGAACACCTGTTTGGGGTTGCGTGCGGCTTTCATCCTAAGGCCGTGCGAGAGCCGTTAGCTGTCAGAACTAGTGAAGCTCCAGGCTCCTCGTGGCAGACCCTGGACAACGCTGGTAGCTGTTCTCCATGAGACACGGCTGCTCACAGGTCCCTTTGAGTGGCTGTCTCTTGCGGTCGCACTAGTG
>ENSMUSG00000029028.217|Lrrc47
GCTTCGATATCCGCATGCTAGAGAAGAGAACCAGACCCTCAGCCTTCCCCCTCGACACCTTCTCGTTGGTGACCTCTGACCTTAAAGGACCATTTCTACCTTCTGTAAAAGAACACCTGTTTGGGGTTGCGTGCGGCTTTCATCCTAAGGCCGTGCGAGAGCCGTTAGCTGTCAGAACTAGTGAAGCTCCAGGCTCCTCGTGGCAGACCCTGGACAACGCTGGTAGCTGTTCTCCATGAGACACGGCTGCTCACAGGTCCCTTTGAGTGGCTGTGGCAAGCTCTTGCGGTCGCACTAGTG
>ENSMUSG00000029028.218|Lrrc47
GCTTCGATATCCGCATGCTAAGAACCAGACCCTCAGCCTTCCCCCTCGACACCTTCTCGTTGGTGACCTCTGACCTTAAAGGACCATTTCTACCTTCTGTAAAAGAACACCTGTTTGGGGTTGCGTGCGGCTTTCATCCTAAGGCCGTGCGAGAGCCGTTAGCTGTCAGAACTAGTGAAGCTCCAGGCTCCTCGTGGCAGACCCTGGACAACGCTGGTAGCTGTTCTCCATGAGACACGGCTGCTCACAGGTCCCTTTGAGTGGCTGTGGCAAGTACTCACTCTTGCGGTCGCACTAGTG
>ENSMUSG00000029028.219|Lrrc47
GCTTCGATATCCGCATGCTAAGACCCTCAGCCTTCCCCCTCGACACCTTCTCGTTGGTGACCTCTGACCTTAAAGGACCATTTCTACCTTCTGTAAAAGAACACCTGTTTGGGGTTGCGTGCGGCTTTCATCCTAAGGCCGTGCGAGAGCCGTTAGCTGTCAGAACTAGTGAAGCTCCAGGCTCCTCGTGGCAGACCCTGGACAACGCTGGTAGCTGTTCTCCATGAGACACGGCTGCTCACAGGTCCCTTTGAGTGGCTGTGGCAAGTACTCACCTACTCTCTTGCGGTCGCACTAGTG
>ENSMUSG00000029028.220|Lrrc47
GCTTCGATATCCGCATGCTATCAGCCTTCCCCCTCGACACCTTCTCGTTGGTGACCTCTGACCTTAAAGGACCATTTCTACCTTCTGTAAAAGAACACCTGTTTGGGGTTGCGTGCGGCTTTCATCCTAAGGCCGTGCGAGAGCCGTTAGCTGTCAGAACTAGTGAAGCTCCAGGCTCCTCGTGGCAGACCCTGGACAACGCTGGTAGCTGTTCTCCATGAGACACGGCTGCTCACAGGTCCCTTTGAGTGGCTGTGGCAAGTACTCACCTACTAAGTGTCTCTTGCGGTCGCACTAGTG
>ENSMUSG00000029028.221|Lrrc47
GCTTCGATATCCGCATGCTATTCCCCCTCGACACCTTCTCGTTGGTGACCTCTGACCTTAAAGGACCATTTCTACCTTCTGTAAAAGAACACCTGTTTGGGGTTGCGTGCGGCTTTCATCCTAAGGCCGTGCGAGAGCCGTTAGCTGTCAGAACTAGTGAAGCTCCAGGCTCCTCGTGGCAGACCCTGGACAACGCTGGTAGCTGTTCTCCATGAGACACGGCTGCTCACAGGTCCCTTTGAGTGGCTGTGGCAAGTACTCACCTACTAAGTGTTTAGGGCTCTTGCGGTCGCACTAGTG
>ENSMUSG00000029028.222|Lrrc47
GCTTCGATATCCGCATGCTACTCGACACCTTCTCGTTGGTGACCTCTGACCTTAAAGGACCATTTCTACCTTCTGTAAAAGAACACCTGTTTGGGGTTGCGTGCGGCTTTCATCCTAAGGCCGTGCGAGAGCCGTTAGCTGTCAGAACTAGTGAAGCTCCAGGCTCCTCGTGGCAGACCCTGGACAACGCTGGTAGCTGTTCTCCATGAGACACGGCTGCTCACAGGTCCCTTTGAGTGGCTGTGGCAAGTACTCACCTACTAAGTGTTTAGGGTGGAGCCTCTTGCGGTCGCACTAGTG
>ENSMUSG00000029028.223|Lrrc47
GCTTCGATATCCGCATGCTAACCTTCTCGTTGGTGACCTCTGACCTTAAAGGACCATTTCTACCTTCTGTAAAAGAACACCTGTTTGGGGTTGCGTGCGGCTTTCATCCTAAGGCCGTGCGAGAGCCGTTAGCTGTCAGAACTAGTGAAGCTCCAGGCTCCTCGTGGCAGACCCTGGACAACGCTGGTAGCTGTTCTCCATGAGACACGGCTGCTCACAGGTCCCTTTGAGTGGCTGTGGCAAGTACTCACCTACTAAGTGTTTAGGGTGGAGCTATCCTCTCTTGCGGTCGCACTAGTG
>ENSMUSG00000029028.224|Lrrc47
GCTTCGATATCCGCATGCTATCGTTGGTGACCTCTGACCTTAAAGGACCATTTCTACCTTCTGTAAAAGAACACCTGTTTGGGGTTGCGTGCGGCTTTCATCCTAAGGCCGTGCGAGAGCCGTTAGCTGTCAGAACTAGTGAAGCTCCAGGCTCCTCGTGGCAGACCCTGGACAACGCTGGTAGCTGTTCTCCATGAGACACGGCTGCTCACAGGTCCCTTTGAGTGGCTGTGGCAAGTACTCACCTACTAAGTGTTTAGGGTGGAGCTATCCTGTGCTCCTCTTGCGGTCGCACTAGTG
>ENSMUSG00000029028.225|Lrrc47
GCTTCGATATCCGCATGCTAGTGACCTCTGACCTTAAAGGACCATTTCTACCTTCTGTAAAAGAACACCTGTTTGGGGTTGCGTGCGGCTTTCATCCTAAGGCCGTGCGAGAGCCGTTAGCTGTCAGAACTAGTGAAGCTCCAGGCTCCTCGTGGCAGACCCTGGACAACGCTGGTAGCTGTTCTCCATGAGACACGGCTGCTCACAGGTCCCTTTGAGTGGCTGTGGCAAGTACTCACCTACTAAGTGTTTAGGGTGGAGCTATCCTGTGCTCACCCTGCTCTTGCGGTCGCACTAGTG
>ENSMUSG00000029028.226|Lrrc47
GCTTCGATATCCGCATGCTATCTGACCTTAAAGGACCATTTCTACCTTCTGTAAAAGAACACCTGTTTGGGGTTGCGTGCGGCTTTCATCCTAAGGCCGTGCGAGAGCCGTTAGCTGTCAGAACTAGTGAAGCTCCAGGCTCCTCGTGGCAGACCCTGGACAACGCTGGTAGCTGTTCTCCATGAGACACGGCTGCTCACAGGTCCCTTTGAGTGGCTGTGGCAAGTACTCACCTACTAAGTGTTTAGGGTGGAGCTATCCTGTGCTCACCCTGTCTCCCCTCTTGCGGTCGCACTAGTG
>ENSMUSG00000029028.227|Lrrc47
GCTTCGATATCCGCATGCTACTTAAAGGACCATTTCTACCTTCTGTAAAAGAACACCTGTTTGGGGTTGCGTGCGGCTTTCATCCTAAGGCCGTGCGAGAGCCGTTAGCTGTCAGAACTAGTGAAGCTCCAGGCTCCTCGTGGCAGACCCTGGACAACGCTGGTAGCTGTTCTCCATGAGACACGGCTGCTCACAGGTCCCTTTGAGTGGCTGTGGCAAGTACTCACCTACTAAGTGTTTAGGGTGGAGCTATCCTGTGCTCACCCTGTCTCCCCCCAGTCTCTTGCGGTCGCACTAGTG
>ENSMUSG00000029028.228|Lrrc47
GCTTCGATATCCGCATGCTAGGACCATTTCTACCTTCTGTAAAAGAACACCTGTTTGGGGTTGCGTGCGGCTTTCATCCTAAGGCCGTGCGAGAGCCGTTAGCTGTCAGAACTAGTGAAGCTCCAGGCTCCTCGTGGCAGACCCTGGACAACGCTGGTAGCTGTTCTCCATGAGACACGGCTGCTCACAGGTCCCTTTGAGTGGCTGTGGCAAGTACTCACCTACTAAGTGTTTAGGGTGGAGCTATCCTGTGCTCACCCTGTCTCCCCCCAGTTCCTGCCTCTTGCGGTCGCACTAGTG
>ENSMUSG00000029028.229|Lrrc47
GCTTCGATATCCGCATGCTATTTCTACCTTCTGTAAAAGAACACCTGTTTGGGGTTGCGTGCGGCTTTCATCCTAAGGCCGTGCGAGAGCCGTTAGCTGTCAGAACTAGTGAAGCTCCAGGCTCCTCGTGGCAGACCCTGGACAACGCTGGTAGCTGTTCTCCATGAGACACGGCTGCTCACAGGTCCCTTTGAGTGGCTGTGGCAAGTACTCACCTACTAAGTGTTTAGGGTGGAGCTATCCTGTGCTCACCCTGTCTCCCCCCAGTTCCTGCTGTTCCCTCTTGCGGTCGCACTAGTG
>ENSMUSG00000029028.230|Lrrc47
GCTTCGATATCCGCATGCTACCTTCTGTAAAAGAACACCTGTTTGGGGTTGCGTGCGGCTTTCATCCTAAGGCCGTGCGAGAGCCGTTAGCTGTCAGAACTAGTGAAGCTCCAGGCTCCTCGTGGCAGACCCTGGACAACGCTGGTAGCTGTTCTCCATGAGACACGGCTGCTCACAGGTCCCTTTGAGTGGCTGTGGCAAGTACTCACCTACTAAGTGTTTAGGGTGGAGCTATCCTGTGCTCACCCTGTCTCCCCCCAGTTCCTGCTGTTCCCTCCAGCTCTTGCGGTCGCACTAGTG
>ENSMUSG00000029028.231|Lrrc47
GCTTCGATATCCGCATGCTAGTAAAAGAACACCTGTTTGGGGTTGCGTGCGGCTTTCATCCTAAGGCCGTGCGAGAGCCGTTAGCTGTCAGAACTAGTGAAGCTCCAGGCTCCTCGTGGCAGACCCTGGACAACGCTGGTAGCTGTTCTCCATGAGACACGGCTGCTCACAGGTCCCTTTGAGTGGCTGTGGCAAGTACTCACCTACTAAGTGTTTAGGGTGGAGCTATCCTGTGCTCACCCTGTCTCCCCCCAGTTCCTGCTGTTCCCTCCAGCCCAGCCTCTTGCGGTCGCACTAGTG
>ENSMUSG00000029028.232|Lrrc47
GCTTCGATATCCGCATGCTAGAACACCTGTTTGGGGTTGCGTGCGGCTTTCATCCTAAGGCCGTGCGAGAGCCGTTAGCTGTCAGAACTAGTGAAGCTCCAGGCTCCTCGTGGCAGACCCTGGACAACGCTGGTAGCTGTTCTCCATGAGACACGGCTGCTCACAGGTCCCTTTGAGTGGCTGTGGCAAGTACTCACCTACTAAGTGTTTAGGGTGGAGCTATCCTGTGCTCACCCTGTCTCCCCCCAGTTCCTGCTGTTCCCTCCAGCCCAGCCCAGCCCTCTTGCGGTCGCACTAGTG
>ENSMUSG00000029028.233|Lrrc47
GCTTCGATATCCGCATGCTACTGTTTGGGGTTGCGTGCGGCTTTCATCCTAAGGCCGTGCGAGAGCCGTTAGCTGTCAGAACTAGTGAAGCTCCAGGCTCCTCGTGGCAGACCCTGGACAACGCTGGTAGCTGTTCTCCATGAGACACGGCTGCTCACAGGTCCCTTTGAGTGGCTGTGGCAAGTACTCACCTACTAAGTGTTTAGGGTGGAGCTATCCTGTGCTCACCCTGTCTCCCCCCAGTTCCTGCTGTTCCCTCCAGCCCAGCCCAGCCCAGGTGCTCTTGCGGTCGCACTAGTG
>ENSMUSG00000029028.234|Lrrc47
GCTTCGATATCCGCATGCTAGGGGTTGCGTGCGGCTTTCATCCTAAGGCCGTGCGAGAGCCGTTAGCTGTCAGAACTAGTGAAGCTCCAGGCTCCTCGTGGCAGACCCTGGACAACGCTGGTAGCTGTTCTCCATGAGACACGGCTGCTCACAGGTCCCTTTGAGTGGCTGTGGCAAGTACTCACCTACTAAGTGTTTAGGGTGGAGCTATCCTGTGCTCACCCTGTCTCCCCCCAGTTCCTGCTGTTCCCTCCAGCCCAGCCCAGCCCAGGTGTGAGATCTCTTGCGGTCGCACTAGTG
>ENSMUSG00000029028.235|Lrrc47
GCTTCGATATCCGCATGCTAGCGTGCGGCTTTCATCCTAAGGCCGTGCGAGAGCCGTTAGCTGTCAGAACTAGTGAAGCTCCAGGCTCCTCGTGGCAGACCCTGGACAACGCTGGTAGCTGTTCTCCATGAGACACGGCTGCTCACAGGTCCCTTTGAGTGGCTGTGGCAAGTACTCACCTACTAAGTGTTTAGGGTGGAGCTATCCTGTGCTCACCCTGTCTCCCCCCAGTTCCTGCTGTTCCCTCCAGCCCAGCCCAGCCCAGGTGTGAGATTCATTGCTCTTGCGGTCGCACTAGTG
>ENSMUSG00000029028.236|Lrrc47
GCTTCGATATCCGCATGCTAGGCTTTCATCCTAAGGCCGTGCGAGAGCCGTTAGCTGTCAGAACTAGTGAAGCTCCAGGCTCCTCGTGGCAGACCCTGGACAACGCTGGTAGCTGTTCTCCATGAGACACGGCTGCTCACAGGTCCCTTTGAGTGGCTGTGGCAAGTACTCACCTACTAAGTGTTTAGGGTGGAGCTATCCTGTGCTCACCCTGTCTCCCCCCAGTTCCTGCTGTTCCCTCCAGCCCAGCCCAGCCCAGGTGTGAGATTCATTGAGATTTCTCTTGCGGTCGCACTAGTG
>ENSMUSG00000029028.237|Lrrc47
GCTTCGATATCCGCATGCTACATCCTAAGGCCGTGCGAGAGCCGTTAGCTGTCAGAACTAGTGAAGCTCCAGGCTCCTCGTGGCAGACCCTGGACAACGCTGGTAGCTGTTCTCCATGAGACACGGCTGCTCACAGGTCCCTTTGAGTGGCTGTGGCAAGTACTCACCTACTAAGTGTTTAGGGTGGAGCTATCCTGTGCTCACCCTGTCTCCCCCCAGTTCCTGCTGTTCCCTCCAGCCCAGCCCAGCCCAGGTGTGAGATTCATTGAGATTTTTGAAACTCTTGCGGTCGCACTAGTG
>ENSMUSG00000029028.238|Lrrc47
GCTTCGATATCCGCATGCTAAAGGCCGTGCGAGAGCCGTTAGCTGTCAGAACTAGTGAAGCTCCAGGCTCCTCGTGGCAGACCCTGGACAACGCTGGTAGCTGTTCTCCATGAGACACGGCTGCTCACAGGTCCCTTTGAGTGGCTGTGGCAAGTACTCACCTACTAAGTGTTTAGGGTGGAGCTATCCTGTGCTCACCCTGTCTCCCCCCAGTTCCTGCTGTTCCCTCCAGCCCAGCCCAGCCCAGGTGTGAGATTCATTGAGATTTTTGAAACTGTTTCTCTTGCGGTCGCACTAGTG
>ENSMUSG00000029028.239|Lrrc47
GCTTCGATATCCGCATGCTAGTGCGAGAGCCGTTAGCTGTCAGAACTAGTGAAGCTCCAGGCTCCTCGTGGCAGACCCTGGACAACGCTGGTAGCTGTTCTCCATGAGACACGGCTGCTCACAGGTCCCTTTGAGTGGCTGTGGCAAGTACTCACCTACTAAGTGTTTAGGGTGGAGCTATCCTGTGCTCACCCTGTCTCCCCCCAGTTCCTGCTGTTCCCTCCAGCCCAGCCCAGCCCAGGTGTGAGATTCATTGAGATTTTTGAAACTGTTTTTACAGCTCTTGCGGTCGCACTAGTG
>ENSMUSG00000029028.240|Lrrc47
GCTTCGATATCCGCATGCTAGAGCCGTTAGCTGTCAGAACTAGTGAAGCTCCAGGCTCCTCGTGGCAGACCCTGGACAACGCTGGTAGCTGTTCTCCATGAGACACGGCTGCTCACAGGTCCCTTTGAGTGGCTGTGGCAAGTACTCACCTACTAAGTGTTTAGGGTGGAGCTATCCTGTGCTCACCCTGTCTCCCCCCAGTTCCTGCTGTTCCCTCCAGCCCAGCCCAGCCCAGGTGTGAGATTCATTGAGATTTTTGAAACTGTTTTTACAGATTCAACTCTTGCGGTCGCACTAGTG
>ENSMUSG00000029028.241|Lrrc47
GCTTCGATATCCGCATGCTATTAGCTGTCAGAACTAGTGAAGCTCCAGGCTCCTCGTGGCAGACCCTGGACAACGCTGGTAGCTGTTCTCCATGAGACACGGCTGCTCACAGGTCCCTTTGAGTGGCTGTGGCAAGTACTCACCTACTAAGTGTTTAGGGTGGAGCTATCCTGTGCTCACCCTGTCTCCCCCCAGTTCCTGCTGTTCCCTCCAGCCCAGCCCAGCCCAGGTGTGAGATTCATTGAGATTTTTGAAACTGTTTTTACAGATTCAAGCAGAACTCTTGCGGTCGCACTAGTG
>ENSMUSG00000029028.242|Lrrc47
GCTTCGATATCCGCATGCTAGTCAGAACTAGTGAAGCTCCAGGCTCCTCGTGGCAGACCCTGGACAACGCTGGTAGCTGTTCTCCATGAGACACGGCTGCTCACAGGTCCCTTTGAGTGGCTGTGGCAAGTACTCACCTACTAAGTGTTTAGGGTGGAGCTATCCTGTGCTCACCCTGTCTCCCCCCAGTTCCTGCTGTTCCCTCCAGCCCAGCCCAGCCCAGGTGTGAGATTCATTGAGATTTTTGAAACTGTTTTTACAGATTCAAGCAGAACGCCTCCTCTTGCGGTCGCACTAGTG
>ENSMUSG00000029028.243|Lrrc47
GCTTCGATATCCGCATGCTAACTAGTGAAGCTCCAGGCTCCTCGTGGCAGACCCTGGACAACGCTGGTAGCTGTTCTCCATGAGACACGGCTGCTCACAGGTCCCTTTGAGTGGCTGTGGCAAGTACTCACCTACTAAGTGTTTAGGGTGGAGCTATCCTGTGCTCACCCTGTCTCCCCCCAGTTCCTGCTGTTCCCTCCAGCCCAGCCCAGCCCAGGTGTGAGATTCATTGAGATTTTTGAAACTGTTTTTACAGATTCAAGCAGAACGCCTCTTTGTTCTCTTGCGGTCGCACTAGTG
>ENSMUSG00000029028.244|Lrrc47
GCTTCGATATCCGCATGCTAGAAGCTCCAGGCTCCTCGTGGCAGACCCTGGACAACGCTGGTAGCTGTTCTCCATGAGACACGGCTGCTCACAGGTCCCTTTGAGTGGCTGTGGCAAGTACTCACCTACTAAGTGTTTAGGGTGGAGCTATCCTGTGCTCACCCTGTCTCCCCCCAGTTCCTGCTGTTCCCTCCAGCCCAGCCCAGCCCAGGTGTGAGATTCATTGAGATTTTTGAAACTGTTTTTACAGATTCAAGCAGAACGCCTCTTTGTTCTAATACTCTTGCGGTCGCACTAGTG
>ENSMUSG00000029028.245|Lrrc47
GCTTCGATATCCGCATGCTACCAGGCTCCTCGTGGCAGACCCTGGACAACGCTGGTAGCTGTTCTCCATGAGACACGGCTGCTCACAGGTCCCTTTGAGTGGCTGTGGCAAGTACTCACCTACTAAGTGTTTAGGGTGGAGCTATCCTGTGCTCACCCTGTCTCCCCCCAGTTCCTGCTGTTCCCTCCAGCCCAGCCCAGCCCAGGTGTGAGATTCATTGAGATTTTTGAAACTGTTTTTACAGATTCAAGCAGAACGCCTCTTTGTTCTAATAAAAACCCTCTTGCGGTCGCACTAGTG
>ENSMUSG00000029028.246|Lrrc47
GCTTCGATATCCGCATGCTATCCTCGTGGCAGACCCTGGACAACGCTGGTAGCTGTTCTCCATGAGACACGGCTGCTCACAGGTCCCTTTGAGTGGCTGTGGCAAGTACTCACCTACTAAGTGTTTAGGGTGGAGCTATCCTGTGCTCACCCTGTCTCCCCCCAGTTCCTGCTGTTCCCTCCAGCCCAGCCCAGCCCAGGTGTGAGATTCATTGAGATTTTTGAAACTGTTTTTACAGATTCAAGCAGAACGCCTCTTTGTTCTAATAAAAACCCTTGGTCTCTTGCGGTCGCACTAGTG
>ENSMUSG00000029028.247|Lrrc47
GCTTCGATATCCGCATGCTATGGCAGACCCTGGACAACGCTGGTAGCTGTTCTCCATGAGACACGGCTGCTCACAGGTCCCTTTGAGTGGCTGTGGCAAGTACTCACCTACTAAGTGTTTAGGGTGGAGCTATCCTGTGCTCACCCTGTCTCCCCCCAGTTCCTGCTGTTCCCTCCAGCCCAGCCCAGCCCAGGTGTGAGATTCATTGAGATTTTTGAAACTGTTTTTACAGATTCAAGCAGAACGCCTCTTTGTTCTAATAAAAACCCTTGGTAACGACCTCTTGCGGTCGCACTAGTG
>ENSMUSG00000029028.248|Lrrc47
GCTTCGATATCCGCATGCTAACCCTGGACAACGCTGGTAGCTGTTCTCCATGAGACACGGCTGCTCACAGGTCCCTTTGAGTGGCTGTGGCAAGTACTCACCTACTAAGTGTTTAGGGTGGAGCTATCCTGTGCTCACCCTGTCTCCCCCCAGTTCCTGCTGTTCCCTCCAGCCCAGCCCAGCCCAGGTGTGAGATTCATTGAGATTTTTGAAACTGTTTTTACAGATTCAAGCAGAACGCCTCTTTGTTCTAATAAAAACCCTTGGTAACGACATCTCTCTCTTGCGGTCGCACTAGTG
>ENSMUSG00000029028.249|Lrrc47
GCTTCGATATCCGCATGCTAGACAACGCTGGTAGCTGTTCTCCATGAGACACGGCTGCTCACAGGTCCCTTTGAGTGGCTGTGGCAAGTACTCACCTACTAAGTGTTTAGGGTGGAGCTATCCTGTGCTCACCCTGTCTCCCCCCAGTTCCTGCTGTTCCCTCCAGCCCAGCCCAGCCCAGGTGTGAGATTCATTGAGATTTTTGAAACTGTTTTTACAGATTCAAGCAGAACGCCTCTTTGTTCTAATAAAAACCCTTGGTAACGACATCTCTGCATCACTCTTGCGGTCGCACTAGTG
>ENSMUSG00000029028.250|Lrrc47
GCTTCGATATCCGCATGCTAGCTGGTAGCTGTTCTCCATGAGACACGGCTGCTCACAGGTCCCTTTGAGTGGCTGTGGCAAGTACTCACCTACTAAGTGTTTAGGGTGGAGCTATCCTGTGCTCACCCTGTCTCCCCCCAGTTCCTGCTGTTCCCTCCAGCCCAGCCCAGCCCAGGTGTGAGATTCATTGAGATTTTTGAAACTGTTTTTACAGATTCAAGCAGAACGCCTCTTTGTTCTAATAAAAACCCTTGGTAACGACATCTCTGCATCAGCAGCCCTCTTGCGGTCGCACTAGTG
>ENSMUSG00000029028.251|Lrrc47
GCTTCGATATCCGCATGCTAAGCTGTTCTCCATGAGACACGGCTGCTCACAGGTCCCTTTGAGTGGCTGTGGCAAGTACTCACCTACTAAGTGTTTAGGGTGGAGCTATCCTGTGCTCACCCTGTCTCCCCCCAGTTCCTGCTGTTCCCTCCAGCCCAGCCCAGCCCAGGTGTGAGATTCATTGAGATTTTTGAAACTGTTTTTACAGATTCAAGCAGAACGCCTCTTTGTTCTAATAAAAACCCTTGGTAACGACATCTCTGCATCAGCAGCCTTAGCACTCTTGCGGTCGCACTAGTG
>ENSMUSG00000029028.252|Lrrc47
GCTTCGATATCCGCATGCTATCTCCATGAGACACGGCTGCTCACAGGTCCCTTTGAGTGGCTGTGGCAAGTACTCACCTACTAAGTGTTTAGGGTGGAGCTATCCTGTGCTCACCCTGTCTCCCCCCAGTTCCTGCTGTTCCCTCCAGCCCAGCCCAGCCCAGGTGTGAGATTCATTGAGATTTTTGAAACTGTTTTTACAGATTCAAGCAGAACGCCTCTTTGTTCTAATAAAAACCCTTGGTAACGACATCTCTGCATCAGCAGCCTTAGCACATGCGCTCTTGCGGTCGCACTAGTG
>ENSMUSG00000029028.253|Lrrc47
GCTTCGATATCCGCATGCTATGAGACACGGCTGCTCACAGGTCCCTTTGAGTGGCTGTGGCAAGTACTCACCTACTAAGTGTTTAGGGTGGAGCTATCCTGTGCTCACCCTGTCTCCCCCCAGTTCCTGCTGTTCCCTCCAGCCCAGCCCAGCCCAGGTGTGAGATTCATTGAGATTTTTGAAACTGTTTTTACAGATTCAAGCAGAACGCCTCTTTGTTCTAATAAAAACCCTTGGTAACGACATCTCTGCATCAGCAGCCTTAGCACATGCGTCTCCCCTCTTGCGGTCGCACTAGTG
>ENSMUSG00000029028.254|Lrrc47
GCTTCGATATCCGCATGCTAACGGCTGCTCACAGGTCCCTTTGAGTGGCTGTGGCAAGTACTCACCTACTAAGTGTTTAGGGTGGAGCTATCCTGTGCTCACCCTGTCTCCCCCCAGTTCCTGCTGTTCCCTCCAGCCCAGCCCAGCCCAGGTGTGAGATTCATTGAGATTTTTGAAACTGTTTTTACAGATTCAAGCAGAACGCCTCTTTGTTCTAATAAAAACCCTTGGTAACGACATCTCTGCATCAGCAGCCTTAGCACATGCGTCTCCCAGGACACTCTTGCGGTCGCACTAGTG
>ENSMUSG00000029028.255|Lrrc47
GCTTCGATATCCGCATGCTAGCTCACAGGTCCCTTTGAGTGGCTGTGGCAAGTACTCACCTACTAAGTGTTTAGGGTGGAGCTATCCTGTGCTCACCCTGTCTCCCCCCAGTTCCTGCTGTTCCCTCCAGCCCAGCCCAGCCCAGGTGTGAGATTCATTGAGATTTTTGAAACTGTTTTTACAGATTCAAGCAGAACGCCTCTTTGTTCTAATAAAAACCCTTGGTAACGACATCTCTGCATCAGCAGCCTTAGCACATGCGTCTCCCAGGACAGTGTTGCTCTTGCGGTCGCACTAGTG
>ENSMUSG00000029028.256|Lrrc47
GCTTCGATATCCGCATGCTAAGGTCCCTTTGAGTGGCTGTGGCAAGTACTCACCTACTAAGTGTTTAGGGTGGAGCTATCCTGTGCTCACCCTGTCTCCCCCCAGTTCCTGCTGTTCCCTCCAGCCCAGCCCAGCCCAGGTGTGAGATTCATTGAGATTTTTGAAACTGTTTTTACAGATTCAAGCAGAACGCCTCTTTGTTCTAATAAAAACCCTTGGTAACGACATCTCTGCATCAGCAGCCTTAGCACATGCGTCTCCCAGGACAGTGTTGCAGTTCCTCTTGCGGTCGCACTAGTG
>ENSMUSG00000029028.257|Lrrc47
GCTTCGATATCCGCATGCTACTTTGAGTGGCTGTGGCAAGTACTCACCTACTAAGTGTTTAGGGTGGAGCTATCCTGTGCTCACCCTGTCTCCCCCCAGTTCCTGCTGTTCCCTCCAGCCCAGCCCAGCCCAGGTGTGAGATTCATTGAGATTTTTGAAACTGTTTTTACAGATTCAAGCAGAACGCCTCTTTGTTCTAATAAAAACCCTTGGTAACGACATCTCTGCATCAGCAGCCTTAGCACATGCGTCTCCCAGGACAGTGTTGCAGTTCACCAGTCTCTTGCGGTCGCACTAGTG
>ENSMUSG00000029028.258|Lrrc47
GCTTCGATATCCGCATGCTAGTGGCTGTGGCAAGTACTCACCTACTAAGTGTTTAGGGTGGAGCTATCCTGTGCTCACCCTGTCTCCCCCCAGTTCCTGCTGTTCCCTCCAGCCCAGCCCAGCCCAGGTGTGAGATTCATTGAGATTTTTGAAACTGTTTTTACAGATTCAAGCAGAACGCCTCTTTGTTCTAATAAAAACCCTTGGTAACGACATCTCTGCATCAGCAGCCTTAGCACATGCGTCTCCCAGGACAGTGTTGCAGTTCACCAGTCCTCAGCTCTTGCGGTCGCACTAGTG
>ENSMUSG00000029028.259|Lrrc47
GCTTCGATATCCGCATGCTAGTGGCAAGTACTCACCTACTAAGTGTTTAGGGTGGAGCTATCCTGTGCTCACCCTGTCTCCCCCCAGTTCCTGCTGTTCCCTCCAGCCCAGCCCAGCCCAGGTGTGAGATTCATTGAGATTTTTGAAACTGTTTTTACAGATTCAAGCAGAACGCCTCTTTGTTCTAATAAAAACCCTTGGTAACGACATCTCTGCATCAGCAGCCTTAGCACATGCGTCTCCCAGGACAGTGTTGCAGTTCACCAGTCCTCAGGTGTAGCTCTTGCGGTCGCACTAGTG
>ENSMUSG00000029028.260|Lrrc47
GCTTCGATATCCGCATGCTAAGTACTCACCTACTAAGTGTTTAGGGTGGAGCTATCCTGTGCTCACCCTGTCTCCCCCCAGTTCCTGCTGTTCCCTCCAGCCCAGCCCAGCCCAGGTGTGAGATTCATTGAGATTTTTGAAACTGTTTTTACAGATTCAAGCAGAACGCCTCTTTGTTCTAATAAAAACCCTTGGTAACGACATCTCTGCATCAGCAGCCTTAGCACATGCGTCTCCCAGGACAGTGTTGCAGTTCACCAGTCCTCAGGTGTAGCAGACACTCTTGCGGTCGCACTAGTG
>ENSMUSG00000029028.261|Lrrc47
GCTTCGATATCCGCATGCTACACCTACTAAGTGTTTAGGGTGGAGCTATCCTGTGCTCACCCTGTCTCCCCCCAGTTCCTGCTGTTCCCTCCAGCCCAGCCCAGCCCAGGTGTGAGATTCATTGAGATTTTTGAAACTGTTTTTACAGATTCAAGCAGAACGCCTCTTTGTTCTAATAAAAACCCTTGGTAACGACATCTCTGCATCAGCAGCCTTAGCACATGCGTCTCCCAGGACAGTGTTGCAGTTCACCAGTCCTCAGGTGTAGCAGACATCATACCTCTTGCGGTCGCACTAGTG
>ENSMUSG00000029028.262|Lrrc47
GCTTCGATATCCGCATGCTACTAAGTGTTTAGGGTGGAGCTATCCTGTGCTCACCCTGTCTCCCCCCAGTTCCTGCTGTTCCCTCCAGCCCAGCCCAGCCCAGGTGTGAGATTCATTGAGATTTTTGAAACTGTTTTTACAGATTCAAGCAGAACGCCTCTTTGTTCTAATAAAAACCCTTGGTAACGACATCTCTGCATCAGCAGCCTTAGCACATGCGTCTCCCAGGACAGTGTTGCAGTTCACCAGTCCTCAGGTGTAGCAGACATCATACATGGGACTCTTGCGGTCGCACTAGTG
>ENSMUSG00000029028.263|Lrrc47
GCTTCGATATCCGCATGCTAGTTTAGGGTGGAGCTATCCTGTGCTCACCCTGTCTCCCCCCAGTTCCTGCTGTTCCCTCCAGCCCAGCCCAGCCCAGGTGTGAGATTCATTGAGATTTTTGAAACTGTTTTTACAGATTCAAGCAGAACGCCTCTTTGTTCTAATAAAAACCCTTGGTAACGACATCTCTGCATCAGCAGCCTTAGCACATGCGTCTCCCAGGACAGTGTTGCAGTTCACCAGTCCTCAGGTGTAGCAGACATCATACATGGGAGAGCAGCTCTTGCGGTCGCACTAGTG
>ENSMUSG00000061578.1|Ksr2
GCTTCGATATCCGCATGCTAGCTGTGACCATGGCCAGCATCAGCTGCCTCACCCCCAAACCGCCTCTGTAACCCTGCTCTGCCCTCTGCCAGCTCAGGAGGCCCAGGCTCACTGTCAGGGAGTCCTGACTCGGCTCAGCCTGGGAGACCTGTGTGATGACGTCACAGAGGCTGTCCACACCTTCGACTTGTACCCCGTTACTCAGGCACGATCAGGGACCACTCAACTAGGACCAAACTGGGCCAGAGAGGGTCCCATGTGTGGTGTGAAGGAGCCACAGCTCTTGCGGTCGCACTAGTG
>ENSMUSG00000061578.2|Ksr2
GCTTCGATATCCGCATGCTAACCATGGCCAGCATCAGCTGCCTCACCCCCAAACCGCCTCTGTAACCCTGCTCTGCCCTCTGCCAGCTCAGGAGGCCCAGGCTCACTGTCAGGGAGTCCTGACTCGGCTCAGCCTGGGAGACCTGTGTGATGACGTCACAGAGGCTGTCCACACCTTCGACTTGTACCCCGTTACTCAGGCACGATCAGGGACCACTCAACTAGGACCAAACTGGGCCAGAGAGGGTCCCATGTGTGGTGTGAAGGAGCCACAGACTGAGCTCTTGCGGTCGCACTAGTG
>ENSMUSG00000061578.3|Ksr2
GCTTCGATATCCGCATGCTAGCCAGCATCAGCTGCCTCACCCCCAAACCGCCTCTGTAACCCTGCTCTGCCCTCTGCCAGCTCAGGAGGCCCAGGCTCACTGTCAGGGAGTCCTGACTCGGCTCAGCCTGGGAGACCTGTGTGATGACGTCACAGAGGCTGTCCACACCTTCGACTTGTACCCCGTTACTCAGGCACGATCAGGGACCACTCAACTAGGACCAAACTGGGCCAGAGAGGGTCCCATGTGTGGTGTGAAGGAGCCACAGACTGAGCACACCCTCTTGCGGTCGCACTAGTG
>ENSMUSG00000061578.4|Ksr2
GCTTCGATATCCGCATGCTAATCAGCTGCCTCACCCCCAAACCGCCTCTGTAACCCTGCTCTGCCCTCTGCCAGCTCAGGAGGCCCAGGCTCACTGTCAGGGAGTCCTGACTCGGCTCAGCCTGGGAGACCTGTGTGATGACGTCACAGAGGCTGTCCACACCTTCGACTTGTACCCCGTTACTCAGGCACGATCAGGGACCACTCAACTAGGACCAAACTGGGCCAGAGAGGGTCCCATGTGTGGTGTGAAGGAGCCACAGACTGAGCACACCACCTCGCTCTTGCGGTCGCACTAGTG
>ENSMUSG00000061578.5|Ksr2
GCTTCGATATCCGCATGCTATGCCTCACCCCCAAACCGCCTCTGTAACCCTGCTCTGCCCTCTGCCAGCTCAGGAGGCCCAGGCTCACTGTCAGGGAGTCCTGACTCGGCTCAGCCTGGGAGACCTGTGTGATGACGTCACAGAGGCTGTCCACACCTTCGACTTGTACCCCGTTACTCAGGCACGATCAGGGACCACTCAACTAGGACCAAACTGGGCCAGAGAGGGTCCCATGTGTGGTGTGAAGGAGCCACAGACTGAGCACACCACCTCGGACTGTCTCTTGCGGTCGCACTAGTG
>ENSMUSG00000061578.6|Ksr2
GCTTCGATATCCGCATGCTAACCCCCAAACCGCCTCTGTAACCCTGCTCTGCCCTCTGCCAGCTCAGGAGGCCCAGGCTCACTGTCAGGGAGTCCTGACTCGGCTCAGCCTGGGAGACCTGTGTGATGACGTCACAGAGGCTGTCCACACCTTCGACTTGTACCCCGTTACTCAGGCACGATCAGGGACCACTCAACTAGGACCAAACTGGGCCAGAGAGGGTCCCATGTGTGGTGTGAAGGAGCCACAGACTGAGCACACCACCTCGGACTGTGGAGACCTCTTGCGGTCGCACTAGTG
>ENSMUSG00000061578.7|Ksr2
GCTTCGATATCCGCATGCTAAAACCGCCTCTGTAACCCTGCTCTGCCCTCTGCCAGCTCAGGAGGCCCAGGCTCACTGTCAGGGAGTCCTGACTCGGCTCAGCCTGGGAGACCTGTGTGATGACGTCACAGAGGCTGTCCACACCTTCGACTTGTACCCCGTTACTCAGGCACGATCAGGGACCACTCAACTAGGACCAAACTGGGCCAGAGAGGGTCCCATGTGTGGTGTGAAGGAGCCACAGACTGAGCACACCACCTCGGACTGTGGAGACCAAGACCTCTTGCGGTCGCACTAGTG
>ENSMUSG00000061578.8|Ksr2
GCTTCGATATCCGCATGCTACCTCTGTAACCCTGCTCTGCCCTCTGCCAGCTCAGGAGGCCCAGGCTCACTGTCAGGGAGTCCTGACTCGGCTCAGCCTGGGAGACCTGTGTGATGACGTCACAGAGGCTGTCCACACCTTCGACTTGTACCCCGTTACTCAGGCACGATCAGGGACCACTCAACTAGGACCAAACTGGGCCAGAGAGGGTCCCATGTGTGGTGTGAAGGAGCCACAGACTGAGCACACCACCTCGGACTGTGGAGACCAAGACACATGCCTCTTGCGGTCGCACTAGTG
>ENSMUSG00000061578.9|Ksr2
GCTTCGATATCCGCATGCTATAACCCTGCTCTGCCCTCTGCCAGCTCAGGAGGCCCAGGCTCACTGTCAGGGAGTCCTGACTCGGCTCAGCCTGGGAGACCTGTGTGATGACGTCACAGAGGCTGTCCACACCTTCGACTTGTACCCCGTTACTCAGGCACGATCAGGGACCACTCAACTAGGACCAAACTGGGCCAGAGAGGGTCCCATGTGTGGTGTGAAGGAGCCACAGACTGAGCACACCACCTCGGACTGTGGAGACCAAGACACATGCCCAGTGCTCTTGCGGTCGCACTAGTG
>ENSMUSG00000061578.10|Ksr2
GCTTCGATATCCGCATGCTATGCTCTGCCCTCTGCCAGCTCAGGAGGCCCAGGCTCACTGTCAGGGAGTCCTGACTCGGCTCAGCCTGGGAGACCTGTGTGATGACGTCACAGAGGCTGTCCACACCTTCGACTTGTACCCCGTTACTCAGGCACGATCAGGGACCACTCAACTAGGACCAAACTGGGCCAGAGAGGGTCCCATGTGTGGTGTGAAGGAGCCACAGACTGAGCACACCACCTCGGACTGTGGAGACCAAGACACATGCCCAGTGGGCAGACTCTTGCGGTCGCACTAGTG
>ENSMUSG00000061578.11|Ksr2
GCTTCGATATCCGCATGCTAGCCCTCTGCCAGCTCAGGAGGCCCAGGCTCACTGTCAGGGAGTCCTGACTCGGCTCAGCCTGGGAGACCTGTGTGATGACGTCACAGAGGCTGTCCACACCTTCGACTTGTACCCCGTTACTCAGGCACGATCAGGGACCACTCAACTAGGACCAAACTGGGCCAGAGAGGGTCCCATGTGTGGTGTGAAGGAGCCACAGACTGAGCACACCACCTCGGACTGTGGAGACCAAGACACATGCCCAGTGGGCAGACTCAGACTCTTGCGGTCGCACTAGTG
>ENSMUSG00000061578.12|Ksr2
GCTTCGATATCCGCATGCTATGCCAGCTCAGGAGGCCCAGGCTCACTGTCAGGGAGTCCTGACTCGGCTCAGCCTGGGAGACCTGTGTGATGACGTCACAGAGGCTGTCCACACCTTCGACTTGTACCCCGTTACTCAGGCACGATCAGGGACCACTCAACTAGGACCAAACTGGGCCAGAGAGGGTCCCATGTGTGGTGTGAAGGAGCCACAGACTGAGCACACCACCTCGGACTGTGGAGACCAAGACACATGCCCAGTGGGCAGACTCAGACTCACACTCTTGCGGTCGCACTAGTG
>ENSMUSG00000061578.13|Ksr2
GCTTCGATATCCGCATGCTACTCAGGAGGCCCAGGCTCACTGTCAGGGAGTCCTGACTCGGCTCAGCCTGGGAGACCTGTGTGATGACGTCACAGAGGCTGTCCACACCTTCGACTTGTACCCCGTTACTCAGGCACGATCAGGGACCACTCAACTAGGACCAAACTGGGCCAGAGAGGGTCCCATGTGTGGTGTGAAGGAGCCACAGACTGAGCACACCACCTCGGACTGTGGAGACCAAGACACATGCCCAGTGGGCAGACTCAGACTCACACGCTGGCTCTTGCGGTCGCACTAGTG
>ENSMUSG00000061578.14|Ksr2
GCTTCGATATCCGCATGCTAAGGCCCAGGCTCACTGTCAGGGAGTCCTGACTCGGCTCAGCCTGGGAGACCTGTGTGATGACGTCACAGAGGCTGTCCACACCTTCGACTTGTACCCCGTTACTCAGGCACGATCAGGGACCACTCAACTAGGACCAAACTGGGCCAGAGAGGGTCCCATGTGTGGTGTGAAGGAGCCACAGACTGAGCACACCACCTCGGACTGTGGAGACCAAGACACATGCCCAGTGGGCAGACTCAGACTCACACGCTGGACCAGTCTCTTGCGGTCGCACTAGTG
>ENSMUSG00000061578.15|Ksr2
GCTTCGATATCCGCATGCTAAGGCTCACTGTCAGGGAGTCCTGACTCGGCTCAGCCTGGGAGACCTGTGTGATGACGTCACAGAGGCTGTCCACACCTTCGACTTGTACCCCGTTACTCAGGCACGATCAGGGACCACTCAACTAGGACCAAACTGGGCCAGAGAGGGTCCCATGTGTGGTGTGAAGGAGCCACAGACTGAGCACACCACCTCGGACTGTGGAGACCAAGACACATGCCCAGTGGGCAGACTCAGACTCACACGCTGGACCAGTGTGTGCCTCTTGCGGTCGCACTAGTG
>ENSMUSG00000061578.16|Ksr2
GCTTCGATATCCGCATGCTAACTGTCAGGGAGTCCTGACTCGGCTCAGCCTGGGAGACCTGTGTGATGACGTCACAGAGGCTGTCCACACCTTCGACTTGTACCCCGTTACTCAGGCACGATCAGGGACCACTCAACTAGGACCAAACTGGGCCAGAGAGGGTCCCATGTGTGGTGTGAAGGAGCCACAGACTGAGCACACCACCTCGGACTGTGGAGACCAAGACACATGCCCAGTGGGCAGACTCAGACTCACACGCTGGACCAGTGTGTGCGCATGTCTCTTGCGGTCGCACTAGTG
>ENSMUSG00000061578.17|Ksr2
GCTTCGATATCCGCATGCTAAGGGAGTCCTGACTCGGCTCAGCCTGGGAGACCTGTGTGATGACGTCACAGAGGCTGTCCACACCTTCGACTTGTACCCCGTTACTCAGGCACGATCAGGGACCACTCAACTAGGACCAAACTGGGCCAGAGAGGGTCCCATGTGTGGTGTGAAGGAGCCACAGACTGAGCACACCACCTCGGACTGTGGAGACCAAGACACATGCCCAGTGGGCAGACTCAGACTCACACGCTGGACCAGTGTGTGCGCATGTGTCTACCTCTTGCGGTCGCACTAGTG
>ENSMUSG00000061578.18|Ksr2
GCTTCGATATCCGCATGCTATCCTGACTCGGCTCAGCCTGGGAGACCTGTGTGATGACGTCACAGAGGCTGTCCACACCTTCGACTTGTACCCCGTTACTCAGGCACGATCAGGGACCACTCAACTAGGACCAAACTGGGCCAGAGAGGGTCCCATGTGTGGTGTGAAGGAGCCACAGACTGAGCACACCACCTCGGACTGTGGAGACCAAGACACATGCCCAGTGGGCAGACTCAGACTCACACGCTGGACCAGTGTGTGCGCATGTGTCTACACATGGCTCTTGCGGTCGCACTAGTG
>ENSMUSG00000061578.19|Ksr2
GCTTCGATATCCGCATGCTACTCGGCTCAGCCTGGGAGACCTGTGTGATGACGTCACAGAGGCTGTCCACACCTTCGACTTGTACCCCGTTACTCAGGCACGATCAGGGACCACTCAACTAGGACCAAACTGGGCCAGAGAGGGTCCCATGTGTGGTGTGAAGGAGCCACAGACTGAGCACACCACCTCGGACTGTGGAGACCAAGACACATGCCCAGTGGGCAGACTCAGACTCACACGCTGGACCAGTGTGTGCGCATGTGTCTACACATGGACAGGGCTCTTGCGGTCGCACTAGTG
>ENSMUSG00000061578.20|Ksr2
GCTTCGATATCCGCATGCTATCAGCCTGGGAGACCTGTGTGATGACGTCACAGAGGCTGTCCACACCTTCGACTTGTACCCCGTTACTCAGGCACGATCAGGGACCACTCAACTAGGACCAAACTGGGCCAGAGAGGGTCCCATGTGTGGTGTGAAGGAGCCACAGACTGAGCACACCACCTCGGACTGTGGAGACCAAGACACATGCCCAGTGGGCAGACTCAGACTCACACGCTGGACCAGTGTGTGCGCATGTGTCTACACATGGACAGGGCCAACTCTCTTGCGGTCGCACTAGTG
>ENSMUSG00000061578.21|Ksr2
GCTTCGATATCCGCATGCTATGGGAGACCTGTGTGATGACGTCACAGAGGCTGTCCACACCTTCGACTTGTACCCCGTTACTCAGGCACGATCAGGGACCACTCAACTAGGACCAAACTGGGCCAGAGAGGGTCCCATGTGTGGTGTGAAGGAGCCACAGACTGAGCACACCACCTCGGACTGTGGAGACCAAGACACATGCCCAGTGGGCAGACTCAGACTCACACGCTGGACCAGTGTGTGCGCATGTGTCTACACATGGACAGGGCCAACTGCTATCCTCTTGCGGTCGCACTAGTG
>ENSMUSG00000061578.22|Ksr2
GCTTCGATATCCGCATGCTAACCTGTGTGATGACGTCACAGAGGCTGTCCACACCTTCGACTTGTACCCCGTTACTCAGGCACGATCAGGGACCACTCAACTAGGACCAAACTGGGCCAGAGAGGGTCCCATGTGTGGTGTGAAGGAGCCACAGACTGAGCACACCACCTCGGACTGTGGAGACCAAGACACATGCCCAGTGGGCAGACTCAGACTCACACGCTGGACCAGTGTGTGCGCATGTGTCTACACATGGACAGGGCCAACTGCTATCCTTCTGCTCTTGCGGTCGCACTAGTG
>ENSMUSG00000061578.23|Ksr2
GCTTCGATATCCGCATGCTAGTGATGACGTCACAGAGGCTGTCCACACCTTCGACTTGTACCCCGTTACTCAGGCACGATCAGGGACCACTCAACTAGGACCAAACTGGGCCAGAGAGGGTCCCATGTGTGGTGTGAAGGAGCCACAGACTGAGCACACCACCTCGGACTGTGGAGACCAAGACACATGCCCAGTGGGCAGACTCAGACTCACACGCTGGACCAGTGTGTGCGCATGTGTCTACACATGGACAGGGCCAACTGCTATCCTTCTGCCTGGACTCTTGCGGTCGCACTAGTG
>ENSMUSG00000061578.24|Ksr2
[truncated: 3,635,063 more chars]
