# Supplementary material for: TDP-43 directly inhibits mRNA accumulation in neurites through modulation of mRNA stability
Source: EMBO J. 2025 Dec 15;45(3):692–721. doi: 10.1038/s44318-025-00653-4 (PMC12864922; doi:10.1038/s44318-025-00653-4)
Supplement: Supplementary file 10 — Dataset EV9 [file 44318_2025_653_MOESM10_ESM.txt]

#Dataset EV9. Genomic locations (mm10) of oligonucleotide sequences used in MPRA, RBNS, and SLAM-seq experiments.
chr2	mm10	UTR	24603669	24606928	.	-	.	gene_id=ENSMUSG00000004113;gene_name=Cacna1b;number_of_oligos=501;ID=ENSMUSG00000004113.UTR
chr2	mm10	oligo	24606669	24606928	.	-	.	ID=ENSMUSG00000004113.1;gene_id=ENSMUSG00000004113;gene_name=Cacna1b;oligo_id=ENSMUSG00000004113.1;oligo_type=regular_oneexon;Parent=ENSMUSG00000004113.UTR
chr2	mm10	oligo	24606663	24606922	.	-	.	ID=ENSMUSG00000004113.2;gene_id=ENSMUSG00000004113;gene_name=Cacna1b;oligo_id=ENSMUSG00000004113.2;oligo_type=regular_oneexon;Parent=ENSMUSG00000004113.UTR
chr2	mm10	oligo	24606657	24606916	.	-	.	ID=ENSMUSG00000004113.3;gene_id=ENSMUSG00000004113;gene_name=Cacna1b;oligo_id=ENSMUSG00000004113.3;oligo_type=regular_oneexon;Parent=ENSMUSG00000004113.UTR
chr2	mm10	oligo	24606651	24606910	.	-	.	ID=ENSMUSG00000004113.4;gene_id=ENSMUSG00000004113;gene_name=Cacna1b;oligo_id=ENSMUSG00000004113.4;oligo_type=regular_oneexon;Parent=ENSMUSG00000004113.UTR
chr2	mm10	oligo	24606645	24606904	.	-	.	ID=ENSMUSG00000004113.5;gene_id=ENSMUSG00000004113;gene_name=Cacna1b;oligo_id=ENSMUSG00000004113.5;oligo_type=regular_oneexon;Parent=ENSMUSG00000004113.UTR
chr2	mm10	oligo	24606639	24606898	.	-	.	ID=ENSMUSG00000004113.6;gene_id=ENSMUSG00000004113;gene_name=Cacna1b;oligo_id=ENSMUSG00000004113.6;oligo_type=regular_oneexon;Parent=ENSMUSG00000004113.UTR
chr2	mm10	oligo	24606633	24606892	.	-	.	ID=ENSMUSG00000004113.7;gene_id=ENSMUSG00000004113;gene_name=Cacna1b;oligo_id=ENSMUSG00000004113.7;oligo_type=regular_oneexon;Parent=ENSMUSG00000004113.UTR
chr2	mm10	oligo	24606627	24606886	.	-	.	ID=ENSMUSG00000004113.8;gene_id=ENSMUSG00000004113;gene_name=Cacna1b;oligo_id=ENSMUSG00000004113.8;oligo_type=regular_oneexon;Parent=ENSMUSG00000004113.UTR
chr2	mm10	oligo	24606621	24606880	.	-	.	ID=ENSMUSG00000004113.9;gene_id=ENSMUSG00000004113;gene_name=Cacna1b;oligo_id=ENSMUSG00000004113.9;oligo_type=regular_oneexon;Parent=ENSMUSG00000004113.UTR
chr2	mm10	oligo	24606615	24606874	.	-	.	ID=ENSMUSG00000004113.10;gene_id=ENSMUSG00000004113;gene_name=Cacna1b;oligo_id=ENSMUSG00000004113.10;oligo_type=regular_oneexon;Parent=ENSMUSG00000004113.UTR
chr2	mm10	oligo	24606609	24606868	.	-	.	ID=ENSMUSG00000004113.11;gene_id=ENSMUSG00000004113;gene_name=Cacna1b;oligo_id=ENSMUSG00000004113.11;oligo_type=regular_oneexon;Parent=ENSMUSG00000004113.UTR
chr2	mm10	oligo	24606603	24606862	.	-	.	ID=ENSMUSG00000004113.12;gene_id=ENSMUSG00000004113;gene_name=Cacna1b;oligo_id=ENSMUSG00000004113.12;oligo_type=regular_oneexon;Parent=ENSMUSG00000004113.UTR
chr2	mm10	oligo	24606597	24606856	.	-	.	ID=ENSMUSG00000004113.13;gene_id=ENSMUSG00000004113;gene_name=Cacna1b;oligo_id=ENSMUSG00000004113.13;oligo_type=regular_oneexon;Parent=ENSMUSG00000004113.UTR
chr2	mm10	oligo	24606591	24606850	.	-	.	ID=ENSMUSG00000004113.14;gene_id=ENSMUSG00000004113;gene_name=Cacna1b;oligo_id=ENSMUSG00000004113.14;oligo_type=regular_oneexon;Parent=ENSMUSG00000004113.UTR
chr2	mm10	oligo	24606585	24606844	.	-	.	ID=ENSMUSG00000004113.15;gene_id=ENSMUSG00000004113;gene_name=Cacna1b;oligo_id=ENSMUSG00000004113.15;oligo_type=regular_oneexon;Parent=ENSMUSG00000004113.UTR
chr2	mm10	oligo	24606579	24606838	.	-	.	ID=ENSMUSG00000004113.16;gene_id=ENSMUSG00000004113;gene_name=Cacna1b;oligo_id=ENSMUSG00000004113.16;oligo_type=regular_oneexon;Parent=ENSMUSG00000004113.UTR
chr2	mm10	oligo	24606573	24606832	.	-	.	ID=ENSMUSG00000004113.17;gene_id=ENSMUSG00000004113;gene_name=Cacna1b;oligo_id=ENSMUSG00000004113.17;oligo_type=regular_oneexon;Parent=ENSMUSG00000004113.UTR
chr2	mm10	oligo	24606567	24606826	.	-	.	ID=ENSMUSG00000004113.18;gene_id=ENSMUSG00000004113;gene_name=Cacna1b;oligo_id=ENSMUSG00000004113.18;oligo_type=regular_oneexon;Parent=ENSMUSG00000004113.UTR
chr2	mm10	oligo	24606561	24606820	.	-	.	ID=ENSMUSG00000004113.19;gene_id=ENSMUSG00000004113;gene_name=Cacna1b;oligo_id=ENSMUSG00000004113.19;oligo_type=regular_oneexon;Parent=ENSMUSG00000004113.UTR
chr2	mm10	oligo	24606555	24606814	.	-	.	ID=ENSMUSG00000004113.20;gene_id=ENSMUSG00000004113;gene_name=Cacna1b;oligo_id=ENSMUSG00000004113.20;oligo_type=regular_oneexon;Parent=ENSMUSG00000004113.UTR
chr2	mm10	oligo	24606549	24606808	.	-	.	ID=ENSMUSG00000004113.21;gene_id=ENSMUSG00000004113;gene_name=Cacna1b;oligo_id=ENSMUSG00000004113.21;oligo_type=regular_oneexon;Parent=ENSMUSG00000004113.UTR
chr2	mm10	oligo	24606543	24606802	.	-	.	ID=ENSMUSG00000004113.22;gene_id=ENSMUSG00000004113;gene_name=Cacna1b;oligo_id=ENSMUSG00000004113.22;oligo_type=regular_oneexon;Parent=ENSMUSG00000004113.UTR
chr2	mm10	oligo	24606537	24606796	.	-	.	ID=ENSMUSG00000004113.23;gene_id=ENSMUSG00000004113;gene_name=Cacna1b;oligo_id=ENSMUSG00000004113.23;oligo_type=regular_oneexon;Parent=ENSMUSG00000004113.UTR
chr2	mm10	oligo	24606531	24606790	.	-	.	ID=ENSMUSG00000004113.24;gene_id=ENSMUSG00000004113;gene_name=Cacna1b;oligo_id=ENSMUSG00000004113.24;oligo_type=regular_oneexon;Parent=ENSMUSG00000004113.UTR
chr2	mm10	oligo	24606525	24606784	.	-	.	ID=ENSMUSG00000004113.25;gene_id=ENSMUSG00000004113;gene_name=Cacna1b;oligo_id=ENSMUSG00000004113.25;oligo_type=regular_oneexon;Parent=ENSMUSG00000004113.UTR
chr2	mm10	oligo	24606519	24606778	.	-	.	ID=ENSMUSG00000004113.26;gene_id=ENSMUSG00000004113;gene_name=Cacna1b;oligo_id=ENSMUSG00000004113.26;oligo_type=regular_oneexon;Parent=ENSMUSG00000004113.UTR
chr2	mm10	oligo	24606513	24606772	.	-	.	ID=ENSMUSG00000004113.27;gene_id=ENSMUSG00000004113;gene_name=Cacna1b;oligo_id=ENSMUSG00000004113.27;oligo_type=regular_oneexon;Parent=ENSMUSG00000004113.UTR
chr2	mm10	oligo	24606507	24606766	.	-	.	ID=ENSMUSG00000004113.28;gene_id=ENSMUSG00000004113;gene_name=Cacna1b;oligo_id=ENSMUSG00000004113.28;oligo_type=regular_oneexon;Parent=ENSMUSG00000004113.UTR
chr2	mm10	oligo	24606501	24606760	.	-	.	ID=ENSMUSG00000004113.29;gene_id=ENSMUSG00000004113;gene_name=Cacna1b;oligo_id=ENSMUSG00000004113.29;oligo_type=regular_oneexon;Parent=ENSMUSG00000004113.UTR
chr2	mm10	oligo	24606495	24606754	.	-	.	ID=ENSMUSG00000004113.30;gene_id=ENSMUSG00000004113;gene_name=Cacna1b;oligo_id=ENSMUSG00000004113.30;oligo_type=regular_oneexon;Parent=ENSMUSG00000004113.UTR
chr2	mm10	oligo	24606489	24606748	.	-	.	ID=ENSMUSG00000004113.31;gene_id=ENSMUSG00000004113;gene_name=Cacna1b;oligo_id=ENSMUSG00000004113.31;oligo_type=regular_oneexon;Parent=ENSMUSG00000004113.UTR
chr2	mm10	oligo	24606483	24606742	.	-	.	ID=ENSMUSG00000004113.32;gene_id=ENSMUSG00000004113;gene_name=Cacna1b;oligo_id=ENSMUSG00000004113.32;oligo_type=regular_oneexon;Parent=ENSMUSG00000004113.UTR
chr2	mm10	oligo	24606477	24606736	.	-	.	ID=ENSMUSG00000004113.33;gene_id=ENSMUSG00000004113;gene_name=Cacna1b;oligo_id=ENSMUSG00000004113.33;oligo_type=regular_oneexon;Parent=ENSMUSG00000004113.UTR
chr2	mm10	oligo	24606471	24606730	.	-	.	ID=ENSMUSG00000004113.34;gene_id=ENSMUSG00000004113;gene_name=Cacna1b;oligo_id=ENSMUSG00000004113.34;oligo_type=regular_oneexon;Parent=ENSMUSG00000004113.UTR
chr2	mm10	oligo	24606465	24606724	.	-	.	ID=ENSMUSG00000004113.35;gene_id=ENSMUSG00000004113;gene_name=Cacna1b;oligo_id=ENSMUSG00000004113.35;oligo_type=regular_oneexon;Parent=ENSMUSG00000004113.UTR
chr2	mm10	oligo	24606459	24606718	.	-	.	ID=ENSMUSG00000004113.36;gene_id=ENSMUSG00000004113;gene_name=Cacna1b;oligo_id=ENSMUSG00000004113.36;oligo_type=regular_oneexon;Parent=ENSMUSG00000004113.UTR
chr2	mm10	oligo	24606453	24606712	.	-	.	ID=ENSMUSG00000004113.37;gene_id=ENSMUSG00000004113;gene_name=Cacna1b;oligo_id=ENSMUSG00000004113.37;oligo_type=regular_oneexon;Parent=ENSMUSG00000004113.UTR
chr2	mm10	oligo	24606447	24606706	.	-	.	ID=ENSMUSG00000004113.38;gene_id=ENSMUSG00000004113;gene_name=Cacna1b;oligo_id=ENSMUSG00000004113.38;oligo_type=regular_oneexon;Parent=ENSMUSG00000004113.UTR
chr2	mm10	oligo	24606441	24606700	.	-	.	ID=ENSMUSG00000004113.39;gene_id=ENSMUSG00000004113;gene_name=Cacna1b;oligo_id=ENSMUSG00000004113.39;oligo_type=regular_oneexon;Parent=ENSMUSG00000004113.UTR
chr2	mm10	oligo	24606435	24606694	.	-	.	ID=ENSMUSG00000004113.40;gene_id=ENSMUSG00000004113;gene_name=Cacna1b;oligo_id=ENSMUSG00000004113.40;oligo_type=regular_oneexon;Parent=ENSMUSG00000004113.UTR
chr2	mm10	oligo	24606429	24606688	.	-	.	ID=ENSMUSG00000004113.41;gene_id=ENSMUSG00000004113;gene_name=Cacna1b;oligo_id=ENSMUSG00000004113.41;oligo_type=regular_oneexon;Parent=ENSMUSG00000004113.UTR
chr2	mm10	oligo	24606423	24606682	.	-	.	ID=ENSMUSG00000004113.42;gene_id=ENSMUSG00000004113;gene_name=Cacna1b;oligo_id=ENSMUSG00000004113.42;oligo_type=regular_oneexon;Parent=ENSMUSG00000004113.UTR
chr2	mm10	oligo	24606417	24606676	.	-	.	ID=ENSMUSG00000004113.43;gene_id=ENSMUSG00000004113;gene_name=Cacna1b;oligo_id=ENSMUSG00000004113.43;oligo_type=regular_oneexon;Parent=ENSMUSG00000004113.UTR
chr2	mm10	oligo	24606411	24606670	.	-	.	ID=ENSMUSG00000004113.44;gene_id=ENSMUSG00000004113;gene_name=Cacna1b;oligo_id=ENSMUSG00000004113.44;oligo_type=regular_oneexon;Parent=ENSMUSG00000004113.UTR
chr2	mm10	oligo	24606405	24606664	.	-	.	ID=ENSMUSG00000004113.45;gene_id=ENSMUSG00000004113;gene_name=Cacna1b;oligo_id=ENSMUSG00000004113.45;oligo_type=regular_oneexon;Parent=ENSMUSG00000004113.UTR
chr2	mm10	oligo	24606399	24606658	.	-	.	ID=ENSMUSG00000004113.46;gene_id=ENSMUSG00000004113;gene_name=Cacna1b;oligo_id=ENSMUSG00000004113.46;oligo_type=regular_oneexon;Parent=ENSMUSG00000004113.UTR
chr2	mm10	oligo	24606393	24606652	.	-	.	ID=ENSMUSG00000004113.47;gene_id=ENSMUSG00000004113;gene_name=Cacna1b;oligo_id=ENSMUSG00000004113.47;oligo_type=regular_oneexon;Parent=ENSMUSG00000004113.UTR
chr2	mm10	oligo	24606387	24606646	.	-	.	ID=ENSMUSG00000004113.48;gene_id=ENSMUSG00000004113;gene_name=Cacna1b;oligo_id=ENSMUSG00000004113.48;oligo_type=regular_oneexon;Parent=ENSMUSG00000004113.UTR
chr2	mm10	oligo	24606381	24606640	.	-	.	ID=ENSMUSG00000004113.49;gene_id=ENSMUSG00000004113;gene_name=Cacna1b;oligo_id=ENSMUSG00000004113.49;oligo_type=regular_oneexon;Parent=ENSMUSG00000004113.UTR
chr2	mm10	oligo	24606375	24606634	.	-	.	ID=ENSMUSG00000004113.50;gene_id=ENSMUSG00000004113;gene_name=Cacna1b;oligo_id=ENSMUSG00000004113.50;oligo_type=regular_oneexon;Parent=ENSMUSG00000004113.UTR
chr2	mm10	oligo	24606369	24606628	.	-	.	ID=ENSMUSG00000004113.51;gene_id=ENSMUSG00000004113;gene_name=Cacna1b;oligo_id=ENSMUSG00000004113.51;oligo_type=regular_oneexon;Parent=ENSMUSG00000004113.UTR
chr2	mm10	oligo	24606363	24606622	.	-	.	ID=ENSMUSG00000004113.52;gene_id=ENSMUSG00000004113;gene_name=Cacna1b;oligo_id=ENSMUSG00000004113.52;oligo_type=regular_oneexon;Parent=ENSMUSG00000004113.UTR
chr2	mm10	oligo	24606357	24606616	.	-	.	ID=ENSMUSG00000004113.53;gene_id=ENSMUSG00000004113;gene_name=Cacna1b;oligo_id=ENSMUSG00000004113.53;oligo_type=regular_oneexon;Parent=ENSMUSG00000004113.UTR
chr2	mm10	oligo	24606351	24606610	.	-	.	ID=ENSMUSG00000004113.54;gene_id=ENSMUSG00000004113;gene_name=Cacna1b;oligo_id=ENSMUSG00000004113.54;oligo_type=regular_oneexon;Parent=ENSMUSG00000004113.UTR
chr2	mm10	oligo	24606345	24606604	.	-	.	ID=ENSMUSG00000004113.55;gene_id=ENSMUSG00000004113;gene_name=Cacna1b;oligo_id=ENSMUSG00000004113.55;oligo_type=regular_oneexon;Parent=ENSMUSG00000004113.UTR
chr2	mm10	oligo	24606339	24606598	.	-	.	ID=ENSMUSG00000004113.56;gene_id=ENSMUSG00000004113;gene_name=Cacna1b;oligo_id=ENSMUSG00000004113.56;oligo_type=regular_oneexon;Parent=ENSMUSG00000004113.UTR
chr2	mm10	oligo	24606333	24606592	.	-	.	ID=ENSMUSG00000004113.57;gene_id=ENSMUSG00000004113;gene_name=Cacna1b;oligo_id=ENSMUSG00000004113.57;oligo_type=regular_oneexon;Parent=ENSMUSG00000004113.UTR
chr2	mm10	oligo	24606327	24606586	.	-	.	ID=ENSMUSG00000004113.58;gene_id=ENSMUSG00000004113;gene_name=Cacna1b;oligo_id=ENSMUSG00000004113.58;oligo_type=regular_oneexon;Parent=ENSMUSG00000004113.UTR
chr2	mm10	oligo	24606321	24606580	.	-	.	ID=ENSMUSG00000004113.59;gene_id=ENSMUSG00000004113;gene_name=Cacna1b;oligo_id=ENSMUSG00000004113.59;oligo_type=regular_oneexon;Parent=ENSMUSG00000004113.UTR
chr2	mm10	oligo	24606315	24606574	.	-	.	ID=ENSMUSG00000004113.60;gene_id=ENSMUSG00000004113;gene_name=Cacna1b;oligo_id=ENSMUSG00000004113.60;oligo_type=regular_oneexon;Parent=ENSMUSG00000004113.UTR
chr2	mm10	oligo	24606309	24606568	.	-	.	ID=ENSMUSG00000004113.61;gene_id=ENSMUSG00000004113;gene_name=Cacna1b;oligo_id=ENSMUSG00000004113.61;oligo_type=regular_oneexon;Parent=ENSMUSG00000004113.UTR
chr2	mm10	oligo	24606303	24606562	.	-	.	ID=ENSMUSG00000004113.62;gene_id=ENSMUSG00000004113;gene_name=Cacna1b;oligo_id=ENSMUSG00000004113.62;oligo_type=regular_oneexon;Parent=ENSMUSG00000004113.UTR
chr2	mm10	oligo	24606297	24606556	.	-	.	ID=ENSMUSG00000004113.63;gene_id=ENSMUSG00000004113;gene_name=Cacna1b;oligo_id=ENSMUSG00000004113.63;oligo_type=regular_oneexon;Parent=ENSMUSG00000004113.UTR
chr2	mm10	oligo	24606291	24606550	.	-	.	ID=ENSMUSG00000004113.64;gene_id=ENSMUSG00000004113;gene_name=Cacna1b;oligo_id=ENSMUSG00000004113.64;oligo_type=regular_oneexon;Parent=ENSMUSG00000004113.UTR
chr2	mm10	oligo	24606285	24606544	.	-	.	ID=ENSMUSG00000004113.65;gene_id=ENSMUSG00000004113;gene_name=Cacna1b;oligo_id=ENSMUSG00000004113.65;oligo_type=regular_oneexon;Parent=ENSMUSG00000004113.UTR
chr2	mm10	oligo	24606279	24606538	.	-	.	ID=ENSMUSG00000004113.66;gene_id=ENSMUSG00000004113;gene_name=Cacna1b;oligo_id=ENSMUSG00000004113.66;oligo_type=regular_oneexon;Parent=ENSMUSG00000004113.UTR
chr2	mm10	oligo	24606273	24606532	.	-	.	ID=ENSMUSG00000004113.67;gene_id=ENSMUSG00000004113;gene_name=Cacna1b;oligo_id=ENSMUSG00000004113.67;oligo_type=regular_oneexon;Parent=ENSMUSG00000004113.UTR
chr2	mm10	oligo	24606267	24606526	.	-	.	ID=ENSMUSG00000004113.68;gene_id=ENSMUSG00000004113;gene_name=Cacna1b;oligo_id=ENSMUSG00000004113.68;oligo_type=regular_oneexon;Parent=ENSMUSG00000004113.UTR
chr2	mm10	oligo	24606261	24606520	.	-	.	ID=ENSMUSG00000004113.69;gene_id=ENSMUSG00000004113;gene_name=Cacna1b;oligo_id=ENSMUSG00000004113.69;oligo_type=regular_oneexon;Parent=ENSMUSG00000004113.UTR
chr2	mm10	oligo	24606255	24606514	.	-	.	ID=ENSMUSG00000004113.70;gene_id=ENSMUSG00000004113;gene_name=Cacna1b;oligo_id=ENSMUSG00000004113.70;oligo_type=regular_oneexon;Parent=ENSMUSG00000004113.UTR
chr2	mm10	oligo	24606249	24606508	.	-	.	ID=ENSMUSG00000004113.71;gene_id=ENSMUSG00000004113;gene_name=Cacna1b;oligo_id=ENSMUSG00000004113.71;oligo_type=regular_oneexon;Parent=ENSMUSG00000004113.UTR
chr2	mm10	oligo	24606243	24606502	.	-	.	ID=ENSMUSG00000004113.72;gene_id=ENSMUSG00000004113;gene_name=Cacna1b;oligo_id=ENSMUSG00000004113.72;oligo_type=regular_oneexon;Parent=ENSMUSG00000004113.UTR
chr2	mm10	oligo	24606237	24606496	.	-	.	ID=ENSMUSG00000004113.73;gene_id=ENSMUSG00000004113;gene_name=Cacna1b;oligo_id=ENSMUSG00000004113.73;oligo_type=regular_oneexon;Parent=ENSMUSG00000004113.UTR
chr2	mm10	oligo	24606231	24606490	.	-	.	ID=ENSMUSG00000004113.74;gene_id=ENSMUSG00000004113;gene_name=Cacna1b;oligo_id=ENSMUSG00000004113.74;oligo_type=regular_oneexon;Parent=ENSMUSG00000004113.UTR
chr2	mm10	oligo	24606225	24606484	.	-	.	ID=ENSMUSG00000004113.75;gene_id=ENSMUSG00000004113;gene_name=Cacna1b;oligo_id=ENSMUSG00000004113.75;oligo_type=regular_oneexon;Parent=ENSMUSG00000004113.UTR
chr2	mm10	oligo	24606219	24606478	.	-	.	ID=ENSMUSG00000004113.76;gene_id=ENSMUSG00000004113;gene_name=Cacna1b;oligo_id=ENSMUSG00000004113.76;oligo_type=regular_oneexon;Parent=ENSMUSG00000004113.UTR
chr2	mm10	oligo	24606213	24606472	.	-	.	ID=ENSMUSG00000004113.77;gene_id=ENSMUSG00000004113;gene_name=Cacna1b;oligo_id=ENSMUSG00000004113.77;oligo_type=regular_oneexon;Parent=ENSMUSG00000004113.UTR
chr2	mm10	oligo	24606207	24606466	.	-	.	ID=ENSMUSG00000004113.78;gene_id=ENSMUSG00000004113;gene_name=Cacna1b;oligo_id=ENSMUSG00000004113.78;oligo_type=regular_oneexon;Parent=ENSMUSG00000004113.UTR
chr2	mm10	oligo	24606201	24606460	.	-	.	ID=ENSMUSG00000004113.79;gene_id=ENSMUSG00000004113;gene_name=Cacna1b;oligo_id=ENSMUSG00000004113.79;oligo_type=regular_oneexon;Parent=ENSMUSG00000004113.UTR
chr2	mm10	oligo	24606195	24606454	.	-	.	ID=ENSMUSG00000004113.80;gene_id=ENSMUSG00000004113;gene_name=Cacna1b;oligo_id=ENSMUSG00000004113.80;oligo_type=regular_oneexon;Parent=ENSMUSG00000004113.UTR
chr2	mm10	oligo	24606189	24606448	.	-	.	ID=ENSMUSG00000004113.81;gene_id=ENSMUSG00000004113;gene_name=Cacna1b;oligo_id=ENSMUSG00000004113.81;oligo_type=regular_oneexon;Parent=ENSMUSG00000004113.UTR
chr2	mm10	oligo	24606183	24606442	.	-	.	ID=ENSMUSG00000004113.82;gene_id=ENSMUSG00000004113;gene_name=Cacna1b;oligo_id=ENSMUSG00000004113.82;oligo_type=regular_oneexon;Parent=ENSMUSG00000004113.UTR
chr2	mm10	oligo	24606177	24606436	.	-	.	ID=ENSMUSG00000004113.83;gene_id=ENSMUSG00000004113;gene_name=Cacna1b;oligo_id=ENSMUSG00000004113.83;oligo_type=regular_oneexon;Parent=ENSMUSG00000004113.UTR
chr2	mm10	oligo	24606171	24606430	.	-	.	ID=ENSMUSG00000004113.84;gene_id=ENSMUSG00000004113;gene_name=Cacna1b;oligo_id=ENSMUSG00000004113.84;oligo_type=regular_oneexon;Parent=ENSMUSG00000004113.UTR
chr2	mm10	oligo	24606165	24606424	.	-	.	ID=ENSMUSG00000004113.85;gene_id=ENSMUSG00000004113;gene_name=Cacna1b;oligo_id=ENSMUSG00000004113.85;oligo_type=regular_oneexon;Parent=ENSMUSG00000004113.UTR
chr2	mm10	oligo	24606159	24606418	.	-	.	ID=ENSMUSG00000004113.86;gene_id=ENSMUSG00000004113;gene_name=Cacna1b;oligo_id=ENSMUSG00000004113.86;oligo_type=regular_oneexon;Parent=ENSMUSG00000004113.UTR
chr2	mm10	oligo	24606153	24606412	.	-	.	ID=ENSMUSG00000004113.87;gene_id=ENSMUSG00000004113;gene_name=Cacna1b;oligo_id=ENSMUSG00000004113.87;oligo_type=regular_oneexon;Parent=ENSMUSG00000004113.UTR
chr2	mm10	oligo	24606147	24606406	.	-	.	ID=ENSMUSG00000004113.88;gene_id=ENSMUSG00000004113;gene_name=Cacna1b;oligo_id=ENSMUSG00000004113.88;oligo_type=regular_oneexon;Parent=ENSMUSG00000004113.UTR
chr2	mm10	oligo	24606141	24606400	.	-	.	ID=ENSMUSG00000004113.89;gene_id=ENSMUSG00000004113;gene_name=Cacna1b;oligo_id=ENSMUSG00000004113.89;oligo_type=regular_oneexon;Parent=ENSMUSG00000004113.UTR
chr2	mm10	oligo	24606135	24606394	.	-	.	ID=ENSMUSG00000004113.90;gene_id=ENSMUSG00000004113;gene_name=Cacna1b;oligo_id=ENSMUSG00000004113.90;oligo_type=regular_oneexon;Parent=ENSMUSG00000004113.UTR
chr2	mm10	oligo	24606129	24606388	.	-	.	ID=ENSMUSG00000004113.91;gene_id=ENSMUSG00000004113;gene_name=Cacna1b;oligo_id=ENSMUSG00000004113.91;oligo_type=regular_oneexon;Parent=ENSMUSG00000004113.UTR
chr2	mm10	oligo	24606123	24606382	.	-	.	ID=ENSMUSG00000004113.92;gene_id=ENSMUSG00000004113;gene_name=Cacna1b;oligo_id=ENSMUSG00000004113.92;oligo_type=regular_oneexon;Parent=ENSMUSG00000004113.UTR
chr2	mm10	oligo	24606117	24606376	.	-	.	ID=ENSMUSG00000004113.93;gene_id=ENSMUSG00000004113;gene_name=Cacna1b;oligo_id=ENSMUSG00000004113.93;oligo_type=regular_oneexon;Parent=ENSMUSG00000004113.UTR
chr2	mm10	oligo	24606111	24606370	.	-	.	ID=ENSMUSG00000004113.94;gene_id=ENSMUSG00000004113;gene_name=Cacna1b;oligo_id=ENSMUSG00000004113.94;oligo_type=regular_oneexon;Parent=ENSMUSG00000004113.UTR
chr2	mm10	oligo	24606105	24606364	.	-	.	ID=ENSMUSG00000004113.95;gene_id=ENSMUSG00000004113;gene_name=Cacna1b;oligo_id=ENSMUSG00000004113.95;oligo_type=regular_oneexon;Parent=ENSMUSG00000004113.UTR
chr2	mm10	oligo	24606099	24606358	.	-	.	ID=ENSMUSG00000004113.96;gene_id=ENSMUSG00000004113;gene_name=Cacna1b;oligo_id=ENSMUSG00000004113.96;oligo_type=regular_oneexon;Parent=ENSMUSG00000004113.UTR
chr2	mm10	oligo	24606093	24606352	.	-	.	ID=ENSMUSG00000004113.97;gene_id=ENSMUSG00000004113;gene_name=Cacna1b;oligo_id=ENSMUSG00000004113.97;oligo_type=regular_oneexon;Parent=ENSMUSG00000004113.UTR
chr2	mm10	oligo	24606087	24606346	.	-	.	ID=ENSMUSG00000004113.98;gene_id=ENSMUSG00000004113;gene_name=Cacna1b;oligo_id=ENSMUSG00000004113.98;oligo_type=regular_oneexon;Parent=ENSMUSG00000004113.UTR
chr2	mm10	oligo	24606081	24606340	.	-	.	ID=ENSMUSG00000004113.99;gene_id=ENSMUSG00000004113;gene_name=Cacna1b;oligo_id=ENSMUSG00000004113.99;oligo_type=regular_oneexon;Parent=ENSMUSG00000004113.UTR
chr2	mm10	oligo	24606075	24606334	.	-	.	ID=ENSMUSG00000004113.100;gene_id=ENSMUSG00000004113;gene_name=Cacna1b;oligo_id=ENSMUSG00000004113.100;oligo_type=regular_oneexon;Parent=ENSMUSG00000004113.UTR
chr2	mm10	oligo	24606069	24606328	.	-	.	ID=ENSMUSG00000004113.101;gene_id=ENSMUSG00000004113;gene_name=Cacna1b;oligo_id=ENSMUSG00000004113.101;oligo_type=regular_oneexon;Parent=ENSMUSG00000004113.UTR
chr2	mm10	oligo	24606063	24606322	.	-	.	ID=ENSMUSG00000004113.102;gene_id=ENSMUSG00000004113;gene_name=Cacna1b;oligo_id=ENSMUSG00000004113.102;oligo_type=regular_oneexon;Parent=ENSMUSG00000004113.UTR
chr2	mm10	oligo	24606057	24606316	.	-	.	ID=ENSMUSG00000004113.103;gene_id=ENSMUSG00000004113;gene_name=Cacna1b;oligo_id=ENSMUSG00000004113.103;oligo_type=regular_oneexon;Parent=ENSMUSG00000004113.UTR
chr2	mm10	oligo	24606051	24606310	.	-	.	ID=ENSMUSG00000004113.104;gene_id=ENSMUSG00000004113;gene_name=Cacna1b;oligo_id=ENSMUSG00000004113.104;oligo_type=regular_oneexon;Parent=ENSMUSG00000004113.UTR
chr2	mm10	oligo	24606045	24606304	.	-	.	ID=ENSMUSG00000004113.105;gene_id=ENSMUSG00000004113;gene_name=Cacna1b;oligo_id=ENSMUSG00000004113.105;oligo_type=regular_oneexon;Parent=ENSMUSG00000004113.UTR
chr2	mm10	oligo	24606039	24606298	.	-	.	ID=ENSMUSG00000004113.106;gene_id=ENSMUSG00000004113;gene_name=Cacna1b;oligo_id=ENSMUSG00000004113.106;oligo_type=regular_oneexon;Parent=ENSMUSG00000004113.UTR
chr2	mm10	oligo	24606033	24606292	.	-	.	ID=ENSMUSG00000004113.107;gene_id=ENSMUSG00000004113;gene_name=Cacna1b;oligo_id=ENSMUSG00000004113.107;oligo_type=regular_oneexon;Parent=ENSMUSG00000004113.UTR
chr2	mm10	oligo	24606027	24606286	.	-	.	ID=ENSMUSG00000004113.108;gene_id=ENSMUSG00000004113;gene_name=Cacna1b;oligo_id=ENSMUSG00000004113.108;oligo_type=regular_oneexon;Parent=ENSMUSG00000004113.UTR
chr2	mm10	oligo	24606021	24606280	.	-	.	ID=ENSMUSG00000004113.109;gene_id=ENSMUSG00000004113;gene_name=Cacna1b;oligo_id=ENSMUSG00000004113.109;oligo_type=regular_oneexon;Parent=ENSMUSG00000004113.UTR
chr2	mm10	oligo	24606015	24606274	.	-	.	ID=ENSMUSG00000004113.110;gene_id=ENSMUSG00000004113;gene_name=Cacna1b;oligo_id=ENSMUSG00000004113.110;oligo_type=regular_oneexon;Parent=ENSMUSG00000004113.UTR
chr2	mm10	oligo	24606009	24606268	.	-	.	ID=ENSMUSG00000004113.111;gene_id=ENSMUSG00000004113;gene_name=Cacna1b;oligo_id=ENSMUSG00000004113.111;oligo_type=regular_oneexon;Parent=ENSMUSG00000004113.UTR
chr2	mm10	oligo	24606003	24606262	.	-	.	ID=ENSMUSG00000004113.112;gene_id=ENSMUSG00000004113;gene_name=Cacna1b;oligo_id=ENSMUSG00000004113.112;oligo_type=regular_oneexon;Parent=ENSMUSG00000004113.UTR
chr2	mm10	oligo	24605997	24606256	.	-	.	ID=ENSMUSG00000004113.113;gene_id=ENSMUSG00000004113;gene_name=Cacna1b;oligo_id=ENSMUSG00000004113.113;oligo_type=regular_oneexon;Parent=ENSMUSG00000004113.UTR
chr2	mm10	oligo	24605991	24606250	.	-	.	ID=ENSMUSG00000004113.114;gene_id=ENSMUSG00000004113;gene_name=Cacna1b;oligo_id=ENSMUSG00000004113.114;oligo_type=regular_oneexon;Parent=ENSMUSG00000004113.UTR
chr2	mm10	oligo	24605985	24606244	.	-	.	ID=ENSMUSG00000004113.115;gene_id=ENSMUSG00000004113;gene_name=Cacna1b;oligo_id=ENSMUSG00000004113.115;oligo_type=regular_oneexon;Parent=ENSMUSG00000004113.UTR
chr2	mm10	oligo	24605979	24606238	.	-	.	ID=ENSMUSG00000004113.116;gene_id=ENSMUSG00000004113;gene_name=Cacna1b;oligo_id=ENSMUSG00000004113.116;oligo_type=regular_oneexon;Parent=ENSMUSG00000004113.UTR
chr2	mm10	oligo	24605973	24606232	.	-	.	ID=ENSMUSG00000004113.117;gene_id=ENSMUSG00000004113;gene_name=Cacna1b;oligo_id=ENSMUSG00000004113.117;oligo_type=regular_oneexon;Parent=ENSMUSG00000004113.UTR
chr2	mm10	oligo	24605967	24606226	.	-	.	ID=ENSMUSG00000004113.118;gene_id=ENSMUSG00000004113;gene_name=Cacna1b;oligo_id=ENSMUSG00000004113.118;oligo_type=regular_oneexon;Parent=ENSMUSG00000004113.UTR
chr2	mm10	oligo	24605961	24606220	.	-	.	ID=ENSMUSG00000004113.119;gene_id=ENSMUSG00000004113;gene_name=Cacna1b;oligo_id=ENSMUSG00000004113.119;oligo_type=regular_oneexon;Parent=ENSMUSG00000004113.UTR
chr2	mm10	oligo	24605955	24606214	.	-	.	ID=ENSMUSG00000004113.120;gene_id=ENSMUSG00000004113;gene_name=Cacna1b;oligo_id=ENSMUSG00000004113.120;oligo_type=regular_oneexon;Parent=ENSMUSG00000004113.UTR
chr2	mm10	oligo	24605949	24606208	.	-	.	ID=ENSMUSG00000004113.121;gene_id=ENSMUSG00000004113;gene_name=Cacna1b;oligo_id=ENSMUSG00000004113.121;oligo_type=regular_oneexon;Parent=ENSMUSG00000004113.UTR
chr2	mm10	oligo	24605943	24606202	.	-	.	ID=ENSMUSG00000004113.122;gene_id=ENSMUSG00000004113;gene_name=Cacna1b;oligo_id=ENSMUSG00000004113.122;oligo_type=regular_oneexon;Parent=ENSMUSG00000004113.UTR
chr2	mm10	oligo	24605937	24606196	.	-	.	ID=ENSMUSG00000004113.123;gene_id=ENSMUSG00000004113;gene_name=Cacna1b;oligo_id=ENSMUSG00000004113.123;oligo_type=regular_oneexon;Parent=ENSMUSG00000004113.UTR
chr2	mm10	oligo	24605931	24606190	.	-	.	ID=ENSMUSG00000004113.124;gene_id=ENSMUSG00000004113;gene_name=Cacna1b;oligo_id=ENSMUSG00000004113.124;oligo_type=regular_oneexon;Parent=ENSMUSG00000004113.UTR
chr2	mm10	oligo	24605925	24606184	.	-	.	ID=ENSMUSG00000004113.125;gene_id=ENSMUSG00000004113;gene_name=Cacna1b;oligo_id=ENSMUSG00000004113.125;oligo_type=regular_oneexon;Parent=ENSMUSG00000004113.UTR
chr2	mm10	oligo	24605919	24606178	.	-	.	ID=ENSMUSG00000004113.126;gene_id=ENSMUSG00000004113;gene_name=Cacna1b;oligo_id=ENSMUSG00000004113.126;oligo_type=regular_oneexon;Parent=ENSMUSG00000004113.UTR
chr2	mm10	oligo	24605913	24606172	.	-	.	ID=ENSMUSG00000004113.127;gene_id=ENSMUSG00000004113;gene_name=Cacna1b;oligo_id=ENSMUSG00000004113.127;oligo_type=regular_oneexon;Parent=ENSMUSG00000004113.UTR
chr2	mm10	oligo	24605907	24606166	.	-	.	ID=ENSMUSG00000004113.128;gene_id=ENSMUSG00000004113;gene_name=Cacna1b;oligo_id=ENSMUSG00000004113.128;oligo_type=regular_oneexon;Parent=ENSMUSG00000004113.UTR
chr2	mm10	oligo	24605901	24606160	.	-	.	ID=ENSMUSG00000004113.129;gene_id=ENSMUSG00000004113;gene_name=Cacna1b;oligo_id=ENSMUSG00000004113.129;oligo_type=regular_oneexon;Parent=ENSMUSG00000004113.UTR
chr2	mm10	oligo	24605895	24606154	.	-	.	ID=ENSMUSG00000004113.130;gene_id=ENSMUSG00000004113;gene_name=Cacna1b;oligo_id=ENSMUSG00000004113.130;oligo_type=regular_oneexon;Parent=ENSMUSG00000004113.UTR
chr2	mm10	oligo	24605889	24606148	.	-	.	ID=ENSMUSG00000004113.131;gene_id=ENSMUSG00000004113;gene_name=Cacna1b;oligo_id=ENSMUSG00000004113.131;oligo_type=regular_oneexon;Parent=ENSMUSG00000004113.UTR
chr2	mm10	oligo	24605883	24606142	.	-	.	ID=ENSMUSG00000004113.132;gene_id=ENSMUSG00000004113;gene_name=Cacna1b;oligo_id=ENSMUSG00000004113.132;oligo_type=regular_oneexon;Parent=ENSMUSG00000004113.UTR
chr2	mm10	oligo	24605877	24606136	.	-	.	ID=ENSMUSG00000004113.133;gene_id=ENSMUSG00000004113;gene_name=Cacna1b;oligo_id=ENSMUSG00000004113.133;oligo_type=regular_oneexon;Parent=ENSMUSG00000004113.UTR
chr2	mm10	oligo	24605871	24606130	.	-	.	ID=ENSMUSG00000004113.134;gene_id=ENSMUSG00000004113;gene_name=Cacna1b;oligo_id=ENSMUSG00000004113.134;oligo_type=regular_oneexon;Parent=ENSMUSG00000004113.UTR
chr2	mm10	oligo	24605865	24606124	.	-	.	ID=ENSMUSG00000004113.135;gene_id=ENSMUSG00000004113;gene_name=Cacna1b;oligo_id=ENSMUSG00000004113.135;oligo_type=regular_oneexon;Parent=ENSMUSG00000004113.UTR
chr2	mm10	oligo	24605859	24606118	.	-	.	ID=ENSMUSG00000004113.136;gene_id=ENSMUSG00000004113;gene_name=Cacna1b;oligo_id=ENSMUSG00000004113.136;oligo_type=regular_oneexon;Parent=ENSMUSG00000004113.UTR
chr2	mm10	oligo	24605853	24606112	.	-	.	ID=ENSMUSG00000004113.137;gene_id=ENSMUSG00000004113;gene_name=Cacna1b;oligo_id=ENSMUSG00000004113.137;oligo_type=regular_oneexon;Parent=ENSMUSG00000004113.UTR
chr2	mm10	oligo	24605847	24606106	.	-	.	ID=ENSMUSG00000004113.138;gene_id=ENSMUSG00000004113;gene_name=Cacna1b;oligo_id=ENSMUSG00000004113.138;oligo_type=regular_oneexon;Parent=ENSMUSG00000004113.UTR
chr2	mm10	oligo	24605841	24606100	.	-	.	ID=ENSMUSG00000004113.139;gene_id=ENSMUSG00000004113;gene_name=Cacna1b;oligo_id=ENSMUSG00000004113.139;oligo_type=regular_oneexon;Parent=ENSMUSG00000004113.UTR
chr2	mm10	oligo	24605835	24606094	.	-	.	ID=ENSMUSG00000004113.140;gene_id=ENSMUSG00000004113;gene_name=Cacna1b;oligo_id=ENSMUSG00000004113.140;oligo_type=regular_oneexon;Parent=ENSMUSG00000004113.UTR
chr2	mm10	oligo	24605829	24606088	.	-	.	ID=ENSMUSG00000004113.141;gene_id=ENSMUSG00000004113;gene_name=Cacna1b;oligo_id=ENSMUSG00000004113.141;oligo_type=regular_oneexon;Parent=ENSMUSG00000004113.UTR
chr2	mm10	oligo	24605823	24606082	.	-	.	ID=ENSMUSG00000004113.142;gene_id=ENSMUSG00000004113;gene_name=Cacna1b;oligo_id=ENSMUSG00000004113.142;oligo_type=regular_oneexon;Parent=ENSMUSG00000004113.UTR
chr2	mm10	oligo	24605817	24606076	.	-	.	ID=ENSMUSG00000004113.143;gene_id=ENSMUSG00000004113;gene_name=Cacna1b;oligo_id=ENSMUSG00000004113.143;oligo_type=regular_oneexon;Parent=ENSMUSG00000004113.UTR
chr2	mm10	oligo	24605811	24606070	.	-	.	ID=ENSMUSG00000004113.144;gene_id=ENSMUSG00000004113;gene_name=Cacna1b;oligo_id=ENSMUSG00000004113.144;oligo_type=regular_oneexon;Parent=ENSMUSG00000004113.UTR
chr2	mm10	oligo	24605805	24606064	.	-	.	ID=ENSMUSG00000004113.145;gene_id=ENSMUSG00000004113;gene_name=Cacna1b;oligo_id=ENSMUSG00000004113.145;oligo_type=regular_oneexon;Parent=ENSMUSG00000004113.UTR
chr2	mm10	oligo	24605799	24606058	.	-	.	ID=ENSMUSG00000004113.146;gene_id=ENSMUSG00000004113;gene_name=Cacna1b;oligo_id=ENSMUSG00000004113.146;oligo_type=regular_oneexon;Parent=ENSMUSG00000004113.UTR
chr2	mm10	oligo	24605793	24606052	.	-	.	ID=ENSMUSG00000004113.147;gene_id=ENSMUSG00000004113;gene_name=Cacna1b;oligo_id=ENSMUSG00000004113.147;oligo_type=regular_oneexon;Parent=ENSMUSG00000004113.UTR
chr2	mm10	oligo	24605787	24606046	.	-	.	ID=ENSMUSG00000004113.148;gene_id=ENSMUSG00000004113;gene_name=Cacna1b;oligo_id=ENSMUSG00000004113.148;oligo_type=regular_oneexon;Parent=ENSMUSG00000004113.UTR
chr2	mm10	oligo	24605781	24606040	.	-	.	ID=ENSMUSG00000004113.149;gene_id=ENSMUSG00000004113;gene_name=Cacna1b;oligo_id=ENSMUSG00000004113.149;oligo_type=regular_oneexon;Parent=ENSMUSG00000004113.UTR
chr2	mm10	oligo	24605775	24606034	.	-	.	ID=ENSMUSG00000004113.150;gene_id=ENSMUSG00000004113;gene_name=Cacna1b;oligo_id=ENSMUSG00000004113.150;oligo_type=regular_oneexon;Parent=ENSMUSG00000004113.UTR
chr2	mm10	oligo	24605769	24606028	.	-	.	ID=ENSMUSG00000004113.151;gene_id=ENSMUSG00000004113;gene_name=Cacna1b;oligo_id=ENSMUSG00000004113.151;oligo_type=regular_oneexon;Parent=ENSMUSG00000004113.UTR
chr2	mm10	oligo	24605763	24606022	.	-	.	ID=ENSMUSG00000004113.152;gene_id=ENSMUSG00000004113;gene_name=Cacna1b;oligo_id=ENSMUSG00000004113.152;oligo_type=regular_oneexon;Parent=ENSMUSG00000004113.UTR
chr2	mm10	oligo	24605757	24606016	.	-	.	ID=ENSMUSG00000004113.153;gene_id=ENSMUSG00000004113;gene_name=Cacna1b;oligo_id=ENSMUSG00000004113.153;oligo_type=regular_oneexon;Parent=ENSMUSG00000004113.UTR
chr2	mm10	oligo	24605751	24606010	.	-	.	ID=ENSMUSG00000004113.154;gene_id=ENSMUSG00000004113;gene_name=Cacna1b;oligo_id=ENSMUSG00000004113.154;oligo_type=regular_oneexon;Parent=ENSMUSG00000004113.UTR
chr2	mm10	oligo	24605745	24606004	.	-	.	ID=ENSMUSG00000004113.155;gene_id=ENSMUSG00000004113;gene_name=Cacna1b;oligo_id=ENSMUSG00000004113.155;oligo_type=regular_oneexon;Parent=ENSMUSG00000004113.UTR
chr2	mm10	oligo	24605739	24605998	.	-	.	ID=ENSMUSG00000004113.156;gene_id=ENSMUSG00000004113;gene_name=Cacna1b;oligo_id=ENSMUSG00000004113.156;oligo_type=regular_oneexon;Parent=ENSMUSG00000004113.UTR
chr2	mm10	oligo	24605733	24605992	.	-	.	ID=ENSMUSG00000004113.157;gene_id=ENSMUSG00000004113;gene_name=Cacna1b;oligo_id=ENSMUSG00000004113.157;oligo_type=regular_oneexon;Parent=ENSMUSG00000004113.UTR
chr2	mm10	oligo	24605727	24605986	.	-	.	ID=ENSMUSG00000004113.158;gene_id=ENSMUSG00000004113;gene_name=Cacna1b;oligo_id=ENSMUSG00000004113.158;oligo_type=regular_oneexon;Parent=ENSMUSG00000004113.UTR
chr2	mm10	oligo	24605721	24605980	.	-	.	ID=ENSMUSG00000004113.159;gene_id=ENSMUSG00000004113;gene_name=Cacna1b;oligo_id=ENSMUSG00000004113.159;oligo_type=regular_oneexon;Parent=ENSMUSG00000004113.UTR
chr2	mm10	oligo	24605715	24605974	.	-	.	ID=ENSMUSG00000004113.160;gene_id=ENSMUSG00000004113;gene_name=Cacna1b;oligo_id=ENSMUSG00000004113.160;oligo_type=regular_oneexon;Parent=ENSMUSG00000004113.UTR
chr2	mm10	oligo	24605709	24605968	.	-	.	ID=ENSMUSG00000004113.161;gene_id=ENSMUSG00000004113;gene_name=Cacna1b;oligo_id=ENSMUSG00000004113.161;oligo_type=regular_oneexon;Parent=ENSMUSG00000004113.UTR
chr2	mm10	oligo	24605703	24605962	.	-	.	ID=ENSMUSG00000004113.162;gene_id=ENSMUSG00000004113;gene_name=Cacna1b;oligo_id=ENSMUSG00000004113.162;oligo_type=regular_oneexon;Parent=ENSMUSG00000004113.UTR
chr2	mm10	oligo	24605697	24605956	.	-	.	ID=ENSMUSG00000004113.163;gene_id=ENSMUSG00000004113;gene_name=Cacna1b;oligo_id=ENSMUSG00000004113.163;oligo_type=regular_oneexon;Parent=ENSMUSG00000004113.UTR
chr2	mm10	oligo	24605691	24605950	.	-	.	ID=ENSMUSG00000004113.164;gene_id=ENSMUSG00000004113;gene_name=Cacna1b;oligo_id=ENSMUSG00000004113.164;oligo_type=regular_oneexon;Parent=ENSMUSG00000004113.UTR
chr2	mm10	oligo	24605685	24605944	.	-	.	ID=ENSMUSG00000004113.165;gene_id=ENSMUSG00000004113;gene_name=Cacna1b;oligo_id=ENSMUSG00000004113.165;oligo_type=regular_oneexon;Parent=ENSMUSG00000004113.UTR
chr2	mm10	oligo	24605679	24605938	.	-	.	ID=ENSMUSG00000004113.166;gene_id=ENSMUSG00000004113;gene_name=Cacna1b;oligo_id=ENSMUSG00000004113.166;oligo_type=regular_oneexon;Parent=ENSMUSG00000004113.UTR
chr2	mm10	oligo	24605673	24605932	.	-	.	ID=ENSMUSG00000004113.167;gene_id=ENSMUSG00000004113;gene_name=Cacna1b;oligo_id=ENSMUSG00000004113.167;oligo_type=regular_oneexon;Parent=ENSMUSG00000004113.UTR
chr2	mm10	oligo	24605667	24605926	.	-	.	ID=ENSMUSG00000004113.168;gene_id=ENSMUSG00000004113;gene_name=Cacna1b;oligo_id=ENSMUSG00000004113.168;oligo_type=regular_oneexon;Parent=ENSMUSG00000004113.UTR
chr2	mm10	oligo	24605661	24605920	.	-	.	ID=ENSMUSG00000004113.169;gene_id=ENSMUSG00000004113;gene_name=Cacna1b;oligo_id=ENSMUSG00000004113.169;oligo_type=regular_oneexon;Parent=ENSMUSG00000004113.UTR
chr2	mm10	oligo	24605655	24605914	.	-	.	ID=ENSMUSG00000004113.170;gene_id=ENSMUSG00000004113;gene_name=Cacna1b;oligo_id=ENSMUSG00000004113.170;oligo_type=regular_oneexon;Parent=ENSMUSG00000004113.UTR
chr2	mm10	oligo	24605649	24605908	.	-	.	ID=ENSMUSG00000004113.171;gene_id=ENSMUSG00000004113;gene_name=Cacna1b;oligo_id=ENSMUSG00000004113.171;oligo_type=regular_oneexon;Parent=ENSMUSG00000004113.UTR
chr2	mm10	oligo	24605643	24605902	.	-	.	ID=ENSMUSG00000004113.172;gene_id=ENSMUSG00000004113;gene_name=Cacna1b;oligo_id=ENSMUSG00000004113.172;oligo_type=regular_oneexon;Parent=ENSMUSG00000004113.UTR
chr2	mm10	oligo	24605637	24605896	.	-	.	ID=ENSMUSG00000004113.173;gene_id=ENSMUSG00000004113;gene_name=Cacna1b;oligo_id=ENSMUSG00000004113.173;oligo_type=regular_oneexon;Parent=ENSMUSG00000004113.UTR
chr2	mm10	oligo	24605631	24605890	.	-	.	ID=ENSMUSG00000004113.174;gene_id=ENSMUSG00000004113;gene_name=Cacna1b;oligo_id=ENSMUSG00000004113.174;oligo_type=regular_oneexon;Parent=ENSMUSG00000004113.UTR
chr2	mm10	oligo	24605625	24605884	.	-	.	ID=ENSMUSG00000004113.175;gene_id=ENSMUSG00000004113;gene_name=Cacna1b;oligo_id=ENSMUSG00000004113.175;oligo_type=regular_oneexon;Parent=ENSMUSG00000004113.UTR
chr2	mm10	oligo	24605619	24605878	.	-	.	ID=ENSMUSG00000004113.176;gene_id=ENSMUSG00000004113;gene_name=Cacna1b;oligo_id=ENSMUSG00000004113.176;oligo_type=regular_oneexon;Parent=ENSMUSG00000004113.UTR
chr2	mm10	oligo	24605613	24605872	.	-	.	ID=ENSMUSG00000004113.177;gene_id=ENSMUSG00000004113;gene_name=Cacna1b;oligo_id=ENSMUSG00000004113.177;oligo_type=regular_oneexon;Parent=ENSMUSG00000004113.UTR
chr2	mm10	oligo	24605607	24605866	.	-	.	ID=ENSMUSG00000004113.178;gene_id=ENSMUSG00000004113;gene_name=Cacna1b;oligo_id=ENSMUSG00000004113.178;oligo_type=regular_oneexon;Parent=ENSMUSG00000004113.UTR
chr2	mm10	oligo	24605601	24605860	.	-	.	ID=ENSMUSG00000004113.179;gene_id=ENSMUSG00000004113;gene_name=Cacna1b;oligo_id=ENSMUSG00000004113.179;oligo_type=regular_oneexon;Parent=ENSMUSG00000004113.UTR
chr2	mm10	oligo	24605595	24605854	.	-	.	ID=ENSMUSG00000004113.180;gene_id=ENSMUSG00000004113;gene_name=Cacna1b;oligo_id=ENSMUSG00000004113.180;oligo_type=regular_oneexon;Parent=ENSMUSG00000004113.UTR
chr2	mm10	oligo	24605589	24605848	.	-	.	ID=ENSMUSG00000004113.181;gene_id=ENSMUSG00000004113;gene_name=Cacna1b;oligo_id=ENSMUSG00000004113.181;oligo_type=regular_oneexon;Parent=ENSMUSG00000004113.UTR
chr2	mm10	oligo	24605583	24605842	.	-	.	ID=ENSMUSG00000004113.182;gene_id=ENSMUSG00000004113;gene_name=Cacna1b;oligo_id=ENSMUSG00000004113.182;oligo_type=regular_oneexon;Parent=ENSMUSG00000004113.UTR
chr2	mm10	oligo	24605577	24605836	.	-	.	ID=ENSMUSG00000004113.183;gene_id=ENSMUSG00000004113;gene_name=Cacna1b;oligo_id=ENSMUSG00000004113.183;oligo_type=regular_oneexon;Parent=ENSMUSG00000004113.UTR
chr2	mm10	oligo	24605571	24605830	.	-	.	ID=ENSMUSG00000004113.184;gene_id=ENSMUSG00000004113;gene_name=Cacna1b;oligo_id=ENSMUSG00000004113.184;oligo_type=regular_oneexon;Parent=ENSMUSG00000004113.UTR
chr2	mm10	oligo	24605565	24605824	.	-	.	ID=ENSMUSG00000004113.185;gene_id=ENSMUSG00000004113;gene_name=Cacna1b;oligo_id=ENSMUSG00000004113.185;oligo_type=regular_oneexon;Parent=ENSMUSG00000004113.UTR
chr2	mm10	oligo	24605559	24605818	.	-	.	ID=ENSMUSG00000004113.186;gene_id=ENSMUSG00000004113;gene_name=Cacna1b;oligo_id=ENSMUSG00000004113.186;oligo_type=regular_oneexon;Parent=ENSMUSG00000004113.UTR
chr2	mm10	oligo	24605553	24605812	.	-	.	ID=ENSMUSG00000004113.187;gene_id=ENSMUSG00000004113;gene_name=Cacna1b;oligo_id=ENSMUSG00000004113.187;oligo_type=regular_oneexon;Parent=ENSMUSG00000004113.UTR
chr2	mm10	oligo	24605547	24605806	.	-	.	ID=ENSMUSG00000004113.188;gene_id=ENSMUSG00000004113;gene_name=Cacna1b;oligo_id=ENSMUSG00000004113.188;oligo_type=regular_oneexon;Parent=ENSMUSG00000004113.UTR
chr2	mm10	oligo	24605541	24605800	.	-	.	ID=ENSMUSG00000004113.189;gene_id=ENSMUSG00000004113;gene_name=Cacna1b;oligo_id=ENSMUSG00000004113.189;oligo_type=regular_oneexon;Parent=ENSMUSG00000004113.UTR
chr2	mm10	oligo	24605535	24605794	.	-	.	ID=ENSMUSG00000004113.190;gene_id=ENSMUSG00000004113;gene_name=Cacna1b;oligo_id=ENSMUSG00000004113.190;oligo_type=regular_oneexon;Parent=ENSMUSG00000004113.UTR
chr2	mm10	oligo	24605529	24605788	.	-	.	ID=ENSMUSG00000004113.191;gene_id=ENSMUSG00000004113;gene_name=Cacna1b;oligo_id=ENSMUSG00000004113.191;oligo_type=regular_oneexon;Parent=ENSMUSG00000004113.UTR
chr2	mm10	oligo	24605523	24605782	.	-	.	ID=ENSMUSG00000004113.192;gene_id=ENSMUSG00000004113;gene_name=Cacna1b;oligo_id=ENSMUSG00000004113.192;oligo_type=regular_oneexon;Parent=ENSMUSG00000004113.UTR
chr2	mm10	oligo	24605517	24605776	.	-	.	ID=ENSMUSG00000004113.193;gene_id=ENSMUSG00000004113;gene_name=Cacna1b;oligo_id=ENSMUSG00000004113.193;oligo_type=regular_oneexon;Parent=ENSMUSG00000004113.UTR
chr2	mm10	oligo	24605511	24605770	.	-	.	ID=ENSMUSG00000004113.194;gene_id=ENSMUSG00000004113;gene_name=Cacna1b;oligo_id=ENSMUSG00000004113.194;oligo_type=regular_oneexon;Parent=ENSMUSG00000004113.UTR
chr2	mm10	oligo	24605505	24605764	.	-	.	ID=ENSMUSG00000004113.195;gene_id=ENSMUSG00000004113;gene_name=Cacna1b;oligo_id=ENSMUSG00000004113.195;oligo_type=regular_oneexon;Parent=ENSMUSG00000004113.UTR
chr2	mm10	oligo	24605499	24605758	.	-	.	ID=ENSMUSG00000004113.196;gene_id=ENSMUSG00000004113;gene_name=Cacna1b;oligo_id=ENSMUSG00000004113.196;oligo_type=regular_oneexon;Parent=ENSMUSG00000004113.UTR
chr2	mm10	oligo	24605493	24605752	.	-	.	ID=ENSMUSG00000004113.197;gene_id=ENSMUSG00000004113;gene_name=Cacna1b;oligo_id=ENSMUSG00000004113.197;oligo_type=regular_oneexon;Parent=ENSMUSG00000004113.UTR
chr2	mm10	oligo	24605487	24605746	.	-	.	ID=ENSMUSG00000004113.198;gene_id=ENSMUSG00000004113;gene_name=Cacna1b;oligo_id=ENSMUSG00000004113.198;oligo_type=regular_oneexon;Parent=ENSMUSG00000004113.UTR
chr2	mm10	oligo	24605481	24605740	.	-	.	ID=ENSMUSG00000004113.199;gene_id=ENSMUSG00000004113;gene_name=Cacna1b;oligo_id=ENSMUSG00000004113.199;oligo_type=regular_oneexon;Parent=ENSMUSG00000004113.UTR
chr2	mm10	oligo	24605475	24605734	.	-	.	ID=ENSMUSG00000004113.200;gene_id=ENSMUSG00000004113;gene_name=Cacna1b;oligo_id=ENSMUSG00000004113.200;oligo_type=regular_oneexon;Parent=ENSMUSG00000004113.UTR
chr2	mm10	oligo	24605469	24605728	.	-	.	ID=ENSMUSG00000004113.201;gene_id=ENSMUSG00000004113;gene_name=Cacna1b;oligo_id=ENSMUSG00000004113.201;oligo_type=regular_oneexon;Parent=ENSMUSG00000004113.UTR
chr2	mm10	oligo	24605463	24605722	.	-	.	ID=ENSMUSG00000004113.202;gene_id=ENSMUSG00000004113;gene_name=Cacna1b;oligo_id=ENSMUSG00000004113.202;oligo_type=regular_oneexon;Parent=ENSMUSG00000004113.UTR
chr2	mm10	oligo	24605457	24605716	.	-	.	ID=ENSMUSG00000004113.203;gene_id=ENSMUSG00000004113;gene_name=Cacna1b;oligo_id=ENSMUSG00000004113.203;oligo_type=regular_oneexon;Parent=ENSMUSG00000004113.UTR
chr2	mm10	oligo	24605451	24605710	.	-	.	ID=ENSMUSG00000004113.204;gene_id=ENSMUSG00000004113;gene_name=Cacna1b;oligo_id=ENSMUSG00000004113.204;oligo_type=regular_oneexon;Parent=ENSMUSG00000004113.UTR
chr2	mm10	oligo	24605445	24605704	.	-	.	ID=ENSMUSG00000004113.205;gene_id=ENSMUSG00000004113;gene_name=Cacna1b;oligo_id=ENSMUSG00000004113.205;oligo_type=regular_oneexon;Parent=ENSMUSG00000004113.UTR
chr2	mm10	oligo	24605439	24605698	.	-	.	ID=ENSMUSG00000004113.206;gene_id=ENSMUSG00000004113;gene_name=Cacna1b;oligo_id=ENSMUSG00000004113.206;oligo_type=regular_oneexon;Parent=ENSMUSG00000004113.UTR
chr2	mm10	oligo	24605433	24605692	.	-	.	ID=ENSMUSG00000004113.207;gene_id=ENSMUSG00000004113;gene_name=Cacna1b;oligo_id=ENSMUSG00000004113.207;oligo_type=regular_oneexon;Parent=ENSMUSG00000004113.UTR
chr2	mm10	oligo	24605427	24605686	.	-	.	ID=ENSMUSG00000004113.208;gene_id=ENSMUSG00000004113;gene_name=Cacna1b;oligo_id=ENSMUSG00000004113.208;oligo_type=regular_oneexon;Parent=ENSMUSG00000004113.UTR
chr2	mm10	oligo	24605421	24605680	.	-	.	ID=ENSMUSG00000004113.209;gene_id=ENSMUSG00000004113;gene_name=Cacna1b;oligo_id=ENSMUSG00000004113.209;oligo_type=regular_oneexon;Parent=ENSMUSG00000004113.UTR
chr2	mm10	oligo	24605415	24605674	.	-	.	ID=ENSMUSG00000004113.210;gene_id=ENSMUSG00000004113;gene_name=Cacna1b;oligo_id=ENSMUSG00000004113.210;oligo_type=regular_oneexon;Parent=ENSMUSG00000004113.UTR
chr2	mm10	oligo	24605409	24605668	.	-	.	ID=ENSMUSG00000004113.211;gene_id=ENSMUSG00000004113;gene_name=Cacna1b;oligo_id=ENSMUSG00000004113.211;oligo_type=regular_oneexon;Parent=ENSMUSG00000004113.UTR
chr2	mm10	oligo	24605403	24605662	.	-	.	ID=ENSMUSG00000004113.212;gene_id=ENSMUSG00000004113;gene_name=Cacna1b;oligo_id=ENSMUSG00000004113.212;oligo_type=regular_oneexon;Parent=ENSMUSG00000004113.UTR
chr2	mm10	oligo	24605397	24605656	.	-	.	ID=ENSMUSG00000004113.213;gene_id=ENSMUSG00000004113;gene_name=Cacna1b;oligo_id=ENSMUSG00000004113.213;oligo_type=regular_oneexon;Parent=ENSMUSG00000004113.UTR
chr2	mm10	oligo	24605391	24605650	.	-	.	ID=ENSMUSG00000004113.214;gene_id=ENSMUSG00000004113;gene_name=Cacna1b;oligo_id=ENSMUSG00000004113.214;oligo_type=regular_oneexon;Parent=ENSMUSG00000004113.UTR
chr2	mm10	oligo	24605385	24605644	.	-	.	ID=ENSMUSG00000004113.215;gene_id=ENSMUSG00000004113;gene_name=Cacna1b;oligo_id=ENSMUSG00000004113.215;oligo_type=regular_oneexon;Parent=ENSMUSG00000004113.UTR
chr2	mm10	oligo	24605379	24605638	.	-	.	ID=ENSMUSG00000004113.216;gene_id=ENSMUSG00000004113;gene_name=Cacna1b;oligo_id=ENSMUSG00000004113.216;oligo_type=regular_oneexon;Parent=ENSMUSG00000004113.UTR
chr2	mm10	oligo	24605373	24605632	.	-	.	ID=ENSMUSG00000004113.217;gene_id=ENSMUSG00000004113;gene_name=Cacna1b;oligo_id=ENSMUSG00000004113.217;oligo_type=regular_oneexon;Parent=ENSMUSG00000004113.UTR
chr2	mm10	oligo	24605367	24605626	.	-	.	ID=ENSMUSG00000004113.218;gene_id=ENSMUSG00000004113;gene_name=Cacna1b;oligo_id=ENSMUSG00000004113.218;oligo_type=regular_oneexon;Parent=ENSMUSG00000004113.UTR
chr2	mm10	oligo	24605361	24605620	.	-	.	ID=ENSMUSG00000004113.219;gene_id=ENSMUSG00000004113;gene_name=Cacna1b;oligo_id=ENSMUSG00000004113.219;oligo_type=regular_oneexon;Parent=ENSMUSG00000004113.UTR
chr2	mm10	oligo	24605355	24605614	.	-	.	ID=ENSMUSG00000004113.220;gene_id=ENSMUSG00000004113;gene_name=Cacna1b;oligo_id=ENSMUSG00000004113.220;oligo_type=regular_oneexon;Parent=ENSMUSG00000004113.UTR
chr2	mm10	oligo	24605349	24605608	.	-	.	ID=ENSMUSG00000004113.221;gene_id=ENSMUSG00000004113;gene_name=Cacna1b;oligo_id=ENSMUSG00000004113.221;oligo_type=regular_oneexon;Parent=ENSMUSG00000004113.UTR
chr2	mm10	oligo	24605343	24605602	.	-	.	ID=ENSMUSG00000004113.222;gene_id=ENSMUSG00000004113;gene_name=Cacna1b;oligo_id=ENSMUSG00000004113.222;oligo_type=regular_oneexon;Parent=ENSMUSG00000004113.UTR
chr2	mm10	oligo	24605337	24605596	.	-	.	ID=ENSMUSG00000004113.223;gene_id=ENSMUSG00000004113;gene_name=Cacna1b;oligo_id=ENSMUSG00000004113.223;oligo_type=regular_oneexon;Parent=ENSMUSG00000004113.UTR
chr2	mm10	oligo	24605331	24605590	.	-	.	ID=ENSMUSG00000004113.224;gene_id=ENSMUSG00000004113;gene_name=Cacna1b;oligo_id=ENSMUSG00000004113.224;oligo_type=regular_oneexon;Parent=ENSMUSG00000004113.UTR
chr2	mm10	oligo	24605325	24605584	.	-	.	ID=ENSMUSG00000004113.225;gene_id=ENSMUSG00000004113;gene_name=Cacna1b;oligo_id=ENSMUSG00000004113.225;oligo_type=regular_oneexon;Parent=ENSMUSG00000004113.UTR
chr2	mm10	oligo	24605319	24605578	.	-	.	ID=ENSMUSG00000004113.226;gene_id=ENSMUSG00000004113;gene_name=Cacna1b;oligo_id=ENSMUSG00000004113.226;oligo_type=regular_oneexon;Parent=ENSMUSG00000004113.UTR
chr2	mm10	oligo	24605313	24605572	.	-	.	ID=ENSMUSG00000004113.227;gene_id=ENSMUSG00000004113;gene_name=Cacna1b;oligo_id=ENSMUSG00000004113.227;oligo_type=regular_oneexon;Parent=ENSMUSG00000004113.UTR
chr2	mm10	oligo	24605307	24605566	.	-	.	ID=ENSMUSG00000004113.228;gene_id=ENSMUSG00000004113;gene_name=Cacna1b;oligo_id=ENSMUSG00000004113.228;oligo_type=regular_oneexon;Parent=ENSMUSG00000004113.UTR
chr2	mm10	oligo	24605301	24605560	.	-	.	ID=ENSMUSG00000004113.229;gene_id=ENSMUSG00000004113;gene_name=Cacna1b;oligo_id=ENSMUSG00000004113.229;oligo_type=regular_oneexon;Parent=ENSMUSG00000004113.UTR
chr2	mm10	oligo	24605295	24605554	.	-	.	ID=ENSMUSG00000004113.230;gene_id=ENSMUSG00000004113;gene_name=Cacna1b;oligo_id=ENSMUSG00000004113.230;oligo_type=regular_oneexon;Parent=ENSMUSG00000004113.UTR
chr2	mm10	oligo	24605289	24605548	.	-	.	ID=ENSMUSG00000004113.231;gene_id=ENSMUSG00000004113;gene_name=Cacna1b;oligo_id=ENSMUSG00000004113.231;oligo_type=regular_oneexon;Parent=ENSMUSG00000004113.UTR
chr2	mm10	oligo	24605283	24605542	.	-	.	ID=ENSMUSG00000004113.232;gene_id=ENSMUSG00000004113;gene_name=Cacna1b;oligo_id=ENSMUSG00000004113.232;oligo_type=regular_oneexon;Parent=ENSMUSG00000004113.UTR
chr2	mm10	oligo	24605277	24605536	.	-	.	ID=ENSMUSG00000004113.233;gene_id=ENSMUSG00000004113;gene_name=Cacna1b;oligo_id=ENSMUSG00000004113.233;oligo_type=regular_oneexon;Parent=ENSMUSG00000004113.UTR
chr2	mm10	oligo	24605271	24605530	.	-	.	ID=ENSMUSG00000004113.234;gene_id=ENSMUSG00000004113;gene_name=Cacna1b;oligo_id=ENSMUSG00000004113.234;oligo_type=regular_oneexon;Parent=ENSMUSG00000004113.UTR
chr2	mm10	oligo	24605265	24605524	.	-	.	ID=ENSMUSG00000004113.235;gene_id=ENSMUSG00000004113;gene_name=Cacna1b;oligo_id=ENSMUSG00000004113.235;oligo_type=regular_oneexon;Parent=ENSMUSG00000004113.UTR
chr2	mm10	oligo	24605259	24605518	.	-	.	ID=ENSMUSG00000004113.236;gene_id=ENSMUSG00000004113;gene_name=Cacna1b;oligo_id=ENSMUSG00000004113.236;oligo_type=regular_oneexon;Parent=ENSMUSG00000004113.UTR
chr2	mm10	oligo	24605253	24605512	.	-	.	ID=ENSMUSG00000004113.237;gene_id=ENSMUSG00000004113;gene_name=Cacna1b;oligo_id=ENSMUSG00000004113.237;oligo_type=regular_oneexon;Parent=ENSMUSG00000004113.UTR
chr2	mm10	oligo	24605247	24605506	.	-	.	ID=ENSMUSG00000004113.238;gene_id=ENSMUSG00000004113;gene_name=Cacna1b;oligo_id=ENSMUSG00000004113.238;oligo_type=regular_oneexon;Parent=ENSMUSG00000004113.UTR
chr2	mm10	oligo	24605241	24605500	.	-	.	ID=ENSMUSG00000004113.239;gene_id=ENSMUSG00000004113;gene_name=Cacna1b;oligo_id=ENSMUSG00000004113.239;oligo_type=regular_oneexon;Parent=ENSMUSG00000004113.UTR
chr2	mm10	oligo	24605235	24605494	.	-	.	ID=ENSMUSG00000004113.240;gene_id=ENSMUSG00000004113;gene_name=Cacna1b;oligo_id=ENSMUSG00000004113.240;oligo_type=regular_oneexon;Parent=ENSMUSG00000004113.UTR
chr2	mm10	oligo	24605229	24605488	.	-	.	ID=ENSMUSG00000004113.241;gene_id=ENSMUSG00000004113;gene_name=Cacna1b;oligo_id=ENSMUSG00000004113.241;oligo_type=regular_oneexon;Parent=ENSMUSG00000004113.UTR
chr2	mm10	oligo	24605223	24605482	.	-	.	ID=ENSMUSG00000004113.242;gene_id=ENSMUSG00000004113;gene_name=Cacna1b;oligo_id=ENSMUSG00000004113.242;oligo_type=regular_oneexon;Parent=ENSMUSG00000004113.UTR
chr2	mm10	oligo	24605217	24605476	.	-	.	ID=ENSMUSG00000004113.243;gene_id=ENSMUSG00000004113;gene_name=Cacna1b;oligo_id=ENSMUSG00000004113.243;oligo_type=regular_oneexon;Parent=ENSMUSG00000004113.UTR
chr2	mm10	oligo	24605211	24605470	.	-	.	ID=ENSMUSG00000004113.244;gene_id=ENSMUSG00000004113;gene_name=Cacna1b;oligo_id=ENSMUSG00000004113.244;oligo_type=regular_oneexon;Parent=ENSMUSG00000004113.UTR
chr2	mm10	oligo	24605205	24605464	.	-	.	ID=ENSMUSG00000004113.245;gene_id=ENSMUSG00000004113;gene_name=Cacna1b;oligo_id=ENSMUSG00000004113.245;oligo_type=regular_oneexon;Parent=ENSMUSG00000004113.UTR
chr2	mm10	oligo	24605199	24605458	.	-	.	ID=ENSMUSG00000004113.246;gene_id=ENSMUSG00000004113;gene_name=Cacna1b;oligo_id=ENSMUSG00000004113.246;oligo_type=regular_oneexon;Parent=ENSMUSG00000004113.UTR
chr2	mm10	oligo	24605193	24605452	.	-	.	ID=ENSMUSG00000004113.247;gene_id=ENSMUSG00000004113;gene_name=Cacna1b;oligo_id=ENSMUSG00000004113.247;oligo_type=regular_oneexon;Parent=ENSMUSG00000004113.UTR
chr2	mm10	oligo	24605187	24605446	.	-	.	ID=ENSMUSG00000004113.248;gene_id=ENSMUSG00000004113;gene_name=Cacna1b;oligo_id=ENSMUSG00000004113.248;oligo_type=regular_oneexon;Parent=ENSMUSG00000004113.UTR
chr2	mm10	oligo	24605181	24605440	.	-	.	ID=ENSMUSG00000004113.249;gene_id=ENSMUSG00000004113;gene_name=Cacna1b;oligo_id=ENSMUSG00000004113.249;oligo_type=regular_oneexon;Parent=ENSMUSG00000004113.UTR
chr2	mm10	oligo	24605175	24605434	.	-	.	ID=ENSMUSG00000004113.250;gene_id=ENSMUSG00000004113;gene_name=Cacna1b;oligo_id=ENSMUSG00000004113.250;oligo_type=regular_oneexon;Parent=ENSMUSG00000004113.UTR
chr2	mm10	oligo	24605169	24605428	.	-	.	ID=ENSMUSG00000004113.251;gene_id=ENSMUSG00000004113;gene_name=Cacna1b;oligo_id=ENSMUSG00000004113.251;oligo_type=regular_oneexon;Parent=ENSMUSG00000004113.UTR
chr2	mm10	oligo	24605163	24605422	.	-	.	ID=ENSMUSG00000004113.252;gene_id=ENSMUSG00000004113;gene_name=Cacna1b;oligo_id=ENSMUSG00000004113.252;oligo_type=regular_oneexon;Parent=ENSMUSG00000004113.UTR
chr2	mm10	oligo	24605157	24605416	.	-	.	ID=ENSMUSG00000004113.253;gene_id=ENSMUSG00000004113;gene_name=Cacna1b;oligo_id=ENSMUSG00000004113.253;oligo_type=regular_oneexon;Parent=ENSMUSG00000004113.UTR
chr2	mm10	oligo	24605151	24605410	.	-	.	ID=ENSMUSG00000004113.254;gene_id=ENSMUSG00000004113;gene_name=Cacna1b;oligo_id=ENSMUSG00000004113.254;oligo_type=regular_oneexon;Parent=ENSMUSG00000004113.UTR
chr2	mm10	oligo	24605145	24605404	.	-	.	ID=ENSMUSG00000004113.255;gene_id=ENSMUSG00000004113;gene_name=Cacna1b;oligo_id=ENSMUSG00000004113.255;oligo_type=regular_oneexon;Parent=ENSMUSG00000004113.UTR
chr2	mm10	oligo	24605139	24605398	.	-	.	ID=ENSMUSG00000004113.256;gene_id=ENSMUSG00000004113;gene_name=Cacna1b;oligo_id=ENSMUSG00000004113.256;oligo_type=regular_oneexon;Parent=ENSMUSG00000004113.UTR
chr2	mm10	oligo	24605133	24605392	.	-	.	ID=ENSMUSG00000004113.257;gene_id=ENSMUSG00000004113;gene_name=Cacna1b;oligo_id=ENSMUSG00000004113.257;oligo_type=regular_oneexon;Parent=ENSMUSG00000004113.UTR
chr2	mm10	oligo	24605127	24605386	.	-	.	ID=ENSMUSG00000004113.258;gene_id=ENSMUSG00000004113;gene_name=Cacna1b;oligo_id=ENSMUSG00000004113.258;oligo_type=regular_oneexon;Parent=ENSMUSG00000004113.UTR
chr2	mm10	oligo	24605121	24605380	.	-	.	ID=ENSMUSG00000004113.259;gene_id=ENSMUSG00000004113;gene_name=Cacna1b;oligo_id=ENSMUSG00000004113.259;oligo_type=regular_oneexon;Parent=ENSMUSG00000004113.UTR
chr2	mm10	oligo	24605115	24605374	.	-	.	ID=ENSMUSG00000004113.260;gene_id=ENSMUSG00000004113;gene_name=Cacna1b;oligo_id=ENSMUSG00000004113.260;oligo_type=regular_oneexon;Parent=ENSMUSG00000004113.UTR
chr2	mm10	oligo	24605109	24605368	.	-	.	ID=ENSMUSG00000004113.261;gene_id=ENSMUSG00000004113;gene_name=Cacna1b;oligo_id=ENSMUSG00000004113.261;oligo_type=regular_oneexon;Parent=ENSMUSG00000004113.UTR
chr2	mm10	oligo	24605103	24605362	.	-	.	ID=ENSMUSG00000004113.262;gene_id=ENSMUSG00000004113;gene_name=Cacna1b;oligo_id=ENSMUSG00000004113.262;oligo_type=regular_oneexon;Parent=ENSMUSG00000004113.UTR
chr2	mm10	oligo	24605097	24605356	.	-	.	ID=ENSMUSG00000004113.263;gene_id=ENSMUSG00000004113;gene_name=Cacna1b;oligo_id=ENSMUSG00000004113.263;oligo_type=regular_oneexon;Parent=ENSMUSG00000004113.UTR
chr2	mm10	oligo	24605091	24605350	.	-	.	ID=ENSMUSG00000004113.264;gene_id=ENSMUSG00000004113;gene_name=Cacna1b;oligo_id=ENSMUSG00000004113.264;oligo_type=regular_oneexon;Parent=ENSMUSG00000004113.UTR
chr2	mm10	oligo	24605085	24605344	.	-	.	ID=ENSMUSG00000004113.265;gene_id=ENSMUSG00000004113;gene_name=Cacna1b;oligo_id=ENSMUSG00000004113.265;oligo_type=regular_oneexon;Parent=ENSMUSG00000004113.UTR
chr2	mm10	oligo	24605079	24605338	.	-	.	ID=ENSMUSG00000004113.266;gene_id=ENSMUSG00000004113;gene_name=Cacna1b;oligo_id=ENSMUSG00000004113.266;oligo_type=regular_oneexon;Parent=ENSMUSG00000004113.UTR
chr2	mm10	oligo	24605073	24605332	.	-	.	ID=ENSMUSG00000004113.267;gene_id=ENSMUSG00000004113;gene_name=Cacna1b;oligo_id=ENSMUSG00000004113.267;oligo_type=regular_oneexon;Parent=ENSMUSG00000004113.UTR
chr2	mm10	oligo	24605067	24605326	.	-	.	ID=ENSMUSG00000004113.268;gene_id=ENSMUSG00000004113;gene_name=Cacna1b;oligo_id=ENSMUSG00000004113.268;oligo_type=regular_oneexon;Parent=ENSMUSG00000004113.UTR
chr2	mm10	oligo	24605061	24605320	.	-	.	ID=ENSMUSG00000004113.269;gene_id=ENSMUSG00000004113;gene_name=Cacna1b;oligo_id=ENSMUSG00000004113.269;oligo_type=regular_oneexon;Parent=ENSMUSG00000004113.UTR
chr2	mm10	oligo	24605055	24605314	.	-	.	ID=ENSMUSG00000004113.270;gene_id=ENSMUSG00000004113;gene_name=Cacna1b;oligo_id=ENSMUSG00000004113.270;oligo_type=regular_oneexon;Parent=ENSMUSG00000004113.UTR
chr2	mm10	oligo	24605049	24605308	.	-	.	ID=ENSMUSG00000004113.271;gene_id=ENSMUSG00000004113;gene_name=Cacna1b;oligo_id=ENSMUSG00000004113.271;oligo_type=regular_oneexon;Parent=ENSMUSG00000004113.UTR
chr2	mm10	oligo	24605043	24605302	.	-	.	ID=ENSMUSG00000004113.272;gene_id=ENSMUSG00000004113;gene_name=Cacna1b;oligo_id=ENSMUSG00000004113.272;oligo_type=regular_oneexon;Parent=ENSMUSG00000004113.UTR
chr2	mm10	oligo	24605037	24605296	.	-	.	ID=ENSMUSG00000004113.273;gene_id=ENSMUSG00000004113;gene_name=Cacna1b;oligo_id=ENSMUSG00000004113.273;oligo_type=regular_oneexon;Parent=ENSMUSG00000004113.UTR
chr2	mm10	oligo	24605031	24605290	.	-	.	ID=ENSMUSG00000004113.274;gene_id=ENSMUSG00000004113;gene_name=Cacna1b;oligo_id=ENSMUSG00000004113.274;oligo_type=regular_oneexon;Parent=ENSMUSG00000004113.UTR
chr2	mm10	oligo	24605025	24605284	.	-	.	ID=ENSMUSG00000004113.275;gene_id=ENSMUSG00000004113;gene_name=Cacna1b;oligo_id=ENSMUSG00000004113.275;oligo_type=regular_oneexon;Parent=ENSMUSG00000004113.UTR
chr2	mm10	oligo	24605019	24605278	.	-	.	ID=ENSMUSG00000004113.276;gene_id=ENSMUSG00000004113;gene_name=Cacna1b;oligo_id=ENSMUSG00000004113.276;oligo_type=regular_oneexon;Parent=ENSMUSG00000004113.UTR
chr2	mm10	oligo	24605013	24605272	.	-	.	ID=ENSMUSG00000004113.277;gene_id=ENSMUSG00000004113;gene_name=Cacna1b;oligo_id=ENSMUSG00000004113.277;oligo_type=regular_oneexon;Parent=ENSMUSG00000004113.UTR
chr2	mm10	oligo	24605007	24605266	.	-	.	ID=ENSMUSG00000004113.278;gene_id=ENSMUSG00000004113;gene_name=Cacna1b;oligo_id=ENSMUSG00000004113.278;oligo_type=regular_oneexon;Parent=ENSMUSG00000004113.UTR
chr2	mm10	oligo	24605001	24605260	.	-	.	ID=ENSMUSG00000004113.279;gene_id=ENSMUSG00000004113;gene_name=Cacna1b;oligo_id=ENSMUSG00000004113.279;oligo_type=regular_oneexon;Parent=ENSMUSG00000004113.UTR
chr2	mm10	oligo	24604995	24605254	.	-	.	ID=ENSMUSG00000004113.280;gene_id=ENSMUSG00000004113;gene_name=Cacna1b;oligo_id=ENSMUSG00000004113.280;oligo_type=regular_oneexon;Parent=ENSMUSG00000004113.UTR
chr2	mm10	oligo	24604989	24605248	.	-	.	ID=ENSMUSG00000004113.281;gene_id=ENSMUSG00000004113;gene_name=Cacna1b;oligo_id=ENSMUSG00000004113.281;oligo_type=regular_oneexon;Parent=ENSMUSG00000004113.UTR
chr2	mm10	oligo	24604983	24605242	.	-	.	ID=ENSMUSG00000004113.282;gene_id=ENSMUSG00000004113;gene_name=Cacna1b;oligo_id=ENSMUSG00000004113.282;oligo_type=regular_oneexon;Parent=ENSMUSG00000004113.UTR
chr2	mm10	oligo	24604977	24605236	.	-	.	ID=ENSMUSG00000004113.283;gene_id=ENSMUSG00000004113;gene_name=Cacna1b;oligo_id=ENSMUSG00000004113.283;oligo_type=regular_oneexon;Parent=ENSMUSG00000004113.UTR
chr2	mm10	oligo	24604971	24605230	.	-	.	ID=ENSMUSG00000004113.284;gene_id=ENSMUSG00000004113;gene_name=Cacna1b;oligo_id=ENSMUSG00000004113.284;oligo_type=regular_oneexon;Parent=ENSMUSG00000004113.UTR
chr2	mm10	oligo	24604965	24605224	.	-	.	ID=ENSMUSG00000004113.285;gene_id=ENSMUSG00000004113;gene_name=Cacna1b;oligo_id=ENSMUSG00000004113.285;oligo_type=regular_oneexon;Parent=ENSMUSG00000004113.UTR
chr2	mm10	oligo	24604959	24605218	.	-	.	ID=ENSMUSG00000004113.286;gene_id=ENSMUSG00000004113;gene_name=Cacna1b;oligo_id=ENSMUSG00000004113.286;oligo_type=regular_oneexon;Parent=ENSMUSG00000004113.UTR
chr2	mm10	oligo	24604953	24605212	.	-	.	ID=ENSMUSG00000004113.287;gene_id=ENSMUSG00000004113;gene_name=Cacna1b;oligo_id=ENSMUSG00000004113.287;oligo_type=regular_oneexon;Parent=ENSMUSG00000004113.UTR
chr2	mm10	oligo	24604947	24605206	.	-	.	ID=ENSMUSG00000004113.288;gene_id=ENSMUSG00000004113;gene_name=Cacna1b;oligo_id=ENSMUSG00000004113.288;oligo_type=regular_oneexon;Parent=ENSMUSG00000004113.UTR
chr2	mm10	oligo	24604941	24605200	.	-	.	ID=ENSMUSG00000004113.289;gene_id=ENSMUSG00000004113;gene_name=Cacna1b;oligo_id=ENSMUSG00000004113.289;oligo_type=regular_oneexon;Parent=ENSMUSG00000004113.UTR
chr2	mm10	oligo	24604935	24605194	.	-	.	ID=ENSMUSG00000004113.290;gene_id=ENSMUSG00000004113;gene_name=Cacna1b;oligo_id=ENSMUSG00000004113.290;oligo_type=regular_oneexon;Parent=ENSMUSG00000004113.UTR
chr2	mm10	oligo	24604929	24605188	.	-	.	ID=ENSMUSG00000004113.291;gene_id=ENSMUSG00000004113;gene_name=Cacna1b;oligo_id=ENSMUSG00000004113.291;oligo_type=regular_oneexon;Parent=ENSMUSG00000004113.UTR
chr2	mm10	oligo	24604923	24605182	.	-	.	ID=ENSMUSG00000004113.292;gene_id=ENSMUSG00000004113;gene_name=Cacna1b;oligo_id=ENSMUSG00000004113.292;oligo_type=regular_oneexon;Parent=ENSMUSG00000004113.UTR
chr2	mm10	oligo	24604917	24605176	.	-	.	ID=ENSMUSG00000004113.293;gene_id=ENSMUSG00000004113;gene_name=Cacna1b;oligo_id=ENSMUSG00000004113.293;oligo_type=regular_oneexon;Parent=ENSMUSG00000004113.UTR
chr2	mm10	oligo	24604911	24605170	.	-	.	ID=ENSMUSG00000004113.294;gene_id=ENSMUSG00000004113;gene_name=Cacna1b;oligo_id=ENSMUSG00000004113.294;oligo_type=regular_oneexon;Parent=ENSMUSG00000004113.UTR
chr2	mm10	oligo	24604905	24605164	.	-	.	ID=ENSMUSG00000004113.295;gene_id=ENSMUSG00000004113;gene_name=Cacna1b;oligo_id=ENSMUSG00000004113.295;oligo_type=regular_oneexon;Parent=ENSMUSG00000004113.UTR
chr2	mm10	oligo	24604899	24605158	.	-	.	ID=ENSMUSG00000004113.296;gene_id=ENSMUSG00000004113;gene_name=Cacna1b;oligo_id=ENSMUSG00000004113.296;oligo_type=regular_oneexon;Parent=ENSMUSG00000004113.UTR
chr2	mm10	oligo	24604893	24605152	.	-	.	ID=ENSMUSG00000004113.297;gene_id=ENSMUSG00000004113;gene_name=Cacna1b;oligo_id=ENSMUSG00000004113.297;oligo_type=regular_oneexon;Parent=ENSMUSG00000004113.UTR
chr2	mm10	oligo	24604887	24605146	.	-	.	ID=ENSMUSG00000004113.298;gene_id=ENSMUSG00000004113;gene_name=Cacna1b;oligo_id=ENSMUSG00000004113.298;oligo_type=regular_oneexon;Parent=ENSMUSG00000004113.UTR
chr2	mm10	oligo	24604881	24605140	.	-	.	ID=ENSMUSG00000004113.299;gene_id=ENSMUSG00000004113;gene_name=Cacna1b;oligo_id=ENSMUSG00000004113.299;oligo_type=regular_oneexon;Parent=ENSMUSG00000004113.UTR
chr2	mm10	oligo	24604875	24605134	.	-	.	ID=ENSMUSG00000004113.300;gene_id=ENSMUSG00000004113;gene_name=Cacna1b;oligo_id=ENSMUSG00000004113.300;oligo_type=regular_oneexon;Parent=ENSMUSG00000004113.UTR
chr2	mm10	oligo	24604869	24605128	.	-	.	ID=ENSMUSG00000004113.301;gene_id=ENSMUSG00000004113;gene_name=Cacna1b;oligo_id=ENSMUSG00000004113.301;oligo_type=regular_oneexon;Parent=ENSMUSG00000004113.UTR
chr2	mm10	oligo	24604863	24605122	.	-	.	ID=ENSMUSG00000004113.302;gene_id=ENSMUSG00000004113;gene_name=Cacna1b;oligo_id=ENSMUSG00000004113.302;oligo_type=regular_oneexon;Parent=ENSMUSG00000004113.UTR
chr2	mm10	oligo	24604857	24605116	.	-	.	ID=ENSMUSG00000004113.303;gene_id=ENSMUSG00000004113;gene_name=Cacna1b;oligo_id=ENSMUSG00000004113.303;oligo_type=regular_oneexon;Parent=ENSMUSG00000004113.UTR
chr2	mm10	oligo	24604851	24605110	.	-	.	ID=ENSMUSG00000004113.304;gene_id=ENSMUSG00000004113;gene_name=Cacna1b;oligo_id=ENSMUSG00000004113.304;oligo_type=regular_oneexon;Parent=ENSMUSG00000004113.UTR
chr2	mm10	oligo	24604845	24605104	.	-	.	ID=ENSMUSG00000004113.305;gene_id=ENSMUSG00000004113;gene_name=Cacna1b;oligo_id=ENSMUSG00000004113.305;oligo_type=regular_oneexon;Parent=ENSMUSG00000004113.UTR
chr2	mm10	oligo	24604839	24605098	.	-	.	ID=ENSMUSG00000004113.306;gene_id=ENSMUSG00000004113;gene_name=Cacna1b;oligo_id=ENSMUSG00000004113.306;oligo_type=regular_oneexon;Parent=ENSMUSG00000004113.UTR
chr2	mm10	oligo	24604833	24605092	.	-	.	ID=ENSMUSG00000004113.307;gene_id=ENSMUSG00000004113;gene_name=Cacna1b;oligo_id=ENSMUSG00000004113.307;oligo_type=regular_oneexon;Parent=ENSMUSG00000004113.UTR
chr2	mm10	oligo	24604827	24605086	.	-	.	ID=ENSMUSG00000004113.308;gene_id=ENSMUSG00000004113;gene_name=Cacna1b;oligo_id=ENSMUSG00000004113.308;oligo_type=regular_oneexon;Parent=ENSMUSG00000004113.UTR
chr2	mm10	oligo	24604821	24605080	.	-	.	ID=ENSMUSG00000004113.309;gene_id=ENSMUSG00000004113;gene_name=Cacna1b;oligo_id=ENSMUSG00000004113.309;oligo_type=regular_oneexon;Parent=ENSMUSG00000004113.UTR
chr2	mm10	oligo	24604815	24605074	.	-	.	ID=ENSMUSG00000004113.310;gene_id=ENSMUSG00000004113;gene_name=Cacna1b;oligo_id=ENSMUSG00000004113.310;oligo_type=regular_oneexon;Parent=ENSMUSG00000004113.UTR
chr2	mm10	oligo	24604809	24605068	.	-	.	ID=ENSMUSG00000004113.311;gene_id=ENSMUSG00000004113;gene_name=Cacna1b;oligo_id=ENSMUSG00000004113.311;oligo_type=regular_oneexon;Parent=ENSMUSG00000004113.UTR
chr2	mm10	oligo	24604803	24605062	.	-	.	ID=ENSMUSG00000004113.312;gene_id=ENSMUSG00000004113;gene_name=Cacna1b;oligo_id=ENSMUSG00000004113.312;oligo_type=regular_oneexon;Parent=ENSMUSG00000004113.UTR
chr2	mm10	oligo	24604797	24605056	.	-	.	ID=ENSMUSG00000004113.313;gene_id=ENSMUSG00000004113;gene_name=Cacna1b;oligo_id=ENSMUSG00000004113.313;oligo_type=regular_oneexon;Parent=ENSMUSG00000004113.UTR
chr2	mm10	oligo	24604791	24605050	.	-	.	ID=ENSMUSG00000004113.314;gene_id=ENSMUSG00000004113;gene_name=Cacna1b;oligo_id=ENSMUSG00000004113.314;oligo_type=regular_oneexon;Parent=ENSMUSG00000004113.UTR
chr2	mm10	oligo	24604785	24605044	.	-	.	ID=ENSMUSG00000004113.315;gene_id=ENSMUSG00000004113;gene_name=Cacna1b;oligo_id=ENSMUSG00000004113.315;oligo_type=regular_oneexon;Parent=ENSMUSG00000004113.UTR
chr2	mm10	oligo	24604779	24605038	.	-	.	ID=ENSMUSG00000004113.316;gene_id=ENSMUSG00000004113;gene_name=Cacna1b;oligo_id=ENSMUSG00000004113.316;oligo_type=regular_oneexon;Parent=ENSMUSG00000004113.UTR
chr2	mm10	oligo	24604773	24605032	.	-	.	ID=ENSMUSG00000004113.317;gene_id=ENSMUSG00000004113;gene_name=Cacna1b;oligo_id=ENSMUSG00000004113.317;oligo_type=regular_oneexon;Parent=ENSMUSG00000004113.UTR
chr2	mm10	oligo	24604767	24605026	.	-	.	ID=ENSMUSG00000004113.318;gene_id=ENSMUSG00000004113;gene_name=Cacna1b;oligo_id=ENSMUSG00000004113.318;oligo_type=regular_oneexon;Parent=ENSMUSG00000004113.UTR
chr2	mm10	oligo	24604761	24605020	.	-	.	ID=ENSMUSG00000004113.319;gene_id=ENSMUSG00000004113;gene_name=Cacna1b;oligo_id=ENSMUSG00000004113.319;oligo_type=regular_oneexon;Parent=ENSMUSG00000004113.UTR
chr2	mm10	oligo	24604755	24605014	.	-	.	ID=ENSMUSG00000004113.320;gene_id=ENSMUSG00000004113;gene_name=Cacna1b;oligo_id=ENSMUSG00000004113.320;oligo_type=regular_oneexon;Parent=ENSMUSG00000004113.UTR
chr2	mm10	oligo	24604749	24605008	.	-	.	ID=ENSMUSG00000004113.321;gene_id=ENSMUSG00000004113;gene_name=Cacna1b;oligo_id=ENSMUSG00000004113.321;oligo_type=regular_oneexon;Parent=ENSMUSG00000004113.UTR
chr2	mm10	oligo	24604743	24605002	.	-	.	ID=ENSMUSG00000004113.322;gene_id=ENSMUSG00000004113;gene_name=Cacna1b;oligo_id=ENSMUSG00000004113.322;oligo_type=regular_oneexon;Parent=ENSMUSG00000004113.UTR
chr2	mm10	oligo	24604737	24604996	.	-	.	ID=ENSMUSG00000004113.323;gene_id=ENSMUSG00000004113;gene_name=Cacna1b;oligo_id=ENSMUSG00000004113.323;oligo_type=regular_oneexon;Parent=ENSMUSG00000004113.UTR
chr2	mm10	oligo	24604731	24604990	.	-	.	ID=ENSMUSG00000004113.324;gene_id=ENSMUSG00000004113;gene_name=Cacna1b;oligo_id=ENSMUSG00000004113.324;oligo_type=regular_oneexon;Parent=ENSMUSG00000004113.UTR
chr2	mm10	oligo	24604725	24604984	.	-	.	ID=ENSMUSG00000004113.325;gene_id=ENSMUSG00000004113;gene_name=Cacna1b;oligo_id=ENSMUSG00000004113.325;oligo_type=regular_oneexon;Parent=ENSMUSG00000004113.UTR
chr2	mm10	oligo	24604719	24604978	.	-	.	ID=ENSMUSG00000004113.326;gene_id=ENSMUSG00000004113;gene_name=Cacna1b;oligo_id=ENSMUSG00000004113.326;oligo_type=regular_oneexon;Parent=ENSMUSG00000004113.UTR
chr2	mm10	oligo	24604713	24604972	.	-	.	ID=ENSMUSG00000004113.327;gene_id=ENSMUSG00000004113;gene_name=Cacna1b;oligo_id=ENSMUSG00000004113.327;oligo_type=regular_oneexon;Parent=ENSMUSG00000004113.UTR
chr2	mm10	oligo	24604707	24604966	.	-	.	ID=ENSMUSG00000004113.328;gene_id=ENSMUSG00000004113;gene_name=Cacna1b;oligo_id=ENSMUSG00000004113.328;oligo_type=regular_oneexon;Parent=ENSMUSG00000004113.UTR
chr2	mm10	oligo	24604701	24604960	.	-	.	ID=ENSMUSG00000004113.329;gene_id=ENSMUSG00000004113;gene_name=Cacna1b;oligo_id=ENSMUSG00000004113.329;oligo_type=regular_oneexon;Parent=ENSMUSG00000004113.UTR
chr2	mm10	oligo	24604695	24604954	.	-	.	ID=ENSMUSG00000004113.330;gene_id=ENSMUSG00000004113;gene_name=Cacna1b;oligo_id=ENSMUSG00000004113.330;oligo_type=regular_oneexon;Parent=ENSMUSG00000004113.UTR
chr2	mm10	oligo	24604689	24604948	.	-	.	ID=ENSMUSG00000004113.331;gene_id=ENSMUSG00000004113;gene_name=Cacna1b;oligo_id=ENSMUSG00000004113.331;oligo_type=regular_oneexon;Parent=ENSMUSG00000004113.UTR
chr2	mm10	oligo	24604683	24604942	.	-	.	ID=ENSMUSG00000004113.332;gene_id=ENSMUSG00000004113;gene_name=Cacna1b;oligo_id=ENSMUSG00000004113.332;oligo_type=regular_oneexon;Parent=ENSMUSG00000004113.UTR
chr2	mm10	oligo	24604677	24604936	.	-	.	ID=ENSMUSG00000004113.333;gene_id=ENSMUSG00000004113;gene_name=Cacna1b;oligo_id=ENSMUSG00000004113.333;oligo_type=regular_oneexon;Parent=ENSMUSG00000004113.UTR
chr2	mm10	oligo	24604671	24604930	.	-	.	ID=ENSMUSG00000004113.334;gene_id=ENSMUSG00000004113;gene_name=Cacna1b;oligo_id=ENSMUSG00000004113.334;oligo_type=regular_oneexon;Parent=ENSMUSG00000004113.UTR
chr2	mm10	oligo	24604665	24604924	.	-	.	ID=ENSMUSG00000004113.335;gene_id=ENSMUSG00000004113;gene_name=Cacna1b;oligo_id=ENSMUSG00000004113.335;oligo_type=regular_oneexon;Parent=ENSMUSG00000004113.UTR
chr2	mm10	oligo	24604659	24604918	.	-	.	ID=ENSMUSG00000004113.336;gene_id=ENSMUSG00000004113;gene_name=Cacna1b;oligo_id=ENSMUSG00000004113.336;oligo_type=regular_oneexon;Parent=ENSMUSG00000004113.UTR
chr2	mm10	oligo	24604653	24604912	.	-	.	ID=ENSMUSG00000004113.337;gene_id=ENSMUSG00000004113;gene_name=Cacna1b;oligo_id=ENSMUSG00000004113.337;oligo_type=regular_oneexon;Parent=ENSMUSG00000004113.UTR
chr2	mm10	oligo	24604647	24604906	.	-	.	ID=ENSMUSG00000004113.338;gene_id=ENSMUSG00000004113;gene_name=Cacna1b;oligo_id=ENSMUSG00000004113.338;oligo_type=regular_oneexon;Parent=ENSMUSG00000004113.UTR
chr2	mm10	oligo	24604641	24604900	.	-	.	ID=ENSMUSG00000004113.339;gene_id=ENSMUSG00000004113;gene_name=Cacna1b;oligo_id=ENSMUSG00000004113.339;oligo_type=regular_oneexon;Parent=ENSMUSG00000004113.UTR
chr2	mm10	oligo	24604635	24604894	.	-	.	ID=ENSMUSG00000004113.340;gene_id=ENSMUSG00000004113;gene_name=Cacna1b;oligo_id=ENSMUSG00000004113.340;oligo_type=regular_oneexon;Parent=ENSMUSG00000004113.UTR
chr2	mm10	oligo	24604629	24604888	.	-	.	ID=ENSMUSG00000004113.341;gene_id=ENSMUSG00000004113;gene_name=Cacna1b;oligo_id=ENSMUSG00000004113.341;oligo_type=regular_oneexon;Parent=ENSMUSG00000004113.UTR
chr2	mm10	oligo	24604623	24604882	.	-	.	ID=ENSMUSG00000004113.342;gene_id=ENSMUSG00000004113;gene_name=Cacna1b;oligo_id=ENSMUSG00000004113.342;oligo_type=regular_oneexon;Parent=ENSMUSG00000004113.UTR
chr2	mm10	oligo	24604617	24604876	.	-	.	ID=ENSMUSG00000004113.343;gene_id=ENSMUSG00000004113;gene_name=Cacna1b;oligo_id=ENSMUSG00000004113.343;oligo_type=regular_oneexon;Parent=ENSMUSG00000004113.UTR
chr2	mm10	oligo	24604611	24604870	.	-	.	ID=ENSMUSG00000004113.344;gene_id=ENSMUSG00000004113;gene_name=Cacna1b;oligo_id=ENSMUSG00000004113.344;oligo_type=regular_oneexon;Parent=ENSMUSG00000004113.UTR
chr2	mm10	oligo	24604605	24604864	.	-	.	ID=ENSMUSG00000004113.345;gene_id=ENSMUSG00000004113;gene_name=Cacna1b;oligo_id=ENSMUSG00000004113.345;oligo_type=regular_oneexon;Parent=ENSMUSG00000004113.UTR
chr2	mm10	oligo	24604599	24604858	.	-	.	ID=ENSMUSG00000004113.346;gene_id=ENSMUSG00000004113;gene_name=Cacna1b;oligo_id=ENSMUSG00000004113.346;oligo_type=regular_oneexon;Parent=ENSMUSG00000004113.UTR
chr2	mm10	oligo	24604593	24604852	.	-	.	ID=ENSMUSG00000004113.347;gene_id=ENSMUSG00000004113;gene_name=Cacna1b;oligo_id=ENSMUSG00000004113.347;oligo_type=regular_oneexon;Parent=ENSMUSG00000004113.UTR
chr2	mm10	oligo	24604587	24604846	.	-	.	ID=ENSMUSG00000004113.348;gene_id=ENSMUSG00000004113;gene_name=Cacna1b;oligo_id=ENSMUSG00000004113.348;oligo_type=regular_oneexon;Parent=ENSMUSG00000004113.UTR
chr2	mm10	oligo	24604581	24604840	.	-	.	ID=ENSMUSG00000004113.349;gene_id=ENSMUSG00000004113;gene_name=Cacna1b;oligo_id=ENSMUSG00000004113.349;oligo_type=regular_oneexon;Parent=ENSMUSG00000004113.UTR
chr2	mm10	oligo	24604575	24604834	.	-	.	ID=ENSMUSG00000004113.350;gene_id=ENSMUSG00000004113;gene_name=Cacna1b;oligo_id=ENSMUSG00000004113.350;oligo_type=regular_oneexon;Parent=ENSMUSG00000004113.UTR
chr2	mm10	oligo	24604569	24604828	.	-	.	ID=ENSMUSG00000004113.351;gene_id=ENSMUSG00000004113;gene_name=Cacna1b;oligo_id=ENSMUSG00000004113.351;oligo_type=regular_oneexon;Parent=ENSMUSG00000004113.UTR
chr2	mm10	oligo	24604563	24604822	.	-	.	ID=ENSMUSG00000004113.352;gene_id=ENSMUSG00000004113;gene_name=Cacna1b;oligo_id=ENSMUSG00000004113.352;oligo_type=regular_oneexon;Parent=ENSMUSG00000004113.UTR
chr2	mm10	oligo	24604557	24604816	.	-	.	ID=ENSMUSG00000004113.353;gene_id=ENSMUSG00000004113;gene_name=Cacna1b;oligo_id=ENSMUSG00000004113.353;oligo_type=regular_oneexon;Parent=ENSMUSG00000004113.UTR
chr2	mm10	oligo	24604551	24604810	.	-	.	ID=ENSMUSG00000004113.354;gene_id=ENSMUSG00000004113;gene_name=Cacna1b;oligo_id=ENSMUSG00000004113.354;oligo_type=regular_oneexon;Parent=ENSMUSG00000004113.UTR
chr2	mm10	oligo	24604545	24604804	.	-	.	ID=ENSMUSG00000004113.355;gene_id=ENSMUSG00000004113;gene_name=Cacna1b;oligo_id=ENSMUSG00000004113.355;oligo_type=regular_oneexon;Parent=ENSMUSG00000004113.UTR
chr2	mm10	oligo	24604539	24604798	.	-	.	ID=ENSMUSG00000004113.356;gene_id=ENSMUSG00000004113;gene_name=Cacna1b;oligo_id=ENSMUSG00000004113.356;oligo_type=regular_oneexon;Parent=ENSMUSG00000004113.UTR
chr2	mm10	oligo	24604533	24604792	.	-	.	ID=ENSMUSG00000004113.357;gene_id=ENSMUSG00000004113;gene_name=Cacna1b;oligo_id=ENSMUSG00000004113.357;oligo_type=regular_oneexon;Parent=ENSMUSG00000004113.UTR
chr2	mm10	oligo	24604527	24604786	.	-	.	ID=ENSMUSG00000004113.358;gene_id=ENSMUSG00000004113;gene_name=Cacna1b;oligo_id=ENSMUSG00000004113.358;oligo_type=regular_oneexon;Parent=ENSMUSG00000004113.UTR
chr2	mm10	oligo	24604521	24604780	.	-	.	ID=ENSMUSG00000004113.359;gene_id=ENSMUSG00000004113;gene_name=Cacna1b;oligo_id=ENSMUSG00000004113.359;oligo_type=regular_oneexon;Parent=ENSMUSG00000004113.UTR
chr2	mm10	oligo	24604515	24604774	.	-	.	ID=ENSMUSG00000004113.360;gene_id=ENSMUSG00000004113;gene_name=Cacna1b;oligo_id=ENSMUSG00000004113.360;oligo_type=regular_oneexon;Parent=ENSMUSG00000004113.UTR
chr2	mm10	oligo	24604509	24604768	.	-	.	ID=ENSMUSG00000004113.361;gene_id=ENSMUSG00000004113;gene_name=Cacna1b;oligo_id=ENSMUSG00000004113.361;oligo_type=regular_oneexon;Parent=ENSMUSG00000004113.UTR
chr2	mm10	oligo	24604503	24604762	.	-	.	ID=ENSMUSG00000004113.362;gene_id=ENSMUSG00000004113;gene_name=Cacna1b;oligo_id=ENSMUSG00000004113.362;oligo_type=regular_oneexon;Parent=ENSMUSG00000004113.UTR
chr2	mm10	oligo	24604497	24604756	.	-	.	ID=ENSMUSG00000004113.363;gene_id=ENSMUSG00000004113;gene_name=Cacna1b;oligo_id=ENSMUSG00000004113.363;oligo_type=regular_oneexon;Parent=ENSMUSG00000004113.UTR
chr2	mm10	oligo	24604491	24604750	.	-	.	ID=ENSMUSG00000004113.364;gene_id=ENSMUSG00000004113;gene_name=Cacna1b;oligo_id=ENSMUSG00000004113.364;oligo_type=regular_oneexon;Parent=ENSMUSG00000004113.UTR
chr2	mm10	oligo	24604485	24604744	.	-	.	ID=ENSMUSG00000004113.365;gene_id=ENSMUSG00000004113;gene_name=Cacna1b;oligo_id=ENSMUSG00000004113.365;oligo_type=regular_oneexon;Parent=ENSMUSG00000004113.UTR
chr2	mm10	oligo	24604479	24604738	.	-	.	ID=ENSMUSG00000004113.366;gene_id=ENSMUSG00000004113;gene_name=Cacna1b;oligo_id=ENSMUSG00000004113.366;oligo_type=regular_oneexon;Parent=ENSMUSG00000004113.UTR
chr2	mm10	oligo	24604473	24604732	.	-	.	ID=ENSMUSG00000004113.367;gene_id=ENSMUSG00000004113;gene_name=Cacna1b;oligo_id=ENSMUSG00000004113.367;oligo_type=regular_oneexon;Parent=ENSMUSG00000004113.UTR
chr2	mm10	oligo	24604467	24604726	.	-	.	ID=ENSMUSG00000004113.368;gene_id=ENSMUSG00000004113;gene_name=Cacna1b;oligo_id=ENSMUSG00000004113.368;oligo_type=regular_oneexon;Parent=ENSMUSG00000004113.UTR
chr2	mm10	oligo	24604461	24604720	.	-	.	ID=ENSMUSG00000004113.369;gene_id=ENSMUSG00000004113;gene_name=Cacna1b;oligo_id=ENSMUSG00000004113.369;oligo_type=regular_oneexon;Parent=ENSMUSG00000004113.UTR
chr2	mm10	oligo	24604455	24604714	.	-	.	ID=ENSMUSG00000004113.370;gene_id=ENSMUSG00000004113;gene_name=Cacna1b;oligo_id=ENSMUSG00000004113.370;oligo_type=regular_oneexon;Parent=ENSMUSG00000004113.UTR
chr2	mm10	oligo	24604449	24604708	.	-	.	ID=ENSMUSG00000004113.371;gene_id=ENSMUSG00000004113;gene_name=Cacna1b;oligo_id=ENSMUSG00000004113.371;oligo_type=regular_oneexon;Parent=ENSMUSG00000004113.UTR
chr2	mm10	oligo	24604443	24604702	.	-	.	ID=ENSMUSG00000004113.372;gene_id=ENSMUSG00000004113;gene_name=Cacna1b;oligo_id=ENSMUSG00000004113.372;oligo_type=regular_oneexon;Parent=ENSMUSG00000004113.UTR
chr2	mm10	oligo	24604437	24604696	.	-	.	ID=ENSMUSG00000004113.373;gene_id=ENSMUSG00000004113;gene_name=Cacna1b;oligo_id=ENSMUSG00000004113.373;oligo_type=regular_oneexon;Parent=ENSMUSG00000004113.UTR
chr2	mm10	oligo	24604431	24604690	.	-	.	ID=ENSMUSG00000004113.374;gene_id=ENSMUSG00000004113;gene_name=Cacna1b;oligo_id=ENSMUSG00000004113.374;oligo_type=regular_oneexon;Parent=ENSMUSG00000004113.UTR
chr2	mm10	oligo	24604425	24604684	.	-	.	ID=ENSMUSG00000004113.375;gene_id=ENSMUSG00000004113;gene_name=Cacna1b;oligo_id=ENSMUSG00000004113.375;oligo_type=regular_oneexon;Parent=ENSMUSG00000004113.UTR
chr2	mm10	oligo	24604419	24604678	.	-	.	ID=ENSMUSG00000004113.376;gene_id=ENSMUSG00000004113;gene_name=Cacna1b;oligo_id=ENSMUSG00000004113.376;oligo_type=regular_oneexon;Parent=ENSMUSG00000004113.UTR
chr2	mm10	oligo	24604413	24604672	.	-	.	ID=ENSMUSG00000004113.377;gene_id=ENSMUSG00000004113;gene_name=Cacna1b;oligo_id=ENSMUSG00000004113.377;oligo_type=regular_oneexon;Parent=ENSMUSG00000004113.UTR
chr2	mm10	oligo	24604407	24604666	.	-	.	ID=ENSMUSG00000004113.378;gene_id=ENSMUSG00000004113;gene_name=Cacna1b;oligo_id=ENSMUSG00000004113.378;oligo_type=regular_oneexon;Parent=ENSMUSG00000004113.UTR
chr2	mm10	oligo	24604401	24604660	.	-	.	ID=ENSMUSG00000004113.379;gene_id=ENSMUSG00000004113;gene_name=Cacna1b;oligo_id=ENSMUSG00000004113.379;oligo_type=regular_oneexon;Parent=ENSMUSG00000004113.UTR
chr2	mm10	oligo	24604395	24604654	.	-	.	ID=ENSMUSG00000004113.380;gene_id=ENSMUSG00000004113;gene_name=Cacna1b;oligo_id=ENSMUSG00000004113.380;oligo_type=regular_oneexon;Parent=ENSMUSG00000004113.UTR
chr2	mm10	oligo	24604389	24604648	.	-	.	ID=ENSMUSG00000004113.381;gene_id=ENSMUSG00000004113;gene_name=Cacna1b;oligo_id=ENSMUSG00000004113.381;oligo_type=regular_oneexon;Parent=ENSMUSG00000004113.UTR
chr2	mm10	oligo	24604383	24604642	.	-	.	ID=ENSMUSG00000004113.382;gene_id=ENSMUSG00000004113;gene_name=Cacna1b;oligo_id=ENSMUSG00000004113.382;oligo_type=regular_oneexon;Parent=ENSMUSG00000004113.UTR
chr2	mm10	oligo	24604377	24604636	.	-	.	ID=ENSMUSG00000004113.383;gene_id=ENSMUSG00000004113;gene_name=Cacna1b;oligo_id=ENSMUSG00000004113.383;oligo_type=regular_oneexon;Parent=ENSMUSG00000004113.UTR
chr2	mm10	oligo	24604371	24604630	.	-	.	ID=ENSMUSG00000004113.384;gene_id=ENSMUSG00000004113;gene_name=Cacna1b;oligo_id=ENSMUSG00000004113.384;oligo_type=regular_oneexon;Parent=ENSMUSG00000004113.UTR
chr2	mm10	oligo	24604365	24604624	.	-	.	ID=ENSMUSG00000004113.385;gene_id=ENSMUSG00000004113;gene_name=Cacna1b;oligo_id=ENSMUSG00000004113.385;oligo_type=regular_oneexon;Parent=ENSMUSG00000004113.UTR
chr2	mm10	oligo	24604359	24604618	.	-	.	ID=ENSMUSG00000004113.386;gene_id=ENSMUSG00000004113;gene_name=Cacna1b;oligo_id=ENSMUSG00000004113.386;oligo_type=regular_oneexon;Parent=ENSMUSG00000004113.UTR
chr2	mm10	oligo	24604353	24604612	.	-	.	ID=ENSMUSG00000004113.387;gene_id=ENSMUSG00000004113;gene_name=Cacna1b;oligo_id=ENSMUSG00000004113.387;oligo_type=regular_oneexon;Parent=ENSMUSG00000004113.UTR
chr2	mm10	oligo	24604347	24604606	.	-	.	ID=ENSMUSG00000004113.388;gene_id=ENSMUSG00000004113;gene_name=Cacna1b;oligo_id=ENSMUSG00000004113.388;oligo_type=regular_oneexon;Parent=ENSMUSG00000004113.UTR
chr2	mm10	oligo	24604341	24604600	.	-	.	ID=ENSMUSG00000004113.389;gene_id=ENSMUSG00000004113;gene_name=Cacna1b;oligo_id=ENSMUSG00000004113.389;oligo_type=regular_oneexon;Parent=ENSMUSG00000004113.UTR
chr2	mm10	oligo	24604335	24604594	.	-	.	ID=ENSMUSG00000004113.390;gene_id=ENSMUSG00000004113;gene_name=Cacna1b;oligo_id=ENSMUSG00000004113.390;oligo_type=regular_oneexon;Parent=ENSMUSG00000004113.UTR
chr2	mm10	oligo	24604329	24604588	.	-	.	ID=ENSMUSG00000004113.391;gene_id=ENSMUSG00000004113;gene_name=Cacna1b;oligo_id=ENSMUSG00000004113.391;oligo_type=regular_oneexon;Parent=ENSMUSG00000004113.UTR
chr2	mm10	oligo	24604323	24604582	.	-	.	ID=ENSMUSG00000004113.392;gene_id=ENSMUSG00000004113;gene_name=Cacna1b;oligo_id=ENSMUSG00000004113.392;oligo_type=regular_oneexon;Parent=ENSMUSG00000004113.UTR
chr2	mm10	oligo	24604317	24604576	.	-	.	ID=ENSMUSG00000004113.393;gene_id=ENSMUSG00000004113;gene_name=Cacna1b;oligo_id=ENSMUSG00000004113.393;oligo_type=regular_oneexon;Parent=ENSMUSG00000004113.UTR
chr2	mm10	oligo	24604311	24604570	.	-	.	ID=ENSMUSG00000004113.394;gene_id=ENSMUSG00000004113;gene_name=Cacna1b;oligo_id=ENSMUSG00000004113.394;oligo_type=regular_oneexon;Parent=ENSMUSG00000004113.UTR
chr2	mm10	oligo	24604305	24604564	.	-	.	ID=ENSMUSG00000004113.395;gene_id=ENSMUSG00000004113;gene_name=Cacna1b;oligo_id=ENSMUSG00000004113.395;oligo_type=regular_oneexon;Parent=ENSMUSG00000004113.UTR
chr2	mm10	oligo	24604299	24604558	.	-	.	ID=ENSMUSG00000004113.396;gene_id=ENSMUSG00000004113;gene_name=Cacna1b;oligo_id=ENSMUSG00000004113.396;oligo_type=regular_oneexon;Parent=ENSMUSG00000004113.UTR
chr2	mm10	oligo	24604293	24604552	.	-	.	ID=ENSMUSG00000004113.397;gene_id=ENSMUSG00000004113;gene_name=Cacna1b;oligo_id=ENSMUSG00000004113.397;oligo_type=regular_oneexon;Parent=ENSMUSG00000004113.UTR
chr2	mm10	oligo	24604287	24604546	.	-	.	ID=ENSMUSG00000004113.398;gene_id=ENSMUSG00000004113;gene_name=Cacna1b;oligo_id=ENSMUSG00000004113.398;oligo_type=regular_oneexon;Parent=ENSMUSG00000004113.UTR
chr2	mm10	oligo	24604281	24604540	.	-	.	ID=ENSMUSG00000004113.399;gene_id=ENSMUSG00000004113;gene_name=Cacna1b;oligo_id=ENSMUSG00000004113.399;oligo_type=regular_oneexon;Parent=ENSMUSG00000004113.UTR
chr2	mm10	oligo	24604275	24604534	.	-	.	ID=ENSMUSG00000004113.400;gene_id=ENSMUSG00000004113;gene_name=Cacna1b;oligo_id=ENSMUSG00000004113.400;oligo_type=regular_oneexon;Parent=ENSMUSG00000004113.UTR
chr2	mm10	oligo	24604269	24604528	.	-	.	ID=ENSMUSG00000004113.401;gene_id=ENSMUSG00000004113;gene_name=Cacna1b;oligo_id=ENSMUSG00000004113.401;oligo_type=regular_oneexon;Parent=ENSMUSG00000004113.UTR
chr2	mm10	oligo	24604263	24604522	.	-	.	ID=ENSMUSG00000004113.402;gene_id=ENSMUSG00000004113;gene_name=Cacna1b;oligo_id=ENSMUSG00000004113.402;oligo_type=regular_oneexon;Parent=ENSMUSG00000004113.UTR
chr2	mm10	oligo	24604257	24604516	.	-	.	ID=ENSMUSG00000004113.403;gene_id=ENSMUSG00000004113;gene_name=Cacna1b;oligo_id=ENSMUSG00000004113.403;oligo_type=regular_oneexon;Parent=ENSMUSG00000004113.UTR
chr2	mm10	oligo	24604251	24604510	.	-	.	ID=ENSMUSG00000004113.404;gene_id=ENSMUSG00000004113;gene_name=Cacna1b;oligo_id=ENSMUSG00000004113.404;oligo_type=regular_oneexon;Parent=ENSMUSG00000004113.UTR
chr2	mm10	oligo	24604245	24604504	.	-	.	ID=ENSMUSG00000004113.405;gene_id=ENSMUSG00000004113;gene_name=Cacna1b;oligo_id=ENSMUSG00000004113.405;oligo_type=regular_oneexon;Parent=ENSMUSG00000004113.UTR
chr2	mm10	oligo	24604239	24604498	.	-	.	ID=ENSMUSG00000004113.406;gene_id=ENSMUSG00000004113;gene_name=Cacna1b;oligo_id=ENSMUSG00000004113.406;oligo_type=regular_oneexon;Parent=ENSMUSG00000004113.UTR
chr2	mm10	oligo	24604233	24604492	.	-	.	ID=ENSMUSG00000004113.407;gene_id=ENSMUSG00000004113;gene_name=Cacna1b;oligo_id=ENSMUSG00000004113.407;oligo_type=regular_oneexon;Parent=ENSMUSG00000004113.UTR
chr2	mm10	oligo	24604227	24604486	.	-	.	ID=ENSMUSG00000004113.408;gene_id=ENSMUSG00000004113;gene_name=Cacna1b;oligo_id=ENSMUSG00000004113.408;oligo_type=regular_oneexon;Parent=ENSMUSG00000004113.UTR
chr2	mm10	oligo	24604221	24604480	.	-	.	ID=ENSMUSG00000004113.409;gene_id=ENSMUSG00000004113;gene_name=Cacna1b;oligo_id=ENSMUSG00000004113.409;oligo_type=regular_oneexon;Parent=ENSMUSG00000004113.UTR
chr2	mm10	oligo	24604215	24604474	.	-	.	ID=ENSMUSG00000004113.410;gene_id=ENSMUSG00000004113;gene_name=Cacna1b;oligo_id=ENSMUSG00000004113.410;oligo_type=regular_oneexon;Parent=ENSMUSG00000004113.UTR
chr2	mm10	oligo	24604209	24604468	.	-	.	ID=ENSMUSG00000004113.411;gene_id=ENSMUSG00000004113;gene_name=Cacna1b;oligo_id=ENSMUSG00000004113.411;oligo_type=regular_oneexon;Parent=ENSMUSG00000004113.UTR
chr2	mm10	oligo	24604203	24604462	.	-	.	ID=ENSMUSG00000004113.412;gene_id=ENSMUSG00000004113;gene_name=Cacna1b;oligo_id=ENSMUSG00000004113.412;oligo_type=regular_oneexon;Parent=ENSMUSG00000004113.UTR
chr2	mm10	oligo	24604197	24604456	.	-	.	ID=ENSMUSG00000004113.413;gene_id=ENSMUSG00000004113;gene_name=Cacna1b;oligo_id=ENSMUSG00000004113.413;oligo_type=regular_oneexon;Parent=ENSMUSG00000004113.UTR
chr2	mm10	oligo	24604191	24604450	.	-	.	ID=ENSMUSG00000004113.414;gene_id=ENSMUSG00000004113;gene_name=Cacna1b;oligo_id=ENSMUSG00000004113.414;oligo_type=regular_oneexon;Parent=ENSMUSG00000004113.UTR
chr2	mm10	oligo	24604185	24604444	.	-	.	ID=ENSMUSG00000004113.415;gene_id=ENSMUSG00000004113;gene_name=Cacna1b;oligo_id=ENSMUSG00000004113.415;oligo_type=regular_oneexon;Parent=ENSMUSG00000004113.UTR
chr2	mm10	oligo	24604179	24604438	.	-	.	ID=ENSMUSG00000004113.416;gene_id=ENSMUSG00000004113;gene_name=Cacna1b;oligo_id=ENSMUSG00000004113.416;oligo_type=regular_oneexon;Parent=ENSMUSG00000004113.UTR
chr2	mm10	oligo	24604173	24604432	.	-	.	ID=ENSMUSG00000004113.417;gene_id=ENSMUSG00000004113;gene_name=Cacna1b;oligo_id=ENSMUSG00000004113.417;oligo_type=regular_oneexon;Parent=ENSMUSG00000004113.UTR
chr2	mm10	oligo	24604167	24604426	.	-	.	ID=ENSMUSG00000004113.418;gene_id=ENSMUSG00000004113;gene_name=Cacna1b;oligo_id=ENSMUSG00000004113.418;oligo_type=regular_oneexon;Parent=ENSMUSG00000004113.UTR
chr2	mm10	oligo	24604161	24604420	.	-	.	ID=ENSMUSG00000004113.419;gene_id=ENSMUSG00000004113;gene_name=Cacna1b;oligo_id=ENSMUSG00000004113.419;oligo_type=regular_oneexon;Parent=ENSMUSG00000004113.UTR
chr2	mm10	oligo	24604155	24604414	.	-	.	ID=ENSMUSG00000004113.420;gene_id=ENSMUSG00000004113;gene_name=Cacna1b;oligo_id=ENSMUSG00000004113.420;oligo_type=regular_oneexon;Parent=ENSMUSG00000004113.UTR
chr2	mm10	oligo	24604149	24604408	.	-	.	ID=ENSMUSG00000004113.421;gene_id=ENSMUSG00000004113;gene_name=Cacna1b;oligo_id=ENSMUSG00000004113.421;oligo_type=regular_oneexon;Parent=ENSMUSG00000004113.UTR
chr2	mm10	oligo	24604143	24604402	.	-	.	ID=ENSMUSG00000004113.422;gene_id=ENSMUSG00000004113;gene_name=Cacna1b;oligo_id=ENSMUSG00000004113.422;oligo_type=regular_oneexon;Parent=ENSMUSG00000004113.UTR
chr2	mm10	oligo	24604137	24604396	.	-	.	ID=ENSMUSG00000004113.423;gene_id=ENSMUSG00000004113;gene_name=Cacna1b;oligo_id=ENSMUSG00000004113.423;oligo_type=regular_oneexon;Parent=ENSMUSG00000004113.UTR
chr2	mm10	oligo	24604131	24604390	.	-	.	ID=ENSMUSG00000004113.424;gene_id=ENSMUSG00000004113;gene_name=Cacna1b;oligo_id=ENSMUSG00000004113.424;oligo_type=regular_oneexon;Parent=ENSMUSG00000004113.UTR
chr2	mm10	oligo	24604125	24604384	.	-	.	ID=ENSMUSG00000004113.425;gene_id=ENSMUSG00000004113;gene_name=Cacna1b;oligo_id=ENSMUSG00000004113.425;oligo_type=regular_oneexon;Parent=ENSMUSG00000004113.UTR
chr2	mm10	oligo	24604119	24604378	.	-	.	ID=ENSMUSG00000004113.426;gene_id=ENSMUSG00000004113;gene_name=Cacna1b;oligo_id=ENSMUSG00000004113.426;oligo_type=regular_oneexon;Parent=ENSMUSG00000004113.UTR
chr2	mm10	oligo	24604113	24604372	.	-	.	ID=ENSMUSG00000004113.427;gene_id=ENSMUSG00000004113;gene_name=Cacna1b;oligo_id=ENSMUSG00000004113.427;oligo_type=regular_oneexon;Parent=ENSMUSG00000004113.UTR
chr2	mm10	oligo	24604107	24604366	.	-	.	ID=ENSMUSG00000004113.428;gene_id=ENSMUSG00000004113;gene_name=Cacna1b;oligo_id=ENSMUSG00000004113.428;oligo_type=regular_oneexon;Parent=ENSMUSG00000004113.UTR
chr2	mm10	oligo	24604101	24604360	.	-	.	ID=ENSMUSG00000004113.429;gene_id=ENSMUSG00000004113;gene_name=Cacna1b;oligo_id=ENSMUSG00000004113.429;oligo_type=regular_oneexon;Parent=ENSMUSG00000004113.UTR
chr2	mm10	oligo	24604095	24604354	.	-	.	ID=ENSMUSG00000004113.430;gene_id=ENSMUSG00000004113;gene_name=Cacna1b;oligo_id=ENSMUSG00000004113.430;oligo_type=regular_oneexon;Parent=ENSMUSG00000004113.UTR
chr2	mm10	oligo	24604089	24604348	.	-	.	ID=ENSMUSG00000004113.431;gene_id=ENSMUSG00000004113;gene_name=Cacna1b;oligo_id=ENSMUSG00000004113.431;oligo_type=regular_oneexon;Parent=ENSMUSG00000004113.UTR
chr2	mm10	oligo	24604083	24604342	.	-	.	ID=ENSMUSG00000004113.432;gene_id=ENSMUSG00000004113;gene_name=Cacna1b;oligo_id=ENSMUSG00000004113.432;oligo_type=regular_oneexon;Parent=ENSMUSG00000004113.UTR
chr2	mm10	oligo	24604077	24604336	.	-	.	ID=ENSMUSG00000004113.433;gene_id=ENSMUSG00000004113;gene_name=Cacna1b;oligo_id=ENSMUSG00000004113.433;oligo_type=regular_oneexon;Parent=ENSMUSG00000004113.UTR
chr2	mm10	oligo	24604071	24604330	.	-	.	ID=ENSMUSG00000004113.434;gene_id=ENSMUSG00000004113;gene_name=Cacna1b;oligo_id=ENSMUSG00000004113.434;oligo_type=regular_oneexon;Parent=ENSMUSG00000004113.UTR
chr2	mm10	oligo	24604065	24604324	.	-	.	ID=ENSMUSG00000004113.435;gene_id=ENSMUSG00000004113;gene_name=Cacna1b;oligo_id=ENSMUSG00000004113.435;oligo_type=regular_oneexon;Parent=ENSMUSG00000004113.UTR
chr2	mm10	oligo	24604059	24604318	.	-	.	ID=ENSMUSG00000004113.436;gene_id=ENSMUSG00000004113;gene_name=Cacna1b;oligo_id=ENSMUSG00000004113.436;oligo_type=regular_oneexon;Parent=ENSMUSG00000004113.UTR
chr2	mm10	oligo	24604053	24604312	.	-	.	ID=ENSMUSG00000004113.437;gene_id=ENSMUSG00000004113;gene_name=Cacna1b;oligo_id=ENSMUSG00000004113.437;oligo_type=regular_oneexon;Parent=ENSMUSG00000004113.UTR
chr2	mm10	oligo	24604047	24604306	.	-	.	ID=ENSMUSG00000004113.438;gene_id=ENSMUSG00000004113;gene_name=Cacna1b;oligo_id=ENSMUSG00000004113.438;oligo_type=regular_oneexon;Parent=ENSMUSG00000004113.UTR
chr2	mm10	oligo	24604041	24604300	.	-	.	ID=ENSMUSG00000004113.439;gene_id=ENSMUSG00000004113;gene_name=Cacna1b;oligo_id=ENSMUSG00000004113.439;oligo_type=regular_oneexon;Parent=ENSMUSG00000004113.UTR
chr2	mm10	oligo	24604035	24604294	.	-	.	ID=ENSMUSG00000004113.440;gene_id=ENSMUSG00000004113;gene_name=Cacna1b;oligo_id=ENSMUSG00000004113.440;oligo_type=regular_oneexon;Parent=ENSMUSG00000004113.UTR
chr2	mm10	oligo	24604029	24604288	.	-	.	ID=ENSMUSG00000004113.441;gene_id=ENSMUSG00000004113;gene_name=Cacna1b;oligo_id=ENSMUSG00000004113.441;oligo_type=regular_oneexon;Parent=ENSMUSG00000004113.UTR
chr2	mm10	oligo	24604023	24604282	.	-	.	ID=ENSMUSG00000004113.442;gene_id=ENSMUSG00000004113;gene_name=Cacna1b;oligo_id=ENSMUSG00000004113.442;oligo_type=regular_oneexon;Parent=ENSMUSG00000004113.UTR
chr2	mm10	oligo	24604017	24604276	.	-	.	ID=ENSMUSG00000004113.443;gene_id=ENSMUSG00000004113;gene_name=Cacna1b;oligo_id=ENSMUSG00000004113.443;oligo_type=regular_oneexon;Parent=ENSMUSG00000004113.UTR
chr2	mm10	oligo	24604011	24604270	.	-	.	ID=ENSMUSG00000004113.444;gene_id=ENSMUSG00000004113;gene_name=Cacna1b;oligo_id=ENSMUSG00000004113.444;oligo_type=regular_oneexon;Parent=ENSMUSG00000004113.UTR
chr2	mm10	oligo	24604005	24604264	.	-	.	ID=ENSMUSG00000004113.445;gene_id=ENSMUSG00000004113;gene_name=Cacna1b;oligo_id=ENSMUSG00000004113.445;oligo_type=regular_oneexon;Parent=ENSMUSG00000004113.UTR
chr2	mm10	oligo	24603999	24604258	.	-	.	ID=ENSMUSG00000004113.446;gene_id=ENSMUSG00000004113;gene_name=Cacna1b;oligo_id=ENSMUSG00000004113.446;oligo_type=regular_oneexon;Parent=ENSMUSG00000004113.UTR
chr2	mm10	oligo	24603993	24604252	.	-	.	ID=ENSMUSG00000004113.447;gene_id=ENSMUSG00000004113;gene_name=Cacna1b;oligo_id=ENSMUSG00000004113.447;oligo_type=regular_oneexon;Parent=ENSMUSG00000004113.UTR
chr2	mm10	oligo	24603987	24604246	.	-	.	ID=ENSMUSG00000004113.448;gene_id=ENSMUSG00000004113;gene_name=Cacna1b;oligo_id=ENSMUSG00000004113.448;oligo_type=regular_oneexon;Parent=ENSMUSG00000004113.UTR
chr2	mm10	oligo	24603981	24604240	.	-	.	ID=ENSMUSG00000004113.449;gene_id=ENSMUSG00000004113;gene_name=Cacna1b;oligo_id=ENSMUSG00000004113.449;oligo_type=regular_oneexon;Parent=ENSMUSG00000004113.UTR
chr2	mm10	oligo	24603975	24604234	.	-	.	ID=ENSMUSG00000004113.450;gene_id=ENSMUSG00000004113;gene_name=Cacna1b;oligo_id=ENSMUSG00000004113.450;oligo_type=regular_oneexon;Parent=ENSMUSG00000004113.UTR
chr2	mm10	oligo	24603969	24604228	.	-	.	ID=ENSMUSG00000004113.451;gene_id=ENSMUSG00000004113;gene_name=Cacna1b;oligo_id=ENSMUSG00000004113.451;oligo_type=regular_oneexon;Parent=ENSMUSG00000004113.UTR
chr2	mm10	oligo	24603963	24604222	.	-	.	ID=ENSMUSG00000004113.452;gene_id=ENSMUSG00000004113;gene_name=Cacna1b;oligo_id=ENSMUSG00000004113.452;oligo_type=regular_oneexon;Parent=ENSMUSG00000004113.UTR
chr2	mm10	oligo	24603957	24604216	.	-	.	ID=ENSMUSG00000004113.453;gene_id=ENSMUSG00000004113;gene_name=Cacna1b;oligo_id=ENSMUSG00000004113.453;oligo_type=regular_oneexon;Parent=ENSMUSG00000004113.UTR
chr2	mm10	oligo	24603951	24604210	.	-	.	ID=ENSMUSG00000004113.454;gene_id=ENSMUSG00000004113;gene_name=Cacna1b;oligo_id=ENSMUSG00000004113.454;oligo_type=regular_oneexon;Parent=ENSMUSG00000004113.UTR
chr2	mm10	oligo	24603945	24604204	.	-	.	ID=ENSMUSG00000004113.455;gene_id=ENSMUSG00000004113;gene_name=Cacna1b;oligo_id=ENSMUSG00000004113.455;oligo_type=regular_oneexon;Parent=ENSMUSG00000004113.UTR
chr2	mm10	oligo	24603939	24604198	.	-	.	ID=ENSMUSG00000004113.456;gene_id=ENSMUSG00000004113;gene_name=Cacna1b;oligo_id=ENSMUSG00000004113.456;oligo_type=regular_oneexon;Parent=ENSMUSG00000004113.UTR
chr2	mm10	oligo	24603933	24604192	.	-	.	ID=ENSMUSG00000004113.457;gene_id=ENSMUSG00000004113;gene_name=Cacna1b;oligo_id=ENSMUSG00000004113.457;oligo_type=regular_oneexon;Parent=ENSMUSG00000004113.UTR
chr2	mm10	oligo	24603927	24604186	.	-	.	ID=ENSMUSG00000004113.458;gene_id=ENSMUSG00000004113;gene_name=Cacna1b;oligo_id=ENSMUSG00000004113.458;oligo_type=regular_oneexon;Parent=ENSMUSG00000004113.UTR
chr2	mm10	oligo	24603921	24604180	.	-	.	ID=ENSMUSG00000004113.459;gene_id=ENSMUSG00000004113;gene_name=Cacna1b;oligo_id=ENSMUSG00000004113.459;oligo_type=regular_oneexon;Parent=ENSMUSG00000004113.UTR
chr2	mm10	oligo	24603915	24604174	.	-	.	ID=ENSMUSG00000004113.460;gene_id=ENSMUSG00000004113;gene_name=Cacna1b;oligo_id=ENSMUSG00000004113.460;oligo_type=regular_oneexon;Parent=ENSMUSG00000004113.UTR
chr2	mm10	oligo	24603909	24604168	.	-	.	ID=ENSMUSG00000004113.461;gene_id=ENSMUSG00000004113;gene_name=Cacna1b;oligo_id=ENSMUSG00000004113.461;oligo_type=regular_oneexon;Parent=ENSMUSG00000004113.UTR
chr2	mm10	oligo	24603903	24604162	.	-	.	ID=ENSMUSG00000004113.462;gene_id=ENSMUSG00000004113;gene_name=Cacna1b;oligo_id=ENSMUSG00000004113.462;oligo_type=regular_oneexon;Parent=ENSMUSG00000004113.UTR
chr2	mm10	oligo	24603897	24604156	.	-	.	ID=ENSMUSG00000004113.463;gene_id=ENSMUSG00000004113;gene_name=Cacna1b;oligo_id=ENSMUSG00000004113.463;oligo_type=regular_oneexon;Parent=ENSMUSG00000004113.UTR
chr2	mm10	oligo	24603891	24604150	.	-	.	ID=ENSMUSG00000004113.464;gene_id=ENSMUSG00000004113;gene_name=Cacna1b;oligo_id=ENSMUSG00000004113.464;oligo_type=regular_oneexon;Parent=ENSMUSG00000004113.UTR
chr2	mm10	oligo	24603885	24604144	.	-	.	ID=ENSMUSG00000004113.465;gene_id=ENSMUSG00000004113;gene_name=Cacna1b;oligo_id=ENSMUSG00000004113.465;oligo_type=regular_oneexon;Parent=ENSMUSG00000004113.UTR
chr2	mm10	oligo	24603879	24604138	.	-	.	ID=ENSMUSG00000004113.466;gene_id=ENSMUSG00000004113;gene_name=Cacna1b;oligo_id=ENSMUSG00000004113.466;oligo_type=regular_oneexon;Parent=ENSMUSG00000004113.UTR
chr2	mm10	oligo	24603873	24604132	.	-	.	ID=ENSMUSG00000004113.467;gene_id=ENSMUSG00000004113;gene_name=Cacna1b;oligo_id=ENSMUSG00000004113.467;oligo_type=regular_oneexon;Parent=ENSMUSG00000004113.UTR
chr2	mm10	oligo	24603867	24604126	.	-	.	ID=ENSMUSG00000004113.468;gene_id=ENSMUSG00000004113;gene_name=Cacna1b;oligo_id=ENSMUSG00000004113.468;oligo_type=regular_oneexon;Parent=ENSMUSG00000004113.UTR
chr2	mm10	oligo	24603861	24604120	.	-	.	ID=ENSMUSG00000004113.469;gene_id=ENSMUSG00000004113;gene_name=Cacna1b;oligo_id=ENSMUSG00000004113.469;oligo_type=regular_oneexon;Parent=ENSMUSG00000004113.UTR
chr2	mm10	oligo	24603855	24604114	.	-	.	ID=ENSMUSG00000004113.470;gene_id=ENSMUSG00000004113;gene_name=Cacna1b;oligo_id=ENSMUSG00000004113.470;oligo_type=regular_oneexon;Parent=ENSMUSG00000004113.UTR
chr2	mm10	oligo	24603849	24604108	.	-	.	ID=ENSMUSG00000004113.471;gene_id=ENSMUSG00000004113;gene_name=Cacna1b;oligo_id=ENSMUSG00000004113.471;oligo_type=regular_oneexon;Parent=ENSMUSG00000004113.UTR
chr2	mm10	oligo	24603843	24604102	.	-	.	ID=ENSMUSG00000004113.472;gene_id=ENSMUSG00000004113;gene_name=Cacna1b;oligo_id=ENSMUSG00000004113.472;oligo_type=regular_oneexon;Parent=ENSMUSG00000004113.UTR
chr2	mm10	oligo	24603837	24604096	.	-	.	ID=ENSMUSG00000004113.473;gene_id=ENSMUSG00000004113;gene_name=Cacna1b;oligo_id=ENSMUSG00000004113.473;oligo_type=regular_oneexon;Parent=ENSMUSG00000004113.UTR
chr2	mm10	oligo	24603831	24604090	.	-	.	ID=ENSMUSG00000004113.474;gene_id=ENSMUSG00000004113;gene_name=Cacna1b;oligo_id=ENSMUSG00000004113.474;oligo_type=regular_oneexon;Parent=ENSMUSG00000004113.UTR
chr2	mm10	oligo	24603825	24604084	.	-	.	ID=ENSMUSG00000004113.475;gene_id=ENSMUSG00000004113;gene_name=Cacna1b;oligo_id=ENSMUSG00000004113.475;oligo_type=regular_oneexon;Parent=ENSMUSG00000004113.UTR
chr2	mm10	oligo	24603819	24604078	.	-	.	ID=ENSMUSG00000004113.476;gene_id=ENSMUSG00000004113;gene_name=Cacna1b;oligo_id=ENSMUSG00000004113.476;oligo_type=regular_oneexon;Parent=ENSMUSG00000004113.UTR
chr2	mm10	oligo	24603813	24604072	.	-	.	ID=ENSMUSG00000004113.477;gene_id=ENSMUSG00000004113;gene_name=Cacna1b;oligo_id=ENSMUSG00000004113.477;oligo_type=regular_oneexon;Parent=ENSMUSG00000004113.UTR
chr2	mm10	oligo	24603807	24604066	.	-	.	ID=ENSMUSG00000004113.478;gene_id=ENSMUSG00000004113;gene_name=Cacna1b;oligo_id=ENSMUSG00000004113.478;oligo_type=regular_oneexon;Parent=ENSMUSG00000004113.UTR
chr2	mm10	oligo	24603801	24604060	.	-	.	ID=ENSMUSG00000004113.479;gene_id=ENSMUSG00000004113;gene_name=Cacna1b;oligo_id=ENSMUSG00000004113.479;oligo_type=regular_oneexon;Parent=ENSMUSG00000004113.UTR
chr2	mm10	oligo	24603795	24604054	.	-	.	ID=ENSMUSG00000004113.480;gene_id=ENSMUSG00000004113;gene_name=Cacna1b;oligo_id=ENSMUSG00000004113.480;oligo_type=regular_oneexon;Parent=ENSMUSG00000004113.UTR
chr2	mm10	oligo	24603789	24604048	.	-	.	ID=ENSMUSG00000004113.481;gene_id=ENSMUSG00000004113;gene_name=Cacna1b;oligo_id=ENSMUSG00000004113.481;oligo_type=regular_oneexon;Parent=ENSMUSG00000004113.UTR
chr2	mm10	oligo	24603783	24604042	.	-	.	ID=ENSMUSG00000004113.482;gene_id=ENSMUSG00000004113;gene_name=Cacna1b;oligo_id=ENSMUSG00000004113.482;oligo_type=regular_oneexon;Parent=ENSMUSG00000004113.UTR
chr2	mm10	oligo	24603777	24604036	.	-	.	ID=ENSMUSG00000004113.483;gene_id=ENSMUSG00000004113;gene_name=Cacna1b;oligo_id=ENSMUSG00000004113.483;oligo_type=regular_oneexon;Parent=ENSMUSG00000004113.UTR
chr2	mm10	oligo	24603771	24604030	.	-	.	ID=ENSMUSG00000004113.484;gene_id=ENSMUSG00000004113;gene_name=Cacna1b;oligo_id=ENSMUSG00000004113.484;oligo_type=regular_oneexon;Parent=ENSMUSG00000004113.UTR
chr2	mm10	oligo	24603765	24604024	.	-	.	ID=ENSMUSG00000004113.485;gene_id=ENSMUSG00000004113;gene_name=Cacna1b;oligo_id=ENSMUSG00000004113.485;oligo_type=regular_oneexon;Parent=ENSMUSG00000004113.UTR
chr2	mm10	oligo	24603759	24604018	.	-	.	ID=ENSMUSG00000004113.486;gene_id=ENSMUSG00000004113;gene_name=Cacna1b;oligo_id=ENSMUSG00000004113.486;oligo_type=regular_oneexon;Parent=ENSMUSG00000004113.UTR
chr2	mm10	oligo	24603753	24604012	.	-	.	ID=ENSMUSG00000004113.487;gene_id=ENSMUSG00000004113;gene_name=Cacna1b;oligo_id=ENSMUSG00000004113.487;oligo_type=regular_oneexon;Parent=ENSMUSG00000004113.UTR
chr2	mm10	oligo	24603747	24604006	.	-	.	ID=ENSMUSG00000004113.488;gene_id=ENSMUSG00000004113;gene_name=Cacna1b;oligo_id=ENSMUSG00000004113.488;oligo_type=regular_oneexon;Parent=ENSMUSG00000004113.UTR
chr2	mm10	oligo	24603741	24604000	.	-	.	ID=ENSMUSG00000004113.489;gene_id=ENSMUSG00000004113;gene_name=Cacna1b;oligo_id=ENSMUSG00000004113.489;oligo_type=regular_oneexon;Parent=ENSMUSG00000004113.UTR
chr2	mm10	oligo	24603735	24603994	.	-	.	ID=ENSMUSG00000004113.490;gene_id=ENSMUSG00000004113;gene_name=Cacna1b;oligo_id=ENSMUSG00000004113.490;oligo_type=regular_oneexon;Parent=ENSMUSG00000004113.UTR
chr2	mm10	oligo	24603729	24603988	.	-	.	ID=ENSMUSG00000004113.491;gene_id=ENSMUSG00000004113;gene_name=Cacna1b;oligo_id=ENSMUSG00000004113.491;oligo_type=regular_oneexon;Parent=ENSMUSG00000004113.UTR
chr2	mm10	oligo	24603723	24603982	.	-	.	ID=ENSMUSG00000004113.492;gene_id=ENSMUSG00000004113;gene_name=Cacna1b;oligo_id=ENSMUSG00000004113.492;oligo_type=regular_oneexon;Parent=ENSMUSG00000004113.UTR
chr2	mm10	oligo	24603717	24603976	.	-	.	ID=ENSMUSG00000004113.493;gene_id=ENSMUSG00000004113;gene_name=Cacna1b;oligo_id=ENSMUSG00000004113.493;oligo_type=regular_oneexon;Parent=ENSMUSG00000004113.UTR
chr2	mm10	oligo	24603711	24603970	.	-	.	ID=ENSMUSG00000004113.494;gene_id=ENSMUSG00000004113;gene_name=Cacna1b;oligo_id=ENSMUSG00000004113.494;oligo_type=regular_oneexon;Parent=ENSMUSG00000004113.UTR
chr2	mm10	oligo	24603705	24603964	.	-	.	ID=ENSMUSG00000004113.495;gene_id=ENSMUSG00000004113;gene_name=Cacna1b;oligo_id=ENSMUSG00000004113.495;oligo_type=regular_oneexon;Parent=ENSMUSG00000004113.UTR
chr2	mm10	oligo	24603699	24603958	.	-	.	ID=ENSMUSG00000004113.496;gene_id=ENSMUSG00000004113;gene_name=Cacna1b;oligo_id=ENSMUSG00000004113.496;oligo_type=regular_oneexon;Parent=ENSMUSG00000004113.UTR
chr2	mm10	oligo	24603693	24603952	.	-	.	ID=ENSMUSG00000004113.497;gene_id=ENSMUSG00000004113;gene_name=Cacna1b;oligo_id=ENSMUSG00000004113.497;oligo_type=regular_oneexon;Parent=ENSMUSG00000004113.UTR
chr2	mm10	oligo	24603687	24603946	.	-	.	ID=ENSMUSG00000004113.498;gene_id=ENSMUSG00000004113;gene_name=Cacna1b;oligo_id=ENSMUSG00000004113.498;oligo_type=regular_oneexon;Parent=ENSMUSG00000004113.UTR
chr2	mm10	oligo	24603681	24603940	.	-	.	ID=ENSMUSG00000004113.499;gene_id=ENSMUSG00000004113;gene_name=Cacna1b;oligo_id=ENSMUSG00000004113.499;oligo_type=regular_oneexon;Parent=ENSMUSG00000004113.UTR
chr2	mm10	oligo	24603675	24603934	.	-	.	ID=ENSMUSG00000004113.500;gene_id=ENSMUSG00000004113;gene_name=Cacna1b;oligo_id=ENSMUSG00000004113.500;oligo_type=regular_oneexon;Parent=ENSMUSG00000004113.UTR
chr2	mm10	oligo	24603669	24603928	.	-	.	ID=ENSMUSG00000004113.501;gene_id=ENSMUSG00000004113;gene_name=Cacna1b;oligo_id=ENSMUSG00000004113.501;oligo_type=regular_oneexon;Parent=ENSMUSG00000004113.UTR
chr4	mm10	UTR	41517595	41520338	.	-	.	gene_id=ENSMUSG00000028439;gene_name=Fam219a;number_of_oligos=415;ID=ENSMUSG00000028439.UTR
chr4	mm10	oligo	41520079	41520338	.	-	.	ID=ENSMUSG00000028439.1;gene_id=ENSMUSG00000028439;gene_name=Fam219a;oligo_id=ENSMUSG00000028439.1;oligo_type=regular_oneexon;Parent=ENSMUSG00000028439.UTR
chr4	mm10	oligo	41520073	41520332	.	-	.	ID=ENSMUSG00000028439.2;gene_id=ENSMUSG00000028439;gene_name=Fam219a;oligo_id=ENSMUSG00000028439.2;oligo_type=regular_oneexon;Parent=ENSMUSG00000028439.UTR
chr4	mm10	oligo	41520067	41520326	.	-	.	ID=ENSMUSG00000028439.3;gene_id=ENSMUSG00000028439;gene_name=Fam219a;oligo_id=ENSMUSG00000028439.3;oligo_type=regular_oneexon;Parent=ENSMUSG00000028439.UTR
chr4	mm10	oligo	41520061	41520320	.	-	.	ID=ENSMUSG00000028439.4;gene_id=ENSMUSG00000028439;gene_name=Fam219a;oligo_id=ENSMUSG00000028439.4;oligo_type=regular_oneexon;Parent=ENSMUSG00000028439.UTR
chr4	mm10	oligo	41520055	41520314	.	-	.	ID=ENSMUSG00000028439.5;gene_id=ENSMUSG00000028439;gene_name=Fam219a;oligo_id=ENSMUSG00000028439.5;oligo_type=regular_oneexon;Parent=ENSMUSG00000028439.UTR
chr4	mm10	oligo	41520049	41520308	.	-	.	ID=ENSMUSG00000028439.6;gene_id=ENSMUSG00000028439;gene_name=Fam219a;oligo_id=ENSMUSG00000028439.6;oligo_type=regular_oneexon;Parent=ENSMUSG00000028439.UTR
chr4	mm10	oligo	41520043	41520302	.	-	.	ID=ENSMUSG00000028439.7;gene_id=ENSMUSG00000028439;gene_name=Fam219a;oligo_id=ENSMUSG00000028439.7;oligo_type=regular_oneexon;Parent=ENSMUSG00000028439.UTR
chr4	mm10	oligo	41520037	41520296	.	-	.	ID=ENSMUSG00000028439.8;gene_id=ENSMUSG00000028439;gene_name=Fam219a;oligo_id=ENSMUSG00000028439.8;oligo_type=regular_oneexon;Parent=ENSMUSG00000028439.UTR
chr4	mm10	oligo	41520031	41520290	.	-	.	ID=ENSMUSG00000028439.9;gene_id=ENSMUSG00000028439;gene_name=Fam219a;oligo_id=ENSMUSG00000028439.9;oligo_type=regular_oneexon;Parent=ENSMUSG00000028439.UTR
chr4	mm10	oligo	41520025	41520284	.	-	.	ID=ENSMUSG00000028439.10;gene_id=ENSMUSG00000028439;gene_name=Fam219a;oligo_id=ENSMUSG00000028439.10;oligo_type=regular_oneexon;Parent=ENSMUSG00000028439.UTR
chr4	mm10	oligo	41520019	41520278	.	-	.	ID=ENSMUSG00000028439.11;gene_id=ENSMUSG00000028439;gene_name=Fam219a;oligo_id=ENSMUSG00000028439.11;oligo_type=regular_oneexon;Parent=ENSMUSG00000028439.UTR
chr4	mm10	oligo	41520013	41520272	.	-	.	ID=ENSMUSG00000028439.12;gene_id=ENSMUSG00000028439;gene_name=Fam219a;oligo_id=ENSMUSG00000028439.12;oligo_type=regular_oneexon;Parent=ENSMUSG00000028439.UTR
chr4	mm10	oligo	41520007	41520266	.	-	.	ID=ENSMUSG00000028439.13;gene_id=ENSMUSG00000028439;gene_name=Fam219a;oligo_id=ENSMUSG00000028439.13;oligo_type=regular_oneexon;Parent=ENSMUSG00000028439.UTR
chr4	mm10	oligo	41520001	41520260	.	-	.	ID=ENSMUSG00000028439.14;gene_id=ENSMUSG00000028439;gene_name=Fam219a;oligo_id=ENSMUSG00000028439.14;oligo_type=regular_oneexon;Parent=ENSMUSG00000028439.UTR
chr4	mm10	oligo	41519995	41520254	.	-	.	ID=ENSMUSG00000028439.15;gene_id=ENSMUSG00000028439;gene_name=Fam219a;oligo_id=ENSMUSG00000028439.15;oligo_type=regular_oneexon;Parent=ENSMUSG00000028439.UTR
chr4	mm10	oligo	41519989	41520248	.	-	.	ID=ENSMUSG00000028439.16;gene_id=ENSMUSG00000028439;gene_name=Fam219a;oligo_id=ENSMUSG00000028439.16;oligo_type=regular_oneexon;Parent=ENSMUSG00000028439.UTR
chr4	mm10	oligo	41519983	41520242	.	-	.	ID=ENSMUSG00000028439.17;gene_id=ENSMUSG00000028439;gene_name=Fam219a;oligo_id=ENSMUSG00000028439.17;oligo_type=regular_oneexon;Parent=ENSMUSG00000028439.UTR
chr4	mm10	oligo	41519977	41520236	.	-	.	ID=ENSMUSG00000028439.18;gene_id=ENSMUSG00000028439;gene_name=Fam219a;oligo_id=ENSMUSG00000028439.18;oligo_type=regular_oneexon;Parent=ENSMUSG00000028439.UTR
chr4	mm10	oligo	41519971	41520230	.	-	.	ID=ENSMUSG00000028439.19;gene_id=ENSMUSG00000028439;gene_name=Fam219a;oligo_id=ENSMUSG00000028439.19;oligo_type=regular_oneexon;Parent=ENSMUSG00000028439.UTR
chr4	mm10	oligo	41519965	41520224	.	-	.	ID=ENSMUSG00000028439.20;gene_id=ENSMUSG00000028439;gene_name=Fam219a;oligo_id=ENSMUSG00000028439.20;oligo_type=regular_oneexon;Parent=ENSMUSG00000028439.UTR
chr4	mm10	oligo	41519959	41520218	.	-	.	ID=ENSMUSG00000028439.21;gene_id=ENSMUSG00000028439;gene_name=Fam219a;oligo_id=ENSMUSG00000028439.21;oligo_type=regular_oneexon;Parent=ENSMUSG00000028439.UTR
chr4	mm10	oligo	41519953	41520212	.	-	.	ID=ENSMUSG00000028439.22;gene_id=ENSMUSG00000028439;gene_name=Fam219a;oligo_id=ENSMUSG00000028439.22;oligo_type=regular_oneexon;Parent=ENSMUSG00000028439.UTR
chr4	mm10	oligo	41519947	41520206	.	-	.	ID=ENSMUSG00000028439.23;gene_id=ENSMUSG00000028439;gene_name=Fam219a;oligo_id=ENSMUSG00000028439.23;oligo_type=regular_oneexon;Parent=ENSMUSG00000028439.UTR
chr4	mm10	oligo	41519941	41520200	.	-	.	ID=ENSMUSG00000028439.24;gene_id=ENSMUSG00000028439;gene_name=Fam219a;oligo_id=ENSMUSG00000028439.24;oligo_type=regular_oneexon;Parent=ENSMUSG00000028439.UTR
chr4	mm10	oligo	41519935	41520194	.	-	.	ID=ENSMUSG00000028439.25;gene_id=ENSMUSG00000028439;gene_name=Fam219a;oligo_id=ENSMUSG00000028439.25;oligo_type=regular_oneexon;Parent=ENSMUSG00000028439.UTR
chr4	mm10	oligo	41519929	41520188	.	-	.	ID=ENSMUSG00000028439.26;gene_id=ENSMUSG00000028439;gene_name=Fam219a;oligo_id=ENSMUSG00000028439.26;oligo_type=regular_oneexon;Parent=ENSMUSG00000028439.UTR
chr4	mm10	oligo	41519923	41520182	.	-	.	ID=ENSMUSG00000028439.27;gene_id=ENSMUSG00000028439;gene_name=Fam219a;oligo_id=ENSMUSG00000028439.27;oligo_type=regular_oneexon;Parent=ENSMUSG00000028439.UTR
chr4	mm10	oligo	41519917	41520176	.	-	.	ID=ENSMUSG00000028439.28;gene_id=ENSMUSG00000028439;gene_name=Fam219a;oligo_id=ENSMUSG00000028439.28;oligo_type=regular_oneexon;Parent=ENSMUSG00000028439.UTR
chr4	mm10	oligo	41519911	41520170	.	-	.	ID=ENSMUSG00000028439.29;gene_id=ENSMUSG00000028439;gene_name=Fam219a;oligo_id=ENSMUSG00000028439.29;oligo_type=regular_oneexon;Parent=ENSMUSG00000028439.UTR
chr4	mm10	oligo	41519905	41520164	.	-	.	ID=ENSMUSG00000028439.30;gene_id=ENSMUSG00000028439;gene_name=Fam219a;oligo_id=ENSMUSG00000028439.30;oligo_type=regular_oneexon;Parent=ENSMUSG00000028439.UTR
chr4	mm10	oligo	41519899	41520158	.	-	.	ID=ENSMUSG00000028439.31;gene_id=ENSMUSG00000028439;gene_name=Fam219a;oligo_id=ENSMUSG00000028439.31;oligo_type=regular_oneexon;Parent=ENSMUSG00000028439.UTR
chr4	mm10	oligo	41519893	41520152	.	-	.	ID=ENSMUSG00000028439.32;gene_id=ENSMUSG00000028439;gene_name=Fam219a;oligo_id=ENSMUSG00000028439.32;oligo_type=regular_oneexon;Parent=ENSMUSG00000028439.UTR
chr4	mm10	oligo	41519887	41520146	.	-	.	ID=ENSMUSG00000028439.33;gene_id=ENSMUSG00000028439;gene_name=Fam219a;oligo_id=ENSMUSG00000028439.33;oligo_type=regular_oneexon;Parent=ENSMUSG00000028439.UTR
chr4	mm10	oligo	41519881	41520140	.	-	.	ID=ENSMUSG00000028439.34;gene_id=ENSMUSG00000028439;gene_name=Fam219a;oligo_id=ENSMUSG00000028439.34;oligo_type=regular_oneexon;Parent=ENSMUSG00000028439.UTR
chr4	mm10	oligo	41519875	41520134	.	-	.	ID=ENSMUSG00000028439.35;gene_id=ENSMUSG00000028439;gene_name=Fam219a;oligo_id=ENSMUSG00000028439.35;oligo_type=regular_oneexon;Parent=ENSMUSG00000028439.UTR
chr4	mm10	oligo	41519869	41520128	.	-	.	ID=ENSMUSG00000028439.36;gene_id=ENSMUSG00000028439;gene_name=Fam219a;oligo_id=ENSMUSG00000028439.36;oligo_type=regular_oneexon;Parent=ENSMUSG00000028439.UTR
chr4	mm10	oligo	41519863	41520122	.	-	.	ID=ENSMUSG00000028439.37;gene_id=ENSMUSG00000028439;gene_name=Fam219a;oligo_id=ENSMUSG00000028439.37;oligo_type=regular_oneexon;Parent=ENSMUSG00000028439.UTR
chr4	mm10	oligo	41519857	41520116	.	-	.	ID=ENSMUSG00000028439.38;gene_id=ENSMUSG00000028439;gene_name=Fam219a;oligo_id=ENSMUSG00000028439.38;oligo_type=regular_oneexon;Parent=ENSMUSG00000028439.UTR
chr4	mm10	oligo	41519851	41520110	.	-	.	ID=ENSMUSG00000028439.39;gene_id=ENSMUSG00000028439;gene_name=Fam219a;oligo_id=ENSMUSG00000028439.39;oligo_type=regular_oneexon;Parent=ENSMUSG00000028439.UTR
chr4	mm10	oligo	41519845	41520104	.	-	.	ID=ENSMUSG00000028439.40;gene_id=ENSMUSG00000028439;gene_name=Fam219a;oligo_id=ENSMUSG00000028439.40;oligo_type=regular_oneexon;Parent=ENSMUSG00000028439.UTR
chr4	mm10	oligo	41519839	41520098	.	-	.	ID=ENSMUSG00000028439.41;gene_id=ENSMUSG00000028439;gene_name=Fam219a;oligo_id=ENSMUSG00000028439.41;oligo_type=regular_oneexon;Parent=ENSMUSG00000028439.UTR
chr4	mm10	oligo	41519833	41520092	.	-	.	ID=ENSMUSG00000028439.42;gene_id=ENSMUSG00000028439;gene_name=Fam219a;oligo_id=ENSMUSG00000028439.42;oligo_type=regular_oneexon;Parent=ENSMUSG00000028439.UTR
chr4	mm10	oligo	41519827	41520086	.	-	.	ID=ENSMUSG00000028439.43;gene_id=ENSMUSG00000028439;gene_name=Fam219a;oligo_id=ENSMUSG00000028439.43;oligo_type=regular_oneexon;Parent=ENSMUSG00000028439.UTR
chr4	mm10	oligo	41519821	41520080	.	-	.	ID=ENSMUSG00000028439.44;gene_id=ENSMUSG00000028439;gene_name=Fam219a;oligo_id=ENSMUSG00000028439.44;oligo_type=regular_oneexon;Parent=ENSMUSG00000028439.UTR
chr4	mm10	oligo	41519815	41520074	.	-	.	ID=ENSMUSG00000028439.45;gene_id=ENSMUSG00000028439;gene_name=Fam219a;oligo_id=ENSMUSG00000028439.45;oligo_type=regular_oneexon;Parent=ENSMUSG00000028439.UTR
chr4	mm10	oligo	41519809	41520068	.	-	.	ID=ENSMUSG00000028439.46;gene_id=ENSMUSG00000028439;gene_name=Fam219a;oligo_id=ENSMUSG00000028439.46;oligo_type=regular_oneexon;Parent=ENSMUSG00000028439.UTR
chr4	mm10	oligo	41519803	41520062	.	-	.	ID=ENSMUSG00000028439.47;gene_id=ENSMUSG00000028439;gene_name=Fam219a;oligo_id=ENSMUSG00000028439.47;oligo_type=regular_oneexon;Parent=ENSMUSG00000028439.UTR
chr4	mm10	oligo	41519797	41520056	.	-	.	ID=ENSMUSG00000028439.48;gene_id=ENSMUSG00000028439;gene_name=Fam219a;oligo_id=ENSMUSG00000028439.48;oligo_type=regular_oneexon;Parent=ENSMUSG00000028439.UTR
chr4	mm10	oligo	41519791	41520050	.	-	.	ID=ENSMUSG00000028439.49;gene_id=ENSMUSG00000028439;gene_name=Fam219a;oligo_id=ENSMUSG00000028439.49;oligo_type=regular_oneexon;Parent=ENSMUSG00000028439.UTR
chr4	mm10	oligo	41519785	41520044	.	-	.	ID=ENSMUSG00000028439.50;gene_id=ENSMUSG00000028439;gene_name=Fam219a;oligo_id=ENSMUSG00000028439.50;oligo_type=regular_oneexon;Parent=ENSMUSG00000028439.UTR
chr4	mm10	oligo	41519779	41520038	.	-	.	ID=ENSMUSG00000028439.51;gene_id=ENSMUSG00000028439;gene_name=Fam219a;oligo_id=ENSMUSG00000028439.51;oligo_type=regular_oneexon;Parent=ENSMUSG00000028439.UTR
chr4	mm10	oligo	41519773	41520032	.	-	.	ID=ENSMUSG00000028439.52;gene_id=ENSMUSG00000028439;gene_name=Fam219a;oligo_id=ENSMUSG00000028439.52;oligo_type=regular_oneexon;Parent=ENSMUSG00000028439.UTR
chr4	mm10	oligo	41519767	41520026	.	-	.	ID=ENSMUSG00000028439.53;gene_id=ENSMUSG00000028439;gene_name=Fam219a;oligo_id=ENSMUSG00000028439.53;oligo_type=regular_oneexon;Parent=ENSMUSG00000028439.UTR
chr4	mm10	oligo	41519761	41520020	.	-	.	ID=ENSMUSG00000028439.54;gene_id=ENSMUSG00000028439;gene_name=Fam219a;oligo_id=ENSMUSG00000028439.54;oligo_type=regular_oneexon;Parent=ENSMUSG00000028439.UTR
chr4	mm10	oligo	41519755	41520014	.	-	.	ID=ENSMUSG00000028439.55;gene_id=ENSMUSG00000028439;gene_name=Fam219a;oligo_id=ENSMUSG00000028439.55;oligo_type=regular_oneexon;Parent=ENSMUSG00000028439.UTR
chr4	mm10	oligo	41519749	41520008	.	-	.	ID=ENSMUSG00000028439.56;gene_id=ENSMUSG00000028439;gene_name=Fam219a;oligo_id=ENSMUSG00000028439.56;oligo_type=regular_oneexon;Parent=ENSMUSG00000028439.UTR
chr4	mm10	oligo	41519743	41520002	.	-	.	ID=ENSMUSG00000028439.57;gene_id=ENSMUSG00000028439;gene_name=Fam219a;oligo_id=ENSMUSG00000028439.57;oligo_type=regular_oneexon;Parent=ENSMUSG00000028439.UTR
chr4	mm10	oligo	41519737	41519996	.	-	.	ID=ENSMUSG00000028439.58;gene_id=ENSMUSG00000028439;gene_name=Fam219a;oligo_id=ENSMUSG00000028439.58;oligo_type=regular_oneexon;Parent=ENSMUSG00000028439.UTR
chr4	mm10	oligo	41519731	41519990	.	-	.	ID=ENSMUSG00000028439.59;gene_id=ENSMUSG00000028439;gene_name=Fam219a;oligo_id=ENSMUSG00000028439.59;oligo_type=regular_oneexon;Parent=ENSMUSG00000028439.UTR
chr4	mm10	oligo	41519725	41519984	.	-	.	ID=ENSMUSG00000028439.60;gene_id=ENSMUSG00000028439;gene_name=Fam219a;oligo_id=ENSMUSG00000028439.60;oligo_type=regular_oneexon;Parent=ENSMUSG00000028439.UTR
chr4	mm10	oligo	41519719	41519978	.	-	.	ID=ENSMUSG00000028439.61;gene_id=ENSMUSG00000028439;gene_name=Fam219a;oligo_id=ENSMUSG00000028439.61;oligo_type=regular_oneexon;Parent=ENSMUSG00000028439.UTR
chr4	mm10	oligo	41519713	41519972	.	-	.	ID=ENSMUSG00000028439.62;gene_id=ENSMUSG00000028439;gene_name=Fam219a;oligo_id=ENSMUSG00000028439.62;oligo_type=regular_oneexon;Parent=ENSMUSG00000028439.UTR
chr4	mm10	oligo	41519707	41519966	.	-	.	ID=ENSMUSG00000028439.63;gene_id=ENSMUSG00000028439;gene_name=Fam219a;oligo_id=ENSMUSG00000028439.63;oligo_type=regular_oneexon;Parent=ENSMUSG00000028439.UTR
chr4	mm10	oligo	41519701	41519960	.	-	.	ID=ENSMUSG00000028439.64;gene_id=ENSMUSG00000028439;gene_name=Fam219a;oligo_id=ENSMUSG00000028439.64;oligo_type=regular_oneexon;Parent=ENSMUSG00000028439.UTR
chr4	mm10	oligo	41519695	41519954	.	-	.	ID=ENSMUSG00000028439.65;gene_id=ENSMUSG00000028439;gene_name=Fam219a;oligo_id=ENSMUSG00000028439.65;oligo_type=regular_oneexon;Parent=ENSMUSG00000028439.UTR
chr4	mm10	oligo	41519689	41519948	.	-	.	ID=ENSMUSG00000028439.66;gene_id=ENSMUSG00000028439;gene_name=Fam219a;oligo_id=ENSMUSG00000028439.66;oligo_type=regular_oneexon;Parent=ENSMUSG00000028439.UTR
chr4	mm10	oligo	41519683	41519942	.	-	.	ID=ENSMUSG00000028439.67;gene_id=ENSMUSG00000028439;gene_name=Fam219a;oligo_id=ENSMUSG00000028439.67;oligo_type=regular_oneexon;Parent=ENSMUSG00000028439.UTR
chr4	mm10	oligo	41519677	41519936	.	-	.	ID=ENSMUSG00000028439.68;gene_id=ENSMUSG00000028439;gene_name=Fam219a;oligo_id=ENSMUSG00000028439.68;oligo_type=regular_oneexon;Parent=ENSMUSG00000028439.UTR
chr4	mm10	oligo	41519671	41519930	.	-	.	ID=ENSMUSG00000028439.69;gene_id=ENSMUSG00000028439;gene_name=Fam219a;oligo_id=ENSMUSG00000028439.69;oligo_type=regular_oneexon;Parent=ENSMUSG00000028439.UTR
chr4	mm10	oligo	41519665	41519924	.	-	.	ID=ENSMUSG00000028439.70;gene_id=ENSMUSG00000028439;gene_name=Fam219a;oligo_id=ENSMUSG00000028439.70;oligo_type=regular_oneexon;Parent=ENSMUSG00000028439.UTR
chr4	mm10	oligo	41519659	41519918	.	-	.	ID=ENSMUSG00000028439.71;gene_id=ENSMUSG00000028439;gene_name=Fam219a;oligo_id=ENSMUSG00000028439.71;oligo_type=regular_oneexon;Parent=ENSMUSG00000028439.UTR
chr4	mm10	oligo	41519653	41519912	.	-	.	ID=ENSMUSG00000028439.72;gene_id=ENSMUSG00000028439;gene_name=Fam219a;oligo_id=ENSMUSG00000028439.72;oligo_type=regular_oneexon;Parent=ENSMUSG00000028439.UTR
chr4	mm10	oligo	41519647	41519906	.	-	.	ID=ENSMUSG00000028439.73;gene_id=ENSMUSG00000028439;gene_name=Fam219a;oligo_id=ENSMUSG00000028439.73;oligo_type=regular_oneexon;Parent=ENSMUSG00000028439.UTR
chr4	mm10	oligo	41519641	41519900	.	-	.	ID=ENSMUSG00000028439.74;gene_id=ENSMUSG00000028439;gene_name=Fam219a;oligo_id=ENSMUSG00000028439.74;oligo_type=regular_oneexon;Parent=ENSMUSG00000028439.UTR
chr4	mm10	oligo	41519635	41519894	.	-	.	ID=ENSMUSG00000028439.75;gene_id=ENSMUSG00000028439;gene_name=Fam219a;oligo_id=ENSMUSG00000028439.75;oligo_type=regular_oneexon;Parent=ENSMUSG00000028439.UTR
chr4	mm10	oligo	41519629	41519888	.	-	.	ID=ENSMUSG00000028439.76;gene_id=ENSMUSG00000028439;gene_name=Fam219a;oligo_id=ENSMUSG00000028439.76;oligo_type=regular_oneexon;Parent=ENSMUSG00000028439.UTR
chr4	mm10	oligo	41519623	41519882	.	-	.	ID=ENSMUSG00000028439.77;gene_id=ENSMUSG00000028439;gene_name=Fam219a;oligo_id=ENSMUSG00000028439.77;oligo_type=regular_oneexon;Parent=ENSMUSG00000028439.UTR
chr4	mm10	oligo	41519617	41519876	.	-	.	ID=ENSMUSG00000028439.78;gene_id=ENSMUSG00000028439;gene_name=Fam219a;oligo_id=ENSMUSG00000028439.78;oligo_type=regular_oneexon;Parent=ENSMUSG00000028439.UTR
chr4	mm10	oligo	41519611	41519870	.	-	.	ID=ENSMUSG00000028439.79;gene_id=ENSMUSG00000028439;gene_name=Fam219a;oligo_id=ENSMUSG00000028439.79;oligo_type=regular_oneexon;Parent=ENSMUSG00000028439.UTR
chr4	mm10	oligo	41519605	41519864	.	-	.	ID=ENSMUSG00000028439.80;gene_id=ENSMUSG00000028439;gene_name=Fam219a;oligo_id=ENSMUSG00000028439.80;oligo_type=regular_oneexon;Parent=ENSMUSG00000028439.UTR
chr4	mm10	oligo	41519599	41519858	.	-	.	ID=ENSMUSG00000028439.81;gene_id=ENSMUSG00000028439;gene_name=Fam219a;oligo_id=ENSMUSG00000028439.81;oligo_type=regular_oneexon;Parent=ENSMUSG00000028439.UTR
chr4	mm10	oligo	41519593	41519852	.	-	.	ID=ENSMUSG00000028439.82;gene_id=ENSMUSG00000028439;gene_name=Fam219a;oligo_id=ENSMUSG00000028439.82;oligo_type=regular_oneexon;Parent=ENSMUSG00000028439.UTR
chr4	mm10	oligo	41519587	41519846	.	-	.	ID=ENSMUSG00000028439.83;gene_id=ENSMUSG00000028439;gene_name=Fam219a;oligo_id=ENSMUSG00000028439.83;oligo_type=regular_oneexon;Parent=ENSMUSG00000028439.UTR
chr4	mm10	oligo	41519581	41519840	.	-	.	ID=ENSMUSG00000028439.84;gene_id=ENSMUSG00000028439;gene_name=Fam219a;oligo_id=ENSMUSG00000028439.84;oligo_type=regular_oneexon;Parent=ENSMUSG00000028439.UTR
chr4	mm10	oligo	41519575	41519834	.	-	.	ID=ENSMUSG00000028439.85;gene_id=ENSMUSG00000028439;gene_name=Fam219a;oligo_id=ENSMUSG00000028439.85;oligo_type=regular_oneexon;Parent=ENSMUSG00000028439.UTR
chr4	mm10	oligo	41519569	41519828	.	-	.	ID=ENSMUSG00000028439.86;gene_id=ENSMUSG00000028439;gene_name=Fam219a;oligo_id=ENSMUSG00000028439.86;oligo_type=regular_oneexon;Parent=ENSMUSG00000028439.UTR
chr4	mm10	oligo	41519563	41519822	.	-	.	ID=ENSMUSG00000028439.87;gene_id=ENSMUSG00000028439;gene_name=Fam219a;oligo_id=ENSMUSG00000028439.87;oligo_type=regular_oneexon;Parent=ENSMUSG00000028439.UTR
chr4	mm10	oligo	41519557	41519816	.	-	.	ID=ENSMUSG00000028439.88;gene_id=ENSMUSG00000028439;gene_name=Fam219a;oligo_id=ENSMUSG00000028439.88;oligo_type=regular_oneexon;Parent=ENSMUSG00000028439.UTR
chr4	mm10	oligo	41519551	41519810	.	-	.	ID=ENSMUSG00000028439.89;gene_id=ENSMUSG00000028439;gene_name=Fam219a;oligo_id=ENSMUSG00000028439.89;oligo_type=regular_oneexon;Parent=ENSMUSG00000028439.UTR
chr4	mm10	oligo	41519545	41519804	.	-	.	ID=ENSMUSG00000028439.90;gene_id=ENSMUSG00000028439;gene_name=Fam219a;oligo_id=ENSMUSG00000028439.90;oligo_type=regular_oneexon;Parent=ENSMUSG00000028439.UTR
chr4	mm10	oligo	41519539	41519798	.	-	.	ID=ENSMUSG00000028439.91;gene_id=ENSMUSG00000028439;gene_name=Fam219a;oligo_id=ENSMUSG00000028439.91;oligo_type=regular_oneexon;Parent=ENSMUSG00000028439.UTR
chr4	mm10	oligo	41519533	41519792	.	-	.	ID=ENSMUSG00000028439.92;gene_id=ENSMUSG00000028439;gene_name=Fam219a;oligo_id=ENSMUSG00000028439.92;oligo_type=regular_oneexon;Parent=ENSMUSG00000028439.UTR
chr4	mm10	oligo	41519527	41519786	.	-	.	ID=ENSMUSG00000028439.93;gene_id=ENSMUSG00000028439;gene_name=Fam219a;oligo_id=ENSMUSG00000028439.93;oligo_type=regular_oneexon;Parent=ENSMUSG00000028439.UTR
chr4	mm10	oligo	41519521	41519780	.	-	.	ID=ENSMUSG00000028439.94;gene_id=ENSMUSG00000028439;gene_name=Fam219a;oligo_id=ENSMUSG00000028439.94;oligo_type=regular_oneexon;Parent=ENSMUSG00000028439.UTR
chr4	mm10	oligo	41519515	41519774	.	-	.	ID=ENSMUSG00000028439.95;gene_id=ENSMUSG00000028439;gene_name=Fam219a;oligo_id=ENSMUSG00000028439.95;oligo_type=regular_oneexon;Parent=ENSMUSG00000028439.UTR
chr4	mm10	oligo	41519509	41519768	.	-	.	ID=ENSMUSG00000028439.96;gene_id=ENSMUSG00000028439;gene_name=Fam219a;oligo_id=ENSMUSG00000028439.96;oligo_type=regular_oneexon;Parent=ENSMUSG00000028439.UTR
chr4	mm10	oligo	41519503	41519762	.	-	.	ID=ENSMUSG00000028439.97;gene_id=ENSMUSG00000028439;gene_name=Fam219a;oligo_id=ENSMUSG00000028439.97;oligo_type=regular_oneexon;Parent=ENSMUSG00000028439.UTR
chr4	mm10	oligo	41519497	41519756	.	-	.	ID=ENSMUSG00000028439.98;gene_id=ENSMUSG00000028439;gene_name=Fam219a;oligo_id=ENSMUSG00000028439.98;oligo_type=regular_oneexon;Parent=ENSMUSG00000028439.UTR
chr4	mm10	oligo	41519491	41519750	.	-	.	ID=ENSMUSG00000028439.99;gene_id=ENSMUSG00000028439;gene_name=Fam219a;oligo_id=ENSMUSG00000028439.99;oligo_type=regular_oneexon;Parent=ENSMUSG00000028439.UTR
chr4	mm10	oligo	41519485	41519744	.	-	.	ID=ENSMUSG00000028439.100;gene_id=ENSMUSG00000028439;gene_name=Fam219a;oligo_id=ENSMUSG00000028439.100;oligo_type=regular_oneexon;Parent=ENSMUSG00000028439.UTR
chr4	mm10	oligo	41519479	41519738	.	-	.	ID=ENSMUSG00000028439.101;gene_id=ENSMUSG00000028439;gene_name=Fam219a;oligo_id=ENSMUSG00000028439.101;oligo_type=regular_oneexon;Parent=ENSMUSG00000028439.UTR
chr4	mm10	oligo	41519473	41519732	.	-	.	ID=ENSMUSG00000028439.102;gene_id=ENSMUSG00000028439;gene_name=Fam219a;oligo_id=ENSMUSG00000028439.102;oligo_type=regular_oneexon;Parent=ENSMUSG00000028439.UTR
chr4	mm10	oligo	41519467	41519726	.	-	.	ID=ENSMUSG00000028439.103;gene_id=ENSMUSG00000028439;gene_name=Fam219a;oligo_id=ENSMUSG00000028439.103;oligo_type=regular_oneexon;Parent=ENSMUSG00000028439.UTR
chr4	mm10	oligo	41519461	41519720	.	-	.	ID=ENSMUSG00000028439.104;gene_id=ENSMUSG00000028439;gene_name=Fam219a;oligo_id=ENSMUSG00000028439.104;oligo_type=regular_oneexon;Parent=ENSMUSG00000028439.UTR
chr4	mm10	oligo	41519455	41519714	.	-	.	ID=ENSMUSG00000028439.105;gene_id=ENSMUSG00000028439;gene_name=Fam219a;oligo_id=ENSMUSG00000028439.105;oligo_type=regular_oneexon;Parent=ENSMUSG00000028439.UTR
chr4	mm10	oligo	41519449	41519708	.	-	.	ID=ENSMUSG00000028439.106;gene_id=ENSMUSG00000028439;gene_name=Fam219a;oligo_id=ENSMUSG00000028439.106;oligo_type=regular_oneexon;Parent=ENSMUSG00000028439.UTR
chr4	mm10	oligo	41519443	41519702	.	-	.	ID=ENSMUSG00000028439.107;gene_id=ENSMUSG00000028439;gene_name=Fam219a;oligo_id=ENSMUSG00000028439.107;oligo_type=regular_oneexon;Parent=ENSMUSG00000028439.UTR
chr4	mm10	oligo	41519437	41519696	.	-	.	ID=ENSMUSG00000028439.108;gene_id=ENSMUSG00000028439;gene_name=Fam219a;oligo_id=ENSMUSG00000028439.108;oligo_type=regular_oneexon;Parent=ENSMUSG00000028439.UTR
chr4	mm10	oligo	41519431	41519690	.	-	.	ID=ENSMUSG00000028439.109;gene_id=ENSMUSG00000028439;gene_name=Fam219a;oligo_id=ENSMUSG00000028439.109;oligo_type=regular_oneexon;Parent=ENSMUSG00000028439.UTR
chr4	mm10	oligo	41519425	41519684	.	-	.	ID=ENSMUSG00000028439.110;gene_id=ENSMUSG00000028439;gene_name=Fam219a;oligo_id=ENSMUSG00000028439.110;oligo_type=regular_oneexon;Parent=ENSMUSG00000028439.UTR
chr4	mm10	oligo	41519419	41519678	.	-	.	ID=ENSMUSG00000028439.111;gene_id=ENSMUSG00000028439;gene_name=Fam219a;oligo_id=ENSMUSG00000028439.111;oligo_type=regular_oneexon;Parent=ENSMUSG00000028439.UTR
chr4	mm10	oligo	41519413	41519672	.	-	.	ID=ENSMUSG00000028439.112;gene_id=ENSMUSG00000028439;gene_name=Fam219a;oligo_id=ENSMUSG00000028439.112;oligo_type=regular_oneexon;Parent=ENSMUSG00000028439.UTR
chr4	mm10	oligo	41519407	41519666	.	-	.	ID=ENSMUSG00000028439.113;gene_id=ENSMUSG00000028439;gene_name=Fam219a;oligo_id=ENSMUSG00000028439.113;oligo_type=regular_oneexon;Parent=ENSMUSG00000028439.UTR
chr4	mm10	oligo	41519401	41519660	.	-	.	ID=ENSMUSG00000028439.114;gene_id=ENSMUSG00000028439;gene_name=Fam219a;oligo_id=ENSMUSG00000028439.114;oligo_type=regular_oneexon;Parent=ENSMUSG00000028439.UTR
chr4	mm10	oligo	41519395	41519654	.	-	.	ID=ENSMUSG00000028439.115;gene_id=ENSMUSG00000028439;gene_name=Fam219a;oligo_id=ENSMUSG00000028439.115;oligo_type=regular_oneexon;Parent=ENSMUSG00000028439.UTR
chr4	mm10	oligo	41519389	41519648	.	-	.	ID=ENSMUSG00000028439.116;gene_id=ENSMUSG00000028439;gene_name=Fam219a;oligo_id=ENSMUSG00000028439.116;oligo_type=regular_oneexon;Parent=ENSMUSG00000028439.UTR
chr4	mm10	oligo	41519383	41519642	.	-	.	ID=ENSMUSG00000028439.117;gene_id=ENSMUSG00000028439;gene_name=Fam219a;oligo_id=ENSMUSG00000028439.117;oligo_type=regular_oneexon;Parent=ENSMUSG00000028439.UTR
chr4	mm10	oligo	41519377	41519636	.	-	.	ID=ENSMUSG00000028439.118;gene_id=ENSMUSG00000028439;gene_name=Fam219a;oligo_id=ENSMUSG00000028439.118;oligo_type=regular_oneexon;Parent=ENSMUSG00000028439.UTR
chr4	mm10	oligo	41519371	41519630	.	-	.	ID=ENSMUSG00000028439.119;gene_id=ENSMUSG00000028439;gene_name=Fam219a;oligo_id=ENSMUSG00000028439.119;oligo_type=regular_oneexon;Parent=ENSMUSG00000028439.UTR
chr4	mm10	oligo	41519365	41519624	.	-	.	ID=ENSMUSG00000028439.120;gene_id=ENSMUSG00000028439;gene_name=Fam219a;oligo_id=ENSMUSG00000028439.120;oligo_type=regular_oneexon;Parent=ENSMUSG00000028439.UTR
chr4	mm10	oligo	41519359	41519618	.	-	.	ID=ENSMUSG00000028439.121;gene_id=ENSMUSG00000028439;gene_name=Fam219a;oligo_id=ENSMUSG00000028439.121;oligo_type=regular_oneexon;Parent=ENSMUSG00000028439.UTR
chr4	mm10	oligo	41519353	41519612	.	-	.	ID=ENSMUSG00000028439.122;gene_id=ENSMUSG00000028439;gene_name=Fam219a;oligo_id=ENSMUSG00000028439.122;oligo_type=regular_oneexon;Parent=ENSMUSG00000028439.UTR
chr4	mm10	oligo	41519347	41519606	.	-	.	ID=ENSMUSG00000028439.123;gene_id=ENSMUSG00000028439;gene_name=Fam219a;oligo_id=ENSMUSG00000028439.123;oligo_type=regular_oneexon;Parent=ENSMUSG00000028439.UTR
chr4	mm10	oligo	41519341	41519600	.	-	.	ID=ENSMUSG00000028439.124;gene_id=ENSMUSG00000028439;gene_name=Fam219a;oligo_id=ENSMUSG00000028439.124;oligo_type=regular_oneexon;Parent=ENSMUSG00000028439.UTR
chr4	mm10	oligo	41519335	41519594	.	-	.	ID=ENSMUSG00000028439.125;gene_id=ENSMUSG00000028439;gene_name=Fam219a;oligo_id=ENSMUSG00000028439.125;oligo_type=regular_oneexon;Parent=ENSMUSG00000028439.UTR
chr4	mm10	oligo	41519329	41519588	.	-	.	ID=ENSMUSG00000028439.126;gene_id=ENSMUSG00000028439;gene_name=Fam219a;oligo_id=ENSMUSG00000028439.126;oligo_type=regular_oneexon;Parent=ENSMUSG00000028439.UTR
chr4	mm10	oligo	41519323	41519582	.	-	.	ID=ENSMUSG00000028439.127;gene_id=ENSMUSG00000028439;gene_name=Fam219a;oligo_id=ENSMUSG00000028439.127;oligo_type=regular_oneexon;Parent=ENSMUSG00000028439.UTR
chr4	mm10	oligo	41519317	41519576	.	-	.	ID=ENSMUSG00000028439.128;gene_id=ENSMUSG00000028439;gene_name=Fam219a;oligo_id=ENSMUSG00000028439.128;oligo_type=regular_oneexon;Parent=ENSMUSG00000028439.UTR
chr4	mm10	oligo	41519311	41519570	.	-	.	ID=ENSMUSG00000028439.129;gene_id=ENSMUSG00000028439;gene_name=Fam219a;oligo_id=ENSMUSG00000028439.129;oligo_type=regular_oneexon;Parent=ENSMUSG00000028439.UTR
chr4	mm10	oligo	41519305	41519564	.	-	.	ID=ENSMUSG00000028439.130;gene_id=ENSMUSG00000028439;gene_name=Fam219a;oligo_id=ENSMUSG00000028439.130;oligo_type=regular_oneexon;Parent=ENSMUSG00000028439.UTR
chr4	mm10	oligo	41519299	41519558	.	-	.	ID=ENSMUSG00000028439.131;gene_id=ENSMUSG00000028439;gene_name=Fam219a;oligo_id=ENSMUSG00000028439.131;oligo_type=regular_oneexon;Parent=ENSMUSG00000028439.UTR
chr4	mm10	oligo	41519293	41519552	.	-	.	ID=ENSMUSG00000028439.132;gene_id=ENSMUSG00000028439;gene_name=Fam219a;oligo_id=ENSMUSG00000028439.132;oligo_type=regular_oneexon;Parent=ENSMUSG00000028439.UTR
chr4	mm10	oligo	41519287	41519546	.	-	.	ID=ENSMUSG00000028439.133;gene_id=ENSMUSG00000028439;gene_name=Fam219a;oligo_id=ENSMUSG00000028439.133;oligo_type=regular_oneexon;Parent=ENSMUSG00000028439.UTR
chr4	mm10	oligo	41519281	41519540	.	-	.	ID=ENSMUSG00000028439.134;gene_id=ENSMUSG00000028439;gene_name=Fam219a;oligo_id=ENSMUSG00000028439.134;oligo_type=regular_oneexon;Parent=ENSMUSG00000028439.UTR
chr4	mm10	oligo	41519275	41519534	.	-	.	ID=ENSMUSG00000028439.135;gene_id=ENSMUSG00000028439;gene_name=Fam219a;oligo_id=ENSMUSG00000028439.135;oligo_type=regular_oneexon;Parent=ENSMUSG00000028439.UTR
chr4	mm10	oligo	41519269	41519528	.	-	.	ID=ENSMUSG00000028439.136;gene_id=ENSMUSG00000028439;gene_name=Fam219a;oligo_id=ENSMUSG00000028439.136;oligo_type=regular_oneexon;Parent=ENSMUSG00000028439.UTR
chr4	mm10	oligo	41519263	41519522	.	-	.	ID=ENSMUSG00000028439.137;gene_id=ENSMUSG00000028439;gene_name=Fam219a;oligo_id=ENSMUSG00000028439.137;oligo_type=regular_oneexon;Parent=ENSMUSG00000028439.UTR
chr4	mm10	oligo	41519257	41519516	.	-	.	ID=ENSMUSG00000028439.138;gene_id=ENSMUSG00000028439;gene_name=Fam219a;oligo_id=ENSMUSG00000028439.138;oligo_type=regular_oneexon;Parent=ENSMUSG00000028439.UTR
chr4	mm10	oligo	41519251	41519510	.	-	.	ID=ENSMUSG00000028439.139;gene_id=ENSMUSG00000028439;gene_name=Fam219a;oligo_id=ENSMUSG00000028439.139;oligo_type=regular_oneexon;Parent=ENSMUSG00000028439.UTR
chr4	mm10	oligo	41519245	41519504	.	-	.	ID=ENSMUSG00000028439.140;gene_id=ENSMUSG00000028439;gene_name=Fam219a;oligo_id=ENSMUSG00000028439.140;oligo_type=regular_oneexon;Parent=ENSMUSG00000028439.UTR
chr4	mm10	oligo	41519239	41519498	.	-	.	ID=ENSMUSG00000028439.141;gene_id=ENSMUSG00000028439;gene_name=Fam219a;oligo_id=ENSMUSG00000028439.141;oligo_type=regular_oneexon;Parent=ENSMUSG00000028439.UTR
chr4	mm10	oligo	41519233	41519492	.	-	.	ID=ENSMUSG00000028439.142;gene_id=ENSMUSG00000028439;gene_name=Fam219a;oligo_id=ENSMUSG00000028439.142;oligo_type=regular_oneexon;Parent=ENSMUSG00000028439.UTR
chr4	mm10	oligo	41519227	41519486	.	-	.	ID=ENSMUSG00000028439.143;gene_id=ENSMUSG00000028439;gene_name=Fam219a;oligo_id=ENSMUSG00000028439.143;oligo_type=regular_oneexon;Parent=ENSMUSG00000028439.UTR
chr4	mm10	oligo	41519221	41519480	.	-	.	ID=ENSMUSG00000028439.144;gene_id=ENSMUSG00000028439;gene_name=Fam219a;oligo_id=ENSMUSG00000028439.144;oligo_type=regular_oneexon;Parent=ENSMUSG00000028439.UTR
chr4	mm10	oligo	41519215	41519474	.	-	.	ID=ENSMUSG00000028439.145;gene_id=ENSMUSG00000028439;gene_name=Fam219a;oligo_id=ENSMUSG00000028439.145;oligo_type=regular_oneexon;Parent=ENSMUSG00000028439.UTR
chr4	mm10	oligo	41519209	41519468	.	-	.	ID=ENSMUSG00000028439.146;gene_id=ENSMUSG00000028439;gene_name=Fam219a;oligo_id=ENSMUSG00000028439.146;oligo_type=regular_oneexon;Parent=ENSMUSG00000028439.UTR
chr4	mm10	oligo	41519203	41519462	.	-	.	ID=ENSMUSG00000028439.147;gene_id=ENSMUSG00000028439;gene_name=Fam219a;oligo_id=ENSMUSG00000028439.147;oligo_type=regular_oneexon;Parent=ENSMUSG00000028439.UTR
chr4	mm10	oligo	41519197	41519456	.	-	.	ID=ENSMUSG00000028439.148;gene_id=ENSMUSG00000028439;gene_name=Fam219a;oligo_id=ENSMUSG00000028439.148;oligo_type=regular_oneexon;Parent=ENSMUSG00000028439.UTR
chr4	mm10	oligo	41519191	41519450	.	-	.	ID=ENSMUSG00000028439.149;gene_id=ENSMUSG00000028439;gene_name=Fam219a;oligo_id=ENSMUSG00000028439.149;oligo_type=regular_oneexon;Parent=ENSMUSG00000028439.UTR
chr4	mm10	oligo	41519185	41519444	.	-	.	ID=ENSMUSG00000028439.150;gene_id=ENSMUSG00000028439;gene_name=Fam219a;oligo_id=ENSMUSG00000028439.150;oligo_type=regular_oneexon;Parent=ENSMUSG00000028439.UTR
chr4	mm10	oligo	41519179	41519438	.	-	.	ID=ENSMUSG00000028439.151;gene_id=ENSMUSG00000028439;gene_name=Fam219a;oligo_id=ENSMUSG00000028439.151;oligo_type=regular_oneexon;Parent=ENSMUSG00000028439.UTR
chr4	mm10	oligo	41519173	41519432	.	-	.	ID=ENSMUSG00000028439.152;gene_id=ENSMUSG00000028439;gene_name=Fam219a;oligo_id=ENSMUSG00000028439.152;oligo_type=regular_oneexon;Parent=ENSMUSG00000028439.UTR
chr4	mm10	oligo	41519167	41519426	.	-	.	ID=ENSMUSG00000028439.153;gene_id=ENSMUSG00000028439;gene_name=Fam219a;oligo_id=ENSMUSG00000028439.153;oligo_type=regular_oneexon;Parent=ENSMUSG00000028439.UTR
chr4	mm10	oligo	41519161	41519420	.	-	.	ID=ENSMUSG00000028439.154;gene_id=ENSMUSG00000028439;gene_name=Fam219a;oligo_id=ENSMUSG00000028439.154;oligo_type=regular_oneexon;Parent=ENSMUSG00000028439.UTR
chr4	mm10	oligo	41519155	41519414	.	-	.	ID=ENSMUSG00000028439.155;gene_id=ENSMUSG00000028439;gene_name=Fam219a;oligo_id=ENSMUSG00000028439.155;oligo_type=regular_oneexon;Parent=ENSMUSG00000028439.UTR
chr4	mm10	oligo	41519149	41519408	.	-	.	ID=ENSMUSG00000028439.156;gene_id=ENSMUSG00000028439;gene_name=Fam219a;oligo_id=ENSMUSG00000028439.156;oligo_type=regular_oneexon;Parent=ENSMUSG00000028439.UTR
chr4	mm10	oligo	41519143	41519402	.	-	.	ID=ENSMUSG00000028439.157;gene_id=ENSMUSG00000028439;gene_name=Fam219a;oligo_id=ENSMUSG00000028439.157;oligo_type=regular_oneexon;Parent=ENSMUSG00000028439.UTR
chr4	mm10	oligo	41519137	41519396	.	-	.	ID=ENSMUSG00000028439.158;gene_id=ENSMUSG00000028439;gene_name=Fam219a;oligo_id=ENSMUSG00000028439.158;oligo_type=regular_oneexon;Parent=ENSMUSG00000028439.UTR
chr4	mm10	oligo	41519131	41519390	.	-	.	ID=ENSMUSG00000028439.159;gene_id=ENSMUSG00000028439;gene_name=Fam219a;oligo_id=ENSMUSG00000028439.159;oligo_type=regular_oneexon;Parent=ENSMUSG00000028439.UTR
chr4	mm10	oligo	41519125	41519384	.	-	.	ID=ENSMUSG00000028439.160;gene_id=ENSMUSG00000028439;gene_name=Fam219a;oligo_id=ENSMUSG00000028439.160;oligo_type=regular_oneexon;Parent=ENSMUSG00000028439.UTR
chr4	mm10	oligo	41519119	41519378	.	-	.	ID=ENSMUSG00000028439.161;gene_id=ENSMUSG00000028439;gene_name=Fam219a;oligo_id=ENSMUSG00000028439.161;oligo_type=regular_oneexon;Parent=ENSMUSG00000028439.UTR
chr4	mm10	oligo	41519113	41519372	.	-	.	ID=ENSMUSG00000028439.162;gene_id=ENSMUSG00000028439;gene_name=Fam219a;oligo_id=ENSMUSG00000028439.162;oligo_type=regular_oneexon;Parent=ENSMUSG00000028439.UTR
chr4	mm10	oligo	41519107	41519366	.	-	.	ID=ENSMUSG00000028439.163;gene_id=ENSMUSG00000028439;gene_name=Fam219a;oligo_id=ENSMUSG00000028439.163;oligo_type=regular_oneexon;Parent=ENSMUSG00000028439.UTR
chr4	mm10	oligo	41519101	41519360	.	-	.	ID=ENSMUSG00000028439.164;gene_id=ENSMUSG00000028439;gene_name=Fam219a;oligo_id=ENSMUSG00000028439.164;oligo_type=regular_oneexon;Parent=ENSMUSG00000028439.UTR
chr4	mm10	oligo	41519095	41519354	.	-	.	ID=ENSMUSG00000028439.165;gene_id=ENSMUSG00000028439;gene_name=Fam219a;oligo_id=ENSMUSG00000028439.165;oligo_type=regular_oneexon;Parent=ENSMUSG00000028439.UTR
chr4	mm10	oligo	41519089	41519348	.	-	.	ID=ENSMUSG00000028439.166;gene_id=ENSMUSG00000028439;gene_name=Fam219a;oligo_id=ENSMUSG00000028439.166;oligo_type=regular_oneexon;Parent=ENSMUSG00000028439.UTR
chr4	mm10	oligo	41519083	41519342	.	-	.	ID=ENSMUSG00000028439.167;gene_id=ENSMUSG00000028439;gene_name=Fam219a;oligo_id=ENSMUSG00000028439.167;oligo_type=regular_oneexon;Parent=ENSMUSG00000028439.UTR
chr4	mm10	oligo	41519077	41519336	.	-	.	ID=ENSMUSG00000028439.168;gene_id=ENSMUSG00000028439;gene_name=Fam219a;oligo_id=ENSMUSG00000028439.168;oligo_type=regular_oneexon;Parent=ENSMUSG00000028439.UTR
chr4	mm10	oligo	41519071	41519330	.	-	.	ID=ENSMUSG00000028439.169;gene_id=ENSMUSG00000028439;gene_name=Fam219a;oligo_id=ENSMUSG00000028439.169;oligo_type=regular_oneexon;Parent=ENSMUSG00000028439.UTR
chr4	mm10	oligo	41519065	41519324	.	-	.	ID=ENSMUSG00000028439.170;gene_id=ENSMUSG00000028439;gene_name=Fam219a;oligo_id=ENSMUSG00000028439.170;oligo_type=regular_oneexon;Parent=ENSMUSG00000028439.UTR
chr4	mm10	oligo	41519059	41519318	.	-	.	ID=ENSMUSG00000028439.171;gene_id=ENSMUSG00000028439;gene_name=Fam219a;oligo_id=ENSMUSG00000028439.171;oligo_type=regular_oneexon;Parent=ENSMUSG00000028439.UTR
chr4	mm10	oligo	41519053	41519312	.	-	.	ID=ENSMUSG00000028439.172;gene_id=ENSMUSG00000028439;gene_name=Fam219a;oligo_id=ENSMUSG00000028439.172;oligo_type=regular_oneexon;Parent=ENSMUSG00000028439.UTR
chr4	mm10	oligo	41519047	41519306	.	-	.	ID=ENSMUSG00000028439.173;gene_id=ENSMUSG00000028439;gene_name=Fam219a;oligo_id=ENSMUSG00000028439.173;oligo_type=regular_oneexon;Parent=ENSMUSG00000028439.UTR
chr4	mm10	oligo	41519041	41519300	.	-	.	ID=ENSMUSG00000028439.174;gene_id=ENSMUSG00000028439;gene_name=Fam219a;oligo_id=ENSMUSG00000028439.174;oligo_type=regular_oneexon;Parent=ENSMUSG00000028439.UTR
chr4	mm10	oligo	41519035	41519294	.	-	.	ID=ENSMUSG00000028439.175;gene_id=ENSMUSG00000028439;gene_name=Fam219a;oligo_id=ENSMUSG00000028439.175;oligo_type=regular_oneexon;Parent=ENSMUSG00000028439.UTR
chr4	mm10	oligo	41519029	41519288	.	-	.	ID=ENSMUSG00000028439.176;gene_id=ENSMUSG00000028439;gene_name=Fam219a;oligo_id=ENSMUSG00000028439.176;oligo_type=regular_oneexon;Parent=ENSMUSG00000028439.UTR
chr4	mm10	oligo	41519023	41519282	.	-	.	ID=ENSMUSG00000028439.177;gene_id=ENSMUSG00000028439;gene_name=Fam219a;oligo_id=ENSMUSG00000028439.177;oligo_type=regular_oneexon;Parent=ENSMUSG00000028439.UTR
chr4	mm10	oligo	41519017	41519276	.	-	.	ID=ENSMUSG00000028439.178;gene_id=ENSMUSG00000028439;gene_name=Fam219a;oligo_id=ENSMUSG00000028439.178;oligo_type=regular_oneexon;Parent=ENSMUSG00000028439.UTR
chr4	mm10	oligo	41519011	41519270	.	-	.	ID=ENSMUSG00000028439.179;gene_id=ENSMUSG00000028439;gene_name=Fam219a;oligo_id=ENSMUSG00000028439.179;oligo_type=regular_oneexon;Parent=ENSMUSG00000028439.UTR
chr4	mm10	oligo	41519005	41519264	.	-	.	ID=ENSMUSG00000028439.180;gene_id=ENSMUSG00000028439;gene_name=Fam219a;oligo_id=ENSMUSG00000028439.180;oligo_type=regular_oneexon;Parent=ENSMUSG00000028439.UTR
chr4	mm10	oligo	41518999	41519258	.	-	.	ID=ENSMUSG00000028439.181;gene_id=ENSMUSG00000028439;gene_name=Fam219a;oligo_id=ENSMUSG00000028439.181;oligo_type=regular_oneexon;Parent=ENSMUSG00000028439.UTR
chr4	mm10	oligo	41518993	41519252	.	-	.	ID=ENSMUSG00000028439.182;gene_id=ENSMUSG00000028439;gene_name=Fam219a;oligo_id=ENSMUSG00000028439.182;oligo_type=regular_oneexon;Parent=ENSMUSG00000028439.UTR
chr4	mm10	oligo	41518987	41519246	.	-	.	ID=ENSMUSG00000028439.183;gene_id=ENSMUSG00000028439;gene_name=Fam219a;oligo_id=ENSMUSG00000028439.183;oligo_type=regular_oneexon;Parent=ENSMUSG00000028439.UTR
chr4	mm10	oligo	41518981	41519240	.	-	.	ID=ENSMUSG00000028439.184;gene_id=ENSMUSG00000028439;gene_name=Fam219a;oligo_id=ENSMUSG00000028439.184;oligo_type=regular_oneexon;Parent=ENSMUSG00000028439.UTR
chr4	mm10	oligo	41518975	41519234	.	-	.	ID=ENSMUSG00000028439.185;gene_id=ENSMUSG00000028439;gene_name=Fam219a;oligo_id=ENSMUSG00000028439.185;oligo_type=regular_oneexon;Parent=ENSMUSG00000028439.UTR
chr4	mm10	oligo	41518969	41519228	.	-	.	ID=ENSMUSG00000028439.186;gene_id=ENSMUSG00000028439;gene_name=Fam219a;oligo_id=ENSMUSG00000028439.186;oligo_type=regular_oneexon;Parent=ENSMUSG00000028439.UTR
chr4	mm10	oligo	41518963	41519222	.	-	.	ID=ENSMUSG00000028439.187;gene_id=ENSMUSG00000028439;gene_name=Fam219a;oligo_id=ENSMUSG00000028439.187;oligo_type=regular_oneexon;Parent=ENSMUSG00000028439.UTR
chr4	mm10	oligo	41518957	41519216	.	-	.	ID=ENSMUSG00000028439.188;gene_id=ENSMUSG00000028439;gene_name=Fam219a;oligo_id=ENSMUSG00000028439.188;oligo_type=regular_oneexon;Parent=ENSMUSG00000028439.UTR
chr4	mm10	oligo	41518951	41519210	.	-	.	ID=ENSMUSG00000028439.189;gene_id=ENSMUSG00000028439;gene_name=Fam219a;oligo_id=ENSMUSG00000028439.189;oligo_type=regular_oneexon;Parent=ENSMUSG00000028439.UTR
chr4	mm10	oligo	41518945	41519204	.	-	.	ID=ENSMUSG00000028439.190;gene_id=ENSMUSG00000028439;gene_name=Fam219a;oligo_id=ENSMUSG00000028439.190;oligo_type=regular_oneexon;Parent=ENSMUSG00000028439.UTR
chr4	mm10	oligo	41518939	41519198	.	-	.	ID=ENSMUSG00000028439.191;gene_id=ENSMUSG00000028439;gene_name=Fam219a;oligo_id=ENSMUSG00000028439.191;oligo_type=regular_oneexon;Parent=ENSMUSG00000028439.UTR
chr4	mm10	oligo	41518933	41519192	.	-	.	ID=ENSMUSG00000028439.192;gene_id=ENSMUSG00000028439;gene_name=Fam219a;oligo_id=ENSMUSG00000028439.192;oligo_type=regular_oneexon;Parent=ENSMUSG00000028439.UTR
chr4	mm10	oligo	41518927	41519186	.	-	.	ID=ENSMUSG00000028439.193;gene_id=ENSMUSG00000028439;gene_name=Fam219a;oligo_id=ENSMUSG00000028439.193;oligo_type=regular_oneexon;Parent=ENSMUSG00000028439.UTR
chr4	mm10	oligo	41518921	41519180	.	-	.	ID=ENSMUSG00000028439.194;gene_id=ENSMUSG00000028439;gene_name=Fam219a;oligo_id=ENSMUSG00000028439.194;oligo_type=regular_oneexon;Parent=ENSMUSG00000028439.UTR
chr4	mm10	oligo	41518915	41519174	.	-	.	ID=ENSMUSG00000028439.195;gene_id=ENSMUSG00000028439;gene_name=Fam219a;oligo_id=ENSMUSG00000028439.195;oligo_type=regular_oneexon;Parent=ENSMUSG00000028439.UTR
chr4	mm10	oligo	41518909	41519168	.	-	.	ID=ENSMUSG00000028439.196;gene_id=ENSMUSG00000028439;gene_name=Fam219a;oligo_id=ENSMUSG00000028439.196;oligo_type=regular_oneexon;Parent=ENSMUSG00000028439.UTR
chr4	mm10	oligo	41518903	41519162	.	-	.	ID=ENSMUSG00000028439.197;gene_id=ENSMUSG00000028439;gene_name=Fam219a;oligo_id=ENSMUSG00000028439.197;oligo_type=regular_oneexon;Parent=ENSMUSG00000028439.UTR
chr4	mm10	oligo	41518897	41519156	.	-	.	ID=ENSMUSG00000028439.198;gene_id=ENSMUSG00000028439;gene_name=Fam219a;oligo_id=ENSMUSG00000028439.198;oligo_type=regular_oneexon;Parent=ENSMUSG00000028439.UTR
chr4	mm10	oligo	41518891	41519150	.	-	.	ID=ENSMUSG00000028439.199;gene_id=ENSMUSG00000028439;gene_name=Fam219a;oligo_id=ENSMUSG00000028439.199;oligo_type=regular_oneexon;Parent=ENSMUSG00000028439.UTR
chr4	mm10	oligo	41518885	41519144	.	-	.	ID=ENSMUSG00000028439.200;gene_id=ENSMUSG00000028439;gene_name=Fam219a;oligo_id=ENSMUSG00000028439.200;oligo_type=regular_oneexon;Parent=ENSMUSG00000028439.UTR
chr4	mm10	oligo	41518879	41519138	.	-	.	ID=ENSMUSG00000028439.201;gene_id=ENSMUSG00000028439;gene_name=Fam219a;oligo_id=ENSMUSG00000028439.201;oligo_type=regular_oneexon;Parent=ENSMUSG00000028439.UTR
chr4	mm10	oligo	41518873	41519132	.	-	.	ID=ENSMUSG00000028439.202;gene_id=ENSMUSG00000028439;gene_name=Fam219a;oligo_id=ENSMUSG00000028439.202;oligo_type=regular_oneexon;Parent=ENSMUSG00000028439.UTR
chr4	mm10	oligo	41518867	41519126	.	-	.	ID=ENSMUSG00000028439.203;gene_id=ENSMUSG00000028439;gene_name=Fam219a;oligo_id=ENSMUSG00000028439.203;oligo_type=regular_oneexon;Parent=ENSMUSG00000028439.UTR
chr4	mm10	oligo	41518861	41519120	.	-	.	ID=ENSMUSG00000028439.204;gene_id=ENSMUSG00000028439;gene_name=Fam219a;oligo_id=ENSMUSG00000028439.204;oligo_type=regular_oneexon;Parent=ENSMUSG00000028439.UTR
chr4	mm10	oligo	41518855	41519114	.	-	.	ID=ENSMUSG00000028439.205;gene_id=ENSMUSG00000028439;gene_name=Fam219a;oligo_id=ENSMUSG00000028439.205;oligo_type=regular_oneexon;Parent=ENSMUSG00000028439.UTR
chr4	mm10	oligo	41518849	41519108	.	-	.	ID=ENSMUSG00000028439.206;gene_id=ENSMUSG00000028439;gene_name=Fam219a;oligo_id=ENSMUSG00000028439.206;oligo_type=regular_oneexon;Parent=ENSMUSG00000028439.UTR
chr4	mm10	oligo	41518843	41519102	.	-	.	ID=ENSMUSG00000028439.207;gene_id=ENSMUSG00000028439;gene_name=Fam219a;oligo_id=ENSMUSG00000028439.207;oligo_type=regular_oneexon;Parent=ENSMUSG00000028439.UTR
chr4	mm10	oligo	41518837	41519096	.	-	.	ID=ENSMUSG00000028439.208;gene_id=ENSMUSG00000028439;gene_name=Fam219a;oligo_id=ENSMUSG00000028439.208;oligo_type=regular_oneexon;Parent=ENSMUSG00000028439.UTR
chr4	mm10	oligo	41518831	41519090	.	-	.	ID=ENSMUSG00000028439.209;gene_id=ENSMUSG00000028439;gene_name=Fam219a;oligo_id=ENSMUSG00000028439.209;oligo_type=regular_oneexon;Parent=ENSMUSG00000028439.UTR
chr4	mm10	oligo	41518825	41519084	.	-	.	ID=ENSMUSG00000028439.210;gene_id=ENSMUSG00000028439;gene_name=Fam219a;oligo_id=ENSMUSG00000028439.210;oligo_type=regular_oneexon;Parent=ENSMUSG00000028439.UTR
chr4	mm10	oligo	41518819	41519078	.	-	.	ID=ENSMUSG00000028439.211;gene_id=ENSMUSG00000028439;gene_name=Fam219a;oligo_id=ENSMUSG00000028439.211;oligo_type=regular_oneexon;Parent=ENSMUSG00000028439.UTR
chr4	mm10	oligo	41518813	41519072	.	-	.	ID=ENSMUSG00000028439.212;gene_id=ENSMUSG00000028439;gene_name=Fam219a;oligo_id=ENSMUSG00000028439.212;oligo_type=regular_oneexon;Parent=ENSMUSG00000028439.UTR
chr4	mm10	oligo	41518807	41519066	.	-	.	ID=ENSMUSG00000028439.213;gene_id=ENSMUSG00000028439;gene_name=Fam219a;oligo_id=ENSMUSG00000028439.213;oligo_type=regular_oneexon;Parent=ENSMUSG00000028439.UTR
chr4	mm10	oligo	41518801	41519060	.	-	.	ID=ENSMUSG00000028439.214;gene_id=ENSMUSG00000028439;gene_name=Fam219a;oligo_id=ENSMUSG00000028439.214;oligo_type=regular_oneexon;Parent=ENSMUSG00000028439.UTR
chr4	mm10	oligo	41518795	41519054	.	-	.	ID=ENSMUSG00000028439.215;gene_id=ENSMUSG00000028439;gene_name=Fam219a;oligo_id=ENSMUSG00000028439.215;oligo_type=regular_oneexon;Parent=ENSMUSG00000028439.UTR
chr4	mm10	oligo	41518789	41519048	.	-	.	ID=ENSMUSG00000028439.216;gene_id=ENSMUSG00000028439;gene_name=Fam219a;oligo_id=ENSMUSG00000028439.216;oligo_type=regular_oneexon;Parent=ENSMUSG00000028439.UTR
chr4	mm10	oligo	41518783	41519042	.	-	.	ID=ENSMUSG00000028439.217;gene_id=ENSMUSG00000028439;gene_name=Fam219a;oligo_id=ENSMUSG00000028439.217;oligo_type=regular_oneexon;Parent=ENSMUSG00000028439.UTR
chr4	mm10	oligo	41518777	41519036	.	-	.	ID=ENSMUSG00000028439.218;gene_id=ENSMUSG00000028439;gene_name=Fam219a;oligo_id=ENSMUSG00000028439.218;oligo_type=regular_oneexon;Parent=ENSMUSG00000028439.UTR
chr4	mm10	oligo	41518771	41519030	.	-	.	ID=ENSMUSG00000028439.219;gene_id=ENSMUSG00000028439;gene_name=Fam219a;oligo_id=ENSMUSG00000028439.219;oligo_type=regular_oneexon;Parent=ENSMUSG00000028439.UTR
chr4	mm10	oligo	41518765	41519024	.	-	.	ID=ENSMUSG00000028439.220;gene_id=ENSMUSG00000028439;gene_name=Fam219a;oligo_id=ENSMUSG00000028439.220;oligo_type=regular_oneexon;Parent=ENSMUSG00000028439.UTR
chr4	mm10	oligo	41518759	41519018	.	-	.	ID=ENSMUSG00000028439.221;gene_id=ENSMUSG00000028439;gene_name=Fam219a;oligo_id=ENSMUSG00000028439.221;oligo_type=regular_oneexon;Parent=ENSMUSG00000028439.UTR
chr4	mm10	oligo	41518753	41519012	.	-	.	ID=ENSMUSG00000028439.222;gene_id=ENSMUSG00000028439;gene_name=Fam219a;oligo_id=ENSMUSG00000028439.222;oligo_type=regular_oneexon;Parent=ENSMUSG00000028439.UTR
chr4	mm10	oligo	41518747	41519006	.	-	.	ID=ENSMUSG00000028439.223;gene_id=ENSMUSG00000028439;gene_name=Fam219a;oligo_id=ENSMUSG00000028439.223;oligo_type=regular_oneexon;Parent=ENSMUSG00000028439.UTR
chr4	mm10	oligo	41518741	41519000	.	-	.	ID=ENSMUSG00000028439.224;gene_id=ENSMUSG00000028439;gene_name=Fam219a;oligo_id=ENSMUSG00000028439.224;oligo_type=regular_oneexon;Parent=ENSMUSG00000028439.UTR
chr4	mm10	oligo	41518735	41518994	.	-	.	ID=ENSMUSG00000028439.225;gene_id=ENSMUSG00000028439;gene_name=Fam219a;oligo_id=ENSMUSG00000028439.225;oligo_type=regular_oneexon;Parent=ENSMUSG00000028439.UTR
chr4	mm10	oligo	41518729	41518988	.	-	.	ID=ENSMUSG00000028439.226;gene_id=ENSMUSG00000028439;gene_name=Fam219a;oligo_id=ENSMUSG00000028439.226;oligo_type=regular_oneexon;Parent=ENSMUSG00000028439.UTR
chr4	mm10	oligo	41518723	41518982	.	-	.	ID=ENSMUSG00000028439.227;gene_id=ENSMUSG00000028439;gene_name=Fam219a;oligo_id=ENSMUSG00000028439.227;oligo_type=regular_oneexon;Parent=ENSMUSG00000028439.UTR
chr4	mm10	oligo	41518717	41518976	.	-	.	ID=ENSMUSG00000028439.228;gene_id=ENSMUSG00000028439;gene_name=Fam219a;oligo_id=ENSMUSG00000028439.228;oligo_type=regular_oneexon;Parent=ENSMUSG00000028439.UTR
chr4	mm10	oligo	41518711	41518970	.	-	.	ID=ENSMUSG00000028439.229;gene_id=ENSMUSG00000028439;gene_name=Fam219a;oligo_id=ENSMUSG00000028439.229;oligo_type=regular_oneexon;Parent=ENSMUSG00000028439.UTR
chr4	mm10	oligo	41518705	41518964	.	-	.	ID=ENSMUSG00000028439.230;gene_id=ENSMUSG00000028439;gene_name=Fam219a;oligo_id=ENSMUSG00000028439.230;oligo_type=regular_oneexon;Parent=ENSMUSG00000028439.UTR
chr4	mm10	oligo	41518699	41518958	.	-	.	ID=ENSMUSG00000028439.231;gene_id=ENSMUSG00000028439;gene_name=Fam219a;oligo_id=ENSMUSG00000028439.231;oligo_type=regular_oneexon;Parent=ENSMUSG00000028439.UTR
chr4	mm10	oligo	41518693	41518952	.	-	.	ID=ENSMUSG00000028439.232;gene_id=ENSMUSG00000028439;gene_name=Fam219a;oligo_id=ENSMUSG00000028439.232;oligo_type=regular_oneexon;Parent=ENSMUSG00000028439.UTR
chr4	mm10	oligo	41518687	41518946	.	-	.	ID=ENSMUSG00000028439.233;gene_id=ENSMUSG00000028439;gene_name=Fam219a;oligo_id=ENSMUSG00000028439.233;oligo_type=regular_oneexon;Parent=ENSMUSG00000028439.UTR
chr4	mm10	oligo	41518681	41518940	.	-	.	ID=ENSMUSG00000028439.234;gene_id=ENSMUSG00000028439;gene_name=Fam219a;oligo_id=ENSMUSG00000028439.234;oligo_type=regular_oneexon;Parent=ENSMUSG00000028439.UTR
chr4	mm10	oligo	41518675	41518934	.	-	.	ID=ENSMUSG00000028439.235;gene_id=ENSMUSG00000028439;gene_name=Fam219a;oligo_id=ENSMUSG00000028439.235;oligo_type=regular_oneexon;Parent=ENSMUSG00000028439.UTR
chr4	mm10	oligo	41518669	41518928	.	-	.	ID=ENSMUSG00000028439.236;gene_id=ENSMUSG00000028439;gene_name=Fam219a;oligo_id=ENSMUSG00000028439.236;oligo_type=regular_oneexon;Parent=ENSMUSG00000028439.UTR
chr4	mm10	oligo	41518663	41518922	.	-	.	ID=ENSMUSG00000028439.237;gene_id=ENSMUSG00000028439;gene_name=Fam219a;oligo_id=ENSMUSG00000028439.237;oligo_type=regular_oneexon;Parent=ENSMUSG00000028439.UTR
chr4	mm10	oligo	41518657	41518916	.	-	.	ID=ENSMUSG00000028439.238;gene_id=ENSMUSG00000028439;gene_name=Fam219a;oligo_id=ENSMUSG00000028439.238;oligo_type=regular_oneexon;Parent=ENSMUSG00000028439.UTR
chr4	mm10	oligo	41518651	41518910	.	-	.	ID=ENSMUSG00000028439.239;gene_id=ENSMUSG00000028439;gene_name=Fam219a;oligo_id=ENSMUSG00000028439.239;oligo_type=regular_oneexon;Parent=ENSMUSG00000028439.UTR
chr4	mm10	oligo	41518645	41518904	.	-	.	ID=ENSMUSG00000028439.240;gene_id=ENSMUSG00000028439;gene_name=Fam219a;oligo_id=ENSMUSG00000028439.240;oligo_type=regular_oneexon;Parent=ENSMUSG00000028439.UTR
chr4	mm10	oligo	41518639	41518898	.	-	.	ID=ENSMUSG00000028439.241;gene_id=ENSMUSG00000028439;gene_name=Fam219a;oligo_id=ENSMUSG00000028439.241;oligo_type=regular_oneexon;Parent=ENSMUSG00000028439.UTR
chr4	mm10	oligo	41518633	41518892	.	-	.	ID=ENSMUSG00000028439.242;gene_id=ENSMUSG00000028439;gene_name=Fam219a;oligo_id=ENSMUSG00000028439.242;oligo_type=regular_oneexon;Parent=ENSMUSG00000028439.UTR
chr4	mm10	oligo	41518627	41518886	.	-	.	ID=ENSMUSG00000028439.243;gene_id=ENSMUSG00000028439;gene_name=Fam219a;oligo_id=ENSMUSG00000028439.243;oligo_type=regular_oneexon;Parent=ENSMUSG00000028439.UTR
chr4	mm10	oligo	41518621	41518880	.	-	.	ID=ENSMUSG00000028439.244;gene_id=ENSMUSG00000028439;gene_name=Fam219a;oligo_id=ENSMUSG00000028439.244;oligo_type=regular_oneexon;Parent=ENSMUSG00000028439.UTR
chr4	mm10	oligo	41518615	41518874	.	-	.	ID=ENSMUSG00000028439.245;gene_id=ENSMUSG00000028439;gene_name=Fam219a;oligo_id=ENSMUSG00000028439.245;oligo_type=regular_oneexon;Parent=ENSMUSG00000028439.UTR
chr4	mm10	oligo	41518609	41518868	.	-	.	ID=ENSMUSG00000028439.246;gene_id=ENSMUSG00000028439;gene_name=Fam219a;oligo_id=ENSMUSG00000028439.246;oligo_type=regular_oneexon;Parent=ENSMUSG00000028439.UTR
chr4	mm10	oligo	41518603	41518862	.	-	.	ID=ENSMUSG00000028439.247;gene_id=ENSMUSG00000028439;gene_name=Fam219a;oligo_id=ENSMUSG00000028439.247;oligo_type=regular_oneexon;Parent=ENSMUSG00000028439.UTR
chr4	mm10	oligo	41518597	41518856	.	-	.	ID=ENSMUSG00000028439.248;gene_id=ENSMUSG00000028439;gene_name=Fam219a;oligo_id=ENSMUSG00000028439.248;oligo_type=regular_oneexon;Parent=ENSMUSG00000028439.UTR
chr4	mm10	oligo	41518591	41518850	.	-	.	ID=ENSMUSG00000028439.249;gene_id=ENSMUSG00000028439;gene_name=Fam219a;oligo_id=ENSMUSG00000028439.249;oligo_type=regular_oneexon;Parent=ENSMUSG00000028439.UTR
chr4	mm10	oligo	41518585	41518844	.	-	.	ID=ENSMUSG00000028439.250;gene_id=ENSMUSG00000028439;gene_name=Fam219a;oligo_id=ENSMUSG00000028439.250;oligo_type=regular_oneexon;Parent=ENSMUSG00000028439.UTR
chr4	mm10	oligo	41518579	41518838	.	-	.	ID=ENSMUSG00000028439.251;gene_id=ENSMUSG00000028439;gene_name=Fam219a;oligo_id=ENSMUSG00000028439.251;oligo_type=regular_oneexon;Parent=ENSMUSG00000028439.UTR
chr4	mm10	oligo	41518573	41518832	.	-	.	ID=ENSMUSG00000028439.252;gene_id=ENSMUSG00000028439;gene_name=Fam219a;oligo_id=ENSMUSG00000028439.252;oligo_type=regular_oneexon;Parent=ENSMUSG00000028439.UTR
chr4	mm10	oligo	41518567	41518826	.	-	.	ID=ENSMUSG00000028439.253;gene_id=ENSMUSG00000028439;gene_name=Fam219a;oligo_id=ENSMUSG00000028439.253;oligo_type=regular_oneexon;Parent=ENSMUSG00000028439.UTR
chr4	mm10	oligo	41518561	41518820	.	-	.	ID=ENSMUSG00000028439.254;gene_id=ENSMUSG00000028439;gene_name=Fam219a;oligo_id=ENSMUSG00000028439.254;oligo_type=regular_oneexon;Parent=ENSMUSG00000028439.UTR
chr4	mm10	oligo	41518555	41518814	.	-	.	ID=ENSMUSG00000028439.255;gene_id=ENSMUSG00000028439;gene_name=Fam219a;oligo_id=ENSMUSG00000028439.255;oligo_type=regular_oneexon;Parent=ENSMUSG00000028439.UTR
chr4	mm10	oligo	41518549	41518808	.	-	.	ID=ENSMUSG00000028439.256;gene_id=ENSMUSG00000028439;gene_name=Fam219a;oligo_id=ENSMUSG00000028439.256;oligo_type=regular_oneexon;Parent=ENSMUSG00000028439.UTR
chr4	mm10	oligo	41518543	41518802	.	-	.	ID=ENSMUSG00000028439.257;gene_id=ENSMUSG00000028439;gene_name=Fam219a;oligo_id=ENSMUSG00000028439.257;oligo_type=regular_oneexon;Parent=ENSMUSG00000028439.UTR
chr4	mm10	oligo	41518537	41518796	.	-	.	ID=ENSMUSG00000028439.258;gene_id=ENSMUSG00000028439;gene_name=Fam219a;oligo_id=ENSMUSG00000028439.258;oligo_type=regular_oneexon;Parent=ENSMUSG00000028439.UTR
chr4	mm10	oligo	41518531	41518790	.	-	.	ID=ENSMUSG00000028439.259;gene_id=ENSMUSG00000028439;gene_name=Fam219a;oligo_id=ENSMUSG00000028439.259;oligo_type=regular_oneexon;Parent=ENSMUSG00000028439.UTR
chr4	mm10	oligo	41518525	41518784	.	-	.	ID=ENSMUSG00000028439.260;gene_id=ENSMUSG00000028439;gene_name=Fam219a;oligo_id=ENSMUSG00000028439.260;oligo_type=regular_oneexon;Parent=ENSMUSG00000028439.UTR
chr4	mm10	oligo	41518519	41518778	.	-	.	ID=ENSMUSG00000028439.261;gene_id=ENSMUSG00000028439;gene_name=Fam219a;oligo_id=ENSMUSG00000028439.261;oligo_type=regular_oneexon;Parent=ENSMUSG00000028439.UTR
chr4	mm10	oligo	41518513	41518772	.	-	.	ID=ENSMUSG00000028439.262;gene_id=ENSMUSG00000028439;gene_name=Fam219a;oligo_id=ENSMUSG00000028439.262;oligo_type=regular_oneexon;Parent=ENSMUSG00000028439.UTR
chr4	mm10	oligo	41518507	41518766	.	-	.	ID=ENSMUSG00000028439.263;gene_id=ENSMUSG00000028439;gene_name=Fam219a;oligo_id=ENSMUSG00000028439.263;oligo_type=regular_oneexon;Parent=ENSMUSG00000028439.UTR
chr4	mm10	oligo	41518501	41518760	.	-	.	ID=ENSMUSG00000028439.264;gene_id=ENSMUSG00000028439;gene_name=Fam219a;oligo_id=ENSMUSG00000028439.264;oligo_type=regular_oneexon;Parent=ENSMUSG00000028439.UTR
chr4	mm10	oligo	41518495	41518754	.	-	.	ID=ENSMUSG00000028439.265;gene_id=ENSMUSG00000028439;gene_name=Fam219a;oligo_id=ENSMUSG00000028439.265;oligo_type=regular_oneexon;Parent=ENSMUSG00000028439.UTR
chr4	mm10	oligo	41518489	41518748	.	-	.	ID=ENSMUSG00000028439.266;gene_id=ENSMUSG00000028439;gene_name=Fam219a;oligo_id=ENSMUSG00000028439.266;oligo_type=regular_oneexon;Parent=ENSMUSG00000028439.UTR
chr4	mm10	oligo	41518483	41518742	.	-	.	ID=ENSMUSG00000028439.267;gene_id=ENSMUSG00000028439;gene_name=Fam219a;oligo_id=ENSMUSG00000028439.267;oligo_type=regular_oneexon;Parent=ENSMUSG00000028439.UTR
chr4	mm10	oligo	41518477	41518736	.	-	.	ID=ENSMUSG00000028439.268;gene_id=ENSMUSG00000028439;gene_name=Fam219a;oligo_id=ENSMUSG00000028439.268;oligo_type=regular_oneexon;Parent=ENSMUSG00000028439.UTR
chr4	mm10	oligo	41518471	41518730	.	-	.	ID=ENSMUSG00000028439.269;gene_id=ENSMUSG00000028439;gene_name=Fam219a;oligo_id=ENSMUSG00000028439.269;oligo_type=regular_oneexon;Parent=ENSMUSG00000028439.UTR
chr4	mm10	oligo	41518465	41518724	.	-	.	ID=ENSMUSG00000028439.270;gene_id=ENSMUSG00000028439;gene_name=Fam219a;oligo_id=ENSMUSG00000028439.270;oligo_type=regular_oneexon;Parent=ENSMUSG00000028439.UTR
chr4	mm10	oligo	41518459	41518718	.	-	.	ID=ENSMUSG00000028439.271;gene_id=ENSMUSG00000028439;gene_name=Fam219a;oligo_id=ENSMUSG00000028439.271;oligo_type=regular_oneexon;Parent=ENSMUSG00000028439.UTR
chr4	mm10	oligo	41518453	41518712	.	-	.	ID=ENSMUSG00000028439.272;gene_id=ENSMUSG00000028439;gene_name=Fam219a;oligo_id=ENSMUSG00000028439.272;oligo_type=regular_oneexon;Parent=ENSMUSG00000028439.UTR
chr4	mm10	oligo	41518447	41518706	.	-	.	ID=ENSMUSG00000028439.273;gene_id=ENSMUSG00000028439;gene_name=Fam219a;oligo_id=ENSMUSG00000028439.273;oligo_type=regular_oneexon;Parent=ENSMUSG00000028439.UTR
chr4	mm10	oligo	41518441	41518700	.	-	.	ID=ENSMUSG00000028439.274;gene_id=ENSMUSG00000028439;gene_name=Fam219a;oligo_id=ENSMUSG00000028439.274;oligo_type=regular_oneexon;Parent=ENSMUSG00000028439.UTR
chr4	mm10	oligo	41518435	41518694	.	-	.	ID=ENSMUSG00000028439.275;gene_id=ENSMUSG00000028439;gene_name=Fam219a;oligo_id=ENSMUSG00000028439.275;oligo_type=regular_oneexon;Parent=ENSMUSG00000028439.UTR
chr4	mm10	oligo	41518429	41518688	.	-	.	ID=ENSMUSG00000028439.276;gene_id=ENSMUSG00000028439;gene_name=Fam219a;oligo_id=ENSMUSG00000028439.276;oligo_type=regular_oneexon;Parent=ENSMUSG00000028439.UTR
chr4	mm10	oligo	41518423	41518682	.	-	.	ID=ENSMUSG00000028439.277;gene_id=ENSMUSG00000028439;gene_name=Fam219a;oligo_id=ENSMUSG00000028439.277;oligo_type=regular_oneexon;Parent=ENSMUSG00000028439.UTR
chr4	mm10	oligo	41518417	41518676	.	-	.	ID=ENSMUSG00000028439.278;gene_id=ENSMUSG00000028439;gene_name=Fam219a;oligo_id=ENSMUSG00000028439.278;oligo_type=regular_oneexon;Parent=ENSMUSG00000028439.UTR
chr4	mm10	oligo	41518411	41518670	.	-	.	ID=ENSMUSG00000028439.279;gene_id=ENSMUSG00000028439;gene_name=Fam219a;oligo_id=ENSMUSG00000028439.279;oligo_type=regular_oneexon;Parent=ENSMUSG00000028439.UTR
chr4	mm10	oligo	41518405	41518664	.	-	.	ID=ENSMUSG00000028439.280;gene_id=ENSMUSG00000028439;gene_name=Fam219a;oligo_id=ENSMUSG00000028439.280;oligo_type=regular_oneexon;Parent=ENSMUSG00000028439.UTR
chr4	mm10	oligo	41518399	41518658	.	-	.	ID=ENSMUSG00000028439.281;gene_id=ENSMUSG00000028439;gene_name=Fam219a;oligo_id=ENSMUSG00000028439.281;oligo_type=regular_oneexon;Parent=ENSMUSG00000028439.UTR
chr4	mm10	oligo	41518393	41518652	.	-	.	ID=ENSMUSG00000028439.282;gene_id=ENSMUSG00000028439;gene_name=Fam219a;oligo_id=ENSMUSG00000028439.282;oligo_type=regular_oneexon;Parent=ENSMUSG00000028439.UTR
chr4	mm10	oligo	41518387	41518646	.	-	.	ID=ENSMUSG00000028439.283;gene_id=ENSMUSG00000028439;gene_name=Fam219a;oligo_id=ENSMUSG00000028439.283;oligo_type=regular_oneexon;Parent=ENSMUSG00000028439.UTR
chr4	mm10	oligo	41518381	41518640	.	-	.	ID=ENSMUSG00000028439.284;gene_id=ENSMUSG00000028439;gene_name=Fam219a;oligo_id=ENSMUSG00000028439.284;oligo_type=regular_oneexon;Parent=ENSMUSG00000028439.UTR
chr4	mm10	oligo	41518375	41518634	.	-	.	ID=ENSMUSG00000028439.285;gene_id=ENSMUSG00000028439;gene_name=Fam219a;oligo_id=ENSMUSG00000028439.285;oligo_type=regular_oneexon;Parent=ENSMUSG00000028439.UTR
chr4	mm10	oligo	41518369	41518628	.	-	.	ID=ENSMUSG00000028439.286;gene_id=ENSMUSG00000028439;gene_name=Fam219a;oligo_id=ENSMUSG00000028439.286;oligo_type=regular_oneexon;Parent=ENSMUSG00000028439.UTR
chr4	mm10	oligo	41518363	41518622	.	-	.	ID=ENSMUSG00000028439.287;gene_id=ENSMUSG00000028439;gene_name=Fam219a;oligo_id=ENSMUSG00000028439.287;oligo_type=regular_oneexon;Parent=ENSMUSG00000028439.UTR
chr4	mm10	oligo	41518357	41518616	.	-	.	ID=ENSMUSG00000028439.288;gene_id=ENSMUSG00000028439;gene_name=Fam219a;oligo_id=ENSMUSG00000028439.288;oligo_type=regular_oneexon;Parent=ENSMUSG00000028439.UTR
chr4	mm10	oligo	41518351	41518610	.	-	.	ID=ENSMUSG00000028439.289;gene_id=ENSMUSG00000028439;gene_name=Fam219a;oligo_id=ENSMUSG00000028439.289;oligo_type=regular_oneexon;Parent=ENSMUSG00000028439.UTR
chr4	mm10	oligo	41518345	41518604	.	-	.	ID=ENSMUSG00000028439.290;gene_id=ENSMUSG00000028439;gene_name=Fam219a;oligo_id=ENSMUSG00000028439.290;oligo_type=regular_oneexon;Parent=ENSMUSG00000028439.UTR
chr4	mm10	oligo	41518339	41518598	.	-	.	ID=ENSMUSG00000028439.291;gene_id=ENSMUSG00000028439;gene_name=Fam219a;oligo_id=ENSMUSG00000028439.291;oligo_type=regular_oneexon;Parent=ENSMUSG00000028439.UTR
chr4	mm10	oligo	41518333	41518592	.	-	.	ID=ENSMUSG00000028439.292;gene_id=ENSMUSG00000028439;gene_name=Fam219a;oligo_id=ENSMUSG00000028439.292;oligo_type=regular_oneexon;Parent=ENSMUSG00000028439.UTR
chr4	mm10	oligo	41518327	41518586	.	-	.	ID=ENSMUSG00000028439.293;gene_id=ENSMUSG00000028439;gene_name=Fam219a;oligo_id=ENSMUSG00000028439.293;oligo_type=regular_oneexon;Parent=ENSMUSG00000028439.UTR
chr4	mm10	oligo	41518321	41518580	.	-	.	ID=ENSMUSG00000028439.294;gene_id=ENSMUSG00000028439;gene_name=Fam219a;oligo_id=ENSMUSG00000028439.294;oligo_type=regular_oneexon;Parent=ENSMUSG00000028439.UTR
chr4	mm10	oligo	41518315	41518574	.	-	.	ID=ENSMUSG00000028439.295;gene_id=ENSMUSG00000028439;gene_name=Fam219a;oligo_id=ENSMUSG00000028439.295;oligo_type=regular_oneexon;Parent=ENSMUSG00000028439.UTR
chr4	mm10	oligo	41518309	41518568	.	-	.	ID=ENSMUSG00000028439.296;gene_id=ENSMUSG00000028439;gene_name=Fam219a;oligo_id=ENSMUSG00000028439.296;oligo_type=regular_oneexon;Parent=ENSMUSG00000028439.UTR
chr4	mm10	oligo	41518303	41518562	.	-	.	ID=ENSMUSG00000028439.297;gene_id=ENSMUSG00000028439;gene_name=Fam219a;oligo_id=ENSMUSG00000028439.297;oligo_type=regular_oneexon;Parent=ENSMUSG00000028439.UTR
chr4	mm10	oligo	41518297	41518556	.	-	.	ID=ENSMUSG00000028439.298;gene_id=ENSMUSG00000028439;gene_name=Fam219a;oligo_id=ENSMUSG00000028439.298;oligo_type=regular_oneexon;Parent=ENSMUSG00000028439.UTR
chr4	mm10	oligo	41518291	41518550	.	-	.	ID=ENSMUSG00000028439.299;gene_id=ENSMUSG00000028439;gene_name=Fam219a;oligo_id=ENSMUSG00000028439.299;oligo_type=regular_oneexon;Parent=ENSMUSG00000028439.UTR
chr4	mm10	oligo	41518285	41518544	.	-	.	ID=ENSMUSG00000028439.300;gene_id=ENSMUSG00000028439;gene_name=Fam219a;oligo_id=ENSMUSG00000028439.300;oligo_type=regular_oneexon;Parent=ENSMUSG00000028439.UTR
chr4	mm10	oligo	41518279	41518538	.	-	.	ID=ENSMUSG00000028439.301;gene_id=ENSMUSG00000028439;gene_name=Fam219a;oligo_id=ENSMUSG00000028439.301;oligo_type=regular_oneexon;Parent=ENSMUSG00000028439.UTR
chr4	mm10	oligo	41518273	41518532	.	-	.	ID=ENSMUSG00000028439.302;gene_id=ENSMUSG00000028439;gene_name=Fam219a;oligo_id=ENSMUSG00000028439.302;oligo_type=regular_oneexon;Parent=ENSMUSG00000028439.UTR
chr4	mm10	oligo	41518267	41518526	.	-	.	ID=ENSMUSG00000028439.303;gene_id=ENSMUSG00000028439;gene_name=Fam219a;oligo_id=ENSMUSG00000028439.303;oligo_type=regular_oneexon;Parent=ENSMUSG00000028439.UTR
chr4	mm10	oligo	41518261	41518520	.	-	.	ID=ENSMUSG00000028439.304;gene_id=ENSMUSG00000028439;gene_name=Fam219a;oligo_id=ENSMUSG00000028439.304;oligo_type=regular_oneexon;Parent=ENSMUSG00000028439.UTR
chr4	mm10	oligo	41518255	41518514	.	-	.	ID=ENSMUSG00000028439.305;gene_id=ENSMUSG00000028439;gene_name=Fam219a;oligo_id=ENSMUSG00000028439.305;oligo_type=regular_oneexon;Parent=ENSMUSG00000028439.UTR
chr4	mm10	oligo	41518249	41518508	.	-	.	ID=ENSMUSG00000028439.306;gene_id=ENSMUSG00000028439;gene_name=Fam219a;oligo_id=ENSMUSG00000028439.306;oligo_type=regular_oneexon;Parent=ENSMUSG00000028439.UTR
chr4	mm10	oligo	41518243	41518502	.	-	.	ID=ENSMUSG00000028439.307;gene_id=ENSMUSG00000028439;gene_name=Fam219a;oligo_id=ENSMUSG00000028439.307;oligo_type=regular_oneexon;Parent=ENSMUSG00000028439.UTR
chr4	mm10	oligo	41518237	41518496	.	-	.	ID=ENSMUSG00000028439.308;gene_id=ENSMUSG00000028439;gene_name=Fam219a;oligo_id=ENSMUSG00000028439.308;oligo_type=regular_oneexon;Parent=ENSMUSG00000028439.UTR
chr4	mm10	oligo	41518231	41518490	.	-	.	ID=ENSMUSG00000028439.309;gene_id=ENSMUSG00000028439;gene_name=Fam219a;oligo_id=ENSMUSG00000028439.309;oligo_type=regular_oneexon;Parent=ENSMUSG00000028439.UTR
chr4	mm10	oligo	41518225	41518484	.	-	.	ID=ENSMUSG00000028439.310;gene_id=ENSMUSG00000028439;gene_name=Fam219a;oligo_id=ENSMUSG00000028439.310;oligo_type=regular_oneexon;Parent=ENSMUSG00000028439.UTR
chr4	mm10	oligo	41518219	41518478	.	-	.	ID=ENSMUSG00000028439.311;gene_id=ENSMUSG00000028439;gene_name=Fam219a;oligo_id=ENSMUSG00000028439.311;oligo_type=regular_oneexon;Parent=ENSMUSG00000028439.UTR
chr4	mm10	oligo	41518213	41518472	.	-	.	ID=ENSMUSG00000028439.312;gene_id=ENSMUSG00000028439;gene_name=Fam219a;oligo_id=ENSMUSG00000028439.312;oligo_type=regular_oneexon;Parent=ENSMUSG00000028439.UTR
chr4	mm10	oligo	41518207	41518466	.	-	.	ID=ENSMUSG00000028439.313;gene_id=ENSMUSG00000028439;gene_name=Fam219a;oligo_id=ENSMUSG00000028439.313;oligo_type=regular_oneexon;Parent=ENSMUSG00000028439.UTR
chr4	mm10	oligo	41518201	41518460	.	-	.	ID=ENSMUSG00000028439.314;gene_id=ENSMUSG00000028439;gene_name=Fam219a;oligo_id=ENSMUSG00000028439.314;oligo_type=regular_oneexon;Parent=ENSMUSG00000028439.UTR
chr4	mm10	oligo	41518195	41518454	.	-	.	ID=ENSMUSG00000028439.315;gene_id=ENSMUSG00000028439;gene_name=Fam219a;oligo_id=ENSMUSG00000028439.315;oligo_type=regular_oneexon;Parent=ENSMUSG00000028439.UTR
chr4	mm10	oligo	41518189	41518448	.	-	.	ID=ENSMUSG00000028439.316;gene_id=ENSMUSG00000028439;gene_name=Fam219a;oligo_id=ENSMUSG00000028439.316;oligo_type=regular_oneexon;Parent=ENSMUSG00000028439.UTR
chr4	mm10	oligo	41518183	41518442	.	-	.	ID=ENSMUSG00000028439.317;gene_id=ENSMUSG00000028439;gene_name=Fam219a;oligo_id=ENSMUSG00000028439.317;oligo_type=regular_oneexon;Parent=ENSMUSG00000028439.UTR
chr4	mm10	oligo	41518177	41518436	.	-	.	ID=ENSMUSG00000028439.318;gene_id=ENSMUSG00000028439;gene_name=Fam219a;oligo_id=ENSMUSG00000028439.318;oligo_type=regular_oneexon;Parent=ENSMUSG00000028439.UTR
chr4	mm10	oligo	41518171	41518430	.	-	.	ID=ENSMUSG00000028439.319;gene_id=ENSMUSG00000028439;gene_name=Fam219a;oligo_id=ENSMUSG00000028439.319;oligo_type=regular_oneexon;Parent=ENSMUSG00000028439.UTR
chr4	mm10	oligo	41518165	41518424	.	-	.	ID=ENSMUSG00000028439.320;gene_id=ENSMUSG00000028439;gene_name=Fam219a;oligo_id=ENSMUSG00000028439.320;oligo_type=regular_oneexon;Parent=ENSMUSG00000028439.UTR
chr4	mm10	oligo	41518159	41518418	.	-	.	ID=ENSMUSG00000028439.321;gene_id=ENSMUSG00000028439;gene_name=Fam219a;oligo_id=ENSMUSG00000028439.321;oligo_type=regular_oneexon;Parent=ENSMUSG00000028439.UTR
chr4	mm10	oligo	41518153	41518412	.	-	.	ID=ENSMUSG00000028439.322;gene_id=ENSMUSG00000028439;gene_name=Fam219a;oligo_id=ENSMUSG00000028439.322;oligo_type=regular_oneexon;Parent=ENSMUSG00000028439.UTR
chr4	mm10	oligo	41518147	41518406	.	-	.	ID=ENSMUSG00000028439.323;gene_id=ENSMUSG00000028439;gene_name=Fam219a;oligo_id=ENSMUSG00000028439.323;oligo_type=regular_oneexon;Parent=ENSMUSG00000028439.UTR
chr4	mm10	oligo	41518141	41518400	.	-	.	ID=ENSMUSG00000028439.324;gene_id=ENSMUSG00000028439;gene_name=Fam219a;oligo_id=ENSMUSG00000028439.324;oligo_type=regular_oneexon;Parent=ENSMUSG00000028439.UTR
chr4	mm10	oligo	41518135	41518394	.	-	.	ID=ENSMUSG00000028439.325;gene_id=ENSMUSG00000028439;gene_name=Fam219a;oligo_id=ENSMUSG00000028439.325;oligo_type=regular_oneexon;Parent=ENSMUSG00000028439.UTR
chr4	mm10	oligo	41518129	41518388	.	-	.	ID=ENSMUSG00000028439.326;gene_id=ENSMUSG00000028439;gene_name=Fam219a;oligo_id=ENSMUSG00000028439.326;oligo_type=regular_oneexon;Parent=ENSMUSG00000028439.UTR
chr4	mm10	oligo	41518123	41518382	.	-	.	ID=ENSMUSG00000028439.327;gene_id=ENSMUSG00000028439;gene_name=Fam219a;oligo_id=ENSMUSG00000028439.327;oligo_type=regular_oneexon;Parent=ENSMUSG00000028439.UTR
chr4	mm10	oligo	41518117	41518376	.	-	.	ID=ENSMUSG00000028439.328;gene_id=ENSMUSG00000028439;gene_name=Fam219a;oligo_id=ENSMUSG00000028439.328;oligo_type=regular_oneexon;Parent=ENSMUSG00000028439.UTR
chr4	mm10	oligo	41518111	41518370	.	-	.	ID=ENSMUSG00000028439.329;gene_id=ENSMUSG00000028439;gene_name=Fam219a;oligo_id=ENSMUSG00000028439.329;oligo_type=regular_oneexon;Parent=ENSMUSG00000028439.UTR
chr4	mm10	oligo	41518105	41518364	.	-	.	ID=ENSMUSG00000028439.330;gene_id=ENSMUSG00000028439;gene_name=Fam219a;oligo_id=ENSMUSG00000028439.330;oligo_type=regular_oneexon;Parent=ENSMUSG00000028439.UTR
chr4	mm10	oligo	41518099	41518358	.	-	.	ID=ENSMUSG00000028439.331;gene_id=ENSMUSG00000028439;gene_name=Fam219a;oligo_id=ENSMUSG00000028439.331;oligo_type=regular_oneexon;Parent=ENSMUSG00000028439.UTR
chr4	mm10	oligo	41518093	41518352	.	-	.	ID=ENSMUSG00000028439.332;gene_id=ENSMUSG00000028439;gene_name=Fam219a;oligo_id=ENSMUSG00000028439.332;oligo_type=regular_oneexon;Parent=ENSMUSG00000028439.UTR
chr4	mm10	oligo	41518087	41518346	.	-	.	ID=ENSMUSG00000028439.333;gene_id=ENSMUSG00000028439;gene_name=Fam219a;oligo_id=ENSMUSG00000028439.333;oligo_type=regular_oneexon;Parent=ENSMUSG00000028439.UTR
chr4	mm10	oligo	41518081	41518340	.	-	.	ID=ENSMUSG00000028439.334;gene_id=ENSMUSG00000028439;gene_name=Fam219a;oligo_id=ENSMUSG00000028439.334;oligo_type=regular_oneexon;Parent=ENSMUSG00000028439.UTR
chr4	mm10	oligo	41518075	41518334	.	-	.	ID=ENSMUSG00000028439.335;gene_id=ENSMUSG00000028439;gene_name=Fam219a;oligo_id=ENSMUSG00000028439.335;oligo_type=regular_oneexon;Parent=ENSMUSG00000028439.UTR
chr4	mm10	oligo	41518069	41518328	.	-	.	ID=ENSMUSG00000028439.336;gene_id=ENSMUSG00000028439;gene_name=Fam219a;oligo_id=ENSMUSG00000028439.336;oligo_type=regular_oneexon;Parent=ENSMUSG00000028439.UTR
chr4	mm10	oligo	41518063	41518322	.	-	.	ID=ENSMUSG00000028439.337;gene_id=ENSMUSG00000028439;gene_name=Fam219a;oligo_id=ENSMUSG00000028439.337;oligo_type=regular_oneexon;Parent=ENSMUSG00000028439.UTR
chr4	mm10	oligo	41518057	41518316	.	-	.	ID=ENSMUSG00000028439.338;gene_id=ENSMUSG00000028439;gene_name=Fam219a;oligo_id=ENSMUSG00000028439.338;oligo_type=regular_oneexon;Parent=ENSMUSG00000028439.UTR
chr4	mm10	oligo	41518051	41518310	.	-	.	ID=ENSMUSG00000028439.339;gene_id=ENSMUSG00000028439;gene_name=Fam219a;oligo_id=ENSMUSG00000028439.339;oligo_type=regular_oneexon;Parent=ENSMUSG00000028439.UTR
chr4	mm10	oligo	41518045	41518304	.	-	.	ID=ENSMUSG00000028439.340;gene_id=ENSMUSG00000028439;gene_name=Fam219a;oligo_id=ENSMUSG00000028439.340;oligo_type=regular_oneexon;Parent=ENSMUSG00000028439.UTR
chr4	mm10	oligo	41518039	41518298	.	-	.	ID=ENSMUSG00000028439.341;gene_id=ENSMUSG00000028439;gene_name=Fam219a;oligo_id=ENSMUSG00000028439.341;oligo_type=regular_oneexon;Parent=ENSMUSG00000028439.UTR
chr4	mm10	oligo	41518033	41518292	.	-	.	ID=ENSMUSG00000028439.342;gene_id=ENSMUSG00000028439;gene_name=Fam219a;oligo_id=ENSMUSG00000028439.342;oligo_type=regular_oneexon;Parent=ENSMUSG00000028439.UTR
chr4	mm10	oligo	41518027	41518286	.	-	.	ID=ENSMUSG00000028439.343;gene_id=ENSMUSG00000028439;gene_name=Fam219a;oligo_id=ENSMUSG00000028439.343;oligo_type=regular_oneexon;Parent=ENSMUSG00000028439.UTR
chr4	mm10	oligo	41518021	41518280	.	-	.	ID=ENSMUSG00000028439.344;gene_id=ENSMUSG00000028439;gene_name=Fam219a;oligo_id=ENSMUSG00000028439.344;oligo_type=regular_oneexon;Parent=ENSMUSG00000028439.UTR
chr4	mm10	oligo	41518015	41518274	.	-	.	ID=ENSMUSG00000028439.345;gene_id=ENSMUSG00000028439;gene_name=Fam219a;oligo_id=ENSMUSG00000028439.345;oligo_type=regular_oneexon;Parent=ENSMUSG00000028439.UTR
chr4	mm10	oligo	41518009	41518268	.	-	.	ID=ENSMUSG00000028439.346;gene_id=ENSMUSG00000028439;gene_name=Fam219a;oligo_id=ENSMUSG00000028439.346;oligo_type=regular_oneexon;Parent=ENSMUSG00000028439.UTR
chr4	mm10	oligo	41518003	41518262	.	-	.	ID=ENSMUSG00000028439.347;gene_id=ENSMUSG00000028439;gene_name=Fam219a;oligo_id=ENSMUSG00000028439.347;oligo_type=regular_oneexon;Parent=ENSMUSG00000028439.UTR
chr4	mm10	oligo	41517997	41518256	.	-	.	ID=ENSMUSG00000028439.348;gene_id=ENSMUSG00000028439;gene_name=Fam219a;oligo_id=ENSMUSG00000028439.348;oligo_type=regular_oneexon;Parent=ENSMUSG00000028439.UTR
chr4	mm10	oligo	41517991	41518250	.	-	.	ID=ENSMUSG00000028439.349;gene_id=ENSMUSG00000028439;gene_name=Fam219a;oligo_id=ENSMUSG00000028439.349;oligo_type=regular_oneexon;Parent=ENSMUSG00000028439.UTR
chr4	mm10	oligo	41517985	41518244	.	-	.	ID=ENSMUSG00000028439.350;gene_id=ENSMUSG00000028439;gene_name=Fam219a;oligo_id=ENSMUSG00000028439.350;oligo_type=regular_oneexon;Parent=ENSMUSG00000028439.UTR
chr4	mm10	oligo	41517979	41518238	.	-	.	ID=ENSMUSG00000028439.351;gene_id=ENSMUSG00000028439;gene_name=Fam219a;oligo_id=ENSMUSG00000028439.351;oligo_type=regular_oneexon;Parent=ENSMUSG00000028439.UTR
chr4	mm10	oligo	41517973	41518232	.	-	.	ID=ENSMUSG00000028439.352;gene_id=ENSMUSG00000028439;gene_name=Fam219a;oligo_id=ENSMUSG00000028439.352;oligo_type=regular_oneexon;Parent=ENSMUSG00000028439.UTR
chr4	mm10	oligo	41517967	41518226	.	-	.	ID=ENSMUSG00000028439.353;gene_id=ENSMUSG00000028439;gene_name=Fam219a;oligo_id=ENSMUSG00000028439.353;oligo_type=regular_oneexon;Parent=ENSMUSG00000028439.UTR
chr4	mm10	oligo	41517961	41518220	.	-	.	ID=ENSMUSG00000028439.354;gene_id=ENSMUSG00000028439;gene_name=Fam219a;oligo_id=ENSMUSG00000028439.354;oligo_type=regular_oneexon;Parent=ENSMUSG00000028439.UTR
chr4	mm10	oligo	41517955	41518214	.	-	.	ID=ENSMUSG00000028439.355;gene_id=ENSMUSG00000028439;gene_name=Fam219a;oligo_id=ENSMUSG00000028439.355;oligo_type=regular_oneexon;Parent=ENSMUSG00000028439.UTR
chr4	mm10	oligo	41517949	41518208	.	-	.	ID=ENSMUSG00000028439.356;gene_id=ENSMUSG00000028439;gene_name=Fam219a;oligo_id=ENSMUSG00000028439.356;oligo_type=regular_oneexon;Parent=ENSMUSG00000028439.UTR
chr4	mm10	oligo	41517943	41518202	.	-	.	ID=ENSMUSG00000028439.357;gene_id=ENSMUSG00000028439;gene_name=Fam219a;oligo_id=ENSMUSG00000028439.357;oligo_type=regular_oneexon;Parent=ENSMUSG00000028439.UTR
chr4	mm10	oligo	41517937	41518196	.	-	.	ID=ENSMUSG00000028439.358;gene_id=ENSMUSG00000028439;gene_name=Fam219a;oligo_id=ENSMUSG00000028439.358;oligo_type=regular_oneexon;Parent=ENSMUSG00000028439.UTR
chr4	mm10	oligo	41517931	41518190	.	-	.	ID=ENSMUSG00000028439.359;gene_id=ENSMUSG00000028439;gene_name=Fam219a;oligo_id=ENSMUSG00000028439.359;oligo_type=regular_oneexon;Parent=ENSMUSG00000028439.UTR
chr4	mm10	oligo	41517925	41518184	.	-	.	ID=ENSMUSG00000028439.360;gene_id=ENSMUSG00000028439;gene_name=Fam219a;oligo_id=ENSMUSG00000028439.360;oligo_type=regular_oneexon;Parent=ENSMUSG00000028439.UTR
chr4	mm10	oligo	41517919	41518178	.	-	.	ID=ENSMUSG00000028439.361;gene_id=ENSMUSG00000028439;gene_name=Fam219a;oligo_id=ENSMUSG00000028439.361;oligo_type=regular_oneexon;Parent=ENSMUSG00000028439.UTR
chr4	mm10	oligo	41517913	41518172	.	-	.	ID=ENSMUSG00000028439.362;gene_id=ENSMUSG00000028439;gene_name=Fam219a;oligo_id=ENSMUSG00000028439.362;oligo_type=regular_oneexon;Parent=ENSMUSG00000028439.UTR
chr4	mm10	oligo	41517907	41518166	.	-	.	ID=ENSMUSG00000028439.363;gene_id=ENSMUSG00000028439;gene_name=Fam219a;oligo_id=ENSMUSG00000028439.363;oligo_type=regular_oneexon;Parent=ENSMUSG00000028439.UTR
chr4	mm10	oligo	41517901	41518160	.	-	.	ID=ENSMUSG00000028439.364;gene_id=ENSMUSG00000028439;gene_name=Fam219a;oligo_id=ENSMUSG00000028439.364;oligo_type=regular_oneexon;Parent=ENSMUSG00000028439.UTR
chr4	mm10	oligo	41517895	41518154	.	-	.	ID=ENSMUSG00000028439.365;gene_id=ENSMUSG00000028439;gene_name=Fam219a;oligo_id=ENSMUSG00000028439.365;oligo_type=regular_oneexon;Parent=ENSMUSG00000028439.UTR
chr4	mm10	oligo	41517889	41518148	.	-	.	ID=ENSMUSG00000028439.366;gene_id=ENSMUSG00000028439;gene_name=Fam219a;oligo_id=ENSMUSG00000028439.366;oligo_type=regular_oneexon;Parent=ENSMUSG00000028439.UTR
chr4	mm10	oligo	41517883	41518142	.	-	.	ID=ENSMUSG00000028439.367;gene_id=ENSMUSG00000028439;gene_name=Fam219a;oligo_id=ENSMUSG00000028439.367;oligo_type=regular_oneexon;Parent=ENSMUSG00000028439.UTR
chr4	mm10	oligo	41517877	41518136	.	-	.	ID=ENSMUSG00000028439.368;gene_id=ENSMUSG00000028439;gene_name=Fam219a;oligo_id=ENSMUSG00000028439.368;oligo_type=regular_oneexon;Parent=ENSMUSG00000028439.UTR
chr4	mm10	oligo	41517871	41518130	.	-	.	ID=ENSMUSG00000028439.369;gene_id=ENSMUSG00000028439;gene_name=Fam219a;oligo_id=ENSMUSG00000028439.369;oligo_type=regular_oneexon;Parent=ENSMUSG00000028439.UTR
chr4	mm10	oligo	41517865	41518124	.	-	.	ID=ENSMUSG00000028439.370;gene_id=ENSMUSG00000028439;gene_name=Fam219a;oligo_id=ENSMUSG00000028439.370;oligo_type=regular_oneexon;Parent=ENSMUSG00000028439.UTR
chr4	mm10	oligo	41517859	41518118	.	-	.	ID=ENSMUSG00000028439.371;gene_id=ENSMUSG00000028439;gene_name=Fam219a;oligo_id=ENSMUSG00000028439.371;oligo_type=regular_oneexon;Parent=ENSMUSG00000028439.UTR
chr4	mm10	oligo	41517853	41518112	.	-	.	ID=ENSMUSG00000028439.372;gene_id=ENSMUSG00000028439;gene_name=Fam219a;oligo_id=ENSMUSG00000028439.372;oligo_type=regular_oneexon;Parent=ENSMUSG00000028439.UTR
chr4	mm10	oligo	41517847	41518106	.	-	.	ID=ENSMUSG00000028439.373;gene_id=ENSMUSG00000028439;gene_name=Fam219a;oligo_id=ENSMUSG00000028439.373;oligo_type=regular_oneexon;Parent=ENSMUSG00000028439.UTR
chr4	mm10	oligo	41517841	41518100	.	-	.	ID=ENSMUSG00000028439.374;gene_id=ENSMUSG00000028439;gene_name=Fam219a;oligo_id=ENSMUSG00000028439.374;oligo_type=regular_oneexon;Parent=ENSMUSG00000028439.UTR
chr4	mm10	oligo	41517835	41518094	.	-	.	ID=ENSMUSG00000028439.375;gene_id=ENSMUSG00000028439;gene_name=Fam219a;oligo_id=ENSMUSG00000028439.375;oligo_type=regular_oneexon;Parent=ENSMUSG00000028439.UTR
chr4	mm10	oligo	41517829	41518088	.	-	.	ID=ENSMUSG00000028439.376;gene_id=ENSMUSG00000028439;gene_name=Fam219a;oligo_id=ENSMUSG00000028439.376;oligo_type=regular_oneexon;Parent=ENSMUSG00000028439.UTR
chr4	mm10	oligo	41517823	41518082	.	-	.	ID=ENSMUSG00000028439.377;gene_id=ENSMUSG00000028439;gene_name=Fam219a;oligo_id=ENSMUSG00000028439.377;oligo_type=regular_oneexon;Parent=ENSMUSG00000028439.UTR
chr4	mm10	oligo	41517817	41518076	.	-	.	ID=ENSMUSG00000028439.378;gene_id=ENSMUSG00000028439;gene_name=Fam219a;oligo_id=ENSMUSG00000028439.378;oligo_type=regular_oneexon;Parent=ENSMUSG00000028439.UTR
chr4	mm10	oligo	41517811	41518070	.	-	.	ID=ENSMUSG00000028439.379;gene_id=ENSMUSG00000028439;gene_name=Fam219a;oligo_id=ENSMUSG00000028439.379;oligo_type=regular_oneexon;Parent=ENSMUSG00000028439.UTR
chr4	mm10	oligo	41517805	41518064	.	-	.	ID=ENSMUSG00000028439.380;gene_id=ENSMUSG00000028439;gene_name=Fam219a;oligo_id=ENSMUSG00000028439.380;oligo_type=regular_oneexon;Parent=ENSMUSG00000028439.UTR
chr4	mm10	oligo	41517799	41518058	.	-	.	ID=ENSMUSG00000028439.381;gene_id=ENSMUSG00000028439;gene_name=Fam219a;oligo_id=ENSMUSG00000028439.381;oligo_type=regular_oneexon;Parent=ENSMUSG00000028439.UTR
chr4	mm10	oligo	41517793	41518052	.	-	.	ID=ENSMUSG00000028439.382;gene_id=ENSMUSG00000028439;gene_name=Fam219a;oligo_id=ENSMUSG00000028439.382;oligo_type=regular_oneexon;Parent=ENSMUSG00000028439.UTR
chr4	mm10	oligo	41517787	41518046	.	-	.	ID=ENSMUSG00000028439.383;gene_id=ENSMUSG00000028439;gene_name=Fam219a;oligo_id=ENSMUSG00000028439.383;oligo_type=regular_oneexon;Parent=ENSMUSG00000028439.UTR
chr4	mm10	oligo	41517781	41518040	.	-	.	ID=ENSMUSG00000028439.384;gene_id=ENSMUSG00000028439;gene_name=Fam219a;oligo_id=ENSMUSG00000028439.384;oligo_type=regular_oneexon;Parent=ENSMUSG00000028439.UTR
chr4	mm10	oligo	41517775	41518034	.	-	.	ID=ENSMUSG00000028439.385;gene_id=ENSMUSG00000028439;gene_name=Fam219a;oligo_id=ENSMUSG00000028439.385;oligo_type=regular_oneexon;Parent=ENSMUSG00000028439.UTR
chr4	mm10	oligo	41517769	41518028	.	-	.	ID=ENSMUSG00000028439.386;gene_id=ENSMUSG00000028439;gene_name=Fam219a;oligo_id=ENSMUSG00000028439.386;oligo_type=regular_oneexon;Parent=ENSMUSG00000028439.UTR
chr4	mm10	oligo	41517763	41518022	.	-	.	ID=ENSMUSG00000028439.387;gene_id=ENSMUSG00000028439;gene_name=Fam219a;oligo_id=ENSMUSG00000028439.387;oligo_type=regular_oneexon;Parent=ENSMUSG00000028439.UTR
chr4	mm10	oligo	41517757	41518016	.	-	.	ID=ENSMUSG00000028439.388;gene_id=ENSMUSG00000028439;gene_name=Fam219a;oligo_id=ENSMUSG00000028439.388;oligo_type=regular_oneexon;Parent=ENSMUSG00000028439.UTR
chr4	mm10	oligo	41517751	41518010	.	-	.	ID=ENSMUSG00000028439.389;gene_id=ENSMUSG00000028439;gene_name=Fam219a;oligo_id=ENSMUSG00000028439.389;oligo_type=regular_oneexon;Parent=ENSMUSG00000028439.UTR
chr4	mm10	oligo	41517745	41518004	.	-	.	ID=ENSMUSG00000028439.390;gene_id=ENSMUSG00000028439;gene_name=Fam219a;oligo_id=ENSMUSG00000028439.390;oligo_type=regular_oneexon;Parent=ENSMUSG00000028439.UTR
chr4	mm10	oligo	41517739	41517998	.	-	.	ID=ENSMUSG00000028439.391;gene_id=ENSMUSG00000028439;gene_name=Fam219a;oligo_id=ENSMUSG00000028439.391;oligo_type=regular_oneexon;Parent=ENSMUSG00000028439.UTR
chr4	mm10	oligo	41517733	41517992	.	-	.	ID=ENSMUSG00000028439.392;gene_id=ENSMUSG00000028439;gene_name=Fam219a;oligo_id=ENSMUSG00000028439.392;oligo_type=regular_oneexon;Parent=ENSMUSG00000028439.UTR
chr4	mm10	oligo	41517727	41517986	.	-	.	ID=ENSMUSG00000028439.393;gene_id=ENSMUSG00000028439;gene_name=Fam219a;oligo_id=ENSMUSG00000028439.393;oligo_type=regular_oneexon;Parent=ENSMUSG00000028439.UTR
chr4	mm10	oligo	41517721	41517980	.	-	.	ID=ENSMUSG00000028439.394;gene_id=ENSMUSG00000028439;gene_name=Fam219a;oligo_id=ENSMUSG00000028439.394;oligo_type=regular_oneexon;Parent=ENSMUSG00000028439.UTR
chr4	mm10	oligo	41517715	41517974	.	-	.	ID=ENSMUSG00000028439.395;gene_id=ENSMUSG00000028439;gene_name=Fam219a;oligo_id=ENSMUSG00000028439.395;oligo_type=regular_oneexon;Parent=ENSMUSG00000028439.UTR
chr4	mm10	oligo	41517709	41517968	.	-	.	ID=ENSMUSG00000028439.396;gene_id=ENSMUSG00000028439;gene_name=Fam219a;oligo_id=ENSMUSG00000028439.396;oligo_type=regular_oneexon;Parent=ENSMUSG00000028439.UTR
chr4	mm10	oligo	41517703	41517962	.	-	.	ID=ENSMUSG00000028439.397;gene_id=ENSMUSG00000028439;gene_name=Fam219a;oligo_id=ENSMUSG00000028439.397;oligo_type=regular_oneexon;Parent=ENSMUSG00000028439.UTR
chr4	mm10	oligo	41517697	41517956	.	-	.	ID=ENSMUSG00000028439.398;gene_id=ENSMUSG00000028439;gene_name=Fam219a;oligo_id=ENSMUSG00000028439.398;oligo_type=regular_oneexon;Parent=ENSMUSG00000028439.UTR
chr4	mm10	oligo	41517691	41517950	.	-	.	ID=ENSMUSG00000028439.399;gene_id=ENSMUSG00000028439;gene_name=Fam219a;oligo_id=ENSMUSG00000028439.399;oligo_type=regular_oneexon;Parent=ENSMUSG00000028439.UTR
chr4	mm10	oligo	41517685	41517944	.	-	.	ID=ENSMUSG00000028439.400;gene_id=ENSMUSG00000028439;gene_name=Fam219a;oligo_id=ENSMUSG00000028439.400;oligo_type=regular_oneexon;Parent=ENSMUSG00000028439.UTR
chr4	mm10	oligo	41517679	41517938	.	-	.	ID=ENSMUSG00000028439.401;gene_id=ENSMUSG00000028439;gene_name=Fam219a;oligo_id=ENSMUSG00000028439.401;oligo_type=regular_oneexon;Parent=ENSMUSG00000028439.UTR
chr4	mm10	oligo	41517673	41517932	.	-	.	ID=ENSMUSG00000028439.402;gene_id=ENSMUSG00000028439;gene_name=Fam219a;oligo_id=ENSMUSG00000028439.402;oligo_type=regular_oneexon;Parent=ENSMUSG00000028439.UTR
chr4	mm10	oligo	41517667	41517926	.	-	.	ID=ENSMUSG00000028439.403;gene_id=ENSMUSG00000028439;gene_name=Fam219a;oligo_id=ENSMUSG00000028439.403;oligo_type=regular_oneexon;Parent=ENSMUSG00000028439.UTR
chr4	mm10	oligo	41517661	41517920	.	-	.	ID=ENSMUSG00000028439.404;gene_id=ENSMUSG00000028439;gene_name=Fam219a;oligo_id=ENSMUSG00000028439.404;oligo_type=regular_oneexon;Parent=ENSMUSG00000028439.UTR
chr4	mm10	oligo	41517655	41517914	.	-	.	ID=ENSMUSG00000028439.405;gene_id=ENSMUSG00000028439;gene_name=Fam219a;oligo_id=ENSMUSG00000028439.405;oligo_type=regular_oneexon;Parent=ENSMUSG00000028439.UTR
chr4	mm10	oligo	41517649	41517908	.	-	.	ID=ENSMUSG00000028439.406;gene_id=ENSMUSG00000028439;gene_name=Fam219a;oligo_id=ENSMUSG00000028439.406;oligo_type=regular_oneexon;Parent=ENSMUSG00000028439.UTR
chr4	mm10	oligo	41517643	41517902	.	-	.	ID=ENSMUSG00000028439.407;gene_id=ENSMUSG00000028439;gene_name=Fam219a;oligo_id=ENSMUSG00000028439.407;oligo_type=regular_oneexon;Parent=ENSMUSG00000028439.UTR
chr4	mm10	oligo	41517637	41517896	.	-	.	ID=ENSMUSG00000028439.408;gene_id=ENSMUSG00000028439;gene_name=Fam219a;oligo_id=ENSMUSG00000028439.408;oligo_type=regular_oneexon;Parent=ENSMUSG00000028439.UTR
chr4	mm10	oligo	41517631	41517890	.	-	.	ID=ENSMUSG00000028439.409;gene_id=ENSMUSG00000028439;gene_name=Fam219a;oligo_id=ENSMUSG00000028439.409;oligo_type=regular_oneexon;Parent=ENSMUSG00000028439.UTR
chr4	mm10	oligo	41517625	41517884	.	-	.	ID=ENSMUSG00000028439.410;gene_id=ENSMUSG00000028439;gene_name=Fam219a;oligo_id=ENSMUSG00000028439.410;oligo_type=regular_oneexon;Parent=ENSMUSG00000028439.UTR
chr4	mm10	oligo	41517619	41517878	.	-	.	ID=ENSMUSG00000028439.411;gene_id=ENSMUSG00000028439;gene_name=Fam219a;oligo_id=ENSMUSG00000028439.411;oligo_type=regular_oneexon;Parent=ENSMUSG00000028439.UTR
chr4	mm10	oligo	41517613	41517872	.	-	.	ID=ENSMUSG00000028439.412;gene_id=ENSMUSG00000028439;gene_name=Fam219a;oligo_id=ENSMUSG00000028439.412;oligo_type=regular_oneexon;Parent=ENSMUSG00000028439.UTR
chr4	mm10	oligo	41517607	41517866	.	-	.	ID=ENSMUSG00000028439.413;gene_id=ENSMUSG00000028439;gene_name=Fam219a;oligo_id=ENSMUSG00000028439.413;oligo_type=regular_oneexon;Parent=ENSMUSG00000028439.UTR
chr4	mm10	oligo	41517601	41517860	.	-	.	ID=ENSMUSG00000028439.414;gene_id=ENSMUSG00000028439;gene_name=Fam219a;oligo_id=ENSMUSG00000028439.414;oligo_type=regular_oneexon;Parent=ENSMUSG00000028439.UTR
chr4	mm10	oligo	41517595	41517854	.	-	.	ID=ENSMUSG00000028439.415;gene_id=ENSMUSG00000028439;gene_name=Fam219a;oligo_id=ENSMUSG00000028439.415;oligo_type=regular_oneexon;Parent=ENSMUSG00000028439.UTR
chr4	mm10	UTR	154019777	154021608	.	+	.	gene_id=ENSMUSG00000029028;gene_name=Lrrc47;number_of_oligos=263;ID=ENSMUSG00000029028.UTR
chr4	mm10	oligo	154019777	154020036	.	+	.	ID=ENSMUSG00000029028.1;gene_id=ENSMUSG00000029028;gene_name=Lrrc47;oligo_id=ENSMUSG00000029028.1;oligo_type=regular_oneexon;Parent=ENSMUSG00000029028.UTR
chr4	mm10	oligo	154019783	154020042	.	+	.	ID=ENSMUSG00000029028.2;gene_id=ENSMUSG00000029028;gene_name=Lrrc47;oligo_id=ENSMUSG00000029028.2;oligo_type=regular_oneexon;Parent=ENSMUSG00000029028.UTR
chr4	mm10	oligo	154019789	154020048	.	+	.	ID=ENSMUSG00000029028.3;gene_id=ENSMUSG00000029028;gene_name=Lrrc47;oligo_id=ENSMUSG00000029028.3;oligo_type=regular_oneexon;Parent=ENSMUSG00000029028.UTR
chr4	mm10	oligo	154019795	154020054	.	+	.	ID=ENSMUSG00000029028.4;gene_id=ENSMUSG00000029028;gene_name=Lrrc47;oligo_id=ENSMUSG00000029028.4;oligo_type=regular_oneexon;Parent=ENSMUSG00000029028.UTR
chr4	mm10	oligo	154019801	154020060	.	+	.	ID=ENSMUSG00000029028.5;gene_id=ENSMUSG00000029028;gene_name=Lrrc47;oligo_id=ENSMUSG00000029028.5;oligo_type=regular_oneexon;Parent=ENSMUSG00000029028.UTR
chr4	mm10	oligo	154019807	154020066	.	+	.	ID=ENSMUSG00000029028.6;gene_id=ENSMUSG00000029028;gene_name=Lrrc47;oligo_id=ENSMUSG00000029028.6;oligo_type=regular_oneexon;Parent=ENSMUSG00000029028.UTR
chr4	mm10	oligo	154019813	154020072	.	+	.	ID=ENSMUSG00000029028.7;gene_id=ENSMUSG00000029028;gene_name=Lrrc47;oligo_id=ENSMUSG00000029028.7;oligo_type=regular_oneexon;Parent=ENSMUSG00000029028.UTR
chr4	mm10	oligo	154019819	154020078	.	+	.	ID=ENSMUSG00000029028.8;gene_id=ENSMUSG00000029028;gene_name=Lrrc47;oligo_id=ENSMUSG00000029028.8;oligo_type=regular_oneexon;Parent=ENSMUSG00000029028.UTR
chr4	mm10	oligo	154019825	154020084	.	+	.	ID=ENSMUSG00000029028.9;gene_id=ENSMUSG00000029028;gene_name=Lrrc47;oligo_id=ENSMUSG00000029028.9;oligo_type=regular_oneexon;Parent=ENSMUSG00000029028.UTR
chr4	mm10	oligo	154019831	154020090	.	+	.	ID=ENSMUSG00000029028.10;gene_id=ENSMUSG00000029028;gene_name=Lrrc47;oligo_id=ENSMUSG00000029028.10;oligo_type=regular_oneexon;Parent=ENSMUSG00000029028.UTR
chr4	mm10	oligo	154019837	154020096	.	+	.	ID=ENSMUSG00000029028.11;gene_id=ENSMUSG00000029028;gene_name=Lrrc47;oligo_id=ENSMUSG00000029028.11;oligo_type=regular_oneexon;Parent=ENSMUSG00000029028.UTR
chr4	mm10	oligo	154019843	154020102	.	+	.	ID=ENSMUSG00000029028.12;gene_id=ENSMUSG00000029028;gene_name=Lrrc47;oligo_id=ENSMUSG00000029028.12;oligo_type=regular_oneexon;Parent=ENSMUSG00000029028.UTR
chr4	mm10	oligo	154019849	154020108	.	+	.	ID=ENSMUSG00000029028.13;gene_id=ENSMUSG00000029028;gene_name=Lrrc47;oligo_id=ENSMUSG00000029028.13;oligo_type=regular_oneexon;Parent=ENSMUSG00000029028.UTR
chr4	mm10	oligo	154019855	154020114	.	+	.	ID=ENSMUSG00000029028.14;gene_id=ENSMUSG00000029028;gene_name=Lrrc47;oligo_id=ENSMUSG00000029028.14;oligo_type=regular_oneexon;Parent=ENSMUSG00000029028.UTR
chr4	mm10	oligo	154019861	154020120	.	+	.	ID=ENSMUSG00000029028.15;gene_id=ENSMUSG00000029028;gene_name=Lrrc47;oligo_id=ENSMUSG00000029028.15;oligo_type=regular_oneexon;Parent=ENSMUSG00000029028.UTR
chr4	mm10	oligo	154019867	154020126	.	+	.	ID=ENSMUSG00000029028.16;gene_id=ENSMUSG00000029028;gene_name=Lrrc47;oligo_id=ENSMUSG00000029028.16;oligo_type=regular_oneexon;Parent=ENSMUSG00000029028.UTR
chr4	mm10	oligo	154019873	154020132	.	+	.	ID=ENSMUSG00000029028.17;gene_id=ENSMUSG00000029028;gene_name=Lrrc47;oligo_id=ENSMUSG00000029028.17;oligo_type=regular_oneexon;Parent=ENSMUSG00000029028.UTR
chr4	mm10	oligo	154019879	154020138	.	+	.	ID=ENSMUSG00000029028.18;gene_id=ENSMUSG00000029028;gene_name=Lrrc47;oligo_id=ENSMUSG00000029028.18;oligo_type=regular_oneexon;Parent=ENSMUSG00000029028.UTR
chr4	mm10	oligo	154019885	154020144	.	+	.	ID=ENSMUSG00000029028.19;gene_id=ENSMUSG00000029028;gene_name=Lrrc47;oligo_id=ENSMUSG00000029028.19;oligo_type=regular_oneexon;Parent=ENSMUSG00000029028.UTR
chr4	mm10	oligo	154019891	154020150	.	+	.	ID=ENSMUSG00000029028.20;gene_id=ENSMUSG00000029028;gene_name=Lrrc47;oligo_id=ENSMUSG00000029028.20;oligo_type=regular_oneexon;Parent=ENSMUSG00000029028.UTR
chr4	mm10	oligo	154019897	154020156	.	+	.	ID=ENSMUSG00000029028.21;gene_id=ENSMUSG00000029028;gene_name=Lrrc47;oligo_id=ENSMUSG00000029028.21;oligo_type=regular_oneexon;Parent=ENSMUSG00000029028.UTR
chr4	mm10	oligo	154019903	154020162	.	+	.	ID=ENSMUSG00000029028.22;gene_id=ENSMUSG00000029028;gene_name=Lrrc47;oligo_id=ENSMUSG00000029028.22;oligo_type=regular_oneexon;Parent=ENSMUSG00000029028.UTR
chr4	mm10	oligo	154019909	154020168	.	+	.	ID=ENSMUSG00000029028.23;gene_id=ENSMUSG00000029028;gene_name=Lrrc47;oligo_id=ENSMUSG00000029028.23;oligo_type=regular_oneexon;Parent=ENSMUSG00000029028.UTR
chr4	mm10	oligo	154019915	154020174	.	+	.	ID=ENSMUSG00000029028.24;gene_id=ENSMUSG00000029028;gene_name=Lrrc47;oligo_id=ENSMUSG00000029028.24;oligo_type=regular_oneexon;Parent=ENSMUSG00000029028.UTR
chr4	mm10	oligo	154019921	154020180	.	+	.	ID=ENSMUSG00000029028.25;gene_id=ENSMUSG00000029028;gene_name=Lrrc47;oligo_id=ENSMUSG00000029028.25;oligo_type=regular_oneexon;Parent=ENSMUSG00000029028.UTR
chr4	mm10	oligo	154019927	154020186	.	+	.	ID=ENSMUSG00000029028.26;gene_id=ENSMUSG00000029028;gene_name=Lrrc47;oligo_id=ENSMUSG00000029028.26;oligo_type=regular_oneexon;Parent=ENSMUSG00000029028.UTR
chr4	mm10	oligo	154019933	154020192	.	+	.	ID=ENSMUSG00000029028.27;gene_id=ENSMUSG00000029028;gene_name=Lrrc47;oligo_id=ENSMUSG00000029028.27;oligo_type=regular_oneexon;Parent=ENSMUSG00000029028.UTR
chr4	mm10	oligo	154019939	154020198	.	+	.	ID=ENSMUSG00000029028.28;gene_id=ENSMUSG00000029028;gene_name=Lrrc47;oligo_id=ENSMUSG00000029028.28;oligo_type=regular_oneexon;Parent=ENSMUSG00000029028.UTR
chr4	mm10	oligo	154019945	154020204	.	+	.	ID=ENSMUSG00000029028.29;gene_id=ENSMUSG00000029028;gene_name=Lrrc47;oligo_id=ENSMUSG00000029028.29;oligo_type=regular_oneexon;Parent=ENSMUSG00000029028.UTR
chr4	mm10	oligo	154019951	154020210	.	+	.	ID=ENSMUSG00000029028.30;gene_id=ENSMUSG00000029028;gene_name=Lrrc47;oligo_id=ENSMUSG00000029028.30;oligo_type=regular_oneexon;Parent=ENSMUSG00000029028.UTR
chr4	mm10	oligo	154019957	154020216	.	+	.	ID=ENSMUSG00000029028.31;gene_id=ENSMUSG00000029028;gene_name=Lrrc47;oligo_id=ENSMUSG00000029028.31;oligo_type=regular_oneexon;Parent=ENSMUSG00000029028.UTR
chr4	mm10	oligo	154019963	154020222	.	+	.	ID=ENSMUSG00000029028.32;gene_id=ENSMUSG00000029028;gene_name=Lrrc47;oligo_id=ENSMUSG00000029028.32;oligo_type=regular_oneexon;Parent=ENSMUSG00000029028.UTR
chr4	mm10	oligo	154019969	154020228	.	+	.	ID=ENSMUSG00000029028.33;gene_id=ENSMUSG00000029028;gene_name=Lrrc47;oligo_id=ENSMUSG00000029028.33;oligo_type=regular_oneexon;Parent=ENSMUSG00000029028.UTR
chr4	mm10	oligo	154019975	154020234	.	+	.	ID=ENSMUSG00000029028.34;gene_id=ENSMUSG00000029028;gene_name=Lrrc47;oligo_id=ENSMUSG00000029028.34;oligo_type=regular_oneexon;Parent=ENSMUSG00000029028.UTR
chr4	mm10	oligo	154019981	154020240	.	+	.	ID=ENSMUSG00000029028.35;gene_id=ENSMUSG00000029028;gene_name=Lrrc47;oligo_id=ENSMUSG00000029028.35;oligo_type=regular_oneexon;Parent=ENSMUSG00000029028.UTR
chr4	mm10	oligo	154019987	154020246	.	+	.	ID=ENSMUSG00000029028.36;gene_id=ENSMUSG00000029028;gene_name=Lrrc47;oligo_id=ENSMUSG00000029028.36;oligo_type=regular_oneexon;Parent=ENSMUSG00000029028.UTR
chr4	mm10	oligo	154019993	154020252	.	+	.	ID=ENSMUSG00000029028.37;gene_id=ENSMUSG00000029028;gene_name=Lrrc47;oligo_id=ENSMUSG00000029028.37;oligo_type=regular_oneexon;Parent=ENSMUSG00000029028.UTR
chr4	mm10	oligo	154019999	154020258	.	+	.	ID=ENSMUSG00000029028.38;gene_id=ENSMUSG00000029028;gene_name=Lrrc47;oligo_id=ENSMUSG00000029028.38;oligo_type=regular_oneexon;Parent=ENSMUSG00000029028.UTR
chr4	mm10	oligo	154020005	154020264	.	+	.	ID=ENSMUSG00000029028.39;gene_id=ENSMUSG00000029028;gene_name=Lrrc47;oligo_id=ENSMUSG00000029028.39;oligo_type=regular_oneexon;Parent=ENSMUSG00000029028.UTR
chr4	mm10	oligo	154020011	154020270	.	+	.	ID=ENSMUSG00000029028.40;gene_id=ENSMUSG00000029028;gene_name=Lrrc47;oligo_id=ENSMUSG00000029028.40;oligo_type=regular_oneexon;Parent=ENSMUSG00000029028.UTR
chr4	mm10	oligo	154020017	154020276	.	+	.	ID=ENSMUSG00000029028.41;gene_id=ENSMUSG00000029028;gene_name=Lrrc47;oligo_id=ENSMUSG00000029028.41;oligo_type=regular_oneexon;Parent=ENSMUSG00000029028.UTR
chr4	mm10	oligo	154020023	154020282	.	+	.	ID=ENSMUSG00000029028.42;gene_id=ENSMUSG00000029028;gene_name=Lrrc47;oligo_id=ENSMUSG00000029028.42;oligo_type=regular_oneexon;Parent=ENSMUSG00000029028.UTR
chr4	mm10	oligo	154020029	154020288	.	+	.	ID=ENSMUSG00000029028.43;gene_id=ENSMUSG00000029028;gene_name=Lrrc47;oligo_id=ENSMUSG00000029028.43;oligo_type=regular_oneexon;Parent=ENSMUSG00000029028.UTR
chr4	mm10	oligo	154020035	154020294	.	+	.	ID=ENSMUSG00000029028.44;gene_id=ENSMUSG00000029028;gene_name=Lrrc47;oligo_id=ENSMUSG00000029028.44;oligo_type=regular_oneexon;Parent=ENSMUSG00000029028.UTR
chr4	mm10	oligo	154020041	154020300	.	+	.	ID=ENSMUSG00000029028.45;gene_id=ENSMUSG00000029028;gene_name=Lrrc47;oligo_id=ENSMUSG00000029028.45;oligo_type=regular_oneexon;Parent=ENSMUSG00000029028.UTR
chr4	mm10	oligo	154020047	154020306	.	+	.	ID=ENSMUSG00000029028.46;gene_id=ENSMUSG00000029028;gene_name=Lrrc47;oligo_id=ENSMUSG00000029028.46;oligo_type=regular_oneexon;Parent=ENSMUSG00000029028.UTR
chr4	mm10	oligo	154020053	154020312	.	+	.	ID=ENSMUSG00000029028.47;gene_id=ENSMUSG00000029028;gene_name=Lrrc47;oligo_id=ENSMUSG00000029028.47;oligo_type=regular_oneexon;Parent=ENSMUSG00000029028.UTR
chr4	mm10	oligo	154020059	154020318	.	+	.	ID=ENSMUSG00000029028.48;gene_id=ENSMUSG00000029028;gene_name=Lrrc47;oligo_id=ENSMUSG00000029028.48;oligo_type=regular_oneexon;Parent=ENSMUSG00000029028.UTR
chr4	mm10	oligo	154020065	154020324	.	+	.	ID=ENSMUSG00000029028.49;gene_id=ENSMUSG00000029028;gene_name=Lrrc47;oligo_id=ENSMUSG00000029028.49;oligo_type=regular_oneexon;Parent=ENSMUSG00000029028.UTR
chr4	mm10	oligo	154020071	154020330	.	+	.	ID=ENSMUSG00000029028.50;gene_id=ENSMUSG00000029028;gene_name=Lrrc47;oligo_id=ENSMUSG00000029028.50;oligo_type=regular_oneexon;Parent=ENSMUSG00000029028.UTR
chr4	mm10	oligo	154020077	154020336	.	+	.	ID=ENSMUSG00000029028.51;gene_id=ENSMUSG00000029028;gene_name=Lrrc47;oligo_id=ENSMUSG00000029028.51;oligo_type=regular_oneexon;Parent=ENSMUSG00000029028.UTR
chr4	mm10	oligo	154020083	154020342	.	+	.	ID=ENSMUSG00000029028.52;gene_id=ENSMUSG00000029028;gene_name=Lrrc47;oligo_id=ENSMUSG00000029028.52;oligo_type=regular_oneexon;Parent=ENSMUSG00000029028.UTR
chr4	mm10	oligo	154020089	154020348	.	+	.	ID=ENSMUSG00000029028.53;gene_id=ENSMUSG00000029028;gene_name=Lrrc47;oligo_id=ENSMUSG00000029028.53;oligo_type=regular_oneexon;Parent=ENSMUSG00000029028.UTR
chr4	mm10	oligo	154020095	154020354	.	+	.	ID=ENSMUSG00000029028.54;gene_id=ENSMUSG00000029028;gene_name=Lrrc47;oligo_id=ENSMUSG00000029028.54;oligo_type=regular_oneexon;Parent=ENSMUSG00000029028.UTR
chr4	mm10	oligo	154020101	154020360	.	+	.	ID=ENSMUSG00000029028.55;gene_id=ENSMUSG00000029028;gene_name=Lrrc47;oligo_id=ENSMUSG00000029028.55;oligo_type=regular_oneexon;Parent=ENSMUSG00000029028.UTR
chr4	mm10	oligo	154020107	154020366	.	+	.	ID=ENSMUSG00000029028.56;gene_id=ENSMUSG00000029028;gene_name=Lrrc47;oligo_id=ENSMUSG00000029028.56;oligo_type=regular_oneexon;Parent=ENSMUSG00000029028.UTR
chr4	mm10	oligo	154020113	154020372	.	+	.	ID=ENSMUSG00000029028.57;gene_id=ENSMUSG00000029028;gene_name=Lrrc47;oligo_id=ENSMUSG00000029028.57;oligo_type=regular_oneexon;Parent=ENSMUSG00000029028.UTR
chr4	mm10	oligo	154020119	154020378	.	+	.	ID=ENSMUSG00000029028.58;gene_id=ENSMUSG00000029028;gene_name=Lrrc47;oligo_id=ENSMUSG00000029028.58;oligo_type=regular_oneexon;Parent=ENSMUSG00000029028.UTR
chr4	mm10	oligo	154020125	154020384	.	+	.	ID=ENSMUSG00000029028.59;gene_id=ENSMUSG00000029028;gene_name=Lrrc47;oligo_id=ENSMUSG00000029028.59;oligo_type=regular_oneexon;Parent=ENSMUSG00000029028.UTR
chr4	mm10	oligo	154020131	154020390	.	+	.	ID=ENSMUSG00000029028.60;gene_id=ENSMUSG00000029028;gene_name=Lrrc47;oligo_id=ENSMUSG00000029028.60;oligo_type=regular_oneexon;Parent=ENSMUSG00000029028.UTR
chr4	mm10	oligo	154020137	154020396	.	+	.	ID=ENSMUSG00000029028.61;gene_id=ENSMUSG00000029028;gene_name=Lrrc47;oligo_id=ENSMUSG00000029028.61;oligo_type=regular_oneexon;Parent=ENSMUSG00000029028.UTR
chr4	mm10	oligo	154020143	154020402	.	+	.	ID=ENSMUSG00000029028.62;gene_id=ENSMUSG00000029028;gene_name=Lrrc47;oligo_id=ENSMUSG00000029028.62;oligo_type=regular_oneexon;Parent=ENSMUSG00000029028.UTR
chr4	mm10	oligo	154020149	154020408	.	+	.	ID=ENSMUSG00000029028.63;gene_id=ENSMUSG00000029028;gene_name=Lrrc47;oligo_id=ENSMUSG00000029028.63;oligo_type=regular_oneexon;Parent=ENSMUSG00000029028.UTR
chr4	mm10	oligo	154020155	154020414	.	+	.	ID=ENSMUSG00000029028.64;gene_id=ENSMUSG00000029028;gene_name=Lrrc47;oligo_id=ENSMUSG00000029028.64;oligo_type=regular_oneexon;Parent=ENSMUSG00000029028.UTR
chr4	mm10	oligo	154020161	154020420	.	+	.	ID=ENSMUSG00000029028.65;gene_id=ENSMUSG00000029028;gene_name=Lrrc47;oligo_id=ENSMUSG00000029028.65;oligo_type=regular_oneexon;Parent=ENSMUSG00000029028.UTR
chr4	mm10	oligo	154020167	154020426	.	+	.	ID=ENSMUSG00000029028.66;gene_id=ENSMUSG00000029028;gene_name=Lrrc47;oligo_id=ENSMUSG00000029028.66;oligo_type=regular_oneexon;Parent=ENSMUSG00000029028.UTR
chr4	mm10	oligo	154020173	154020432	.	+	.	ID=ENSMUSG00000029028.67;gene_id=ENSMUSG00000029028;gene_name=Lrrc47;oligo_id=ENSMUSG00000029028.67;oligo_type=regular_oneexon;Parent=ENSMUSG00000029028.UTR
chr4	mm10	oligo	154020179	154020438	.	+	.	ID=ENSMUSG00000029028.68;gene_id=ENSMUSG00000029028;gene_name=Lrrc47;oligo_id=ENSMUSG00000029028.68;oligo_type=regular_oneexon;Parent=ENSMUSG00000029028.UTR
chr4	mm10	oligo	154020185	154020444	.	+	.	ID=ENSMUSG00000029028.69;gene_id=ENSMUSG00000029028;gene_name=Lrrc47;oligo_id=ENSMUSG00000029028.69;oligo_type=regular_oneexon;Parent=ENSMUSG00000029028.UTR
chr4	mm10	oligo	154020191	154020450	.	+	.	ID=ENSMUSG00000029028.70;gene_id=ENSMUSG00000029028;gene_name=Lrrc47;oligo_id=ENSMUSG00000029028.70;oligo_type=regular_oneexon;Parent=ENSMUSG00000029028.UTR
chr4	mm10	oligo	154020197	154020456	.	+	.	ID=ENSMUSG00000029028.71;gene_id=ENSMUSG00000029028;gene_name=Lrrc47;oligo_id=ENSMUSG00000029028.71;oligo_type=regular_oneexon;Parent=ENSMUSG00000029028.UTR
chr4	mm10	oligo	154020203	154020462	.	+	.	ID=ENSMUSG00000029028.72;gene_id=ENSMUSG00000029028;gene_name=Lrrc47;oligo_id=ENSMUSG00000029028.72;oligo_type=regular_oneexon;Parent=ENSMUSG00000029028.UTR
chr4	mm10	oligo	154020209	154020468	.	+	.	ID=ENSMUSG00000029028.73;gene_id=ENSMUSG00000029028;gene_name=Lrrc47;oligo_id=ENSMUSG00000029028.73;oligo_type=regular_oneexon;Parent=ENSMUSG00000029028.UTR
chr4	mm10	oligo	154020215	154020474	.	+	.	ID=ENSMUSG00000029028.74;gene_id=ENSMUSG00000029028;gene_name=Lrrc47;oligo_id=ENSMUSG00000029028.74;oligo_type=regular_oneexon;Parent=ENSMUSG00000029028.UTR
chr4	mm10	oligo	154020221	154020480	.	+	.	ID=ENSMUSG00000029028.75;gene_id=ENSMUSG00000029028;gene_name=Lrrc47;oligo_id=ENSMUSG00000029028.75;oligo_type=regular_oneexon;Parent=ENSMUSG00000029028.UTR
chr4	mm10	oligo	154020227	154020486	.	+	.	ID=ENSMUSG00000029028.76;gene_id=ENSMUSG00000029028;gene_name=Lrrc47;oligo_id=ENSMUSG00000029028.76;oligo_type=regular_oneexon;Parent=ENSMUSG00000029028.UTR
chr4	mm10	oligo	154020233	154020492	.	+	.	ID=ENSMUSG00000029028.77;gene_id=ENSMUSG00000029028;gene_name=Lrrc47;oligo_id=ENSMUSG00000029028.77;oligo_type=regular_oneexon;Parent=ENSMUSG00000029028.UTR
chr4	mm10	oligo	154020239	154020498	.	+	.	ID=ENSMUSG00000029028.78;gene_id=ENSMUSG00000029028;gene_name=Lrrc47;oligo_id=ENSMUSG00000029028.78;oligo_type=regular_oneexon;Parent=ENSMUSG00000029028.UTR
chr4	mm10	oligo	154020245	154020504	.	+	.	ID=ENSMUSG00000029028.79;gene_id=ENSMUSG00000029028;gene_name=Lrrc47;oligo_id=ENSMUSG00000029028.79;oligo_type=regular_oneexon;Parent=ENSMUSG00000029028.UTR
chr4	mm10	oligo	154020251	154020510	.	+	.	ID=ENSMUSG00000029028.80;gene_id=ENSMUSG00000029028;gene_name=Lrrc47;oligo_id=ENSMUSG00000029028.80;oligo_type=regular_oneexon;Parent=ENSMUSG00000029028.UTR
chr4	mm10	oligo	154020257	154020516	.	+	.	ID=ENSMUSG00000029028.81;gene_id=ENSMUSG00000029028;gene_name=Lrrc47;oligo_id=ENSMUSG00000029028.81;oligo_type=regular_oneexon;Parent=ENSMUSG00000029028.UTR
chr4	mm10	oligo	154020263	154020522	.	+	.	ID=ENSMUSG00000029028.82;gene_id=ENSMUSG00000029028;gene_name=Lrrc47;oligo_id=ENSMUSG00000029028.82;oligo_type=regular_oneexon;Parent=ENSMUSG00000029028.UTR
chr4	mm10	oligo	154020269	154020528	.	+	.	ID=ENSMUSG00000029028.83;gene_id=ENSMUSG00000029028;gene_name=Lrrc47;oligo_id=ENSMUSG00000029028.83;oligo_type=regular_oneexon;Parent=ENSMUSG00000029028.UTR
chr4	mm10	oligo	154020275	154020534	.	+	.	ID=ENSMUSG00000029028.84;gene_id=ENSMUSG00000029028;gene_name=Lrrc47;oligo_id=ENSMUSG00000029028.84;oligo_type=regular_oneexon;Parent=ENSMUSG00000029028.UTR
chr4	mm10	oligo	154020281	154020540	.	+	.	ID=ENSMUSG00000029028.85;gene_id=ENSMUSG00000029028;gene_name=Lrrc47;oligo_id=ENSMUSG00000029028.85;oligo_type=regular_oneexon;Parent=ENSMUSG00000029028.UTR
chr4	mm10	oligo	154020287	154020546	.	+	.	ID=ENSMUSG00000029028.86;gene_id=ENSMUSG00000029028;gene_name=Lrrc47;oligo_id=ENSMUSG00000029028.86;oligo_type=regular_oneexon;Parent=ENSMUSG00000029028.UTR
chr4	mm10	oligo	154020293	154020552	.	+	.	ID=ENSMUSG00000029028.87;gene_id=ENSMUSG00000029028;gene_name=Lrrc47;oligo_id=ENSMUSG00000029028.87;oligo_type=regular_oneexon;Parent=ENSMUSG00000029028.UTR
chr4	mm10	oligo	154020299	154020558	.	+	.	ID=ENSMUSG00000029028.88;gene_id=ENSMUSG00000029028;gene_name=Lrrc47;oligo_id=ENSMUSG00000029028.88;oligo_type=regular_oneexon;Parent=ENSMUSG00000029028.UTR
chr4	mm10	oligo	154020305	154020564	.	+	.	ID=ENSMUSG00000029028.89;gene_id=ENSMUSG00000029028;gene_name=Lrrc47;oligo_id=ENSMUSG00000029028.89;oligo_type=regular_oneexon;Parent=ENSMUSG00000029028.UTR
chr4	mm10	oligo	154020311	154020570	.	+	.	ID=ENSMUSG00000029028.90;gene_id=ENSMUSG00000029028;gene_name=Lrrc47;oligo_id=ENSMUSG00000029028.90;oligo_type=regular_oneexon;Parent=ENSMUSG00000029028.UTR
chr4	mm10	oligo	154020317	154020576	.	+	.	ID=ENSMUSG00000029028.91;gene_id=ENSMUSG00000029028;gene_name=Lrrc47;oligo_id=ENSMUSG00000029028.91;oligo_type=regular_oneexon;Parent=ENSMUSG00000029028.UTR
chr4	mm10	oligo	154020323	154020582	.	+	.	ID=ENSMUSG00000029028.92;gene_id=ENSMUSG00000029028;gene_name=Lrrc47;oligo_id=ENSMUSG00000029028.92;oligo_type=regular_oneexon;Parent=ENSMUSG00000029028.UTR
chr4	mm10	oligo	154020329	154020588	.	+	.	ID=ENSMUSG00000029028.93;gene_id=ENSMUSG00000029028;gene_name=Lrrc47;oligo_id=ENSMUSG00000029028.93;oligo_type=regular_oneexon;Parent=ENSMUSG00000029028.UTR
chr4	mm10	oligo	154020335	154020594	.	+	.	ID=ENSMUSG00000029028.94;gene_id=ENSMUSG00000029028;gene_name=Lrrc47;oligo_id=ENSMUSG00000029028.94;oligo_type=regular_oneexon;Parent=ENSMUSG00000029028.UTR
chr4	mm10	oligo	154020341	154020600	.	+	.	ID=ENSMUSG00000029028.95;gene_id=ENSMUSG00000029028;gene_name=Lrrc47;oligo_id=ENSMUSG00000029028.95;oligo_type=regular_oneexon;Parent=ENSMUSG00000029028.UTR
chr4	mm10	oligo	154020347	154020606	.	+	.	ID=ENSMUSG00000029028.96;gene_id=ENSMUSG00000029028;gene_name=Lrrc47;oligo_id=ENSMUSG00000029028.96;oligo_type=regular_oneexon;Parent=ENSMUSG00000029028.UTR
chr4	mm10	oligo	154020353	154020612	.	+	.	ID=ENSMUSG00000029028.97;gene_id=ENSMUSG00000029028;gene_name=Lrrc47;oligo_id=ENSMUSG00000029028.97;oligo_type=regular_oneexon;Parent=ENSMUSG00000029028.UTR
chr4	mm10	oligo	154020359	154020618	.	+	.	ID=ENSMUSG00000029028.98;gene_id=ENSMUSG00000029028;gene_name=Lrrc47;oligo_id=ENSMUSG00000029028.98;oligo_type=regular_oneexon;Parent=ENSMUSG00000029028.UTR
chr4	mm10	oligo	154020365	154020624	.	+	.	ID=ENSMUSG00000029028.99;gene_id=ENSMUSG00000029028;gene_name=Lrrc47;oligo_id=ENSMUSG00000029028.99;oligo_type=regular_oneexon;Parent=ENSMUSG00000029028.UTR
chr4	mm10	oligo	154020371	154020630	.	+	.	ID=ENSMUSG00000029028.100;gene_id=ENSMUSG00000029028;gene_name=Lrrc47;oligo_id=ENSMUSG00000029028.100;oligo_type=regular_oneexon;Parent=ENSMUSG00000029028.UTR
chr4	mm10	oligo	154020377	154020636	.	+	.	ID=ENSMUSG00000029028.101;gene_id=ENSMUSG00000029028;gene_name=Lrrc47;oligo_id=ENSMUSG00000029028.101;oligo_type=regular_oneexon;Parent=ENSMUSG00000029028.UTR
chr4	mm10	oligo	154020383	154020642	.	+	.	ID=ENSMUSG00000029028.102;gene_id=ENSMUSG00000029028;gene_name=Lrrc47;oligo_id=ENSMUSG00000029028.102;oligo_type=regular_oneexon;Parent=ENSMUSG00000029028.UTR
chr4	mm10	oligo	154020389	154020648	.	+	.	ID=ENSMUSG00000029028.103;gene_id=ENSMUSG00000029028;gene_name=Lrrc47;oligo_id=ENSMUSG00000029028.103;oligo_type=regular_oneexon;Parent=ENSMUSG00000029028.UTR
chr4	mm10	oligo	154020395	154020654	.	+	.	ID=ENSMUSG00000029028.104;gene_id=ENSMUSG00000029028;gene_name=Lrrc47;oligo_id=ENSMUSG00000029028.104;oligo_type=regular_oneexon;Parent=ENSMUSG00000029028.UTR
chr4	mm10	oligo	154020401	154020660	.	+	.	ID=ENSMUSG00000029028.105;gene_id=ENSMUSG00000029028;gene_name=Lrrc47;oligo_id=ENSMUSG00000029028.105;oligo_type=regular_oneexon;Parent=ENSMUSG00000029028.UTR
chr4	mm10	oligo	154020407	154020666	.	+	.	ID=ENSMUSG00000029028.106;gene_id=ENSMUSG00000029028;gene_name=Lrrc47;oligo_id=ENSMUSG00000029028.106;oligo_type=regular_oneexon;Parent=ENSMUSG00000029028.UTR
chr4	mm10	oligo	154020413	154020672	.	+	.	ID=ENSMUSG00000029028.107;gene_id=ENSMUSG00000029028;gene_name=Lrrc47;oligo_id=ENSMUSG00000029028.107;oligo_type=regular_oneexon;Parent=ENSMUSG00000029028.UTR
chr4	mm10	oligo	154020419	154020678	.	+	.	ID=ENSMUSG00000029028.108;gene_id=ENSMUSG00000029028;gene_name=Lrrc47;oligo_id=ENSMUSG00000029028.108;oligo_type=regular_oneexon;Parent=ENSMUSG00000029028.UTR
chr4	mm10	oligo	154020425	154020684	.	+	.	ID=ENSMUSG00000029028.109;gene_id=ENSMUSG00000029028;gene_name=Lrrc47;oligo_id=ENSMUSG00000029028.109;oligo_type=regular_oneexon;Parent=ENSMUSG00000029028.UTR
chr4	mm10	oligo	154020431	154020690	.	+	.	ID=ENSMUSG00000029028.110;gene_id=ENSMUSG00000029028;gene_name=Lrrc47;oligo_id=ENSMUSG00000029028.110;oligo_type=regular_oneexon;Parent=ENSMUSG00000029028.UTR
chr4	mm10	oligo	154020437	154020696	.	+	.	ID=ENSMUSG00000029028.111;gene_id=ENSMUSG00000029028;gene_name=Lrrc47;oligo_id=ENSMUSG00000029028.111;oligo_type=regular_oneexon;Parent=ENSMUSG00000029028.UTR
chr4	mm10	oligo	154020443	154020702	.	+	.	ID=ENSMUSG00000029028.112;gene_id=ENSMUSG00000029028;gene_name=Lrrc47;oligo_id=ENSMUSG00000029028.112;oligo_type=regular_oneexon;Parent=ENSMUSG00000029028.UTR
chr4	mm10	oligo	154020449	154020708	.	+	.	ID=ENSMUSG00000029028.113;gene_id=ENSMUSG00000029028;gene_name=Lrrc47;oligo_id=ENSMUSG00000029028.113;oligo_type=regular_oneexon;Parent=ENSMUSG00000029028.UTR
chr4	mm10	oligo	154020455	154020714	.	+	.	ID=ENSMUSG00000029028.114;gene_id=ENSMUSG00000029028;gene_name=Lrrc47;oligo_id=ENSMUSG00000029028.114;oligo_type=regular_oneexon;Parent=ENSMUSG00000029028.UTR
chr4	mm10	oligo	154020461	154020720	.	+	.	ID=ENSMUSG00000029028.115;gene_id=ENSMUSG00000029028;gene_name=Lrrc47;oligo_id=ENSMUSG00000029028.115;oligo_type=regular_oneexon;Parent=ENSMUSG00000029028.UTR
chr4	mm10	oligo	154020467	154020726	.	+	.	ID=ENSMUSG00000029028.116;gene_id=ENSMUSG00000029028;gene_name=Lrrc47;oligo_id=ENSMUSG00000029028.116;oligo_type=regular_oneexon;Parent=ENSMUSG00000029028.UTR
chr4	mm10	oligo	154020473	154020732	.	+	.	ID=ENSMUSG00000029028.117;gene_id=ENSMUSG00000029028;gene_name=Lrrc47;oligo_id=ENSMUSG00000029028.117;oligo_type=regular_oneexon;Parent=ENSMUSG00000029028.UTR
chr4	mm10	oligo	154020479	154020738	.	+	.	ID=ENSMUSG00000029028.118;gene_id=ENSMUSG00000029028;gene_name=Lrrc47;oligo_id=ENSMUSG00000029028.118;oligo_type=regular_oneexon;Parent=ENSMUSG00000029028.UTR
chr4	mm10	oligo	154020485	154020744	.	+	.	ID=ENSMUSG00000029028.119;gene_id=ENSMUSG00000029028;gene_name=Lrrc47;oligo_id=ENSMUSG00000029028.119;oligo_type=regular_oneexon;Parent=ENSMUSG00000029028.UTR
chr4	mm10	oligo	154020491	154020750	.	+	.	ID=ENSMUSG00000029028.120;gene_id=ENSMUSG00000029028;gene_name=Lrrc47;oligo_id=ENSMUSG00000029028.120;oligo_type=regular_oneexon;Parent=ENSMUSG00000029028.UTR
chr4	mm10	oligo	154020497	154020756	.	+	.	ID=ENSMUSG00000029028.121;gene_id=ENSMUSG00000029028;gene_name=Lrrc47;oligo_id=ENSMUSG00000029028.121;oligo_type=regular_oneexon;Parent=ENSMUSG00000029028.UTR
chr4	mm10	oligo	154020503	154020762	.	+	.	ID=ENSMUSG00000029028.122;gene_id=ENSMUSG00000029028;gene_name=Lrrc47;oligo_id=ENSMUSG00000029028.122;oligo_type=regular_oneexon;Parent=ENSMUSG00000029028.UTR
chr4	mm10	oligo	154020509	154020768	.	+	.	ID=ENSMUSG00000029028.123;gene_id=ENSMUSG00000029028;gene_name=Lrrc47;oligo_id=ENSMUSG00000029028.123;oligo_type=regular_oneexon;Parent=ENSMUSG00000029028.UTR
chr4	mm10	oligo	154020515	154020774	.	+	.	ID=ENSMUSG00000029028.124;gene_id=ENSMUSG00000029028;gene_name=Lrrc47;oligo_id=ENSMUSG00000029028.124;oligo_type=regular_oneexon;Parent=ENSMUSG00000029028.UTR
chr4	mm10	oligo	154020521	154020780	.	+	.	ID=ENSMUSG00000029028.125;gene_id=ENSMUSG00000029028;gene_name=Lrrc47;oligo_id=ENSMUSG00000029028.125;oligo_type=regular_oneexon;Parent=ENSMUSG00000029028.UTR
chr4	mm10	oligo	154020527	154020786	.	+	.	ID=ENSMUSG00000029028.126;gene_id=ENSMUSG00000029028;gene_name=Lrrc47;oligo_id=ENSMUSG00000029028.126;oligo_type=regular_oneexon;Parent=ENSMUSG00000029028.UTR
chr4	mm10	oligo	154020533	154020792	.	+	.	ID=ENSMUSG00000029028.127;gene_id=ENSMUSG00000029028;gene_name=Lrrc47;oligo_id=ENSMUSG00000029028.127;oligo_type=regular_oneexon;Parent=ENSMUSG00000029028.UTR
chr4	mm10	oligo	154020539	154020798	.	+	.	ID=ENSMUSG00000029028.128;gene_id=ENSMUSG00000029028;gene_name=Lrrc47;oligo_id=ENSMUSG00000029028.128;oligo_type=regular_oneexon;Parent=ENSMUSG00000029028.UTR
chr4	mm10	oligo	154020545	154020804	.	+	.	ID=ENSMUSG00000029028.129;gene_id=ENSMUSG00000029028;gene_name=Lrrc47;oligo_id=ENSMUSG00000029028.129;oligo_type=regular_oneexon;Parent=ENSMUSG00000029028.UTR
chr4	mm10	oligo	154020551	154020810	.	+	.	ID=ENSMUSG00000029028.130;gene_id=ENSMUSG00000029028;gene_name=Lrrc47;oligo_id=ENSMUSG00000029028.130;oligo_type=regular_oneexon;Parent=ENSMUSG00000029028.UTR
chr4	mm10	oligo	154020557	154020816	.	+	.	ID=ENSMUSG00000029028.131;gene_id=ENSMUSG00000029028;gene_name=Lrrc47;oligo_id=ENSMUSG00000029028.131;oligo_type=regular_oneexon;Parent=ENSMUSG00000029028.UTR
chr4	mm10	oligo	154020563	154020822	.	+	.	ID=ENSMUSG00000029028.132;gene_id=ENSMUSG00000029028;gene_name=Lrrc47;oligo_id=ENSMUSG00000029028.132;oligo_type=regular_oneexon;Parent=ENSMUSG00000029028.UTR
chr4	mm10	oligo	154020569	154020828	.	+	.	ID=ENSMUSG00000029028.133;gene_id=ENSMUSG00000029028;gene_name=Lrrc47;oligo_id=ENSMUSG00000029028.133;oligo_type=regular_oneexon;Parent=ENSMUSG00000029028.UTR
chr4	mm10	oligo	154020575	154020834	.	+	.	ID=ENSMUSG00000029028.134;gene_id=ENSMUSG00000029028;gene_name=Lrrc47;oligo_id=ENSMUSG00000029028.134;oligo_type=regular_oneexon;Parent=ENSMUSG00000029028.UTR
chr4	mm10	oligo	154020581	154020840	.	+	.	ID=ENSMUSG00000029028.135;gene_id=ENSMUSG00000029028;gene_name=Lrrc47;oligo_id=ENSMUSG00000029028.135;oligo_type=regular_oneexon;Parent=ENSMUSG00000029028.UTR
chr4	mm10	oligo	154020587	154020846	.	+	.	ID=ENSMUSG00000029028.136;gene_id=ENSMUSG00000029028;gene_name=Lrrc47;oligo_id=ENSMUSG00000029028.136;oligo_type=regular_oneexon;Parent=ENSMUSG00000029028.UTR
chr4	mm10	oligo	154020593	154020852	.	+	.	ID=ENSMUSG00000029028.137;gene_id=ENSMUSG00000029028;gene_name=Lrrc47;oligo_id=ENSMUSG00000029028.137;oligo_type=regular_oneexon;Parent=ENSMUSG00000029028.UTR
chr4	mm10	oligo	154020599	154020858	.	+	.	ID=ENSMUSG00000029028.138;gene_id=ENSMUSG00000029028;gene_name=Lrrc47;oligo_id=ENSMUSG00000029028.138;oligo_type=regular_oneexon;Parent=ENSMUSG00000029028.UTR
chr4	mm10	oligo	154020605	154020864	.	+	.	ID=ENSMUSG00000029028.139;gene_id=ENSMUSG00000029028;gene_name=Lrrc47;oligo_id=ENSMUSG00000029028.139;oligo_type=regular_oneexon;Parent=ENSMUSG00000029028.UTR
chr4	mm10	oligo	154020611	154020870	.	+	.	ID=ENSMUSG00000029028.140;gene_id=ENSMUSG00000029028;gene_name=Lrrc47;oligo_id=ENSMUSG00000029028.140;oligo_type=regular_oneexon;Parent=ENSMUSG00000029028.UTR
chr4	mm10	oligo	154020617	154020876	.	+	.	ID=ENSMUSG00000029028.141;gene_id=ENSMUSG00000029028;gene_name=Lrrc47;oligo_id=ENSMUSG00000029028.141;oligo_type=regular_oneexon;Parent=ENSMUSG00000029028.UTR
chr4	mm10	oligo	154020623	154020882	.	+	.	ID=ENSMUSG00000029028.142;gene_id=ENSMUSG00000029028;gene_name=Lrrc47;oligo_id=ENSMUSG00000029028.142;oligo_type=regular_oneexon;Parent=ENSMUSG00000029028.UTR
chr4	mm10	oligo	154020629	154020888	.	+	.	ID=ENSMUSG00000029028.143;gene_id=ENSMUSG00000029028;gene_name=Lrrc47;oligo_id=ENSMUSG00000029028.143;oligo_type=regular_oneexon;Parent=ENSMUSG00000029028.UTR
chr4	mm10	oligo	154020635	154020894	.	+	.	ID=ENSMUSG00000029028.144;gene_id=ENSMUSG00000029028;gene_name=Lrrc47;oligo_id=ENSMUSG00000029028.144;oligo_type=regular_oneexon;Parent=ENSMUSG00000029028.UTR
chr4	mm10	oligo	154020641	154020900	.	+	.	ID=ENSMUSG00000029028.145;gene_id=ENSMUSG00000029028;gene_name=Lrrc47;oligo_id=ENSMUSG00000029028.145;oligo_type=regular_oneexon;Parent=ENSMUSG00000029028.UTR
chr4	mm10	oligo	154020647	154020906	.	+	.	ID=ENSMUSG00000029028.146;gene_id=ENSMUSG00000029028;gene_name=Lrrc47;oligo_id=ENSMUSG00000029028.146;oligo_type=regular_oneexon;Parent=ENSMUSG00000029028.UTR
chr4	mm10	oligo	154020653	154020912	.	+	.	ID=ENSMUSG00000029028.147;gene_id=ENSMUSG00000029028;gene_name=Lrrc47;oligo_id=ENSMUSG00000029028.147;oligo_type=regular_oneexon;Parent=ENSMUSG00000029028.UTR
chr4	mm10	oligo	154020659	154020918	.	+	.	ID=ENSMUSG00000029028.148;gene_id=ENSMUSG00000029028;gene_name=Lrrc47;oligo_id=ENSMUSG00000029028.148;oligo_type=regular_oneexon;Parent=ENSMUSG00000029028.UTR
chr4	mm10	oligo	154020665	154020924	.	+	.	ID=ENSMUSG00000029028.149;gene_id=ENSMUSG00000029028;gene_name=Lrrc47;oligo_id=ENSMUSG00000029028.149;oligo_type=regular_oneexon;Parent=ENSMUSG00000029028.UTR
chr4	mm10	oligo	154020671	154020930	.	+	.	ID=ENSMUSG00000029028.150;gene_id=ENSMUSG00000029028;gene_name=Lrrc47;oligo_id=ENSMUSG00000029028.150;oligo_type=regular_oneexon;Parent=ENSMUSG00000029028.UTR
chr4	mm10	oligo	154020677	154020936	.	+	.	ID=ENSMUSG00000029028.151;gene_id=ENSMUSG00000029028;gene_name=Lrrc47;oligo_id=ENSMUSG00000029028.151;oligo_type=regular_oneexon;Parent=ENSMUSG00000029028.UTR
chr4	mm10	oligo	154020683	154020942	.	+	.	ID=ENSMUSG00000029028.152;gene_id=ENSMUSG00000029028;gene_name=Lrrc47;oligo_id=ENSMUSG00000029028.152;oligo_type=regular_oneexon;Parent=ENSMUSG00000029028.UTR
chr4	mm10	oligo	154020689	154020948	.	+	.	ID=ENSMUSG00000029028.153;gene_id=ENSMUSG00000029028;gene_name=Lrrc47;oligo_id=ENSMUSG00000029028.153;oligo_type=regular_oneexon;Parent=ENSMUSG00000029028.UTR
chr4	mm10	oligo	154020695	154020954	.	+	.	ID=ENSMUSG00000029028.154;gene_id=ENSMUSG00000029028;gene_name=Lrrc47;oligo_id=ENSMUSG00000029028.154;oligo_type=regular_oneexon;Parent=ENSMUSG00000029028.UTR
chr4	mm10	oligo	154020701	154020960	.	+	.	ID=ENSMUSG00000029028.155;gene_id=ENSMUSG00000029028;gene_name=Lrrc47;oligo_id=ENSMUSG00000029028.155;oligo_type=regular_oneexon;Parent=ENSMUSG00000029028.UTR
chr4	mm10	oligo	154020707	154020966	.	+	.	ID=ENSMUSG00000029028.156;gene_id=ENSMUSG00000029028;gene_name=Lrrc47;oligo_id=ENSMUSG00000029028.156;oligo_type=regular_oneexon;Parent=ENSMUSG00000029028.UTR
chr4	mm10	oligo	154020713	154020972	.	+	.	ID=ENSMUSG00000029028.157;gene_id=ENSMUSG00000029028;gene_name=Lrrc47;oligo_id=ENSMUSG00000029028.157;oligo_type=regular_oneexon;Parent=ENSMUSG00000029028.UTR
chr4	mm10	oligo	154020719	154020978	.	+	.	ID=ENSMUSG00000029028.158;gene_id=ENSMUSG00000029028;gene_name=Lrrc47;oligo_id=ENSMUSG00000029028.158;oligo_type=regular_oneexon;Parent=ENSMUSG00000029028.UTR
chr4	mm10	oligo	154020725	154020984	.	+	.	ID=ENSMUSG00000029028.159;gene_id=ENSMUSG00000029028;gene_name=Lrrc47;oligo_id=ENSMUSG00000029028.159;oligo_type=regular_oneexon;Parent=ENSMUSG00000029028.UTR
chr4	mm10	oligo	154020731	154020990	.	+	.	ID=ENSMUSG00000029028.160;gene_id=ENSMUSG00000029028;gene_name=Lrrc47;oligo_id=ENSMUSG00000029028.160;oligo_type=regular_oneexon;Parent=ENSMUSG00000029028.UTR
chr4	mm10	oligo	154020737	154020996	.	+	.	ID=ENSMUSG00000029028.161;gene_id=ENSMUSG00000029028;gene_name=Lrrc47;oligo_id=ENSMUSG00000029028.161;oligo_type=regular_oneexon;Parent=ENSMUSG00000029028.UTR
chr4	mm10	oligo	154020743	154021002	.	+	.	ID=ENSMUSG00000029028.162;gene_id=ENSMUSG00000029028;gene_name=Lrrc47;oligo_id=ENSMUSG00000029028.162;oligo_type=regular_oneexon;Parent=ENSMUSG00000029028.UTR
chr4	mm10	oligo	154020749	154021008	.	+	.	ID=ENSMUSG00000029028.163;gene_id=ENSMUSG00000029028;gene_name=Lrrc47;oligo_id=ENSMUSG00000029028.163;oligo_type=regular_oneexon;Parent=ENSMUSG00000029028.UTR
chr4	mm10	oligo	154020755	154021014	.	+	.	ID=ENSMUSG00000029028.164;gene_id=ENSMUSG00000029028;gene_name=Lrrc47;oligo_id=ENSMUSG00000029028.164;oligo_type=regular_oneexon;Parent=ENSMUSG00000029028.UTR
chr4	mm10	oligo	154020761	154021020	.	+	.	ID=ENSMUSG00000029028.165;gene_id=ENSMUSG00000029028;gene_name=Lrrc47;oligo_id=ENSMUSG00000029028.165;oligo_type=regular_oneexon;Parent=ENSMUSG00000029028.UTR
chr4	mm10	oligo	154020767	154021026	.	+	.	ID=ENSMUSG00000029028.166;gene_id=ENSMUSG00000029028;gene_name=Lrrc47;oligo_id=ENSMUSG00000029028.166;oligo_type=regular_oneexon;Parent=ENSMUSG00000029028.UTR
chr4	mm10	oligo	154020773	154021032	.	+	.	ID=ENSMUSG00000029028.167;gene_id=ENSMUSG00000029028;gene_name=Lrrc47;oligo_id=ENSMUSG00000029028.167;oligo_type=regular_oneexon;Parent=ENSMUSG00000029028.UTR
chr4	mm10	oligo	154020779	154021038	.	+	.	ID=ENSMUSG00000029028.168;gene_id=ENSMUSG00000029028;gene_name=Lrrc47;oligo_id=ENSMUSG00000029028.168;oligo_type=regular_oneexon;Parent=ENSMUSG00000029028.UTR
chr4	mm10	oligo	154020785	154021044	.	+	.	ID=ENSMUSG00000029028.169;gene_id=ENSMUSG00000029028;gene_name=Lrrc47;oligo_id=ENSMUSG00000029028.169;oligo_type=regular_oneexon;Parent=ENSMUSG00000029028.UTR
chr4	mm10	oligo	154020791	154021050	.	+	.	ID=ENSMUSG00000029028.170;gene_id=ENSMUSG00000029028;gene_name=Lrrc47;oligo_id=ENSMUSG00000029028.170;oligo_type=regular_oneexon;Parent=ENSMUSG00000029028.UTR
chr4	mm10	oligo	154020797	154021056	.	+	.	ID=ENSMUSG00000029028.171;gene_id=ENSMUSG00000029028;gene_name=Lrrc47;oligo_id=ENSMUSG00000029028.171;oligo_type=regular_oneexon;Parent=ENSMUSG00000029028.UTR
chr4	mm10	oligo	154020803	154021062	.	+	.	ID=ENSMUSG00000029028.172;gene_id=ENSMUSG00000029028;gene_name=Lrrc47;oligo_id=ENSMUSG00000029028.172;oligo_type=regular_oneexon;Parent=ENSMUSG00000029028.UTR
chr4	mm10	oligo	154020809	154021068	.	+	.	ID=ENSMUSG00000029028.173;gene_id=ENSMUSG00000029028;gene_name=Lrrc47;oligo_id=ENSMUSG00000029028.173;oligo_type=regular_oneexon;Parent=ENSMUSG00000029028.UTR
chr4	mm10	oligo	154020815	154021074	.	+	.	ID=ENSMUSG00000029028.174;gene_id=ENSMUSG00000029028;gene_name=Lrrc47;oligo_id=ENSMUSG00000029028.174;oligo_type=regular_oneexon;Parent=ENSMUSG00000029028.UTR
chr4	mm10	oligo	154020821	154021080	.	+	.	ID=ENSMUSG00000029028.175;gene_id=ENSMUSG00000029028;gene_name=Lrrc47;oligo_id=ENSMUSG00000029028.175;oligo_type=regular_oneexon;Parent=ENSMUSG00000029028.UTR
chr4	mm10	oligo	154020827	154021086	.	+	.	ID=ENSMUSG00000029028.176;gene_id=ENSMUSG00000029028;gene_name=Lrrc47;oligo_id=ENSMUSG00000029028.176;oligo_type=regular_oneexon;Parent=ENSMUSG00000029028.UTR
chr4	mm10	oligo	154020833	154021092	.	+	.	ID=ENSMUSG00000029028.177;gene_id=ENSMUSG00000029028;gene_name=Lrrc47;oligo_id=ENSMUSG00000029028.177;oligo_type=regular_oneexon;Parent=ENSMUSG00000029028.UTR
chr4	mm10	oligo	154020839	154021098	.	+	.	ID=ENSMUSG00000029028.178;gene_id=ENSMUSG00000029028;gene_name=Lrrc47;oligo_id=ENSMUSG00000029028.178;oligo_type=regular_oneexon;Parent=ENSMUSG00000029028.UTR
chr4	mm10	oligo	154020845	154021104	.	+	.	ID=ENSMUSG00000029028.179;gene_id=ENSMUSG00000029028;gene_name=Lrrc47;oligo_id=ENSMUSG00000029028.179;oligo_type=regular_oneexon;Parent=ENSMUSG00000029028.UTR
chr4	mm10	oligo	154020851	154021110	.	+	.	ID=ENSMUSG00000029028.180;gene_id=ENSMUSG00000029028;gene_name=Lrrc47;oligo_id=ENSMUSG00000029028.180;oligo_type=regular_oneexon;Parent=ENSMUSG00000029028.UTR
chr4	mm10	oligo	154020857	154021116	.	+	.	ID=ENSMUSG00000029028.181;gene_id=ENSMUSG00000029028;gene_name=Lrrc47;oligo_id=ENSMUSG00000029028.181;oligo_type=regular_oneexon;Parent=ENSMUSG00000029028.UTR
chr4	mm10	oligo	154020863	154021122	.	+	.	ID=ENSMUSG00000029028.182;gene_id=ENSMUSG00000029028;gene_name=Lrrc47;oligo_id=ENSMUSG00000029028.182;oligo_type=regular_oneexon;Parent=ENSMUSG00000029028.UTR
chr4	mm10	oligo	154020869	154021128	.	+	.	ID=ENSMUSG00000029028.183;gene_id=ENSMUSG00000029028;gene_name=Lrrc47;oligo_id=ENSMUSG00000029028.183;oligo_type=regular_oneexon;Parent=ENSMUSG00000029028.UTR
chr4	mm10	oligo	154020875	154021134	.	+	.	ID=ENSMUSG00000029028.184;gene_id=ENSMUSG00000029028;gene_name=Lrrc47;oligo_id=ENSMUSG00000029028.184;oligo_type=regular_oneexon;Parent=ENSMUSG00000029028.UTR
chr4	mm10	oligo	154020881	154021140	.	+	.	ID=ENSMUSG00000029028.185;gene_id=ENSMUSG00000029028;gene_name=Lrrc47;oligo_id=ENSMUSG00000029028.185;oligo_type=regular_oneexon;Parent=ENSMUSG00000029028.UTR
chr4	mm10	oligo	154020887	154021146	.	+	.	ID=ENSMUSG00000029028.186;gene_id=ENSMUSG00000029028;gene_name=Lrrc47;oligo_id=ENSMUSG00000029028.186;oligo_type=regular_oneexon;Parent=ENSMUSG00000029028.UTR
chr4	mm10	oligo	154020893	154021152	.	+	.	ID=ENSMUSG00000029028.187;gene_id=ENSMUSG00000029028;gene_name=Lrrc47;oligo_id=ENSMUSG00000029028.187;oligo_type=regular_oneexon;Parent=ENSMUSG00000029028.UTR
chr4	mm10	oligo	154020899	154021158	.	+	.	ID=ENSMUSG00000029028.188;gene_id=ENSMUSG00000029028;gene_name=Lrrc47;oligo_id=ENSMUSG00000029028.188;oligo_type=regular_oneexon;Parent=ENSMUSG00000029028.UTR
chr4	mm10	oligo	154020905	154021164	.	+	.	ID=ENSMUSG00000029028.189;gene_id=ENSMUSG00000029028;gene_name=Lrrc47;oligo_id=ENSMUSG00000029028.189;oligo_type=regular_oneexon;Parent=ENSMUSG00000029028.UTR
chr4	mm10	oligo	154020911	154021170	.	+	.	ID=ENSMUSG00000029028.190;gene_id=ENSMUSG00000029028;gene_name=Lrrc47;oligo_id=ENSMUSG00000029028.190;oligo_type=regular_oneexon;Parent=ENSMUSG00000029028.UTR
chr4	mm10	oligo	154020917	154021176	.	+	.	ID=ENSMUSG00000029028.191;gene_id=ENSMUSG00000029028;gene_name=Lrrc47;oligo_id=ENSMUSG00000029028.191;oligo_type=regular_oneexon;Parent=ENSMUSG00000029028.UTR
chr4	mm10	oligo	154020923	154021182	.	+	.	ID=ENSMUSG00000029028.192;gene_id=ENSMUSG00000029028;gene_name=Lrrc47;oligo_id=ENSMUSG00000029028.192;oligo_type=regular_oneexon;Parent=ENSMUSG00000029028.UTR
chr4	mm10	oligo	154020929	154021188	.	+	.	ID=ENSMUSG00000029028.193;gene_id=ENSMUSG00000029028;gene_name=Lrrc47;oligo_id=ENSMUSG00000029028.193;oligo_type=regular_oneexon;Parent=ENSMUSG00000029028.UTR
chr4	mm10	oligo	154020935	154021194	.	+	.	ID=ENSMUSG00000029028.194;gene_id=ENSMUSG00000029028;gene_name=Lrrc47;oligo_id=ENSMUSG00000029028.194;oligo_type=regular_oneexon;Parent=ENSMUSG00000029028.UTR
chr4	mm10	oligo	154020941	154021200	.	+	.	ID=ENSMUSG00000029028.195;gene_id=ENSMUSG00000029028;gene_name=Lrrc47;oligo_id=ENSMUSG00000029028.195;oligo_type=regular_oneexon;Parent=ENSMUSG00000029028.UTR
chr4	mm10	oligo	154020947	154021206	.	+	.	ID=ENSMUSG00000029028.196;gene_id=ENSMUSG00000029028;gene_name=Lrrc47;oligo_id=ENSMUSG00000029028.196;oligo_type=regular_oneexon;Parent=ENSMUSG00000029028.UTR
chr4	mm10	oligo	154020953	154021212	.	+	.	ID=ENSMUSG00000029028.197;gene_id=ENSMUSG00000029028;gene_name=Lrrc47;oligo_id=ENSMUSG00000029028.197;oligo_type=regular_oneexon;Parent=ENSMUSG00000029028.UTR
chr4	mm10	oligo	154020959	154021218	.	+	.	ID=ENSMUSG00000029028.198;gene_id=ENSMUSG00000029028;gene_name=Lrrc47;oligo_id=ENSMUSG00000029028.198;oligo_type=regular_oneexon;Parent=ENSMUSG00000029028.UTR
chr4	mm10	oligo	154020965	154021224	.	+	.	ID=ENSMUSG00000029028.199;gene_id=ENSMUSG00000029028;gene_name=Lrrc47;oligo_id=ENSMUSG00000029028.199;oligo_type=regular_oneexon;Parent=ENSMUSG00000029028.UTR
chr4	mm10	oligo	154020971	154021230	.	+	.	ID=ENSMUSG00000029028.200;gene_id=ENSMUSG00000029028;gene_name=Lrrc47;oligo_id=ENSMUSG00000029028.200;oligo_type=regular_oneexon;Parent=ENSMUSG00000029028.UTR
chr4	mm10	oligo	154020977	154021236	.	+	.	ID=ENSMUSG00000029028.201;gene_id=ENSMUSG00000029028;gene_name=Lrrc47;oligo_id=ENSMUSG00000029028.201;oligo_type=regular_oneexon;Parent=ENSMUSG00000029028.UTR
chr4	mm10	oligo	154020983	154021242	.	+	.	ID=ENSMUSG00000029028.202;gene_id=ENSMUSG00000029028;gene_name=Lrrc47;oligo_id=ENSMUSG00000029028.202;oligo_type=regular_oneexon;Parent=ENSMUSG00000029028.UTR
chr4	mm10	oligo	154020989	154021248	.	+	.	ID=ENSMUSG00000029028.203;gene_id=ENSMUSG00000029028;gene_name=Lrrc47;oligo_id=ENSMUSG00000029028.203;oligo_type=regular_oneexon;Parent=ENSMUSG00000029028.UTR
chr4	mm10	oligo	154020995	154021254	.	+	.	ID=ENSMUSG00000029028.204;gene_id=ENSMUSG00000029028;gene_name=Lrrc47;oligo_id=ENSMUSG00000029028.204;oligo_type=regular_oneexon;Parent=ENSMUSG00000029028.UTR
chr4	mm10	oligo	154021001	154021260	.	+	.	ID=ENSMUSG00000029028.205;gene_id=ENSMUSG00000029028;gene_name=Lrrc47;oligo_id=ENSMUSG00000029028.205;oligo_type=regular_oneexon;Parent=ENSMUSG00000029028.UTR
chr4	mm10	oligo	154021007	154021266	.	+	.	ID=ENSMUSG00000029028.206;gene_id=ENSMUSG00000029028;gene_name=Lrrc47;oligo_id=ENSMUSG00000029028.206;oligo_type=regular_oneexon;Parent=ENSMUSG00000029028.UTR
chr4	mm10	oligo	154021013	154021272	.	+	.	ID=ENSMUSG00000029028.207;gene_id=ENSMUSG00000029028;gene_name=Lrrc47;oligo_id=ENSMUSG00000029028.207;oligo_type=regular_oneexon;Parent=ENSMUSG00000029028.UTR
chr4	mm10	oligo	154021019	154021278	.	+	.	ID=ENSMUSG00000029028.208;gene_id=ENSMUSG00000029028;gene_name=Lrrc47;oligo_id=ENSMUSG00000029028.208;oligo_type=regular_oneexon;Parent=ENSMUSG00000029028.UTR
chr4	mm10	oligo	154021025	154021284	.	+	.	ID=ENSMUSG00000029028.209;gene_id=ENSMUSG00000029028;gene_name=Lrrc47;oligo_id=ENSMUSG00000029028.209;oligo_type=regular_oneexon;Parent=ENSMUSG00000029028.UTR
chr4	mm10	oligo	154021031	154021290	.	+	.	ID=ENSMUSG00000029028.210;gene_id=ENSMUSG00000029028;gene_name=Lrrc47;oligo_id=ENSMUSG00000029028.210;oligo_type=regular_oneexon;Parent=ENSMUSG00000029028.UTR
chr4	mm10	oligo	154021037	154021296	.	+	.	ID=ENSMUSG00000029028.211;gene_id=ENSMUSG00000029028;gene_name=Lrrc47;oligo_id=ENSMUSG00000029028.211;oligo_type=regular_oneexon;Parent=ENSMUSG00000029028.UTR
chr4	mm10	oligo	154021043	154021302	.	+	.	ID=ENSMUSG00000029028.212;gene_id=ENSMUSG00000029028;gene_name=Lrrc47;oligo_id=ENSMUSG00000029028.212;oligo_type=regular_oneexon;Parent=ENSMUSG00000029028.UTR
chr4	mm10	oligo	154021049	154021308	.	+	.	ID=ENSMUSG00000029028.213;gene_id=ENSMUSG00000029028;gene_name=Lrrc47;oligo_id=ENSMUSG00000029028.213;oligo_type=regular_oneexon;Parent=ENSMUSG00000029028.UTR
chr4	mm10	oligo	154021055	154021314	.	+	.	ID=ENSMUSG00000029028.214;gene_id=ENSMUSG00000029028;gene_name=Lrrc47;oligo_id=ENSMUSG00000029028.214;oligo_type=regular_oneexon;Parent=ENSMUSG00000029028.UTR
chr4	mm10	oligo	154021061	154021320	.	+	.	ID=ENSMUSG00000029028.215;gene_id=ENSMUSG00000029028;gene_name=Lrrc47;oligo_id=ENSMUSG00000029028.215;oligo_type=regular_oneexon;Parent=ENSMUSG00000029028.UTR
chr4	mm10	oligo	154021067	154021326	.	+	.	ID=ENSMUSG00000029028.216;gene_id=ENSMUSG00000029028;gene_name=Lrrc47;oligo_id=ENSMUSG00000029028.216;oligo_type=regular_oneexon;Parent=ENSMUSG00000029028.UTR
chr4	mm10	oligo	154021073	154021332	.	+	.	ID=ENSMUSG00000029028.217;gene_id=ENSMUSG00000029028;gene_name=Lrrc47;oligo_id=ENSMUSG00000029028.217;oligo_type=regular_oneexon;Parent=ENSMUSG00000029028.UTR
chr4	mm10	oligo	154021079	154021338	.	+	.	ID=ENSMUSG00000029028.218;gene_id=ENSMUSG00000029028;gene_name=Lrrc47;oligo_id=ENSMUSG00000029028.218;oligo_type=regular_oneexon;Parent=ENSMUSG00000029028.UTR
chr4	mm10	oligo	154021085	154021344	.	+	.	ID=ENSMUSG00000029028.219;gene_id=ENSMUSG00000029028;gene_name=Lrrc47;oligo_id=ENSMUSG00000029028.219;oligo_type=regular_oneexon;Parent=ENSMUSG00000029028.UTR
chr4	mm10	oligo	154021091	154021350	.	+	.	ID=ENSMUSG00000029028.220;gene_id=ENSMUSG00000029028;gene_name=Lrrc47;oligo_id=ENSMUSG00000029028.220;oligo_type=regular_oneexon;Parent=ENSMUSG00000029028.UTR
chr4	mm10	oligo	154021097	154021356	.	+	.	ID=ENSMUSG00000029028.221;gene_id=ENSMUSG00000029028;gene_name=Lrrc47;oligo_id=ENSMUSG00000029028.221;oligo_type=regular_oneexon;Parent=ENSMUSG00000029028.UTR
chr4	mm10	oligo	154021103	154021362	.	+	.	ID=ENSMUSG00000029028.222;gene_id=ENSMUSG00000029028;gene_name=Lrrc47;oligo_id=ENSMUSG00000029028.222;oligo_type=regular_oneexon;Parent=ENSMUSG00000029028.UTR
chr4	mm10	oligo	154021109	154021368	.	+	.	ID=ENSMUSG00000029028.223;gene_id=ENSMUSG00000029028;gene_name=Lrrc47;oligo_id=ENSMUSG00000029028.223;oligo_type=regular_oneexon;Parent=ENSMUSG00000029028.UTR
chr4	mm10	oligo	154021115	154021374	.	+	.	ID=ENSMUSG00000029028.224;gene_id=ENSMUSG00000029028;gene_name=Lrrc47;oligo_id=ENSMUSG00000029028.224;oligo_type=regular_oneexon;Parent=ENSMUSG00000029028.UTR
chr4	mm10	oligo	154021121	154021380	.	+	.	ID=ENSMUSG00000029028.225;gene_id=ENSMUSG00000029028;gene_name=Lrrc47;oligo_id=ENSMUSG00000029028.225;oligo_type=regular_oneexon;Parent=ENSMUSG00000029028.UTR
chr4	mm10	oligo	154021127	154021386	.	+	.	ID=ENSMUSG00000029028.226;gene_id=ENSMUSG00000029028;gene_name=Lrrc47;oligo_id=ENSMUSG00000029028.226;oligo_type=regular_oneexon;Parent=ENSMUSG00000029028.UTR
chr4	mm10	oligo	154021133	154021392	.	+	.	ID=ENSMUSG00000029028.227;gene_id=ENSMUSG00000029028;gene_name=Lrrc47;oligo_id=ENSMUSG00000029028.227;oligo_type=regular_oneexon;Parent=ENSMUSG00000029028.UTR
chr4	mm10	oligo	154021139	154021398	.	+	.	ID=ENSMUSG00000029028.228;gene_id=ENSMUSG00000029028;gene_name=Lrrc47;oligo_id=ENSMUSG00000029028.228;oligo_type=regular_oneexon;Parent=ENSMUSG00000029028.UTR
chr4	mm10	oligo	154021145	154021404	.	+	.	ID=ENSMUSG00000029028.229;gene_id=ENSMUSG00000029028;gene_name=Lrrc47;oligo_id=ENSMUSG00000029028.229;oligo_type=regular_oneexon;Parent=ENSMUSG00000029028.UTR
chr4	mm10	oligo	154021151	154021410	.	+	.	ID=ENSMUSG00000029028.230;gene_id=ENSMUSG00000029028;gene_name=Lrrc47;oligo_id=ENSMUSG00000029028.230;oligo_type=regular_oneexon;Parent=ENSMUSG00000029028.UTR
chr4	mm10	oligo	154021157	154021416	.	+	.	ID=ENSMUSG00000029028.231;gene_id=ENSMUSG00000029028;gene_name=Lrrc47;oligo_id=ENSMUSG00000029028.231;oligo_type=regular_oneexon;Parent=ENSMUSG00000029028.UTR
chr4	mm10	oligo	154021163	154021422	.	+	.	ID=ENSMUSG00000029028.232;gene_id=ENSMUSG00000029028;gene_name=Lrrc47;oligo_id=ENSMUSG00000029028.232;oligo_type=regular_oneexon;Parent=ENSMUSG00000029028.UTR
chr4	mm10	oligo	154021169	154021428	.	+	.	ID=ENSMUSG00000029028.233;gene_id=ENSMUSG00000029028;gene_name=Lrrc47;oligo_id=ENSMUSG00000029028.233;oligo_type=regular_oneexon;Parent=ENSMUSG00000029028.UTR
chr4	mm10	oligo	154021175	154021434	.	+	.	ID=ENSMUSG00000029028.234;gene_id=ENSMUSG00000029028;gene_name=Lrrc47;oligo_id=ENSMUSG00000029028.234;oligo_type=regular_oneexon;Parent=ENSMUSG00000029028.UTR
chr4	mm10	oligo	154021181	154021440	.	+	.	ID=ENSMUSG00000029028.235;gene_id=ENSMUSG00000029028;gene_name=Lrrc47;oligo_id=ENSMUSG00000029028.235;oligo_type=regular_oneexon;Parent=ENSMUSG00000029028.UTR
chr4	mm10	oligo	154021187	154021446	.	+	.	ID=ENSMUSG00000029028.236;gene_id=ENSMUSG00000029028;gene_name=Lrrc47;oligo_id=ENSMUSG00000029028.236;oligo_type=regular_oneexon;Parent=ENSMUSG00000029028.UTR
chr4	mm10	oligo	154021193	154021452	.	+	.	ID=ENSMUSG00000029028.237;gene_id=ENSMUSG00000029028;gene_name=Lrrc47;oligo_id=ENSMUSG00000029028.237;oligo_type=regular_oneexon;Parent=ENSMUSG00000029028.UTR
chr4	mm10	oligo	154021199	154021458	.	+	.	ID=ENSMUSG00000029028.238;gene_id=ENSMUSG00000029028;gene_name=Lrrc47;oligo_id=ENSMUSG00000029028.238;oligo_type=regular_oneexon;Parent=ENSMUSG00000029028.UTR
chr4	mm10	oligo	154021205	154021464	.	+	.	ID=ENSMUSG00000029028.239;gene_id=ENSMUSG00000029028;gene_name=Lrrc47;oligo_id=ENSMUSG00000029028.239;oligo_type=regular_oneexon;Parent=ENSMUSG00000029028.UTR
chr4	mm10	oligo	154021211	154021470	.	+	.	ID=ENSMUSG00000029028.240;gene_id=ENSMUSG00000029028;gene_name=Lrrc47;oligo_id=ENSMUSG00000029028.240;oligo_type=regular_oneexon;Parent=ENSMUSG00000029028.UTR
chr4	mm10	oligo	154021217	154021476	.	+	.	ID=ENSMUSG00000029028.241;gene_id=ENSMUSG00000029028;gene_name=Lrrc47;oligo_id=ENSMUSG00000029028.241;oligo_type=regular_oneexon;Parent=ENSMUSG00000029028.UTR
chr4	mm10	oligo	154021223	154021482	.	+	.	ID=ENSMUSG00000029028.242;gene_id=ENSMUSG00000029028;gene_name=Lrrc47;oligo_id=ENSMUSG00000029028.242;oligo_type=regular_oneexon;Parent=ENSMUSG00000029028.UTR
chr4	mm10	oligo	154021229	154021488	.	+	.	ID=ENSMUSG00000029028.243;gene_id=ENSMUSG00000029028;gene_name=Lrrc47;oligo_id=ENSMUSG00000029028.243;oligo_type=regular_oneexon;Parent=ENSMUSG00000029028.UTR
chr4	mm10	oligo	154021235	154021494	.	+	.	ID=ENSMUSG00000029028.244;gene_id=ENSMUSG00000029028;gene_name=Lrrc47;oligo_id=ENSMUSG00000029028.244;oligo_type=regular_oneexon;Parent=ENSMUSG00000029028.UTR
chr4	mm10	oligo	154021241	154021500	.	+	.	ID=ENSMUSG00000029028.245;gene_id=ENSMUSG00000029028;gene_name=Lrrc47;oligo_id=ENSMUSG00000029028.245;oligo_type=regular_oneexon;Parent=ENSMUSG00000029028.UTR
chr4	mm10	oligo	154021247	154021506	.	+	.	ID=ENSMUSG00000029028.246;gene_id=ENSMUSG00000029028;gene_name=Lrrc47;oligo_id=ENSMUSG00000029028.246;oligo_type=regular_oneexon;Parent=ENSMUSG00000029028.UTR
chr4	mm10	oligo	154021253	154021512	.	+	.	ID=ENSMUSG00000029028.247;gene_id=ENSMUSG00000029028;gene_name=Lrrc47;oligo_id=ENSMUSG00000029028.247;oligo_type=regular_oneexon;Parent=ENSMUSG00000029028.UTR
chr4	mm10	oligo	154021259	154021518	.	+	.	ID=ENSMUSG00000029028.248;gene_id=ENSMUSG00000029028;gene_name=Lrrc47;oligo_id=ENSMUSG00000029028.248;oligo_type=regular_oneexon;Parent=ENSMUSG00000029028.UTR
chr4	mm10	oligo	154021265	154021524	.	+	.	ID=ENSMUSG00000029028.249;gene_id=ENSMUSG00000029028;gene_name=Lrrc47;oligo_id=ENSMUSG00000029028.249;oligo_type=regular_oneexon;Parent=ENSMUSG00000029028.UTR
chr4	mm10	oligo	154021271	154021530	.	+	.	ID=ENSMUSG00000029028.250;gene_id=ENSMUSG00000029028;gene_name=Lrrc47;oligo_id=ENSMUSG00000029028.250;oligo_type=regular_oneexon;Parent=ENSMUSG00000029028.UTR
chr4	mm10	oligo	154021277	154021536	.	+	.	ID=ENSMUSG00000029028.251;gene_id=ENSMUSG00000029028;gene_name=Lrrc47;oligo_id=ENSMUSG00000029028.251;oligo_type=regular_oneexon;Parent=ENSMUSG00000029028.UTR
chr4	mm10	oligo	154021283	154021542	.	+	.	ID=ENSMUSG00000029028.252;gene_id=ENSMUSG00000029028;gene_name=Lrrc47;oligo_id=ENSMUSG00000029028.252;oligo_type=regular_oneexon;Parent=ENSMUSG00000029028.UTR
chr4	mm10	oligo	154021289	154021548	.	+	.	ID=ENSMUSG00000029028.253;gene_id=ENSMUSG00000029028;gene_name=Lrrc47;oligo_id=ENSMUSG00000029028.253;oligo_type=regular_oneexon;Parent=ENSMUSG00000029028.UTR
chr4	mm10	oligo	154021295	154021554	.	+	.	ID=ENSMUSG00000029028.254;gene_id=ENSMUSG00000029028;gene_name=Lrrc47;oligo_id=ENSMUSG00000029028.254;oligo_type=regular_oneexon;Parent=ENSMUSG00000029028.UTR
chr4	mm10	oligo	154021301	154021560	.	+	.	ID=ENSMUSG00000029028.255;gene_id=ENSMUSG00000029028;gene_name=Lrrc47;oligo_id=ENSMUSG00000029028.255;oligo_type=regular_oneexon;Parent=ENSMUSG00000029028.UTR
chr4	mm10	oligo	154021307	154021566	.	+	.	ID=ENSMUSG00000029028.256;gene_id=ENSMUSG00000029028;gene_name=Lrrc47;oligo_id=ENSMUSG00000029028.256;oligo_type=regular_oneexon;Parent=ENSMUSG00000029028.UTR
chr4	mm10	oligo	154021313	154021572	.	+	.	ID=ENSMUSG00000029028.257;gene_id=ENSMUSG00000029028;gene_name=Lrrc47;oligo_id=ENSMUSG00000029028.257;oligo_type=regular_oneexon;Parent=ENSMUSG00000029028.UTR
chr4	mm10	oligo	154021319	154021578	.	+	.	ID=ENSMUSG00000029028.258;gene_id=ENSMUSG00000029028;gene_name=Lrrc47;oligo_id=ENSMUSG00000029028.258;oligo_type=regular_oneexon;Parent=ENSMUSG00000029028.UTR
chr4	mm10	oligo	154021325	154021584	.	+	.	ID=ENSMUSG00000029028.259;gene_id=ENSMUSG00000029028;gene_name=Lrrc47;oligo_id=ENSMUSG00000029028.259;oligo_type=regular_oneexon;Parent=ENSMUSG00000029028.UTR
chr4	mm10	oligo	154021331	154021590	.	+	.	ID=ENSMUSG00000029028.260;gene_id=ENSMUSG00000029028;gene_name=Lrrc47;oligo_id=ENSMUSG00000029028.260;oligo_type=regular_oneexon;Parent=ENSMUSG00000029028.UTR
chr4	mm10	oligo	154021337	154021596	.	+	.	ID=ENSMUSG00000029028.261;gene_id=ENSMUSG00000029028;gene_name=Lrrc47;oligo_id=ENSMUSG00000029028.261;oligo_type=regular_oneexon;Parent=ENSMUSG00000029028.UTR
chr4	mm10	oligo	154021343	154021602	.	+	.	ID=ENSMUSG00000029028.262;gene_id=ENSMUSG00000029028;gene_name=Lrrc47;oligo_id=ENSMUSG00000029028.262;oligo_type=regular_oneexon;Parent=ENSMUSG00000029028.UTR
chr4	mm10	oligo	154021349	154021608	.	+	.	ID=ENSMUSG00000029028.263;gene_id=ENSMUSG00000029028;gene_name=Lrrc47;oligo_id=ENSMUSG00000029028.263;oligo_type=regular_oneexon;Parent=ENSMUSG00000029028.UTR
chr5	mm10	UTR	117765557	117775098	.	+	.	gene_id=ENSMUSG00000061578;gene_name=Ksr2;number_of_oligos=1548;ID=ENSMUSG00000061578.UTR
chr5	mm10	oligo	117765557	117765816	.	+	.	ID=ENSMUSG00000061578.1;gene_id=ENSMUSG00000061578;gene_name=Ksr2;oligo_id=ENSMUSG00000061578.1;oligo_type=regular_oneexon;Parent=ENSMUSG00000061578.UTR
chr5	mm10	oligo	117765563	117765822	.	+	.	ID=ENSMUSG00000061578.2;gene_id=ENSMUSG00000061578;gene_name=Ksr2;oligo_id=ENSMUSG00000061578.2;oligo_type=regular_oneexon;Parent=ENSMUSG00000061578.UTR
chr5	mm10	oligo	117765569	117765828	.	+	.	ID=ENSMUSG00000061578.3;gene_id=ENSMUSG00000061578;gene_name=Ksr2;oligo_id=ENSMUSG00000061578.3;oligo_type=regular_oneexon;Parent=ENSMUSG00000061578.UTR
chr5	mm10	oligo	117765575	117765834	.	+	.	ID=ENSMUSG00000061578.4;gene_id=ENSMUSG00000061578;gene_name=Ksr2;oligo_id=ENSMUSG00000061578.4;oligo_type=regular_oneexon;Parent=ENSMUSG00000061578.UTR
chr5	mm10	oligo	117765581	117765840	.	+	.	ID=ENSMUSG00000061578.5;gene_id=ENSMUSG00000061578;gene_name=Ksr2;oligo_id=ENSMUSG00000061578.5;oligo_type=regular_oneexon;Parent=ENSMUSG00000061578.UTR
chr5	mm10	oligo	117765587	117765846	.	+	.	ID=ENSMUSG00000061578.6;gene_id=ENSMUSG00000061578;gene_name=Ksr2;oligo_id=ENSMUSG00000061578.6;oligo_type=regular_oneexon;Parent=ENSMUSG00000061578.UTR
chr5	mm10	oligo	117765593	117765852	.	+	.	ID=ENSMUSG00000061578.7;gene_id=ENSMUSG00000061578;gene_name=Ksr2;oligo_id=ENSMUSG00000061578.7;oligo_type=regular_oneexon;Parent=ENSMUSG00000061578.UTR
chr5	mm10	oligo	117765599	117765858	.	+	.	ID=ENSMUSG00000061578.8;gene_id=ENSMUSG00000061578;gene_name=Ksr2;oligo_id=ENSMUSG00000061578.8;oligo_type=regular_oneexon;Parent=ENSMUSG00000061578.UTR
chr5	mm10	oligo	117765605	117765864	.	+	.	ID=ENSMUSG00000061578.9;gene_id=ENSMUSG00000061578;gene_name=Ksr2;oligo_id=ENSMUSG00000061578.9;oligo_type=regular_oneexon;Parent=ENSMUSG00000061578.UTR
chr5	mm10	oligo	117765611	117765870	.	+	.	ID=ENSMUSG00000061578.10;gene_id=ENSMUSG00000061578;gene_name=Ksr2;oligo_id=ENSMUSG00000061578.10;oligo_type=regular_oneexon;Parent=ENSMUSG00000061578.UTR
chr5	mm10	oligo	117765617	117765876	.	+	.	ID=ENSMUSG00000061578.11;gene_id=ENSMUSG00000061578;gene_name=Ksr2;oligo_id=ENSMUSG00000061578.11;oligo_type=regular_oneexon;Parent=ENSMUSG00000061578.UTR
chr5	mm10	oligo	117765623	117765882	.	+	.	ID=ENSMUSG00000061578.12;gene_id=ENSMUSG00000061578;gene_name=Ksr2;oligo_id=ENSMUSG00000061578.12;oligo_type=regular_oneexon;Parent=ENSMUSG00000061578.UTR
chr5	mm10	oligo	117765629	117765888	.	+	.	ID=ENSMUSG00000061578.13;gene_id=ENSMUSG00000061578;gene_name=Ksr2;oligo_id=ENSMUSG00000061578.13;oligo_type=regular_oneexon;Parent=ENSMUSG00000061578.UTR
chr5	mm10	oligo	117765635	117765894	.	+	.	ID=ENSMUSG00000061578.14;gene_id=ENSMUSG00000061578;gene_name=Ksr2;oligo_id=ENSMUSG00000061578.14;oligo_type=regular_oneexon;Parent=ENSMUSG00000061578.UTR
chr5	mm10	oligo	117765641	117765900	.	+	.	ID=ENSMUSG00000061578.15;gene_id=ENSMUSG00000061578;gene_name=Ksr2;oligo_id=ENSMUSG00000061578.15;oligo_type=regular_oneexon;Parent=ENSMUSG00000061578.UTR
chr5	mm10	oligo	117765647	117765906	.	+	.	ID=ENSMUSG00000061578.16;gene_id=ENSMUSG00000061578;gene_name=Ksr2;oligo_id=ENSMUSG00000061578.16;oligo_type=regular_oneexon;Parent=ENSMUSG00000061578.UTR
chr5	mm10	oligo	117765653	117765912	.	+	.	ID=ENSMUSG00000061578.17;gene_id=ENSMUSG00000061578;gene_name=Ksr2;oligo_id=ENSMUSG00000061578.17;oligo_type=regular_oneexon;Parent=ENSMUSG00000061578.UTR
chr5	mm10	oligo	117765659	117765918	.	+	.	ID=ENSMUSG00000061578.18;gene_id=ENSMUSG00000061578;gene_name=Ksr2;oligo_id=ENSMUSG00000061578.18;oligo_type=regular_oneexon;Parent=ENSMUSG00000061578.UTR
chr5	mm10	oligo	117765665	117765924	.	+	.	ID=ENSMUSG00000061578.19;gene_id=ENSMUSG00000061578;gene_name=Ksr2;oligo_id=ENSMUSG00000061578.19;oligo_type=regular_oneexon;Parent=ENSMUSG00000061578.UTR
chr5	mm10	oligo	117765671	117765930	.	+	.	ID=ENSMUSG00000061578.20;gene_id=ENSMUSG00000061578;gene_name=Ksr2;oligo_id=ENSMUSG00000061578.20;oligo_type=regular_oneexon;Parent=ENSMUSG00000061578.UTR
chr5	mm10	oligo	117765677	117765936	.	+	.	ID=ENSMUSG00000061578.21;gene_id=ENSMUSG00000061578;gene_name=Ksr2;oligo_id=ENSMUSG00000061578.21;oligo_type=regular_oneexon;Parent=ENSMUSG00000061578.UTR
chr5	mm10	oligo	117765683	117765942	.	+	.	ID=ENSMUSG00000061578.22;gene_id=ENSMUSG00000061578;gene_name=Ksr2;oligo_id=ENSMUSG00000061578.22;oligo_type=regular_oneexon;Parent=ENSMUSG00000061578.UTR
chr5	mm10	oligo	117765689	117765948	.	+	.	ID=ENSMUSG00000061578.23;gene_id=ENSMUSG00000061578;gene_name=Ksr2;oligo_id=ENSMUSG00000061578.23;oligo_type=regular_oneexon;Parent=ENSMUSG00000061578.UTR
chr5	mm10	oligo	117765695	117765954	.	+	.	ID=ENSMUSG00000061578.24;gene_id=ENSMUSG00000061578;gene_name=Ksr2;oligo_id=ENSMUSG00000061578.24;oligo_type=regular_oneexon;Parent=ENSMUSG00000061578.UTR
chr5	mm10	oligo	117765701	117765960	.	+	.	ID=ENSMUSG00000061578.25;gene_id=ENSMUSG00000061578;gene_name=Ksr2;oligo_id=ENSMUSG00000061578.25;oligo_type=regular_oneexon;Parent=ENSMUSG00000061578.UTR
chr5	mm10	oligo	117765707	117765966	.	+	.	ID=ENSMUSG00000061578.26;gene_id=ENSMUSG00000061578;gene_name=Ksr2;oligo_id=ENSMUSG00000061578.26;oligo_type=regular_oneexon;Parent=ENSMUSG00000061578.UTR
chr5	mm10	oligo	117765713	117765972	.	+	.	ID=ENSMUSG00000061578.27;gene_id=ENSMUSG00000061578;gene_name=Ksr2;oligo_id=ENSMUSG00000061578.27;oligo_type=regular_oneexon;Parent=ENSMUSG00000061578.UTR
chr5	mm10	oligo	117765719	117765978	.	+	.	ID=ENSMUSG00000061578.28;gene_id=ENSMUSG00000061578;gene_name=Ksr2;oligo_id=ENSMUSG00000061578.28;oligo_type=regular_oneexon;Parent=ENSMUSG00000061578.UTR
chr5	mm10	oligo	117765725	117765984	.	+	.	ID=ENSMUSG00000061578.29;gene_id=ENSMUSG00000061578;gene_name=Ksr2;oligo_id=ENSMUSG00000061578.29;oligo_type=regular_oneexon;Parent=ENSMUSG00000061578.UTR
chr5	mm10	oligo	117765731	117765990	.	+	.	ID=ENSMUSG00000061578.30;gene_id=ENSMUSG00000061578;gene_name=Ksr2;oligo_id=ENSMUSG00000061578.30;oligo_type=regular_oneexon;Parent=ENSMUSG00000061578.UTR
chr5	mm10	oligo	117765737	117765996	.	+	.	ID=ENSMUSG00000061578.31;gene_id=ENSMUSG00000061578;gene_name=Ksr2;oligo_id=ENSMUSG00000061578.31;oligo_type=regular_oneexon;Parent=ENSMUSG00000061578.UTR
chr5	mm10	oligo	117765743	117766002	.	+	.	ID=ENSMUSG00000061578.32;gene_id=ENSMUSG00000061578;gene_name=Ksr2;oligo_id=ENSMUSG00000061578.32;oligo_type=regular_oneexon;Parent=ENSMUSG00000061578.UTR
chr5	mm10	oligo	117765749	117766008	.	+	.	ID=ENSMUSG00000061578.33;gene_id=ENSMUSG00000061578;gene_name=Ksr2;oligo_id=ENSMUSG00000061578.33;oligo_type=regular_oneexon;Parent=ENSMUSG00000061578.UTR
chr5	mm10	oligo	117765755	117766014	.	+	.	ID=ENSMUSG00000061578.34;gene_id=ENSMUSG00000061578;gene_name=Ksr2;oligo_id=ENSMUSG00000061578.34;oligo_type=regular_oneexon;Parent=ENSMUSG00000061578.UTR
chr5	mm10	oligo	117765761	117766020	.	+	.	ID=ENSMUSG00000061578.35;gene_id=ENSMUSG00000061578;gene_name=Ksr2;oligo_id=ENSMUSG00000061578.35;oligo_type=regular_oneexon;Parent=ENSMUSG00000061578.UTR
chr5	mm10	oligo	117765767	117766026	.	+	.	ID=ENSMUSG00000061578.36;gene_id=ENSMUSG00000061578;gene_name=Ksr2;oligo_id=ENSMUSG00000061578.36;oligo_type=regular_oneexon;Parent=ENSMUSG00000061578.UTR
chr5	mm10	oligo	117765773	117766032	.	+	.	ID=ENSMUSG00000061578.37;gene_id=ENSMUSG00000061578;gene_name=Ksr2;oligo_id=ENSMUSG00000061578.37;oligo_type=regular_oneexon;Parent=ENSMUSG00000061578.UTR
chr5	mm10	oligo	117765779	117766038	.	+	.	ID=ENSMUSG00000061578.38;gene_id=ENSMUSG00000061578;gene_name=Ksr2;oligo_id=ENSMUSG00000061578.38;oligo_type=regular_oneexon;Parent=ENSMUSG00000061578.UTR
chr5	mm10	oligo	117765785	117766044	.	+	.	ID=ENSMUSG00000061578.39;gene_id=ENSMUSG00000061578;gene_name=Ksr2;oligo_id=ENSMUSG00000061578.39;oligo_type=regular_oneexon;Parent=ENSMUSG00000061578.UTR
chr5	mm10	oligo	117765791	117766050	.	+	.	ID=ENSMUSG00000061578.40;gene_id=ENSMUSG00000061578;gene_name=Ksr2;oligo_id=ENSMUSG00000061578.40;oligo_type=regular_oneexon;Parent=ENSMUSG00000061578.UTR
chr5	mm10	oligo	117765797	117766056	.	+	.	ID=ENSMUSG00000061578.41;gene_id=ENSMUSG00000061578;gene_name=Ksr2;oligo_id=ENSMUSG00000061578.41;oligo_type=regular_oneexon;Parent=ENSMUSG00000061578.UTR
chr5	mm10	oligo	117765803	117766062	.	+	.	ID=ENSMUSG00000061578.42;gene_id=ENSMUSG00000061578;gene_name=Ksr2;oligo_id=ENSMUSG00000061578.42;oligo_type=regular_oneexon;Parent=ENSMUSG00000061578.UTR
chr5	mm10	oligo	117765809	117766068	.	+	.	ID=ENSMUSG00000061578.43;gene_id=ENSMUSG00000061578;gene_name=Ksr2;oligo_id=ENSMUSG00000061578.43;oligo_type=regular_oneexon;Parent=ENSMUSG00000061578.UTR
chr5	mm10	oligo	117765815	117766074	.	+	.	ID=ENSMUSG00000061578.44;gene_id=ENSMUSG00000061578;gene_name=Ksr2;oligo_id=ENSMUSG00000061578.44;oligo_type=regular_oneexon;Parent=ENSMUSG00000061578.UTR
chr5	mm10	oligo	117765821	117766080	.	+	.	ID=ENSMUSG00000061578.45;gene_id=ENSMUSG00000061578;gene_name=Ksr2;oligo_id=ENSMUSG00000061578.45;oligo_type=regular_oneexon;Parent=ENSMUSG00000061578.UTR
chr5	mm10	oligo	117765827	117766086	.	+	.	ID=ENSMUSG00000061578.46;gene_id=ENSMUSG00000061578;gene_name=Ksr2;oligo_id=ENSMUSG00000061578.46;oligo_type=regular_oneexon;Parent=ENSMUSG00000061578.UTR
chr5	mm10	oligo	117765833	117766092	.	+	.	ID=ENSMUSG00000061578.47;gene_id=ENSMUSG00000061578;gene_name=Ksr2;oligo_id=ENSMUSG00000061578.47;oligo_type=regular_oneexon;Parent=ENSMUSG00000061578.UTR
chr5	mm10	oligo	117765839	117766098	.	+	.	ID=ENSMUSG00000061578.48;gene_id=ENSMUSG00000061578;gene_name=Ksr2;oligo_id=ENSMUSG00000061578.48;oligo_type=regular_oneexon;Parent=ENSMUSG00000061578.UTR
chr5	mm10	oligo	117765845	117766104	.	+	.	ID=ENSMUSG00000061578.49;gene_id=ENSMUSG00000061578;gene_name=Ksr2;oligo_id=ENSMUSG00000061578.49;oligo_type=regular_oneexon;Parent=ENSMUSG00000061578.UTR
chr5	mm10	oligo	117765851	117766110	.	+	.	ID=ENSMUSG00000061578.50;gene_id=ENSMUSG00000061578;gene_name=Ksr2;oligo_id=ENSMUSG00000061578.50;oligo_type=regular_oneexon;Parent=ENSMUSG00000061578.UTR
chr5	mm10	oligo	117765857	117766116	.	+	.	ID=ENSMUSG00000061578.51;gene_id=ENSMUSG00000061578;gene_name=Ksr2;oligo_id=ENSMUSG00000061578.51;oligo_type=regular_oneexon;Parent=ENSMUSG00000061578.UTR
chr5	mm10	oligo	117765863	117766122	.	+	.	ID=ENSMUSG00000061578.52;gene_id=ENSMUSG00000061578;gene_name=Ksr2;oligo_id=ENSMUSG00000061578.52;oligo_type=regular_oneexon;Parent=ENSMUSG00000061578.UTR
chr5	mm10	oligo	117765869	117766128	.	+	.	ID=ENSMUSG00000061578.53;gene_id=ENSMUSG00000061578;gene_name=Ksr2;oligo_id=ENSMUSG00000061578.53;oligo_type=regular_oneexon;Parent=ENSMUSG00000061578.UTR
chr5	mm10	oligo	117765875	117766134	.	+	.	ID=ENSMUSG00000061578.54;gene_id=ENSMUSG00000061578;gene_name=Ksr2;oligo_id=ENSMUSG00000061578.54;oligo_type=regular_oneexon;Parent=ENSMUSG00000061578.UTR
chr5	mm10	oligo	117765881	117766140	.	+	.	ID=ENSMUSG00000061578.55;gene_id=ENSMUSG00000061578;gene_name=Ksr2;oligo_id=ENSMUSG00000061578.55;oligo_type=regular_oneexon;Parent=ENSMUSG00000061578.UTR
chr5	mm10	oligo	117765887	117766146	.	+	.	ID=ENSMUSG00000061578.56;gene_id=ENSMUSG00000061578;gene_name=Ksr2;oligo_id=ENSMUSG00000061578.56;oligo_type=regular_oneexon;Parent=ENSMUSG00000061578.UTR
chr5	mm10	oligo	117765893	117766152	.	+	.	ID=ENSMUSG00000061578.57;gene_id=ENSMUSG00000061578;gene_name=Ksr2;oligo_id=ENSMUSG00000061578.57;oligo_type=regular_oneexon;Parent=ENSMUSG00000061578.UTR
chr5	mm10	oligo	117765899	117766158	.	+	.	ID=ENSMUSG00000061578.58;gene_id=ENSMUSG00000061578;gene_name=Ksr2;oligo_id=ENSMUSG00000061578.58;oligo_type=regular_oneexon;Parent=ENSMUSG00000061578.UTR
chr5	mm10	oligo	117765905	117766164	.	+	.	ID=ENSMUSG00000061578.59;gene_id=ENSMUSG00000061578;gene_name=Ksr2;oligo_id=ENSMUSG00000061578.59;oligo_type=regular_oneexon;Parent=ENSMUSG00000061578.UTR
chr5	mm10	oligo	117765911	117766170	.	+	.	ID=ENSMUSG00000061578.60;gene_id=ENSMUSG00000061578;gene_name=Ksr2;oligo_id=ENSMUSG00000061578.60;oligo_type=regular_oneexon;Parent=ENSMUSG00000061578.UTR
chr5	mm10	oligo	117765917	117766176	.	+	.	ID=ENSMUSG00000061578.61;gene_id=ENSMUSG00000061578;gene_name=Ksr2;oligo_id=ENSMUSG00000061578.61;oligo_type=regular_oneexon;Parent=ENSMUSG00000061578.UTR
chr5	mm10	oligo	117765923	117766182	.	+	.	ID=ENSMUSG00000061578.62;gene_id=ENSMUSG00000061578;gene_name=Ksr2;oligo_id=ENSMUSG00000061578.62;oligo_type=regular_oneexon;Parent=ENSMUSG00000061578.UTR
chr5	mm10	oligo	117765929	117766188	.	+	.	ID=ENSMUSG00000061578.63;gene_id=ENSMUSG00000061578;gene_name=Ksr2;oligo_id=ENSMUSG00000061578.63;oligo_type=regular_oneexon;Parent=ENSMUSG00000061578.UTR
chr5	mm10	oligo	117765935	117766194	.	+	.	ID=ENSMUSG00000061578.64;gene_id=ENSMUSG00000061578;gene_name=Ksr2;oligo_id=ENSMUSG00000061578.64;oligo_type=regular_oneexon;Parent=ENSMUSG00000061578.UTR
chr5	mm10	oligo	117765941	117766200	.	+	.	ID=ENSMUSG00000061578.65;gene_id=ENSMUSG00000061578;gene_name=Ksr2;oligo_id=ENSMUSG00000061578.65;oligo_type=regular_oneexon;Parent=ENSMUSG00000061578.UTR
chr5	mm10	oligo	117765947	117766206	.	+	.	ID=ENSMUSG00000061578.66;gene_id=ENSMUSG00000061578;gene_name=Ksr2;oligo_id=ENSMUSG00000061578.66;oligo_type=regular_oneexon;Parent=ENSMUSG00000061578.UTR
chr5	mm10	oligo	117765953	117766212	.	+	.	ID=ENSMUSG00000061578.67;gene_id=ENSMUSG00000061578;gene_name=Ksr2;oligo_id=ENSMUSG00000061578.67;oligo_type=regular_oneexon;Parent=ENSMUSG00000061578.UTR
chr5	mm10	oligo	117765959	117766218	.	+	.	ID=ENSMUSG00000061578.68;gene_id=ENSMUSG00000061578;gene_name=Ksr2;oligo_id=ENSMUSG00000061578.68;oligo_type=regular_oneexon;Parent=ENSMUSG00000061578.UTR
chr5	mm10	oligo	117765965	117766224	.	+	.	ID=ENSMUSG00000061578.69;gene_id=ENSMUSG00000061578;gene_name=Ksr2;oligo_id=ENSMUSG00000061578.69;oligo_type=regular_oneexon;Parent=ENSMUSG00000061578.UTR
chr5	mm10	oligo	117765971	117766230	.	+	.	ID=ENSMUSG00000061578.70;gene_id=ENSMUSG00000061578;gene_name=Ksr2;oligo_id=ENSMUSG00000061578.70;oligo_type=regular_oneexon;Parent=ENSMUSG00000061578.UTR
chr5	mm10	oligo	117765977	117766236	.	+	.	ID=ENSMUSG00000061578.71;gene_id=ENSMUSG00000061578;gene_name=Ksr2;oligo_id=ENSMUSG00000061578.71;oligo_type=regular_oneexon;Parent=ENSMUSG00000061578.UTR
chr5	mm10	oligo	117765983	117766242	.	+	.	ID=ENSMUSG00000061578.72;gene_id=ENSMUSG00000061578;gene_name=Ksr2;oligo_id=ENSMUSG00000061578.72;oligo_type=regular_oneexon;Parent=ENSMUSG00000061578.UTR
chr5	mm10	oligo	117765989	117766248	.	+	.	ID=ENSMUSG00000061578.73;gene_id=ENSMUSG00000061578;gene_name=Ksr2;oligo_id=ENSMUSG00000061578.73;oligo_type=regular_oneexon;Parent=ENSMUSG00000061578.UTR
chr5	mm10	oligo	117765995	117766254	.	+	.	ID=ENSMUSG00000061578.74;gene_id=ENSMUSG00000061578;gene_name=Ksr2;oligo_id=ENSMUSG00000061578.74;oligo_type=regular_oneexon;Parent=ENSMUSG00000061578.UTR
chr5	mm10	oligo	117766001	117766260	.	+	.	ID=ENSMUSG00000061578.75;gene_id=ENSMUSG00000061578;gene_name=Ksr2;oligo_id=ENSMUSG00000061578.75;oligo_type=regular_oneexon;Parent=ENSMUSG00000061578.UTR
chr5	mm10	oligo	117766007	117766266	.	+	.	ID=ENSMUSG00000061578.76;gene_id=ENSMUSG00000061578;gene_name=Ksr2;oligo_id=ENSMUSG00000061578.76;oligo_type=regular_oneexon;Parent=ENSMUSG00000061578.UTR
chr5	mm10	oligo	117766013	117766272	.	+	.	ID=ENSMUSG00000061578.77;gene_id=ENSMUSG00000061578;gene_name=Ksr2;oligo_id=ENSMUSG00000061578.77;oligo_type=regular_oneexon;Parent=ENSMUSG00000061578.UTR
chr5	mm10	oligo	117766019	117766278	.	+	.	ID=ENSMUSG00000061578.78;gene_id=ENSMUSG00000061578;gene_name=Ksr2;oligo_id=ENSMUSG00000061578.78;oligo_type=regular_oneexon;Parent=ENSMUSG00000061578.UTR
chr5	mm10	oligo	117766025	117766284	.	+	.	ID=ENSMUSG00000061578.79;gene_id=ENSMUSG00000061578;gene_name=Ksr2;oligo_id=ENSMUSG00000061578.79;oligo_type=regular_oneexon;Parent=ENSMUSG00000061578.UTR
chr5	mm10	oligo	117766031	117766290	.	+	.	ID=ENSMUSG00000061578.80;gene_id=ENSMUSG00000061578;gene_name=Ksr2;oligo_id=ENSMUSG00000061578.80;oligo_type=regular_oneexon;Parent=ENSMUSG00000061578.UTR
chr5	mm10	oligo	117766037	117766296	.	+	.	ID=ENSMUSG00000061578.81;gene_id=ENSMUSG00000061578;gene_name=Ksr2;oligo_id=ENSMUSG00000061578.81;oligo_type=regular_oneexon;Parent=ENSMUSG00000061578.UTR
chr5	mm10	oligo	117766043	117766302	.	+	.	ID=ENSMUSG00000061578.82;gene_id=ENSMUSG00000061578;gene_name=Ksr2;oligo_id=ENSMUSG00000061578.82;oligo_type=regular_oneexon;Parent=ENSMUSG00000061578.UTR
chr5	mm10	oligo	117766049	117766308	.	+	.	ID=ENSMUSG00000061578.83;gene_id=ENSMUSG00000061578;gene_name=Ksr2;oligo_id=ENSMUSG00000061578.83;oligo_type=regular_oneexon;Parent=ENSMUSG00000061578.UTR
chr5	mm10	oligo	117766055	117766314	.	+	.	ID=ENSMUSG00000061578.84;gene_id=ENSMUSG00000061578;gene_name=Ksr2;oligo_id=ENSMUSG00000061578.84;oligo_type=regular_oneexon;Parent=ENSMUSG00000061578.UTR
chr5	mm10	oligo	117766061	117766320	.	+	.	ID=ENSMUSG00000061578.85;gene_id=ENSMUSG00000061578;gene_name=Ksr2;oligo_id=ENSMUSG00000061578.85;oligo_type=regular_oneexon;Parent=ENSMUSG00000061578.UTR
chr5	mm10	oligo	117766067	117766326	.	+	.	ID=ENSMUSG00000061578.86;gene_id=ENSMUSG00000061578;gene_name=Ksr2;oligo_id=ENSMUSG00000061578.86;oligo_type=regular_oneexon;Parent=ENSMUSG00000061578.UTR
chr5	mm10	oligo	117766073	117766332	.	+	.	ID=ENSMUSG00000061578.87;gene_id=ENSMUSG00000061578;gene_name=Ksr2;oligo_id=ENSMUSG00000061578.87;oligo_type=regular_oneexon;Parent=ENSMUSG00000061578.UTR
chr5	mm10	oligo	117766079	117766338	.	+	.	ID=ENSMUSG00000061578.88;gene_id=ENSMUSG00000061578;gene_name=Ksr2;oligo_id=ENSMUSG00000061578.88;oligo_type=regular_oneexon;Parent=ENSMUSG00000061578.UTR
chr5	mm10	oligo	117766085	117766344	.	+	.	ID=ENSMUSG00000061578.89;gene_id=ENSMUSG00000061578;gene_name=Ksr2;oligo_id=ENSMUSG00000061578.89;oligo_type=regular_oneexon;Parent=ENSMUSG00000061578.UTR
chr5	mm10	oligo	117766091	117766350	.	+	.	ID=ENSMUSG00000061578.90;gene_id=ENSMUSG00000061578;gene_name=Ksr2;oligo_id=ENSMUSG00000061578.90;oligo_type=regular_oneexon;Parent=ENSMUSG00000061578.UTR
chr5	mm10	oligo	117766097	117766356	.	+	.	ID=ENSMUSG00000061578.91;gene_id=ENSMUSG00000061578;gene_name=Ksr2;oligo_id=ENSMUSG00000061578.91;oligo_type=regular_oneexon;Parent=ENSMUSG00000061578.UTR
chr5	mm10	oligo	117766103	117766362	.	+	.	ID=ENSMUSG00000061578.92;gene_id=ENSMUSG00000061578;gene_name=Ksr2;oligo_id=ENSMUSG00000061578.92;oligo_type=regular_oneexon;Parent=ENSMUSG00000061578.UTR
chr5	mm10	oligo	117766109	117766368	.	+	.	ID=ENSMUSG00000061578.93;gene_id=ENSMUSG00000061578;gene_name=Ksr2;oligo_id=ENSMUSG00000061578.93;oligo_type=regular_oneexon;Parent=ENSMUSG00000061578.UTR
chr5	mm10	oligo	117766115	117766374	.	+	.	ID=ENSMUSG00000061578.94;gene_id=ENSMUSG00000061578;gene_name=Ksr2;oligo_id=ENSMUSG00000061578.94;oligo_type=regular_oneexon;Parent=ENSMUSG00000061578.UTR
chr5	mm10	oligo	117766121	117766380	.	+	.	ID=ENSMUSG00000061578.95;gene_id=ENSMUSG00000061578;gene_name=Ksr2;oligo_id=ENSMUSG00000061578.95;oligo_type=regular_oneexon;Parent=ENSMUSG00000061578.UTR
chr5	mm10	oligo	117766127	117766386	.	+	.	ID=ENSMUSG00000061578.96;gene_id=ENSMUSG00000061578;gene_name=Ksr2;oligo_id=ENSMUSG00000061578.96;oligo_type=regular_oneexon;Parent=ENSMUSG00000061578.UTR
chr5	mm10	oligo	117766133	117766392	.	+	.	ID=ENSMUSG00000061578.97;gene_id=ENSMUSG00000061578;gene_name=Ksr2;oligo_id=ENSMUSG00000061578.97;oligo_type=regular_oneexon;Parent=ENSMUSG00000061578.UTR
chr5	mm10	oligo	117766139	117766398	.	+	.	ID=ENSMUSG00000061578.98;gene_id=ENSMUSG00000061578;gene_name=Ksr2;oligo_id=ENSMUSG00000061578.98;oligo_type=regular_oneexon;Parent=ENSMUSG00000061578.UTR
chr5	mm10	oligo	117766145	117766404	.	+	.	ID=ENSMUSG00000061578.99;gene_id=ENSMUSG00000061578;gene_name=Ksr2;oligo_id=ENSMUSG00000061578.99;oligo_type=regular_oneexon;Parent=ENSMUSG00000061578.UTR
chr5	mm10	oligo	117766151	117766410	.	+	.	ID=ENSMUSG00000061578.100;gene_id=ENSMUSG00000061578;gene_name=Ksr2;oligo_id=ENSMUSG00000061578.100;oligo_type=regular_oneexon;Parent=ENSMUSG00000061578.UTR
chr5	mm10	oligo	117766157	117766416	.	+	.	ID=ENSMUSG00000061578.101;gene_id=ENSMUSG00000061578;gene_name=Ksr2;oligo_id=ENSMUSG00000061578.101;oligo_type=regular_oneexon;Parent=ENSMUSG00000061578.UTR
chr5	mm10	oligo	117766163	117766422	.	+	.	ID=ENSMUSG00000061578.102;gene_id=ENSMUSG00000061578;gene_name=Ksr2;oligo_id=ENSMUSG00000061578.102;oligo_type=regular_oneexon;Parent=ENSMUSG00000061578.UTR
chr5	mm10	oligo	117766169	117766428	.	+	.	ID=ENSMUSG00000061578.103;gene_id=ENSMUSG00000061578;gene_name=Ksr2;oligo_id=ENSMUSG00000061578.103;oligo_type=regular_oneexon;Parent=ENSMUSG00000061578.UTR
chr5	mm10	oligo	117766175	117766434	.	+	.	ID=ENSMUSG00000061578.104;gene_id=ENSMUSG00000061578;gene_name=Ksr2;oligo_id=ENSMUSG00000061578.104;oligo_type=regular_oneexon;Parent=ENSMUSG00000061578.UTR
chr5	mm10	oligo	117766181	117766440	.	+	.	ID=ENSMUSG00000061578.105;gene_id=ENSMUSG00000061578;gene_name=Ksr2;oligo_id=ENSMUSG00000061578.105;oligo_type=regular_oneexon;Parent=ENSMUSG00000061578.UTR
chr5	mm10	oligo	117766187	117766446	.	+	.	ID=ENSMUSG00000061578.106;gene_id=ENSMUSG00000061578;gene_name=Ksr2;oligo_id=ENSMUSG00000061578.106;oligo_type=regular_oneexon;Parent=ENSMUSG00000061578.UTR
chr5	mm10	oligo	117766193	117766452	.	+	.	ID=ENSMUSG00000061578.107;gene_id=ENSMUSG00000061578;gene_name=Ksr2;oligo_id=ENSMUSG00000061578.107;oligo_type=regular_oneexon;Parent=ENSMUSG00000061578.UTR
chr5	mm10	oligo	117766199	117766458	.	+	.	ID=ENSMUSG00000061578.108;gene_id=ENSMUSG00000061578;gene_name=Ksr2;oligo_id=ENSMUSG00000061578.108;oligo_type=regular_oneexon;Parent=ENSMUSG00000061578.UTR
chr5	mm10	oligo	117766205	117766464	.	+	.	ID=ENSMUSG00000061578.109;gene_id=ENSMUSG00000061578;gene_name=Ksr2;oligo_id=ENSMUSG00000061578.109;oligo_type=regular_oneexon;Parent=ENSMUSG00000061578.UTR
chr5	mm10	oligo	117766211	117766470	.	+	.	ID=ENSMUSG00000061578.110;gene_id=ENSMUSG00000061578;gene_name=Ksr2;oligo_id=ENSMUSG00000061578.110;oligo_type=regular_oneexon;Parent=ENSMUSG00000061578.UTR
chr5	mm10	oligo	117766217	117766476	.	+	.	ID=ENSMUSG00000061578.111;gene_id=ENSMUSG00000061578;gene_name=Ksr2;oligo_id=ENSMUSG00000061578.111;oligo_type=regular_oneexon;Parent=ENSMUSG00000061578.UTR
chr5	mm10	oligo	117766223	117766482	.	+	.	ID=ENSMUSG00000061578.112;gene_id=ENSMUSG00000061578;gene_name=Ksr2;oligo_id=ENSMUSG00000061578.112;oligo_type=regular_oneexon;Parent=ENSMUSG00000061578.UTR
chr5	mm10	oligo	117766229	117766488	.	+	.	ID=ENSMUSG00000061578.113;gene_id=ENSMUSG00000061578;gene_name=Ksr2;oligo_id=ENSMUSG00000061578.113;oligo_type=regular_oneexon;Parent=ENSMUSG00000061578.UTR
chr5	mm10	oligo	117766235	117766494	.	+	.	ID=ENSMUSG00000061578.114;gene_id=ENSMUSG00000061578;gene_name=Ksr2;oligo_id=ENSMUSG00000061578.114;oligo_type=regular_oneexon;Parent=ENSMUSG00000061578.UTR
chr5	mm10	oligo	117766241	117766500	.	+	.	ID=ENSMUSG00000061578.115;gene_id=ENSMUSG00000061578;gene_name=Ksr2;oligo_id=ENSMUSG00000061578.115;oligo_type=regular_oneexon;Parent=ENSMUSG00000061578.UTR
chr5	mm10	oligo	117766247	117766506	.	+	.	ID=ENSMUSG00000061578.116;gene_id=ENSMUSG00000061578;gene_name=Ksr2;oligo_id=ENSMUSG00000061578.116;oligo_type=regular_oneexon;Parent=ENSMUSG00000061578.UTR
chr5	mm10	oligo	117766253	117766512	.	+	.	ID=ENSMUSG00000061578.117;gene_id=ENSMUSG00000061578;gene_name=Ksr2;oligo_id=ENSMUSG00000061578.117;oligo_type=regular_oneexon;Parent=ENSMUSG00000061578.UTR
chr5	mm10	oligo	117766259	117766518	.	+	.	ID=ENSMUSG00000061578.118;gene_id=ENSMUSG00000061578;gene_name=Ksr2;oligo_id=ENSMUSG00000061578.118;oligo_type=regular_oneexon;Parent=ENSMUSG00000061578.UTR
chr5	mm10	oligo	117766265	117766524	.	+	.	ID=ENSMUSG00000061578.119;gene_id=ENSMUSG00000061578;gene_name=Ksr2;oligo_id=ENSMUSG00000061578.119;oligo_type=regular_oneexon;Parent=ENSMUSG00000061578.UTR
chr5	mm10	oligo	117766271	117766530	.	+	.	ID=ENSMUSG00000061578.120;gene_id=ENSMUSG00000061578;gene_name=Ksr2;oligo_id=ENSMUSG00000061578.120;oligo_type=regular_oneexon;Parent=ENSMUSG00000061578.UTR
chr5	mm10	oligo	117766277	117766536	.	+	.	ID=ENSMUSG00000061578.121;gene_id=ENSMUSG00000061578;gene_name=Ksr2;oligo_id=ENSMUSG00000061578.121;oligo_type=regular_oneexon;Parent=ENSMUSG00000061578.UTR
chr5	mm10	oligo	117766283	117766542	.	+	.	ID=ENSMUSG00000061578.122;gene_id=ENSMUSG00000061578;gene_name=Ksr2;oligo_id=ENSMUSG00000061578.122;oligo_type=regular_oneexon;Parent=ENSMUSG00000061578.UTR
chr5	mm10	oligo	117766289	117766548	.	+	.	ID=ENSMUSG00000061578.123;gene_id=ENSMUSG00000061578;gene_name=Ksr2;oligo_id=ENSMUSG00000061578.123;oligo_type=regular_oneexon;Parent=ENSMUSG00000061578.UTR
chr5	mm10	oligo	117766295	117766554	.	+	.	ID=ENSMUSG00000061578.124;gene_id=ENSMUSG00000061578;gene_name=Ksr2;oligo_id=ENSMUSG00000061578.124;oligo_type=regular_oneexon;Parent=ENSMUSG00000061578.UTR
chr5	mm10	oligo	117766301	117766560	.	+	.	ID=ENSMUSG00000061578.125;gene_id=ENSMUSG00000061578;gene_name=Ksr2;oligo_id=ENSMUSG00000061578.125;oligo_type=regular_oneexon;Parent=ENSMUSG00000061578.UTR
chr5	mm10	oligo	117766307	117766566	.	+	.	ID=ENSMUSG00000061578.126;gene_id=ENSMUSG00000061578;gene_name=Ksr2;oligo_id=ENSMUSG00000061578.126;oligo_type=regular_oneexon;Parent=ENSMUSG00000061578.UTR
chr5	mm10	oligo	117766313	117766572	.	+	.	ID=ENSMUSG00000061578.127;gene_id=ENSMUSG00000061578;gene_name=Ksr2;oligo_id=ENSMUSG00000061578.127;oligo_type=regular_oneexon;Parent=ENSMUSG00000061578.UTR
chr5	mm10	oligo	117766319	117766578	.	+	.	ID=ENSMUSG00000061578.128;gene_id=ENSMUSG00000061578;gene_name=Ksr2;oligo_id=ENSMUSG00000061578.128;oligo_type=regular_oneexon;Parent=ENSMUSG00000061578.UTR
chr5	mm10	oligo	117766325	117766584	.	+	.	ID=ENSMUSG00000061578.129;gene_id=ENSMUSG00000061578;gene_name=Ksr2;oligo_id=ENSMUSG00000061578.129;oligo_type=regular_oneexon;Parent=ENSMUSG00000061578.UTR
chr5	mm10	oligo	117766331	117766590	.	+	.	ID=ENSMUSG00000061578.130;gene_id=ENSMUSG00000061578;gene_name=Ksr2;oligo_id=ENSMUSG00000061578.130;oligo_type=regular_oneexon;Parent=ENSMUSG00000061578.UTR
chr5	mm10	oligo	117766337	117766596	.	+	.	ID=ENSMUSG00000061578.131;gene_id=ENSMUSG00000061578;gene_name=Ksr2;oligo_id=ENSMUSG00000061578.131;oligo_type=regular_oneexon;Parent=ENSMUSG00000061578.UTR
chr5	mm10	oligo	117766343	117766602	.	+	.	ID=ENSMUSG00000061578.132;gene_id=ENSMUSG00000061578;gene_name=Ksr2;oligo_id=ENSMUSG00000061578.132;oligo_type=regular_oneexon;Parent=ENSMUSG00000061578.UTR
chr5	mm10	oligo	117766349	117766608	.	+	.	ID=ENSMUSG00000061578.133;gene_id=ENSMUSG00000061578;gene_name=Ksr2;oligo_id=ENSMUSG00000061578.133;oligo_type=regular_oneexon;Parent=ENSMUSG00000061578.UTR
chr5	mm10	oligo	117766355	117766614	.	+	.	ID=ENSMUSG00000061578.134;gene_id=ENSMUSG00000061578;gene_name=Ksr2;oligo_id=ENSMUSG00000061578.134;oligo_type=regular_oneexon;Parent=ENSMUSG00000061578.UTR
chr5	mm10	oligo	117766361	117766620	.	+	.	ID=ENSMUSG00000061578.135;gene_id=ENSMUSG00000061578;gene_name=Ksr2;oligo_id=ENSMUSG00000061578.135;oligo_type=regular_oneexon;Parent=ENSMUSG00000061578.UTR
chr5	mm10	oligo	117766367	117766626	.	+	.	ID=ENSMUSG00000061578.136;gene_id=ENSMUSG00000061578;gene_name=Ksr2;oligo_id=ENSMUSG00000061578.136;oligo_type=regular_oneexon;Parent=ENSMUSG00000061578.UTR
chr5	mm10	oligo	117766373	117766632	.	+	.	ID=ENSMUSG00000061578.137;gene_id=ENSMUSG00000061578;gene_name=Ksr2;oligo_id=ENSMUSG00000061578.137;oligo_type=regular_oneexon;Parent=ENSMUSG00000061578.UTR
chr5	mm10	oligo	117766379	117766638	.	+	.	ID=ENSMUSG00000061578.138;gene_id=ENSMUSG00000061578;gene_name=Ksr2;oligo_id=ENSMUSG00000061578.138;oligo_type=regular_oneexon;Parent=ENSMUSG00000061578.UTR
chr5	mm10	oligo	117766385	117766644	.	+	.	ID=ENSMUSG00000061578.139;gene_id=ENSMUSG00000061578;gene_name=Ksr2;oligo_id=ENSMUSG00000061578.139;oligo_type=regular_oneexon;Parent=ENSMUSG00000061578.UTR
chr5	mm10	oligo	117766391	117766650	.	+	.	ID=ENSMUSG00000061578.140;gene_id=ENSMUSG00000061578;gene_name=Ksr2;oligo_id=ENSMUSG00000061578.140;oligo_type=regular_oneexon;Parent=ENSMUSG00000061578.UTR
chr5	mm10	oligo	117766397	117766656	.	+	.	ID=ENSMUSG00000061578.141;gene_id=ENSMUSG00000061578;gene_name=Ksr2;oligo_id=ENSMUSG00000061578.141;oligo_type=regular_oneexon;Parent=ENSMUSG00000061578.UTR
chr5	mm10	oligo	117766403	117766662	.	+	.	ID=ENSMUSG00000061578.142;gene_id=ENSMUSG00000061578;gene_name=Ksr2;oligo_id=ENSMUSG00000061578.142;oligo_type=regular_oneexon;Parent=ENSMUSG00000061578.UTR
chr5	mm10	oligo	117766409	117766668	.	+	.	ID=ENSMUSG00000061578.143;gene_id=ENSMUSG00000061578;gene_name=Ksr2;oligo_id=ENSMUSG00000061578.143;oligo_type=regular_oneexon;Parent=ENSMUSG00000061578.UTR
chr5	mm10	oligo	117766415	117766674	.	+	.	ID=ENSMUSG00000061578.144;gene_id=ENSMUSG00000061578;gene_name=Ksr2;oligo_id=ENSMUSG00000061578.144;oligo_type=regular_oneexon;Parent=ENSMUSG00000061578.UTR
chr5	mm10	oligo	117766421	117766680	.	+	.	ID=ENSMUSG00000061578.145;gene_id=ENSMUSG00000061578;gene_name=Ksr2;oligo_id=ENSMUSG00000061578.145;oligo_type=regular_oneexon;Parent=ENSMUSG00000061578.UTR
chr5	mm10	oligo	117766427	117766686	.	+	.	ID=ENSMUSG00000061578.146;gene_id=ENSMUSG00000061578;gene_name=Ksr2;oligo_id=ENSMUSG00000061578.146;oligo_type=regular_oneexon;Parent=ENSMUSG00000061578.UTR
chr5	mm10	oligo	117766433	117766692	.	+	.	ID=ENSMUSG00000061578.147;gene_id=ENSMUSG00000061578;gene_name=Ksr2;oligo_id=ENSMUSG00000061578.147;oligo_type=regular_oneexon;Parent=ENSMUSG00000061578.UTR
chr5	mm10	oligo	117766439	117766698	.	+	.	ID=ENSMUSG00000061578.148;gene_id=ENSMUSG00000061578;gene_name=Ksr2;oligo_id=ENSMUSG00000061578.148;oligo_type=regular_oneexon;Parent=ENSMUSG00000061578.UTR
chr5	mm10	oligo	117766445	117766704	.	+	.	ID=ENSMUSG00000061578.149;gene_id=ENSMUSG00000061578;gene_name=Ksr2;oligo_id=ENSMUSG00000061578.149;oligo_type=regular_oneexon;Parent=ENSMUSG00000061578.UTR
chr5	mm10	oligo	117766451	117766710	.	+	.	ID=ENSMUSG00000061578.150;gene_id=ENSMUSG00000061578;gene_name=Ksr2;oligo_id=ENSMUSG00000061578.150;oligo_type=regular_oneexon;Parent=ENSMUSG00000061578.UTR
chr5	mm10	oligo	117766457	117766716	.	+	.	ID=ENSMUSG00000061578.151;gene_id=ENSMUSG00000061578;gene_name=Ksr2;oligo_id=ENSMUSG00000061578.151;oligo_type=regular_oneexon;Parent=ENSMUSG00000061578.UTR
chr5	mm10	oligo	117766463	117766722	.	+	.	ID=ENSMUSG00000061578.152;gene_id=ENSMUSG00000061578;gene_name=Ksr2;oligo_id=ENSMUSG00000061578.152;oligo_type=regular_oneexon;Parent=ENSMUSG00000061578.UTR
chr5	mm10	oligo	117766469	117766728	.	+	.	ID=ENSMUSG00000061578.153;gene_id=ENSMUSG00000061578;gene_name=Ksr2;oligo_id=ENSMUSG00000061578.153;oligo_type=regular_oneexon;Parent=ENSMUSG00000061578.UTR
chr5	mm10	oligo	117766475	117766734	.	+	.	ID=ENSMUSG00000061578.154;gene_id=ENSMUSG00000061578;gene_name=Ksr2;oligo_id=ENSMUSG00000061578.154;oligo_type=regular_oneexon;Parent=ENSMUSG00000061578.UTR
chr5	mm10	oligo	117766481	117766740	.	+	.	ID=ENSMUSG00000061578.155;gene_id=ENSMUSG00000061578;gene_name=Ksr2;oligo_id=ENSMUSG00000061578.155;oligo_type=regular_oneexon;Parent=ENSMUSG00000061578.UTR
chr5	mm10	oligo	117766487	117766746	.	+	.	ID=ENSMUSG00000061578.156;gene_id=ENSMUSG00000061578;gene_name=Ksr2;oligo_id=ENSMUSG00000061578.156;oligo_type=regular_oneexon;Parent=ENSMUSG00000061578.UTR
chr5	mm10	oligo	117766493	117766752	.	+	.	ID=ENSMUSG00000061578.157;gene_id=ENSMUSG00000061578;gene_name=Ksr2;oligo_id=ENSMUSG00000061578.157;oligo_type=regular_oneexon;Parent=ENSMUSG00000061578.UTR
chr5	mm10	oligo	117766499	117766758	.	+	.	ID=ENSMUSG00000061578.158;gene_id=ENSMUSG00000061578;gene_name=Ksr2;oligo_id=ENSMUSG00000061578.158;oligo_type=regular_oneexon;Parent=ENSMUSG00000061578.UTR
chr5	mm10	oligo	117766505	117766764	.	+	.	ID=ENSMUSG00000061578.159;gene_id=ENSMUSG00000061578;gene_name=Ksr2;oligo_id=ENSMUSG00000061578.159;oligo_type=regular_oneexon;Parent=ENSMUSG00000061578.UTR
chr5	mm10	oligo	117766511	117766770	.	+	.	ID=ENSMUSG00000061578.160;gene_id=ENSMUSG00000061578;gene_name=Ksr2;oligo_id=ENSMUSG00000061578.160;oligo_type=regular_oneexon;Parent=ENSMUSG00000061578.UTR
chr5	mm10	oligo	117766517	117766776	.	+	.	ID=ENSMUSG00000061578.161;gene_id=ENSMUSG00000061578;gene_name=Ksr2;oligo_id=ENSMUSG00000061578.161;oligo_type=regular_oneexon;Parent=ENSMUSG00000061578.UTR
chr5	mm10	oligo	117766523	117766782	.	+	.	ID=ENSMUSG00000061578.162;gene_id=ENSMUSG00000061578;gene_name=Ksr2;oligo_id=ENSMUSG00000061578.162;oligo_type=regular_oneexon;Parent=ENSMUSG00000061578.UTR
chr5	mm10	oligo	117766529	117766788	.	+	.	ID=ENSMUSG00000061578.163;gene_id=ENSMUSG00000061578;gene_name=Ksr2;oligo_id=ENSMUSG00000061578.163;oligo_type=regular_oneexon;Parent=ENSMUSG00000061578.UTR
chr5	mm10	oligo	117766535	117766794	.	+	.	ID=ENSMUSG00000061578.164;gene_id=ENSMUSG00000061578;gene_name=Ksr2;oligo_id=ENSMUSG00000061578.164;oligo_type=regular_oneexon;Parent=ENSMUSG00000061578.UTR
chr5	mm10	oligo	117766541	117766800	.	+	.	ID=ENSMUSG00000061578.165;gene_id=ENSMUSG00000061578;gene_name=Ksr2;oligo_id=ENSMUSG00000061578.165;oligo_type=regular_oneexon;Parent=ENSMUSG00000061578.UTR
chr5	mm10	oligo	117766547	117766806	.	+	.	ID=ENSMUSG00000061578.166;gene_id=ENSMUSG00000061578;gene_name=Ksr2;oligo_id=ENSMUSG00000061578.166;oligo_type=regular_oneexon;Parent=ENSMUSG00000061578.UTR
chr5	mm10	oligo	117766553	117766812	.	+	.	ID=ENSMUSG00000061578.167;gene_id=ENSMUSG00000061578;gene_name=Ksr2;oligo_id=ENSMUSG00000061578.167;oligo_type=regular_oneexon;Parent=ENSMUSG00000061578.UTR
chr5	mm10	oligo	117766559	117766818	.	+	.	ID=ENSMUSG00000061578.168;gene_id=ENSMUSG00000061578;gene_name=Ksr2;oligo_id=ENSMUSG00000061578.168;oligo_type=regular_oneexon;Parent=ENSMUSG00000061578.UTR
chr5	mm10	oligo	117766565	117766824	.	+	.	ID=ENSMUSG00000061578.169;gene_id=ENSMUSG00000061578;gene_name=Ksr2;oligo_id=ENSMUSG00000061578.169;oligo_type=regular_oneexon;Parent=ENSMUSG00000061578.UTR
chr5	mm10	oligo	117766571	117766830	.	+	.	ID=ENSMUSG00000061578.170;gene_id=ENSMUSG00000061578;gene_name=Ksr2;oligo_id=ENSMUSG00000061578.170;oligo_type=regular_oneexon;Parent=ENSMUSG00000061578.UTR
chr5	mm10	oligo	117766577	117766836	.	+	.	ID=ENSMUSG00000061578.171;gene_id=ENSMUSG00000061578;gene_name=Ksr2;oligo_id=ENSMUSG00000061578.171;oligo_type=regular_oneexon;Parent=ENSMUSG00000061578.UTR
chr5	mm10	oligo	117766583	117766842	.	+	.	ID=ENSMUSG00000061578.172;gene_id=ENSMUSG00000061578;gene_name=Ksr2;oligo_id=ENSMUSG00000061578.172;oligo_type=regular_oneexon;Parent=ENSMUSG00000061578.UTR
chr5	mm10	oligo	117766589	117766848	.	+	.	ID=ENSMUSG00000061578.173;gene_id=ENSMUSG00000061578;gene_name=Ksr2;oligo_id=ENSMUSG00000061578.173;oligo_type=regular_oneexon;Parent=ENSMUSG00000061578.UTR
chr5	mm10	oligo	117766595	117766854	.	+	.	ID=ENSMUSG00000061578.174;gene_id=ENSMUSG00000061578;gene_name=Ksr2;oligo_id=ENSMUSG00000061578.174;oligo_type=regular_oneexon;Parent=ENSMUSG00000061578.UTR
chr5	mm10	oligo	117766601	117766860	.	+	.	ID=ENSMUSG00000061578.175;gene_id=ENSMUSG00000061578;gene_name=Ksr2;oligo_id=ENSMUSG00000061578.175;oligo_type=regular_oneexon;Parent=ENSMUSG00000061578.UTR
chr5	mm10	oligo	117766607	117766866	.	+	.	ID=ENSMUSG00000061578.176;gene_id=ENSMUSG00000061578;gene_name=Ksr2;oligo_id=ENSMUSG00000061578.176;oligo_type=regular_oneexon;Parent=ENSMUSG00000061578.UTR
chr5	mm10	oligo	117766613	117766872	.	+	.	ID=ENSMUSG00000061578.177;gene_id=ENSMUSG00000061578;gene_name=Ksr2;oligo_id=ENSMUSG00000061578.177;oligo_type=regular_oneexon;Parent=ENSMUSG00000061578.UTR
chr5	mm10	oligo	117766619	117766878	.	+	.	ID=ENSMUSG00000061578.178;gene_id=ENSMUSG00000061578;gene_name=Ksr2;oligo_id=ENSMUSG00000061578.178;oligo_type=regular_oneexon;Parent=ENSMUSG00000061578.UTR
chr5	mm10	oligo	117766625	117766884	.	+	.	ID=ENSMUSG00000061578.179;gene_id=ENSMUSG00000061578;gene_name=Ksr2;oligo_id=ENSMUSG00000061578.179;oligo_type=regular_oneexon;Parent=ENSMUSG00000061578.UTR
chr5	mm10	oligo	117766631	117766890	.	+	.	ID=ENSMUSG00000061578.180;gene_id=ENSMUSG00000061578;gene_name=Ksr2;oligo_id=ENSMUSG00000061578.180;oligo_type=regular_oneexon;Parent=ENSMUSG00000061578.UTR
chr5	mm10	oligo	117766637	117766896	.	+	.	ID=ENSMUSG00000061578.181;gene_id=ENSMUSG00000061578;gene_name=Ksr2;oligo_id=ENSMUSG00000061578.181;oligo_type=regular_oneexon;Parent=ENSMUSG00000061578.UTR
chr5	mm10	oligo	117766643	117766902	.	+	.	ID=ENSMUSG00000061578.182;gene_id=ENSMUSG00000061578;gene_name=Ksr2;oligo_id=ENSMUSG00000061578.182;oligo_type=regular_oneexon;Parent=ENSMUSG00000061578.UTR
chr5	mm10	oligo	117766649	117766908	.	+	.	ID=ENSMUSG00000061578.183;gene_id=ENSMUSG00000061578;gene_name=Ksr2;oligo_id=ENSMUSG00000061578.183;oligo_type=regular_oneexon;Parent=ENSMUSG00000061578.UTR
chr5	mm10	oligo	117766655	117766914	.	+	.	ID=ENSMUSG00000061578.184;gene_id=ENSMUSG00000061578;gene_name=Ksr2;oligo_id=ENSMUSG00000061578.184;oligo_type=regular_oneexon;Parent=ENSMUSG00000061578.UTR
chr5	mm10	oligo	117766661	117766920	.	+	.	ID=ENSMUSG00000061578.185;gene_id=ENSMUSG00000061578;gene_name=Ksr2;oligo_id=ENSMUSG00000061578.185;oligo_type=regular_oneexon;Parent=ENSMUSG00000061578.UTR
chr5	mm10	oligo	117766667	117766926	.	+	.	ID=ENSMUSG00000061578.186;gene_id=ENSMUSG00000061578;gene_name=Ksr2;oligo_id=ENSMUSG00000061578.186;oligo_type=regular_oneexon;Parent=ENSMUSG00000061578.UTR
chr5	mm10	oligo	117766673	117766932	.	+	.	ID=ENSMUSG00000061578.187;gene_id=ENSMUSG00000061578;gene_name=Ksr2;oligo_id=ENSMUSG00000061578.187;oligo_type=regular_oneexon;Parent=ENSMUSG00000061578.UTR
chr5	mm10	oligo	117766679	117766938	.	+	.	ID=ENSMUSG00000061578.188;gene_id=ENSMUSG00000061578;gene_name=Ksr2;oligo_id=ENSMUSG00000061578.188;oligo_type=regular_oneexon;Parent=ENSMUSG00000061578.UTR
chr5	mm10	oligo	117766685	117766944	.	+	.	ID=ENSMUSG00000061578.189;gene_id=ENSMUSG00000061578;gene_name=Ksr2;oligo_id=ENSMUSG00000061578.189;oligo_type=regular_oneexon;Parent=ENSMUSG00000061578.UTR
chr5	mm10	oligo	117766691	117766950	.	+	.	ID=ENSMUSG00000061578.190;gene_id=ENSMUSG00000061578;gene_name=Ksr2;oligo_id=ENSMUSG00000061578.190;oligo_type=regular_oneexon;Parent=ENSMUSG00000061578.UTR
chr5	mm10	oligo	117766697	117766956	.	+	.	ID=ENSMUSG00000061578.191;gene_id=ENSMUSG00000061578;gene_name=Ksr2;oligo_id=ENSMUSG00000061578.191;oligo_type=regular_oneexon;Parent=ENSMUSG00000061578.UTR
chr5	mm10	oligo	117766703	117766962	.	+	.	ID=ENSMUSG00000061578.192;gene_id=ENSMUSG00000061578;gene_name=Ksr2;oligo_id=ENSMUSG00000061578.192;oligo_type=regular_oneexon;Parent=ENSMUSG00000061578.UTR
chr5	mm10	oligo	117766709	117766968	.	+	.	ID=ENSMUSG00000061578.193;gene_id=ENSMUSG00000061578;gene_name=Ksr2;oligo_id=ENSMUSG00000061578.193;oligo_type=regular_oneexon;Parent=ENSMUSG00000061578.UTR
chr5	mm10	oligo	117766715	117766974	.	+	.	ID=ENSMUSG00000061578.194;gene_id=ENSMUSG00000061578;gene_name=Ksr2;oligo_id=ENSMUSG00000061578.194;oligo_type=regular_oneexon;Parent=ENSMUSG00000061578.UTR
chr5	mm10	oligo	117766721	117766980	.	+	.	ID=ENSMUSG00000061578.195;gene_id=ENSMUSG00000061578;gene_name=Ksr2;oligo_id=ENSMUSG00000061578.195;oligo_type=regular_oneexon;Parent=ENSMUSG00000061578.UTR
chr5	mm10	oligo	117766727	117766986	.	+	.	ID=ENSMUSG00000061578.196;gene_id=ENSMUSG00000061578;gene_name=Ksr2;oligo_id=ENSMUSG00000061578.196;oligo_type=regular_oneexon;Parent=ENSMUSG00000061578.UTR
chr5	mm10	oligo	117766733	117766992	.	+	.	ID=ENSMUSG00000061578.197;gene_id=ENSMUSG00000061578;gene_name=Ksr2;oligo_id=ENSMUSG00000061578.197;oligo_type=regular_oneexon;Parent=ENSMUSG00000061578.UTR
chr5	mm10	oligo	117766739	117766998	.	+	.	ID=ENSMUSG00000061578.198;gene_id=ENSMUSG00000061578;gene_name=Ksr2;oligo_id=ENSMUSG00000061578.198;oligo_type=regular_oneexon;Parent=ENSMUSG00000061578.UTR
chr5	mm10	oligo	117766745	117767004	.	+	.	ID=ENSMUSG00000061578.199;gene_id=ENSMUSG00000061578;gene_name=Ksr2;oligo_id=ENSMUSG00000061578.199;oligo_type=regular_oneexon;Parent=ENSMUSG00000061578.UTR
chr5	mm10	oligo	117766751	117767010	.	+	.	ID=ENSMUSG00000061578.200;gene_id=ENSMUSG00000061578;gene_name=Ksr2;oligo_id=ENSMUSG00000061578.200;oligo_type=regular_oneexon;Parent=ENSMUSG00000061578.UTR
chr5	mm10	oligo	117766757	117767016	.	+	.	ID=ENSMUSG00000061578.201;gene_id=ENSMUSG00000061578;gene_name=Ksr2;oligo_id=ENSMUSG00000061578.201;oligo_type=regular_oneexon;Parent=ENSMUSG00000061578.UTR
chr5	mm10	oligo	117766763	117767022	.	+	.	ID=ENSMUSG00000061578.202;gene_id=ENSMUSG00000061578;gene_name=Ksr2;oligo_id=ENSMUSG00000061578.202;oligo_type=regular_oneexon;Parent=ENSMUSG00000061578.UTR
chr5	mm10	oligo	117766769	117767028	.	+	.	ID=ENSMUSG00000061578.203;gene_id=ENSMUSG00000061578;gene_name=Ksr2;oligo_id=ENSMUSG00000061578.203;oligo_type=regular_oneexon;Parent=ENSMUSG00000061578.UTR
chr5	mm10	oligo	117766775	117767034	.	+	.	ID=ENSMUSG00000061578.204;gene_id=ENSMUSG00000061578;gene_name=Ksr2;oligo_id=ENSMUSG00000061578.204;oligo_type=regular_oneexon;Parent=ENSMUSG00000061578.UTR
chr5	mm10	oligo	117766781	117767040	.	+	.	ID=ENSMUSG00000061578.205;gene_id=ENSMUSG00000061578;gene_name=Ksr2;oligo_id=ENSMUSG00000061578.205;oligo_type=regular_oneexon;Parent=ENSMUSG00000061578.UTR
chr5	mm10	oligo	117766787	117767046	.	+	.	ID=ENSMUSG00000061578.206;gene_id=ENSMUSG00000061578;gene_name=Ksr2;oligo_id=ENSMUSG00000061578.206;oligo_type=regular_oneexon;Parent=ENSMUSG00000061578.UTR
chr5	mm10	oligo	117766793	117767052	.	+	.	ID=ENSMUSG00000061578.207;gene_id=ENSMUSG00000061578;gene_name=Ksr2;oligo_id=ENSMUSG00000061578.207;oligo_type=regular_oneexon;Parent=ENSMUSG00000061578.UTR
chr5	mm10	oligo	117766799	117767058	.	+	.	ID=ENSMUSG00000061578.208;gene_id=ENSMUSG00000061578;gene_name=Ksr2;oligo_id=ENSMUSG00000061578.208;oligo_type=regular_oneexon;Parent=ENSMUSG00000061578.UTR
chr5	mm10	oligo	117766805	117767064	.	+	.	ID=ENSMUSG00000061578.209;gene_id=ENSMUSG00000061578;gene_name=Ksr2;oligo_id=ENSMUSG00000061578.209;oligo_type=regular_oneexon;Parent=ENSMUSG00000061578.UTR
chr5	mm10	oligo	117766811	117767070	.	+	.	ID=ENSMUSG00000061578.210;gene_id=ENSMUSG00000061578;gene_name=Ksr2;oligo_id=ENSMUSG00000061578.210;oligo_type=regular_oneexon;Parent=ENSMUSG00000061578.UTR
chr5	mm10	oligo	117766817	117767076	.	+	.	ID=ENSMUSG00000061578.211;gene_id=ENSMUSG00000061578;gene_name=Ksr2;oligo_id=ENSMUSG00000061578.211;oligo_type=regular_oneexon;Parent=ENSMUSG00000061578.UTR
chr5	mm10	oligo	117766823	117767082	.	+	.	ID=ENSMUSG00000061578.212;gene_id=ENSMUSG00000061578;gene_name=Ksr2;oligo_id=ENSMUSG00000061578.212;oligo_type=regular_oneexon;Parent=ENSMUSG00000061578.UTR
chr5	mm10	oligo	117766829	117767088	.	+	.	ID=ENSMUSG00000061578.213;gene_id=ENSMUSG00000061578;gene_name=Ksr2;oligo_id=ENSMUSG00000061578.213;oligo_type=regular_oneexon;Parent=ENSMUSG00000061578.UTR
chr5	mm10	oligo	117766835	117767094	.	+	.	ID=ENSMUSG00000061578.214;gene_id=ENSMUSG00000061578;gene_name=Ksr2;oligo_id=ENSMUSG00000061578.214;oligo_type=regular_oneexon;Parent=ENSMUSG00000061578.UTR
chr5	mm10	oligo	117766841	117767100	.	+	.	ID=ENSMUSG00000061578.215;gene_id=ENSMUSG00000061578;gene_name=Ksr2;oligo_id=ENSMUSG00000061578.215;oligo_type=regular_oneexon;Parent=ENSMUSG00000061578.UTR
chr5	mm10	oligo	117766847	117767106	.	+	.	ID=ENSMUSG00000061578.216;gene_id=ENSMUSG00000061578;gene_name=Ksr2;oligo_id=ENSMUSG00000061578.216;oligo_type=regular_oneexon;Parent=ENSMUSG00000061578.UTR
chr5	mm10	oligo	117766853	117767112	.	+	.	ID=ENSMUSG00000061578.217;gene_id=ENSMUSG00000061578;gene_name=Ksr2;oligo_id=ENSMUSG00000061578.217;oligo_type=regular_oneexon;Parent=ENSMUSG00000061578.UTR
chr5	mm10	oligo	117766859	117767118	.	+	.	ID=ENSMUSG00000061578.218;gene_id=ENSMUSG00000061578;gene_name=Ksr2;oligo_id=ENSMUSG00000061578.218;oligo_type=regular_oneexon;Parent=ENSMUSG00000061578.UTR
chr5	mm10	oligo	117766865	117767124	.	+	.	ID=ENSMUSG00000061578.219;gene_id=ENSMUSG00000061578;gene_name=Ksr2;oligo_id=ENSMUSG00000061578.219;oligo_type=regular_oneexon;Parent=ENSMUSG00000061578.UTR
chr5	mm10	oligo	117766871	117767130	.	+	.	ID=ENSMUSG00000061578.220;gene_id=ENSMUSG00000061578;gene_name=Ksr2;oligo_id=ENSMUSG00000061578.220;oligo_type=regular_oneexon;Parent=ENSMUSG00000061578.UTR
chr5	mm10	oligo	117766877	117767136	.	+	.	ID=ENSMUSG00000061578.221;gene_id=ENSMUSG00000061578;gene_name=Ksr2;oligo_id=ENSMUSG00000061578.221;oligo_type=regular_oneexon;Parent=ENSMUSG00000061578.UTR
chr5	mm10	oligo	117766883	117767142	.	+	.	ID=ENSMUSG00000061578.222;gene_id=ENSMUSG00000061578;gene_name=Ksr2;oligo_id=ENSMUSG00000061578.222;oligo_type=regular_oneexon;Parent=ENSMUSG00000061578.UTR
chr5	mm10	oligo	117766889	117767148	.	+	.	ID=ENSMUSG00000061578.223;gene_id=ENSMUSG00000061578;gene_name=Ksr2;oligo_id=ENSMUSG00000061578.223;oligo_type=regular_oneexon;Parent=ENSMUSG00000061578.UTR
chr5	mm10	oligo	117766895	117767154	.	+	.	ID=ENSMUSG00000061578.224;gene_id=ENSMUSG00000061578;gene_name=Ksr2;oligo_id=ENSMUSG00000061578.224;oligo_type=regular_oneexon;Parent=ENSMUSG00000061578.UTR
chr5	mm10	oligo	117766901	117767160	.	+	.	ID=ENSMUSG00000061578.225;gene_id=ENSMUSG00000061578;gene_name=Ksr2;oligo_id=ENSMUSG00000061578.225;oligo_type=regular_oneexon;Parent=ENSMUSG00000061578.UTR
chr5	mm10	oligo	117766907	117767166	.	+	.	ID=ENSMUSG00000061578.226;gene_id=ENSMUSG00000061578;gene_name=Ksr2;oligo_id=ENSMUSG00000061578.226;oligo_type=regular_oneexon;Parent=ENSMUSG00000061578.UTR
chr5	mm10	oligo	117766913	117767172	.	+	.	ID=ENSMUSG00000061578.227;gene_id=ENSMUSG00000061578;gene_name=Ksr2;oligo_id=ENSMUSG00000061578.227;oligo_type=regular_oneexon;Parent=ENSMUSG00000061578.UTR
chr5	mm10	oligo	117766919	117767178	.	+	.	ID=ENSMUSG00000061578.228;gene_id=ENSMUSG00000061578;gene_name=Ksr2;oligo_id=ENSMUSG00000061578.228;oligo_type=regular_oneexon;Parent=ENSMUSG00000061578.UTR
chr5	mm10	oligo	117766925	117767184	.	+	.	ID=ENSMUSG00000061578.229;gene_id=ENSMUSG00000061578;gene_name=Ksr2;oligo_id=ENSMUSG00000061578.229;oligo_type=regular_oneexon;Parent=ENSMUSG00000061578.UTR
chr5	mm10	oligo	117766931	117767190	.	+	.	ID=ENSMUSG00000061578.230;gene_id=ENSMUSG00000061578;gene_name=Ksr2;oligo_id=ENSMUSG00000061578.230;oligo_type=regular_oneexon;Parent=ENSMUSG00000061578.UTR
chr5	mm10	oligo	117766937	117767196	.	+	.	ID=ENSMUSG00000061578.231;gene_id=ENSMUSG00000061578;gene_name=Ksr2;oligo_id=ENSMUSG00000061578.231;oligo_type=regular_oneexon;Parent=ENSMUSG00000061578.UTR
chr5	mm10	oligo	117766943	117767202	.	+	.	ID=ENSMUSG00000061578.232;gene_id=ENSMUSG00000061578;gene_name=Ksr2;oligo_id=ENSMUSG00000061578.232;oligo_type=regular_oneexon;Parent=ENSMUSG00000061578.UTR
chr5	mm10	oligo	117766949	117767208	.	+	.	ID=ENSMUSG00000061578.233;gene_id=ENSMUSG00000061578;gene_name=Ksr2;oligo_id=ENSMUSG00000061578.233;oligo_type=regular_oneexon;Parent=ENSMUSG00000061578.UTR
chr5	mm10	oligo	117766955	117767214	.	+	.	ID=ENSMUSG00000061578.234;gene_id=ENSMUSG00000061578;gene_name=Ksr2;oligo_id=ENSMUSG00000061578.234;oligo_type=regular_oneexon;Parent=ENSMUSG00000061578.UTR
chr5	mm10	oligo	117766961	117767220	.	+	.	ID=ENSMUSG00000061578.235;gene_id=ENSMUSG00000061578;gene_name=Ksr2;oligo_id=ENSMUSG00000061578.235;oligo_type=regular_oneexon;Parent=ENSMUSG00000061578.UTR
chr5	mm10	oligo	117766967	117767226	.	+	.	ID=ENSMUSG00000061578.236;gene_id=ENSMUSG00000061578;gene_name=Ksr2;oligo_id=ENSMUSG00000061578.236;oligo_type=regular_oneexon;Parent=ENSMUSG00000061578.UTR
chr5	mm10	oligo	117766973	117767232	.	+	.	ID=ENSMUSG00000061578.237;gene_id=ENSMUSG00000061578;gene_name=Ksr2;oligo_id=ENSMUSG00000061578.237;oligo_type=regular_oneexon;Parent=ENSMUSG00000061578.UTR
chr5	mm10	oligo	117766979	117767238	.	+	.	ID=ENSMUSG00000061578.238;gene_id=ENSMUSG00000061578;gene_name=Ksr2;oligo_id=ENSMUSG00000061578.238;oligo_type=regular_oneexon;Parent=ENSMUSG00000061578.UTR
chr5	mm10	oligo	117766985	117767244	.	+	.	ID=ENSMUSG00000061578.239;gene_id=ENSMUSG00000061578;gene_name=Ksr2;oligo_id=ENSMUSG00000061578.239;oligo_type=regular_oneexon;Parent=ENSMUSG00000061578.UTR
chr5	mm10	oligo	117766991	117767250	.	+	.	ID=ENSMUSG00000061578.240;gene_id=ENSMUSG00000061578;gene_name=Ksr2;oligo_id=ENSMUSG00000061578.240;oligo_type=regular_oneexon;Parent=ENSMUSG00000061578.UTR
chr5	mm10	oligo	117766997	117767256	.	+	.	ID=ENSMUSG00000061578.241;gene_id=ENSMUSG00000061578;gene_name=Ksr2;oligo_id=ENSMUSG00000061578.241;oligo_type=regular_oneexon;Parent=ENSMUSG00000061578.UTR
chr5	mm10	oligo	117767003	117767262	.	+	.	ID=ENSMUSG00000061578.242;gene_id=ENSMUSG00000061578;gene_name=Ksr2;oligo_id=ENSMUSG00000061578.242;oligo_type=regular_oneexon;Parent=ENSMUSG00000061578.UTR
chr5	mm10	oligo	117767009	117767268	.	+	.	ID=ENSMUSG00000061578.243;gene_id=ENSMUSG00000061578;gene_name=Ksr2;oligo_id=ENSMUSG00000061578.243;oligo_type=regular_oneexon;Parent=ENSMUSG00000061578.UTR
chr5	mm10	oligo	117767015	117767274	.	+	.	ID=ENSMUSG00000061578.244;gene_id=ENSMUSG00000061578;gene_name=Ksr2;oligo_id=ENSMUSG00000061578.244;oligo_type=regular_oneexon;Parent=ENSMUSG00000061578.UTR
chr5	mm10	oligo	117767021	117767280	.	+	.	ID=ENSMUSG00000061578.245;gene_id=ENSMUSG00000061578;gene_name=Ksr2;oligo_id=ENSMUSG00000061578.245;oligo_type=regular_oneexon;Parent=ENSMUSG00000061578.UTR
chr5	mm10	oligo	117767027	117767286	.	+	.	ID=ENSMUSG00000061578.246;gene_id=ENSMUSG00000061578;gene_name=Ksr2;oligo_id=ENSMUSG00000061578.246;oligo_type=regular_oneexon;Parent=ENSMUSG00000061578.UTR
chr5	mm10	oligo	117767033	117767292	.	+	.	ID=ENSMUSG00000061578.247;gene_id=ENSMUSG00000061578;gene_name=Ksr2;oligo_id=ENSMUSG00000061578.247;oligo_type=regular_oneexon;Parent=ENSMUSG00000061578.UTR
chr5	mm10	oligo	117767039	117767298	.	+	.	ID=ENSMUSG00000061578.248;gene_id=ENSMUSG00000061578;gene_name=Ksr2;oligo_id=ENSMUSG00000061578.248;oligo_type=regular_oneexon;Parent=ENSMUSG00000061578.UTR
chr5	mm10	oligo	117767045	117767304	.	+	.	ID=ENSMUSG00000061578.249;gene_id=ENSMUSG00000061578;gene_name=Ksr2;oligo_id=ENSMUSG00000061578.249;oligo_type=regular_oneexon;Parent=ENSMUSG00000061578.UTR
chr5	mm10	oligo	117767051	117767310	.	+	.	ID=ENSMUSG00000061578.250;gene_id=ENSMUSG00000061578;gene_name=Ksr2;oligo_id=ENSMUSG00000061578.250;oligo_type=regular_oneexon;Parent=ENSMUSG00000061578.UTR
chr5	mm10	oligo	117767057	117767316	.	+	.	ID=ENSMUSG00000061578.251;gene_id=ENSMUSG00000061578;gene_name=Ksr2;oligo_id=ENSMUSG00000061578.251;oligo_type=regular_oneexon;Parent=ENSMUSG00000061578.UTR
chr5	mm10	oligo	117767063	117767322	.	+	.	ID=ENSMUSG00000061578.252;gene_id=ENSMUSG00000061578;gene_name=Ksr2;oligo_id=ENSMUSG00000061578.252;oligo_type=regular_oneexon;Parent=ENSMUSG00000061578.UTR
chr5	mm10	oligo	117767069	117767328	.	+	.	ID=ENSMUSG00000061578.253;gene_id=ENSMUSG00000061578;gene_name=Ksr2;oligo_id=ENSMUSG00000061578.253;oligo_type=regular_oneexon;Parent=ENSMUSG00000061578.UTR
chr5	mm10	oligo	117767075	117767334	.	+	.	ID=ENSMUSG00000061578.254;gene_id=ENSMUSG00000061578;gene_name=Ksr2;oligo_id=ENSMUSG00000061578.254;oligo_type=regular_oneexon;Parent=ENSMUSG00000061578.UTR
chr5	mm10	oligo	117767081	117767340	.	+	.	ID=ENSMUSG00000061578.255;gene_id=ENSMUSG00000061578;gene_name=Ksr2;oligo_id=ENSMUSG00000061578.255;oligo_type=regular_oneexon;Parent=ENSMUSG00000061578.UTR
chr5	mm10	oligo	117767087	117767346	.	+	.	ID=ENSMUSG00000061578.256;gene_id=ENSMUSG00000061578;gene_name=Ksr2;oligo_id=ENSMUSG00000061578.256;oligo_type=regular_oneexon;Parent=ENSMUSG00000061578.UTR
chr5	mm10	oligo	117767093	117767352	.	+	.	ID=ENSMUSG00000061578.257;gene_id=ENSMUSG00000061578;gene_name=Ksr2;oligo_id=ENSMUSG00000061578.257;oligo_type=regular_oneexon;Parent=ENSMUSG00000061578.UTR
chr5	mm10	oligo	117767099	117767358	.	+	.	ID=ENSMUSG00000061578.258;gene_id=ENSMUSG00000061578;gene_name=Ksr2;oligo_id=ENSMUSG00000061578.258;oligo_type=regular_oneexon;Parent=ENSMUSG00000061578.UTR
chr5	mm10	oligo	117767105	117767364	.	+	.	ID=ENSMUSG00000061578.259;gene_id=ENSMUSG00000061578;gene_name=Ksr2;oligo_id=ENSMUSG00000061578.259;oligo_type=regular_oneexon;Parent=ENSMUSG00000061578.UTR
chr5	mm10	oligo	117767111	117767370	.	+	.	ID=ENSMUSG00000061578.260;gene_id=ENSMUSG00000061578;gene_name=Ksr2;oligo_id=ENSMUSG00000061578.260;oligo_type=regular_oneexon;Parent=ENSMUSG00000061578.UTR
chr5	mm10	oligo	117767117	117767376	.	+	.	ID=ENSMUSG00000061578.261;gene_id=ENSMUSG00000061578;gene_name=Ksr2;oligo_id=ENSMUSG00000061578.261;oligo_type=regular_oneexon;Parent=ENSMUSG00000061578.UTR
chr5	mm10	oligo	117767123	117767382	.	+	.	ID=ENSMUSG00000061578.262;gene_id=ENSMUSG00000061578;gene_name=Ksr2;oligo_id=ENSMUSG00000061578.262;oligo_type=regular_oneexon;Parent=ENSMUSG00000061578.UTR
chr5	mm10	oligo	117767129	117767388	.	+	.	ID=ENSMUSG00000061578.263;gene_id=ENSMUSG00000061578;gene_name=Ksr2;oligo_id=ENSMUSG00000061578.263;oligo_type=regular_oneexon;Parent=ENSMUSG00000061578.UTR
chr5	mm10	oligo	117767135	117767394	.	+	.	ID=ENSMUSG00000061578.264;gene_id=ENSMUSG00000061578;gene_name=Ksr2;oligo_id=ENSMUSG00000061578.264;oligo_type=regular_oneexon;Parent=ENSMUSG00000061578.UTR
chr5	mm10	oligo	117767141	117767400	.	+	.	ID=ENSMUSG00000061578.265;gene_id=ENSMUSG00000061578;gene_name=Ksr2;oligo_id=ENSMUSG00000061578.265;oligo_type=regular_oneexon;Parent=ENSMUSG00000061578.UTR
chr5	mm10	oligo	117767147	117767406	.	+	.	ID=ENSMUSG00000061578.266;gene_id=ENSMUSG00000061578;gene_name=Ksr2;oligo_id=ENSMUSG00000061578.266;oligo_type=regular_oneexon;Parent=ENSMUSG00000061578.UTR
chr5	mm10	oligo	117767153	117767412	.	+	.	ID=ENSMUSG00000061578.267;gene_id=ENSMUSG00000061578;gene_name=Ksr2;oligo_id=ENSMUSG00000061578.267;oligo_type=regular_oneexon;Parent=ENSMUSG00000061578.UTR
chr5	mm10	oligo	117767159	117767418	.	+	.	ID=ENSMUSG00000061578.268;gene_id=ENSMUSG00000061578;gene_name=Ksr2;oligo_id=ENSMUSG00000061578.268;oligo_type=regular_oneexon;Parent=ENSMUSG00000061578.UTR
chr5	mm10	oligo	117767165	117767424	.	+	.	ID=ENSMUSG00000061578.269;gene_id=ENSMUSG00000061578;gene_name=Ksr2;oligo_id=ENSMUSG00000061578.269;oligo_type=regular_oneexon;Parent=ENSMUSG00000061578.UTR
chr5	mm10	oligo	117767171	117767430	.	+	.	ID=ENSMUSG00000061578.270;gene_id=ENSMUSG00000061578;gene_name=Ksr2;oligo_id=ENSMUSG00000061578.270;oligo_type=regular_oneexon;Parent=ENSMUSG00000061578.UTR
chr5	mm10	oligo	117767177	117767436	.	+	.	ID=ENSMUSG00000061578.271;gene_id=ENSMUSG00000061578;gene_name=Ksr2;oligo_id=ENSMUSG00000061578.271;oligo_type=regular_oneexon;Parent=ENSMUSG00000061578.UTR
chr5	mm10	oligo	117767183	117767442	.	+	.	ID=ENSMUSG00000061578.272;gene_id=ENSMUSG00000061578;gene_name=Ksr2;oligo_id=ENSMUSG00000061578.272;oligo_type=regular_oneexon;Parent=ENSMUSG00000061578.UTR
chr5	mm10	oligo	117767189	117767448	.	+	.	ID=ENSMUSG00000061578.273;gene_id=ENSMUSG00000061578;gene_name=Ksr2;oligo_id=ENSMUSG00000061578.273;oligo_type=regular_oneexon;Parent=ENSMUSG00000061578.UTR
chr5	mm10	oligo	117767195	117767454	.	+	.	ID=ENSMUSG00000061578.274;gene_id=ENSMUSG00000061578;gene_name=Ksr2;oligo_id=ENSMUSG00000061578.274;oligo_type=regular_oneexon;Parent=ENSMUSG00000061578.UTR
chr5	mm10	oligo	117767201	117767460	.	+	.	ID=ENSMUSG00000061578.275;gene_id=ENSMUSG00000061578;gene_name=Ksr2;oligo_id=ENSMUSG00000061578.275;oligo_type=regular_oneexon;Parent=ENSMUSG00000061578.UTR
chr5	mm10	oligo	117767207	117767466	.	+	.	ID=ENSMUSG00000061578.276;gene_id=ENSMUSG00000061578;gene_name=Ksr2;oligo_id=ENSMUSG00000061578.276;oligo_type=regular_oneexon;Parent=ENSMUSG00000061578.UTR
chr5	mm10	oligo	117767213	117767472	.	+	.	ID=ENSMUSG00000061578.277;gene_id=ENSMUSG00000061578;gene_name=Ksr2;oligo_id=ENSMUSG00000061578.277;oligo_type=regular_oneexon;Parent=ENSMUSG00000061578.UTR
chr5	mm10	oligo	117767219	117767478	.	+	.	ID=ENSMUSG00000061578.278;gene_id=ENSMUSG00000061578;gene_name=Ksr2;oligo_id=ENSMUSG00000061578.278;oligo_type=regular_oneexon;Parent=ENSMUSG00000061578.UTR
chr5	mm10	oligo	117767225	117767484	.	+	.	ID=ENSMUSG00000061578.279;gene_id=ENSMUSG00000061578;gene_name=Ksr2;oligo_id=ENSMUSG00000061578.279;oligo_type=regular_oneexon;Parent=ENSMUSG00000061578.UTR
chr5	mm10	oligo	117767231	117767490	.	+	.	ID=ENSMUSG00000061578.280;gene_id=ENSMUSG00000061578;gene_name=Ksr2;oligo_id=ENSMUSG00000061578.280;oligo_type=regular_oneexon;Parent=ENSMUSG00000061578.UTR
chr5	mm10	oligo	117767237	117767496	.	+	.	ID=ENSMUSG00000061578.281;gene_id=ENSMUSG00000061578;gene_name=Ksr2;oligo_id=ENSMUSG00000061578.281;oligo_type=regular_oneexon;Parent=ENSMUSG00000061578.UTR
chr5	mm10	oligo	117767243	117767502	.	+	.	ID=ENSMUSG00000061578.282;gene_id=ENSMUSG00000061578;gene_name=Ksr2;oligo_id=ENSMUSG00000061578.282;oligo_type=regular_oneexon;Parent=ENSMUSG00000061578.UTR
chr5	mm10	oligo	117767249	117767508	.	+	.	ID=ENSMUSG00000061578.283;gene_id=ENSMUSG00000061578;gene_name=Ksr2;oligo_id=ENSMUSG00000061578.283;oligo_type=regular_oneexon;Parent=ENSMUSG00000061578.UTR
chr5	mm10	oligo	117767255	117767514	.	+	.	ID=ENSMUSG00000061578.284;gene_id=ENSMUSG00000061578;gene_name=Ksr2;oligo_id=ENSMUSG00000061578.284;oligo_type=regular_oneexon;Parent=ENSMUSG00000061578.UTR
chr5	mm10	oligo	117767261	117767520	.	+	.	ID=ENSMUSG00000061578.285;gene_id=ENSMUSG00000061578;gene_name=Ksr2;oligo_id=ENSMUSG00000061578.285;oligo_type=regular_oneexon;Parent=ENSMUSG00000061578.UTR
chr5	mm10	oligo	117767267	117767526	.	+	.	ID=ENSMUSG00000061578.286;gene_id=ENSMUSG00000061578;gene_name=Ksr2;oligo_id=ENSMUSG00000061578.286;oligo_type=regular_oneexon;Parent=ENSMUSG00000061578.UTR
chr5	mm10	oligo	117767273	117767532	.	+	.	ID=ENSMUSG00000061578.287;gene_id=ENSMUSG00000061578;gene_name=Ksr2;oligo_id=ENSMUSG00000061578.287;oligo_type=regular_oneexon;Parent=ENSMUSG00000061578.UTR
chr5	mm10	oligo	117767279	117767538	.	+	.	ID=ENSMUSG00000061578.288;gene_id=ENSMUSG00000061578;gene_name=Ksr2;oligo_id=ENSMUSG00000061578.288;oligo_type=regular_oneexon;Parent=ENSMUSG00000061578.UTR
chr5	mm10	oligo	117767285	117767544	.	+	.	ID=ENSMUSG00000061578.289;gene_id=ENSMUSG00000061578;gene_name=Ksr2;oligo_id=ENSMUSG00000061578.289;oligo_type=regular_oneexon;Parent=ENSMUSG00000061578.UTR
chr5	mm10	oligo	117767291	117767550	.	+	.	ID=ENSMUSG00000061578.290;gene_id=ENSMUSG00000061578;gene_name=Ksr2;oligo_id=ENSMUSG00000061578.290;oligo_type=regular_oneexon;Parent=ENSMUSG00000061578.UTR
chr5	mm10	oligo	117767297	117767556	.	+	.	ID=ENSMUSG00000061578.291;gene_id=ENSMUSG00000061578;gene_name=Ksr2;oligo_id=ENSMUSG00000061578.291;oligo_type=regular_oneexon;Parent=ENSMUSG00000061578.UTR
chr5	mm10	oligo	117767303	117767562	.	+	.	ID=ENSMUSG00000061578.292;gene_id=ENSMUSG00000061578;gene_name=Ksr2;oligo_id=ENSMUSG00000061578.292;oligo_type=regular_oneexon;Parent=ENSMUSG00000061578.UTR
chr5	mm10	oligo	117767309	117767568	.	+	.	ID=ENSMUSG00000061578.293;gene_id=ENSMUSG00000061578;gene_name=Ksr2;oligo_id=ENSMUSG00000061578.293;oligo_type=regular_oneexon;Parent=ENSMUSG00000061578.UTR
chr5	mm10	oligo	117767315	117767574	.	+	.	ID=ENSMUSG00000061578.294;gene_id=ENSMUSG00000061578;gene_name=Ksr2;oligo_id=ENSMUSG00000061578.294;oligo_type=regular_oneexon;Parent=ENSMUSG00000061578.UTR
chr5	mm10	oligo	117767321	117767580	.	+	.	ID=ENSMUSG00000061578.295;gene_id=ENSMUSG00000061578;gene_name=Ksr2;oligo_id=ENSMUSG00000061578.295;oligo_type=regular_oneexon;Parent=ENSMUSG00000061578.UTR
chr5	mm10	oligo	117767327	117767586	.	+	.	ID=ENSMUSG00000061578.296;gene_id=ENSMUSG00000061578;gene_name=Ksr2;oligo_id=ENSMUSG00000061578.296;oligo_type=regular_oneexon;Parent=ENSMUSG00000061578.UTR
chr5	mm10	oligo	117767333	117767592	.	+	.	ID=ENSMUSG00000061578.297;gene_id=ENSMUSG00000061578;gene_name=Ksr2;oligo_id=ENSMUSG00000061578.297;oligo_type=regular_oneexon;Parent=ENSMUSG00000061578.UTR
chr5	mm10	oligo	117767339	117767598	.	+	.	ID=ENSMUSG00000061578.298;gene_id=ENSMUSG00000061578;gene_name=Ksr2;oligo_id=ENSMUSG00000061578.298;oligo_type=regular_oneexon;Parent=ENSMUSG00000061578.UTR
chr5	mm10	oligo	117767345	117767604	.	+	.	ID=ENSMUSG00000061578.299;gene_id=ENSMUSG00000061578;gene_name=Ksr2;oligo_id=ENSMUSG00000061578.299;oligo_type=regular_oneexon;Parent=ENSMUSG00000061578.UTR
chr5	mm10	oligo	117767351	117767610	.	+	.	ID=ENSMUSG00000061578.300;gene_id=ENSMUSG00000061578;gene_name=Ksr2;oligo_id=ENSMUSG00000061578.300;oligo_type=regular_oneexon;Parent=ENSMUSG00000061578.UTR
chr5	mm10	oligo	117767357	117767616	.	+	.	ID=ENSMUSG00000061578.301;gene_id=ENSMUSG00000061578;gene_name=Ksr2;oligo_id=ENSMUSG00000061578.301;oligo_type=regular_oneexon;Parent=ENSMUSG00000061578.UTR
chr5	mm10	oligo	117767363	117767622	.	+	.	ID=ENSMUSG00000061578.302;gene_id=ENSMUSG00000061578;gene_name=Ksr2;oligo_id=ENSMUSG00000061578.302;oligo_type=regular_oneexon;Parent=ENSMUSG00000061578.UTR
chr5	mm10	oligo	117767369	117767628	.	+	.	ID=ENSMUSG00000061578.303;gene_id=ENSMUSG00000061578;gene_name=Ksr2;oligo_id=ENSMUSG00000061578.303;oligo_type=regular_oneexon;Parent=ENSMUSG00000061578.UTR
chr5	mm10	oligo	117767375	117767634	.	+	.	ID=ENSMUSG00000061578.304;gene_id=ENSMUSG00000061578;gene_name=Ksr2;oligo_id=ENSMUSG00000061578.304;oligo_type=regular_oneexon;Parent=ENSMUSG00000061578.UTR
chr5	mm10	oligo	117767381	117767640	.	+	.	ID=ENSMUSG00000061578.305;gene_id=ENSMUSG00000061578;gene_name=Ksr2;oligo_id=ENSMUSG00000061578.305;oligo_type=regular_oneexon;Parent=ENSMUSG00000061578.UTR
chr5	mm10	oligo	117767387	117767646	.	+	.	ID=ENSMUSG00000061578.306;gene_id=ENSMUSG00000061578;gene_name=Ksr2;oligo_id=ENSMUSG00000061578.306;oligo_type=regular_oneexon;Parent=ENSMUSG00000061578.UTR
chr5	mm10	oligo	117767393	117767652	.	+	.	ID=ENSMUSG00000061578.307;gene_id=ENSMUSG00000061578;gene_name=Ksr2;oligo_id=ENSMUSG00000061578.307;oligo_type=regular_oneexon;Parent=ENSMUSG00000061578.UTR
chr5	mm10	oligo	117767399	117767658	.	+	.	ID=ENSMUSG00000061578.308;gene_id=ENSMUSG00000061578;gene_name=Ksr2;oligo_id=ENSMUSG00000061578.308;oligo_type=regular_oneexon;Parent=ENSMUSG00000061578.UTR
chr5	mm10	oligo	117767405	117767664	.	+	.	ID=ENSMUSG00000061578.309;gene_id=ENSMUSG00000061578;gene_name=Ksr2;oligo_id=ENSMUSG00000061578.309;oligo_type=regular_oneexon;Parent=ENSMUSG00000061578.UTR
chr5	mm10	oligo	117767411	117767670	.	+	.	ID=ENSMUSG00000061578.310;gene_id=ENSMUSG00000061578;gene_name=Ksr2;oligo_id=ENSMUSG00000061578.310;oligo_type=regular_oneexon;Parent=ENSMUSG00000061578.UTR
chr5	mm10	oligo	117767417	117767676	.	+	.	ID=ENSMUSG00000061578.311;gene_id=ENSMUSG00000061578;gene_name=Ksr2;oligo_id=ENSMUSG00000061578.311;oligo_type=regular_oneexon;Parent=ENSMUSG00000061578.UTR
chr5	mm10	oligo	117767423	117767682	.	+	.	ID=ENSMUSG00000061578.312;gene_id=ENSMUSG00000061578;gene_name=Ksr2;oligo_id=ENSMUSG00000061578.312;oligo_type=regular_oneexon;Parent=ENSMUSG00000061578.UTR
chr5	mm10	oligo	117767429	117767688	.	+	.	ID=ENSMUSG00000061578.313;gene_id=ENSMUSG00000061578;gene_name=Ksr2;oligo_id=ENSMUSG00000061578.313;oligo_type=regular_oneexon;Parent=ENSMUSG00000061578.UTR
chr5	mm10	oligo	117767435	117767694	.	+	.	ID=ENSMUSG00000061578.314;gene_id=ENSMUSG00000061578;gene_name=Ksr2;oligo_id=ENSMUSG00000061578.314;oligo_type=regular_oneexon;Parent=ENSMUSG00000061578.UTR
chr5	mm10	oligo	117767441	117767700	.	+	.	ID=ENSMUSG00000061578.315;gene_id=ENSMUSG00000061578;gene_name=Ksr2;oligo_id=ENSMUSG00000061578.315;oligo_type=regular_oneexon;Parent=ENSMUSG00000061578.UTR
chr5	mm10	oligo	117767447	117767706	.	+	.	ID=ENSMUSG00000061578.316;gene_id=ENSMUSG00000061578;gene_name=Ksr2;oligo_id=ENSMUSG00000061578.316;oligo_type=regular_oneexon;Parent=ENSMUSG00000061578.UTR
chr5	mm10	oligo	117767453	117767712	.	+	.	ID=ENSMUSG00000061578.317;gene_id=ENSMUSG00000061578;gene_name=Ksr2;oligo_id=ENSMUSG00000061578.317;oligo_type=regular_oneexon;Parent=ENSMUSG00000061578.UTR
chr5	mm10	oligo	117767459	117767718	.	+	.	ID=ENSMUSG00000061578.318;gene_id=ENSMUSG00000061578;gene_name=Ksr2;oligo_id=ENSMUSG00000061578.318;oligo_type=regular_oneexon;Parent=ENSMUSG00000061578.UTR
chr5	mm10	oligo	117767465	117767724	.	+	.	ID=ENSMUSG00000061578.319;gene_id=ENSMUSG00000061578;gene_name=Ksr2;oligo_id=ENSMUSG00000061578.319;oligo_type=regular_oneexon;Parent=ENSMUSG00000061578.UTR
chr5	mm10	oligo	117767471	117767730	.	+	.	ID=ENSMUSG00000061578.320;gene_id=ENSMUSG00000061578;gene_name=Ksr2;oligo_id=ENSMUSG00000061578.320;oligo_type=regular_oneexon;Parent=ENSMUSG00000061578.UTR
chr5	mm10	oligo	117767477	117767736	.	+	.	ID=ENSMUSG00000061578.321;gene_id=ENSMUSG00000061578;gene_name=Ksr2;oligo_id=ENSMUSG00000061578.321;oligo_type=regular_oneexon;Parent=ENSMUSG00000061578.UTR
chr5	mm10	oligo	117767483	117767742	.	+	.	ID=ENSMUSG00000061578.322;gene_id=ENSMUSG00000061578;gene_name=Ksr2;oligo_id=ENSMUSG00000061578.322;oligo_type=regular_oneexon;Parent=ENSMUSG00000061578.UTR
chr5	mm10	oligo	117767489	117767748	.	+	.	ID=ENSMUSG00000061578.323;gene_id=ENSMUSG00000061578;gene_name=Ksr2;oligo_id=ENSMUSG00000061578.323;oligo_type=regular_oneexon;Parent=ENSMUSG00000061578.UTR
chr5	mm10	oligo	117767495	117767754	.	+	.	ID=ENSMUSG00000061578.324;gene_id=ENSMUSG00000061578;gene_name=Ksr2;oligo_id=ENSMUSG00000061578.324;oligo_type=regular_oneexon;Parent=ENSMUSG00000061578.UTR
chr5	mm10	oligo	117767501	117767760	.	+	.	ID=ENSMUSG00000061578.325;gene_id=ENSMUSG00000061578;gene_name=Ksr2;oligo_id=ENSMUSG00000061578.325;oligo_type=regular_oneexon;Parent=ENSMUSG00000061578.UTR
chr5	mm10	oligo	117767507	117767766	.	+	.	ID=ENSMUSG00000061578.326;gene_id=ENSMUSG00000061578;gene_name=Ksr2;oligo_id=ENSMUSG00000061578.326;oligo_type=regular_oneexon;Parent=ENSMUSG00000061578.UTR
chr5	mm10	oligo	117767513	117767772	.	+	.	ID=ENSMUSG00000061578.327;gene_id=ENSMUSG00000061578;gene_name=Ksr2;oligo_id=ENSMUSG00000061578.327;oligo_type=regular_oneexon;Parent=ENSMUSG00000061578.UTR
chr5	mm10	oligo	117767519	117767778	.	+	.	ID=ENSMUSG00000061578.328;gene_id=ENSMUSG00000061578;gene_name=Ksr2;oligo_id=ENSMUSG00000061578.328;oligo_type=regular_oneexon;Parent=ENSMUSG00000061578.UTR
chr5	mm10	oligo	117767525	117767784	.	+	.	ID=ENSMUSG00000061578.329;gene_id=ENSMUSG00000061578;gene_name=Ksr2;oligo_id=ENSMUSG00000061578.329;oligo_type=regular_oneexon;Parent=ENSMUSG00000061578.UTR
chr5	mm10	oligo	117767531	117767790	.	+	.	ID=ENSMUSG00000061578.330;gene_id=ENSMUSG00000061578;gene_name=Ksr2;oligo_id=ENSMUSG00000061578.330;oligo_type=regular_oneexon;Parent=ENSMUSG00000061578.UTR
chr5	mm10	oligo	117767537	117767796	.	+	.	ID=ENSMUSG00000061578.331;gene_id=ENSMUSG00000061578;gene_name=Ksr2;oligo_id=ENSMUSG00000061578.331;oligo_type=regular_oneexon;Parent=ENSMUSG00000061578.UTR
chr5	mm10	oligo	117767543	117767802	.	+	.	ID=ENSMUSG00000061578.332;gene_id=ENSMUSG00000061578;gene_name=Ksr2;oligo_id=ENSMUSG00000061578.332;oligo_type=regular_oneexon;Parent=ENSMUSG00000061578.UTR
chr5	mm10	oligo	117767549	117767808	.	+	.	ID=ENSMUSG00000061578.333;gene_id=ENSMUSG00000061578;gene_name=Ksr2;oligo_id=ENSMUSG00000061578.333;oligo_type=regular_oneexon;Parent=ENSMUSG00000061578.UTR
chr5	mm10	oligo	117767555	117767814	.	+	.	ID=ENSMUSG00000061578.334;gene_id=ENSMUSG00000061578;gene_name=Ksr2;oligo_id=ENSMUSG00000061578.334;oligo_type=regular_oneexon;Parent=ENSMUSG00000061578.UTR
chr5	mm10	oligo	117767561	117767820	.	+	.	ID=ENSMUSG00000061578.335;gene_id=ENSMUSG00000061578;gene_name=Ksr2;oligo_id=ENSMUSG00000061578.335;oligo_type=regular_oneexon;Parent=ENSMUSG00000061578.UTR
chr5	mm10	oligo	117767567	117767826	.	+	.	ID=ENSMUSG00000061578.336;gene_id=ENSMUSG00000061578;gene_name=Ksr2;oligo_id=ENSMUSG00000061578.336;oligo_type=regular_oneexon;Parent=ENSMUSG00000061578.UTR
chr5	mm10	oligo	117767573	117767832	.	+	.	ID=ENSMUSG00000061578.337;gene_id=ENSMUSG00000061578;gene_name=Ksr2;oligo_id=ENSMUSG00000061578.337;oligo_type=regular_oneexon;Parent=ENSMUSG00000061578.UTR
chr5	mm10	oligo	117767579	117767838	.	+	.	ID=ENSMUSG00000061578.338;gene_id=ENSMUSG00000061578;gene_name=Ksr2;oligo_id=ENSMUSG00000061578.338;oligo_type=regular_oneexon;Parent=ENSMUSG00000061578.UTR
chr5	mm10	oligo	117767585	117767844	.	+	.	ID=ENSMUSG00000061578.339;gene_id=ENSMUSG00000061578;gene_name=Ksr2;oligo_id=ENSMUSG00000061578.339;oligo_type=regular_oneexon;Parent=ENSMUSG00000061578.UTR
chr5	mm10	oligo	117767591	117767850	.	+	.	ID=ENSMUSG00000061578.340;gene_id=ENSMUSG00000061578;gene_name=Ksr2;oligo_id=ENSMUSG00000061578.340;oligo_type=regular_oneexon;Parent=ENSMUSG00000061578.UTR
chr5	mm10	oligo	117767597	117767856	.	+	.	ID=ENSMUSG00000061578.341;gene_id=ENSMUSG00000061578;gene_name=Ksr2;oligo_id=ENSMUSG00000061578.341;oligo_type=regular_oneexon;Parent=ENSMUSG00000061578.UTR
chr5	mm10	oligo	117767603	117767862	.	+	.	ID=ENSMUSG00000061578.342;gene_id=ENSMUSG00000061578;gene_name=Ksr2;oligo_id=ENSMUSG00000061578.342;oligo_type=regular_oneexon;Parent=ENSMUSG00000061578.UTR
chr5	mm10	oligo	117767609	117767868	.	+	.	ID=ENSMUSG00000061578.343;gene_id=ENSMUSG00000061578;gene_name=Ksr2;oligo_id=ENSMUSG00000061578.343;oligo_type=regular_oneexon;Parent=ENSMUSG00000061578.UTR
chr5	mm10	oligo	117767615	117767874	.	+	.	ID=ENSMUSG00000061578.344;gene_id=ENSMUSG00000061578;gene_name=Ksr2;oligo_id=ENSMUSG00000061578.344;oligo_type=regular_oneexon;Parent=ENSMUSG00000061578.UTR
chr5	mm10	oligo	117767621	117767880	.	+	.	ID=ENSMUSG00000061578.345;gene_id=ENSMUSG00000061578;gene_name=Ksr2;oligo_id=ENSMUSG00000061578.345;oligo_type=regular_oneexon;Parent=ENSMUSG00000061578.UTR
chr5	mm10	oligo	117767627	117767886	.	+	.	ID=ENSMUSG00000061578.346;gene_id=ENSMUSG00000061578;gene_name=Ksr2;oligo_id=ENSMUSG00000061578.346;oligo_type=regular_oneexon;Parent=ENSMUSG00000061578.UTR
chr5	mm10	oligo	117767633	117767892	.	+	.	ID=ENSMUSG00000061578.347;gene_id=ENSMUSG00000061578;gene_name=Ksr2;oligo_id=ENSMUSG00000061578.347;oligo_type=regular_oneexon;Parent=ENSMUSG00000061578.UTR
chr5	mm10	oligo	117767639	117767898	.	+	.	ID=ENSMUSG00000061578.348;gene_id=ENSMUSG00000061578;gene_name=Ksr2;oligo_id=ENSMUSG00000061578.348;oligo_type=regular_oneexon;Parent=ENSMUSG00000061578.UTR
chr5	mm10	oligo	117767645	117767904	.	+	.	ID=ENSMUSG00000061578.349;gene_id=ENSMUSG00000061578;gene_name=Ksr2;oligo_id=ENSMUSG00000061578.349;oligo_type=regular_oneexon;Parent=ENSMUSG00000061578.UTR
chr5	mm10	oligo	117767651	117767910	.	+	.	ID=ENSMUSG00000061578.350;gene_id=ENSMUSG00000061578;gene_name=Ksr2;oligo_id=ENSMUSG00000061578.350;oligo_type=regular_oneexon;Parent=ENSMUSG00000061578.UTR
chr5	mm10	oligo	117767657	117767916	.	+	.	ID=ENSMUSG00000061578.351;gene_id=ENSMUSG00000061578;gene_name=Ksr2;oligo_id=ENSMUSG00000061578.351;oligo_type=regular_oneexon;Parent=ENSMUSG00000061578.UTR
chr5	mm10	oligo	117767663	117767922	.	+	.	ID=ENSMUSG00000061578.352;gene_id=ENSMUSG00000061578;gene_name=Ksr2;oligo_id=ENSMUSG00000061578.352;oligo_type=regular_oneexon;Parent=ENSMUSG00000061578.UTR
chr5	mm10	oligo	117767669	117767928	.	+	.	ID=ENSMUSG00000061578.353;gene_id=ENSMUSG00000061578;gene_name=Ksr2;oligo_id=ENSMUSG00000061578.353;oligo_type=regular_oneexon;Parent=ENSMUSG00000061578.UTR
chr5	mm10	oligo	117767675	117767934	.	+	.	ID=ENSMUSG00000061578.354;gene_id=ENSMUSG00000061578;gene_name=Ksr2;oligo_id=ENSMUSG00000061578.354;oligo_type=regular_oneexon;Parent=ENSMUSG00000061578.UTR
chr5	mm10	oligo	117767681	117767940	.	+	.	ID=ENSMUSG00000061578.355;gene_id=ENSMUSG00000061578;gene_name=Ksr2;oligo_id=ENSMUSG00000061578.355;oligo_type=regular_oneexon;Parent=ENSMUSG00000061578.UTR
chr5	mm10	oligo	117767687	117767946	.	+	.	ID=ENSMUSG00000061578.356;gene_id=ENSMUSG00000061578;gene_name=Ksr2;oligo_id=ENSMUSG00000061578.356;oligo_type=regular_oneexon;Parent=ENSMUSG00000061578.UTR
chr5	mm10	oligo	117767693	117767952	.	+	.	ID=ENSMUSG00000061578.357;gene_id=ENSMUSG00000061578;gene_name=Ksr2;oligo_id=ENSMUSG00000061578.357;oligo_type=regular_oneexon;Parent=ENSMUSG00000061578.UTR
chr5	mm10	oligo	117767699	117767958	.	+	.	ID=ENSMUSG00000061578.358;gene_id=ENSMUSG00000061578;gene_name=Ksr2;oligo_id=ENSMUSG00000061578.358;oligo_type=regular_oneexon;Parent=ENSMUSG00000061578.UTR
chr5	mm10	oligo	117767705	117767964	.	+	.	ID=ENSMUSG00000061578.359;gene_id=ENSMUSG00000061578;gene_name=Ksr2;oligo_id=ENSMUSG00000061578.359;oligo_type=regular_oneexon;Parent=ENSMUSG00000061578.UTR
chr5	mm10	oligo	117767711	117767970	.	+	.	ID=ENSMUSG00000061578.360;gene_id=ENSMUSG00000061578;gene_name=Ksr2;oligo_id=ENSMUSG00000061578.360;oligo_type=regular_oneexon;Parent=ENSMUSG00000061578.UTR
chr5	mm10	oligo	117767717	117767976	.	+	.	ID=ENSMUSG00000061578.361;gene_id=ENSMUSG00000061578;gene_name=Ksr2;oligo_id=ENSMUSG00000061578.361;oligo_type=regular_oneexon;Parent=ENSMUSG00000061578.UTR
chr5	mm10	oligo	117767723	117767982	.	+	.	ID=ENSMUSG00000061578.362;gene_id=ENSMUSG00000061578;gene_name=Ksr2;oligo_id=ENSMUSG00000061578.362;oligo_type=regular_oneexon;Parent=ENSMUSG00000061578.UTR
chr5	mm10	oligo	117767729	117767988	.	+	.	ID=ENSMUSG00000061578.363;gene_id=ENSMUSG00000061578;gene_name=Ksr2;oligo_id=ENSMUSG00000061578.363;oligo_type=regular_oneexon;Parent=ENSMUSG00000061578.UTR
chr5	mm10	oligo	117767735	117767994	.	+	.	ID=ENSMUSG00000061578.364;gene_id=ENSMUSG00000061578;gene_name=Ksr2;oligo_id=ENSMUSG00000061578.364;oligo_type=regular_oneexon;Parent=ENSMUSG00000061578.UTR
chr5	mm10	oligo	117767741	117768000	.	+	.	ID=ENSMUSG00000061578.365;gene_id=ENSMUSG00000061578;gene_name=Ksr2;oligo_id=ENSMUSG00000061578.365;oligo_type=regular_oneexon;Parent=ENSMUSG00000061578.UTR
chr5	mm10	oligo	117767747	117768006	.	+	.	ID=ENSMUSG00000061578.366;gene_id=ENSMUSG00000061578;gene_name=Ksr2;oligo_id=ENSMUSG00000061578.366;oligo_type=regular_oneexon;Parent=ENSMUSG00000061578.UTR
chr5	mm10	oligo	117767753	117768012	.	+	.	ID=ENSMUSG00000061578.367;gene_id=ENSMUSG00000061578;gene_name=Ksr2;oligo_id=ENSMUSG00000061578.367;oligo_type=regular_oneexon;Parent=ENSMUSG00000061578.UTR
chr5	mm10	oligo	117767759	117768018	.	+	.	ID=ENSMUSG00000061578.368;gene_id=ENSMUSG00000061578;gene_name=Ksr2;oligo_id=ENSMUSG00000061578.368;oligo_type=regular_oneexon;Parent=ENSMUSG00000061578.UTR
chr5	mm10	oligo	117767765	117768024	.	+	.	ID=ENSMUSG00000061578.369;gene_id=ENSMUSG00000061578;gene_name=Ksr2;oligo_id=ENSMUSG00000061578.369;oligo_type=regular_oneexon;Parent=ENSMUSG00000061578.UTR
chr5	mm10	oligo	117767771	117768030	.	+	.	ID=ENSMUSG00000061578.370;gene_id=ENSMUSG00000061578;gene_name=Ksr2;oligo_id=ENSMUSG00000061578.370;oligo_type=regular_oneexon;Parent=ENSMUSG00000061578.UTR
chr5	mm10	oligo	117767777	117768036	.	+	.	ID=ENSMUSG00000061578.371;gene_id=ENSMUSG00000061578;gene_name=Ksr2;oligo_id=ENSMUSG00000061578.371;oligo_type=regular_oneexon;Parent=ENSMUSG00000061578.UTR
chr5	mm10	oligo	117767783	117768042	.	+	.	ID=ENSMUSG00000061578.372;gene_id=ENSMUSG00000061578;gene_name=Ksr2;oligo_id=ENSMUSG00000061578.372;oligo_type=regular_oneexon;Parent=ENSMUSG00000061578.UTR
chr5	mm10	oligo	117767789	117768048	.	+	.	ID=ENSMUSG00000061578.373;gene_id=ENSMUSG00000061578;gene_name=Ksr2;oligo_id=ENSMUSG00000061578.373;oligo_type=regular_oneexon;Parent=ENSMUSG00000061578.UTR
chr5	mm10	oligo	117767795	117768054	.	+	.	ID=ENSMUSG00000061578.374;gene_id=ENSMUSG00000061578;gene_name=Ksr2;oligo_id=ENSMUSG00000061578.374;oligo_type=regular_oneexon;Parent=ENSMUSG00000061578.UTR
chr5	mm10	oligo	117767801	117768060	.	+	.	ID=ENSMUSG00000061578.375;gene_id=ENSMUSG00000061578;gene_name=Ksr2;oligo_id=ENSMUSG00000061578.375;oligo_type=regular_oneexon;Parent=ENSMUSG00000061578.UTR
chr5	mm10	oligo	117767807	117768066	.	+	.	ID=ENSMUSG00000061578.376;gene_id=ENSMUSG00000061578;gene_name=Ksr2;oligo_id=ENSMUSG00000061578.376;oligo_type=regular_oneexon;Parent=ENSMUSG00000061578.UTR
chr5	mm10	oligo	117767813	117768072	.	+	.	ID=ENSMUSG00000061578.377;gene_id=ENSMUSG00000061578;gene_name=Ksr2;oligo_id=ENSMUSG00000061578.377;oligo_type=regular_oneexon;Parent=ENSMUSG00000061578.UTR
chr5	mm10	oligo	117767819	117768078	.	+	.	ID=ENSMUSG00000061578.378;gene_id=ENSMUSG00000061578;gene_name=Ksr2;oligo_id=ENSMUSG00000061578.378;oligo_type=regular_oneexon;Parent=ENSMUSG00000061578.UTR
chr5	mm10	oligo	117767825	117768084	.	+	.	ID=ENSMUSG00000061578.379;gene_id=ENSMUSG00000061578;gene_name=Ksr2;oligo_id=ENSMUSG00000061578.379;oligo_type=regular_oneexon;Parent=ENSMUSG00000061578.UTR
chr5	mm10	oligo	117767831	117768090	.	+	.	ID=ENSMUSG00000061578.380;gene_id=ENSMUSG00000061578;gene_name=Ksr2;oligo_id=ENSMUSG00000061578.380;oligo_type=regular_oneexon;Parent=ENSMUSG00000061578.UTR
chr5	mm10	oligo	117767837	117768096	.	+	.	ID=ENSMUSG00000061578.381;gene_id=ENSMUSG00000061578;gene_name=Ksr2;oligo_id=ENSMUSG00000061578.381;oligo_type=regular_oneexon;Parent=ENSMUSG00000061578.UTR
chr5	mm10	oligo	117767843	117768102	.	+	.	ID=ENSMUSG00000061578.382;gene_id=ENSMUSG00000061578;gene_name=Ksr2;oligo_id=ENSMUSG00000061578.382;oligo_type=regular_oneexon;Parent=ENSMUSG00000061578.UTR
chr5	mm10	oligo	117767849	117768108	.	+	.	ID=ENSMUSG00000061578.383;gene_id=ENSMUSG00000061578;gene_name=Ksr2;oligo_id=ENSMUSG00000061578.383;oligo_type=regular_oneexon;Parent=ENSMUSG00000061578.UTR
chr5	mm10	oligo	117767855	117768114	.	+	.	ID=ENSMUSG00000061578.384;gene_id=ENSMUSG00000061578;gene_name=Ksr2;oligo_id=ENSMUSG00000061578.384;oligo_type=regular_oneexon;Parent=ENSMUSG00000061578.UTR
chr5	mm10	oligo	117767861	117768120	.	+	.	ID=ENSMUSG00000061578.385;gene_id=ENSMUSG00000061578;gene_name=Ksr2;oligo_id=ENSMUSG00000061578.385;oligo_type=regular_oneexon;Parent=ENSMUSG00000061578.UTR
chr5	mm10	oligo	117767867	117768126	.	+	.	ID=ENSMUSG00000061578.386;gene_id=ENSMUSG00000061578;gene_name=Ksr2;oligo_id=ENSMUSG00000061578.386;oligo_type=regular_oneexon;Parent=ENSMUSG00000061578.UTR
chr5	mm10	oligo	117767873	117768132	.	+	.	ID=ENSMUSG00000061578.387;gene_id=ENSMUSG00000061578;gene_name=Ksr2;oligo_id=ENSMUSG00000061578.387;oligo_type=regular_oneexon;Parent=ENSMUSG00000061578.UTR
chr5	mm10	oligo	117767879	117768138	.	+	.	ID=ENSMUSG00000061578.388;gene_id=ENSMUSG00000061578;gene_name=Ksr2;oligo_id=ENSMUSG00000061578.388;oligo_type=regular_oneexon;Parent=ENSMUSG00000061578.UTR
chr5	mm10	oligo	117767885	117768144	.	+	.	ID=ENSMUSG00000061578.389;gene_id=ENSMUSG00000061578;gene_name=Ksr2;oligo_id=ENSMUSG00000061578.389;oligo_type=regular_oneexon;Parent=ENSMUSG00000061578.UTR
chr5	mm10	oligo	117767891	117768150	.	+	.	ID=ENSMUSG00000061578.390;gene_id=ENSMUSG00000061578;gene_name=Ksr2;oligo_id=ENSMUSG00000061578.390;oligo_type=regular_oneexon;Parent=ENSMUSG00000061578.UTR
chr5	mm10	oligo	117767897	117768156	.	+	.	ID=ENSMUSG00000061578.391;gene_id=ENSMUSG00000061578;gene_name=Ksr2;oligo_id=ENSMUSG00000061578.391;oligo_type=regular_oneexon;Parent=ENSMUSG00000061578.UTR
chr5	mm10	oligo	117767903	117768162	.	+	.	ID=ENSMUSG00000061578.392;gene_id=ENSMUSG00000061578;gene_name=Ksr2;oligo_id=ENSMUSG00000061578.392;oligo_type=regular_oneexon;Parent=ENSMUSG00000061578.UTR
chr5	mm10	oligo	117767909	117768168	.	+	.	ID=ENSMUSG00000061578.393;gene_id=ENSMUSG00000061578;gene_name=Ksr2;oligo_id=ENSMUSG00000061578.393;oligo_type=regular_oneexon;Parent=ENSMUSG00000061578.UTR
chr5	mm10	oligo	117767915	117768174	.	+	.	ID=ENSMUSG00000061578.394;gene_id=ENSMUSG00000061578;gene_name=Ksr2;oligo_id=ENSMUSG00000061578.394;oligo_type=regular_oneexon;Parent=ENSMUSG00000061578.UTR
chr5	mm10	oligo	117767921	117768180	.	+	.	ID=ENSMUSG00000061578.395;gene_id=ENSMUSG00000061578;gene_name=Ksr2;oligo_id=ENSMUSG00000061578.395;oligo_type=regular_oneexon;Parent=ENSMUSG00000061578.UTR
chr5	mm10	oligo	117767927	117768186	.	+	.	ID=ENSMUSG00000061578.396;gene_id=ENSMUSG00000061578;gene_name=Ksr2;oligo_id=ENSMUSG00000061578.396;oligo_type=regular_oneexon;Parent=ENSMUSG00000061578.UTR
chr5	mm10	oligo	117767933	117768192	.	+	.	ID=ENSMUSG00000061578.397;gene_id=ENSMUSG00000061578;gene_name=Ksr2;oligo_id=ENSMUSG00000061578.397;oligo_type=regular_oneexon;Parent=ENSMUSG00000061578.UTR
chr5	mm10	oligo	117767939	117768198	.	+	.	ID=ENSMUSG00000061578.398;gene_id=ENSMUSG00000061578;gene_name=Ksr2;oligo_id=ENSMUSG00000061578.398;oligo_type=regular_oneexon;Parent=ENSMUSG00000061578.UTR
chr5	mm10	oligo	117767945	117768204	.	+	.	ID=ENSMUSG00000061578.399;gene_id=ENSMUSG00000061578;gene_name=Ksr2;oligo_id=ENSMUSG00000061578.399;oligo_type=regular_oneexon;Parent=ENSMUSG00000061578.UTR
chr5	mm10	oligo	117767951	117768210	.	+	.	ID=ENSMUSG00000061578.400;gene_id=ENSMUSG00000061578;gene_name=Ksr2;oligo_id=ENSMUSG00000061578.400;oligo_type=regular_oneexon;Parent=ENSMUSG00000061578.UTR
chr5	mm10	oligo	117767957	117768216	.	+	.	ID=ENSMUSG00000061578.401;gene_id=ENSMUSG00000061578;gene_name=Ksr2;oligo_id=ENSMUSG00000061578.401;oligo_type=regular_oneexon;Parent=ENSMUSG00000061578.UTR
chr5	mm10	oligo	117767963	117768222	.	+	.	ID=ENSMUSG00000061578.402;gene_id=ENSMUSG00000061578;gene_name=Ksr2;oligo_id=ENSMUSG00000061578.402;oligo_type=regular_oneexon;Parent=ENSMUSG00000061578.UTR
chr5	mm10	oligo	117767969	117768228	.	+	.	ID=ENSMUSG00000061578.403;gene_id=ENSMUSG00000061578;gene_name=Ksr2;oligo_id=ENSMUSG00000061578.403;oligo_type=regular_oneexon;Parent=ENSMUSG00000061578.UTR
chr5	mm10	oligo	117767975	117768234	.	+	.	ID=ENSMUSG00000061578.404;gene_id=ENSMUSG00000061578;gene_name=Ksr2;oligo_id=ENSMUSG00000061578.404;oligo_type=regular_oneexon;Parent=ENSMUSG00000061578.UTR
chr5	mm10	oligo	117767981	117768240	.	+	.	ID=ENSMUSG00000061578.405;gene_id=ENSMUSG00000061578;gene_name=Ksr2;oligo_id=ENSMUSG00000061578.405;oligo_type=regular_oneexon;Parent=ENSMUSG00000061578.UTR
chr5	mm10	oligo	117767987	117768246	.	+	.	ID=ENSMUSG00000061578.406;gene_id=ENSMUSG00000061578;gene_name=Ksr2;oligo_id=ENSMUSG00000061578.406;oligo_type=regular_oneexon;Parent=ENSMUSG00000061578.UTR
chr5	mm10	oligo	117767993	117768252	.	+	.	ID=ENSMUSG00000061578.407;gene_id=ENSMUSG00000061578;gene_name=Ksr2;oligo_id=ENSMUSG00000061578.407;oligo_type=regular_oneexon;Parent=ENSMUSG00000061578.UTR
chr5	mm10	oligo	117767999	117768258	.	+	.	ID=ENSMUSG00000061578.408;gene_id=ENSMUSG00000061578;gene_name=Ksr2;oligo_id=ENSMUSG00000061578.408;oligo_type=regular_oneexon;Parent=ENSMUSG00000061578.UTR
chr5	mm10	oligo	117768005	117768264	.	+	.	ID=ENSMUSG00000061578.409;gene_id=ENSMUSG00000061578;gene_name=Ksr2;oligo_id=ENSMUSG00000061578.409;oligo_type=regular_oneexon;Parent=ENSMUSG00000061578.UTR
chr5	mm10	oligo	117768011	117768270	.	+	.	ID=ENSMUSG00000061578.410;gene_id=ENSMUSG00000061578;gene_name=Ksr2;oligo_id=ENSMUSG00000061578.410;oligo_type=regular_oneexon;Parent=ENSMUSG00000061578.UTR
chr5	mm10	oligo	117768017	117768276	.	+	.	ID=ENSMUSG00000061578.411;gene_id=ENSMUSG00000061578;gene_name=Ksr2;oligo_id=ENSMUSG00000061578.411;oligo_type=regular_oneexon;Parent=ENSMUSG00000061578.UTR
chr5	mm10	oligo	117768023	117768282	.	+	.	ID=ENSMUSG00000061578.412;gene_id=ENSMUSG00000061578;gene_name=Ksr2;oligo_id=ENSMUSG00000061578.412;oligo_type=regular_oneexon;Parent=ENSMUSG00000061578.UTR
chr5	mm10	oligo	117768029	117768288	.	+	.	ID=ENSMUSG00000061578.413;gene_id=ENSMUSG00000061578;gene_name=Ksr2;oligo_id=ENSMUSG00000061578.413;oligo_type=regular_oneexon;Parent=ENSMUSG00000061578.UTR
chr5	mm10	oligo	117768035	117768294	.	+	.	ID=ENSMUSG00000061578.414;gene_id=ENSMUSG00000061578;gene_name=Ksr2;oligo_id=ENSMUSG00000061578.414;oligo_type=regular_oneexon;Parent=ENSMUSG00000061578.UTR
chr5	mm10	oligo	117768041	117768300	.	+	.	ID=ENSMUSG00000061578.415;gene_id=ENSMUSG00000061578;gene_name=Ksr2;oligo_id=ENSMUSG00000061578.415;oligo_type=regular_oneexon;Parent=ENSMUSG00000061578.UTR
chr5	mm10	oligo	117768047	117768306	.	+	.	ID=ENSMUSG00000061578.416;gene_id=ENSMUSG00000061578;gene_name=Ksr2;oligo_id=ENSMUSG00000061578.416;oligo_type=regular_oneexon;Parent=ENSMUSG00000061578.UTR
chr5	mm10	oligo	117768053	117768312	.	+	.	ID=ENSMUSG00000061578.417;gene_id=ENSMUSG00000061578;gene_name=Ksr2;oligo_id=ENSMUSG00000061578.417;oligo_type=regular_oneexon;Parent=ENSMUSG00000061578.UTR
chr5	mm10	oligo	117768059	117768318	.	+	.	ID=ENSMUSG00000061578.418;gene_id=ENSMUSG00000061578;gene_name=Ksr2;oligo_id=ENSMUSG00000061578.418;oligo_type=regular_oneexon;Parent=ENSMUSG00000061578.UTR
chr5	mm10	oligo	117768065	117768324	.	+	.	ID=ENSMUSG00000061578.419;gene_id=ENSMUSG00000061578;gene_name=Ksr2;oligo_id=ENSMUSG00000061578.419;oligo_type=regular_oneexon;Parent=ENSMUSG00000061578.UTR
chr5	mm10	oligo	117768071	117768330	.	+	.	ID=ENSMUSG00000061578.420;gene_id=ENSMUSG00000061578;gene_name=Ksr2;oligo_id=ENSMUSG00000061578.420;oligo_type=regular_oneexon;Parent=ENSMUSG00000061578.UTR
chr5	mm10	oligo	117768077	117768336	.	+	.	ID=ENSMUSG00000061578.421;gene_id=ENSMUSG00000061578;gene_name=Ksr2;oligo_id=ENSMUSG00000061578.421;oligo_type=regular_oneexon;Parent=ENSMUSG00000061578.UTR
chr5	mm10	oligo	117768083	117768342	.	+	.	ID=ENSMUSG00000061578.422;gene_id=ENSMUSG00000061578;gene_name=Ksr2;oligo_id=ENSMUSG00000061578.422;oligo_type=regular_oneexon;Parent=ENSMUSG00000061578.UTR
chr5	mm10	oligo	117768089	117768348	.	+	.	ID=ENSMUSG00000061578.423;gene_id=ENSMUSG00000061578;gene_name=Ksr2;oligo_id=ENSMUSG00000061578.423;oligo_type=regular_oneexon;Parent=ENSMUSG00000061578.UTR
chr5	mm10	oligo	117768095	117768354	.	+	.	ID=ENSMUSG00000061578.424;gene_id=ENSMUSG00000061578;gene_name=Ksr2;oligo_id=ENSMUSG00000061578.424;oligo_type=regular_oneexon;Parent=ENSMUSG00000061578.UTR
chr5	mm10	oligo	117768101	117768360	.	+	.	ID=ENSMUSG00000061578.425;gene_id=ENSMUSG00000061578;gene_name=Ksr2;oligo_id=ENSMUSG00000061578.425;oligo_type=regular_oneexon;Parent=ENSMUSG00000061578.UTR
chr5	mm10	oligo	117768107	117768366	.	+	.	ID=ENSMUSG00000061578.426;gene_id=ENSMUSG00000061578;gene_name=Ksr2;oligo_id=ENSMUSG00000061578.426;oligo_type=regular_oneexon;Parent=ENSMUSG00000061578.UTR
chr5	mm10	oligo	117768113	117768372	.	+	.	ID=ENSMUSG00000061578.427;gene_id=ENSMUSG00000061578;gene_name=Ksr2;oligo_id=ENSMUSG00000061578.427;oligo_type=regular_oneexon;Parent=ENSMUSG00000061578.UTR
chr5	mm10	oligo	117768119	117768378	.	+	.	ID=ENSMUSG00000061578.428;gene_id=ENSMUSG00000061578;gene_name=Ksr2;oligo_id=ENSMUSG00000061578.428;oligo_type=regular_oneexon;Parent=ENSMUSG00000061578.UTR
chr5	mm10	oligo	117768125	117768384	.	+	.	ID=ENSMUSG00000061578.429;gene_id=ENSMUSG00000061578;gene_name=Ksr2;oligo_id=ENSMUSG00000061578.429;oligo_type=regular_oneexon;Parent=ENSMUSG00000061578.UTR
chr5	mm10	oligo	117768131	117768390	.	+	.	ID=ENSMUSG00000061578.430;gene_id=ENSMUSG00000061578;gene_name=Ksr2;oligo_id=ENSMUSG00000061578.430;oligo_type=regular_oneexon;Parent=ENSMUSG00000061578.UTR
chr5	mm10	oligo	117768137	117768396	.	+	.	ID=ENSMUSG00000061578.431;gene_id=ENSMUSG00000061578;gene_name=Ksr2;oligo_id=ENSMUSG00000061578.431;oligo_type=regular_oneexon;Parent=ENSMUSG00000061578.UTR
chr5	mm10	oligo	117768143	117768402	.	+	.	ID=ENSMUSG00000061578.432;gene_id=ENSMUSG00000061578;gene_name=Ksr2;oligo_id=ENSMUSG00000061578.432;oligo_type=regular_oneexon;Parent=ENSMUSG00000061578.UTR
chr5	mm10	oligo	117768149	117768408	.	+	.	ID=ENSMUSG00000061578.433;gene_id=ENSMUSG00000061578;gene_name=Ksr2;oligo_id=ENSMUSG00000061578.433;oligo_type=regular_oneexon;Parent=ENSMUSG00000061578.UTR
chr5	mm10	oligo	117768155	117768414	.	+	.	ID=ENSMUSG00000061578.434;gene_id=ENSMUSG00000061578;gene_name=Ksr2;oligo_id=ENSMUSG00000061578.434;oligo_type=regular_oneexon;Parent=ENSMUSG00000061578.UTR
chr5	mm10	oligo	117768161	117768420	.	+	.	ID=ENSMUSG00000061578.435;gene_id=ENSMUSG00000061578;gene_name=Ksr2;oligo_id=ENSMUSG00000061578.435;oligo_type=regular_oneexon;Parent=ENSMUSG00000061578.UTR
chr5	mm10	oligo	117768167	117768426	.	+	.	ID=ENSMUSG00000061578.436;gene_id=ENSMUSG00000061578;gene_name=Ksr2;oligo_id=ENSMUSG00000061578.436;oligo_type=regular_oneexon;Parent=ENSMUSG00000061578.UTR
chr5	mm10	oligo	117768173	117768432	.	+	.	ID=ENSMUSG00000061578.437;gene_id=ENSMUSG00000061578;gene_name=Ksr2;oligo_id=ENSMUSG00000061578.437;oligo_type=regular_oneexon;Parent=ENSMUSG00000061578.UTR
chr5	mm10	oligo	117768179	117768438	.	+	.	ID=ENSMUSG00000061578.438;gene_id=ENSMUSG00000061578;gene_name=Ksr2;oligo_id=ENSMUSG00000061578.438;oligo_type=regular_oneexon;Parent=ENSMUSG00000061578.UTR
chr5	mm10	oligo	117768185	117768444	.	+	.	ID=ENSMUSG00000061578.439;gene_id=ENSMUSG00000061578;gene_name=Ksr2;oligo_id=ENSMUSG00000061578.439;oligo_type=regular_oneexon;Parent=ENSMUSG00000061578.UTR
chr5	mm10	oligo	117768191	117768450	.	+	.	ID=ENSMUSG00000061578.440;gene_id=ENSMUSG00000061578;gene_name=Ksr2;oligo_id=ENSMUSG00000061578.440;oligo_type=regular_oneexon;Parent=ENSMUSG00000061578.UTR
chr5	mm10	oligo	117768197	117768456	.	+	.	ID=ENSMUSG00000061578.441;gene_id=ENSMUSG00000061578;gene_name=Ksr2;oligo_id=ENSMUSG00000061578.441;oligo_type=regular_oneexon;Parent=ENSMUSG00000061578.UTR
chr5	mm10	oligo	117768203	117768462	.	+	.	ID=ENSMUSG00000061578.442;gene_id=ENSMUSG00000061578;gene_name=Ksr2;oligo_id=ENSMUSG00000061578.442;oligo_type=regular_oneexon;Parent=ENSMUSG00000061578.UTR
chr5	mm10	oligo	117768209	117768468	.	+	.	ID=ENSMUSG00000061578.443;gene_id=ENSMUSG00000061578;gene_name=Ksr2;oligo_id=ENSMUSG00000061578.443;oligo_type=regular_oneexon;Parent=ENSMUSG00000061578.UTR
chr5	mm10	oligo	117768215	117768474	.	+	.	ID=ENSMUSG00000061578.444;gene_id=ENSMUSG00000061578;gene_name=Ksr2;oligo_id=ENSMUSG00000061578.444;oligo_type=regular_oneexon;Parent=ENSMUSG00000061578.UTR
chr5	mm10	oligo	117768221	117768480	.	+	.	ID=ENSMUSG00000061578.445;gene_id=ENSMUSG00000061578;gene_name=Ksr2;oligo_id=ENSMUSG00000061578.445;oligo_type=regular_oneexon;Parent=ENSMUSG00000061578.UTR
chr5	mm10	oligo	117768227	117768486	.	+	.	ID=ENSMUSG00000061578.446;gene_id=ENSMUSG00000061578;gene_name=Ksr2;oligo_id=ENSMUSG00000061578.446;oligo_type=regular_oneexon;Parent=ENSMUSG00000061578.UTR
chr5	mm10	oligo	117768233	117768492	.	+	.	ID=ENSMUSG00000061578.447;gene_id=ENSMUSG00000061578;gene_name=Ksr2;oligo_id=ENSMUSG00000061578.447;oligo_type=regular_oneexon;Parent=ENSMUSG00000061578.UTR
chr5	mm10	oligo	117768239	117768498	.	+	.	ID=ENSMUSG00000061578.448;gene_id=ENSMUSG00000061578;gene_name=Ksr2;oligo_id=ENSMUSG00000061578.448;oligo_type=regular_oneexon;Parent=ENSMUSG00000061578.UTR
chr5	mm10	oligo	117768245	117768504	.	+	.	ID=ENSMUSG00000061578.449;gene_id=ENSMUSG00000061578;gene_name=Ksr2;oligo_id=ENSMUSG00000061578.449;oligo_type=regular_oneexon;Parent=ENSMUSG00000061578.UTR
chr5	mm10	oligo	117768251	117768510	.	+	.	ID=ENSMUSG00000061578.450;gene_id=ENSMUSG00000061578;gene_name=Ksr2;oligo_id=ENSMUSG00000061578.450;oligo_type=regular_oneexon;Parent=ENSMUSG00000061578.UTR
chr5	mm10	oligo	117768257	117768516	.	+	.	ID=ENSMUSG00000061578.451;gene_id=ENSMUSG00000061578;gene_name=Ksr2;oligo_id=ENSMUSG00000061578.451;oligo_type=regular_oneexon;Parent=ENSMUSG00000061578.UTR
chr5	mm10	oligo	117768263	117768522	.	+	.	ID=ENSMUSG00000061578.452;gene_id=ENSMUSG00000061578;gene_name=Ksr2;oligo_id=ENSMUSG00000061578.452;oligo_type=regular_oneexon;Parent=ENSMUSG00000061578.UTR
chr5	mm10	oligo	117768269	117768528	.	+	.	ID=ENSMUSG00000061578.453;gene_id=ENSMUSG00000061578;gene_name=Ksr2;oligo_id=ENSMUSG00000061578.453;oligo_type=regular_oneexon;Parent=ENSMUSG00000061578.UTR
chr5	mm10	oligo	117768275	117768534	.	+	.	ID=ENSMUSG00000061578.454;gene_id=ENSMUSG00000061578;gene_name=Ksr2;oligo_id=ENSMUSG00000061578.454;oligo_type=regular_oneexon;Parent=ENSMUSG00000061578.UTR
chr5	mm10	oligo	117768281	117768540	.	+	.	ID=ENSMUSG00000061578.455;gene_id=ENSMUSG00000061578;gene_name=Ksr2;oligo_id=ENSMUSG00000061578.455;oligo_type=regular_oneexon;Parent=ENSMUSG00000061578.UTR
chr5	mm10	oligo	117768287	117768546	.	+	.	ID=ENSMUSG00000061578.456;gene_id=ENSMUSG00000061578;gene_name=Ksr2;oligo_id=ENSMUSG00000061578.456;oligo_type=regular_oneexon;Parent=ENSMUSG00000061578.UTR
chr5	mm10	oligo	117768293	117768552	.	+	.	ID=ENSMUSG00000061578.457;gene_id=ENSMUSG00000061578;gene_name=Ksr2;oligo_id=ENSMUSG00000061578.457;oligo_type=regular_oneexon;Parent=ENSMUSG00000061578.UTR
chr5	mm10	oligo	117768299	117768558	.	+	.	ID=ENSMUSG00000061578.458;gene_id=ENSMUSG00000061578;gene_name=Ksr2;oligo_id=ENSMUSG00000061578.458;oligo_type=regular_oneexon;Parent=ENSMUSG00000061578.UTR
chr5	mm10	oligo	117768305	117768564	.	+	.	ID=ENSMUSG00000061578.459;gene_id=ENSMUSG00000061578;gene_name=Ksr2;oligo_id=ENSMUSG00000061578.459;oligo_type=regular_oneexon;Parent=ENSMUSG00000061578.UTR
chr5	mm10	oligo	117768311	117768570	.	+	.	ID=ENSMUSG00000061578.460;gene_id=ENSMUSG00000061578;gene_name=Ksr2;oligo_id=ENSMUSG00000061578.460;oligo_type=regular_oneexon;Parent=ENSMUSG00000061578.UTR
chr5	mm10	oligo	117768317	117768576	.	+	.	ID=ENSMUSG00000061578.461;gene_id=ENSMUSG00000061578;gene_name=Ksr2;oligo_id=ENSMUSG00000061578.461;oligo_type=regular_oneexon;Parent=ENSMUSG00000061578.UTR
chr5	mm10	oligo	117768323	117768582	.	+	.	ID=ENSMUSG00000061578.462;gene_id=ENSMUSG00000061578;gene_name=Ksr2;oligo_id=ENSMUSG00000061578.462;oligo_type=regular_oneexon;Parent=ENSMUSG00000061578.UTR
chr5	mm10	oligo	117768329	117768588	.	+	.	ID=ENSMUSG00000061578.463;gene_id=ENSMUSG00000061578;gene_name=Ksr2;oligo_id=ENSMUSG00000061578.463;oligo_type=regular_oneexon;Parent=ENSMUSG00000061578.UTR
chr5	mm10	oligo	117768335	117768594	.	+	.	ID=ENSMUSG00000061578.464;gene_id=ENSMUSG00000061578;gene_name=Ksr2;oligo_id=ENSMUSG00000061578.464;oligo_type=regular_oneexon;Parent=ENSMUSG00000061578.UTR
chr5	mm10	oligo	117768341	117768600	.	+	.	ID=ENSMUSG00000061578.465;gene_id=ENSMUSG00000061578;gene_name=Ksr2;oligo_id=ENSMUSG00000061578.465;oligo_type=regular_oneexon;Parent=ENSMUSG00000061578.UTR
chr5	mm10	oligo	117768347	117768606	.	+	.	ID=ENSMUSG00000061578.466;gene_id=ENSMUSG00000061578;gene_name=Ksr2;oligo_id=ENSMUSG00000061578.466;oligo_type=regular_oneexon;Parent=ENSMUSG00000061578.UTR
chr5	mm10	oligo	117768353	117768612	.	+	.	ID=ENSMUSG00000061578.467;gene_id=ENSMUSG00000061578;gene_name=Ksr2;oligo_id=ENSMUSG00000061578.467;oligo_type=regular_oneexon;Parent=ENSMUSG00000061578.UTR
chr5	mm10	oligo	117768359	117768618	.	+	.	ID=ENSMUSG00000061578.468;gene_id=ENSMUSG00000061578;gene_name=Ksr2;oligo_id=ENSMUSG00000061578.468;oligo_type=regular_oneexon;Parent=ENSMUSG00000061578.UTR
chr5	mm10	oligo	117768365	117768624	.	+	.	ID=ENSMUSG00000061578.469;gene_id=ENSMUSG00000061578;gene_name=Ksr2;oligo_id=ENSMUSG00000061578.469;oligo_type=regular_oneexon;Parent=ENSMUSG00000061578.UTR
chr5	mm10	oligo	117768371	117768630	.	+	.	ID=ENSMUSG00000061578.470;gene_id=ENSMUSG00000061578;gene_name=Ksr2;oligo_id=ENSMUSG00000061578.470;oligo_type=regular_oneexon;Parent=ENSMUSG00000061578.UTR
chr5	mm10	oligo	117768377	117768636	.	+	.	ID=ENSMUSG00000061578.471;gene_id=ENSMUSG00000061578;gene_name=Ksr2;oligo_id=ENSMUSG00000061578.471;oligo_type=regular_oneexon;Parent=ENSMUSG00000061578.UTR
chr5	mm10	oligo	117768383	117768642	.	+	.	ID=ENSMUSG00000061578.472;gene_id=ENSMUSG00000061578;gene_name=Ksr2;oligo_id=ENSMUSG00000061578.472;oligo_type=regular_oneexon;Parent=ENSMUSG00000061578.UTR
chr5	mm10	oligo	117768389	117768648	.	+	.	ID=ENSMUSG00000061578.473;gene_id=ENSMUSG00000061578;gene_name=Ksr2;oligo_id=ENSMUSG00000061578.473;oligo_type=regular_oneexon;Parent=ENSMUSG00000061578.UTR
chr5	mm10	oligo	117768395	117768654	.	+	.	ID=ENSMUSG00000061578.474;gene_id=ENSMUSG00000061578;gene_name=Ksr2;oligo_id=ENSMUSG00000061578.474;oligo_type=regular_oneexon;Parent=ENSMUSG00000061578.UTR
chr5	mm10	oligo	117768401	117768660	.	+	.	ID=ENSMUSG00000061578.475;gene_id=ENSMUSG00000061578;gene_name=Ksr2;oligo_id=ENSMUSG00000061578.475;oligo_type=regular_oneexon;Parent=ENSMUSG00000061578.UTR
chr5	mm10	oligo	117768407	117768666	.	+	.	ID=ENSMUSG00000061578.476;gene_id=ENSMUSG00000061578;gene_name=Ksr2;oligo_id=ENSMUSG00000061578.476;oligo_type=regular_oneexon;Parent=ENSMUSG00000061578.UTR
chr5	mm10	oligo	117768413	117768672	.	+	.	ID=ENSMUSG00000061578.477;gene_id=ENSMUSG00000061578;gene_name=Ksr2;oligo_id=ENSMUSG00000061578.477;oligo_type=regular_oneexon;Parent=ENSMUSG00000061578.UTR
chr5	mm10	oligo	117768419	117768678	.	+	.	ID=ENSMUSG00000061578.478;gene_id=ENSMUSG00000061578;gene_name=Ksr2;oligo_id=ENSMUSG00000061578.478;oligo_type=regular_oneexon;Parent=ENSMUSG00000061578.UTR
chr5	mm10	oligo	117768425	117768684	.	+	.	ID=ENSMUSG00000061578.479;gene_id=ENSMUSG00000061578;gene_name=Ksr2;oligo_id=ENSMUSG00000061578.479;oligo_type=regular_oneexon;Parent=ENSMUSG00000061578.UTR
chr5	mm10	oligo	117768431	117768690	.	+	.	ID=ENSMUSG00000061578.480;gene_id=ENSMUSG00000061578;gene_name=Ksr2;oligo_id=ENSMUSG00000061578.480;oligo_type=regular_oneexon;Parent=ENSMUSG00000061578.UTR
chr5	mm10	oligo	117768437	117768696	.	+	.	ID=ENSMUSG00000061578.481;gene_id=ENSMUSG00000061578;gene_name=Ksr2;oligo_id=ENSMUSG00000061578.481;oligo_type=regular_oneexon;Parent=ENSMUSG00000061578.UTR
chr5	mm10	oligo	117768443	117768702	.	+	.	ID=ENSMUSG00000061578.482;gene_id=ENSMUSG00000061578;gene_name=Ksr2;oligo_id=ENSMUSG00000061578.482;oligo_type=regular_oneexon;Parent=ENSMUSG00000061578.UTR
chr5	mm10	oligo	117768449	117768708	.	+	.	ID=ENSMUSG00000061578.483;gene_id=ENSMUSG00000061578;gene_name=Ksr2;oligo_id=ENSMUSG00000061578.483;oligo_type=regular_oneexon;Parent=ENSMUSG00000061578.UTR
chr5	mm10	oligo	117768455	117768714	.	+	.	ID=ENSMUSG00000061578.484;gene_id=ENSMUSG00000061578;gene_name=Ksr2;oligo_id=ENSMUSG00000061578.484;oligo_type=regular_oneexon;Parent=ENSMUSG00000061578.UTR
chr5	mm10	oligo	117768461	117768720	.	+	.	ID=ENSMUSG00000061578.485;gene_id=ENSMUSG00000061578;gene_name=Ksr2;oligo_id=ENSMUSG00000061578.485;oligo_type=regular_oneexon;Parent=ENSMUSG00000061578.UTR
chr5	mm10	oligo	117768467	117768726	.	+	.	ID=ENSMUSG00000061578.486;gene_id=ENSMUSG00000061578;gene_name=Ksr2;oligo_id=ENSMUSG00000061578.486;oligo_type=regular_oneexon;Parent=ENSMUSG00000061578.UTR
chr5	mm10	oligo	117768473	117768732	.	+	.	ID=ENSMUSG00000061578.487;gene_id=ENSMUSG00000061578;gene_name=Ksr2;oligo_id=ENSMUSG00000061578.487;oligo_type=regular_oneexon;Parent=ENSMUSG00000061578.UTR
chr5	mm10	oligo	117768479	117768738	.	+	.	ID=ENSMUSG00000061578.488;gene_id=ENSMUSG00000061578;gene_name=Ksr2;oligo_id=ENSMUSG00000061578.488;oligo_type=regular_oneexon;Parent=ENSMUSG00000061578.UTR
chr5	mm10	oligo	117768485	117768744	.	+	.	ID=ENSMUSG00000061578.489;gene_id=ENSMUSG00000061578;gene_name=Ksr2;oligo_id=ENSMUSG00000061578.489;oligo_type=regular_oneexon;Parent=ENSMUSG00000061578.UTR
chr5	mm10	oligo	117768491	117768750	.	+	.	ID=ENSMUSG00000061578.490;gene_id=ENSMUSG00000061578;gene_name=Ksr2;oligo_id=ENSMUSG00000061578.490;oligo_type=regular_oneexon;Parent=ENSMUSG00000061578.UTR
chr5	mm10	oligo	117768497	117768756	.	+	.	ID=ENSMUSG00000061578.491;gene_id=ENSMUSG00000061578;gene_name=Ksr2;oligo_id=ENSMUSG00000061578.491;oligo_type=regular_oneexon;Parent=ENSMUSG00000061578.UTR
chr5	mm10	oligo	117768503	117768762	.	+	.	ID=ENSMUSG00000061578.492;gene_id=ENSMUSG00000061578;gene_name=Ksr2;oligo_id=ENSMUSG00000061578.492;oligo_type=regular_oneexon;Parent=ENSMUSG00000061578.UTR
chr5	mm10	oligo	117768509	117768768	.	+	.	ID=ENSMUSG00000061578.493;gene_id=ENSMUSG00000061578;gene_name=Ksr2;oligo_id=ENSMUSG00000061578.493;oligo_type=regular_oneexon;Parent=ENSMUSG00000061578.UTR
chr5	mm10	oligo	117768515	117768774	.	+	.	ID=ENSMUSG00000061578.494;gene_id=ENSMUSG00000061578;gene_name=Ksr2;oligo_id=ENSMUSG00000061578.494;oligo_type=regular_oneexon;Parent=ENSMUSG00000061578.UTR
chr5	mm10	oligo	117768521	117768780	.	+	.	ID=ENSMUSG00000061578.495;gene_id=ENSMUSG00000061578;gene_name=Ksr2;oligo_id=ENSMUSG00000061578.495;oligo_type=regular_oneexon;Parent=ENSMUSG00000061578.UTR
chr5	mm10	oligo	117768527	117768786	.	+	.	ID=ENSMUSG00000061578.496;gene_id=ENSMUSG00000061578;gene_name=Ksr2;oligo_id=ENSMUSG00000061578.496;oligo_type=regular_oneexon;Parent=ENSMUSG00000061578.UTR
chr5	mm10	oligo	117768533	117768792	.	+	.	ID=ENSMUSG00000061578.497;gene_id=ENSMUSG00000061578;gene_name=Ksr2;oligo_id=ENSMUSG00000061578.497;oligo_type=regular_oneexon;Parent=ENSMUSG00000061578.UTR
chr5	mm10	oligo	117768539	117768798	.	+	.	ID=ENSMUSG00000061578.498;gene_id=ENSMUSG00000061578;gene_name=Ksr2;oligo_id=ENSMUSG00000061578.498;oligo_type=regular_oneexon;Parent=ENSMUSG00000061578.UTR
chr5	mm10	oligo	117768545	117768804	.	+	.	ID=ENSMUSG00000061578.499;gene_id=ENSMUSG00000061578;gene_name=Ksr2;oligo_id=ENSMUSG00000061578.499;oligo_type=regular_oneexon;Parent=ENSMUSG00000061578.UTR
chr5	mm10	oligo	117768551	117768810	.	+	.	ID=ENSMUSG00000061578.500;gene_id=ENSMUSG00000061578;gene_name=Ksr2;oligo_id=ENSMUSG00000061578.500;oligo_type=regular_oneexon;Parent=ENSMUSG00000061578.UTR
chr5	mm10	oligo	117768557	117768816	.	+	.	ID=ENSMUSG00000061578.501;gene_id=ENSMUSG00000061578;gene_name=Ksr2;oligo_id=ENSMUSG00000061578.501;oligo_type=regular_oneexon;Parent=ENSMUSG00000061578.UTR
chr5	mm10	oligo	117768563	117768822	.	+	.	ID=ENSMUSG00000061578.502;gene_id=ENSMUSG00000061578;gene_name=Ksr2;oligo_id=ENSMUSG00000061578.502;oligo_type=regular_oneexon;Parent=ENSMUSG00000061578.UTR
chr5	mm10	oligo	117768569	117768828	.	+	.	ID=ENSMUSG00000061578.503;gene_id=ENSMUSG00000061578;gene_name=Ksr2;oligo_id=ENSMUSG00000061578.503;oligo_type=regular_oneexon;Parent=ENSMUSG00000061578.UTR
chr5	mm10	oligo	117768575	117768834	.	+	.	ID=ENSMUSG00000061578.504;gene_id=ENSMUSG00000061578;gene_name=Ksr2;oligo_id=ENSMUSG00000061578.504;oligo_type=regular_oneexon;Parent=ENSMUSG00000061578.UTR
chr5	mm10	oligo	117768581	117768840	.	+	.	ID=ENSMUSG00000061578.505;gene_id=ENSMUSG00000061578;gene_name=Ksr2;oligo_id=ENSMUSG00000061578.505;oligo_type=regular_oneexon;Parent=ENSMUSG00000061578.UTR
chr5	mm10	oligo	117768587	117768846	.	+	.	ID=ENSMUSG00000061578.506;gene_id=ENSMUSG00000061578;gene_name=Ksr2;oligo_id=ENSMUSG00000061578.506;oligo_type=regular_oneexon;Parent=ENSMUSG00000061578.UTR
chr5	mm10	oligo	117768593	117768852	.	+	.	ID=ENSMUSG00000061578.507;gene_id=ENSMUSG00000061578;gene_name=Ksr2;oligo_id=ENSMUSG00000061578.507;oligo_type=regular_oneexon;Parent=ENSMUSG00000061578.UTR
chr5	mm10	oligo	117768599	117768858	.	+	.	ID=ENSMUSG00000061578.508;gene_id=ENSMUSG00000061578;gene_name=Ksr2;oligo_id=ENSMUSG00000061578.508;oligo_type=regular_oneexon;Parent=ENSMUSG00000061578.UTR
chr5	mm10	oligo	117768605	117768864	.	+	.	ID=ENSMUSG00000061578.509;gene_id=ENSMUSG00000061578;gene_name=Ksr2;oligo_id=ENSMUSG00000061578.509;oligo_type=regular_oneexon;Parent=ENSMUSG00000061578.UTR
chr5	mm10	oligo	117768611	117768870	.	+	.	ID=ENSMUSG00000061578.510;gene_id=ENSMUSG00000061578;gene_name=Ksr2;oligo_id=ENSMUSG00000061578.510;oligo_type=regular_oneexon;Parent=ENSMUSG00000061578.UTR
chr5	mm10	oligo	117768617	117768876	.	+	.	ID=ENSMUSG00000061578.511;gene_id=ENSMUSG00000061578;gene_name=Ksr2;oligo_id=ENSMUSG00000061578.511;oligo_type=regular_oneexon;Parent=ENSMUSG00000061578.UTR
chr5	mm10	oligo	117768623	117768882	.	+	.	ID=ENSMUSG00000061578.512;gene_id=ENSMUSG00000061578;gene_name=Ksr2;oligo_id=ENSMUSG00000061578.512;oligo_type=regular_oneexon;Parent=ENSMUSG00000061578.UTR
chr5	mm10	oligo	117768629	117768888	.	+	.	ID=ENSMUSG00000061578.513;gene_id=ENSMUSG00000061578;gene_name=Ksr2;oligo_id=ENSMUSG00000061578.513;oligo_type=regular_oneexon;Parent=ENSMUSG00000061578.UTR
chr5	mm10	oligo	117768635	117768894	.	+	.	ID=ENSMUSG00000061578.514;gene_id=ENSMUSG00000061578;gene_name=Ksr2;oligo_id=ENSMUSG00000061578.514;oligo_type=regular_oneexon;Parent=ENSMUSG00000061578.UTR
chr5	mm10	oligo	117768641	117768900	.	+	.	ID=ENSMUSG00000061578.515;gene_id=ENSMUSG00000061578;gene_name=Ksr2;oligo_id=ENSMUSG00000061578.515;oligo_type=regular_oneexon;Parent=ENSMUSG00000061578.UTR
chr5	mm10	oligo	117768647	117768906	.	+	.	ID=ENSMUSG00000061578.516;gene_id=ENSMUSG00000061578;gene_name=Ksr2;oligo_id=ENSMUSG00000061578.516;oligo_type=regular_oneexon;Parent=ENSMUSG00000061578.UTR
chr5	mm10	oligo	117768653	117768912	.	+	.	ID=ENSMUSG00000061578.517;gene_id=ENSMUSG00000061578;gene_name=Ksr2;oligo_id=ENSMUSG00000061578.517;oligo_type=regular_oneexon;Parent=ENSMUSG00000061578.UTR
chr5	mm10	oligo	117768659	117768918	.	+	.	ID=ENSMUSG00000061578.518;gene_id=ENSMUSG00000061578;gene_name=Ksr2;oligo_id=ENSMUSG00000061578.518;oligo_type=regular_oneexon;Parent=ENSMUSG00000061578.UTR
chr5	mm10	oligo	117768665	117768924	.	+	.	ID=ENSMUSG00000061578.519;gene_id=ENSMUSG00000061578;gene_name=Ksr2;oligo_id=ENSMUSG00000061578.519;oligo_type=regular_oneexon;Parent=ENSMUSG00000061578.UTR
chr5	mm10	oligo	117768671	117768930	.	+	.	ID=ENSMUSG00000061578.520;gene_id=ENSMUSG00000061578;gene_name=Ksr2;oligo_id=ENSMUSG00000061578.520;oligo_type=regular_oneexon;Parent=ENSMUSG00000061578.UTR
chr5	mm10	oligo	117768677	117768936	.	+	.	ID=ENSMUSG00000061578.521;gene_id=ENSMUSG00000061578;gene_name=Ksr2;oligo_id=ENSMUSG00000061578.521;oligo_type=regular_oneexon;Parent=ENSMUSG00000061578.UTR
chr5	mm10	oligo	117768683	117768942	.	+	.	ID=ENSMUSG00000061578.522;gene_id=ENSMUSG00000061578;gene_name=Ksr2;oligo_id=ENSMUSG00000061578.522;oligo_type=regular_oneexon;Parent=ENSMUSG00000061578.UTR
chr5	mm10	oligo	117768689	117768948	.	+	.	ID=ENSMUSG00000061578.523;gene_id=ENSMUSG00000061578;gene_name=Ksr2;oligo_id=ENSMUSG00000061578.523;oligo_type=regular_oneexon;Parent=ENSMUSG00000061578.UTR
chr5	mm10	oligo	117768695	117768954	.	+	.	ID=ENSMUSG00000061578.524;gene_id=ENSMUSG00000061578;gene_name=Ksr2;oligo_id=ENSMUSG00000061578.524;oligo_type=regular_oneexon;Parent=ENSMUSG00000061578.UTR
chr5	mm10	oligo	117768701	117768960	.	+	.	ID=ENSMUSG00000061578.525;gene_id=ENSMUSG00000061578;gene_name=Ksr2;oligo_id=ENSMUSG00000061578.525;oligo_type=regular_oneexon;Parent=ENSMUSG00000061578.UTR
chr5	mm10	oligo	117768707	117768966	.	+	.	ID=ENSMUSG00000061578.526;gene_id=ENSMUSG00000061578;gene_name=Ksr2;oligo_id=ENSMUSG00000061578.526;oligo_type=regular_oneexon;Parent=ENSMUSG00000061578.UTR
chr5	mm10	oligo	117768713	117768972	.	+	.	ID=ENSMUSG00000061578.527;gene_id=ENSMUSG00000061578;gene_name=Ksr2;oligo_id=ENSMUSG00000061578.527;oligo_type=regular_oneexon;Parent=ENSMUSG00000061578.UTR
chr5	mm10	oligo	117768719	117768978	.	+	.	ID=ENSMUSG00000061578.528;gene_id=ENSMUSG00000061578;gene_name=Ksr2;oligo_id=ENSMUSG00000061578.528;oligo_type=regular_oneexon;Parent=ENSMUSG00000061578.UTR
chr5	mm10	oligo	117768725	117768984	.	+	.	ID=ENSMUSG00000061578.529;gene_id=ENSMUSG00000061578;gene_name=Ksr2;oligo_id=ENSMUSG00000061578.529;oligo_type=regular_oneexon;Parent=ENSMUSG00000061578.UTR
chr5	mm10	oligo	117768731	117768990	.	+	.	ID=ENSMUSG00000061578.530;gene_id=ENSMUSG00000061578;gene_name=Ksr2;oligo_id=ENSMUSG00000061578.530;oligo_type=regular_oneexon;Parent=ENSMUSG00000061578.UTR
chr5	mm10	oligo	117768737	117768996	.	+	.	ID=ENSMUSG00000061578.531;gene_id=ENSMUSG00000061578;gene_name=Ksr2;oligo_id=ENSMUSG00000061578.531;oligo_type=regular_oneexon;Parent=ENSMUSG00000061578.UTR
chr5	mm10	oligo	117768743	117769002	.	+	.	ID=ENSMUSG00000061578.532;gene_id=ENSMUSG00000061578;gene_name=Ksr2;oligo_id=ENSMUSG00000061578.532;oligo_type=regular_oneexon;Parent=ENSMUSG00000061578.UTR
chr5	mm10	oligo	117768749	117769008	.	+	.	ID=ENSMUSG00000061578.533;gene_id=ENSMUSG00000061578;gene_name=Ksr2;oligo_id=ENSMUSG00000061578.533;oligo_type=regular_oneexon;Parent=ENSMUSG00000061578.UTR
chr5	mm10	oligo	117768755	117769014	.	+	.	ID=ENSMUSG00000061578.534;gene_id=ENSMUSG00000061578;gene_name=Ksr2;oligo_id=ENSMUSG00000061578.534;oligo_type=regular_oneexon;Parent=ENSMUSG00000061578.UTR
chr5	mm10	oligo	117768761	117769020	.	+	.	ID=ENSMUSG00000061578.535;gene_id=ENSMUSG00000061578;gene_name=Ksr2;oligo_id=ENSMUSG00000061578.535;oligo_type=regular_oneexon;Parent=ENSMUSG00000061578.UTR
chr5	mm10	oligo	117768767	117769026	.	+	.	ID=ENSMUSG00000061578.536;gene_id=ENSMUSG00000061578;gene_name=Ksr2;oligo_id=ENSMUSG00000061578.536;oligo_type=regular_oneexon;Parent=ENSMUSG00000061578.UTR
chr5	mm10	oligo	117768773	117769032	.	+	.	ID=ENSMUSG00000061578.537;gene_id=ENSMUSG00000061578;gene_name=Ksr2;oligo_id=ENSMUSG00000061578.537;oligo_type=regular_oneexon;Parent=ENSMUSG00000061578.UTR
chr5	mm10	oligo	117768779	117769038	.	+	.	ID=ENSMUSG00000061578.538;gene_id=ENSMUSG00000061578;gene_name=Ksr2;oligo_id=ENSMUSG00000061578.538;oligo_type=regular_oneexon;Parent=ENSMUSG00000061578.UTR
chr5	mm10	oligo	117768785	117769044	.	+	.	ID=ENSMUSG00000061578.539;gene_id=ENSMUSG00000061578;gene_name=Ksr2;oligo_id=ENSMUSG00000061578.539;oligo_type=regular_oneexon;Parent=ENSMUSG00000061578.UTR
chr5	mm10	oligo	117768791	117769050	.	+	.	ID=ENSMUSG00000061578.540;gene_id=ENSMUSG00000061578;gene_name=Ksr2;oligo_id=ENSMUSG00000061578.540;oligo_type=regular_oneexon;Parent=ENSMUSG00000061578.UTR
chr5	mm10	oligo	117768797	117769056	.	+	.	ID=ENSMUSG00000061578.541;gene_id=ENSMUSG00000061578;gene_name=Ksr2;oligo_id=ENSMUSG00000061578.541;oligo_type=regular_oneexon;Parent=ENSMUSG00000061578.UTR
chr5	mm10	oligo	117768803	117769062	.	+	.	ID=ENSMUSG00000061578.542;gene_id=ENSMUSG00000061578;gene_name=Ksr2;oligo_id=ENSMUSG00000061578.542;oligo_type=regular_oneexon;Parent=ENSMUSG00000061578.UTR
chr5	mm10	oligo	117768809	117769068	.	+	.	ID=ENSMUSG00000061578.543;gene_id=ENSMUSG00000061578;gene_name=Ksr2;oligo_id=ENSMUSG00000061578.543;oligo_type=regular_oneexon;Parent=ENSMUSG00000061578.UTR
chr5	mm10	oligo	117768815	117769074	.	+	.	ID=ENSMUSG00000061578.544;gene_id=ENSMUSG00000061578;gene_name=Ksr2;oligo_id=ENSMUSG00000061578.544;oligo_type=regular_oneexon;Parent=ENSMUSG00000061578.UTR
chr5	mm10	oligo	117768821	117769080	.	+	.	ID=ENSMUSG00000061578.545;gene_id=ENSMUSG00000061578;gene_name=Ksr2;oligo_id=ENSMUSG00000061578.545;oligo_type=regular_oneexon;Parent=ENSMUSG00000061578.UTR
chr5	mm10	oligo	117768827	117769086	.	+	.	ID=ENSMUSG00000061578.546;gene_id=ENSMUSG00000061578;gene_name=Ksr2;oligo_id=ENSMUSG00000061578.546;oligo_type=regular_oneexon;Parent=ENSMUSG00000061578.UTR
chr5	mm10	oligo	117768833	117769092	.	+	.	ID=ENSMUSG00000061578.547;gene_id=ENSMUSG00000061578;gene_name=Ksr2;oligo_id=ENSMUSG00000061578.547;oligo_type=regular_oneexon;Parent=ENSMUSG00000061578.UTR
chr5	mm10	oligo	117768839	117769098	.	+	.	ID=ENSMUSG00000061578.548;gene_id=ENSMUSG00000061578;gene_name=Ksr2;oligo_id=ENSMUSG00000061578.548;oligo_type=regular_oneexon;Parent=ENSMUSG00000061578.UTR
chr5	mm10	oligo	117768845	117769104	.	+	.	ID=ENSMUSG00000061578.549;gene_id=ENSMUSG00000061578;gene_name=Ksr2;oligo_id=ENSMUSG00000061578.549;oligo_type=regular_oneexon;Parent=ENSMUSG00000061578.UTR
chr5	mm10	oligo	117768851	117769110	.	+	.	ID=ENSMUSG00000061578.550;gene_id=ENSMUSG00000061578;gene_name=Ksr2;oligo_id=ENSMUSG00000061578.550;oligo_type=regular_oneexon;Parent=ENSMUSG00000061578.UTR
chr5	mm10	oligo	117768857	117769116	.	+	.	ID=ENSMUSG00000061578.551;gene_id=ENSMUSG00000061578;gene_name=Ksr2;oligo_id=ENSMUSG00000061578.551;oligo_type=regular_oneexon;Parent=ENSMUSG00000061578.UTR
chr5	mm10	oligo	117768863	117769122	.	+	.	ID=ENSMUSG00000061578.552;gene_id=ENSMUSG00000061578;gene_name=Ksr2;oligo_id=ENSMUSG00000061578.552;oligo_type=regular_oneexon;Parent=ENSMUSG00000061578.UTR
chr5	mm10	oligo	117768869	117769128	.	+	.	ID=ENSMUSG00000061578.553;gene_id=ENSMUSG00000061578;gene_name=Ksr2;oligo_id=ENSMUSG00000061578.553;oligo_type=regular_oneexon;Parent=ENSMUSG00000061578.UTR
chr5	mm10	oligo	117768875	117769134	.	+	.	ID=ENSMUSG00000061578.554;gene_id=ENSMUSG00000061578;gene_name=Ksr2;oligo_id=ENSMUSG00000061578.554;oligo_type=regular_oneexon;Parent=ENSMUSG00000061578.UTR
chr5	mm10	oligo	117768881	117769140	.	+	.	ID=ENSMUSG00000061578.555;gene_id=ENSMUSG00000061578;gene_name=Ksr2;oligo_id=ENSMUSG00000061578.555;oligo_type=regular_oneexon;Parent=ENSMUSG00000061578.UTR
chr5	mm10	oligo	117768887	117769146	.	+	.	ID=ENSMUSG00000061578.556;gene_id=ENSMUSG00000061578;gene_name=Ksr2;oligo_id=ENSMUSG00000061578.556;oligo_type=regular_oneexon;Parent=ENSMUSG00000061578.UTR
chr5	mm10	oligo	117768893	117769152	.	+	.	ID=ENSMUSG00000061578.557;gene_id=ENSMUSG00000061578;gene_name=Ksr2;oligo_id=ENSMUSG00000061578.557;oligo_type=regular_oneexon;Parent=ENSMUSG00000061578.UTR
chr5	mm10	oligo	117768899	117769158	.	+	.	ID=ENSMUSG00000061578.558;gene_id=ENSMUSG00000061578;gene_name=Ksr2;oligo_id=ENSMUSG00000061578.558;oligo_type=regular_oneexon;Parent=ENSMUSG00000061578.UTR
chr5	mm10	oligo	117768905	117769164	.	+	.	ID=ENSMUSG00000061578.559;gene_id=ENSMUSG00000061578;gene_name=Ksr2;oligo_id=ENSMUSG00000061578.559;oligo_type=regular_oneexon;Parent=ENSMUSG00000061578.UTR
chr5	mm10	oligo	117768911	117769170	.	+	.	ID=ENSMUSG00000061578.560;gene_id=ENSMUSG00000061578;gene_name=Ksr2;oligo_id=ENSMUSG00000061578.560;oligo_type=regular_oneexon;Parent=ENSMUSG00000061578.UTR
chr5	mm10	oligo	117768917	117769176	.	+	.	ID=ENSMUSG00000061578.561;gene_id=ENSMUSG00000061578;gene_name=Ksr2;oligo_id=ENSMUSG00000061578.561;oligo_type=regular_oneexon;Parent=ENSMUSG00000061578.UTR
chr5	mm10	oligo	117768923	117769182	.	+	.	ID=ENSMUSG00000061578.562;gene_id=ENSMUSG00000061578;gene_name=Ksr2;oligo_id=ENSMUSG00000061578.562;oligo_type=regular_oneexon;Parent=ENSMUSG00000061578.UTR
chr5	mm10	oligo	117768929	117769188	.	+	.	ID=ENSMUSG00000061578.563;gene_id=ENSMUSG00000061578;gene_name=Ksr2;oligo_id=ENSMUSG00000061578.563;oligo_type=regular_oneexon;Parent=ENSMUSG00000061578.UTR
chr5	mm10	oligo	117768935	117769194	.	+	.	ID=ENSMUSG00000061578.564;gene_id=ENSMUSG00000061578;gene_name=Ksr2;oligo_id=ENSMUSG00000061578.564;oligo_type=regular_oneexon;Parent=ENSMUSG00000061578.UTR
chr5	mm10	oligo	117768941	117769200	.	+	.	ID=ENSMUSG00000061578.565;gene_id=ENSMUSG00000061578;gene_name=Ksr2;oligo_id=ENSMUSG00000061578.565;oligo_type=regular_oneexon;Parent=ENSMUSG00000061578.UTR
chr5	mm10	oligo	117768947	117769206	.	+	.	ID=ENSMUSG00000061578.566;gene_id=ENSMUSG00000061578;gene_name=Ksr2;oligo_id=ENSMUSG00000061578.566;oligo_type=regular_oneexon;Parent=ENSMUSG00000061578.UTR
chr5	mm10	oligo	117768953	117769212	.	+	.	ID=ENSMUSG00000061578.567;gene_id=ENSMUSG00000061578;gene_name=Ksr2;oligo_id=ENSMUSG00000061578.567;oligo_type=regular_oneexon;Parent=ENSMUSG00000061578.UTR
chr5	mm10	oligo	117768959	117769218	.	+	.	ID=ENSMUSG00000061578.568;gene_id=ENSMUSG00000061578;gene_name=Ksr2;oligo_id=ENSMUSG00000061578.568;oligo_type=regular_oneexon;Parent=ENSMUSG00000061578.UTR
chr5	mm10	oligo	117768965	117769224	.	+	.	ID=ENSMUSG00000061578.569;gene_id=ENSMUSG00000061578;gene_name=Ksr2;oligo_id=ENSMUSG00000061578.569;oligo_type=regular_oneexon;Parent=ENSMUSG00000061578.UTR
chr5	mm10	oligo	117768971	117769230	.	+	.	ID=ENSMUSG00000061578.570;gene_id=ENSMUSG00000061578;gene_name=Ksr2;oligo_id=ENSMUSG00000061578.570;oligo_type=regular_oneexon;Parent=ENSMUSG00000061578.UTR
chr5	mm10	oligo	117768977	117769236	.	+	.	ID=ENSMUSG00000061578.571;gene_id=ENSMUSG00000061578;gene_name=Ksr2;oligo_id=ENSMUSG00000061578.571;oligo_type=regular_oneexon;Parent=ENSMUSG00000061578.UTR
chr5	mm10	oligo	117768983	117769242	.	+	.	ID=ENSMUSG00000061578.572;gene_id=ENSMUSG00000061578;gene_name=Ksr2;oligo_id=ENSMUSG00000061578.572;oligo_type=regular_oneexon;Parent=ENSMUSG00000061578.UTR
chr5	mm10	oligo	117768989	117769248	.	+	.	ID=ENSMUSG00000061578.573;gene_id=ENSMUSG00000061578;gene_name=Ksr2;oligo_id=ENSMUSG00000061578.573;oligo_type=regular_oneexon;Parent=ENSMUSG00000061578.UTR
chr5	mm10	oligo	117768995	117769254	.	+	.	ID=ENSMUSG00000061578.574;gene_id=ENSMUSG00000061578;gene_name=Ksr2;oligo_id=ENSMUSG00000061578.574;oligo_type=regular_oneexon;Parent=ENSMUSG00000061578.UTR
chr5	mm10	oligo	117769001	117769260	.	+	.	ID=ENSMUSG00000061578.575;gene_id=ENSMUSG00000061578;gene_name=Ksr2;oligo_id=ENSMUSG00000061578.575;oligo_type=regular_oneexon;Parent=ENSMUSG00000061578.UTR
chr5	mm10	oligo	117769007	117769266	.	+	.	ID=ENSMUSG00000061578.576;gene_id=ENSMUSG00000061578;gene_name=Ksr2;oligo_id=ENSMUSG00000061578.576;oligo_type=regular_oneexon;Parent=ENSMUSG00000061578.UTR
chr5	mm10	oligo	117769013	117769272	.	+	.	ID=ENSMUSG00000061578.577;gene_id=ENSMUSG00000061578;gene_name=Ksr2;oligo_id=ENSMUSG00000061578.577;oligo_type=regular_oneexon;Parent=ENSMUSG00000061578.UTR
chr5	mm10	oligo	117769019	117769278	.	+	.	ID=ENSMUSG00000061578.578;gene_id=ENSMUSG00000061578;gene_name=Ksr2;oligo_id=ENSMUSG00000061578.578;oligo_type=regular_oneexon;Parent=ENSMUSG00000061578.UTR
chr5	mm10	oligo	117769025	117769284	.	+	.	ID=ENSMUSG00000061578.579;gene_id=ENSMUSG00000061578;gene_name=Ksr2;oligo_id=ENSMUSG00000061578.579;oligo_type=regular_oneexon;Parent=ENSMUSG00000061578.UTR
chr5	mm10	oligo	117769031	117769290	.	+	.	ID=ENSMUSG00000061578.580;gene_id=ENSMUSG00000061578;gene_name=Ksr2;oligo_id=ENSMUSG00000061578.580;oligo_type=regular_oneexon;Parent=ENSMUSG00000061578.UTR
chr5	mm10	oligo	117769037	117769296	.	+	.	ID=ENSMUSG00000061578.581;gene_id=ENSMUSG00000061578;gene_name=Ksr2;oligo_id=ENSMUSG00000061578.581;oligo_type=regular_oneexon;Parent=ENSMUSG00000061578.UTR
chr5	mm10	oligo	117769043	117769302	.	+	.	ID=ENSMUSG00000061578.582;gene_id=ENSMUSG00000061578;gene_name=Ksr2;oligo_id=ENSMUSG00000061578.582;oligo_type=regular_oneexon;Parent=ENSMUSG00000061578.UTR
chr5	mm10	oligo	117769049	117769308	.	+	.	ID=ENSMUSG00000061578.583;gene_id=ENSMUSG00000061578;gene_name=Ksr2;oligo_id=ENSMUSG00000061578.583;oligo_type=regular_oneexon;Parent=ENSMUSG00000061578.UTR
chr5	mm10	oligo	117769055	117769314	.	+	.	ID=ENSMUSG00000061578.584;gene_id=ENSMUSG00000061578;gene_name=Ksr2;oligo_id=ENSMUSG00000061578.584;oligo_type=regular_oneexon;Parent=ENSMUSG00000061578.UTR
chr5	mm10	oligo	117769061	117769320	.	+	.	ID=ENSMUSG00000061578.585;gene_id=ENSMUSG00000061578;gene_name=Ksr2;oligo_id=ENSMUSG00000061578.585;oligo_type=regular_oneexon;Parent=ENSMUSG00000061578.UTR
chr5	mm10	oligo	117769067	117769326	.	+	.	ID=ENSMUSG00000061578.586;gene_id=ENSMUSG00000061578;gene_name=Ksr2;oligo_id=ENSMUSG00000061578.586;oligo_type=regular_oneexon;Parent=ENSMUSG00000061578.UTR
chr5	mm10	oligo	117769073	117769332	.	+	.	ID=ENSMUSG00000061578.587;gene_id=ENSMUSG00000061578;gene_name=Ksr2;oligo_id=ENSMUSG00000061578.587;oligo_type=regular_oneexon;Parent=ENSMUSG00000061578.UTR
chr5	mm10	oligo	117769079	117769338	.	+	.	ID=ENSMUSG00000061578.588;gene_id=ENSMUSG00000061578;gene_name=Ksr2;oligo_id=ENSMUSG00000061578.588;oligo_type=regular_oneexon;Parent=ENSMUSG00000061578.UTR
chr5	mm10	oligo	117769085	117769344	.	+	.	ID=ENSMUSG00000061578.589;gene_id=ENSMUSG00000061578;gene_name=Ksr2;oligo_id=ENSMUSG00000061578.589;oligo_type=regular_oneexon;Parent=ENSMUSG00000061578.UTR
chr5	mm10	oligo	117769091	117769350	.	+	.	ID=ENSMUSG00000061578.590;gene_id=ENSMUSG00000061578;gene_name=Ksr2;oligo_id=ENSMUSG00000061578.590;oligo_type=regular_oneexon;Parent=ENSMUSG00000061578.UTR
chr5	mm10	oligo	117769097	117769356	.	+	.	ID=ENSMUSG00000061578.591;gene_id=ENSMUSG00000061578;gene_name=Ksr2;oligo_id=ENSMUSG00000061578.591;oligo_type=regular_oneexon;Parent=ENSMUSG00000061578.UTR
chr5	mm10	oligo	117769103	117769362	.	+	.	ID=ENSMUSG00000061578.592;gene_id=ENSMUSG00000061578;gene_name=Ksr2;oligo_id=ENSMUSG00000061578.592;oligo_type=regular_oneexon;Parent=ENSMUSG00000061578.UTR
chr5	mm10	oligo	117769109	117769368	.	+	.	ID=ENSMUSG00000061578.593;gene_id=ENSMUSG00000061578;gene_name=Ksr2;oligo_id=ENSMUSG00000061578.593;oligo_type=regular_oneexon;Parent=ENSMUSG00000061578.UTR
chr5	mm10	oligo	117769115	117769374	.	+	.	ID=ENSMUSG00000061578.594;gene_id=ENSMUSG00000061578;gene_name=Ksr2;oligo_id=ENSMUSG00000061578.594;oligo_type=regular_oneexon;Parent=ENSMUSG00000061578.UTR
chr5	mm10	oligo	117769121	117769380	.	+	.	ID=ENSMUSG00000061578.595;gene_id=ENSMUSG00000061578;gene_name=Ksr2;oligo_id=ENSMUSG00000061578.595;oligo_type=regular_oneexon;Parent=ENSMUSG00000061578.UTR
chr5	mm10	oligo	117769127	117769386	.	+	.	ID=ENSMUSG00000061578.596;gene_id=ENSMUSG00000061578;gene_name=Ksr2;oligo_id=ENSMUSG00000061578.596;oligo_type=regular_oneexon;Parent=ENSMUSG00000061578.UTR
chr5	mm10	oligo	117769133	117769392	.	+	.	ID=ENSMUSG00000061578.597;gene_id=ENSMUSG00000061578;gene_name=Ksr2;oligo_id=ENSMUSG00000061578.597;oligo_type=regular_oneexon;Parent=ENSMUSG00000061578.UTR
chr5	mm10	oligo	117769139	117769398	.	+	.	ID=ENSMUSG00000061578.598;gene_id=ENSMUSG00000061578;gene_name=Ksr2;oligo_id=ENSMUSG00000061578.598;oligo_type=regular_oneexon;Parent=ENSMUSG00000061578.UTR
chr5	mm10	oligo	117769145	117769404	.	+	.	ID=ENSMUSG00000061578.599;gene_id=ENSMUSG00000061578;gene_name=Ksr2;oligo_id=ENSMUSG00000061578.599;oligo_type=regular_oneexon;Parent=ENSMUSG00000061578.UTR
chr5	mm10	oligo	117769151	117769410	.	+	.	ID=ENSMUSG00000061578.600;gene_id=ENSMUSG00000061578;gene_name=Ksr2;oligo_id=ENSMUSG00000061578.600;oligo_type=regular_oneexon;Parent=ENSMUSG00000061578.UTR
chr5	mm10	oligo	117769157	117769416	.	+	.	ID=ENSMUSG00000061578.601;gene_id=ENSMUSG00000061578;gene_name=Ksr2;oligo_id=ENSMUSG00000061578.601;oligo_type=regular_oneexon;Parent=ENSMUSG00000061578.UTR
chr5	mm10	oligo	117769163	117769422	.	+	.	ID=ENSMUSG00000061578.602;gene_id=ENSMUSG00000061578;gene_name=Ksr2;oligo_id=ENSMUSG00000061578.602;oligo_type=regular_oneexon;Parent=ENSMUSG00000061578.UTR
chr5	mm10	oligo	117769169	117769428	.	+	.	ID=ENSMUSG00000061578.603;gene_id=ENSMUSG00000061578;gene_name=Ksr2;oligo_id=ENSMUSG00000061578.603;oligo_type=regular_oneexon;Parent=ENSMUSG00000061578.UTR
chr5	mm10	oligo	117769175	117769434	.	+	.	ID=ENSMUSG00000061578.604;gene_id=ENSMUSG00000061578;gene_name=Ksr2;oligo_id=ENSMUSG00000061578.604;oligo_type=regular_oneexon;Parent=ENSMUSG00000061578.UTR
chr5	mm10	oligo	117769181	117769440	.	+	.	ID=ENSMUSG00000061578.605;gene_id=ENSMUSG00000061578;gene_name=Ksr2;oligo_id=ENSMUSG00000061578.605;oligo_type=regular_oneexon;Parent=ENSMUSG00000061578.UTR
chr5	mm10	oligo	117769187	117769446	.	+	.	ID=ENSMUSG00000061578.606;gene_id=ENSMUSG00000061578;gene_name=Ksr2;oligo_id=ENSMUSG00000061578.606;oligo_type=regular_oneexon;Parent=ENSMUSG00000061578.UTR
chr5	mm10	oligo	117769193	117769452	.	+	.	ID=ENSMUSG00000061578.607;gene_id=ENSMUSG00000061578;gene_name=Ksr2;oligo_id=ENSMUSG00000061578.607;oligo_type=regular_oneexon;Parent=ENSMUSG00000061578.UTR
chr5	mm10	oligo	117769199	117769458	.	+	.	ID=ENSMUSG00000061578.608;gene_id=ENSMUSG00000061578;gene_name=Ksr2;oligo_id=ENSMUSG00000061578.608;oligo_type=regular_oneexon;Parent=ENSMUSG00000061578.UTR
chr5	mm10	oligo	117769205	117769464	.	+	.	ID=ENSMUSG00000061578.609;gene_id=ENSMUSG00000061578;gene_name=Ksr2;oligo_id=ENSMUSG00000061578.609;oligo_type=regular_oneexon;Parent=ENSMUSG00000061578.UTR
chr5	mm10	oligo	117769211	117769470	.	+	.	ID=ENSMUSG00000061578.610;gene_id=ENSMUSG00000061578;gene_name=Ksr2;oligo_id=ENSMUSG00000061578.610;oligo_type=regular_oneexon;Parent=ENSMUSG00000061578.UTR
chr5	mm10	oligo	117769217	117769476	.	+	.	ID=ENSMUSG00000061578.611;gene_id=ENSMUSG00000061578;gene_name=Ksr2;oligo_id=ENSMUSG00000061578.611;oligo_type=regular_oneexon;Parent=ENSMUSG00000061578.UTR
chr5	mm10	oligo	117769223	117769482	.	+	.	ID=ENSMUSG00000061578.612;gene_id=ENSMUSG00000061578;gene_name=Ksr2;oligo_id=ENSMUSG00000061578.612;oligo_type=regular_oneexon;Parent=ENSMUSG00000061578.UTR
chr5	mm10	oligo	117769229	117769488	.	+	.	ID=ENSMUSG00000061578.613;gene_id=ENSMUSG00000061578;gene_name=Ksr2;oligo_id=ENSMUSG00000061578.613;oligo_type=regular_oneexon;Parent=ENSMUSG00000061578.UTR
chr5	mm10	oligo	117769235	117769494	.	+	.	ID=ENSMUSG00000061578.614;gene_id=ENSMUSG00000061578;gene_name=Ksr2;oligo_id=ENSMUSG00000061578.614;oligo_type=regular_oneexon;Parent=ENSMUSG00000061578.UTR
chr5	mm10	oligo	117769241	117769500	.	+	.	ID=ENSMUSG00000061578.615;gene_id=ENSMUSG00000061578;gene_name=Ksr2;oligo_id=ENSMUSG00000061578.615;oligo_type=regular_oneexon;Parent=ENSMUSG00000061578.UTR
chr5	mm10	oligo	117769247	117769506	.	+	.	ID=ENSMUSG00000061578.616;gene_id=ENSMUSG00000061578;gene_name=Ksr2;oligo_id=ENSMUSG00000061578.616;oligo_type=regular_oneexon;Parent=ENSMUSG00000061578.UTR
chr5	mm10	oligo	117769253	117769512	.	+	.	ID=ENSMUSG00000061578.617;gene_id=ENSMUSG00000061578;gene_name=Ksr2;oligo_id=ENSMUSG00000061578.617;oligo_type=regular_oneexon;Parent=ENSMUSG00000061578.UTR
chr5	mm10	oligo	117769259	117769518	.	+	.	ID=ENSMUSG00000061578.618;gene_id=ENSMUSG00000061578;gene_name=Ksr2;oligo_id=ENSMUSG00000061578.618;oligo_type=regular_oneexon;Parent=ENSMUSG00000061578.UTR
chr5	mm10	oligo	117769265	117769524	.	+	.	ID=ENSMUSG00000061578.619;gene_id=ENSMUSG00000061578;gene_name=Ksr2;oligo_id=ENSMUSG00000061578.619;oligo_type=regular_oneexon;Parent=ENSMUSG00000061578.UTR
chr5	mm10	oligo	117769271	117769530	.	+	.	ID=ENSMUSG00000061578.620;gene_id=ENSMUSG00000061578;gene_name=Ksr2;oligo_id=ENSMUSG00000061578.620;oligo_type=regular_oneexon;Parent=ENSMUSG00000061578.UTR
chr5	mm10	oligo	117769277	117769536	.	+	.	ID=ENSMUSG00000061578.621;gene_id=ENSMUSG00000061578;gene_name=Ksr2;oligo_id=ENSMUSG00000061578.621;oligo_type=regular_oneexon;Parent=ENSMUSG00000061578.UTR
chr5	mm10	oligo	117769283	117769542	.	+	.	ID=ENSMUSG00000061578.622;gene_id=ENSMUSG00000061578;gene_name=Ksr2;oligo_id=ENSMUSG00000061578.622;oligo_type=regular_oneexon;Parent=ENSMUSG00000061578.UTR
chr5	mm10	oligo	117769289	117769548	.	+	.	ID=ENSMUSG00000061578.623;gene_id=ENSMUSG00000061578;gene_name=Ksr2;oligo_id=ENSMUSG00000061578.623;oligo_type=regular_oneexon;Parent=ENSMUSG00000061578.UTR
chr5	mm10	oligo	117769295	117769554	.	+	.	ID=ENSMUSG00000061578.624;gene_id=ENSMUSG00000061578;gene_name=Ksr2;oligo_id=ENSMUSG00000061578.624;oligo_type=regular_oneexon;Parent=ENSMUSG00000061578.UTR
chr5	mm10	oligo	117769301	117769560	.	+	.	ID=ENSMUSG00000061578.625;gene_id=ENSMUSG00000061578;gene_name=Ksr2;oligo_id=ENSMUSG00000061578.625;oligo_type=regular_oneexon;Parent=ENSMUSG00000061578.UTR
chr5	mm10	oligo	117769307	117769566	.	+	.	ID=ENSMUSG00000061578.626;gene_id=ENSMUSG00000061578;gene_name=Ksr2;oligo_id=ENSMUSG00000061578.626;oligo_type=regular_oneexon;Parent=ENSMUSG00000061578.UTR
chr5	mm10	oligo	117769313	117769572	.	+	.	ID=ENSMUSG00000061578.627;gene_id=ENSMUSG00000061578;gene_name=Ksr2;oligo_id=ENSMUSG00000061578.627;oligo_type=regular_oneexon;Parent=ENSMUSG00000061578.UTR
chr5	mm10	oligo	117769319	117769578	.	+	.	ID=ENSMUSG00000061578.628;gene_id=ENSMUSG00000061578;gene_name=Ksr2;oligo_id=ENSMUSG00000061578.628;oligo_type=regular_oneexon;Parent=ENSMUSG00000061578.UTR
chr5	mm10	oligo	117769325	117769584	.	+	.	ID=ENSMUSG00000061578.629;gene_id=ENSMUSG00000061578;gene_name=Ksr2;oligo_id=ENSMUSG00000061578.629;oligo_type=regular_oneexon;Parent=ENSMUSG00000061578.UTR
chr5	mm10	oligo	117769331	117769590	.	+	.	ID=ENSMUSG00000061578.630;gene_id=ENSMUSG00000061578;gene_name=Ksr2;oligo_id=ENSMUSG00000061578.630;oligo_type=regular_oneexon;Parent=ENSMUSG00000061578.UTR
chr5	mm10	oligo	117769337	117769596	.	+	.	ID=ENSMUSG00000061578.631;gene_id=ENSMUSG00000061578;gene_name=Ksr2;oligo_id=ENSMUSG00000061578.631;oligo_type=regular_oneexon;Parent=ENSMUSG00000061578.UTR
chr5	mm10	oligo	117769343	117769602	.	+	.	ID=ENSMUSG00000061578.632;gene_id=ENSMUSG00000061578;gene_name=Ksr2;oligo_id=ENSMUSG00000061578.632;oligo_type=regular_oneexon;Parent=ENSMUSG00000061578.UTR
chr5	mm10	oligo	117769349	117769608	.	+	.	ID=ENSMUSG00000061578.633;gene_id=ENSMUSG00000061578;gene_name=Ksr2;oligo_id=ENSMUSG00000061578.633;oligo_type=regular_oneexon;Parent=ENSMUSG00000061578.UTR
chr5	mm10	oligo	117769355	117769614	.	+	.	ID=ENSMUSG00000061578.634;gene_id=ENSMUSG00000061578;gene_name=Ksr2;oligo_id=ENSMUSG00000061578.634;oligo_type=regular_oneexon;Parent=ENSMUSG00000061578.UTR
chr5	mm10	oligo	117769361	117769620	.	+	.	ID=ENSMUSG00000061578.635;gene_id=ENSMUSG00000061578;gene_name=Ksr2;oligo_id=ENSMUSG00000061578.635;oligo_type=regular_oneexon;Parent=ENSMUSG00000061578.UTR
chr5	mm10	oligo	117769367	117769626	.	+	.	ID=ENSMUSG00000061578.636;gene_id=ENSMUSG00000061578;gene_name=Ksr2;oligo_id=ENSMUSG00000061578.636;oligo_type=regular_oneexon;Parent=ENSMUSG00000061578.UTR
chr5	mm10	oligo	117769373	117769632	.	+	.	ID=ENSMUSG00000061578.637;gene_id=ENSMUSG00000061578;gene_name=Ksr2;oligo_id=ENSMUSG00000061578.637;oligo_type=regular_oneexon;Parent=ENSMUSG00000061578.UTR
chr5	mm10	oligo	117769379	117769638	.	+	.	ID=ENSMUSG00000061578.638;gene_id=ENSMUSG00000061578;gene_name=Ksr2;oligo_id=ENSMUSG00000061578.638;oligo_type=regular_oneexon;Parent=ENSMUSG00000061578.UTR
chr5	mm10	oligo	117769385	117769644	.	+	.	ID=ENSMUSG00000061578.639;gene_id=ENSMUSG00000061578;gene_name=Ksr2;oligo_id=ENSMUSG00000061578.639;oligo_type=regular_oneexon;Parent=ENSMUSG00000061578.UTR
chr5	mm10	oligo	117769391	117769650	.	+	.	ID=ENSMUSG00000061578.640;gene_id=ENSMUSG00000061578;gene_name=Ksr2;oligo_id=ENSMUSG00000061578.640;oligo_type=regular_oneexon;Parent=ENSMUSG00000061578.UTR
chr5	mm10	oligo	117769397	117769656	.	+	.	ID=ENSMUSG00000061578.641;gene_id=ENSMUSG00000061578;gene_name=Ksr2;oligo_id=ENSMUSG00000061578.641;oligo_type=regular_oneexon;Parent=ENSMUSG00000061578.UTR
chr5	mm10	oligo	117769403	117769662	.	+	.	ID=ENSMUSG00000061578.642;gene_id=ENSMUSG00000061578;gene_name=Ksr2;oligo_id=ENSMUSG00000061578.642;oligo_type=regular_oneexon;Parent=ENSMUSG00000061578.UTR
chr5	mm10	oligo	117769409	117769668	.	+	.	ID=ENSMUSG00000061578.643;gene_id=ENSMUSG00000061578;gene_name=Ksr2;oligo_id=ENSMUSG00000061578.643;oligo_type=regular_oneexon;Parent=ENSMUSG00000061578.UTR
chr5	mm10	oligo	117769415	117769674	.	+	.	ID=ENSMUSG00000061578.644;gene_id=ENSMUSG00000061578;gene_name=Ksr2;oligo_id=ENSMUSG00000061578.644;oligo_type=regular_oneexon;Parent=ENSMUSG00000061578.UTR
chr5	mm10	oligo	117769421	117769680	.	+	.	ID=ENSMUSG00000061578.645;gene_id=ENSMUSG00000061578;gene_name=Ksr2;oligo_id=ENSMUSG00000061578.645;oligo_type=regular_oneexon;Parent=ENSMUSG00000061578.UTR
chr5	mm10	oligo	117769427	117769686	.	+	.	ID=ENSMUSG00000061578.646;gene_id=ENSMUSG00000061578;gene_name=Ksr2;oligo_id=ENSMUSG00000061578.646;oligo_type=regular_oneexon;Parent=ENSMUSG00000061578.UTR
chr5	mm10	oligo	117769433	117769692	.	+	.	ID=ENSMUSG00000061578.647;gene_id=ENSMUSG00000061578;gene_name=Ksr2;oligo_id=ENSMUSG00000061578.647;oligo_type=regular_oneexon;Parent=ENSMUSG00000061578.UTR
chr5	mm10	oligo	117769439	117769698	.	+	.	ID=ENSMUSG00000061578.648;gene_id=ENSMUSG00000061578;gene_name=Ksr2;oligo_id=ENSMUSG00000061578.648;oligo_type=regular_oneexon;Parent=ENSMUSG00000061578.UTR
chr5	mm10	oligo	117769445	117769704	.	+	.	ID=ENSMUSG00000061578.649;gene_id=ENSMUSG00000061578;gene_name=Ksr2;oligo_id=ENSMUSG00000061578.649;oligo_type=regular_oneexon;Parent=ENSMUSG00000061578.UTR
chr5	mm10	oligo	117769451	117769710	.	+	.	ID=ENSMUSG00000061578.650;gene_id=ENSMUSG00000061578;gene_name=Ksr2;oligo_id=ENSMUSG00000061578.650;oligo_type=regular_oneexon;Parent=ENSMUSG00000061578.UTR
chr5	mm10	oligo	117769457	117769716	.	+	.	ID=ENSMUSG00000061578.651;gene_id=ENSMUSG00000061578;gene_name=Ksr2;oligo_id=ENSMUSG00000061578.651;oligo_type=regular_oneexon;Parent=ENSMUSG00000061578.UTR
chr5	mm10	oligo	117769463	117769722	.	+	.	ID=ENSMUSG00000061578.652;gene_id=ENSMUSG00000061578;gene_name=Ksr2;oligo_id=ENSMUSG00000061578.652;oligo_type=regular_oneexon;Parent=ENSMUSG00000061578.UTR
chr5	mm10	oligo	117769469	117769728	.	+	.	ID=ENSMUSG00000061578.653;gene_id=ENSMUSG00000061578;gene_name=Ksr2;oligo_id=ENSMUSG00000061578.653;oligo_type=regular_oneexon;Parent=ENSMUSG00000061578.UTR
chr5	mm10	oligo	117769475	117769734	.	+	.	ID=ENSMUSG00000061578.654;gene_id=ENSMUSG00000061578;gene_name=Ksr2;oligo_id=ENSMUSG00000061578.654;oligo_type=regular_oneexon;Parent=ENSMUSG00000061578.UTR
chr5	mm10	oligo	117769481	117769740	.	+	.	ID=ENSMUSG00000061578.655;gene_id=ENSMUSG00000061578;gene_name=Ksr2;oligo_id=ENSMUSG00000061578.655;oligo_type=regular_oneexon;Parent=ENSMUSG00000061578.UTR
chr5	mm10	oligo	117769487	117769746	.	+	.	ID=ENSMUSG00000061578.656;gene_id=ENSMUSG00000061578;gene_name=Ksr2;oligo_id=ENSMUSG00000061578.656;oligo_type=regular_oneexon;Parent=ENSMUSG00000061578.UTR
chr5	mm10	oligo	117769493	117769752	.	+	.	ID=ENSMUSG00000061578.657;gene_id=ENSMUSG00000061578;gene_name=Ksr2;oligo_id=ENSMUSG00000061578.657;oligo_type=regular_oneexon;Parent=ENSMUSG00000061578.UTR
chr5	mm10	oligo	117769499	117769758	.	+	.	ID=ENSMUSG00000061578.658;gene_id=ENSMUSG00000061578;gene_name=Ksr2;oligo_id=ENSMUSG00000061578.658;oligo_type=regular_oneexon;Parent=ENSMUSG00000061578.UTR
chr5	mm10	oligo	117769505	117769764	.	+	.	ID=ENSMUSG00000061578.659;gene_id=ENSMUSG00000061578;gene_name=Ksr2;oligo_id=ENSMUSG00000061578.659;oligo_type=regular_oneexon;Parent=ENSMUSG00000061578.UTR
chr5	mm10	oligo	117769511	117769770	.	+	.	ID=ENSMUSG00000061578.660;gene_id=ENSMUSG00000061578;gene_name=Ksr2;oligo_id=ENSMUSG00000061578.660;oligo_type=regular_oneexon;Parent=ENSMUSG00000061578.UTR
chr5	mm10	oligo	117769517	117769776	.	+	.	ID=ENSMUSG00000061578.661;gene_id=ENSMUSG00000061578;gene_name=Ksr2;oligo_id=ENSMUSG00000061578.661;oligo_type=regular_oneexon;Parent=ENSMUSG00000061578.UTR
chr5	mm10	oligo	117769523	117769782	.	+	.	ID=ENSMUSG00000061578.662;gene_id=ENSMUSG00000061578;gene_name=Ksr2;oligo_id=ENSMUSG00000061578.662;oligo_type=regular_oneexon;Parent=ENSMUSG00000061578.UTR
chr5	mm10	oligo	117769529	117769788	.	+	.	ID=ENSMUSG00000061578.663;gene_id=ENSMUSG00000061578;gene_name=Ksr2;oligo_id=ENSMUSG00000061578.663;oligo_type=regular_oneexon;Parent=ENSMUSG00000061578.UTR
chr5	mm10	oligo	117769535	117769794	.	+	.	ID=ENSMUSG00000061578.664;gene_id=ENSMUSG00000061578;gene_name=Ksr2;oligo_id=ENSMUSG00000061578.664;oligo_type=regular_oneexon;Parent=ENSMUSG00000061578.UTR
chr5	mm10	oligo	117769541	117769800	.	+	.	ID=ENSMUSG00000061578.665;gene_id=ENSMUSG00000061578;gene_name=Ksr2;oligo_id=ENSMUSG00000061578.665;oligo_type=regular_oneexon;Parent=ENSMUSG00000061578.UTR
chr5	mm10	oligo	117769547	117769806	.	+	.	ID=ENSMUSG00000061578.666;gene_id=ENSMUSG00000061578;gene_name=Ksr2;oligo_id=ENSMUSG00000061578.666;oligo_type=regular_oneexon;Parent=ENSMUSG00000061578.UTR
chr5	mm10	oligo	117769553	117769812	.	+	.	ID=ENSMUSG00000061578.667;gene_id=ENSMUSG00000061578;gene_name=Ksr2;oligo_id=ENSMUSG00000061578.667;oligo_type=regular_oneexon;Parent=ENSMUSG00000061578.UTR
chr5	mm10	oligo	117769559	117769818	.	+	.	ID=ENSMUSG00000061578.668;gene_id=ENSMUSG00000061578;gene_name=Ksr2;oligo_id=ENSMUSG00000061578.668;oligo_type=regular_oneexon;Parent=ENSMUSG00000061578.UTR
chr5	mm10	oligo	117769565	117769824	.	+	.	ID=ENSMUSG00000061578.669;gene_id=ENSMUSG00000061578;gene_name=Ksr2;oligo_id=ENSMUSG00000061578.669;oligo_type=regular_oneexon;Parent=ENSMUSG00000061578.UTR
chr5	mm10	oligo	117769571	117769830	.	+	.	ID=ENSMUSG00000061578.670;gene_id=ENSMUSG00000061578;gene_name=Ksr2;oligo_id=ENSMUSG00000061578.670;oligo_type=regular_oneexon;Parent=ENSMUSG00000061578.UTR
chr5	mm10	oligo	117769577	117769836	.	+	.	ID=ENSMUSG00000061578.671;gene_id=ENSMUSG00000061578;gene_name=Ksr2;oligo_id=ENSMUSG00000061578.671;oligo_type=regular_oneexon;Parent=ENSMUSG00000061578.UTR
chr5	mm10	oligo	117769583	117769842	.	+	.	ID=ENSMUSG00000061578.672;gene_id=ENSMUSG00000061578;gene_name=Ksr2;oligo_id=ENSMUSG00000061578.672;oligo_type=regular_oneexon;Parent=ENSMUSG00000061578.UTR
chr5	mm10	oligo	117769589	117769848	.	+	.	ID=ENSMUSG00000061578.673;gene_id=ENSMUSG00000061578;gene_name=Ksr2;oligo_id=ENSMUSG00000061578.673;oligo_type=regular_oneexon;Parent=ENSMUSG00000061578.UTR
chr5	mm10	oligo	117769595	117769854	.	+	.	ID=ENSMUSG00000061578.674;gene_id=ENSMUSG00000061578;gene_name=Ksr2;oligo_id=ENSMUSG00000061578.674;oligo_type=regular_oneexon;Parent=ENSMUSG00000061578.UTR
chr5	mm10	oligo	117769601	117769860	.	+	.	ID=ENSMUSG00000061578.675;gene_id=ENSMUSG00000061578;gene_name=Ksr2;oligo_id=ENSMUSG00000061578.675;oligo_type=regular_oneexon;Parent=ENSMUSG00000061578.UTR
chr5	mm10	oligo	117769607	117769866	.	+	.	ID=ENSMUSG00000061578.676;gene_id=ENSMUSG00000061578;gene_name=Ksr2;oligo_id=ENSMUSG00000061578.676;oligo_type=regular_oneexon;Parent=ENSMUSG00000061578.UTR
chr5	mm10	oligo	117769613	117769872	.	+	.	ID=ENSMUSG00000061578.677;gene_id=ENSMUSG00000061578;gene_name=Ksr2;oligo_id=ENSMUSG00000061578.677;oligo_type=regular_oneexon;Parent=ENSMUSG00000061578.UTR
chr5	mm10	oligo	117769619	117769878	.	+	.	ID=ENSMUSG00000061578.678;gene_id=ENSMUSG00000061578;gene_name=Ksr2;oligo_id=ENSMUSG00000061578.678;oligo_type=regular_oneexon;Parent=ENSMUSG00000061578.UTR
chr5	mm10	oligo	117769625	117769884	.	+	.	ID=ENSMUSG00000061578.679;gene_id=ENSMUSG00000061578;gene_name=Ksr2;oligo_id=ENSMUSG00000061578.679;oligo_type=regular_oneexon;Parent=ENSMUSG00000061578.UTR
chr5	mm10	oligo	117769631	117769890	.	+	.	ID=ENSMUSG00000061578.680;gene_id=ENSMUSG00000061578;gene_name=Ksr2;oligo_id=ENSMUSG00000061578.680;oligo_type=regular_oneexon;Parent=ENSMUSG00000061578.UTR
chr5	mm10	oligo	117769637	117769896	.	+	.	ID=ENSMUSG00000061578.681;gene_id=ENSMUSG00000061578;gene_name=Ksr2;oligo_id=ENSMUSG00000061578.681;oligo_type=regular_oneexon;Parent=ENSMUSG00000061578.UTR
chr5	mm10	oligo	117769643	117769902	.	+	.	ID=ENSMUSG00000061578.682;gene_id=ENSMUSG00000061578;gene_name=Ksr2;oligo_id=ENSMUSG00000061578.682;oligo_type=regular_oneexon;Parent=ENSMUSG00000061578.UTR
chr5	mm10	oligo	117769649	117769908	.	+	.	ID=ENSMUSG00000061578.683;gene_id=ENSMUSG00000061578;gene_name=Ksr2;oligo_id=ENSMUSG00000061578.683;oligo_type=regular_oneexon;Parent=ENSMUSG00000061578.UTR
chr5	mm10	oligo	117769655	117769914	.	+	.	ID=ENSMUSG00000061578.684;gene_id=ENSMUSG00000061578;gene_name=Ksr2;oligo_id=ENSMUSG00000061578.684;oligo_type=regular_oneexon;Parent=ENSMUSG00000061578.UTR
chr5	mm10	oligo	117769661	117769920	.	+	.	ID=ENSMUSG00000061578.685;gene_id=ENSMUSG00000061578;gene_name=Ksr2;oligo_id=ENSMUSG00000061578.685;oligo_type=regular_oneexon;Parent=ENSMUSG00000061578.UTR
chr5	mm10	oligo	117769667	117769926	.	+	.	ID=ENSMUSG00000061578.686;gene_id=ENSMUSG00000061578;gene_name=Ksr2;oligo_id=ENSMUSG00000061578.686;oligo_type=regular_oneexon;Parent=ENSMUSG00000061578.UTR
chr5	mm10	oligo	117769673	117769932	.	+	.	ID=ENSMUSG00000061578.687;gene_id=ENSMUSG00000061578;gene_name=Ksr2;oligo_id=ENSMUSG00000061578.687;oligo_type=regular_oneexon;Parent=ENSMUSG00000061578.UTR
chr5	mm10	oligo	117769679	117769938	.	+	.	ID=ENSMUSG00000061578.688;gene_id=ENSMUSG00000061578;gene_name=Ksr2;oligo_id=ENSMUSG00000061578.688;oligo_type=regular_oneexon;Parent=ENSMUSG00000061578.UTR
chr5	mm10	oligo	117769685	117769944	.	+	.	ID=ENSMUSG00000061578.689;gene_id=ENSMUSG00000061578;gene_name=Ksr2;oligo_id=ENSMUSG00000061578.689;oligo_type=regular_oneexon;Parent=ENSMUSG00000061578.UTR
chr5	mm10	oligo	117769691	117769950	.	+	.	ID=ENSMUSG00000061578.690;gene_id=ENSMUSG00000061578;gene_name=Ksr2;oligo_id=ENSMUSG00000061578.690;oligo_type=regular_oneexon;Parent=ENSMUSG00000061578.UTR
chr5	mm10	oligo	117769697	117769956	.	+	.	ID=ENSMUSG00000061578.691;gene_id=ENSMUSG00000061578;gene_name=Ksr2;oligo_id=ENSMUSG00000061578.691;oligo_type=regular_oneexon;Parent=ENSMUSG00000061578.UTR
chr5	mm10	oligo	117769703	117769962	.	+	.	ID=ENSMUSG00000061578.692;gene_id=ENSMUSG00000061578;gene_name=Ksr2;oligo_id=ENSMUSG00000061578.692;oligo_type=regular_oneexon;Parent=ENSMUSG00000061578.UTR
chr5	mm10	oligo	117769709	117769968	.	+	.	ID=ENSMUSG00000061578.693;gene_id=ENSMUSG00000061578;gene_name=Ksr2;oligo_id=ENSMUSG00000061578.693;oligo_type=regular_oneexon;Parent=ENSMUSG00000061578.UTR
chr5	mm10	oligo	117769715	117769974	.	+	.	ID=ENSMUSG00000061578.694;gene_id=ENSMUSG00000061578;gene_name=Ksr2;oligo_id=ENSMUSG00000061578.694;oligo_type=regular_oneexon;Parent=ENSMUSG00000061578.UTR
chr5	mm10	oligo	117769721	117769980	.	+	.	ID=ENSMUSG00000061578.695;gene_id=ENSMUSG00000061578;gene_name=Ksr2;oligo_id=ENSMUSG00000061578.695;oligo_type=regular_oneexon;Parent=ENSMUSG00000061578.UTR
chr5	mm10	oligo	117769727	117769986	.	+	.	ID=ENSMUSG00000061578.696;gene_id=ENSMUSG00000061578;gene_name=Ksr2;oligo_id=ENSMUSG00000061578.696;oligo_type=regular_oneexon;Parent=ENSMUSG00000061578.UTR
chr5	mm10	oligo	117769733	117769992	.	+	.	ID=ENSMUSG00000061578.697;gene_id=ENSMUSG00000061578;gene_name=Ksr2;oligo_id=ENSMUSG00000061578.697;oligo_type=regular_oneexon;Parent=ENSMUSG00000061578.UTR
chr5	mm10	oligo	117769739	117769998	.	+	.	ID=ENSMUSG00000061578.698;gene_id=ENSMUSG00000061578;gene_name=Ksr2;oligo_id=ENSMUSG00000061578.698;oligo_type=regular_oneexon;Parent=ENSMUSG00000061578.UTR
chr5	mm10	oligo	117769745	117770004	.	+	.	ID=ENSMUSG00000061578.699;gene_id=ENSMUSG00000061578;gene_name=Ksr2;oligo_id=ENSMUSG00000061578.699;oligo_type=regular_oneexon;Parent=ENSMUSG00000061578.UTR
chr5	mm10	oligo	117769751	117770010	.	+	.	ID=ENSMUSG00000061578.700;gene_id=ENSMUSG00000061578;gene_name=Ksr2;oligo_id=ENSMUSG00000061578.700;oligo_type=regular_oneexon;Parent=ENSMUSG00000061578.UTR
chr5	mm10	oligo	117769757	117770016	.	+	.	ID=ENSMUSG00000061578.701;gene_id=ENSMUSG00000061578;gene_name=Ksr2;oligo_id=ENSMUSG00000061578.701;oligo_type=regular_oneexon;Parent=ENSMUSG00000061578.UTR
chr5	mm10	oligo	117769763	117770022	.	+	.	ID=ENSMUSG00000061578.702;gene_id=ENSMUSG00000061578;gene_name=Ksr2;oligo_id=ENSMUSG00000061578.702;oligo_type=regular_oneexon;Parent=ENSMUSG00000061578.UTR
chr5	mm10	oligo	117769769	117770028	.	+	.	ID=ENSMUSG00000061578.703;gene_id=ENSMUSG00000061578;gene_name=Ksr2;oligo_id=ENSMUSG00000061578.703;oligo_type=regular_oneexon;Parent=ENSMUSG00000061578.UTR
chr5	mm10	oligo	117769775	117770034	.	+	.	ID=ENSMUSG00000061578.704;gene_id=ENSMUSG00000061578;gene_name=Ksr2;oligo_id=ENSMUSG00000061578.704;oligo_type=regular_oneexon;Parent=ENSMUSG00000061578.UTR
chr5	mm10	oligo	117769781	117770040	.	+	.	ID=ENSMUSG00000061578.705;gene_id=ENSMUSG00000061578;gene_name=Ksr2;oligo_id=ENSMUSG00000061578.705;oligo_type=regular_oneexon;Parent=ENSMUSG00000061578.UTR
chr5	mm10	oligo	117769787	117770046	.	+	.	ID=ENSMUSG00000061578.706;gene_id=ENSMUSG00000061578;gene_name=Ksr2;oligo_id=ENSMUSG00000061578.706;oligo_type=regular_oneexon;Parent=ENSMUSG00000061578.UTR
chr5	mm10	oligo	117769793	117770052	.	+	.	ID=ENSMUSG00000061578.707;gene_id=ENSMUSG00000061578;gene_name=Ksr2;oligo_id=ENSMUSG00000061578.707;oligo_type=regular_oneexon;Parent=ENSMUSG00000061578.UTR
chr5	mm10	oligo	117769799	117770058	.	+	.	ID=ENSMUSG00000061578.708;gene_id=ENSMUSG00000061578;gene_name=Ksr2;oligo_id=ENSMUSG00000061578.708;oligo_type=regular_oneexon;Parent=ENSMUSG00000061578.UTR
chr5	mm10	oligo	117769805	117770064	.	+	.	ID=ENSMUSG00000061578.709;gene_id=ENSMUSG00000061578;gene_name=Ksr2;oligo_id=ENSMUSG00000061578.709;oligo_type=regular_oneexon;Parent=ENSMUSG00000061578.UTR
chr5	mm10	oligo	117769811	117770070	.	+	.	ID=ENSMUSG00000061578.710;gene_id=ENSMUSG00000061578;gene_name=Ksr2;oligo_id=ENSMUSG00000061578.710;oligo_type=regular_oneexon;Parent=ENSMUSG00000061578.UTR
chr5	mm10	oligo	117769817	117770076	.	+	.	ID=ENSMUSG00000061578.711;gene_id=ENSMUSG00000061578;gene_name=Ksr2;oligo_id=ENSMUSG00000061578.711;oligo_type=regular_oneexon;Parent=ENSMUSG00000061578.UTR
chr5	mm10	oligo	117769823	117770082	.	+	.	ID=ENSMUSG00000061578.712;gene_id=ENSMUSG00000061578;gene_name=Ksr2;oligo_id=ENSMUSG00000061578.712;oligo_type=regular_oneexon;Parent=ENSMUSG00000061578.UTR
chr5	mm10	oligo	117769829	117770088	.	+	.	ID=ENSMUSG00000061578.713;gene_id=ENSMUSG00000061578;gene_name=Ksr2;oligo_id=ENSMUSG00000061578.713;oligo_type=regular_oneexon;Parent=ENSMUSG00000061578.UTR
chr5	mm10	oligo	117769835	117770094	.	+	.	ID=ENSMUSG00000061578.714;gene_id=ENSMUSG00000061578;gene_name=Ksr2;oligo_id=ENSMUSG00000061578.714;oligo_type=regular_oneexon;Parent=ENSMUSG00000061578.UTR
chr5	mm10	oligo	117769841	117770100	.	+	.	ID=ENSMUSG00000061578.715;gene_id=ENSMUSG00000061578;gene_name=Ksr2;oligo_id=ENSMUSG00000061578.715;oligo_type=regular_oneexon;Parent=ENSMUSG00000061578.UTR
chr5	mm10	oligo	117769847	117770106	.	+	.	ID=ENSMUSG00000061578.716;gene_id=ENSMUSG00000061578;gene_name=Ksr2;oligo_id=ENSMUSG00000061578.716;oligo_type=regular_oneexon;Parent=ENSMUSG00000061578.UTR
chr5	mm10	oligo	117769853	117770112	.	+	.	ID=ENSMUSG00000061578.717;gene_id=ENSMUSG00000061578;gene_name=Ksr2;oligo_id=ENSMUSG00000061578.717;oligo_type=regular_oneexon;Parent=ENSMUSG00000061578.UTR
chr5	mm10	oligo	117769859	117770118	.	+	.	ID=ENSMUSG00000061578.718;gene_id=ENSMUSG00000061578;gene_name=Ksr2;oligo_id=ENSMUSG00000061578.718;oligo_type=regular_oneexon;Parent=ENSMUSG00000061578.UTR
chr5	mm10	oligo	117769865	117770124	.	+	.	ID=ENSMUSG00000061578.719;gene_id=ENSMUSG00000061578;gene_name=Ksr2;oligo_id=ENSMUSG00000061578.719;oligo_type=regular_oneexon;Parent=ENSMUSG00000061578.UTR
chr5	mm10	oligo	117769871	117770130	.	+	.	ID=ENSMUSG00000061578.720;gene_id=ENSMUSG00000061578;gene_name=Ksr2;oligo_id=ENSMUSG00000061578.720;oligo_type=regular_oneexon;Parent=ENSMUSG00000061578.UTR
chr5	mm10	oligo	117769877	117770136	.	+	.	ID=ENSMUSG00000061578.721;gene_id=ENSMUSG00000061578;gene_name=Ksr2;oligo_id=ENSMUSG00000061578.721;oligo_type=regular_oneexon;Parent=ENSMUSG00000061578.UTR
chr5	mm10	oligo	117769883	117770142	.	+	.	ID=ENSMUSG00000061578.722;gene_id=ENSMUSG00000061578;gene_name=Ksr2;oligo_id=ENSMUSG00000061578.722;oligo_type=regular_oneexon;Parent=ENSMUSG00000061578.UTR
chr5	mm10	oligo	117769889	117770148	.	+	.	ID=ENSMUSG00000061578.723;gene_id=ENSMUSG00000061578;gene_name=Ksr2;oligo_id=ENSMUSG00000061578.723;oligo_type=regular_oneexon;Parent=ENSMUSG00000061578.UTR
chr5	mm10	oligo	117769895	117770154	.	+	.	ID=ENSMUSG00000061578.724;gene_id=ENSMUSG00000061578;gene_name=Ksr2;oligo_id=ENSMUSG00000061578.724;oligo_type=regular_oneexon;Parent=ENSMUSG00000061578.UTR
chr5	mm10	oligo	117769901	117770160	.	+	.	ID=ENSMUSG00000061578.725;gene_id=ENSMUSG00000061578;gene_name=Ksr2;oligo_id=ENSMUSG00000061578.725;oligo_type=regular_oneexon;Parent=ENSMUSG00000061578.UTR
chr5	mm10	oligo	117769907	117770166	.	+	.	ID=ENSMUSG00000061578.726;gene_id=ENSMUSG00000061578;gene_name=Ksr2;oligo_id=ENSMUSG00000061578.726;oligo_type=regular_oneexon;Parent=ENSMUSG00000061578.UTR
chr5	mm10	oligo	117769913	117770172	.	+	.	ID=ENSMUSG00000061578.727;gene_id=ENSMUSG00000061578;gene_name=Ksr2;oligo_id=ENSMUSG00000061578.727;oligo_type=regular_oneexon;Parent=ENSMUSG00000061578.UTR
chr5	mm10	oligo	117769919	117770178	.	+	.	ID=ENSMUSG00000061578.728;gene_id=ENSMUSG00000061578;gene_name=Ksr2;oligo_id=ENSMUSG00000061578.728;oligo_type=regular_oneexon;Parent=ENSMUSG00000061578.UTR
chr5	mm10	oligo	117769925	117770184	.	+	.	ID=ENSMUSG00000061578.729;gene_id=ENSMUSG00000061578;gene_name=Ksr2;oligo_id=ENSMUSG00000061578.729;oligo_type=regular_oneexon;Parent=ENSMUSG00000061578.UTR
chr5	mm10	oligo	117769931	117770190	.	+	.	ID=ENSMUSG00000061578.730;gene_id=ENSMUSG00000061578;gene_name=Ksr2;oligo_id=ENSMUSG00000061578.730;oligo_type=regular_oneexon;Parent=ENSMUSG00000061578.UTR
chr5	mm10	oligo	117769937	117770196	.	+	.	ID=ENSMUSG00000061578.731;gene_id=ENSMUSG00000061578;gene_name=Ksr2;oligo_id=ENSMUSG00000061578.731;oligo_type=regular_oneexon;Parent=ENSMUSG00000061578.UTR
chr5	mm10	oligo	117769943	117770202	.	+	.	ID=ENSMUSG00000061578.732;gene_id=ENSMUSG00000061578;gene_name=Ksr2;oligo_id=ENSMUSG00000061578.732;oligo_type=regular_oneexon;Parent=ENSMUSG00000061578.UTR
chr5	mm10	oligo	117769949	117770208	.	+	.	ID=ENSMUSG00000061578.733;gene_id=ENSMUSG00000061578;gene_name=Ksr2;oligo_id=ENSMUSG00000061578.733;oligo_type=regular_oneexon;Parent=ENSMUSG00000061578.UTR
chr5	mm10	oligo	117769955	117770214	.	+	.	ID=ENSMUSG00000061578.734;gene_id=ENSMUSG00000061578;gene_name=Ksr2;oligo_id=ENSMUSG00000061578.734;oligo_type=regular_oneexon;Parent=ENSMUSG00000061578.UTR
chr5	mm10	oligo	117769961	117770220	.	+	.	ID=ENSMUSG00000061578.735;gene_id=ENSMUSG00000061578;gene_name=Ksr2;oligo_id=ENSMUSG00000061578.735;oligo_type=regular_oneexon;Parent=ENSMUSG00000061578.UTR
chr5	mm10	oligo	117769967	117770226	.	+	.	ID=ENSMUSG00000061578.736;gene_id=ENSMUSG00000061578;gene_name=Ksr2;oligo_id=ENSMUSG00000061578.736;oligo_type=regular_oneexon;Parent=ENSMUSG00000061578.UTR
chr5	mm10	oligo	117769973	117770232	.	+	.	ID=ENSMUSG00000061578.737;gene_id=ENSMUSG00000061578;gene_name=Ksr2;oligo_id=ENSMUSG00000061578.737;oligo_type=regular_oneexon;Parent=ENSMUSG00000061578.UTR
chr5	mm10	oligo	117769979	117770238	.	+	.	ID=ENSMUSG00000061578.738;gene_id=ENSMUSG00000061578;gene_name=Ksr2;oligo_id=ENSMUSG00000061578.738;oligo_type=regular_oneexon;Parent=ENSMUSG00000061578.UTR
chr5	mm10	oligo	117769985	117770244	.	+	.	ID=ENSMUSG00000061578.739;gene_id=ENSMUSG00000061578;gene_name=Ksr2;oligo_id=ENSMUSG00000061578.739;oligo_type=regular_oneexon;Parent=ENSMUSG00000061578.UTR
chr5	mm10	oligo	117769991	117770250	.	+	.	ID=ENSMUSG00000061578.740;gene_id=ENSMUSG00000061578;gene_name=Ksr2;oligo_id=ENSMUSG00000061578.740;oligo_type=regular_oneexon;Parent=ENSMUSG00000061578.UTR
chr5	mm10	oligo	117769997	117770256	.	+	.	ID=ENSMUSG00000061578.741;gene_id=ENSMUSG00000061578;gene_name=Ksr2;oligo_id=ENSMUSG00000061578.741;oligo_type=regular_oneexon;Parent=ENSMUSG00000061578.UTR
chr5	mm10	oligo	117770003	117770262	.	+	.	ID=ENSMUSG00000061578.742;gene_id=ENSMUSG00000061578;gene_name=Ksr2;oligo_id=ENSMUSG00000061578.742;oligo_type=regular_oneexon;Parent=ENSMUSG00000061578.UTR
chr5	mm10	oligo	117770009	117770268	.	+	.	ID=ENSMUSG00000061578.743;gene_id=ENSMUSG00000061578;gene_name=Ksr2;oligo_id=ENSMUSG00000061578.743;oligo_type=regular_oneexon;Parent=ENSMUSG00000061578.UTR
chr5	mm10	oligo	117770015	117770274	.	+	.	ID=ENSMUSG00000061578.744;gene_id=ENSMUSG00000061578;gene_name=Ksr2;oligo_id=ENSMUSG00000061578.744;oligo_type=regular_oneexon;Parent=ENSMUSG00000061578.UTR
chr5	mm10	oligo	117770021	117770280	.	+	.	ID=ENSMUSG00000061578.745;gene_id=ENSMUSG00000061578;gene_name=Ksr2;oligo_id=ENSMUSG00000061578.745;oligo_type=regular_oneexon;Parent=ENSMUSG00000061578.UTR
chr5	mm10	oligo	117770027	117770286	.	+	.	ID=ENSMUSG00000061578.746;gene_id=ENSMUSG00000061578;gene_name=Ksr2;oligo_id=ENSMUSG00000061578.746;oligo_type=regular_oneexon;Parent=ENSMUSG00000061578.UTR
chr5	mm10	oligo	117770033	117770292	.	+	.	ID=ENSMUSG00000061578.747;gene_id=ENSMUSG00000061578;gene_name=Ksr2;oligo_id=ENSMUSG00000061578.747;oligo_type=regular_oneexon;Parent=ENSMUSG00000061578.UTR
chr5	mm10	oligo	117770039	117770298	.	+	.	ID=ENSMUSG00000061578.748;gene_id=ENSMUSG00000061578;gene_name=Ksr2;oligo_id=ENSMUSG00000061578.748;oligo_type=regular_oneexon;Parent=ENSMUSG00000061578.UTR
chr5	mm10	oligo	117770045	117770304	.	+	.	ID=ENSMUSG00000061578.749;gene_id=ENSMUSG00000061578;gene_name=Ksr2;oligo_id=ENSMUSG00000061578.749;oligo_type=regular_oneexon;Parent=ENSMUSG00000061578.UTR
chr5	mm10	oligo	117770051	117770310	.	+	.	ID=ENSMUSG00000061578.750;gene_id=ENSMUSG00000061578;gene_name=Ksr2;oligo_id=ENSMUSG00000061578.750;oligo_type=regular_oneexon;Parent=ENSMUSG00000061578.UTR
chr5	mm10	oligo	117770057	117770316	.	+	.	ID=ENSMUSG00000061578.751;gene_id=ENSMUSG00000061578;gene_name=Ksr2;oligo_id=ENSMUSG00000061578.751;oligo_type=regular_oneexon;Parent=ENSMUSG00000061578.UTR
chr5	mm10	oligo	117770063	117770322	.	+	.	ID=ENSMUSG00000061578.752;gene_id=ENSMUSG00000061578;gene_name=Ksr2;oligo_id=ENSMUSG00000061578.752;oligo_type=regular_oneexon;Parent=ENSMUSG00000061578.UTR
chr5	mm10	oligo	117770069	117770328	.	+	.	ID=ENSMUSG00000061578.753;gene_id=ENSMUSG00000061578;gene_name=Ksr2;oligo_id=ENSMUSG00000061578.753;oligo_type=regular_oneexon;Parent=ENSMUSG00000061578.UTR
chr5	mm10	oligo	117770075	117770334	.	+	.	ID=ENSMUSG00000061578.754;gene_id=ENSMUSG00000061578;gene_name=Ksr2;oligo_id=ENSMUSG00000061578.754;oligo_type=regular_oneexon;Parent=ENSMUSG00000061578.UTR
chr5	mm10	oligo	117770081	117770340	.	+	.	ID=ENSMUSG00000061578.755;gene_id=ENSMUSG00000061578;gene_name=Ksr2;oligo_id=ENSMUSG00000061578.755;oligo_type=regular_oneexon;Parent=ENSMUSG00000061578.UTR
chr5	mm10	oligo	117770087	117770346	.	+	.	ID=ENSMUSG00000061578.756;gene_id=ENSMUSG00000061578;gene_name=Ksr2;oligo_id=ENSMUSG00000061578.756;oligo_type=regular_oneexon;Parent=ENSMUSG00000061578.UTR
chr5	mm10	oligo	117770093	117770352	.	+	.	ID=ENSMUSG00000061578.757;gene_id=ENSMUSG00000061578;gene_name=Ksr2;oligo_id=ENSMUSG00000061578.757;oligo_type=regular_oneexon;Parent=ENSMUSG00000061578.UTR
chr5	mm10	oligo	117770099	117770358	.	+	.	ID=ENSMUSG00000061578.758;gene_id=ENSMUSG00000061578;gene_name=Ksr2;oligo_id=ENSMUSG00000061578.758;oligo_type=regular_oneexon;Parent=ENSMUSG00000061578.UTR
chr5	mm10	oligo	117770105	117770364	.	+	.	ID=ENSMUSG00000061578.759;gene_id=ENSMUSG00000061578;gene_name=Ksr2;oligo_id=ENSMUSG00000061578.759;oligo_type=regular_oneexon;Parent=ENSMUSG00000061578.UTR
chr5	mm10	oligo	117770111	117770370	.	+	.	ID=ENSMUSG00000061578.760;gene_id=ENSMUSG00000061578;gene_name=Ksr2;oligo_id=ENSMUSG00000061578.760;oligo_type=regular_oneexon;Parent=ENSMUSG00000061578.UTR
chr5	mm10	oligo	117770117	117770376	.	+	.	ID=ENSMUSG00000061578.761;gene_id=ENSMUSG00000061578;gene_name=Ksr2;oligo_id=ENSMUSG00000061578.761;oligo_type=regular_oneexon;Parent=ENSMUSG00000061578.UTR
chr5	mm10	oligo	117770123	117770382	.	+	.	ID=ENSMUSG00000061578.762;gene_id=ENSMUSG00000061578;gene_name=Ksr2;oligo_id=ENSMUSG00000061578.762;oligo_type=regular_oneexon;Parent=ENSMUSG00000061578.UTR
chr5	mm10	oligo	117770129	117770388	.	+	.	ID=ENSMUSG00000061578.763;gene_id=ENSMUSG00000061578;gene_name=Ksr2;oligo_id=ENSMUSG00000061578.763;oligo_type=regular_oneexon;Parent=ENSMUSG00000061578.UTR
chr5	mm10	oligo	117770135	117770394	.	+	.	ID=ENSMUSG00000061578.764;gene_id=ENSMUSG00000061578;gene_name=Ksr2;oligo_id=ENSMUSG00000061578.764;oligo_type=regular_oneexon;Parent=ENSMUSG00000061578.UTR
chr5	mm10	oligo	117770141	117770400	.	+	.	ID=ENSMUSG00000061578.765;gene_id=ENSMUSG00000061578;gene_name=Ksr2;oligo_id=ENSMUSG00000061578.765;oligo_type=regular_oneexon;Parent=ENSMUSG00000061578.UTR
chr5	mm10	oligo	117770147	117770406	.	+	.	ID=ENSMUSG00000061578.766;gene_id=ENSMUSG00000061578;gene_name=Ksr2;oligo_id=ENSMUSG00000061578.766;oligo_type=regular_oneexon;Parent=ENSMUSG00000061578.UTR
chr5	mm10	oligo	117770153	117770412	.	+	.	ID=ENSMUSG00000061578.767;gene_id=ENSMUSG00000061578;gene_name=Ksr2;oligo_id=ENSMUSG00000061578.767;oligo_type=regular_oneexon;Parent=ENSMUSG00000061578.UTR
chr5	mm10	oligo	117770159	117770418	.	+	.	ID=ENSMUSG00000061578.768;gene_id=ENSMUSG00000061578;gene_name=Ksr2;oligo_id=ENSMUSG00000061578.768;oligo_type=regular_oneexon;Parent=ENSMUSG00000061578.UTR
chr5	mm10	oligo	117770165	117770424	.	+	.	ID=ENSMUSG00000061578.769;gene_id=ENSMUSG00000061578;gene_name=Ksr2;oligo_id=ENSMUSG00000061578.769;oligo_type=regular_oneexon;Parent=ENSMUSG00000061578.UTR
chr5	mm10	oligo	117770171	117770430	.	+	.	ID=ENSMUSG00000061578.770;gene_id=ENSMUSG00000061578;gene_name=Ksr2;oligo_id=ENSMUSG00000061578.770;oligo_type=regular_oneexon;Parent=ENSMUSG00000061578.UTR
chr5	mm10	oligo	117770177	117770436	.	+	.	ID=ENSMUSG00000061578.771;gene_id=ENSMUSG00000061578;gene_name=Ksr2;oligo_id=ENSMUSG00000061578.771;oligo_type=regular_oneexon;Parent=ENSMUSG00000061578.UTR
chr5	mm10	oligo	117770183	117770442	.	+	.	ID=ENSMUSG00000061578.772;gene_id=ENSMUSG00000061578;gene_name=Ksr2;oligo_id=ENSMUSG00000061578.772;oligo_type=regular_oneexon;Parent=ENSMUSG00000061578.UTR
chr5	mm10	oligo	117770189	117770448	.	+	.	ID=ENSMUSG00000061578.773;gene_id=ENSMUSG00000061578;gene_name=Ksr2;oligo_id=ENSMUSG00000061578.773;oligo_type=regular_oneexon;Parent=ENSMUSG00000061578.UTR
chr5	mm10	oligo	117770195	117770454	.	+	.	ID=ENSMUSG00000061578.774;gene_id=ENSMUSG00000061578;gene_name=Ksr2;oligo_id=ENSMUSG00000061578.774;oligo_type=regular_oneexon;Parent=ENSMUSG00000061578.UTR
chr5	mm10	oligo	117770201	117770460	.	+	.	ID=ENSMUSG00000061578.775;gene_id=ENSMUSG00000061578;gene_name=Ksr2;oligo_id=ENSMUSG00000061578.775;oligo_type=regular_oneexon;Parent=ENSMUSG00000061578.UTR
chr5	mm10	oligo	117770207	117770466	.	+	.	ID=ENSMUSG00000061578.776;gene_id=ENSMUSG00000061578;gene_name=Ksr2;oligo_id=ENSMUSG00000061578.776;oligo_type=regular_oneexon;Parent=ENSMUSG00000061578.UTR
chr5	mm10	oligo	117770213	117770472	.	+	.	ID=ENSMUSG00000061578.777;gene_id=ENSMUSG00000061578;gene_name=Ksr2;oligo_id=ENSMUSG00000061578.777;oligo_type=regular_oneexon;Parent=ENSMUSG00000061578.UTR
chr5	mm10	oligo	117770219	117770478	.	+	.	ID=ENSMUSG00000061578.778;gene_id=ENSMUSG00000061578;gene_name=Ksr2;oligo_id=ENSMUSG00000061578.778;oligo_type=regular_oneexon;Parent=ENSMUSG00000061578.UTR
chr5	mm10	oligo	117770225	117770484	.	+	.	ID=ENSMUSG00000061578.779;gene_id=ENSMUSG00000061578;gene_name=Ksr2;oligo_id=ENSMUSG00000061578.779;oligo_type=regular_oneexon;Parent=ENSMUSG00000061578.UTR
chr5	mm10	oligo	117770231	117770490	.	+	.	ID=ENSMUSG00000061578.780;gene_id=ENSMUSG00000061578;gene_name=Ksr2;oligo_id=ENSMUSG00000061578.780;oligo_type=regular_oneexon;Parent=ENSMUSG00000061578.UTR
chr5	mm10	oligo	117770237	117770496	.	+	.	ID=ENSMUSG00000061578.781;gene_id=ENSMUSG00000061578;gene_name=Ksr2;oligo_id=ENSMUSG00000061578.781;oligo_type=regular_oneexon;Parent=ENSMUSG00000061578.UTR
chr5	mm10	oligo	117770243	117770502	.	+	.	ID=ENSMUSG00000061578.782;gene_id=ENSMUSG00000061578;gene_name=Ksr2;oligo_id=ENSMUSG00000061578.782;oligo_type=regular_oneexon;Parent=ENSMUSG00000061578.UTR
chr5	mm10	oligo	117770249	117770508	.	+	.	ID=ENSMUSG00000061578.783;gene_id=ENSMUSG00000061578;gene_name=Ksr2;oligo_id=ENSMUSG00000061578.783;oligo_type=regular_oneexon;Parent=ENSMUSG00000061578.UTR
chr5	mm10	oligo	117770255	117770514	.	+	.	ID=ENSMUSG00000061578.784;gene_id=ENSMUSG00000061578;gene_name=Ksr2;oligo_id=ENSMUSG00000061578.784;oligo_type=regular_oneexon;Parent=ENSMUSG00000061578.UTR
chr5	mm10	oligo	117770261	117770520	.	+	.	ID=ENSMUSG00000061578.785;gene_id=ENSMUSG00000061578;gene_name=Ksr2;oligo_id=ENSMUSG00000061578.785;oligo_type=regular_oneexon;Parent=ENSMUSG00000061578.UTR
chr5	mm10	oligo	117770267	117770526	.	+	.	ID=ENSMUSG00000061578.786;gene_id=ENSMUSG00000061578;gene_name=Ksr2;oligo_id=ENSMUSG00000061578.786;oligo_type=regular_oneexon;Parent=ENSMUSG00000061578.UTR
chr5	mm10	oligo	117770273	117770532	.	+	.	ID=ENSMUSG00000061578.787;gene_id=ENSMUSG00000061578;gene_name=Ksr2;oligo_id=ENSMUSG00000061578.787;oligo_type=regular_oneexon;Parent=ENSMUSG00000061578.UTR
chr5	mm10	oligo	117770279	117770538	.	+	.	ID=ENSMUSG00000061578.788;gene_id=ENSMUSG00000061578;gene_name=Ksr2;oligo_id=ENSMUSG00000061578.788;oligo_type=regular_oneexon;Parent=ENSMUSG00000061578.UTR
chr5	mm10	oligo	117770285	117770544	.	+	.	ID=ENSMUSG00000061578.789;gene_id=ENSMUSG00000061578;gene_name=Ksr2;oligo_id=ENSMUSG00000061578.789;oligo_type=regular_oneexon;Parent=ENSMUSG00000061578.UTR
chr5	mm10	oligo	117770291	117770550	.	+	.	ID=ENSMUSG00000061578.790;gene_id=ENSMUSG00000061578;gene_name=Ksr2;oligo_id=ENSMUSG00000061578.790;oligo_type=regular_oneexon;Parent=ENSMUSG00000061578.UTR
chr5	mm10	oligo	117770297	117770556	.	+	.	ID=ENSMUSG00000061578.791;gene_id=ENSMUSG00000061578;gene_name=Ksr2;oligo_id=ENSMUSG00000061578.791;oligo_type=regular_oneexon;Parent=ENSMUSG00000061578.UTR
chr5	mm10	oligo	117770303	117770562	.	+	.	ID=ENSMUSG00000061578.792;gene_id=ENSMUSG00000061578;gene_name=Ksr2;oligo_id=ENSMUSG00000061578.792;oligo_type=regular_oneexon;Parent=ENSMUSG00000061578.UTR
chr5	mm10	oligo	117770309	117770568	.	+	.	ID=ENSMUSG00000061578.793;gene_id=ENSMUSG00000061578;gene_name=Ksr2;oligo_id=ENSMUSG00000061578.793;oligo_type=regular_oneexon;Parent=ENSMUSG00000061578.UTR
chr5	mm10	oligo	117770315	117770574	.	+	.	ID=ENSMUSG00000061578.794;gene_id=ENSMUSG00000061578;gene_name=Ksr2;oligo_id=ENSMUSG00000061578.794;oligo_type=regular_oneexon;Parent=ENSMUSG00000061578.UTR
chr5	mm10	oligo	117770321	117770580	.	+	.	ID=ENSMUSG00000061578.795;gene_id=ENSMUSG00000061578;gene_name=Ksr2;oligo_id=ENSMUSG00000061578.795;oligo_type=regular_oneexon;Parent=ENSMUSG00000061578.UTR
chr5	mm10	oligo	117770327	117770586	.	+	.	ID=ENSMUSG00000061578.796;gene_id=ENSMUSG00000061578;gene_name=Ksr2;oligo_id=ENSMUSG00000061578.796;oligo_type=regular_oneexon;Parent=ENSMUSG00000061578.UTR
chr5	mm10	oligo	117770333	117770592	.	+	.	ID=ENSMUSG00000061578.797;gene_id=ENSMUSG00000061578;gene_name=Ksr2;oligo_id=ENSMUSG00000061578.797;oligo_type=regular_oneexon;Parent=ENSMUSG00000061578.UTR
chr5	mm10	oligo	117770339	117770598	.	+	.	ID=ENSMUSG00000061578.798;gene_id=ENSMUSG00000061578;gene_name=Ksr2;oligo_id=ENSMUSG00000061578.798;oligo_type=regular_oneexon;Parent=ENSMUSG00000061578.UTR
chr5	mm10	oligo	117770345	117770604	.	+	.	ID=ENSMUSG00000061578.799;gene_id=ENSMUSG00000061578;gene_name=Ksr2;oligo_id=ENSMUSG00000061578.799;oligo_type=regular_oneexon;Parent=ENSMUSG00000061578.UTR
chr5	mm10	oligo	117770351	117770610	.	+	.	ID=ENSMUSG00000061578.800;gene_id=ENSMUSG00000061578;gene_name=Ksr2;oligo_id=ENSMUSG00000061578.800;oligo_type=regular_oneexon;Parent=ENSMUSG00000061578.UTR
chr5	mm10	oligo	117770357	117770616	.	+	.	ID=ENSMUSG00000061578.801;gene_id=ENSMUSG00000061578;gene_name=Ksr2;oligo_id=ENSMUSG00000061578.801;oligo_type=regular_oneexon;Parent=ENSMUSG00000061578.UTR
chr5	mm10	oligo	117770363	117770622	.	+	.	ID=ENSMUSG00000061578.802;gene_id=ENSMUSG00000061578;gene_name=Ksr2;oligo_id=ENSMUSG00000061578.802;oligo_type=regular_oneexon;Parent=ENSMUSG00000061578.UTR
chr5	mm10	oligo	117770369	117770628	.	+	.	ID=ENSMUSG00000061578.803;gene_id=ENSMUSG00000061578;gene_name=Ksr2;oligo_id=ENSMUSG00000061578.803;oligo_type=regular_oneexon;Parent=ENSMUSG00000061578.UTR
chr5	mm10	oligo	117770375	117770634	.	+	.	ID=ENSMUSG00000061578.804;gene_id=ENSMUSG00000061578;gene_name=Ksr2;oligo_id=ENSMUSG00000061578.804;oligo_type=regular_oneexon;Parent=ENSMUSG00000061578.UTR
[truncated: 10,094 more rows]
