# Supplementary material for: TDP-43 directly inhibits mRNA accumulation in neurites through modulation of mRNA stability
Source: EMBO J. 2025 Dec 15;45(3):692–721. doi: 10.1038/s44318-025-00653-4 (PMC12864922; doi:10.1038/s44318-025-00653-4)
Supplement: Supplementary file 11 — Source data Fig. 1 [file 44318_2025_653_MOESM11_ESM.zip]

Archive with 26 entries (20 files):
- Figure1/
- __MACOSX/._Figure1
- Figure1/.DS_Store
- __MACOSX/Figure1/._.DS_Store
- Figure1/1F/
- __MACOSX/Figure1/._1F
- Figure1/1B/
- __MACOSX/Figure1/._1B
- Figure1/1E/
- __MACOSX/Figure1/._1E
- Figure1/1D/
- __MACOSX/Figure1/._1D
- Figure1/1C/
- __MACOSX/Figure1/._1C
- Figure1/1F/Fig1Fsource.txt
- __MACOSX/Figure1/1F/._Fig1Fsource.txt
- Figure1/1B/2019-1024-ALSMut-TimeCourse-TDP43.tif
- __MACOSX/Figure1/1B/._2019-1024-ALSMut-TimeCourse-TDP43.tif
- Figure1/1B/10.24.19-Total Protein-Ponceau.JPEG
- __MACOSX/Figure1/1B/._10.24.19-Total Protein-Ponceau.JPEG
- Figure1/1E/Fig1Esource.txt
- __MACOSX/Figure1/1E/._Fig1Esource.txt
- Figure1/1D/Fig1Dsource.txt
- __MACOSX/Figure1/1D/._Fig1Dsource.txt
- Figure1/1C/Fig1Csource.txt
- __MACOSX/Figure1/1C/._Fig1Csource.txt
