# Supplementary material for: TDP-43 directly inhibits mRNA accumulation in neurites through modulation of mRNA stability
Source: EMBO J. 2025 Dec 15;45(3):692–721. doi: 10.1038/s44318-025-00653-4 (PMC12864922; doi:10.1038/s44318-025-00653-4)
Supplement: Supplementary file 11 — Source data Fig. 1 [file 44318_2025_653_MOESM11_ESM.zip › Figure1/1F/Fig1Fsource.txt]

ensembl_gene_id	sig	variable	value
ENSMUSG00000000001	nonsig	Soma	0.0980565983587694
ENSMUSG00000000056	nonsig	Soma	0.024349317416534
ENSMUSG00000000078	nonsig	Soma	-0.580582828526241
ENSMUSG00000000085	nonsig	Soma	-0.145346934826799
ENSMUSG00000000088	nonsig	Soma	0.048221182904351
ENSMUSG00000000093	nonsig	Soma	-0.145984617040668
ENSMUSG00000000120	nonsig	Soma	-0.366679927182725
ENSMUSG00000000125	nonsig	Soma	-0.500488250043909
ENSMUSG00000000127	nonsig	Soma	0.0414238880683368
ENSMUSG00000000131	nonsig	Soma	0.117681502221485
ENSMUSG00000000134	nonsig	Soma	-0.143692172810657
ENSMUSG00000000148	nonsig	Soma	0.114578656454266
ENSMUSG00000000149	nonsig	Soma	-0.364450278808382
ENSMUSG00000000168	nonsig	Soma	0.213932342242847
ENSMUSG00000000171	nonsig	Soma	0.109137912784484
ENSMUSG00000000194	nonsig	Soma	0.0707761739812931
ENSMUSG00000000247	nonsig	Soma	-0.339866407143107
ENSMUSG00000000253	nonsig	Soma	-0.475882861687965
ENSMUSG00000000266	nonsig	Soma	-0.13408125684872
ENSMUSG00000000275	nonsig	Soma	0.106571197117176
ENSMUSG00000000276	nonsig	Soma	-0.10997244039582
ENSMUSG00000000278	nonsig	Soma	-0.159787589583258
ENSMUSG00000000282	nonsig	Soma	0.404028792043703
ENSMUSG00000000295	nonsig	Soma	0.352181789953761
ENSMUSG00000000301	nonsig	Soma	-0.200033136416697
ENSMUSG00000000308	nonsig	Soma	0.495174990935003
ENSMUSG00000000325	nonsig	Soma	0.553036298645215
ENSMUSG00000000326	nonsig	Soma	-0.254190675638031
ENSMUSG00000000339	nonsig	Soma	0.034758708919288
ENSMUSG00000000340	nonsig	Soma	-0.247698010377045
ENSMUSG00000000346	nonsig	Soma	0.384838343360322
ENSMUSG00000000355	nonsig	Soma	-0.0517857304791677
ENSMUSG00000000374	nonsig	Soma	-0.0636751291860657
ENSMUSG00000000378	nonsig	Soma	-0.159268049180916
ENSMUSG00000000384	nonsig	Soma	0.221580562827626
ENSMUSG00000000399	nonsig	Soma	-0.178563931791357
ENSMUSG00000000409	nonsig	Soma	0.217594108201165
ENSMUSG00000000420	nonsig	Soma	-0.205335938961805
ENSMUSG00000000439	nonsig	Soma	0.117168094571946
ENSMUSG00000000440	nonsig	Soma	0.230592246034464
ENSMUSG00000000441	nonsig	Soma	-0.0157619594269748
ENSMUSG00000000531	nonsig	Soma	0.279288261747095
ENSMUSG00000000532	nonsig	Soma	-0.00880520670020002
ENSMUSG00000000538	nonsig	Soma	0.370420369351832
ENSMUSG00000000552	nonsig	Soma	-0.163466618132616
ENSMUSG00000000555	nonsig	Soma	-0.229473726114356
ENSMUSG00000000561	nonsig	Soma	0.00515667502893452
ENSMUSG00000000563	nonsig	Soma	0.134756339384626
ENSMUSG00000000567	nonsig	Soma	-0.381541949256797
ENSMUSG00000000568	nonsig	Soma	0.0381509787739027
ENSMUSG00000000579	nonsig	Soma	0.114250219547907
ENSMUSG00000000581	nonsig	Soma	0.29398527835695
ENSMUSG00000000594	nonsig	Soma	-0.572754715725935
ENSMUSG00000000600	nonsig	Soma	0.206311950060172
ENSMUSG00000000605	nonsig	Soma	-0.1291794377184
ENSMUSG00000000628	nonsig	Soma	-0.687009809215261
ENSMUSG00000000631	NA	Soma	-0.0166452370714772
ENSMUSG00000000632	nonsig	Soma	-0.845494386031977
ENSMUSG00000000708	nonsig	Soma	-0.0303579487267586
ENSMUSG00000000711	nonsig	Soma	-0.14538086474605
ENSMUSG00000000738	nonsig	Soma	-0.198237427161588
ENSMUSG00000000740	nonsig	Soma	0.251722081200728
ENSMUSG00000000743	nonsig	Soma	-0.200209646721735
ENSMUSG00000000751	nonsig	Soma	0.00556582400124453
ENSMUSG00000000759	nonsig	Soma	0.757051929969151
ENSMUSG00000000776	nonsig	Soma	0.144041414856821
ENSMUSG00000000787	nonsig	Soma	0.0856146612263208
ENSMUSG00000000794	nonsig	Soma	1.12463541940538
ENSMUSG00000000804	nonsig	Soma	-0.00585459510702193
ENSMUSG00000000811	nonsig	Soma	0.0141661241610839
ENSMUSG00000000823	nonsig	Soma	-0.114024138975558
ENSMUSG00000000826	nonsig	Soma	-0.0325474393354476
ENSMUSG00000000827	nonsig	Soma	0.390163489545597
ENSMUSG00000000838	nonsig	Soma	-0.136981362958194
ENSMUSG00000000876	nonsig	Soma	-0.412492695965412
ENSMUSG00000000881	nonsig	Soma	-0.434229461045054
ENSMUSG00000000884	nonsig	Soma	0.15114600519939
ENSMUSG00000000889	nonsig	Soma	1.74621542600107
ENSMUSG00000000901	nonsig	Soma	-0.0500356682912856
ENSMUSG00000000902	nonsig	Soma	-0.0592878597454862
ENSMUSG00000000915	nonsig	Soma	0.105238203527985
ENSMUSG00000000916	nonsig	Soma	0.106225889524845
ENSMUSG00000000934	nonsig	Soma	0.771242263067881
ENSMUSG00000000948	nonsig	Soma	-0.361831942405228
ENSMUSG00000000958	nonsig	Soma	-0.301835046987047
ENSMUSG00000000959	nonsig	Soma	0.088941725253792
ENSMUSG00000000976	nonsig	Soma	0.183628725104722
ENSMUSG00000001016	nonsig	Soma	-0.530683981070816
ENSMUSG00000001017	nonsig	Soma	0.0833188760653245
ENSMUSG00000001018	nonsig	Soma	-0.0975175567978017
ENSMUSG00000001025	nonsig	Soma	-0.00396062109796959
ENSMUSG00000001029	nonsig	Soma	-0.657214987131764
ENSMUSG00000001034	nonsig	Soma	-0.137890758939991
ENSMUSG00000001036	nonsig	Soma	-0.15933807255648
ENSMUSG00000001039	nonsig	Soma	0.416176799487326
ENSMUSG00000001052	nonsig	Soma	0.128703177411992
ENSMUSG00000001053	nonsig	Soma	0.172201601160146
ENSMUSG00000001054	nonsig	Soma	-0.0420744828961535
ENSMUSG00000001056	nonsig	Soma	-0.0370284034308517
ENSMUSG00000001062	nonsig	Soma	-0.0344757666196721
ENSMUSG00000001065	nonsig	Soma	-0.149708637099178
ENSMUSG00000001082	nonsig	Soma	-0.308405585646633
ENSMUSG00000001089	nonsig	Soma	-0.440314678448173
ENSMUSG00000001098	moreloc	Soma	0.537017669762618
ENSMUSG00000001100	nonsig	Soma	0.0802052819547768
ENSMUSG00000001105	nonsig	Soma	0.31194474881209
ENSMUSG00000001119	nonsig	Soma	-0.751082713155844
ENSMUSG00000001120	nonsig	Soma	-0.110407203078047
ENSMUSG00000001123	nonsig	Soma	-0.075920455233814
ENSMUSG00000001127	nonsig	Soma	0.219765312530289
ENSMUSG00000001134	nonsig	Soma	-0.118756767283799
ENSMUSG00000001138	nonsig	Soma	0.093350904266077
ENSMUSG00000001143	nonsig	Soma	-0.0780873241745762
ENSMUSG00000001150	nonsig	Soma	0.67048112990872
ENSMUSG00000001151	nonsig	Soma	0.347011832910901
ENSMUSG00000001156	nonsig	Soma	0.190670695390449
ENSMUSG00000001157	nonsig	Soma	0.0380813130656783
ENSMUSG00000001158	nonsig	Soma	0.185470184141774
ENSMUSG00000001173	nonsig	Soma	-0.288937365305761
ENSMUSG00000001175	nonsig	Soma	-0.175855386200168
ENSMUSG00000001211	nonsig	Soma	-0.264024348134137
ENSMUSG00000001227	nonsig	Soma	-0.401882590973354
ENSMUSG00000001228	nonsig	Soma	0.308450516839026
ENSMUSG00000001229	nonsig	Soma	0.0878435233698469
ENSMUSG00000001240	nonsig	Soma	-0.615811534879229
ENSMUSG00000001248	nonsig	Soma	-0.412940568595535
ENSMUSG00000001270	nonsig	Soma	-0.206979351734627
ENSMUSG00000001280	nonsig	Soma	0.139371207581918
ENSMUSG00000001285	nonsig	Soma	0.0401312000438852
ENSMUSG00000001288	nonsig	Soma	-0.0770912018818773
ENSMUSG00000001289	nonsig	Soma	-0.0197247148518075
ENSMUSG00000001305	nonsig	Soma	0.240739597055587
ENSMUSG00000001313	nonsig	Soma	0.159736248390471
ENSMUSG00000001323	nonsig	Soma	-0.250081883799901
ENSMUSG00000001333	nonsig	Soma	-0.316441940784645
ENSMUSG00000001334	nonsig	Soma	-0.289317863193077
ENSMUSG00000001366	nonsig	Soma	0.264496499013768
ENSMUSG00000001376	nonsig	Soma	0.000882776576637242
ENSMUSG00000001380	nonsig	Soma	-0.113216981333694
ENSMUSG00000001383	nonsig	Soma	0.5772701023958
ENSMUSG00000001415	nonsig	Soma	0.417320415990274
ENSMUSG00000001416	nonsig	Soma	0.0767360371693825
ENSMUSG00000001419	nonsig	Soma	0.0907454386464519
ENSMUSG00000001424	nonsig	Soma	-0.127114435698459
ENSMUSG00000001435	nonsig	Soma	-0.182077861473125
ENSMUSG00000001436	nonsig	Soma	-0.327352472002446
ENSMUSG00000001440	nonsig	Soma	-0.500766452572163
ENSMUSG00000001441	nonsig	Soma	0.00953335016831037
ENSMUSG00000001445	nonsig	Soma	-0.0963715826707852
ENSMUSG00000001467	nonsig	Soma	-0.186251338003775
ENSMUSG00000001472	nonsig	Soma	0.0449266866916458
ENSMUSG00000001473	nonsig	Soma	-0.2783499145606
ENSMUSG00000001482	nonsig	Soma	-0.212243257392668
ENSMUSG00000001507	nonsig	Soma	-0.383762015030947
ENSMUSG00000001517	nonsig	Soma	0.929797828819964
ENSMUSG00000001518	nonsig	Soma	0.0597299850890369
ENSMUSG00000001521	nonsig	Soma	-0.470466832495751
ENSMUSG00000001524	nonsig	Soma	-0.0569624506787894
ENSMUSG00000001525	nonsig	Soma	-0.229739534838114
ENSMUSG00000001552	nonsig	Soma	-0.656716671006475
ENSMUSG00000001555	nonsig	Soma	-0.374881194620624
ENSMUSG00000001569	nonsig	Soma	-0.237496781602809
ENSMUSG00000001576	nonsig	Soma	0.0673025783580615
ENSMUSG00000001627	nonsig	Soma	0.220887491416244
ENSMUSG00000001630	nonsig	Soma	-0.0670514631515965
ENSMUSG00000001632	nonsig	Soma	-0.0638709722154628
ENSMUSG00000001642	nonsig	Soma	0.177855584754037
ENSMUSG00000001666	nonsig	Soma	-0.148823216546741
ENSMUSG00000001674	nonsig	Soma	0.408055156336275
ENSMUSG00000001687	nonsig	Soma	-0.182712113272147
ENSMUSG00000001707	moreloc	Soma	-0.256185124033552
ENSMUSG00000001729	nonsig	Soma	-0.259514281816582
ENSMUSG00000001751	nonsig	Soma	-0.581070014675831
ENSMUSG00000001755	nonsig	Soma	0.191659143064856
ENSMUSG00000001767	nonsig	Soma	0.256765640622273
ENSMUSG00000001774	nonsig	Soma	0.2566997253192
ENSMUSG00000001783	nonsig	Soma	0.0321353561589087
ENSMUSG00000001785	nonsig	Soma	-0.224067822805532
ENSMUSG00000001786	nonsig	Soma	-0.4866893181861
ENSMUSG00000001794	nonsig	Soma	-0.140936556873726
ENSMUSG00000001829	nonsig	Soma	-0.0663968934361018
ENSMUSG00000001833	nonsig	Soma	-0.0805472467221664
ENSMUSG00000001844	nonsig	Soma	0.0584525186329466
ENSMUSG00000001847	nonsig	Soma	-0.00361302470371242
ENSMUSG00000001855	nonsig	Soma	-0.77256990795195
ENSMUSG00000001891	nonsig	Soma	-0.20428447498492
ENSMUSG00000001909	nonsig	Soma	-0.0128476767047758
ENSMUSG00000001910	nonsig	Soma	0.151852645287347
ENSMUSG00000001911	nonsig	Soma	0.522666152480809
ENSMUSG00000001918	nonsig	Soma	-0.1287988716359
ENSMUSG00000001924	nonsig	Soma	0.0320943221128484
ENSMUSG00000001942	nonsig	Soma	-0.00865677787067637
ENSMUSG00000001962	nonsig	Soma	-0.0931198665339927
ENSMUSG00000001964	nonsig	Soma	0.0283227995182734
ENSMUSG00000001986	nonsig	Soma	-0.16991423816785
ENSMUSG00000001995	nonsig	Soma	0.106285809353069
ENSMUSG00000001998	nonsig	Soma	0.307132570444451
ENSMUSG00000001999	nonsig	Soma	-0.517798057367203
ENSMUSG00000002006	nonsig	Soma	-0.142336201132791
ENSMUSG00000002010	nonsig	Soma	0.0719155134317624
ENSMUSG00000002012	nonsig	Soma	0.794590060174259
ENSMUSG00000002014	nonsig	Soma	-0.10170105480522
ENSMUSG00000002015	nonsig	Soma	-0.259435163468275
ENSMUSG00000002017	nonsig	Soma	0.11044782525022
ENSMUSG00000002028	nonsig	Soma	0.301399950298035
ENSMUSG00000002031	nonsig	Soma	0.254672243180624
ENSMUSG00000002043	nonsig	Soma	0.0352639210454721
ENSMUSG00000002052	nonsig	Soma	0.0295178505317585
ENSMUSG00000002058	nonsig	Soma	-0.0261998364844646
ENSMUSG00000002059	nonsig	Soma	-0.312769951194874
ENSMUSG00000002064	nonsig	Soma	-0.293354515931169
ENSMUSG00000002083	nonsig	Soma	0.10008887157808
ENSMUSG00000002102	nonsig	Soma	0.111726933172467
ENSMUSG00000002103	nonsig	Soma	-0.0383996635129818
ENSMUSG00000002105	nonsig	Soma	-0.407500223762912
ENSMUSG00000002107	nonsig	Soma	-0.750786186899341
ENSMUSG00000002129	nonsig	Soma	0.0104133500573403
ENSMUSG00000002147	nonsig	Soma	-0.346384219478722
ENSMUSG00000002205	nonsig	Soma	0.0829371750415951
ENSMUSG00000002210	nonsig	Soma	0.171392982987904
ENSMUSG00000002221	NA	Soma	0.250652729900173
ENSMUSG00000002222	nonsig	Soma	0.190636197230597
ENSMUSG00000002227	nonsig	Soma	0.192361502837307
ENSMUSG00000002233	nonsig	Soma	-0.43829965386085
ENSMUSG00000002250	nonsig	Soma	-0.294928822803546
ENSMUSG00000002257	nonsig	Soma	0.569921405923483
ENSMUSG00000002265	nonsig	Soma	-0.121477891125775
ENSMUSG00000002274	NA	Soma	0.79634145853654
ENSMUSG00000002279	nonsig	Soma	0.270057252155874
ENSMUSG00000002280	nonsig	Soma	-0.0911219512408057
ENSMUSG00000002297	nonsig	Soma	0.566503688958435
ENSMUSG00000002307	nonsig	Soma	-0.130830631140448
ENSMUSG00000002308	nonsig	Soma	-0.456887714811245
ENSMUSG00000002319	nonsig	Soma	0.0690215882364119
ENSMUSG00000002320	nonsig	Soma	-0.200551291257377
ENSMUSG00000002324	NA	Soma	-0.910929368350753
ENSMUSG00000002325	nonsig	Soma	0.182931162730419
ENSMUSG00000002326	nonsig	Soma	0.179451178176138
ENSMUSG00000002329	nonsig	Soma	0.322311626354135
ENSMUSG00000002332	nonsig	Soma	-0.14340180423756
ENSMUSG00000002341	nonsig	Soma	0.51432591532385
ENSMUSG00000002342	nonsig	Soma	0.155942532322623
ENSMUSG00000002343	nonsig	Soma	-0.190278335086726
ENSMUSG00000002345	nonsig	Soma	0.0574642477999198
ENSMUSG00000002365	nonsig	Soma	0.304050449212394
ENSMUSG00000002372	nonsig	Soma	-0.127013357993316
ENSMUSG00000002379	nonsig	Soma	0.189153452589719
ENSMUSG00000002393	nonsig	Soma	-0.433950855035505
ENSMUSG00000002395	nonsig	Soma	-0.477919143081141
ENSMUSG00000002409	nonsig	Soma	-0.241109903980483
ENSMUSG00000002413	nonsig	Soma	-0.0398359141548138
ENSMUSG00000002416	nonsig	Soma	0.128357459431403
ENSMUSG00000002428	nonsig	Soma	0.0488192049638712
ENSMUSG00000002455	nonsig	Soma	0.380860698382615
ENSMUSG00000002458	nonsig	Soma	-0.212597760651306
ENSMUSG00000002477	nonsig	Soma	0.0646194060528749
ENSMUSG00000002489	nonsig	Soma	-0.493705932803196
ENSMUSG00000002496	nonsig	Soma	0.521334003503803
ENSMUSG00000002504	nonsig	Soma	-0.0207982595785724
ENSMUSG00000002524	nonsig	Soma	-0.11047398503501
ENSMUSG00000002546	nonsig	Soma	-0.0786595316684652
ENSMUSG00000002550	nonsig	Soma	0.178765638177014
ENSMUSG00000002580	nonsig	Soma	-0.264228596770598
ENSMUSG00000002603	nonsig	Soma	-0.340675567515349
ENSMUSG00000002608	nonsig	Soma	0.126689656238485
ENSMUSG00000002617	nonsig	Soma	0.0261368028220761
ENSMUSG00000002625	nonsig	Soma	0.30872589126062
ENSMUSG00000002635	nonsig	Soma	0.201685893685948
ENSMUSG00000002658	nonsig	Soma	-0.0755762400365432
ENSMUSG00000002660	nonsig	Soma	0.208138027846449
ENSMUSG00000002661	nonsig	Soma	0.0902094915397449
ENSMUSG00000002679	nonsig	Soma	0.10000447768866
ENSMUSG00000002718	nonsig	Soma	0.170678362410429
ENSMUSG00000002728	nonsig	Soma	0.342514327403074
ENSMUSG00000002731	nonsig	Soma	0.483043781678817
ENSMUSG00000002733	nonsig	Soma	0.227649243534441
ENSMUSG00000002741	nonsig	Soma	-0.154634690577893
ENSMUSG00000002748	nonsig	Soma	0.104288905262337
ENSMUSG00000002763	nonsig	Soma	-0.249266043158469
ENSMUSG00000002767	nonsig	Soma	-0.192239961445548
ENSMUSG00000002768	nonsig	Soma	0.0193176961720473
ENSMUSG00000002771	nonsig	Soma	-0.757833572011141
ENSMUSG00000002778	nonsig	Soma	-0.199961488788764
ENSMUSG00000002781	nonsig	Soma	-0.185817270491694
ENSMUSG00000002799	nonsig	Soma	-0.55926291345879
ENSMUSG00000002804	NA	Soma	-0.232747383319884
ENSMUSG00000002808	nonsig	Soma	-1.37973755750321
ENSMUSG00000002812	nonsig	Soma	-0.0215162127096489
ENSMUSG00000002814	nonsig	Soma	0.141403412782085
ENSMUSG00000002820	nonsig	Soma	-0.16037034365809
ENSMUSG00000002825	nonsig	Soma	0.234749461575093
ENSMUSG00000002833	nonsig	Soma	-0.169228620551073
ENSMUSG00000002835	nonsig	Soma	0.511509294652481
ENSMUSG00000002844	nonsig	Soma	-0.322890173371639
ENSMUSG00000002845	nonsig	Soma	0.392771385101523
ENSMUSG00000002846	nonsig	Soma	0.000428490155275565
ENSMUSG00000002870	nonsig	Soma	1.14839541384696
ENSMUSG00000002871	nonsig	Soma	-0.443923639998147
ENSMUSG00000002881	nonsig	Soma	-0.29007548500854
ENSMUSG00000002885	nonsig	Soma	-1.29213737022273
ENSMUSG00000002897	nonsig	Soma	0.929086612922846
ENSMUSG00000002910	nonsig	Soma	0.172184630248936
ENSMUSG00000002948	NA	Soma	-0.268627404773286
ENSMUSG00000002949	nonsig	Soma	-0.050748397594063
ENSMUSG00000002957	nonsig	Soma	0.0102605974027021
ENSMUSG00000002963	nonsig	Soma	-0.307070100477347
ENSMUSG00000002968	nonsig	Soma	0.280136663386964
ENSMUSG00000002981	nonsig	Soma	-0.258312405832187
ENSMUSG00000002984	nonsig	Soma	0.0801680235533085
ENSMUSG00000002996	nonsig	Soma	0.457627145857503
ENSMUSG00000002997	nonsig	Soma	-0.290267142677271
ENSMUSG00000003031	nonsig	Soma	0.180434619166634
ENSMUSG00000003033	nonsig	Soma	0.0281370092408505
ENSMUSG00000003037	nonsig	Soma	0.000597551415986212
ENSMUSG00000003038	nonsig	Soma	0.341920484582111
ENSMUSG00000003039	nonsig	Soma	-0.172285309863131
ENSMUSG00000003062	nonsig	Soma	-0.277894768578688
ENSMUSG00000003068	nonsig	Soma	0.143502764837058
ENSMUSG00000003070	nonsig	Soma	-0.258543266972446
ENSMUSG00000003072	nonsig	Soma	0.149137383810275
ENSMUSG00000003099	nonsig	Soma	0.18359864508029
ENSMUSG00000003119	nonsig	Soma	0.297983819895726
ENSMUSG00000003123	nonsig	Soma	-0.0380341394896444
ENSMUSG00000003131	nonsig	Soma	-0.0159065267944716
ENSMUSG00000003135	nonsig	Soma	0.227691869338281
ENSMUSG00000003153	nonsig	Soma	-1.00103897416188
ENSMUSG00000003154	nonsig	Soma	-0.0345504663403003
ENSMUSG00000003161	nonsig	Soma	-0.0237124683947158
ENSMUSG00000003166	nonsig	Soma	-0.0729349272836501
ENSMUSG00000003184	nonsig	Soma	-0.208921473179941
ENSMUSG00000003198	nonsig	Soma	-0.139400700588462
ENSMUSG00000003199	nonsig	Soma	-0.0626293262140716
ENSMUSG00000003200	nonsig	Soma	-0.0466258032653361
ENSMUSG00000003208	nonsig	Soma	-0.167141316127859
ENSMUSG00000003226	nonsig	Soma	0.31444314303825
ENSMUSG00000003228	nonsig	Soma	-0.645869752393443
ENSMUSG00000003233	nonsig	Soma	-0.172442887661779
ENSMUSG00000003234	nonsig	Soma	-0.122700752508626
ENSMUSG00000003235	nonsig	Soma	-0.0880504924436242
ENSMUSG00000003269	nonsig	Soma	-0.177241298512415
ENSMUSG00000003299	nonsig	Soma	-0.55592844833627
ENSMUSG00000003308	nonsig	Soma	-0.130041349828462
ENSMUSG00000003316	nonsig	Soma	-0.272915412494646
ENSMUSG00000003344	nonsig	Soma	-0.280269269661069
ENSMUSG00000003345	nonsig	Soma	-0.0198714424810152
ENSMUSG00000003346	nonsig	Soma	0.0570690002453989
ENSMUSG00000003348	nonsig	Soma	-0.319900258557183
ENSMUSG00000003352	nonsig	Soma	-0.429968011290015
ENSMUSG00000003355	nonsig	Soma	-0.317726147268095
ENSMUSG00000003360	nonsig	Soma	0.00951838853175175
ENSMUSG00000003363	nonsig	Soma	-0.470437866443511
ENSMUSG00000003378	nonsig	Soma	-0.309488395129029
ENSMUSG00000003380	nonsig	Soma	-0.0194000916381175
ENSMUSG00000003382	nonsig	Soma	0.0548033228330978
ENSMUSG00000003402	nonsig	Soma	-0.224444537769144
ENSMUSG00000003410	nonsig	Soma	0.0797822541658385
ENSMUSG00000003411	nonsig	Soma	0.297105727976103
ENSMUSG00000003420	nonsig	Soma	-0.634168726829279
ENSMUSG00000003421	nonsig	Soma	0.0895502521592398
ENSMUSG00000003423	nonsig	Soma	-0.242771111772473
ENSMUSG00000003429	nonsig	Soma	0.142016844859177
ENSMUSG00000003435	nonsig	Soma	-0.251191331591406
ENSMUSG00000003437	nonsig	Soma	0.209873246116101
ENSMUSG00000003438	nonsig	Soma	0.095202456698803
ENSMUSG00000003444	nonsig	Soma	-0.0935951151276797
ENSMUSG00000003452	nonsig	Soma	0.110451032054597
ENSMUSG00000003458	nonsig	Soma	-0.396656545902818
ENSMUSG00000003464	nonsig	Soma	-0.171415940675522
ENSMUSG00000003500	nonsig	Soma	-0.187465058246595
ENSMUSG00000003518	nonsig	Soma	0.209299220486961
ENSMUSG00000003526	nonsig	Soma	0.233527100067524
ENSMUSG00000003527	nonsig	Soma	-0.217134483869214
ENSMUSG00000003528	nonsig	Soma	-0.193691888568309
ENSMUSG00000003531	nonsig	Soma	0.0239094636885107
ENSMUSG00000003534	nonsig	Soma	1.08384648335866
ENSMUSG00000003541	moreloc	Soma	-0.210969771120596
ENSMUSG00000003546	nonsig	Soma	-0.152325848268539
ENSMUSG00000003549	nonsig	Soma	-0.381021253344363
ENSMUSG00000003559	nonsig	Soma	-0.142779214021095
ENSMUSG00000003573	nonsig	Soma	-0.317252075247012
ENSMUSG00000003575	nonsig	Soma	0.292815909854601
ENSMUSG00000003581	nonsig	Soma	-0.242288383970856
ENSMUSG00000003604	nonsig	Soma	0.230328752639412
ENSMUSG00000003623	nonsig	Soma	0.370821036701421
ENSMUSG00000003644	nonsig	Soma	-0.20666684678232
ENSMUSG00000003660	nonsig	Soma	0.235044487915098
ENSMUSG00000003662	nonsig	Soma	0.172671608356112
ENSMUSG00000003680	nonsig	Soma	-0.438406100970351
ENSMUSG00000003721	nonsig	Soma	-0.206972339019797
ENSMUSG00000003731	nonsig	Soma	-0.109830171174144
ENSMUSG00000003752	nonsig	Soma	-0.0408802505593031
ENSMUSG00000003762	nonsig	Soma	0.130168456337404
ENSMUSG00000003778	nonsig	Soma	0.250651066501675
ENSMUSG00000003779	nonsig	Soma	1.99508087420588
ENSMUSG00000003808	nonsig	Soma	0.0404165640292294
ENSMUSG00000003809	nonsig	Soma	-0.361149782645635
ENSMUSG00000003810	nonsig	Soma	0.0899465948110983
ENSMUSG00000003813	nonsig	Soma	-0.0924757770756794
ENSMUSG00000003814	nonsig	Soma	0.113241456922431
ENSMUSG00000003847	nonsig	Soma	-0.191889015269468
ENSMUSG00000003848	nonsig	Soma	0.0664925103523208
ENSMUSG00000003863	NA	Soma	-0.559130226546439
ENSMUSG00000003865	nonsig	Soma	0.831529248646642
ENSMUSG00000003868	nonsig	Soma	0.173855780986132
ENSMUSG00000003873	nonsig	Soma	0.0324001872758644
ENSMUSG00000003923	nonsig	Soma	0.237291454674128
ENSMUSG00000003929	nonsig	Soma	-0.330539994310038
ENSMUSG00000003948	nonsig	Soma	0.00845302942472647
ENSMUSG00000003949	nonsig	Soma	0.347980758031984
ENSMUSG00000003955	nonsig	Soma	-0.311982902685772
ENSMUSG00000003970	nonsig	Soma	0.261345804116738
ENSMUSG00000003992	nonsig	Soma	0.477968226550161
ENSMUSG00000004031	nonsig	Soma	0.125845398535005
ENSMUSG00000004032	nonsig	Soma	-0.198848209591178
ENSMUSG00000004040	nonsig	Soma	-0.750023480816308
ENSMUSG00000004043	nonsig	Soma	-0.170168964931642
ENSMUSG00000004044	nonsig	Soma	-0.615989844983695
ENSMUSG00000004054	nonsig	Soma	0.0199380196400461
ENSMUSG00000004056	nonsig	Soma	-0.0552778370730197
ENSMUSG00000004069	nonsig	Soma	0.0563337564792614
ENSMUSG00000004070	nonsig	Soma	-0.248207472591103
ENSMUSG00000004071	nonsig	Soma	-0.089779218218825
ENSMUSG00000004085	nonsig	Soma	-0.196304591684479
ENSMUSG00000004096	nonsig	Soma	0.155617681287596
ENSMUSG00000004098	nonsig	Soma	-0.351894354523445
ENSMUSG00000004099	nonsig	Soma	0.306938058697684
ENSMUSG00000004100	nonsig	Soma	0.215839103804138
ENSMUSG00000004113	NA	Soma	0.0095804603435901
ENSMUSG00000004127	nonsig	Soma	0.302725197715034
ENSMUSG00000004151	nonsig	Soma	-0.373263566348602
ENSMUSG00000004207	nonsig	Soma	-0.325502001225746
ENSMUSG00000004221	nonsig	Soma	0.0297395797573619
ENSMUSG00000004233	nonsig	Soma	0.369052954583583
ENSMUSG00000004263	nonsig	Soma	-0.10233558331517
ENSMUSG00000004264	nonsig	Soma	0.10243616462042
ENSMUSG00000004266	nonsig	Soma	-0.149662860301007
ENSMUSG00000004267	nonsig	Soma	-0.35117609544164
ENSMUSG00000004268	nonsig	Soma	0.189503424748728
ENSMUSG00000004270	nonsig	Soma	-0.50477106543928
ENSMUSG00000004285	nonsig	Soma	-0.0372460019839214
ENSMUSG00000004317	nonsig	Soma	0.0666491954955205
ENSMUSG00000004319	nonsig	Soma	-0.341761820032639
ENSMUSG00000004356	nonsig	Soma	-0.251650049428024
ENSMUSG00000004360	nonsig	Soma	-0.080070565377508
ENSMUSG00000004364	nonsig	Soma	0.108834443540659
ENSMUSG00000004383	NA	Soma	-0.324526476202587
ENSMUSG00000004393	nonsig	Soma	-0.195643792823133
ENSMUSG00000004394	moreloc	Soma	-0.199767577757009
ENSMUSG00000004446	nonsig	Soma	0.178316563708711
ENSMUSG00000004451	nonsig	Soma	-0.084883673438369
ENSMUSG00000004455	nonsig	Soma	0.176752434666364
ENSMUSG00000004460	nonsig	Soma	-0.531131396594011
ENSMUSG00000004462	nonsig	Soma	-0.215455528158357
ENSMUSG00000004473	nonsig	Soma	-0.268116548688712
ENSMUSG00000004500	nonsig	Soma	-0.0228176950139406
ENSMUSG00000004508	nonsig	Soma	-0.0318033079338424
ENSMUSG00000004530	nonsig	Soma	-0.170039773543568
ENSMUSG00000004535	nonsig	Soma	0.22426985940694
ENSMUSG00000004558	nonsig	Soma	-0.368588418641783
ENSMUSG00000004561	nonsig	Soma	0.374245325696483
ENSMUSG00000004562	nonsig	Soma	0.0134079704271308
ENSMUSG00000004567	nonsig	Soma	-0.58083498161685
ENSMUSG00000004568	nonsig	Soma	2.2946351582588
ENSMUSG00000004591	nonsig	Soma	0.0211514017864568
ENSMUSG00000004610	nonsig	Soma	0.160079269031331
ENSMUSG00000004626	nonsig	Soma	0.332177808207743
ENSMUSG00000004631	nonsig	Soma	-0.243392208921538
ENSMUSG00000004633	nonsig	Soma	-0.0666490287471775
ENSMUSG00000004637	NA	Soma	0.472218020808816
ENSMUSG00000004642	nonsig	Soma	0.135688395261721
ENSMUSG00000004661	nonsig	Soma	-0.218065040545049
ENSMUSG00000004667	nonsig	Soma	0.17157983359423
ENSMUSG00000004677	NA	Soma	-0.175916202173393
ENSMUSG00000004698	nonsig	Soma	-1.04008006130847
ENSMUSG00000004768	nonsig	Soma	-0.0698966766333725
ENSMUSG00000004771	nonsig	Soma	0.473850351878758
ENSMUSG00000004788	nonsig	Soma	-0.166548423759283
ENSMUSG00000004789	nonsig	Soma	-0.0738590696505489
ENSMUSG00000004791	nonsig	Soma	-0.891188029781278
ENSMUSG00000004798	nonsig	Soma	0.409127887083874
ENSMUSG00000004815	nonsig	Soma	-0.220224175686029
ENSMUSG00000004843	nonsig	Soma	0.0187427364182805
ENSMUSG00000004846	nonsig	Soma	-0.291205479374914
ENSMUSG00000004849	nonsig	Soma	-0.111623557450267
ENSMUSG00000004865	nonsig	Soma	-0.0200598473261834
ENSMUSG00000004880	nonsig	Soma	0.137266527337333
ENSMUSG00000004891	NA	Soma	-0.537089937722799
ENSMUSG00000004892	nonsig	Soma	-0.0321728746455705
ENSMUSG00000004895	nonsig	Soma	0.078201169743436
ENSMUSG00000004896	nonsig	Soma	0.156088106770572
ENSMUSG00000004897	nonsig	Soma	0.161176400558132
ENSMUSG00000004929	nonsig	Soma	0.105374774774815
ENSMUSG00000004931	nonsig	Soma	0.0858501526256911
ENSMUSG00000004934	nonsig	Soma	-0.245320000904831
ENSMUSG00000004936	nonsig	Soma	-0.118994823521124
ENSMUSG00000004937	nonsig	Soma	-0.119556134248965
ENSMUSG00000004945	nonsig	Soma	0.375995827693295
ENSMUSG00000004947	nonsig	Soma	-0.120737244405336
ENSMUSG00000004980	nonsig	Soma	0.24876791835215
ENSMUSG00000004994	nonsig	Soma	0.175907240614698
ENSMUSG00000004996	nonsig	Soma	0.20407607568974
ENSMUSG00000005034	nonsig	Soma	0.0160794342664454
ENSMUSG00000005045	NA	Soma	0.459856864331129
ENSMUSG00000005054	nonsig	Soma	-0.40048603454854
ENSMUSG00000005057	nonsig	Soma	-0.173155130842452
ENSMUSG00000005069	nonsig	Soma	0.0364437410219932
ENSMUSG00000005078	nonsig	Soma	-0.113649895296227
ENSMUSG00000005087	nonsig	Soma	-0.409981194625289
ENSMUSG00000005102	nonsig	Soma	-0.0301857130435791
ENSMUSG00000005103	nonsig	Soma	-0.249286126325259
ENSMUSG00000005107	nonsig	Soma	-0.299226221007443
ENSMUSG00000005124	nonsig	Soma	0.323727047873026
ENSMUSG00000005125	nonsig	Soma	-0.552183199277225
ENSMUSG00000005142	nonsig	Soma	-0.167200814909315
ENSMUSG00000005148	nonsig	Soma	-0.429176953563941
ENSMUSG00000005150	nonsig	Soma	-0.11284509430527
ENSMUSG00000005161	nonsig	Soma	0.0927353196301603
ENSMUSG00000005198	nonsig	Soma	0.283585471151009
ENSMUSG00000005202	nonsig	Soma	-0.439598953110566
ENSMUSG00000005204	nonsig	Soma	-0.353710034198975
ENSMUSG00000005225	nonsig	Soma	-0.189988232805959
ENSMUSG00000005262	nonsig	Soma	-0.0248559340775648
ENSMUSG00000005267	nonsig	Soma	0.49234675727214
ENSMUSG00000005299	nonsig	Soma	0.161013328498125
ENSMUSG00000005312	nonsig	Soma	0.226870583813294
ENSMUSG00000005354	nonsig	Soma	0.453407110755595
ENSMUSG00000005362	nonsig	Soma	0.0422545488981762
ENSMUSG00000005370	nonsig	Soma	0.139267050282898
ENSMUSG00000005371	nonsig	Soma	-0.0804580597667123
ENSMUSG00000005374	nonsig	Soma	-0.155500831216119
ENSMUSG00000005378	nonsig	Soma	0.120688865601114
ENSMUSG00000005397	nonsig	Soma	-0.74444486682836
ENSMUSG00000005410	NA	Soma	1.76381767304743
ENSMUSG00000005413	nonsig	Soma	-0.384440500991738
ENSMUSG00000005417	NA	Soma	-0.233750814075307
ENSMUSG00000005442	nonsig	Soma	-0.0310161055742779
ENSMUSG00000005447	nonsig	Soma	-0.638271560821476
ENSMUSG00000005469	nonsig	Soma	-0.043902186450648
ENSMUSG00000005470	nonsig	Soma	0.385104205505523
ENSMUSG00000005481	nonsig	Soma	0.364267987372096
ENSMUSG00000005483	nonsig	Soma	-0.102823210572859
ENSMUSG00000005501	nonsig	Soma	-0.190212535147972
ENSMUSG00000005505	nonsig	Soma	0.111533229882825
ENSMUSG00000005506	nonsig	Soma	0.23142540881349
ENSMUSG00000005510	nonsig	Soma	0.0220459867818228
ENSMUSG00000005514	nonsig	Soma	-0.237449037584044
ENSMUSG00000005533	nonsig	Soma	-0.422616965057032
ENSMUSG00000005534	nonsig	Soma	0.310988860010969
ENSMUSG00000005566	nonsig	Soma	0.113107874560376
ENSMUSG00000005575	nonsig	Soma	-0.09801938786488
ENSMUSG00000005580	nonsig	Soma	-0.419218305009642
ENSMUSG00000005583	nonsig	Soma	0.171779640425337
ENSMUSG00000005609	nonsig	Soma	0.0866423766632026
ENSMUSG00000005610	nonsig	Soma	0.182885516263693
ENSMUSG00000005611	nonsig	Soma	-0.271443503020132
ENSMUSG00000005615	nonsig	Soma	-0.0531557792938142
ENSMUSG00000005621	nonsig	Soma	-0.151138925556022
ENSMUSG00000005625	nonsig	Soma	-0.82547475890593
ENSMUSG00000005656	nonsig	Soma	-0.0335347940433624
ENSMUSG00000005667	nonsig	Soma	0.185798030233449
ENSMUSG00000005674	nonsig	Soma	-0.248416822185134
ENSMUSG00000005682	nonsig	Soma	0.630056012590453
ENSMUSG00000005683	nonsig	Soma	-0.128915614977603
ENSMUSG00000005686	nonsig	Soma	0.299264436041898
ENSMUSG00000005687	nonsig	Soma	0.538253909232788
ENSMUSG00000005698	nonsig	Soma	-0.0788300787337672
ENSMUSG00000005699	nonsig	Soma	0.212868445282152
ENSMUSG00000005718	nonsig	Soma	0.649996802466769
ENSMUSG00000005732	nonsig	Soma	0.0700708000503887
ENSMUSG00000005774	nonsig	Soma	0.227703703966006
ENSMUSG00000005779	nonsig	Soma	0.197079405634757
ENSMUSG00000005802	nonsig	Soma	-0.434702552330232
ENSMUSG00000005803	nonsig	Soma	-0.271731647774533
ENSMUSG00000005804	nonsig	Soma	0.286487625335843
ENSMUSG00000005813	nonsig	Soma	0.355270758067354
ENSMUSG00000005823	nonsig	Soma	-0.636680929545453
ENSMUSG00000005846	nonsig	Soma	0.294047058841812
ENSMUSG00000005871	nonsig	Soma	-0.251895715618653
ENSMUSG00000005873	nonsig	Soma	-0.252184304102456
ENSMUSG00000005881	nonsig	Soma	-0.320232786810164
ENSMUSG00000005882	nonsig	Soma	0.342658528961421
ENSMUSG00000005886	nonsig	Soma	-0.133050101645206
ENSMUSG00000005893	nonsig	Soma	0.292971458760037
ENSMUSG00000005897	nonsig	Soma	-0.0411471219023647
ENSMUSG00000005899	nonsig	Soma	-0.0832476360498672
ENSMUSG00000005907	nonsig	Soma	0.566289323721668
ENSMUSG00000005917	nonsig	Soma	-0.448067993459435
ENSMUSG00000005936	nonsig	Soma	0.223268921640866
ENSMUSG00000005949	nonsig	Soma	0.035748159860616
ENSMUSG00000005968	nonsig	Soma	0.159550211161948
ENSMUSG00000005973	nonsig	Soma	0.0867690475204788
ENSMUSG00000005981	nonsig	Soma	0.247979251015097
ENSMUSG00000005982	nonsig	Soma	-0.406870358609849
ENSMUSG00000005986	nonsig	Soma	0.212347491556203
ENSMUSG00000006005	nonsig	Soma	0.141480996674259
ENSMUSG00000006010	nonsig	Soma	0.0415411654766705
ENSMUSG00000006021	nonsig	Soma	-0.664437790030305
ENSMUSG00000006024	nonsig	Soma	0.0668382357841292
ENSMUSG00000006050	nonsig	Soma	-0.210835398852264
ENSMUSG00000006057	nonsig	Soma	0.137756691219294
ENSMUSG00000006058	nonsig	Soma	-0.0705147128472172
ENSMUSG00000006095	nonsig	Soma	-0.134659158632796
ENSMUSG00000006127	nonsig	Soma	1.4437571416855
ENSMUSG00000006134	nonsig	Soma	0.0114129405602363
ENSMUSG00000006169	nonsig	Soma	0.0933728550896299
ENSMUSG00000006191	nonsig	Soma	0.131122385097855
ENSMUSG00000006215	nonsig	Soma	0.444049204128561
ENSMUSG00000006219	nonsig	Soma	-0.460690141168791
ENSMUSG00000006262	NA	Soma	0.247010461448128
ENSMUSG00000006270	nonsig	Soma	-0.717035845727189
ENSMUSG00000006273	nonsig	Soma	-0.0921147496774444
ENSMUSG00000006276	nonsig	Soma	0.404381388414763
ENSMUSG00000006281	nonsig	Soma	0.212913840801489
ENSMUSG00000006288	nonsig	Soma	-0.278169878480747
ENSMUSG00000006289	nonsig	Soma	-0.0140484749345064
ENSMUSG00000006299	nonsig	Soma	0.0256752865419863
ENSMUSG00000006301	nonsig	Soma	-0.57331068270219
ENSMUSG00000006304	nonsig	Soma	-0.423947517940686
ENSMUSG00000006307	nonsig	Soma	0.00790734590947934
ENSMUSG00000006315	nonsig	Soma	-0.190528488883858
ENSMUSG00000006333	nonsig	Soma	0.222564969445369
ENSMUSG00000006335	nonsig	Soma	0.237348859447466
ENSMUSG00000006356	nonsig	Soma	-0.62506409834571
ENSMUSG00000006360	nonsig	Soma	0.00830900339167697
ENSMUSG00000006362	NA	Soma	0.42269853093632
ENSMUSG00000006369	nonsig	Soma	-0.143048241414497
ENSMUSG00000006373	nonsig	Soma	0.246070577104906
ENSMUSG00000006378	nonsig	Soma	-0.308297166193757
ENSMUSG00000006390	nonsig	Soma	-0.41882238029204
ENSMUSG00000006392	nonsig	Soma	-0.0630736876831397
ENSMUSG00000006395	nonsig	Soma	0.0513588245043015
ENSMUSG00000006403	nonsig	Soma	0.757589859654935
ENSMUSG00000006412	nonsig	Soma	0.261167506822179
ENSMUSG00000006418	nonsig	Soma	0.370502154872319
ENSMUSG00000006423	nonsig	Soma	-0.301715823077229
ENSMUSG00000006435	nonsig	Soma	0.448593180214856
ENSMUSG00000006442	nonsig	Soma	-0.0938072526862178
ENSMUSG00000006456	nonsig	Soma	0.179634698619214
ENSMUSG00000006463	moreloc	Soma	1.05811374106968
ENSMUSG00000006464	nonsig	Soma	0.10096448706401
ENSMUSG00000006471	nonsig	Soma	0.125591543405818
ENSMUSG00000006476	nonsig	Soma	-0.0808022299461409
ENSMUSG00000006494	nonsig	Soma	0.116429108741258
ENSMUSG00000006498	nonsig	Soma	0.18585620124673
ENSMUSG00000006517	nonsig	Soma	-0.375311457251827
ENSMUSG00000006526	nonsig	Soma	-0.335875737627746
ENSMUSG00000006527	nonsig	Soma	-0.175726810158026
ENSMUSG00000006575	nonsig	Soma	-0.094184740821579
ENSMUSG00000006576	nonsig	Soma	-0.267822495206216
ENSMUSG00000006585	nonsig	Soma	0.74385534462271
ENSMUSG00000006586	nonsig	Soma	-0.224620644476353
ENSMUSG00000006589	nonsig	Soma	-0.235131709666668
ENSMUSG00000006599	nonsig	Soma	0.623528110889614
ENSMUSG00000006641	nonsig	Soma	0.29537255566143
ENSMUSG00000006651	nonsig	Soma	-0.417838145329915
ENSMUSG00000006673	nonsig	Soma	-0.141420204963389
ENSMUSG00000006675	nonsig	Soma	-0.14023734137855
ENSMUSG00000006676	nonsig	Soma	-0.0753120087164731
ENSMUSG00000006678	nonsig	Soma	0.233213743561517
ENSMUSG00000006699	nonsig	Soma	-0.169011335668294
ENSMUSG00000006705	nonsig	Soma	0.104404768426275
ENSMUSG00000006717	nonsig	Soma	-0.0716968864939272
ENSMUSG00000006728	nonsig	Soma	-0.0230481673143181
ENSMUSG00000006731	nonsig	Soma	-0.567823647537704
ENSMUSG00000006732	nonsig	Soma	-0.305498055039721
ENSMUSG00000006736	nonsig	Soma	-0.463228662688504
ENSMUSG00000006740	nonsig	Soma	0.0623887818439515
ENSMUSG00000006763	nonsig	Soma	-0.0975549406076067
ENSMUSG00000006782	nonsig	Soma	-0.443752769727702
ENSMUSG00000006800	nonsig	Soma	0.131569029098287
ENSMUSG00000006818	nonsig	Soma	0.415770959827209
ENSMUSG00000006850	nonsig	Soma	-0.132247658845828
ENSMUSG00000006906	nonsig	Soma	0.0140779242795612
ENSMUSG00000006920	nonsig	Soma	0.0996076960510455
ENSMUSG00000006930	nonsig	Soma	0.88716135220638
ENSMUSG00000006931	nonsig	Soma	-0.188555291492814
ENSMUSG00000006932	NA	Soma	0.0194895972372714
ENSMUSG00000006941	nonsig	Soma	0.105884380277875
ENSMUSG00000006998	nonsig	Soma	0.0425038033023728
ENSMUSG00000007021	nonsig	Soma	-0.233670647962701
ENSMUSG00000007029	nonsig	Soma	0.160419229904569
ENSMUSG00000007030	nonsig	Soma	0.189216271956607
ENSMUSG00000007036	nonsig	Soma	0.334771251333284
ENSMUSG00000007038	nonsig	Soma	-0.29823058962903
ENSMUSG00000007039	nonsig	Soma	-0.364267527401385
ENSMUSG00000007041	nonsig	Soma	0.552857298141821
ENSMUSG00000007050	nonsig	Soma	0.511516785692283
ENSMUSG00000007080	nonsig	Soma	1.09037547418674
ENSMUSG00000007207	nonsig	Soma	-0.161775214283246
ENSMUSG00000007216	nonsig	Soma	0.211994366471278
ENSMUSG00000007338	nonsig	Soma	0.330744722290881
ENSMUSG00000007411	nonsig	Soma	0.131611673107903
ENSMUSG00000007415	nonsig	Soma	0.00134309747756529
ENSMUSG00000007458	nonsig	Soma	-0.268610648476041
ENSMUSG00000007476	nonsig	Soma	-0.363939550995596
ENSMUSG00000007564	nonsig	Soma	-0.0104569608644004
ENSMUSG00000007570	nonsig	Soma	-0.189791388833226
ENSMUSG00000007589	nonsig	Soma	-0.213858846522633
ENSMUSG00000007603	nonsig	Soma	0.227105008748026
ENSMUSG00000007610	nonsig	Soma	-0.42698232219871
ENSMUSG00000007613	nonsig	Soma	-0.0909790507874294
ENSMUSG00000007617	nonsig	Soma	-0.109686340257395
ENSMUSG00000007656	nonsig	Soma	-0.0726000239192106
ENSMUSG00000007659	nonsig	Soma	0.478857120202659
ENSMUSG00000007670	nonsig	Soma	-0.162251728868885
ENSMUSG00000007721	nonsig	Soma	-0.0937142101399623
ENSMUSG00000007739	nonsig	Soma	0.110466235320463
ENSMUSG00000007777	nonsig	Soma	0.372139147300559
ENSMUSG00000007783	nonsig	Soma	-0.110068791623828
ENSMUSG00000007812	nonsig	Soma	0.261483799349339
ENSMUSG00000007815	nonsig	Soma	-0.0884192233698723
ENSMUSG00000007817	nonsig	Soma	0.0120103341591567
ENSMUSG00000007827	nonsig	Soma	0.212163216704213
ENSMUSG00000007833	nonsig	Soma	-0.312569077122919
ENSMUSG00000007836	nonsig	Soma	-0.0495501192418444
ENSMUSG00000007850	moreloc	Soma	0.0720688225641865
ENSMUSG00000007880	nonsig	Soma	-0.143045739938744
ENSMUSG00000007888	nonsig	Soma	-2.72121822501882
ENSMUSG00000007891	nonsig	Soma	-0.507418784656605
ENSMUSG00000007892	nonsig	Soma	0.217107594626049
ENSMUSG00000007908	nonsig	Soma	-0.120096751216226
ENSMUSG00000007944	nonsig	Soma	0.487027087945248
ENSMUSG00000007946	nonsig	Soma	0.171968531573571
ENSMUSG00000007950	nonsig	Soma	0.206924795018561
ENSMUSG00000007987	nonsig	Soma	0.0921257053383301
ENSMUSG00000007989	nonsig	Soma	0.212836747681749
ENSMUSG00000008035	nonsig	Soma	0.279334994327811
ENSMUSG00000008036	nonsig	Soma	0.840775359525741
ENSMUSG00000008140	nonsig	Soma	-0.28758683702253
ENSMUSG00000008153	nonsig	Soma	0.170069570209512
ENSMUSG00000008167	nonsig	Soma	0.304714920779856
ENSMUSG00000008200	nonsig	Soma	0.0843501052373943
ENSMUSG00000008206	nonsig	Soma	-0.673815921907158
ENSMUSG00000008226	nonsig	Soma	0.0843910237294317
ENSMUSG00000008301	nonsig	Soma	0.0109850425774691
ENSMUSG00000008305	nonsig	Soma	-0.341271570561054
ENSMUSG00000008318	nonsig	Soma	-0.671273637361186
ENSMUSG00000008333	nonsig	Soma	0.0059775970066112
ENSMUSG00000008348	nonsig	Soma	0.225958082057367
ENSMUSG00000008373	nonsig	Soma	0.0120542298963221
ENSMUSG00000008384	nonsig	Soma	-0.626473688001585
ENSMUSG00000008393	nonsig	Soma	-0.179285987203072
ENSMUSG00000008398	nonsig	Soma	-0.209945991324285
ENSMUSG00000008429	nonsig	Soma	0.0160858178795996
ENSMUSG00000008435	nonsig	Soma	-0.288565352875563
ENSMUSG00000008450	nonsig	Soma	0.226627705666371
ENSMUSG00000008475	nonsig	Soma	-0.155287933433342
ENSMUSG00000008489	nonsig	Soma	-0.37526167880369
ENSMUSG00000008496	nonsig	Soma	0.375473286142758
ENSMUSG00000008575	nonsig	Soma	-0.490693367726992
ENSMUSG00000008604	nonsig	Soma	-0.0227621913354541
ENSMUSG00000008668	nonsig	Soma	0.251156892729833
ENSMUSG00000008682	nonsig	Soma	-0.102702946329413
ENSMUSG00000008683	nonsig	Soma	0.0502914831211701
ENSMUSG00000008690	nonsig	Soma	0.26464633710298
ENSMUSG00000008730	nonsig	Soma	0.349081612664363
ENSMUSG00000008763	nonsig	Soma	-0.282555292109541
ENSMUSG00000008822	nonsig	Soma	0.207766042392319
ENSMUSG00000008855	nonsig	Soma	0.239244186385258
ENSMUSG00000008859	nonsig	Soma	-0.177931339200974
ENSMUSG00000008892	nonsig	Soma	-0.132024788921871
ENSMUSG00000008958	nonsig	Soma	0.075276305875041
ENSMUSG00000008976	nonsig	Soma	1.61210222125812
ENSMUSG00000008999	nonsig	Soma	-0.931251639803963
ENSMUSG00000009013	nonsig	Soma	-0.138839651862617
ENSMUSG00000009030	nonsig	Soma	-0.237185320079068
ENSMUSG00000009035	nonsig	Soma	-0.115129891047233
ENSMUSG00000009073	NA	Soma	0.08645458261115
ENSMUSG00000009076	nonsig	Soma	-0.23632475440336
ENSMUSG00000009079	nonsig	Soma	-0.0503212566993792
ENSMUSG00000009090	nonsig	Soma	-0.0325449525919376
ENSMUSG00000009097	nonsig	Soma	0.25471417360001
ENSMUSG00000009112	nonsig	Soma	0.290316354517026
ENSMUSG00000009207	nonsig	Soma	-0.246251046963006
ENSMUSG00000009216	nonsig	Soma	0.624931060759636
ENSMUSG00000009291	nonsig	Soma	-0.377856013505569
ENSMUSG00000009292	NA	Soma	2.31111151197993
ENSMUSG00000009293	nonsig	Soma	0.239633789866548
ENSMUSG00000009394	nonsig	Soma	-0.0702520807435498
ENSMUSG00000009406	moreloc	Soma	0.252740381711188
ENSMUSG00000009418	nonsig	Soma	0.0403780675604848
ENSMUSG00000009470	nonsig	Soma	0.176431670355606
ENSMUSG00000009535	nonsig	Soma	0.272308036344223
ENSMUSG00000009549	nonsig	Soma	0.145201549696203
ENSMUSG00000009555	nonsig	Soma	0.0113874974866427
ENSMUSG00000009563	nonsig	Soma	-0.175913366809523
ENSMUSG00000009566	nonsig	Soma	0.0464390126375883
ENSMUSG00000009569	nonsig	Soma	0.171276481403239
ENSMUSG00000009575	nonsig	Soma	-0.033137658922915
ENSMUSG00000009585	nonsig	Soma	-0.105084681512746
ENSMUSG00000009614	nonsig	Soma	0.359767253517139
ENSMUSG00000009621	nonsig	Soma	-0.376727432391721
ENSMUSG00000009630	nonsig	Soma	0.274371778945959
ENSMUSG00000009640	nonsig	Soma	-0.167856664347197
ENSMUSG00000009647	nonsig	Soma	0.346512125820143
ENSMUSG00000009681	NA	Soma	-0.0756816153190223
ENSMUSG00000009687	nonsig	Soma	-0.256782183792165
ENSMUSG00000009731	nonsig	Soma	-0.437830736088057
ENSMUSG00000009733	nonsig	Soma	0.066442566030962
ENSMUSG00000009739	NA	Soma	0.0203015204220877
ENSMUSG00000009741	nonsig	Soma	-0.0279186022150084
ENSMUSG00000009828	nonsig	Soma	0.476328927028046
ENSMUSG00000009863	nonsig	Soma	0.170173931879214
ENSMUSG00000009894	nonsig	Soma	-0.190915478843863
ENSMUSG00000009905	nonsig	Soma	0.526429308486266
ENSMUSG00000009907	nonsig	Soma	0.191201755929293
ENSMUSG00000009927	nonsig	Soma	0.250251859615562
ENSMUSG00000009995	nonsig	Soma	-0.0494315969017861
ENSMUSG00000010025	nonsig	Soma	0.246516690162815
ENSMUSG00000010045	nonsig	Soma	-0.216951086943251
ENSMUSG00000010047	nonsig	Soma	-0.883087288678328
ENSMUSG00000010054	nonsig	Soma	0.0856562232178813
ENSMUSG00000010057	nonsig	Soma	-0.0332397004932085
ENSMUSG00000010066	nonsig	Soma	-0.371194471351657
ENSMUSG00000010067	nonsig	Soma	-1.31364914290148
ENSMUSG00000010095	nonsig	Soma	0.110369499423893
ENSMUSG00000010097	nonsig	Soma	-0.0207033559861034
ENSMUSG00000010110	nonsig	Soma	-0.0664938774681015
ENSMUSG00000010154	nonsig	Soma	0.299532663293942
ENSMUSG00000010205	nonsig	Soma	-0.00608193434386046
ENSMUSG00000010277	nonsig	Soma	-0.00523341159290338
ENSMUSG00000010290	nonsig	Soma	0.135953862595196
ENSMUSG00000010307	nonsig	Soma	0.740116404208064
ENSMUSG00000010358	nonsig	Soma	0.0497913852007975
ENSMUSG00000010376	nonsig	Soma	-0.0331336256341182
ENSMUSG00000010392	nonsig	Soma	0.0572939796387161
ENSMUSG00000010406	nonsig	Soma	0.108834649687809
ENSMUSG00000010453	nonsig	Soma	-0.0311828752590429
ENSMUSG00000010461	nonsig	Soma	-0.186035943341873
ENSMUSG00000010476	nonsig	Soma	0.00598805420454341
ENSMUSG00000010505	nonsig	Soma	0.486539744270478
ENSMUSG00000010517	nonsig	Soma	0.10349541821915
ENSMUSG00000010554	nonsig	Soma	0.653402924879831
ENSMUSG00000010608	nonsig	Soma	-0.049393165341343
ENSMUSG00000010609	nonsig	Soma	0.051464941553019
ENSMUSG00000010663	nonsig	Soma	-0.690544066315765
ENSMUSG00000010721	nonsig	Soma	-0.462881961961132
ENSMUSG00000010751	nonsig	Soma	-0.363941534110132
ENSMUSG00000010755	nonsig	Soma	-0.0140197347849403
ENSMUSG00000010796	nonsig	Soma	0.142907415055945
ENSMUSG00000010825	NA	Soma	-0.143563139937765
ENSMUSG00000010830	nonsig	Soma	-0.450384273140278
ENSMUSG00000010911	nonsig	Soma	-0.0637702709271094
ENSMUSG00000010914	nonsig	Soma	-0.135965160159782
ENSMUSG00000010936	nonsig	Soma	-0.356683375709125
ENSMUSG00000011096	nonsig	Soma	-0.0116884554835932
ENSMUSG00000011114	nonsig	Soma	0.160526353440817
ENSMUSG00000011158	moreloc	Soma	-0.0224687056346543
ENSMUSG00000011179	nonsig	Soma	-0.0915839417559948
ENSMUSG00000011254	nonsig	Soma	-0.0649162032576179
ENSMUSG00000011256	nonsig	Soma	-1.15429977851159
ENSMUSG00000011257	nonsig	Soma	0.282235988982121
ENSMUSG00000011306	nonsig	Soma	0.05949401663321
ENSMUSG00000011427	nonsig	Soma	0.449377992433566
ENSMUSG00000011589	nonsig	Soma	0.281822556351151
ENSMUSG00000011751	nonsig	Soma	0.492040110875917
ENSMUSG00000011752	nonsig	Soma	-0.137447959959966
ENSMUSG00000011831	nonsig	Soma	0.00199675049007671
ENSMUSG00000011832	nonsig	Soma	-0.192269442743346
ENSMUSG00000011837	nonsig	Soma	-0.158403125679631
ENSMUSG00000011877	nonsig	Soma	-0.0697686943668465
ENSMUSG00000011884	nonsig	Soma	0.109268267851612
ENSMUSG00000011958	nonsig	Soma	0.0659036560989613
ENSMUSG00000011960	nonsig	Soma	0.20210000920617
ENSMUSG00000012017	nonsig	Soma	-0.847871132663871
ENSMUSG00000012076	NA	Soma	0.338356487770272
ENSMUSG00000012114	nonsig	Soma	-0.123904915076115
ENSMUSG00000012117	nonsig	Soma	-0.157053700251979
ENSMUSG00000012126	nonsig	Soma	0.218603677437508
ENSMUSG00000012296	nonsig	Soma	0.0929645240079165
ENSMUSG00000012405	nonsig	Soma	0.164510227000635
ENSMUSG00000012422	nonsig	Soma	0.111923836718826
ENSMUSG00000012429	nonsig	Soma	0.622502349810221
ENSMUSG00000012483	nonsig	Soma	0.453994160205937
ENSMUSG00000012519	nonsig	Soma	-0.864040807870046
ENSMUSG00000012520	nonsig	Soma	0.0236683705776294
ENSMUSG00000012535	nonsig	Soma	0.150708591226118
ENSMUSG00000012609	nonsig	Soma	0.204015857679512
ENSMUSG00000012640	nonsig	Soma	-0.0575326350309908
ENSMUSG00000012848	nonsig	Soma	0.219155301807328
ENSMUSG00000013033	NA	Soma	-0.410063180915022
ENSMUSG00000013089	nonsig	Soma	-0.131482810003058
ENSMUSG00000013150	nonsig	Soma	0.0328583492829824
ENSMUSG00000013155	nonsig	Soma	0.385751958902823
ENSMUSG00000013160	nonsig	Soma	-0.242679938625861
ENSMUSG00000013236	nonsig	Soma	-0.0900457892362202
ENSMUSG00000013275	nonsig	Soma	-0.047354741408643
ENSMUSG00000013367	nonsig	Soma	0.533308251738215
ENSMUSG00000013419	nonsig	Soma	-0.131506052047103
ENSMUSG00000013465	nonsig	Soma	-0.198145491505412
ENSMUSG00000013495	nonsig	Soma	-0.92609617450446
ENSMUSG00000013523	NA	Soma	0.0732170453240756
ENSMUSG00000013539	nonsig	Soma	0.643954793884302
ENSMUSG00000013593	nonsig	Soma	0.0366062643614071
ENSMUSG00000013622	nonsig	Soma	-1.00550133274087
ENSMUSG00000013629	nonsig	Soma	0.00170238047974231
ENSMUSG00000013646	nonsig	Soma	0.151567180844375
ENSMUSG00000013662	nonsig	Soma	0.265525033757092
ENSMUSG00000013663	nonsig	Soma	0.108541935116375
ENSMUSG00000013698	nonsig	Soma	-0.0955333730889403
ENSMUSG00000013701	nonsig	Soma	-0.208775157349446
ENSMUSG00000013736	nonsig	Soma	0.275453963655888
ENSMUSG00000013787	nonsig	Soma	-0.182768934672937
ENSMUSG00000013822	nonsig	Soma	-0.315763375410185
ENSMUSG00000013833	nonsig	Soma	-0.133518583866539
ENSMUSG00000013858	nonsig	Soma	-0.357784728183597
ENSMUSG00000013878	nonsig	Soma	0.292177070927855
ENSMUSG00000013921	nonsig	Soma	0.105242637689142
ENSMUSG00000013973	nonsig	Soma	-0.0795373878924586
ENSMUSG00000013997	nonsig	Soma	-0.604564356172682
ENSMUSG00000014039	nonsig	Soma	-0.485686613172991
ENSMUSG00000014074	nonsig	Soma	0.149061604134119
ENSMUSG00000014075	nonsig	Soma	0.19256590126815
ENSMUSG00000014077	nonsig	Soma	-0.0513351833225759
ENSMUSG00000014177	nonsig	Soma	0.00613898273968612
ENSMUSG00000014195	nonsig	Soma	0.439161983875986
ENSMUSG00000014226	nonsig	Soma	0.0427934401426485
ENSMUSG00000014232	nonsig	Soma	0.131915246450889
ENSMUSG00000014245	nonsig	Soma	-0.571015313131546
ENSMUSG00000014294	nonsig	Soma	0.269916401759987
ENSMUSG00000014303	nonsig	Soma	-0.265365118093686
ENSMUSG00000014313	nonsig	Soma	0.133440792032853
ENSMUSG00000014349	nonsig	Soma	-0.0684861461419362
ENSMUSG00000014353	nonsig	Soma	-0.332506838307045
ENSMUSG00000014355	nonsig	Soma	0.192610798709317
ENSMUSG00000014402	nonsig	Soma	0.0380565062494913
ENSMUSG00000014418	nonsig	Soma	0.251550980683947
ENSMUSG00000014426	nonsig	Soma	0.571547705386298
ENSMUSG00000014444	nonsig	Soma	-0.362021771640401
ENSMUSG00000014470	nonsig	Soma	-0.256214117340002
ENSMUSG00000014496	nonsig	Soma	-0.441514178763325
ENSMUSG00000014498	nonsig	Soma	-0.0549439783850348
ENSMUSG00000014504	nonsig	Soma	0.211543201672258
ENSMUSG00000014547	nonsig	Soma	-0.401303106896103
ENSMUSG00000014550	nonsig	Soma	-0.0648220683518908
ENSMUSG00000014551	nonsig	Soma	-0.107249433255464
ENSMUSG00000014554	nonsig	Soma	0.8027933525097
ENSMUSG00000014592	nonsig	Soma	0.689837916368942
ENSMUSG00000014601	nonsig	Soma	-0.120545810395837
ENSMUSG00000014602	nonsig	Soma	0.140345257421078
ENSMUSG00000014606	nonsig	Soma	-0.131480223483356
ENSMUSG00000014668	nonsig	Soma	0.0220818501162324
ENSMUSG00000014748	nonsig	Soma	-0.262052888892216
ENSMUSG00000014763	nonsig	Soma	0.301997571787121
ENSMUSG00000014767	nonsig	Soma	0.462794706026145
ENSMUSG00000014769	nonsig	Soma	0.0776510255132381
ENSMUSG00000014771	nonsig	Soma	0.227678208640436
ENSMUSG00000014776	nonsig	Soma	0.0201891493151461
ENSMUSG00000014778	nonsig	Soma	0.168488773355873
ENSMUSG00000014786	nonsig	Soma	0.00163117381775145
ENSMUSG00000014837	nonsig	Soma	-0.217941513822648
ENSMUSG00000014846	nonsig	Soma	-0.695163126785929
ENSMUSG00000014850	nonsig	Soma	0.616028052877564
ENSMUSG00000014856	nonsig	Soma	-0.00916771729559322
ENSMUSG00000014859	nonsig	Soma	0.0588486974315392
ENSMUSG00000014867	nonsig	Soma	-0.300444929924801
ENSMUSG00000014873	nonsig	Soma	0.0317648804816843
ENSMUSG00000014905	nonsig	Soma	-0.147231785986951
ENSMUSG00000014907	nonsig	Soma	0.284945171516776
ENSMUSG00000014932	nonsig	Soma	-0.106423633993551
ENSMUSG00000014956	nonsig	Soma	-0.120561075150372
ENSMUSG00000014959	nonsig	Soma	-0.0891289450627592
ENSMUSG00000014980	nonsig	Soma	-0.00310842671614386
ENSMUSG00000015002	nonsig	Soma	-0.0524724151824786
ENSMUSG00000015013	nonsig	Soma	0.0288165626801726
ENSMUSG00000015016	nonsig	Soma	0.24577419052836
ENSMUSG00000015023	nonsig	Soma	0.302424143078678
ENSMUSG00000015027	nonsig	Soma	-0.596384798523281
ENSMUSG00000015053	nonsig	Soma	0.984087016027173
ENSMUSG00000015087	nonsig	Soma	-0.0603034284566027
ENSMUSG00000015090	nonsig	Soma	-0.275911418135447
ENSMUSG00000015092	nonsig	Soma	0.199711042700074
ENSMUSG00000015094	nonsig	Soma	-0.334292829730134
ENSMUSG00000015095	nonsig	Soma	-0.180814685426744
ENSMUSG00000015120	nonsig	Soma	0.070714748422962
ENSMUSG00000015126	nonsig	Soma	-0.0407697566278
ENSMUSG00000015127	nonsig	Soma	0.25890308374955
ENSMUSG00000015133	nonsig	Soma	1.13134772101907
ENSMUSG00000015143	nonsig	Soma	0.123261364703792
ENSMUSG00000015149	nonsig	Soma	-0.232196578221627
ENSMUSG00000015165	nonsig	Soma	0.0787747184331427
ENSMUSG00000015176	nonsig	Soma	0.083306472628212
ENSMUSG00000015189	nonsig	Soma	0.0614477245705832
ENSMUSG00000015214	nonsig	Soma	0.395902846143741
ENSMUSG00000015217	nonsig	Soma	0.411951767266489
ENSMUSG00000015222	nonsig	Soma	0.118957873204297
ENSMUSG00000015243	nonsig	Soma	-0.252433031942204
ENSMUSG00000015247	nonsig	Soma	-0.44057751322495
ENSMUSG00000015289	nonsig	Soma	-0.0430823306492176
ENSMUSG00000015290	nonsig	Soma	0.0837457217210449
ENSMUSG00000015291	moreloc	Soma	0.947330998875361
ENSMUSG00000015305	nonsig	Soma	0.0994693088474345
ENSMUSG00000015335	nonsig	Soma	-0.476261915801251
ENSMUSG00000015341	nonsig	Soma	0.172805605748228
ENSMUSG00000015357	nonsig	Soma	0.376253005948392
ENSMUSG00000015363	nonsig	Soma	-0.193951455976034
ENSMUSG00000015377	nonsig	Soma	0.191213793583643
ENSMUSG00000015461	nonsig	Soma	-0.208243605735066
ENSMUSG00000015474	nonsig	Soma	-0.366139900315096
ENSMUSG00000015478	nonsig	Soma	-0.335414840886862
ENSMUSG00000015484	nonsig	Soma	-0.268615663136337
ENSMUSG00000015488	nonsig	Soma	0.972613767674333
ENSMUSG00000015501	nonsig	Soma	-0.0176549314349283
ENSMUSG00000015522	nonsig	Soma	-0.493822357480425
ENSMUSG00000015536	nonsig	Soma	-0.115775855015295
ENSMUSG00000015542	nonsig	Soma	0.166276429474054
ENSMUSG00000015568	nonsig	Soma	-0.871675853253092
ENSMUSG00000015575	nonsig	Soma	-0.0132696570087327
ENSMUSG00000015579	nonsig	Soma	-0.381576615493483
ENSMUSG00000015597	nonsig	Soma	-0.0234991605326732
ENSMUSG00000015599	nonsig	Soma	0.361934690246502
ENSMUSG00000015605	nonsig	Soma	0.137899441473723
ENSMUSG00000015647	nonsig	Soma	0.0386168937719392
ENSMUSG00000015656	nonsig	Soma	-0.010795412740664
ENSMUSG00000015668	nonsig	Soma	-0.168061538906739
ENSMUSG00000015671	nonsig	Soma	-0.202423745844913
ENSMUSG00000015672	nonsig	Soma	-0.262216552702951
ENSMUSG00000015697	nonsig	Soma	0.182514005895363
ENSMUSG00000015711	nonsig	Soma	-0.399674396353352
ENSMUSG00000015714	nonsig	Soma	-0.498143279944491
ENSMUSG00000015733	nonsig	Soma	-0.0749823934565966
ENSMUSG00000015745	nonsig	Soma	-0.0724854771227517
ENSMUSG00000015747	nonsig	Soma	-0.261516965127946
ENSMUSG00000015748	nonsig	Soma	0.465441170575153
ENSMUSG00000015749	nonsig	Soma	0.394640324517439
ENSMUSG00000015750	nonsig	Soma	-0.265388199671129
ENSMUSG00000015755	nonsig	Soma	-0.0514954732727555
ENSMUSG00000015757	nonsig	Soma	0.434742697734967
ENSMUSG00000015759	nonsig	Soma	-0.183609093033319
ENSMUSG00000015776	nonsig	Soma	-0.100791868493123
ENSMUSG00000015790	nonsig	Soma	-0.0236545478201735
ENSMUSG00000015804	nonsig	Soma	0.116678858016245
ENSMUSG00000015806	nonsig	Soma	-0.0855059036258605
ENSMUSG00000015837	nonsig	Soma	0.314950106152149
ENSMUSG00000015839	nonsig	Soma	-0.287030772980105
ENSMUSG00000015846	nonsig	Soma	0.177563233851513
ENSMUSG00000015869	nonsig	Soma	0.229462920747594
ENSMUSG00000015882	nonsig	Soma	-0.325679429249089
ENSMUSG00000015889	nonsig	Soma	-0.0318383002120864
ENSMUSG00000015932	nonsig	Soma	-0.101776095855095
ENSMUSG00000015937	nonsig	Soma	-0.0735501998073275
ENSMUSG00000015943	nonsig	Soma	-0.153339304173582
ENSMUSG00000015944	NA	Soma	-0.180714942126215
ENSMUSG00000015957	nonsig	Soma	0.0967419461465503
ENSMUSG00000015961	nonsig	Soma	-0.175123452922104
ENSMUSG00000015971	nonsig	Soma	0.183968606130872
ENSMUSG00000015980	nonsig	Soma	0.303020171931425
ENSMUSG00000015981	nonsig	Soma	-0.438527602138761
ENSMUSG00000015994	nonsig	Soma	0.266731955919368
ENSMUSG00000016018	nonsig	Soma	0.124911874049881
ENSMUSG00000016181	nonsig	Soma	0.292573939409698
ENSMUSG00000016200	moreloc	Soma	-0.0891811998604981
ENSMUSG00000016239	nonsig	Soma	0.290001692189435
ENSMUSG00000016252	nonsig	Soma	0.125549822999165
ENSMUSG00000016253	nonsig	Soma	0.570128599668154
ENSMUSG00000016256	nonsig	Soma	-0.434954453565004
ENSMUSG00000016257	nonsig	Soma	-0.00643990257401793
ENSMUSG00000016262	nonsig	Soma	0.460391969873242
ENSMUSG00000016308	nonsig	Soma	-0.300348815275073
ENSMUSG00000016319	nonsig	Soma	0.211719861293234
ENSMUSG00000016344	nonsig	Soma	-0.14884393145975
ENSMUSG00000016346	NA	Soma	-0.365914469692187
ENSMUSG00000016349	nonsig	Soma	0.050235432229456
ENSMUSG00000016382	nonsig	Soma	-0.14775063824737
ENSMUSG00000016386	nonsig	Soma	0.0332482762940185
ENSMUSG00000016409	nonsig	Soma	-0.26844070102366
ENSMUSG00000016427	nonsig	Soma	0.268763792946105
ENSMUSG00000016477	nonsig	Soma	0.0501915780071833
ENSMUSG00000016481	nonsig	Soma	0.0764920446224133
ENSMUSG00000016487	nonsig	Soma	0.26580475511612
ENSMUSG00000016495	nonsig	Soma	-0.116231437736521
ENSMUSG00000016496	nonsig	Soma	-0.132015330472131
ENSMUSG00000016503	nonsig	Soma	-0.0410838828919792
ENSMUSG00000016510	nonsig	Soma	-0.053036588785718
ENSMUSG00000016520	nonsig	Soma	0.150081831016183
ENSMUSG00000016526	nonsig	Soma	0.152178165187052
ENSMUSG00000016528	nonsig	Soma	0.0426310929693681
ENSMUSG00000016534	nonsig	Soma	-0.232678913363375
ENSMUSG00000016541	nonsig	Soma	0.0738189401618452
ENSMUSG00000016552	nonsig	Soma	-0.221451600741861
ENSMUSG00000016554	nonsig	Soma	0.12770105013885
ENSMUSG00000016559	nonsig	Soma	0.209977491933151
ENSMUSG00000016619	nonsig	Soma	0.0913792730222548
ENSMUSG00000016624	nonsig	Soma	0.238781306231671
ENSMUSG00000016637	NA	Soma	-0.0755709752312917
ENSMUSG00000016664	nonsig	Soma	-0.156902988017883
ENSMUSG00000016757	nonsig	Soma	0.0764134915489252
ENSMUSG00000016831	nonsig	Soma	0.222610925399297
ENSMUSG00000016833	nonsig	Soma	-0.0516194957647775
ENSMUSG00000016921	nonsig	Soma	0.0576225977753617
ENSMUSG00000016933	nonsig	Soma	-0.137041415353018
ENSMUSG00000016940	nonsig	Soma	0.00768108608228957
ENSMUSG00000016946	nonsig	Soma	-0.290332864535994
ENSMUSG00000016984	nonsig	Soma	0.319744556963255
ENSMUSG00000016995	nonsig	Soma	0.785935684629401
ENSMUSG00000017057	nonsig	Soma	-0.864547658437365
ENSMUSG00000017119	nonsig	Soma	0.330760762357841
ENSMUSG00000017132	nonsig	Soma	-0.619286847755333
ENSMUSG00000017144	nonsig	Soma	0.139984288236133
ENSMUSG00000017146	nonsig	Soma	1.17196812190447
ENSMUSG00000017167	nonsig	Soma	-0.271301966778129
ENSMUSG00000017176	nonsig	Soma	-0.228398091256703
ENSMUSG00000017188	nonsig	Soma	-0.254244109021507
ENSMUSG00000017210	nonsig	Soma	-0.050714969759308
ENSMUSG00000017221	nonsig	Soma	-0.156720237517978
ENSMUSG00000017264	nonsig	Soma	0.0373142795327777
ENSMUSG00000017286	nonsig	Soma	0.0927925362162933
ENSMUSG00000017288	nonsig	Soma	-0.080458934614602
ENSMUSG00000017291	nonsig	Soma	-0.115763864431326
ENSMUSG00000017299	nonsig	Soma	-0.0796026023388894
ENSMUSG00000017307	nonsig	Soma	0.112411637237783
ENSMUSG00000017314	nonsig	Soma	0.299157584146718
ENSMUSG00000017376	nonsig	Soma	-0.00732387020437228
ENSMUSG00000017386	nonsig	Soma	-0.49891929043027
ENSMUSG00000017390	nonsig	Soma	-0.634721173871249
ENSMUSG00000017400	nonsig	Soma	-0.391407355654653
ENSMUSG00000017404	nonsig	Soma	0.16068800684588
ENSMUSG00000017405	nonsig	Soma	-0.838249104186282
ENSMUSG00000017418	nonsig	Soma	-0.0827147708244895
ENSMUSG00000017421	nonsig	Soma	0.261483245168927
ENSMUSG00000017428	nonsig	Soma	0.0223278402680311
ENSMUSG00000017466	nonsig	Soma	-0.484645524596601
ENSMUSG00000017478	nonsig	Soma	0.173576567860086
ENSMUSG00000017485	nonsig	Soma	0.171855883604473
ENSMUSG00000017493	nonsig	Soma	-0.521486739650359
ENSMUSG00000017548	nonsig	Soma	0.0132886566099537
ENSMUSG00000017550	nonsig	Soma	0.877971882376287
ENSMUSG00000017561	nonsig	Soma	0.0548019658079141
ENSMUSG00000017615	nonsig	Soma	0.295550729262046
ENSMUSG00000017631	nonsig	Soma	-0.408293403392713
ENSMUSG00000017639	nonsig	Soma	0.0962629577679958
ENSMUSG00000017664	nonsig	Soma	-0.0574407516872865
ENSMUSG00000017667	nonsig	Soma	0.050724533173615
ENSMUSG00000017670	nonsig	Soma	0.762597498042221
ENSMUSG00000017677	moreloc	Soma	-0.531943994512459
ENSMUSG00000017679	nonsig	Soma	-0.076542963743689
ENSMUSG00000017686	nonsig	Soma	-0.0132693221002816
ENSMUSG00000017707	nonsig	Soma	0.240544092988206
ENSMUSG00000017715	nonsig	Soma	0.0653062152575394
ENSMUSG00000017721	nonsig	Soma	-0.634962747163584
ENSMUSG00000017724	nonsig	Soma	-0.310015488751412
ENSMUSG00000017734	nonsig	Soma	-0.127934729167347
ENSMUSG00000017740	nonsig	Soma	-0.266504339743004
ENSMUSG00000017747	nonsig	Soma	-0.355418912576894
ENSMUSG00000017756	NA	Soma	0.425701693101934
ENSMUSG00000017760	nonsig	Soma	-0.284390632289318
ENSMUSG00000017764	nonsig	Soma	-0.0570012494296356
ENSMUSG00000017765	nonsig	Soma	0.0684363043181765
ENSMUSG00000017774	nonsig	Soma	-0.233589474645963
ENSMUSG00000017776	nonsig	Soma	-0.159725073773881
ENSMUSG00000017778	nonsig	Soma	-0.0338166305640516
ENSMUSG00000017781	nonsig	Soma	0.103776883438013
ENSMUSG00000017801	nonsig	Soma	-0.17537671487014
ENSMUSG00000017802	nonsig	Soma	-0.196859347435277
ENSMUSG00000017831	nonsig	Soma	0.172636827472205
ENSMUSG00000017837	nonsig	Soma	0.00110631071343464
ENSMUSG00000017843	nonsig	Soma	0.378865619091485
ENSMUSG00000017858	nonsig	Soma	0.264839619466819
ENSMUSG00000017929	nonsig	Soma	-0.382430062334074
ENSMUSG00000017943	nonsig	Soma	0.0597876491062619
ENSMUSG00000017969	nonsig	Soma	-0.267960693941826
ENSMUSG00000017999	nonsig	Soma	0.113312548829303
ENSMUSG00000018001	nonsig	Soma	0.284545373278562
ENSMUSG00000018040	nonsig	Soma	-0.0744507709277304
ENSMUSG00000018042	NA	Soma	-0.181200085958773
ENSMUSG00000018068	nonsig	Soma	-0.0157647518343905
ENSMUSG00000018076	NA	Soma	0.680190854430784
ENSMUSG00000018102	nonsig	Soma	1.21891182909576
ENSMUSG00000018143	NA	Soma	-0.0577589556039586
ENSMUSG00000018160	nonsig	Soma	-0.0845705968394409
ENSMUSG00000018166	nonsig	Soma	0.727846095265887
ENSMUSG00000018167	nonsig	Soma	-0.275351627943357
ENSMUSG00000018171	moreloc	Soma	-0.381052021855471
ENSMUSG00000018189	moreloc	Soma	-0.084967642968728
ENSMUSG00000018196	nonsig	Soma	0.189640836797057
ENSMUSG00000018199	nonsig	Soma	-0.0975616202773442
ENSMUSG00000018209	nonsig	Soma	0.238987614522936
ENSMUSG00000018217	moreloc	Soma	0.260222145139521
ENSMUSG00000018239	nonsig	Soma	0.345021139788705
ENSMUSG00000018286	nonsig	Soma	0.0430275563158548
ENSMUSG00000018287	nonsig	Soma	0.546515535052501
ENSMUSG00000018293	nonsig	Soma	-0.462570587486134
ENSMUSG00000018322	nonsig	Soma	0.0945913320555134
ENSMUSG00000018326	nonsig	Soma	-0.00725498974417741
ENSMUSG00000018334	nonsig	Soma	0.494206152200021
ENSMUSG00000018340	nonsig	Soma	-0.665150332377182
ENSMUSG00000018347	nonsig	Soma	0.00448854755666564
ENSMUSG00000018362	nonsig	Soma	0.213146712881041
ENSMUSG00000018363	nonsig	Soma	0.13723395073491
ENSMUSG00000018372	nonsig	Soma	0.223993415202558
ENSMUSG00000018377	nonsig	Soma	0.140163001657364
ENSMUSG00000018378	nonsig	Soma	0.193742289873906
ENSMUSG00000018379	nonsig	Soma	0.194748573527356
ENSMUSG00000018395	nonsig	Soma	-0.221977175117427
ENSMUSG00000018398	nonsig	Soma	-0.253490691158873
ENSMUSG00000018401	nonsig	Soma	0.198144263291995
ENSMUSG00000018405	nonsig	Soma	0.218215756045868
ENSMUSG00000018411	nonsig	Soma	-0.548662985404451
ENSMUSG00000018412	nonsig	Soma	-0.0176531257465012
ENSMUSG00000018415	nonsig	Soma	0.468141969809986
ENSMUSG00000018417	nonsig	Soma	-0.182896514467579
ENSMUSG00000018425	nonsig	Soma	0.0719982255995474
ENSMUSG00000018427	nonsig	Soma	0.147098894985451
ENSMUSG00000018428	nonsig	Soma	-0.0650854242709843
ENSMUSG00000018433	nonsig	Soma	0.101044780182563
ENSMUSG00000018442	nonsig	Soma	-0.193765144917003
ENSMUSG00000018446	nonsig	Soma	0.186733946556137
ENSMUSG00000018449	nonsig	Soma	-0.361865186027777
ENSMUSG00000018451	nonsig	Soma	-0.0915981466906052
ENSMUSG00000018474	nonsig	Soma	-0.0868820173514054
ENSMUSG00000018476	nonsig	Soma	-0.0379557780874773
ENSMUSG00000018481	nonsig	Soma	0.0423125481342323
ENSMUSG00000018501	nonsig	Soma	0.0727161106433667
ENSMUSG00000018507	nonsig	Soma	-0.160242042458861
ENSMUSG00000018509	nonsig	Soma	0.315636282934689
ENSMUSG00000018537	nonsig	Soma	-0.430682789840726
ENSMUSG00000018541	nonsig	Soma	-0.0958274830050539
ENSMUSG00000018547	nonsig	Soma	-0.523532812288971
ENSMUSG00000018548	nonsig	Soma	0.530736288107676
ENSMUSG00000018559	nonsig	Soma	0.0205214894692247
ENSMUSG00000018565	nonsig	Soma	0.71984520187748
ENSMUSG00000018567	nonsig	Soma	-0.0835916887587174
ENSMUSG00000018572	nonsig	Soma	-0.0547350234402063
ENSMUSG00000018574	nonsig	Soma	0.2358207680489
ENSMUSG00000018583	nonsig	Soma	0.466079975104345
ENSMUSG00000018585	nonsig	Soma	0.126841836370672
ENSMUSG00000018593	nonsig	Soma	-1.89399122351826
ENSMUSG00000018599	nonsig	Soma	-0.660273940032047
ENSMUSG00000018651	nonsig	Soma	0.0369103451605785
ENSMUSG00000018661	nonsig	Soma	-0.074289977965273
ENSMUSG00000018666	nonsig	Soma	8.16012554591653e-05
ENSMUSG00000018669	nonsig	Soma	-0.236581400386346
ENSMUSG00000018672	nonsig	Soma	0.165475071812776
ENSMUSG00000018677	nonsig	Soma	0.185859130328315
ENSMUSG00000018678	nonsig	Soma	-0.0149509554206563
ENSMUSG00000018697	nonsig	Soma	0.213995569117977
ENSMUSG00000018698	nonsig	Soma	1.22226431218436
ENSMUSG00000018707	nonsig	Soma	-0.0625882077358095
ENSMUSG00000018733	nonsig	Soma	0.0484117632001566
ENSMUSG00000018736	nonsig	Soma	0.222094187469235
ENSMUSG00000018750	NA	Soma	0.256278533388989
ENSMUSG00000018761	nonsig	Soma	-0.363864435691348
ENSMUSG00000018765	nonsig	Soma	-0.11703378869056
ENSMUSG00000018770	nonsig	Soma	0.0618109092340653
ENSMUSG00000018796	nonsig	Soma	-0.0949691770763173
ENSMUSG00000018819	nonsig	Soma	-0.531760243274797
ENSMUSG00000018820	nonsig	Soma	-0.0853585389536055
ENSMUSG00000018841	nonsig	Soma	0.345548067128606
ENSMUSG00000018846	nonsig	Soma	-0.156982938000194
ENSMUSG00000018848	nonsig	Soma	0.1157470643444
ENSMUSG00000018849	nonsig	Soma	0.34706155992727
ENSMUSG00000018858	nonsig	Soma	-0.13461363834668
ENSMUSG00000018861	nonsig	Soma	0.0942310128936587
ENSMUSG00000018865	nonsig	Soma	-0.0867933036045097
ENSMUSG00000018882	nonsig	Soma	-0.1463882153972
ENSMUSG00000018899	nonsig	Soma	0.180797412703591
ENSMUSG00000018900	nonsig	Soma	0.0179185647250866
ENSMUSG00000018906	nonsig	Soma	-0.348482118166019
ENSMUSG00000018909	nonsig	Soma	-0.213914186390954
ENSMUSG00000018921	nonsig	Soma	0.322942045743487
ENSMUSG00000018923	nonsig	Soma	0.122893084410461
ENSMUSG00000018931	nonsig	Soma	-0.104023855101566
ENSMUSG00000018932	nonsig	Soma	-0.12560742628131
ENSMUSG00000018965	nonsig	Soma	-0.253914508279773
ENSMUSG00000018974	nonsig	Soma	0.568744633846395
ENSMUSG00000018995	nonsig	Soma	0.160275769578304
ENSMUSG00000018999	nonsig	Soma	-0.393145525440844
ENSMUSG00000019027	nonsig	Soma	0.201977321889354
ENSMUSG00000019039	nonsig	Soma	0.133835373309206
ENSMUSG00000019054	nonsig	Soma	-0.0575712473516294
ENSMUSG00000019055	nonsig	Soma	-0.537140028200182
ENSMUSG00000019066	nonsig	Soma	-0.371276268462144
ENSMUSG00000019082	nonsig	Soma	-0.0528132747031248
ENSMUSG00000019087	nonsig	Soma	-0.0617239905119378
ENSMUSG00000019124	nonsig	Soma	-0.790646932575595
ENSMUSG00000019132	nonsig	Soma	0.159060548711582
ENSMUSG00000019139	nonsig	Soma	-0.0499985645712004
ENSMUSG00000019143	nonsig	Soma	-0.254836340766241
ENSMUSG00000019158	nonsig	Soma	-0.0227428442819292
ENSMUSG00000019173	nonsig	Soma	0.0214411877001062
ENSMUSG00000019179	nonsig	Soma	0.223611499719311
ENSMUSG00000019188	nonsig	Soma	-0.409077931652428
ENSMUSG00000019189	nonsig	Soma	-0.207624428789047
ENSMUSG00000019210	nonsig	Soma	-0.223755340517281
ENSMUSG00000019235	nonsig	Soma	0.482028666266576
ENSMUSG00000019254	nonsig	Soma	0.389239904206784
ENSMUSG00000019261	nonsig	Soma	0.0510790265595369
ENSMUSG00000019295	nonsig	Soma	0.0665360149243384
ENSMUSG00000019297	nonsig	Soma	-0.313481091154157
ENSMUSG00000019302	nonsig	Soma	-0.110075497232806
ENSMUSG00000019338	NA	Soma	0.0964321177624724
ENSMUSG00000019362	nonsig	Soma	-0.0924791936364125
ENSMUSG00000019370	nonsig	Soma	-0.435166227573087
ENSMUSG00000019373	nonsig	Soma	0.0882850379696725
ENSMUSG00000019428	nonsig	Soma	-0.109747541341886
ENSMUSG00000019432	nonsig	Soma	0.681231923983628
ENSMUSG00000019433	nonsig	Soma	-0.115670814021736
ENSMUSG00000019437	nonsig	Soma	-0.708612993328743
ENSMUSG00000019461	nonsig	Soma	-0.536719169783795
ENSMUSG00000019467	nonsig	Soma	-0.178899150461188
ENSMUSG00000019470	nonsig	Soma	0.0250507786690494
ENSMUSG00000019471	nonsig	Soma	-0.0227607415536294
ENSMUSG00000019478	nonsig	Soma	0.126862670384049
ENSMUSG00000019487	nonsig	Soma	0.121987613705431
ENSMUSG00000019494	nonsig	Soma	-0.0572765685577808
ENSMUSG00000019505	nonsig	Soma	-0.229458576026944
ENSMUSG00000019518	nonsig	Soma	0.00564447325792426
ENSMUSG00000019528	nonsig	Soma	-0.0102041680609822
ENSMUSG00000019539	nonsig	Soma	-0.363130216754898
ENSMUSG00000019558	nonsig	Soma	-0.0390622786796399
ENSMUSG00000019564	nonsig	Soma	0.219732265589606
ENSMUSG00000019578	nonsig	Soma	-0.231826882183986
ENSMUSG00000019579	nonsig	Soma	-0.303599235954041
ENSMUSG00000019590	nonsig	Soma	-0.0831790942195615
ENSMUSG00000019647	nonsig	Soma	-0.284366257564626
ENSMUSG00000019659	nonsig	Soma	0.0348018236957115
ENSMUSG00000019699	NA	Soma	0.468092144263177
ENSMUSG00000019710	nonsig	Soma	0.0761868799273574
ENSMUSG00000019715	nonsig	Soma	0.0270398451754999
ENSMUSG00000019726	nonsig	Soma	-0.421656339244041
ENSMUSG00000019731	nonsig	Soma	-0.381904472581819
ENSMUSG00000019738	nonsig	Soma	-0.0812903368765793
ENSMUSG00000019763	nonsig	Soma	-0.252164056931558
ENSMUSG00000019768	nonsig	Soma	2.69779911644577
ENSMUSG00000019774	nonsig	Soma	-0.352110573811103
ENSMUSG00000019775	nonsig	Soma	0.583954069331567
ENSMUSG00000019777	nonsig	Soma	-0.104791974104704
ENSMUSG00000019779	nonsig	Soma	-1.05140289888202
ENSMUSG00000019782	nonsig	Soma	-0.0497379733068096
ENSMUSG00000019790	nonsig	Soma	0.116767072326804
ENSMUSG00000019791	nonsig	Soma	-0.510043460739053
ENSMUSG00000019792	nonsig	Soma	0.518285232881499
ENSMUSG00000019794	nonsig	Soma	-0.810554612988699
ENSMUSG00000019795	nonsig	Soma	-0.346922742632031
ENSMUSG00000019796	nonsig	Soma	-0.283357984731726
ENSMUSG00000019797	nonsig	Soma	-0.49031502702656
ENSMUSG00000019802	nonsig	Soma	-0.121725313986974
ENSMUSG00000019804	nonsig	Soma	0.0679192863175453
ENSMUSG00000019806	nonsig	Soma	-0.442848828479443
ENSMUSG00000019808	nonsig	Soma	0.00815336152552596
ENSMUSG00000019809	nonsig	Soma	-0.360919331476952
ENSMUSG00000019810	nonsig	Soma	-0.35818332098699
ENSMUSG00000019813	nonsig	Soma	0.322074986548177
ENSMUSG00000019814	nonsig	Soma	-0.0438924667983438
ENSMUSG00000019818	nonsig	Soma	-0.437108114024888
ENSMUSG00000019820	nonsig	Soma	0.960736557570278
ENSMUSG00000019822	nonsig	Soma	0.465893260115548
ENSMUSG00000019823	nonsig	Soma	-0.173597082082288
ENSMUSG00000019826	nonsig	Soma	-0.100686582220151
ENSMUSG00000019828	nonsig	Soma	-1.22497044094971
ENSMUSG00000019831	nonsig	Soma	-0.215090574542516
ENSMUSG00000019832	nonsig	Soma	-0.49043050402807
ENSMUSG00000019837	nonsig	Soma	-0.0530322526333002
ENSMUSG00000019841	nonsig	Soma	0.341916008864043
ENSMUSG00000019842	nonsig	Soma	0.459188221456832
ENSMUSG00000019843	nonsig	Soma	-0.0356003259389727
ENSMUSG00000019845	nonsig	Soma	0.364573798992583
ENSMUSG00000019846	nonsig	Soma	-0.0653206850069547
ENSMUSG00000019848	nonsig	Soma	-0.641283278830352
ENSMUSG00000019849	nonsig	Soma	-0.159663064474628
ENSMUSG00000019852	nonsig	Soma	0.257404482684667
ENSMUSG00000019853	nonsig	Soma	-0.190282235886184
ENSMUSG00000019854	nonsig	Soma	-0.321556596199568
ENSMUSG00000019857	nonsig	Soma	0.322654445294071
ENSMUSG00000019861	nonsig	Soma	0.992104658534081
ENSMUSG00000019863	nonsig	Soma	-0.208928532125007
ENSMUSG00000019864	nonsig	Soma	-0.14234703152975
ENSMUSG00000019868	nonsig	Soma	-0.142783591016347
ENSMUSG00000019873	nonsig	Soma	0.617815129983609
ENSMUSG00000019877	nonsig	Soma	0.0234404334766242
ENSMUSG00000019878	nonsig	Soma	0.102234477964014
ENSMUSG00000019883	nonsig	Soma	-0.0780403722074297
ENSMUSG00000019891	nonsig	Soma	-0.537880053147615
ENSMUSG00000019894	nonsig	Soma	0.801960899201662
ENSMUSG00000019897	nonsig	Soma	0.0720179770102904
ENSMUSG00000019907	nonsig	Soma	0.0951955747803535
ENSMUSG00000019916	nonsig	Soma	-0.7363591974984
ENSMUSG00000019917	nonsig	Soma	0.0198813960174333
ENSMUSG00000019920	nonsig	Soma	-0.396688851752814
ENSMUSG00000019923	nonsig	Soma	-0.0500648159204854
ENSMUSG00000019927	nonsig	Soma	0.0748191682058436
ENSMUSG00000019942	nonsig	Soma	1.0866601585206
ENSMUSG00000019943	nonsig	Soma	-0.148408974650406
ENSMUSG00000019944	nonsig	Soma	-0.345931711970297
ENSMUSG00000019947	nonsig	Soma	-0.362539167654272
ENSMUSG00000019948	nonsig	Soma	0.298557534159728
ENSMUSG00000019951	nonsig	Soma	0.592148944559935
ENSMUSG00000019952	nonsig	Soma	0.0238003783189291
ENSMUSG00000019960	nonsig	Soma	0.0437474107264841
ENSMUSG00000019961	nonsig	Soma	0.0318202848474426
ENSMUSG00000019969	nonsig	Soma	-0.0777239496265492
ENSMUSG00000019970	moreloc	Soma	-0.0547170173737107
ENSMUSG00000019971	nonsig	Soma	0.36577877689488
ENSMUSG00000019975	nonsig	Soma	-0.0293297224222784
ENSMUSG00000019977	nonsig	Soma	0.351419836369901
ENSMUSG00000019978	nonsig	Soma	0.173615896453298
ENSMUSG00000019979	nonsig	Soma	0.536949166190794
ENSMUSG00000019984	nonsig	Soma	0.112253895077284
ENSMUSG00000019986	nonsig	Soma	0.838305043004213
ENSMUSG00000019988	nonsig	Soma	0.355843232458691
ENSMUSG00000019996	nonsig	Soma	0.135990616560671
ENSMUSG00000019998	nonsig	Soma	-0.0721546712653686
ENSMUSG00000020003	nonsig	Soma	0.413111572792325
ENSMUSG00000020009	nonsig	Soma	-0.145265273835064
ENSMUSG00000020015	nonsig	Soma	-0.0261608711786286
ENSMUSG00000020018	nonsig	Soma	0.202136875648157
ENSMUSG00000020020	nonsig	Soma	1.10613092836435
ENSMUSG00000020021	nonsig	Soma	0.696652462316154
ENSMUSG00000020022	nonsig	Soma	0.472364042669134
ENSMUSG00000020023	nonsig	Soma	-0.0230490585151101
ENSMUSG00000020024	nonsig	Soma	0.221108538970113
ENSMUSG00000020027	nonsig	Soma	-0.408524904961173
ENSMUSG00000020029	nonsig	Soma	-0.108654446365708
ENSMUSG00000020034	nonsig	Soma	0.802975394147982
ENSMUSG00000020038	nonsig	Soma	0.190341014345696
ENSMUSG00000020044	nonsig	Soma	0.337174562437038
ENSMUSG00000020048	nonsig	Soma	-0.466015818956078
ENSMUSG00000020056	nonsig	Soma	0.609086215770011
ENSMUSG00000020063	nonsig	Soma	0.358750799014944
ENSMUSG00000020064	nonsig	Soma	0.395776055325434
ENSMUSG00000020069	nonsig	Soma	0.41535160605868
ENSMUSG00000020070	nonsig	Soma	-0.0670617030989122
ENSMUSG00000020074	nonsig	Soma	0.22832420691734
ENSMUSG00000020075	nonsig	Soma	-0.0823718844511496
ENSMUSG00000020076	nonsig	Soma	0.45930663732971
ENSMUSG00000020078	nonsig	Soma	0.0492402482498443
ENSMUSG00000020079	nonsig	Soma	0.182325277255532
ENSMUSG00000020085	nonsig	Soma	0.0330216849802073
ENSMUSG00000020086	nonsig	Soma	0.0246826293726121
ENSMUSG00000020087	nonsig	Soma	-0.403768867713301
ENSMUSG00000020088	nonsig	Soma	0.0908779371728024
ENSMUSG00000020089	nonsig	Soma	0.218131613711308
ENSMUSG00000020091	NA	Soma	0.0917671739544836
ENSMUSG00000020092	nonsig	Soma	0.330643337084019
ENSMUSG00000020097	moreloc	Soma	-0.300012684510566
ENSMUSG00000020098	nonsig	Soma	-0.416333221739046
ENSMUSG00000020099	nonsig	Soma	-0.209919461380139
ENSMUSG00000020100	nonsig	Soma	-0.290954860665123
ENSMUSG00000020107	nonsig	Soma	0.156671726646826
ENSMUSG00000020108	nonsig	Soma	0.167274808689467
ENSMUSG00000020109	nonsig	Soma	-0.0539815461621551
ENSMUSG00000020111	nonsig	Soma	-0.339399013063362
ENSMUSG00000020114	nonsig	Soma	0.0842491836820372
ENSMUSG00000020115	nonsig	Soma	0.456762898546618
ENSMUSG00000020116	nonsig	Soma	0.124170998897628
ENSMUSG00000020120	nonsig	Soma	-1.12121226435978
ENSMUSG00000020124	NA	Soma	-0.758511427646076
ENSMUSG00000020128	nonsig	Soma	-0.296173195046829
ENSMUSG00000020130	nonsig	Soma	0.790262256760654
ENSMUSG00000020132	nonsig	Soma	-0.113805642214953
ENSMUSG00000020133	nonsig	Soma	-0.27367660598513
ENSMUSG00000020134	nonsig	Soma	-0.209307128975195
ENSMUSG00000020135	moreloc	Soma	-0.340281938231243
ENSMUSG00000020137	nonsig	Soma	-0.162669145526268
ENSMUSG00000020142	nonsig	Soma	0.138982273528492
ENSMUSG00000020149	nonsig	Soma	0.146298602080841
ENSMUSG00000020150	nonsig	Soma	0.297079270047582
ENSMUSG00000020151	nonsig	Soma	0.286687489550253
ENSMUSG00000020152	nonsig	Soma	-0.112799382880831
ENSMUSG00000020153	nonsig	Soma	-0.0543698618170969
ENSMUSG00000020156	nonsig	Soma	0.0785370893834784
ENSMUSG00000020160	nonsig	Soma	0.345160141302154
ENSMUSG00000020163	nonsig	Soma	0.21022002159562
ENSMUSG00000020166	nonsig	Soma	0.00460514016166815
ENSMUSG00000020167	nonsig	Soma	0.0375868510572505
ENSMUSG00000020170	nonsig	Soma	-0.249003667570755
ENSMUSG00000020171	nonsig	Soma	0.151656129280443
ENSMUSG00000020175	nonsig	Soma	0.137422196533346
ENSMUSG00000020178	nonsig	Soma	-0.0712853732599491
ENSMUSG00000020180	nonsig	Soma	0.106914986298023
ENSMUSG00000020181	nonsig	Soma	0.0368342875919414
ENSMUSG00000020184	nonsig	Soma	-0.234253106375974
ENSMUSG00000020185	nonsig	Soma	0.773077011629563
ENSMUSG00000020186	nonsig	Soma	-0.318716931440029
ENSMUSG00000020189	nonsig	Soma	-0.403812191207879
ENSMUSG00000020190	nonsig	Soma	-0.384384754328009
ENSMUSG00000020196	NA	Soma	0.550881405352388
ENSMUSG00000020198	nonsig	Soma	0.0990431044768252
ENSMUSG00000020205	nonsig	Soma	-0.145038918395989
ENSMUSG00000020211	nonsig	Soma	0.0727944784452829
ENSMUSG00000020212	nonsig	Soma	0.797735277411408
ENSMUSG00000020219	nonsig	Soma	-0.0490893026561552
ENSMUSG00000020220	nonsig	Soma	-0.18890765277421
ENSMUSG00000020224	nonsig	Soma	-0.198689248020361
ENSMUSG00000020225	nonsig	Soma	-0.453435672682387
ENSMUSG00000020227	nonsig	Soma	-0.477490017810244
ENSMUSG00000020228	nonsig	Soma	-0.0920924367291316
ENSMUSG00000020230	nonsig	Soma	0.0606532252326715
ENSMUSG00000020231	nonsig	Soma	0.10304163454704
ENSMUSG00000020232	nonsig	Soma	-0.42221602015487
ENSMUSG00000020235	nonsig	Soma	0.00807035238855104
ENSMUSG00000020238	nonsig	Soma	-0.481876717069909
ENSMUSG00000020246	nonsig	Soma	-0.141919585555362
ENSMUSG00000020248	nonsig	Soma	0.305052754353419
ENSMUSG00000020250	nonsig	Soma	0.253945628588892
ENSMUSG00000020253	nonsig	Soma	-0.160203453580139
ENSMUSG00000020255	nonsig	Soma	0.119144796467305
ENSMUSG00000020256	nonsig	Soma	0.303864042691308
ENSMUSG00000020257	nonsig	Soma	0.127431088607792
ENSMUSG00000020260	nonsig	Soma	-0.313496910301017
ENSMUSG00000020261	nonsig	Soma	-0.135771778341834
ENSMUSG00000020262	nonsig	Soma	0.329428984561275
ENSMUSG00000020263	nonsig	Soma	0.394986044960373
ENSMUSG00000020265	nonsig	Soma	-0.0756220079726642
ENSMUSG00000020267	nonsig	Soma	0.104944108358651
ENSMUSG00000020271	nonsig	Soma	-0.0403708510102849
ENSMUSG00000020272	nonsig	Soma	0.233355544084741
ENSMUSG00000020273	nonsig	Soma	0.120953173094499
ENSMUSG00000020275	nonsig	Soma	0.0970835878401005
ENSMUSG00000020277	nonsig	Soma	-0.213202370273876
ENSMUSG00000020280	nonsig	Soma	-0.442506547799589
ENSMUSG00000020282	nonsig	Soma	-0.713195428273751
ENSMUSG00000020283	nonsig	Soma	-0.158652535667662
ENSMUSG00000020284	nonsig	Soma	0.043973016314512
ENSMUSG00000020287	nonsig	Soma	-0.00111018866257823
ENSMUSG00000020288	nonsig	Soma	0.165180796299098
ENSMUSG00000020289	nonsig	Soma	-0.0882789049473298
ENSMUSG00000020290	nonsig	Soma	-0.00770902914560203
ENSMUSG00000020297	nonsig	Soma	0.382784112211607
ENSMUSG00000020300	nonsig	Soma	0.186829674667994
ENSMUSG00000020303	nonsig	Soma	0.346875808299473
ENSMUSG00000020305	nonsig	Soma	0.166345009902523
ENSMUSG00000020307	nonsig	Soma	0.0863813574926239
ENSMUSG00000020308	nonsig	Soma	-0.0503527498355498
ENSMUSG00000020309	nonsig	Soma	-0.126952353418019
ENSMUSG00000020311	nonsig	Soma	0.0717702841337792
ENSMUSG00000020315	nonsig	Soma	-0.219551145586754
ENSMUSG00000020319	nonsig	Soma	0.223016871611556
ENSMUSG00000020321	nonsig	Soma	0.138625532688498
ENSMUSG00000020326	nonsig	Soma	-0.188871629477095
ENSMUSG00000020328	nonsig	Soma	0.0232915009381076
ENSMUSG00000020329	nonsig	Soma	-0.321783508321912
ENSMUSG00000020330	NA	Soma	2.29209570450047
ENSMUSG00000020331	NA	Soma	0.141834511622507
ENSMUSG00000020333	nonsig	Soma	0.488210075257373
ENSMUSG00000020340	nonsig	Soma	0.592526809903589
ENSMUSG00000020346	nonsig	Soma	-0.106479997774545
ENSMUSG00000020349	nonsig	Soma	0.0349604979695943
ENSMUSG00000020358	nonsig	Soma	0.0210799516674836
ENSMUSG00000020359	nonsig	Soma	0.133603748444763
ENSMUSG00000020361	nonsig	Soma	0.0856549079929794
ENSMUSG00000020362	nonsig	Soma	-0.233906416976192
ENSMUSG00000020364	nonsig	Soma	0.4042717856621
ENSMUSG00000020366	nonsig	Soma	0.122098201512743
ENSMUSG00000020368	moreloc	Soma	-0.36345920627042
ENSMUSG00000020372	nonsig	Soma	0.146501167308933
ENSMUSG00000020375	nonsig	Soma	-0.0505815922621182
ENSMUSG00000020380	nonsig	Soma	0.00376077609362536
ENSMUSG00000020381	nonsig	Soma	0.235484529801601
ENSMUSG00000020385	nonsig	Soma	0.125794442150446
ENSMUSG00000020386	nonsig	Soma	-0.13758829396298
ENSMUSG00000020387	nonsig	Soma	0.418283509265813
ENSMUSG00000020389	nonsig	Soma	-0.229959792033002
ENSMUSG00000020390	nonsig	Soma	0.40013920909014
ENSMUSG00000020392	nonsig	Soma	0.0775040877028589
ENSMUSG00000020393	nonsig	Soma	-0.294437668763203
ENSMUSG00000020396	nonsig	Soma	0.191533836137278
ENSMUSG00000020397	nonsig	Soma	-0.0136249997595103
ENSMUSG00000020400	nonsig	Soma	-0.173081150473323
ENSMUSG00000020402	nonsig	Soma	-0.127594367376393
ENSMUSG00000020407	nonsig	Soma	0.356345150290056
ENSMUSG00000020409	nonsig	Soma	0.162977476700244
ENSMUSG00000020412	nonsig	Soma	0.0553085009828756
ENSMUSG00000020413	nonsig	Soma	-0.274372546273741
ENSMUSG00000020423	nonsig	Soma	0.853731642208954
ENSMUSG00000020430	nonsig	Soma	0.0306262956123516
ENSMUSG00000020432	nonsig	Soma	-0.709349927294099
ENSMUSG00000020440	nonsig	Soma	-0.13793324950805
ENSMUSG00000020444	nonsig	Soma	-0.110710440874365
ENSMUSG00000020448	nonsig	Soma	-0.0616040908910956
ENSMUSG00000020451	nonsig	Soma	0.169173080950391
ENSMUSG00000020453	nonsig	Soma	-0.0192989475584657
ENSMUSG00000020454	nonsig	Soma	-0.188623511345011
ENSMUSG00000020455	nonsig	Soma	0.20386252256016
ENSMUSG00000020456	nonsig	Soma	0.0434615307717623
ENSMUSG00000020457	nonsig	Soma	-0.0922402287407154
ENSMUSG00000020458	nonsig	Soma	-0.193307604481686
ENSMUSG00000020459	nonsig	Soma	0.241056187563826
ENSMUSG00000020460	nonsig	Soma	0.207720143928865
ENSMUSG00000020462	nonsig	Soma	0.112125987400933
ENSMUSG00000020463	nonsig	Soma	0.247681127855272
ENSMUSG00000020464	nonsig	Soma	-0.0524373368323452
ENSMUSG00000020471	nonsig	Soma	0.128529647654959
ENSMUSG00000020472	nonsig	Soma	0.19355299893223
ENSMUSG00000020473	nonsig	Soma	-0.880781145188886
ENSMUSG00000020476	nonsig	Soma	-0.166171067485962
ENSMUSG00000020477	nonsig	Soma	-0.145397950320572
ENSMUSG00000020482	nonsig	Soma	0.210579692289516
ENSMUSG00000020483	NA	Soma	0.368354237562335
ENSMUSG00000020484	nonsig	Soma	-0.317039979135992
ENSMUSG00000020485	nonsig	Soma	0.0894050847193759
ENSMUSG00000020491	nonsig	Soma	0.633092715194842
ENSMUSG00000020495	nonsig	Soma	-0.153445448461713
ENSMUSG00000020496	nonsig	Soma	0.135026484506883
ENSMUSG00000020514	nonsig	Soma	0.0814885567908638
ENSMUSG00000020515	nonsig	Soma	-0.0333199433439968
ENSMUSG00000020516	nonsig	Soma	0.00582088421194468
ENSMUSG00000020519	nonsig	Soma	0.0534721150045652
ENSMUSG00000020521	moreloc	Soma	-0.10486159378699
ENSMUSG00000020522	nonsig	Soma	-0.0982698321100931
ENSMUSG00000020523	nonsig	Soma	-0.12698716737498
ENSMUSG00000020525	nonsig	Soma	0.317550247870556
ENSMUSG00000020526	nonsig	Soma	0.162908720850916
ENSMUSG00000020527	nonsig	Soma	0.204460409235611
ENSMUSG00000020528	nonsig	Soma	0.417651165990377
ENSMUSG00000020530	nonsig	Soma	-0.0757494830001437
ENSMUSG00000020532	nonsig	Soma	0.129402538712472
ENSMUSG00000020534	nonsig	Soma	0.679902159038692
ENSMUSG00000020536	nonsig	Soma	0.336755512227952
ENSMUSG00000020537	nonsig	Soma	0.00963016427477138
ENSMUSG00000020538	nonsig	Soma	-0.403572180733189
ENSMUSG00000020541	nonsig	Soma	0.5906513435746
ENSMUSG00000020544	nonsig	Soma	0.108082273474125
ENSMUSG00000020546	nonsig	Soma	0.298329637793881
ENSMUSG00000020547	nonsig	Soma	0.179958019908148
ENSMUSG00000020549	nonsig	Soma	-0.142522331721493
ENSMUSG00000020561	nonsig	Soma	0.0316728809925689
ENSMUSG00000020570	nonsig	Soma	0.291420476731879
ENSMUSG00000020571	nonsig	Soma	-0.419501173216604
ENSMUSG00000020572	nonsig	Soma	0.00931403274836964
ENSMUSG00000020576	nonsig	Soma	-0.527500454268822
ENSMUSG00000020577	nonsig	Soma	-0.148009192675914
ENSMUSG00000020580	nonsig	Soma	0.126219137529277
ENSMUSG00000020585	nonsig	Soma	0.127573366249596
ENSMUSG00000020590	nonsig	Soma	0.0591106870386247
ENSMUSG00000020592	nonsig	Soma	-0.861342839426721
ENSMUSG00000020593	nonsig	Soma	0.757484052609354
ENSMUSG00000020594	nonsig	Soma	-0.0418216011223909
ENSMUSG00000020598	nonsig	Soma	-0.263719225315078
ENSMUSG00000020601	nonsig	Soma	0.445744328158498
ENSMUSG00000020605	nonsig	Soma	0.367079055978293
ENSMUSG00000020608	nonsig	Soma	-0.438674399191485
ENSMUSG00000020610	nonsig	Soma	0.772487249872377
ENSMUSG00000020611	nonsig	Soma	-0.330477806776169
ENSMUSG00000020612	nonsig	Soma	0.254970231126277
ENSMUSG00000020627	nonsig	Soma	-0.47766891185661
ENSMUSG00000020628	nonsig	Soma	-0.047334674020672
ENSMUSG00000020629	nonsig	Soma	0.144907478692556
ENSMUSG00000020630	nonsig	Soma	0.0808953217740343
ENSMUSG00000020634	nonsig	Soma	-0.211021188924917
ENSMUSG00000020635	nonsig	Soma	0.125717439412521
ENSMUSG00000020638	nonsig	Soma	-0.147732963298213
ENSMUSG00000020640	nonsig	Soma	0.427813826708425
ENSMUSG00000020647	nonsig	Soma	0.154358057075078
ENSMUSG00000020648	nonsig	Soma	0.0307401030419933
ENSMUSG00000020650	nonsig	Soma	-0.163373025328791
ENSMUSG00000020651	nonsig	Soma	0.666240575474497
ENSMUSG00000020653	nonsig	Soma	0.471187659340451
ENSMUSG00000020657	nonsig	Soma	0.0513048005142961
ENSMUSG00000020658	nonsig	Soma	0.295710949026177
ENSMUSG00000020659	nonsig	Soma	0.177147721384279
ENSMUSG00000020661	nonsig	Soma	0.270070565120832
ENSMUSG00000020664	nonsig	Soma	0.00770996961591231
ENSMUSG00000020668	nonsig	Soma	0.679264434109473
ENSMUSG00000020671	nonsig	Soma	-0.0830935942429164
ENSMUSG00000020674	nonsig	Soma	0.0123228848191136
ENSMUSG00000020677	nonsig	Soma	0.246130170247492
ENSMUSG00000020680	nonsig	Soma	0.186076809538978
ENSMUSG00000020681	nonsig	Soma	-0.429301248818324
ENSMUSG00000020684	nonsig	Soma	-0.344449097565177
ENSMUSG00000020687	nonsig	Soma	-0.19672197208963
ENSMUSG00000020691	nonsig	Soma	0.304652076370127
ENSMUSG00000020692	nonsig	Soma	0.00749180707733547
ENSMUSG00000020694	nonsig	Soma	-0.00656163064708317
ENSMUSG00000020696	nonsig	Soma	0.413812123086875
ENSMUSG00000020697	nonsig	Soma	-0.274099283269888
ENSMUSG00000020700	nonsig	Soma	-0.166404182818162
ENSMUSG00000020705	nonsig	Soma	-0.104211321979024
ENSMUSG00000020706	nonsig	Soma	-0.0874921251368222
ENSMUSG00000020708	nonsig	Soma	0.184097397201571
ENSMUSG00000020715	nonsig	Soma	0.205653441482965
ENSMUSG00000020716	NA	Soma	0.394040718954791
ENSMUSG00000020717	nonsig	Soma	0.404957279468151
ENSMUSG00000020719	nonsig	Soma	0.153378749043475
ENSMUSG00000020720	nonsig	Soma	-0.102903867872918
ENSMUSG00000020721	NA	Soma	0.414894026936687
ENSMUSG00000020723	nonsig	Soma	-0.416700793154591
ENSMUSG00000020733	nonsig	Soma	-0.00429144354525684
ENSMUSG00000020736	nonsig	Soma	-0.427299961381439
ENSMUSG00000020737	nonsig	Soma	-0.54505386889045
ENSMUSG00000020738	nonsig	Soma	0.0100501278469398
ENSMUSG00000020739	nonsig	Soma	-0.180693188389374
ENSMUSG00000020740	nonsig	Soma	-0.0342093952259649
ENSMUSG00000020741	nonsig	Soma	-0.0183428960741371
ENSMUSG00000020744	nonsig	Soma	0.207666222063753
ENSMUSG00000020745	nonsig	Soma	0.0595448196597409
ENSMUSG00000020747	nonsig	Soma	0.0439347685791541
ENSMUSG00000020752	nonsig	Soma	-0.379798638204444
ENSMUSG00000020755	nonsig	Soma	0.205173371741079
ENSMUSG00000020766	nonsig	Soma	-0.530802061335275
ENSMUSG00000020770	nonsig	Soma	-0.108122515460731
ENSMUSG00000020773	nonsig	Soma	-0.690826080652688
ENSMUSG00000020775	nonsig	Soma	0.136910164919872
ENSMUSG00000020776	NA	Soma	0.0201471708751873
ENSMUSG00000020777	nonsig	Soma	0.0527799026697594
ENSMUSG00000020778	nonsig	Soma	0.145508683279815
ENSMUSG00000020780	nonsig	Soma	-0.125851461466921
ENSMUSG00000020781	nonsig	Soma	-0.101595098751166
ENSMUSG00000020782	nonsig	Soma	-0.142712658056322
ENSMUSG00000020783	nonsig	Soma	0.079732792130565
ENSMUSG00000020785	nonsig	Soma	-0.0750961917702555
ENSMUSG00000020788	nonsig	Soma	0.0912638802312087
ENSMUSG00000020790	nonsig	Soma	0.164037656911545
ENSMUSG00000020792	nonsig	Soma	-0.302596047984703
ENSMUSG00000020794	nonsig	Soma	-0.205841962694706
ENSMUSG00000020801	nonsig	Soma	0.0583657768069474
ENSMUSG00000020802	nonsig	Soma	0.0850270337810799
ENSMUSG00000020803	nonsig	Soma	0.174571432387285
ENSMUSG00000020806	nonsig	Soma	0.162020134212165
ENSMUSG00000020807	nonsig	Soma	0.806227799106906
ENSMUSG00000020810	nonsig	Soma	-0.0574132583780611
ENSMUSG00000020812	nonsig	Soma	0.410673319017837
ENSMUSG00000020814	nonsig	Soma	-0.335046084930602
ENSMUSG00000020817	nonsig	Soma	-0.126307501770541
ENSMUSG00000020818	nonsig	Soma	-0.4621526292646
ENSMUSG00000020821	nonsig	Soma	0.0427828747930786
ENSMUSG00000020823	nonsig	Soma	-0.0593687587695737
ENSMUSG00000020827	nonsig	Soma	-0.150746368188656
ENSMUSG00000020828	nonsig	Soma	-0.299633204803877
ENSMUSG00000020829	nonsig	Soma	-0.396913514388651
ENSMUSG00000020831	nonsig	Soma	-0.0641839214713348
ENSMUSG00000020832	nonsig	Soma	-0.12671420042065
ENSMUSG00000020834	nonsig	Soma	-0.221523794032774
ENSMUSG00000020840	nonsig	Soma	-0.417039760849575
ENSMUSG00000020841	nonsig	Soma	-0.250754453693239
ENSMUSG00000020843	nonsig	Soma	-0.670634647116523
ENSMUSG00000020844	nonsig	Soma	-0.535753561318456
ENSMUSG00000020846	NA	Soma	-0.440929657027207
ENSMUSG00000020847	nonsig	Soma	0.468848826506501
ENSMUSG00000020849	nonsig	Soma	0.0213954172747122
ENSMUSG00000020850	nonsig	Soma	0.297775790917397
ENSMUSG00000020857	NA	Soma	0.180486739371926
ENSMUSG00000020859	nonsig	Soma	0.195023442660437
ENSMUSG00000020863	nonsig	Soma	0.667319969674226
ENSMUSG00000020864	nonsig	Soma	-0.221366835960316
ENSMUSG00000020866	nonsig	Soma	0.209638734293758
ENSMUSG00000020868	nonsig	Soma	-0.224777792745797
ENSMUSG00000020869	nonsig	Soma	-0.111417442677495
ENSMUSG00000020873	nonsig	Soma	-0.0772732903424088
ENSMUSG00000020876	nonsig	Soma	-0.0514408316628124
ENSMUSG00000020877	nonsig	Soma	-0.383345634662033
ENSMUSG00000020882	nonsig	Soma	-0.210389899582308
ENSMUSG00000020883	nonsig	Soma	-0.0370198885103251
ENSMUSG00000020886	nonsig	Soma	-0.213725680938478
ENSMUSG00000020888	nonsig	Soma	0.117316721483526
ENSMUSG00000020889	nonsig	Soma	0.552096719037545
ENSMUSG00000020893	nonsig	Soma	0.599814007088843
ENSMUSG00000020894	nonsig	Soma	-0.372997473128717
ENSMUSG00000020895	nonsig	Soma	0.286495918972363
ENSMUSG00000020898	nonsig	Soma	-0.174498004358986
ENSMUSG00000020899	nonsig	Soma	-0.358815161292253
ENSMUSG00000020900	nonsig	Soma	0.0641071234347967
ENSMUSG00000020903	nonsig	Soma	-0.284303991023468
ENSMUSG00000020908	nonsig	Soma	-0.0428518307338904
ENSMUSG00000020910	nonsig	Soma	0.437586521446352
ENSMUSG00000020914	NA	Soma	1.82137689495933
ENSMUSG00000020917	nonsig	Soma	-0.0707689137267462
ENSMUSG00000020918	nonsig	Soma	0.0545173816404109
ENSMUSG00000020919	nonsig	Soma	-0.0992450029744097
ENSMUSG00000020921	nonsig	Soma	0.147591191610023
ENSMUSG00000020922	nonsig	Soma	-0.0426695240464855
ENSMUSG00000020923	nonsig	Soma	-0.497479951322425
ENSMUSG00000020925	nonsig	Soma	0.0820299921973774
ENSMUSG00000020929	nonsig	Soma	0.244373355541035
ENSMUSG00000020935	nonsig	Soma	0.220310665008272
ENSMUSG00000020936	nonsig	Soma	0.131350570351566
ENSMUSG00000020937	nonsig	Soma	-0.0900963918609797
ENSMUSG00000020946	nonsig	Soma	0.0157033232916023
ENSMUSG00000020948	nonsig	Soma	-0.111762567747999
ENSMUSG00000020949	nonsig	Soma	0.248892928062003
ENSMUSG00000020950	nonsig	Soma	-0.253903042819182
ENSMUSG00000020952	nonsig	Soma	0.237866101812352
ENSMUSG00000020953	nonsig	Soma	-0.281209826945479
ENSMUSG00000020954	nonsig	Soma	-0.0325358187550887
ENSMUSG00000020955	nonsig	Soma	0.0278192190092389
ENSMUSG00000020956	nonsig	Soma	-0.159667774363621
ENSMUSG00000020961	moreloc	Soma	0.866304674981316
ENSMUSG00000020962	nonsig	Soma	-0.0172205455939931
ENSMUSG00000020964	nonsig	Soma	-0.658794116396143
ENSMUSG00000020973	nonsig	Soma	0.117488791181488
ENSMUSG00000020978	nonsig	Soma	0.166553453389356
ENSMUSG00000020982	nonsig	Soma	0.137417291340097
ENSMUSG00000020986	nonsig	Soma	0.739532179376982
ENSMUSG00000020988	nonsig	Soma	0.521227480782766
ENSMUSG00000020993	nonsig	Soma	-0.163294071297178
ENSMUSG00000020994	nonsig	Soma	0.112471634289057
ENSMUSG00000021000	nonsig	Soma	0.122517468422282
ENSMUSG00000021007	nonsig	Soma	0.0821199669129001
ENSMUSG00000021012	nonsig	Soma	0.0857476183645903
ENSMUSG00000021013	moreloc	Soma	0.129279600539039
ENSMUSG00000021018	nonsig	Soma	-0.0375776724465914
ENSMUSG00000021022	nonsig	Soma	-0.11661753676439
ENSMUSG00000021023	nonsig	Soma	0.0288178132821921
ENSMUSG00000021024	nonsig	Soma	0.135897569308194
ENSMUSG00000021025	nonsig	Soma	0.198030224255406
ENSMUSG00000021027	nonsig	Soma	0.488583389917323
ENSMUSG00000021028	nonsig	Soma	-0.156020385564008
ENSMUSG00000021033	nonsig	Soma	-0.101300524255367
ENSMUSG00000021036	nonsig	Soma	-0.503696233977669
ENSMUSG00000021037	nonsig	Soma	0.147854576799993
ENSMUSG00000021038	nonsig	Soma	-0.120160842191047
ENSMUSG00000021039	nonsig	Soma	0.0735923462626214
ENSMUSG00000021040	nonsig	Soma	0.0484853657598191
ENSMUSG00000021047	nonsig	Soma	0.341694806501121
ENSMUSG00000021048	nonsig	Soma	-0.293185215405552
ENSMUSG00000021051	nonsig	Soma	0.308842379838313
ENSMUSG00000021054	nonsig	Soma	-0.614604847585279
ENSMUSG00000021057	nonsig	Soma	0.685615148135206
ENSMUSG00000021061	nonsig	Soma	-0.229075042805978
ENSMUSG00000021062	nonsig	Soma	-0.0442140581277391
ENSMUSG00000021065	nonsig	Soma	-0.574182642443349
ENSMUSG00000021066	nonsig	Soma	0.0385244499289055
ENSMUSG00000021067	nonsig	Soma	-0.00120396021189303
ENSMUSG00000021068	nonsig	Soma	1.12366467589451
ENSMUSG00000021069	nonsig	Soma	-0.146465948042862
ENSMUSG00000021070	nonsig	Soma	0.189942172110428
ENSMUSG00000021072	nonsig	Soma	-0.0271811155442885
ENSMUSG00000021076	nonsig	Soma	-0.168538720305913
ENSMUSG00000021079	nonsig	Soma	0.104371025140181
ENSMUSG00000021087	nonsig	Soma	-0.267686849586022
ENSMUSG00000021094	nonsig	Soma	0.157291030732759
ENSMUSG00000021096	nonsig	Soma	0.032404602307552
ENSMUSG00000021097	nonsig	Soma	0.43784646154815
ENSMUSG00000021102	nonsig	Soma	0.200785176724122
ENSMUSG00000021103	nonsig	Soma	0.0788924538550896
ENSMUSG00000021109	nonsig	Soma	0.0199444494432588
ENSMUSG00000021111	nonsig	Soma	0.247642506678141
ENSMUSG00000021112	nonsig	Soma	0.176190961610558
ENSMUSG00000021113	nonsig	Soma	0.213260631931538
ENSMUSG00000021114	nonsig	Soma	-0.0217715379681123
ENSMUSG00000021115	nonsig	Soma	0.538141032069676
ENSMUSG00000021116	nonsig	Soma	-0.0834901849817504
ENSMUSG00000021120	nonsig	Soma	0.0995924754577827
ENSMUSG00000021124	nonsig	Soma	0.110821020292203
ENSMUSG00000021131	nonsig	Soma	0.230531770042482
ENSMUSG00000021133	nonsig	Soma	-0.542776706474535
ENSMUSG00000021134	moreloc	Soma	-0.00689866574019987
ENSMUSG00000021136	nonsig	Soma	0.0920655304250802
ENSMUSG00000021140	nonsig	Soma	-0.0485122225697413
ENSMUSG00000021143	nonsig	Soma	-0.0593202238148118
ENSMUSG00000021144	nonsig	Soma	0.120735478397496
ENSMUSG00000021147	nonsig	Soma	0.191005296111595
ENSMUSG00000021149	nonsig	Soma	0.200354534425592
ENSMUSG00000021156	NA	Soma	0.100126167394506
ENSMUSG00000021171	nonsig	Soma	-0.352213898502989
ENSMUSG00000021178	nonsig	Soma	0.140719447228358
ENSMUSG00000021179	nonsig	Soma	0.791269651230542
ENSMUSG00000021188	nonsig	Soma	-0.00511679807750314
ENSMUSG00000021190	nonsig	Soma	-0.202004562485536
ENSMUSG00000021192	nonsig	Soma	0.312403279257547
ENSMUSG00000021193	nonsig	Soma	-0.281410006205602
ENSMUSG00000021194	nonsig	Soma	0.488153713251223
ENSMUSG00000021196	nonsig	Soma	-0.367213449145722
ENSMUSG00000021198	nonsig	Soma	0.219567071261888
ENSMUSG00000021203	nonsig	Soma	0.409540511208761
ENSMUSG00000021213	nonsig	Soma	-0.0884358852392785
ENSMUSG00000021215	NA	Soma	0.656593229970291
ENSMUSG00000021218	nonsig	Soma	-0.0350126268163221
ENSMUSG00000021221	nonsig	Soma	0.746795987667067
ENSMUSG00000021222	nonsig	Soma	0.43466222647564
ENSMUSG00000021224	nonsig	Soma	-0.367197395828116
ENSMUSG00000021226	nonsig	Soma	-0.284022967774522
ENSMUSG00000021235	nonsig	Soma	-0.107917158297948
ENSMUSG00000021238	nonsig	Soma	0.13700399731319
ENSMUSG00000021240	nonsig	Soma	-0.575789619819824
ENSMUSG00000021241	nonsig	Soma	-0.134698657576888
ENSMUSG00000021242	nonsig	Soma	-0.447619535885247
ENSMUSG00000021243	nonsig	Soma	-0.131294804425803
ENSMUSG00000021244	nonsig	Soma	-0.0288462065919569
ENSMUSG00000021245	nonsig	Soma	-0.232184969344877
ENSMUSG00000021248	nonsig	Soma	-0.431348529006712
ENSMUSG00000021250	nonsig	Soma	0.193878254003684
ENSMUSG00000021252	nonsig	Soma	-0.286943116924272
ENSMUSG00000021254	nonsig	Soma	0.310511929723252
ENSMUSG00000021256	nonsig	Soma	0.65266712090976
ENSMUSG00000021257	nonsig	Soma	0.253817624012267
ENSMUSG00000021258	nonsig	Soma	0.255242636400647
ENSMUSG00000021262	nonsig	Soma	-0.283027274824655
ENSMUSG00000021264	nonsig	Soma	0.189227543846543
ENSMUSG00000021266	nonsig	Soma	-0.0758975725740507
ENSMUSG00000021270	nonsig	Soma	0.268982319768
ENSMUSG00000021273	nonsig	Soma	-0.367457669827099
ENSMUSG00000021275	NA	Soma	0.395634096382753
ENSMUSG00000021276	nonsig	Soma	0.10761395596107
ENSMUSG00000021277	nonsig	Soma	-0.292568690089379
ENSMUSG00000021279	NA	Soma	-0.0599212520461208
ENSMUSG00000021281	nonsig	Soma	-0.331248411969245
ENSMUSG00000021282	nonsig	Soma	0.0956384866600909
ENSMUSG00000021285	nonsig	Soma	0.174113004004225
ENSMUSG00000021288	nonsig	Soma	0.146110991908343
ENSMUSG00000021290	nonsig	Soma	0.168996739370757
ENSMUSG00000021294	nonsig	Soma	0.438238197152811
ENSMUSG00000021302	nonsig	Soma	0.0283358939071346
ENSMUSG00000021303	nonsig	Soma	-0.680340525317894
ENSMUSG00000021306	nonsig	Soma	0.199330474403836
ENSMUSG00000021311	nonsig	Soma	1.33481141763003
ENSMUSG00000021313	nonsig	Soma	0.292240195185656
ENSMUSG00000021314	nonsig	Soma	-0.134509942902657
ENSMUSG00000021318	nonsig	Soma	0.489758498309163
ENSMUSG00000021326	nonsig	Soma	-0.0227725785807435
ENSMUSG00000021327	nonsig	Soma	-0.0834208478632785
ENSMUSG00000021338	nonsig	Soma	-0.0213279223371731
ENSMUSG00000021339	nonsig	Soma	-0.0930434696489154
ENSMUSG00000021357	nonsig	Soma	0.626145349583115
ENSMUSG00000021359	nonsig	Soma	-0.755467733325193
ENSMUSG00000021361	nonsig	Soma	-0.159970945088235
ENSMUSG00000021365	nonsig	Soma	-0.326554134450799
ENSMUSG00000021366	nonsig	Soma	-0.209678636385507
ENSMUSG00000021368	nonsig	Soma	-0.0426237695706394
ENSMUSG00000021371	nonsig	Soma	-0.454218264482141
ENSMUSG00000021373	nonsig	Soma	0.259095269030651
ENSMUSG00000021374	nonsig	Soma	0.29447585680943
ENSMUSG00000021375	NA	Soma	0.0269219210721754
ENSMUSG00000021377	nonsig	Soma	0.375903100342427
ENSMUSG00000021385	nonsig	Soma	0.216685128706242
ENSMUSG00000021392	nonsig	Soma	0.176069044519859
ENSMUSG00000021395	nonsig	Soma	-0.192204773070496
ENSMUSG00000021400	nonsig	Soma	0.191316914847521
ENSMUSG00000021408	nonsig	Soma	-0.224157837564521
ENSMUSG00000021413	nonsig	Soma	0.224548388269076
ENSMUSG00000021417	nonsig	Soma	0.144176556233657
ENSMUSG00000021418	nonsig	Soma	0.0153754060578922
ENSMUSG00000021420	nonsig	Soma	-0.0380752465291071
ENSMUSG00000021427	nonsig	Soma	-0.336510512201254
ENSMUSG00000021428	nonsig	Soma	0.0743978977558499
ENSMUSG00000021431	nonsig	Soma	0.0121819790439305
ENSMUSG00000021432	nonsig	Soma	-0.143864605273621
ENSMUSG00000021451	nonsig	Soma	0.00810413898971832
ENSMUSG00000021453	nonsig	Soma	0.213776907453535
ENSMUSG00000021458	nonsig	Soma	0.44102501329992
ENSMUSG00000021460	nonsig	Soma	0.722071856757899
ENSMUSG00000021461	nonsig	Soma	-0.0597782435305267
ENSMUSG00000021466	nonsig	Soma	0.277596381474362
ENSMUSG00000021468	nonsig	Soma	-0.303142664790929
ENSMUSG00000021470	nonsig	Soma	0.211204420624054
ENSMUSG00000021474	nonsig	Soma	0.320462874926299
ENSMUSG00000021476	nonsig	Soma	0.376240768561767
ENSMUSG00000021477	moreloc	Soma	-0.838200999484255
ENSMUSG00000021481	nonsig	Soma	0.637183230127448
ENSMUSG00000021482	nonsig	Soma	-0.00957285578331867
ENSMUSG00000021483	nonsig	Soma	-0.205375193692201
ENSMUSG00000021484	nonsig	Soma	0.0641335465706954
ENSMUSG00000021486	nonsig	Soma	-0.0770090527815133
ENSMUSG00000021488	nonsig	Soma	-0.243010846011995
ENSMUSG00000021493	nonsig	Soma	0.0539131030347315
ENSMUSG00000021494	nonsig	Soma	0.124128199144357
ENSMUSG00000021495	nonsig	Soma	-0.0439800248780693
ENSMUSG00000021497	nonsig	Soma	-0.409529596040159
ENSMUSG00000021500	nonsig	Soma	0.371332282098819
ENSMUSG00000021501	nonsig	Soma	-0.139771222628563
ENSMUSG00000021504	nonsig	Soma	-0.425252138002899
ENSMUSG00000021510	nonsig	Soma	-0.21199893007021
ENSMUSG00000021514	nonsig	Soma	-0.00875397740351961
ENSMUSG00000021518	nonsig	Soma	-0.215218216178389
ENSMUSG00000021519	nonsig	Soma	0.0985387171982714
ENSMUSG00000021520	nonsig	Soma	0.0964708422569703
ENSMUSG00000021532	nonsig	Soma	-0.264909711907436
ENSMUSG00000021537	nonsig	Soma	-0.0636920542706863
ENSMUSG00000021540	nonsig	Soma	-0.107491427256819
ENSMUSG00000021546	nonsig	Soma	0.0532829556569382
ENSMUSG00000021548	nonsig	Soma	0.0568646697763082
ENSMUSG00000021549	nonsig	Soma	-0.245597622171084
ENSMUSG00000021550	nonsig	Soma	-0.34521797314872
ENSMUSG00000021552	nonsig	Soma	0.786030380072745
ENSMUSG00000021555	nonsig	Soma	0.164331446213809
ENSMUSG00000021556	nonsig	Soma	-0.370996328781833
ENSMUSG00000021557	NA	Soma	0.748342450481569
ENSMUSG00000021559	nonsig	Soma	0.689261856732681
ENSMUSG00000021576	nonsig	Soma	0.00318668038357702
ENSMUSG00000021577	nonsig	Soma	0.224480321548722
ENSMUSG00000021578	moreloc	Soma	-0.0902361573515737
ENSMUSG00000021583	nonsig	Soma	0.0630386584453591
ENSMUSG00000021585	nonsig	Soma	0.0268964245789309
ENSMUSG00000021589	nonsig	Soma	-0.388502036940682
ENSMUSG00000021595	nonsig	Soma	0.249128696710286
ENSMUSG00000021597	nonsig	Soma	0.235325654717739
ENSMUSG00000021598	nonsig	Soma	-0.15214089907563
ENSMUSG00000021606	nonsig	Soma	0.15355267855296
ENSMUSG00000021607	nonsig	Soma	-0.277929957744268
ENSMUSG00000021608	nonsig	Soma	0.519017413520554
ENSMUSG00000021610	nonsig	Soma	-0.420222103929471
ENSMUSG00000021611	nonsig	Soma	0.346870905546952
ENSMUSG00000021614	moreloc	Soma	-1.46511181074866
ENSMUSG00000021615	nonsig	Soma	-0.141650511407692
ENSMUSG00000021621	nonsig	Soma	0.0787878073802651
ENSMUSG00000021629	nonsig	Soma	0.376691660207722
ENSMUSG00000021635	nonsig	Soma	0.258319728437274
ENSMUSG00000021639	nonsig	Soma	-0.158318825695729
ENSMUSG00000021643	nonsig	Soma	-0.0789286483162579
ENSMUSG00000021645	nonsig	Soma	0.212113081212748
ENSMUSG00000021646	nonsig	Soma	0.251297715677114
ENSMUSG00000021650	nonsig	Soma	-0.817699555105222
ENSMUSG00000021660	nonsig	Soma	-0.0121223751035312
ENSMUSG00000021661	nonsig	Soma	0.271303540947704
ENSMUSG00000021662	nonsig	Soma	0.380871262431201
ENSMUSG00000021665	nonsig	Soma	-0.498506670113304
ENSMUSG00000021666	nonsig	Soma	0.552005682928148
ENSMUSG00000021668	nonsig	Soma	-0.468048198538166
ENSMUSG00000021669	nonsig	Soma	-0.0821023066706151
[truncated: 18,187 more rows]
