# Supplementary material for: TDP-43 directly inhibits mRNA accumulation in neurites through modulation of mRNA stability
Source: EMBO J. 2025 Dec 15;45(3):692–721. doi: 10.1038/s44318-025-00653-4 (PMC12864922; doi:10.1038/s44318-025-00653-4)
Supplement: Supplementary file 11 — Source data Fig. 1 [file 44318_2025_653_MOESM11_ESM.zip › Figure1/1E/Fig1Esource.txt]

ensembl_gene_id	Gene	variable	value	cellline	dox	compartment	replicate	sampleid
ENSMUSG00000029636	Wasf3	CADNeuriteMinusDox1	2.968663	CAD	Dox-	Neurite	1	Wasf3_CAD_Dox-_1
ENSMUSG00000043670	Diras1	CADNeuriteMinusDox1	2.543411	CAD	Dox-	Neurite	1	Diras1_CAD_Dox-_1
ENSMUSG00000061578	Ksr2	CADNeuriteMinusDox1	0.534726	CAD	Dox-	Neurite	1	Ksr2_CAD_Dox-_1
ENSMUSG00000029636	Wasf3	CADNeuriteMinusDox2	4.06231	CAD	Dox-	Neurite	2	Wasf3_CAD_Dox-_2
ENSMUSG00000043670	Diras1	CADNeuriteMinusDox2	3.529741	CAD	Dox-	Neurite	2	Diras1_CAD_Dox-_2
ENSMUSG00000061578	Ksr2	CADNeuriteMinusDox2	0.596412	CAD	Dox-	Neurite	2	Ksr2_CAD_Dox-_2
ENSMUSG00000029636	Wasf3	CADNeuriteMinusDox3	4.847149	CAD	Dox-	Neurite	3	Wasf3_CAD_Dox-_3
ENSMUSG00000043670	Diras1	CADNeuriteMinusDox3	3.790091	CAD	Dox-	Neurite	3	Diras1_CAD_Dox-_3
ENSMUSG00000061578	Ksr2	CADNeuriteMinusDox3	0.775386	CAD	Dox-	Neurite	3	Ksr2_CAD_Dox-_3
ENSMUSG00000029636	Wasf3	CADSomaMinusDox1	9.734958	CAD	Dox-	Soma	1	Wasf3_CAD_Dox-_1
ENSMUSG00000043670	Diras1	CADSomaMinusDox1	6.015402	CAD	Dox-	Soma	1	Diras1_CAD_Dox-_1
ENSMUSG00000061578	Ksr2	CADSomaMinusDox1	2.453555	CAD	Dox-	Soma	1	Ksr2_CAD_Dox-_1
ENSMUSG00000029636	Wasf3	CADSomaMinusDox2	13.520683	CAD	Dox-	Soma	2	Wasf3_CAD_Dox-_2
ENSMUSG00000043670	Diras1	CADSomaMinusDox2	8.426677	CAD	Dox-	Soma	2	Diras1_CAD_Dox-_2
ENSMUSG00000061578	Ksr2	CADSomaMinusDox2	3.32264	CAD	Dox-	Soma	2	Ksr2_CAD_Dox-_2
ENSMUSG00000029636	Wasf3	CADSomaMinusDox3	13.075122	CAD	Dox-	Soma	3	Wasf3_CAD_Dox-_3
ENSMUSG00000043670	Diras1	CADSomaMinusDox3	9.059773	CAD	Dox-	Soma	3	Diras1_CAD_Dox-_3
ENSMUSG00000061578	Ksr2	CADSomaMinusDox3	2.703755	CAD	Dox-	Soma	3	Ksr2_CAD_Dox-_3
ENSMUSG00000029636	Wasf3	CADNeuritePlusDox1	170.398324	CAD	Dox+	Neurite	1	Wasf3_CAD_Dox+_1
ENSMUSG00000043670	Diras1	CADNeuritePlusDox1	229.408501	CAD	Dox+	Neurite	1	Diras1_CAD_Dox+_1
ENSMUSG00000061578	Ksr2	CADNeuritePlusDox1	10.326587	CAD	Dox+	Neurite	1	Ksr2_CAD_Dox+_1
ENSMUSG00000029636	Wasf3	CADNeuritePlusDox2	240.126765	CAD	Dox+	Neurite	2	Wasf3_CAD_Dox+_2
ENSMUSG00000043670	Diras1	CADNeuritePlusDox2	307.345363	CAD	Dox+	Neurite	2	Diras1_CAD_Dox+_2
ENSMUSG00000061578	Ksr2	CADNeuritePlusDox2	14.969859	CAD	Dox+	Neurite	2	Ksr2_CAD_Dox+_2
ENSMUSG00000029636	Wasf3	CADNeuritePlusDox3	215.471912	CAD	Dox+	Neurite	3	Wasf3_CAD_Dox+_3
ENSMUSG00000043670	Diras1	CADNeuritePlusDox3	278.969749	CAD	Dox+	Neurite	3	Diras1_CAD_Dox+_3
ENSMUSG00000061578	Ksr2	CADNeuritePlusDox3	14.27706	CAD	Dox+	Neurite	3	Ksr2_CAD_Dox+_3
ENSMUSG00000029636	Wasf3	CADSomaPlusDox1	14.802095	CAD	Dox+	Soma	1	Wasf3_CAD_Dox+_1
ENSMUSG00000043670	Diras1	CADSomaPlusDox1	6.609674	CAD	Dox+	Soma	1	Diras1_CAD_Dox+_1
ENSMUSG00000061578	Ksr2	CADSomaPlusDox1	1.828048	CAD	Dox+	Soma	1	Ksr2_CAD_Dox+_1
ENSMUSG00000029636	Wasf3	CADSomaPlusDox2	15.31065	CAD	Dox+	Soma	2	Wasf3_CAD_Dox+_2
ENSMUSG00000043670	Diras1	CADSomaPlusDox2	7.73207	CAD	Dox+	Soma	2	Diras1_CAD_Dox+_2
ENSMUSG00000061578	Ksr2	CADSomaPlusDox2	1.620056	CAD	Dox+	Soma	2	Ksr2_CAD_Dox+_2
ENSMUSG00000029636	Wasf3	CADSomaPlusDox3	18.772091	CAD	Dox+	Soma	3	Wasf3_CAD_Dox+_3
ENSMUSG00000043670	Diras1	CADSomaPlusDox3	9.174726	CAD	Dox+	Soma	3	Diras1_CAD_Dox+_3
ENSMUSG00000061578	Ksr2	CADSomaPlusDox3	2.016467	CAD	Dox+	Soma	3	Ksr2_CAD_Dox+_3
ENSMUSG00000029636	Wasf3	N2ANeuriteMinusDox1	3.616563	N2A	Dox-	Neurite	1	Wasf3_N2A_Dox-_1
ENSMUSG00000043670	Diras1	N2ANeuriteMinusDox1	7.052801	N2A	Dox-	Neurite	1	Diras1_N2A_Dox-_1
ENSMUSG00000061578	Ksr2	N2ANeuriteMinusDox1	0.370574	N2A	Dox-	Neurite	1	Ksr2_N2A_Dox-_1
ENSMUSG00000029636	Wasf3	N2ANeuriteMinusDox2	7.919517	N2A	Dox-	Neurite	2	Wasf3_N2A_Dox-_2
ENSMUSG00000043670	Diras1	N2ANeuriteMinusDox2	13.578314	N2A	Dox-	Neurite	2	Diras1_N2A_Dox-_2
ENSMUSG00000061578	Ksr2	N2ANeuriteMinusDox2	0.710932	N2A	Dox-	Neurite	2	Ksr2_N2A_Dox-_2
ENSMUSG00000029636	Wasf3	N2ANeuriteMinusDox3	7.254263	N2A	Dox-	Neurite	3	Wasf3_N2A_Dox-_3
ENSMUSG00000043670	Diras1	N2ANeuriteMinusDox3	12.028759	N2A	Dox-	Neurite	3	Diras1_N2A_Dox-_3
ENSMUSG00000061578	Ksr2	N2ANeuriteMinusDox3	0.58336	N2A	Dox-	Neurite	3	Ksr2_N2A_Dox-_3
ENSMUSG00000029636	Wasf3	N2ASomaMinusDox1	17.2306	N2A	Dox-	Soma	1	Wasf3_N2A_Dox-_1
ENSMUSG00000043670	Diras1	N2ASomaMinusDox1	13.615963	N2A	Dox-	Soma	1	Diras1_N2A_Dox-_1
ENSMUSG00000061578	Ksr2	N2ASomaMinusDox1	2.688333	N2A	Dox-	Soma	1	Ksr2_N2A_Dox-_1
ENSMUSG00000029636	Wasf3	N2ASomaMinusDox2	18.861988	N2A	Dox-	Soma	2	Wasf3_N2A_Dox-_2
ENSMUSG00000043670	Diras1	N2ASomaMinusDox2	14.93051	N2A	Dox-	Soma	2	Diras1_N2A_Dox-_2
ENSMUSG00000061578	Ksr2	N2ASomaMinusDox2	1.762975	N2A	Dox-	Soma	2	Ksr2_N2A_Dox-_2
ENSMUSG00000029636	Wasf3	N2ASomaMinusDox3	19.191886	N2A	Dox-	Soma	3	Wasf3_N2A_Dox-_3
ENSMUSG00000043670	Diras1	N2ASomaMinusDox3	16.893951	N2A	Dox-	Soma	3	Diras1_N2A_Dox-_3
ENSMUSG00000061578	Ksr2	N2ASomaMinusDox3	1.533229	N2A	Dox-	Soma	3	Ksr2_N2A_Dox-_3
ENSMUSG00000029636	Wasf3	N2ANeuritePlusDox1	80.133553	N2A	Dox+	Neurite	1	Wasf3_N2A_Dox+_1
ENSMUSG00000043670	Diras1	N2ANeuritePlusDox1	136.415207	N2A	Dox+	Neurite	1	Diras1_N2A_Dox+_1
ENSMUSG00000061578	Ksr2	N2ANeuritePlusDox1	13.665741	N2A	Dox+	Neurite	1	Ksr2_N2A_Dox+_1
ENSMUSG00000029636	Wasf3	N2ANeuritePlusDox2	147.150454	N2A	Dox+	Neurite	2	Wasf3_N2A_Dox+_2
ENSMUSG00000043670	Diras1	N2ANeuritePlusDox2	253.081293	N2A	Dox+	Neurite	2	Diras1_N2A_Dox+_2
ENSMUSG00000061578	Ksr2	N2ANeuritePlusDox2	23.501653	N2A	Dox+	Neurite	2	Ksr2_N2A_Dox+_2
ENSMUSG00000029636	Wasf3	N2ANeuritePlusDox3	71.580118	N2A	Dox+	Neurite	3	Wasf3_N2A_Dox+_3
ENSMUSG00000043670	Diras1	N2ANeuritePlusDox3	130.563955	N2A	Dox+	Neurite	3	Diras1_N2A_Dox+_3
ENSMUSG00000061578	Ksr2	N2ANeuritePlusDox3	11.423228	N2A	Dox+	Neurite	3	Ksr2_N2A_Dox+_3
ENSMUSG00000029636	Wasf3	N2ASomaPlusDox1	21.793365	N2A	Dox+	Soma	1	Wasf3_N2A_Dox+_1
ENSMUSG00000043670	Diras1	N2ASomaPlusDox1	16.965787	N2A	Dox+	Soma	1	Diras1_N2A_Dox+_1
ENSMUSG00000061578	Ksr2	N2ASomaPlusDox1	3.901413	N2A	Dox+	Soma	1	Ksr2_N2A_Dox+_1
ENSMUSG00000029636	Wasf3	N2ASomaPlusDox2	20.789754	N2A	Dox+	Soma	2	Wasf3_N2A_Dox+_2
ENSMUSG00000043670	Diras1	N2ASomaPlusDox2	19.665815	N2A	Dox+	Soma	2	Diras1_N2A_Dox+_2
ENSMUSG00000061578	Ksr2	N2ASomaPlusDox2	3.371227	N2A	Dox+	Soma	2	Ksr2_N2A_Dox+_2
ENSMUSG00000029636	Wasf3	N2ASomaPlusDox3	21.239041	N2A	Dox+	Soma	3	Wasf3_N2A_Dox+_3
ENSMUSG00000043670	Diras1	N2ASomaPlusDox3	21.404518	N2A	Dox+	Soma	3	Diras1_N2A_Dox+_3
ENSMUSG00000061578	Ksr2	N2ASomaPlusDox3	3.022887	N2A	Dox+	Soma	3	Ksr2_N2A_Dox+_3
