# Supplementary material for: TDP-43 directly inhibits mRNA accumulation in neurites through modulation of mRNA stability
Source: EMBO J. 2025 Dec 15;45(3):692–721. doi: 10.1038/s44318-025-00653-4 (PMC12864922; doi:10.1038/s44318-025-00653-4)
Supplement: Supplementary file 11 — Source data Fig. 1 [file 44318_2025_653_MOESM11_ESM.zip › Figure1/1D/Fig1Dsource.txt]

ensembl_gene_id	baseMean	log2FoldChange	lfcSE	stat	pvalue	padj	Gene	genotype	cellline
ENSMUSG00000029636	1073.4727759494	0.074288924868268	0.0896139955274321	0.828987977056855	0.407111210541561	0.501931871767602	Wasf3	WT	CAD
ENSMUSG00000043670	476.335349490476	0.45126348982324	0.121041798847405	3.72816245396469	0.000192881032662896	0.000571466737282154	Diras1	WT	CAD
ENSMUSG00000061578	599.927582464642	-0.46226982661916	0.143268772963267	-3.22659165048956	0.00125274104468254	0.0031905190815695	Ksr2	WT	CAD
ENSMUSG00000029636	25721.0177279249	4.98582491653714	0.0930425610534413	53.5864969760818	0	0	Wasf3	KO	CAD
ENSMUSG00000043670	19837.1134225373	6.42583053486733	0.0929742884778574	69.1140598123286	0	0	Diras1	KO	CAD
ENSMUSG00000061578	4918.75133421854	4.15793093434517	0.114995117938473	36.1574561501804	2.84078661862719e-286	2.55883854672844e-283	Ksr2	KO	CAD
ENSMUSG00000029636	1435.93606473499	-0.11006020866778	0.0951727768198776	-1.15642531767333	0.247507230772833	0.291225177262291	Wasf3	WT	N2A
ENSMUSG00000043670	1052.54456525082	0.994665241348435	0.0943950196458539	10.5372639899877	5.81665290810341e-26	5.04391733281177e-25	Diras1	WT	N2A
ENSMUSG00000061578	303.657156066199	-0.393229360814765	0.226262661635781	-1.73793306404109	0.0822226088394317	0.106685533783395	Ksr2	WT	N2A
ENSMUSG00000029636	10950.6974110824	3.36677480017548	0.293018794947912	11.4899619349468	1.48177207685086e-30	1.77289670842038e-28	Wasf3	KO	N2A
ENSMUSG00000043670	10955.3199491985	4.29592005342765	0.288508475965676	14.8900999842331	3.821975488195e-50	3.40108043755752e-47	Diras1	KO	N2A
ENSMUSG00000061578	5423.15925756899	3.39030901521197	0.3538075800374	9.58235268688587	9.48590544601069e-22	4.04372220779342e-20	Ksr2	KO	N2A
