# Supplementary material for: TDP-43 directly inhibits mRNA accumulation in neurites through modulation of mRNA stability
Source: EMBO J. 2025 Dec 15;45(3):692–721. doi: 10.1038/s44318-025-00653-4 (PMC12864922; doi:10.1038/s44318-025-00653-4)
Supplement: Supplementary file 11 — Source data Fig. 1 [file 44318_2025_653_MOESM11_ESM.zip › Figure1/1C/Fig1Csource.txt]

ensembl_gene_id	soma_log2FC	neurite_log2FC	log2FC_LR_v1	pvalue_v1	minusdox_log2LR	plusdox_log2LR	log2FC_LR_v2	pvalue_v2	log2FC_LR_final	pvalue_final	pvalue.adjust	Gene	sig	sigdir
ENSMUSG00000000001	0.0980565983587694	0.2070753076655	0.109046298283598	0.19031003402493	0.301985204427234	0.41100390815146	0.109046297927398	0.203709592969647	0.109046297927398	0.203709592969647	0.48848679540096	Gnai3	no	none
ENSMUSG00000000056	0.024349317416534	0.113193534815337	0.0886117153109285	0.451631274633682	-0.160919876689138	-0.0720756418933935	0.0888160379138663	0.414827312953132	0.0886117153109285	0.451631274633682	0.720796087109069	Narf	no	none
ENSMUSG00000000078	-0.580582828526241	-0.29900644242341	0.281511978558839	0.000304409897919115	-0.299389815722675	-0.01781344942942	0.281665448904368	0.00130283050022944	0.281665448904368	0.00130283050022944	0.020556047964392	Klf6	no	none
ENSMUSG00000000085	-0.145346934826799	-0.330197639101819	-0.18505920564097	0.351405639606846	-0.369167203441479	-0.554018038176339	-0.185059211146926	0.389789924040359	-0.185059211146926	0.389789924040359	0.670589035517667	Scmh1	no	none
ENSMUSG00000000088	0.048221182904351	-0.00668513208295317	-0.0549107179954238	0.504037112049918	0.845231394538412	0.79032509353851	-0.0549483840315999	0.450402970871045	-0.0549107179954238	0.504037112049918	0.757856336893737	Cox5a	no	none
ENSMUSG00000000093	-0.145984617040668	-0.239364591409761	-0.0933145680445414	0.246268524291621	-0.0884111662194669	-0.1817911550407	-0.0933529687457614	0.286014292893029	-0.0933529687457614	0.286014292893029	0.579534346180442	Tbx2	no	none
ENSMUSG00000000120	-0.366679927182725	-0.462865359431224	-0.0961462160366024	0.287594761201065	-0.376352772375605	-0.472538217095642	-0.0961462166689728	0.315140833761889	-0.0961462166689728	0.315140833761889	0.606762663350583	Ngfr	no	none
ENSMUSG00000000125	-0.500488250043909	-0.477241667447754	0.0230868786147076	0.864385802017926	0.0278322884308683	0.0510788749636507	0.0230868786493534	0.859676301752971	0.0230868786147076	0.864385802017926	0.943876003436864	Wnt3	no	none
ENSMUSG00000000127	0.0414238880683368	0.138891042423446	0.0974223495796146	0.343344438306167	0.232474800068773	0.329941950172235	0.0974223493993267	0.351219345361463	0.0974223493993267	0.351219345361463	0.639058383402423	Fer	no	none
ENSMUSG00000000131	0.117681502221485	0.0564932326603182	-0.0613039775445615	0.475634093734014	-0.572477086165997	-0.633665357714353	-0.0612392180557464	0.486978135936228	-0.0612392180557464	0.486978135936228	0.745611396541922	Xpo6	no	none
ENSMUSG00000000134	-0.143692172810657	-0.243316622465522	-0.0997421355721633	0.284606252967775	0.0706896905877979	-0.0289347601003083	-0.0997421356212471	0.285039842099395	-0.0997421356212471	0.285039842099395	0.579042771253455	Tfe3	no	none
ENSMUSG00000000148	0.114578656454266	-0.0362812357769718	-0.151026008220911	0.173267169418533	-0.419173108359618	-0.570033019307912	-0.1507621993399	0.21237707805152	-0.1507621993399	0.21237707805152	0.500472063687601	Brat1	no	none
ENSMUSG00000000149	-0.364450278808382	-0.599383484436816	-0.234894939814421	0.00441874354570978	0.18940805134018	-0.0455251571466898	-0.235078451852353	0.00460858797516007	-0.235078451852353	0.00460858797516007	0.049334389662163	Gna12	no	none
ENSMUSG00000000168	0.213932342242847	0.0525191642158183	-0.161361583265602	0.0652653547570899	0.192865077117063	0.0314518875138095	-0.161440449549303	0.0838887036744563	-0.161440449549303	0.0838887036744563	0.295672678092347	Dlat	no	none
ENSMUSG00000000171	0.109137912784484	0.187453049871198	0.0783335745739734	0.374818986956146	0.676381943845575	0.75469708166442	0.0783335746045063	0.365589472878388	0.0783335745739734	0.374818986956146	0.660109118390704	Sdhd	no	none
ENSMUSG00000000194	0.0707761739812931	0.0648042429764932	-0.00617733914072749	0.949602062961143	-0.541129918343035	-0.54710182794797	-0.00596030333202946	0.949713880263506	-0.00596030333202946	0.949713880263506	0.978907495251181	Gpr107	no	none
ENSMUSG00000000247	-0.339866407143107	-0.807099036263799	-0.467429701375607	0.00190784873888291	0.305089755931044	-0.162142897395462	-0.467618925191648	0.0026257809886619	-0.467618925191648	0.0026257809886619	0.0331689706114701	Lhx2	no	none
ENSMUSG00000000253	-0.475882861687965	-0.451276901850841	0.0241869633951179	0.87105019708632	0.508491086556823	0.533097080148363	0.0244112768680881	0.848774323390105	0.0241869633951179	0.87105019708632	0.948038099867201	Gmpr	no	none
ENSMUSG00000000266	-0.13408125684872	-0.146932999171053	-0.0128358236878383	0.90214290659229	-0.22346517130833	-0.236316937483711	-0.0128358238261999	0.90870492688268	-0.0128358238261999	0.90870492688268	0.964215812031272	Mid2	no	none
ENSMUSG00000000275	0.106571197117176	0.143294386731034	0.0367381376060377	0.63545007280478	-0.667314974185623	-0.6305917964506	0.0367381373684372	0.667941652974947	0.0367381373684372	0.667941652974947	0.854223910729364	Trim25	no	none
ENSMUSG00000000276	-0.10997244039582	-0.0474630671761946	0.0622252302865685	0.536491332230061	-0.753740021980604	-0.691230648549383	0.0625002840433704	0.540982816345587	0.0625002840433704	0.540982816345587	0.779538944476899	Dgke	no	none
ENSMUSG00000000278	-0.159787589583258	0.0117953902259347	0.171544873730773	0.0401708382671672	-0.178957466603115	-0.00737449712289336	0.171544872832063	0.0547396654139569	0.171544872832063	0.0547396654139569	0.231789313468159	Scpep1	no	none
ENSMUSG00000000282	0.404028792043703	0.152043721075669	-0.252054048404863	0.0861281141634575	-0.845607917538541	-1.09759305940532	-0.252012176006408	0.151690498727896	-0.252012176006408	0.151690498727896	0.41856382651052	Mnt	no	none
ENSMUSG00000000295	0.352181789953761	0.338148369942348	-0.0139498055266246	0.901211694014489	0.887935801844193	0.873902380195542	-0.0139498055369402	0.900283677122478	-0.0139498055266246	0.901211694014489	0.96131152268952	Hddc2	no	none
ENSMUSG00000000301	-0.200033136416697	-0.333729647474177	-0.133679703066165	0.439770911049053	0.787501733580699	0.653805234733802	-0.133940491355433	0.411999352679213	-0.133679703066165	0.439770911049053	0.711644758125648	Pemt	no	none
ENSMUSG00000000308	0.495174990935003	0.624261382346836	0.129244192384547	0.368592015017586	0.355341780310768	0.48442816634161	0.12924419216229	0.378205928566314	0.12924419216229	0.378205928566314	0.662829039246363	Ckmt1	no	none
ENSMUSG00000000325	0.553036298645215	0.368269922849372	-0.184741794074277	0.0156443277239044	-0.564810651419627	-0.749577019170827	-0.18480223870366	0.0124281562383977	-0.184741794074277	0.0156443277239044	0.108534127931307	Arvcf	no	none
ENSMUSG00000000326	-0.254190675638031	-0.304830657821636	-0.0507126067725081	0.568110134013198	0.188805132637222	0.138165156839147	-0.0507126065975271	0.550525017833014	-0.0507126067725081	0.568110134013198	0.796496618729697	Comt	no	none
ENSMUSG00000000339	0.034758708919288	0.0130065282332553	-0.021634911824523	0.812074914294728	0.430881914714987	0.409129720548112	-0.021837107407743	0.821431078980277	-0.021837107407743	0.821431078980277	0.925715037979894	Rtca	no	none
ENSMUSG00000000340	-0.247698010377045	-0.313864691334181	-0.0665017171699225	0.609047913406447	0.313577255556648	0.24741058970476	-0.0663941893986518	0.586080651676311	-0.0665017171699225	0.609047913406447	0.819641191978488	Dbt	no	none
ENSMUSG00000000346	0.384838343360322	0.542957530522156	0.158070721998049	0.0427615592005681	0.331200749062428	0.489319930007672	0.158070721439121	0.0535172994987785	0.158070721439121	0.0535172994987785	0.228683363184239	Dazap2	no	none
ENSMUSG00000000355	-0.0517857304791677	-0.0990689842336688	-0.0471263545522853	0.708760813930653	0.529229032543896	0.481945766620515	-0.0473911095709856	0.713763259393576	-0.0473911095709856	0.713763259393576	0.877894706739055	Mcts1	no	none
ENSMUSG00000000374	-0.0636751291860657	-0.198655144431074	-0.134944231386623	0.118789849216046	-0.698920888501842	-0.833900923874524	-0.135075113980411	0.163209131907101	-0.135075113980411	0.163209131907101	0.434635822780572	Trappc10	no	none
ENSMUSG00000000378	-0.159268049180916	-0.22480226200947	-0.0654804867994252	0.517275373395866	0.427442224281041	0.361908015860737	-0.0654839828052042	0.503178313761107	-0.0654804867994252	0.517275373395866	0.76526385159881	Ccm2	no	none
ENSMUSG00000000384	0.221580562827626	0.184458487857736	-0.0371663877405906	0.643291308840901	-0.295721233898369	-0.33284331834284	-0.0371135774635247	0.6655903089627	-0.0371135774635247	0.6655903089627	0.852188632292342	Tbrg4	no	none
ENSMUSG00000000399	-0.178563931791357	-0.0641935785854278	0.114359938552691	0.131854474242756	0.58230752752193	0.696677878012429	0.114359938371553	0.133458089519055	0.114359938371553	0.133458089519055	0.386511477049017	Ndufa9	no	none
ENSMUSG00000000409	0.217594108201165	0.553652155133579	0.336212267600521	0.00856274902772476	0.13649366462758	0.472551708320112	0.336212267229518	0.00950240042388064	0.336212267229518	0.00950240042388064	0.0801904075904911	Lck	no	none
ENSMUSG00000000420	-0.205335938961805	-0.23200255124274	-0.0266800004414516	0.745732371774599	0.0542179036644112	0.0275512872017353	-0.0266800005100389	0.75021856849951	-0.0266800005100389	0.75021856849951	0.895983435317187	Galnt1	no	none
ENSMUSG00000000439	0.117168094571946	0.264132043083046	0.146904699998224	0.575854412752835	0.296576923207405	0.443541127724203	0.146859003967392	0.426134507234655	0.146904699998224	0.575854412752835	0.800564543789858	Mkrn2	no	none
ENSMUSG00000000440	0.230592246034464	0.322547121726019	0.0918048417452565	0.470401129936052	0.364884093020838	0.456838982338009	0.0919623316489685	0.439798823038837	0.0918048417452565	0.470401129936052	0.736397367878575	Pparg	no	none
ENSMUSG00000000441	-0.0157619594269748	-0.0835151727191445	-0.0678843442154129	0.374824356135246	-0.202534839771572	-0.270288048636462	-0.0677175520351181	0.361751235073479	-0.0678843442154129	0.374824356135246	0.660109118390704	Raf1	no	none
ENSMUSG00000000531	0.279288261747095	0.107821315690755	-0.171593521133761	0.243486730559458	0.222911186774524	0.0514442351795549	-0.17127634302043	0.253088425760301	-0.17127634302043	0.253088425760301	0.548946739532106	Grasp	no	none
ENSMUSG00000000532	-0.00880520670020002	0.0405689930043034	0.0492662215956882	0.597275610506606	-0.932416303662739	-0.883042131566823	0.0494911809042005	0.652172073421036	0.0494911809042005	0.652172073421036	0.844326928814587	Acvr1b	no	none
ENSMUSG00000000538	0.370420369351832	0.26414650722808	-0.106377467784028	0.232824847074069	-0.683583332946166	-0.789857217457729	-0.106166820461429	0.292397927907738	-0.106166820461429	0.292397927907738	0.587112309919786	Tom1l2	no	none
ENSMUSG00000000552	-0.163466618132616	-0.354780279334691	-0.191320814704412	0.0640683168888538	0.0159447261571406	-0.175368960912403	-0.191324227388302	0.0923678524433594	-0.191324227388302	0.0923678524433594	0.311899877788835	Zfp385a	no	none
ENSMUSG00000000555	-0.229473726114356	-0.608663967140207	-0.379280852504771	0.000583379558788446	-0.841920112393027	-1.22111037121561	-0.379178885935513	0.00131099410342614	-0.379178885935513	0.00131099410342614	0.0206103792614954	Itga5	no	none
ENSMUSG00000000561	0.00515667502893452	0.0681623716828308	0.0629178501519935	0.502169153739236	-0.30528343142134	-0.242277768209602	0.0629178492222084	0.566973219140109	0.0629178492222084	0.566973219140109	0.796395264552093	Wdr77	no	none
ENSMUSG00000000563	0.134756339384626	0.141503115595981	0.00674901136122386	0.930566907983667	0.772167624485978	0.778914394289089	0.0067490113343065	0.933412622006869	0.0067490113343065	0.933412622006869	0.971731159764346	Atp5pb	no	none
ENSMUSG00000000567	-0.381541949256797	-0.370564423633368	0.0109639087408056	0.923726662891354	-0.394449156104524	-0.383471675977463	0.0109639085633519	0.938319584791658	0.0109639085633519	0.938319584791658	0.973726050719947	Sox9	no	none
ENSMUSG00000000568	0.0381509787739027	0.0186252587228178	-0.0195337797144209	0.841440743436655	-0.00264419644745735	-0.0221699545450745	-0.0195337800492639	0.859153447218205	-0.0195337800492639	0.859153447218205	0.942038897195929	Hnrnpd	no	none
ENSMUSG00000000579	0.114250219547907	-0.0202118840478855	-0.134548990395952	0.271578498332388	-0.0532804350853696	-0.187742540972615	-0.134548990508703	0.278084858464635	-0.134548990508703	0.278084858464635	0.570897604869429	Dynlt1c	no	none
ENSMUSG00000000581	0.29398527835695	0.411473690366611	0.11757846668752	0.320165334855615	0.499979075014102	0.617467442923135	0.117586539880722	0.403507630105389	0.117586539880722	0.403507630105389	0.684005610266367	C1d	no	none
ENSMUSG00000000594	-0.572754715725935	-0.322479457903398	0.25025563423329	0.0102180290804841	0.121712514290794	0.371987781406892	0.250158598448009	0.00591102889769052	0.25025563423329	0.0102180290804841	0.0842569995991227	Gm2a	no	none
ENSMUSG00000000600	0.206311950060172	0.394198940243839	0.187874107983155	0.0418115274902233	-0.523543148331142	-0.335656163970891	0.187958287785324	0.053194944017062	0.187958287785324	0.053194944017062	0.227884792005181	Krit1	no	none
ENSMUSG00000000605	-0.1291794377184	0.101594282407491	0.230718966502951	0.00497957410955359	-0.405447687457157	-0.174673980094852	0.230718965052863	0.0103767369602399	0.230718965052863	0.0103767369602399	0.0850814422270743	Clcn4	no	none
ENSMUSG00000000628	-0.687009809215261	-0.404270922052099	0.282824967327439	0.039062751455035	-0.472911285176107	-0.190172438632508	0.282715423770425	0.0615830585666458	0.282715423770425	0.0615830585666458	0.24656507742535	Hk2	no	none
ENSMUSG00000000631	-0.0166452370714772	-0.435245591257705	-0.418701591468783	1.20158504802638e-05	-0.454946540702213	-0.873546900707902	-0.418691757108784	2.25338265131086e-05	-0.418691757108784	2.25338265131086e-05	0.000906111199190457	Myo18a	yes	lessloc
ENSMUSG00000000632	-0.845494386031977	-1.05576947388821	-0.210218182673395	0.0265329298145738	-0.51503614784697	-0.725311264917053	-0.210439235068579	0.0448931837212152	-0.210439235068579	0.0448931837212152	0.206051343018747	Sez6	no	none
ENSMUSG00000000708	-0.0303579487267586	0.0392251579056544	0.0695554471114369	0.434083332949722	-0.382222041639211	-0.312638918708317	0.0696285790841267	0.38613725139629	0.0695554471114369	0.434083332949722	0.706737557266293	Kat2b	no	none
ENSMUSG00000000711	-0.14538086474605	-0.0472369120657079	0.0981382427248348	0.16989456318491	0.105754561889015	0.203898512757255	0.0981382426061303	0.173939969954719	0.0981382426061303	0.173939969954719	0.450263174340339	Rab5b	no	none
ENSMUSG00000000738	-0.198237427161588	-0.43096612758195	-0.232779822935679	0.00704891751352345	-0.0852569539457692	-0.317985672851004	-0.232770715386188	0.0133019965938168	-0.232770715386188	0.0133019965938168	0.0984457583265148	Spg7	no	none
ENSMUSG00000000740	0.251722081200728	0.0756231366607277	-0.176067858891007	0.0107144748983235	1.48676668645271	1.31066774949086	-0.176158279759093	0.00547418237644468	-0.176067858891007	0.0107144748983235	0.0867249545602791	Rpl13	no	none
ENSMUSG00000000743	-0.200209646721735	-0.333254643055945	-0.132996864477498	0.195978324172027	0.301877998625525	0.168832998925583	-0.132996864669364	0.196876679102974	-0.132996864669364	0.196876679102974	0.479299640007753	Chmp1a	no	none
ENSMUSG00000000751	0.00556582400124453	0.0765652957051973	0.071089392403574	0.512980531612108	0.167596902407541	0.238596367624805	0.0710893922005205	0.523374087027235	0.0710893922005205	0.523374087027235	0.769139633329013	Rpa1	no	none
ENSMUSG00000000759	0.757051929969151	0.812637232654006	0.0554676544053832	0.488937884855641	-0.073580609634296	-0.0179953032256907	0.055633229618291	0.481626341648499	0.0554676544053832	0.488937884855641	0.747591284933796	Tubgcp3	no	none
ENSMUSG00000000776	0.144041414856821	-0.0420881365366289	-0.186276865465268	0.0650121110207133	0.0456525828717963	-0.140476965444952	-0.186058230384794	0.0621391375447152	-0.186276865465268	0.0650121110207133	0.254032999044545	Polr3d	no	none
ENSMUSG00000000787	0.0856146612263208	0.234250731060041	0.148683931097147	0.0288940175043938	-0.0713413862699566	0.0772946822967547	0.148683930975502	0.0312064606565638	0.148683930975502	0.0312064606565638	0.166297152801847	Ddx3x	no	none
ENSMUSG00000000794	1.12463541940538	0.786307776555171	-0.338389848905316	0.000710001683576447	-0.785966590116003	-1.12429423873054	-0.338139056701126	0.00173735828885795	-0.338139056701126	0.00173735828885795	0.0250860618160848	Kcnn3	no	none
ENSMUSG00000000804	-0.00585459510702193	0.128382523529317	0.134243377320185	0.118223712859207	-0.40511974823646	-0.270882624017378	0.134243377752332	0.10853860325698	0.134243377320185	0.118223712859207	0.358327908074468	Usp32	no	none
ENSMUSG00000000811	0.0141661241610839	-0.0686471348581939	-0.0829042581347808	0.41273489691836	0.11420614624552	0.0313928769238705	-0.0828744091172876	0.433398800721139	-0.0828744091172876	0.433398800721139	0.70649442303946	Txnrd3	no	none
ENSMUSG00000000823	-0.114024138975558	-0.266894479160122	-0.152973981019662	0.227271210033776	-1.30783500729235	-1.46070544684147	-0.152973986167261	0.329134809182998	-0.152973986167261	0.329134809182998	0.619768214381343	Zfp512b	no	none
ENSMUSG00000000826	-0.0325474393354476	0.0307063459547861	0.0632099648375126	0.39822048744082	-0.15069091418598	-0.0874371458640465	0.0632099641926527	0.453140357571941	0.0632099641926527	0.453140357571941	0.721847522244435	Dnajc5	no	none
ENSMUSG00000000827	0.390163489545597	0.377048740536452	-0.0130557317660425	0.883623145603674	0.479283648799161	0.466168873759573	-0.0130557319534804	0.894330562559987	-0.0130557319534804	0.894330562559987	0.958021478233703	Tpd52l2	no	none
ENSMUSG00000000838	-0.136981362958194	-0.152537858299755	-0.0155213371478449	0.865800908167996	-0.269928250702845	-0.285484753471754	-0.0155213372050411	0.870846316582075	-0.0155213372050411	0.870846316582075	0.948038099867201	Fmr1	no	none
ENSMUSG00000000876	-0.412492695965412	-0.609115060307035	-0.197023799511765	0.225567369024952	0.348997345629163	0.152375002160343	-0.196931629520631	0.196212857534318	-0.197023799511765	0.225567369024952	0.518581758317042	Pxmp4	no	none
ENSMUSG00000000881	-0.434229461045054	-0.437023766904935	-0.00288364153118503	0.97879463215885	-0.0328127013712511	-0.0356070076613993	-0.00288364153170129	0.979003660137834	-0.00288364153170129	0.979003660137834	0.990636533447236	Dlg3	no	none
ENSMUSG00000000884	0.15114600519939	0.311895517577747	0.160204876714238	0.412625455922087	-0.0145537520650909	0.146195780224162	0.161218627826955	0.390384524338092	0.160204876714238	0.412625455922087	0.691224684916452	Gnb1l	no	none
ENSMUSG00000000889	1.74621542600107	1.50604450776186	-0.240136832037942	0.0294863953401513	-0.258050107373148	-0.498221026751587	-0.239892790653966	0.0410228960196721	-0.239892790653966	0.0410228960196721	0.195932303612021	Dbh	no	none
ENSMUSG00000000901	-0.0500356682912856	-0.214941010393875	-0.164896851448172	0.258623854612282	-0.256185450484004	-0.421090868320356	-0.165071628008624	0.332628455563199	-0.165071628008624	0.332628455563199	0.622325150759354	Mmp11	no	none
ENSMUSG00000000902	-0.0592878597454862	-0.0556291847021563	0.00360767811789842	0.962959134756702	0.143206192893899	0.146864853994193	0.00360767809000961	0.967854684019988	0.00360767809000961	0.967854684019988	0.987223877031352	Smarcb1	no	none
ENSMUSG00000000915	0.105238203527985	0.0874274555484118	-0.0177539831105824	0.897843300836284	-0.471467596944334	-0.48927837494721	-0.0177539832997482	0.903441655804134	-0.0177539832997482	0.903441655804134	0.962367982272414	Hip1r	no	none
ENSMUSG00000000916	0.106225889524845	0.0114930178052871	-0.0948640834928778	0.440579668885663	-0.298598519566511	-0.393331415025316	-0.094594584089013	0.478883746856087	-0.094594584089013	0.478883746856087	0.740066399788468	Nsun5	no	none
ENSMUSG00000000934	0.771242263067881	0.694125765757682	-0.0772937640924874	0.505395376567851	0.237593143633475	0.160476657683668	-0.0769742346485683	0.492484384619793	-0.0772937640924874	0.505395376567851	0.758223079561456	Top1mt	no	none
ENSMUSG00000000948	-0.361831942405228	-0.705270156495487	-0.343902202488919	0.0526272974027365	-0.16472473424743	-0.508162921567087	-0.343681993795324	0.0424655810369995	-0.343902202488919	0.0526272974027365	0.226703932004191	Gm38393	no	none
ENSMUSG00000000958	-0.301835046987047	-0.267714932492384	0.0341461394955584	0.856438388600298	-0.243695458473808	-0.209575440018563	0.0337026824085007	0.874709052879707	0.0337026824085007	0.874709052879707	0.949907302637711	Slc7a7	no	none
ENSMUSG00000000959	0.088941725253792	0.0521872906116149	-0.036686441372269	0.730288240737891	0.276520046795165	0.239765611995885	-0.0366864413748457	0.729797022541743	-0.036686441372269	0.730288240737891	0.886222668978081	Oxa1l	no	none
ENSMUSG00000000976	0.183628725104722	0.0491307227109407	-0.134550756793453	0.284348217148167	-0.615680507851155	-0.750178554264539	-0.13441345187092	0.350126011600318	-0.13441345187092	0.350126011600318	0.638535305860414	Heatr6	no	none
ENSMUSG00000001016	-0.530683981070816	-0.556242630858271	-0.0255238231839814	0.744048520497131	0.269673551122075	0.244114895451453	-0.0255238232763564	0.748093115305716	-0.0255238232763564	0.748093115305716	0.894607126751589	Ilf2	no	none
ENSMUSG00000001017	0.0833188760653245	0.186989374302367	0.103593525645377	0.148099694930862	0.182339150428417	0.286009652183406	0.103613258896808	0.134141603099188	0.103593525645377	0.148099694930862	0.413351234410357	Chtop	no	none
ENSMUSG00000001018	-0.0975175567978017	-0.0740130789455888	0.023571504615695	0.818852516480031	0.528152927484427	0.551657417166101	0.0235255604729409	0.801968138327637	0.023571504615695	0.818852516480031	0.92435728093423	Snapin	no	none
ENSMUSG00000001025	-0.00396062109796959	-0.0242027479797882	-0.0201694551472366	0.790382608096099	1.05527740841992	1.0350352753776	-0.0203114936518704	0.793583348245815	-0.0203114936518704	0.793583348245815	0.914558472769249	S100a6	no	none
ENSMUSG00000001029	-0.657214987131764	-0.514786744765734	0.142346260404837	0.275160661756101	-0.031465888069118	0.110962361357718	0.14234626077133	0.254620985748951	0.142346260404837	0.275160661756101	0.567847811055628	Icam2	no	none
ENSMUSG00000001034	-0.137890758939991	-0.279347593951291	-0.141473320018585	0.244855154565526	-0.456760771922421	-0.598217668805184	-0.141498226562717	0.324301848449188	-0.141498226562717	0.324301848449188	0.613529251433487	Mapk7	no	none
ENSMUSG00000001036	-0.15933807255648	-0.0999384311400618	0.0594281533845902	0.523258813405438	-0.534246147980445	-0.47484653763055	0.0594281525674589	0.584554375746805	0.0594281525674589	0.584554375746805	0.806108391093388	Epn2	no	none
ENSMUSG00000001039	0.416176799487326	0.220681129622278	-0.195903474910218	0.181272063002693	0.514928989224481	0.319433345518498	-0.195424687963845	0.147195397339389	-0.195903474910218	0.181272063002693	0.460588730181624	B9d1	no	none
ENSMUSG00000001052	0.128703177411992	-0.00398547740543028	-0.132666500979742	0.182424730043975	-0.716118115754722	-0.848806806014074	-0.132743260801837	0.247579654520347	-0.132743260801837	0.247579654520347	0.542839226158495	Sec24b	no	none
ENSMUSG00000001053	0.172201601160146	-0.204397001713996	-0.376621549847166	0.0368850771845671	-0.0658740359567393	-0.442472693652725	-0.376862830710695	0.0581840396799798	-0.376862830710695	0.0581840396799798	0.239303794820716	N4bp3	no	none
ENSMUSG00000001054	-0.0420744828961535	-0.178625137811653	-0.136701883500907	0.17870601246766	0.0462847165953391	-0.0902659355395326	-0.136539240595478	0.172574991469863	-0.136701883500907	0.17870601246766	0.456974862892347	Rmnd5b	no	none
ENSMUSG00000001056	-0.0370284034308517	-0.0707850144590398	-0.0337444960925279	0.69888859609136	0.885369673569999	0.851613061855392	-0.0337444961051593	0.693632326287925	-0.0337444960925279	0.69888859609136	0.870957229330794	Nhp2	no	none
ENSMUSG00000001062	-0.0344757666196721	-0.284825385213989	-0.250483087265889	0.0420203324342561	-0.45572053932929	-0.706070164888821	-0.250285725696696	0.0490047915988208	-0.250285725696696	0.0490047915988208	0.217688929501309	Vps9d1	no	none
ENSMUSG00000001065	-0.149708637099178	-0.0745752789871572	0.0749112251496515	0.530510873293524	-0.729714183607124	-0.654580842536085	0.0751787647605722	0.560713792497678	0.0751787647605722	0.560713792497678	0.793182941520638	Zfp276	no	none
ENSMUSG00000001082	-0.308405585646633	0.0346962323348959	0.343084166581051	0.028621541933755	-0.921688475981214	-0.578586707080695	0.343083134778441	0.0711195558442455	0.343083134778441	0.0711195558442455	0.267539946752132	Mfsd10	no	none
ENSMUSG00000001089	-0.440314678448173	-0.459636987060632	-0.0194338110844579	0.802925883500343	-0.674992050573833	-0.694314355609263	-0.0192718626161832	0.800380300924783	-0.0194338110844579	0.802925883500343	0.918535161300593	Luzp1	no	none
ENSMUSG00000001098	0.537017669762618	1.3948939624001	0.85802026507628	1.27071124658769e-18	1.68226467466592	2.54014096408218	0.858020264109173	6.49583757531793e-19	0.85802026507628	1.27071124658769e-18	5.34387025492065e-16	Kctd10	yes	moreloc
ENSMUSG00000001100	0.0802052819547768	0.00684280033395112	-0.0734043722866059	0.423133636131786	0.113460081310098	0.0400975804784828	-0.0734043729667359	0.465481177369893	-0.0734043729667359	0.465481177369893	0.732212179698677	Poldip2	no	none
ENSMUSG00000001105	0.31194474881209	0.250642310590467	-0.061216077686866	0.620792823546056	0.746363994747716	0.685061545539326	-0.0612160779395869	0.628989123863856	-0.0612160779395869	0.628989123863856	0.830071551668136	Ift20	no	none
ENSMUSG00000001119	-0.751082713155844	-0.888845709378846	-0.137761571691359	0.30464399489429	-0.640334343878349	-0.778097391225086	-0.138075381621419	0.356512610547657	-0.138075381621419	0.356512610547657	0.643463977179613	Col6a1	no	none
ENSMUSG00000001120	-0.110407203078047	-0.191731065492608	-0.081372202483573	0.210455769951924	-0.0667564140322986	-0.148080285825389	-0.0813328138428249	0.243955967300773	-0.0813328138428249	0.243955967300773	0.539611566505961	Pcbp3	no	none
ENSMUSG00000001123	-0.075920455233814	0.0633249071267497	0.139251742191708	0.12303760901257	0.378809326877851	0.518054685604133	0.13925174193074	0.127316806369623	0.13925174193074	0.127316806369623	0.374092729749231	Lgals9	no	none
ENSMUSG00000001127	0.219765312530289	0.269635382110976	0.0498310592072575	0.516856949075715	0.0719893950985951	0.121859456851037	0.0498310589708209	0.543244871500903	0.0498310589708209	0.543244871500903	0.780709672293366	Araf	no	none
ENSMUSG00000001134	-0.118756767283799	0.0186692402123284	0.137177252200328	0.404531700180114	0.629905178201958	0.767331227560796	0.137433004262343	0.331932808787099	0.137177252200328	0.404531700180114	0.684243342185928	Uxt	no	none
ENSMUSG00000001138	0.093350904266077	-0.314274537786061	-0.407409172057827	0.00200922442039319	-0.683978238746868	-1.09160377632119	-0.407702455991498	0.0109456515346995	-0.407702455991498	0.0109456515346995	0.087674095211318	Cnnm3	no	none
ENSMUSG00000001143	-0.0780873241745762	-0.206683086777845	-0.12878422409437	0.207148983253113	-0.357727573319512	-0.486323324499798	-0.128580041375427	0.187916801029502	-0.12878422409437	0.207148983253113	0.4940158585531	Lman2l	no	none
ENSMUSG00000001150	0.67048112990872	0.953819410717044	0.283377235563786	0.00427867975129825	-0.495059550979529	-0.211721312031721	0.283460494938063	0.022627480509647	0.283460494938063	0.022627480509647	0.137329621637924	Mcm3ap	no	none
ENSMUSG00000001151	0.347011832910901	0.351581700086099	0.00476687450149549	0.96194780615724	0.00860290648686179	0.0131726722966981	0.00456594031300317	0.979406894798515	0.00456594031300317	0.979406894798515	0.990636533447236	Pcnt	no	none
ENSMUSG00000001156	0.190670695390449	0.505167148889242	0.31422740568336	0.0395787462264139	-0.760995994573977	-0.446499561099714	0.315020799638581	0.0579352102496491	0.315020799638581	0.0579352102496491	0.238572042859938	Mxd1	no	none
ENSMUSG00000001157	0.0380813130656783	-0.0247417365380226	-0.0629127720561885	0.554294101429489	-0.0412134079020922	-0.104036456758435	-0.0629127720354099	0.555242690783294	-0.0629127720354099	0.555242690783294	0.789668878802272	Gmcl1	no	none
ENSMUSG00000001158	0.185470184141774	0.283342805106853	0.0977706412010928	0.334328095920165	0.632780053117427	0.730652681150491	0.0979804497741215	0.30690155710968	0.0977706412010928	0.334328095920165	0.624190431395159	Snrnp27	no	none
ENSMUSG00000001173	-0.288937365305761	-0.319247156535568	-0.0303352466853939	0.793225865709007	-0.407278510122639	-0.43758830911812	-0.0303352467910176	0.798626055786427	-0.0303352467910176	0.798626055786427	0.916738715049425	Ocrl	no	none
ENSMUSG00000001175	-0.175855386200168	-0.197346697561856	-0.0214666654681083	0.759598618530599	0.411027817765174	0.389536501216342	-0.021466665546442	0.765148426629545	-0.021466665546442	0.765148426629545	0.902388767232064	Calm1	no	none
ENSMUSG00000001211	-0.264024348134137	-0.363172810159843	-0.0991454642641683	0.241063646397025	0.453947726216913	0.354799277966205	-0.0992401933971811	0.193914065999489	-0.0991454642641683	0.241063646397025	0.535797265599025	Agpat3	no	none
ENSMUSG00000001227	-0.401882590973354	-0.49823548225103	-0.096681255287999	0.605728485114239	-0.815457615128924	-0.911810577960804	-0.0966812568265683	0.641850929993349	-0.0966812568265683	0.641850929993349	0.837269590598503	Sema6b	no	none
ENSMUSG00000001228	0.308450516839026	0.124778052935542	-0.183665220736357	0.0745203770072237	0.0479753754948029	-0.135697107339139	-0.183561137291943	0.101529496838842	-0.183561137291943	0.101529496838842	0.327602993412176	Uhrf1	no	none
ENSMUSG00000001229	0.0878435233698469	0.00549697942627944	-0.0822667706473986	0.3168158935219	-0.352651176998063	-0.434997737755615	-0.0822667713822431	0.368232522944977	-0.0822667713822431	0.368232522944977	0.653061123543078	Dpp9	no	none
ENSMUSG00000001240	-0.615811534879229	-0.680802292982075	-0.065148341086442	0.690998083058061	0.330532298427134	0.265541549949439	-0.0654948746336919	0.675682802905578	-0.065148341086442	0.690998083058061	0.865636308618753	Ramp2	no	none
ENSMUSG00000001248	-0.412940568595535	-0.398795181415322	0.0141517491949252	0.868805232380525	-0.159633517554504	-0.145488130036077	0.0141517491975635	0.867356554545652	0.0141517491949252	0.868805232380525	0.946857921435767	Gramd1a	no	none
ENSMUSG00000001270	-0.206979351734627	-0.604305394184388	-0.397467373813887	0.00267787432284523	0.77031559987718	0.372989578529009	-0.397539781611736	0.000932087092459428	-0.397467373813887	0.00267787432284523	0.0335748888701576	Ckb	no	none
ENSMUSG00000001280	0.139371207581918	0.373862809857734	0.234471473918241	0.00261325790507166	-0.651131443597355	-0.416639841843043	0.234471473851586	0.00319889622620325	0.234471473851586	0.00319889622620325	0.03856215840326	Sp1	no	none
ENSMUSG00000001285	0.0401312000438852	-0.0642184238791135	-0.104316628646952	0.214626852584764	-0.268053488975317	-0.372403121872486	-0.104368796762441	0.242289754045339	-0.104368796762441	0.242289754045339	0.537387169225423	Myg1	no	none
ENSMUSG00000001288	-0.0770912018818773	-0.379382342620812	-0.302321058884911	0.00228265449751977	-0.413130186035436	-0.71542133419343	-0.302321059859131	0.00333778229186692	-0.302321059859131	0.00333778229186692	0.0396332196138974	Rarg	no	none
ENSMUSG00000001289	-0.0197247148518075	-0.140237631963165	-0.120447948992694	0.138367048834501	1.39889081003876	1.27837789149991	-0.120447949092629	0.130055073438766	-0.120447948992694	0.138367048834501	0.395620006766749	Pfdn5	no	none
ENSMUSG00000001305	0.240739597055587	0.320136419208556	0.0795064362206927	0.352072355680237	0.596250929015447	0.675647752207419	0.0795064362646469	0.343503255636282	0.0795064362206927	0.352072355680237	0.640033552932391	Rrp15	no	none
ENSMUSG00000001313	0.159736248390471	0.110080734901413	-0.0495535134535907	0.677487891023443	0.611276107421291	0.561620592386431	-0.0495535134825001	0.67549983955513	-0.0495535134535907	0.677487891023443	0.859138746588719	Rnd2	no	none
ENSMUSG00000001323	-0.250081883799901	-0.431684678621009	-0.18168768835312	0.253693640556393	0.334273870633387	0.152671040306299	-0.181610233011866	0.264752487121942	-0.181610233011866	0.264752487121942	0.558908515769228	Srr	no	none
ENSMUSG00000001333	-0.316441940784645	-0.419108461369517	-0.102869880984137	0.367584495113821	0.0900193520237531	-0.0126471675947243	-0.102869880944414	0.360757432074592	-0.102869880984137	0.367584495113821	0.652567367024269	Sync	no	none
ENSMUSG00000001334	-0.289317863193077	-0.555845737676665	-0.266949341269363	0.0889051809433295	0.513729355234235	0.24720150286981	-0.266902015739747	0.0654987813006434	-0.266949341269363	0.0889051809433295	0.305626700020785	Fndc5	no	none
ENSMUSG00000001366	0.264496499013768	0.307728871908071	0.0428149488170866	0.783727612135765	-0.0958882898822871	-0.0526559111149836	0.0435225752738999	0.778755554390125	0.0428149488170866	0.783727612135765	0.910679575096279	Fbxo9	no	none
ENSMUSG00000001376	0.000882776576637242	0.0683437942477386	0.0676151934035285	0.54126172344098	0.163206542845938	0.230667519206267	0.0674935120531216	0.599614807653871	0.0674935120531216	0.599614807653871	0.814195110137296	Vps50	no	none
ENSMUSG00000001380	-0.113216981333694	0.00647977869387043	0.119702864784397	0.0975234482681081	0.405356112243035	0.525052873844543	0.119764081222321	0.0888376171528889	0.119702864784397	0.0975234482681081	0.320515846098996	Hars	no	none
ENSMUSG00000001383	0.5772701023958	0.753181844920876	0.176071343393324	0.0475538767009019	0.939106903576264	1.11501864251231	0.175873732138522	0.0511958746786735	0.175873732138522	0.0511958746786735	0.222721085322219	Zmat2	no	none
ENSMUSG00000001415	0.417320415990274	0.312644516323858	-0.104677567996318	0.215646722701945	-0.611077195119845	-0.715753099169529	-0.104577164848813	0.238357796081441	-0.104577164848813	0.238357796081441	0.532231825961368	Smg5	no	none
ENSMUSG00000001416	0.0767360371693825	0.221809121622973	0.145096872317424	0.0607746792653187	0.269145504924375	0.414218570286329	0.145030074739052	0.09341509193737	0.145030074739052	0.09341509193737	0.314070127556254	Cct3	no	none
ENSMUSG00000001419	0.0907454386464519	-0.0760140676155549	-0.16679877726886	0.0327422275829506	-0.613017110463698	-0.779776628512129	-0.16679877838161	0.049818899427257	-0.16679877838161	0.049818899427257	0.219541005890759	Mef2d	no	none
ENSMUSG00000001424	-0.127114435698459	-0.154132448131057	-0.0270112001263938	0.720922683403632	-0.19914859472099	-0.226166587515894	-0.026997095551043	0.684549510249935	-0.0270112001263938	0.720922683403632	0.881011338369398	Snd1	no	none
ENSMUSG00000001435	-0.182077861473125	-0.646932529484864	-0.464797133814629	8.48334926418465e-05	0.135046183415474	-0.329808538174413	-0.464984959761162	0.000530331369858833	-0.464984959761162	0.000530331369858833	0.0104339854112772	Col18a1	no	none
ENSMUSG00000001436	-0.327352472002446	-0.262350568577089	0.0650325496985484	0.594920745875241	-0.384639068281896	-0.319637190661461	0.0650325490688455	0.627311113921924	0.0650325490688455	0.627311113921924	0.828815475675577	Slc19a1	no	none
ENSMUSG00000001440	-0.500766452572163	-0.4576184095518	0.0431415512479314	0.490875544605347	-0.193020919998262	-0.149872877469631	0.0431415512308666	0.490373413818645	0.0431415512479314	0.490875544605347	0.749645464019029	Kpnb1	no	none
ENSMUSG00000001441	0.00953335016831037	-0.0321534340264597	-0.0418587649524881	0.675925586280385	-0.675620468001187	-0.717307220876553	-0.0416262832433076	0.639930997490738	-0.0418587649524881	0.675925586280385	0.858026007718975	Npepps	no	none
ENSMUSG00000001445	-0.0963715826707852	-0.0790574268128988	0.0172662111017601	0.84575905716738	0.429842143808288	0.447156298418713	0.017266211089908	0.84502971984326	0.0172662111017601	0.84575905716738	0.935376524653777	Mrpl10	no	none
ENSMUSG00000001467	-0.186251338003775	0.00829636589715467	0.194554275303444	0.0107628427017029	-0.18215547745817	0.0123922133999711	0.194548424531476	0.0183737040248337	0.194548424531476	0.0183737040248337	0.12081159265319	Cyp51	no	none
ENSMUSG00000001472	0.0449266866916458	-0.100257200767631	-0.145107277760202	0.056376775382426	0.0729935348428524	-0.0721903707897551	-0.145213822330866	0.0830939003538601	-0.145213822330866	0.0830939003538601	0.294269030270705	Tcf25	no	none
ENSMUSG00000001473	-0.2783499145606	-0.289342051086121	-0.0110615629071811	0.904200368320402	0.580618550210432	0.569626420759885	-0.0110481568053289	0.899390994532085	-0.0110615629071811	0.904200368320402	0.962668176947027	Tubb6	no	none
ENSMUSG00000001482	-0.212243257392668	-0.307681635342552	-0.0955396482134956	0.265419187488115	0.161384411861843	0.0659460404593489	-0.0954627265826187	0.242733744083838	-0.0955396482134956	0.265419187488115	0.559500698926492	Def8	no	none
ENSMUSG00000001507	-0.383762015030947	-0.698790202630985	-0.315170717024108	0.000634046477285215	-0.855294732833122	-1.17032295059571	-0.315164552140866	0.00265215317146857	-0.315164552140866	0.00265215317146857	0.0333767854858258	Itga3	no	none
ENSMUSG00000001517	0.929797828819964	0.720239776021921	-0.209656956725015	0.2439689801648	-0.154083634119143	-0.36364177729297	-0.209033959382378	0.313687356185984	-0.209033959382378	0.313687356185984	0.605570830291294	Foxm1	no	none
ENSMUSG00000001518	0.0597299850890369	-0.00359388775152268	-0.0633794063801737	0.537682480462544	-0.244236798012331	-0.307560680307551	-0.0633794066449307	0.557127313537505	-0.0633794066449307	0.557127313537505	0.791092568308109	Itfg2	no	none
ENSMUSG00000001521	-0.470466832495751	-0.715043860151842	-0.244647839842173	0.0404438020134882	-0.0956920921972321	-0.340269149744077	-0.244658092758304	0.0572197706707547	-0.244658092758304	0.0572197706707547	0.237120081474138	Tulp3	no	none
ENSMUSG00000001524	-0.0569624506787894	-0.0513090949039103	0.00547241928905606	0.965028768722266	0.155161240459429	0.160814597176787	0.00573301068584686	0.963453167166851	0.00547241928905606	0.965028768722266	0.98592030678287	Gtf2h4	no	none
ENSMUSG00000001525	-0.229739534838114	-0.331032545268249	-0.101250721283593	0.120374873142199	0.483708583643985	0.382415556155505	-0.101250722610865	0.159039811775605	-0.101250722610865	0.159039811775605	0.429654395142179	Tubb5	no	none
ENSMUSG00000001552	-0.656716671006475	-0.915232722949113	-0.258545437368958	0.00132114517344863	-0.00469646591956972	-0.263212540961521	-0.258575476572926	0.00367238444753525	-0.258575476572926	0.00367238444753525	0.042263826942957	Jup	no	none
ENSMUSG00000001555	-0.374881194620624	-0.572419378720525	-0.197569203352914	0.0102195551883576	-0.0942576580203278	-0.291795848211188	-0.197569204022378	0.0128471246585144	-0.197569204022378	0.0128471246585144	0.0968379605514458	Fkbp10	no	none
ENSMUSG00000001569	-0.237496781602809	-0.140335418134223	0.0971082819567912	0.330110037096565	0.0408348881960351	0.137996247716807	0.0971082817739891	0.335935050680787	0.0971082817739891	0.335935050680787	0.625455168146317	Nom1	no	none
ENSMUSG00000001576	0.0673025783580615	-0.100924001697173	-0.168175165279781	0.0273926618151772	0.154516775901616	-0.0137098068302815	-0.168175165534357	0.0300160679381449	-0.168175165534357	0.0300160679381449	0.162188549858796	Ergic1	no	none
ENSMUSG00000001627	0.220887491416244	0.520346320296421	0.299419481468346	0.00115271821018846	0.21471891345188	0.51417771580855	0.299465111033432	0.00483959415483681	0.299465111033432	0.00483959415483681	0.0508283286209864	Ifrd1	no	none
ENSMUSG00000001630	-0.0670514631515965	0.0475236881000007	0.114676094506523	0.285791270259631	-0.0799240381654102	0.0346510776976402	0.114566526542075	0.353721552606507	0.114566526542075	0.353721552606507	0.641710488921966	Stk38l	no	none
ENSMUSG00000001632	-0.0638709722154628	-0.17532859715521	-0.111496112208039	0.259571473374101	-0.620538631233286	-0.731996275946718	-0.111423400815269	0.306487010140232	-0.111423400815269	0.306487010140232	0.600505281348244	Brpf1	no	none
ENSMUSG00000001642	0.177855584754037	0.103392106619723	-0.0744806869337152	0.441591865023423	0.874060808153048	0.799597343920396	-0.0744236418942257	0.399921039503538	-0.0744806869337152	0.441591865023423	0.712418634959638	Akr1b3	no	none
ENSMUSG00000001666	-0.148823216546741	-0.0255662577047289	0.123103524892148	0.307148624590266	0.765500372076206	0.888757353139905	0.123144934489825	0.244500564862338	0.123103524892148	0.307148624590266	0.601018043425661	Ddt	no	none
ENSMUSG00000001674	0.408055156336275	0.416182488591096	0.00813738673382008	0.923741994955825	0.170213972060448	0.178341299253948	0.00813738671104181	0.927011992552051	0.00813738671104181	0.927011992552051	0.969596296414943	Ddx18	no	none
ENSMUSG00000001687	-0.182712113272147	-0.335158847548801	-0.152465515857553	0.0384976572301315	0.182433767952621	0.0299870391187324	-0.15246551532302	0.0296646574408936	-0.152465515857553	0.0384976572301315	0.188894921936664	Ubl3	no	none
ENSMUSG00000001707	-0.256185124033552	0.231810740971657	0.488188867971743	5.44275185434051e-06	0.549019148051241	1.03701500605341	0.487920040231416	7.12488242735447e-06	0.487920040231416	7.12488242735447e-06	0.000336034758594807	Eef1e1	yes	moreloc
ENSMUSG00000001729	-0.259514281816582	-0.545492082470191	-0.286004423304097	0.00327360960029389	0.190568146420643	-0.0954096673723946	-0.286004424948004	0.00505520940677572	-0.286004424948004	0.00505520940677572	0.0522768735067493	Akt1	no	none
ENSMUSG00000001751	-0.581070014675831	-0.69142007172986	-0.110445777304913	0.300476383379263	-0.210846100730025	-0.321196179858611	-0.110445778360182	0.333005470259363	-0.110445778360182	0.333005470259363	0.622725415913927	Naglu	no	none
ENSMUSG00000001755	0.191659143064856	0.213447438866575	0.0217757028691438	0.839586707331478	0.317702954499672	0.339491251738957	0.0217757028832333	0.836777914767875	0.0217757028691438	0.839586707331478	0.93345986308621	Coasy	no	none
ENSMUSG00000001767	0.256765640622273	0.261205413953477	0.00449288065339271	0.954345278244985	0.184549730920848	0.188989504828654	0.0044928806550073	0.953352360157217	0.00449288065339271	0.954345278244985	0.98066701525334	Crnkl1	no	none
ENSMUSG00000001774	0.2566997253192	0.29339365669574	0.0366854490194772	0.701658086407702	0.182454749314845	0.219148666796161	0.0366854487915728	0.723582061913789	0.0366854487915728	0.723582061913789	0.882658176322924	Chordc1	no	none
ENSMUSG00000001783	0.0321353561589087	0.0518025334363012	0.0197353472988856	0.776407023564834	0.64240714222062	0.662074317047411	0.0197353472648189	0.778625712222387	0.0197353472648189	0.778625712222387	0.907361494607119	Rtcb	no	none
ENSMUSG00000001785	-0.224067822805532	-0.0528516230242523	0.171315819342928	0.0590266705906011	0.272388983468242	0.443605181037581	0.1711186778168	0.0592538427161629	0.1711186778168	0.0592538427161629	0.241694700905765	Pwp1	no	none
ENSMUSG00000001786	-0.4866893181861	-0.350897455704752	0.135647148761515	0.329437590362441	0.101234745820973	0.237026619342942	0.135708847811471	0.303249239891175	0.135647148761515	0.329437590362441	0.619784157721301	Fbxo7	no	none
ENSMUSG00000001794	-0.140936556873726	-0.303635500193175	-0.162693229322487	0.0335503464565368	0.537815107949577	0.375116176519212	-0.162693228084709	0.0189366930889556	-0.162693229322487	0.0335503464565368	0.173653152197859	Capns1	no	none
ENSMUSG00000001829	-0.0663968934361018	-0.125597579422093	-0.0591969776706001	0.56182338047909	-0.0144080646722775	-0.0736087469656982	-0.0593109107411247	0.555921921684969	-0.0591969776706001	0.56182338047909	0.7939629486384	Clpb	no	none
ENSMUSG00000001833	-0.0805472467221664	-0.0303775566995563	0.0501446130609188	0.550626609470937	0.561954262417522	0.612123939296288	0.050144612704685	0.576417792033874	0.050144612704685	0.576417792033874	0.800686041150273	Septin7	no	none
ENSMUSG00000001844	0.0584525186329466	0.128953074074181	0.0705082654901976	0.576364286585005	0.060332867889934	0.13083341848186	0.0705082653621631	0.582322443184932	0.0705082653621631	0.582322443184932	0.804684346459831	Zdhhc4	no	none
ENSMUSG00000001847	-0.00361302470371242	-0.039161196517762	-0.0355873460828529	0.59382471625097	0.346669053385148	0.311120877018585	-0.0356051552894197	0.604298998184507	-0.0356051552894197	0.604298998184507	0.816381982154494	Rac1	no	none
ENSMUSG00000001855	-0.77256990795195	-0.592595352800712	0.179710436719291	0.223864552757082	-0.709185082743108	-0.529210552333956	0.179710435227195	0.233914634457659	0.179710435227195	0.233914634457659	0.526331255729412	Nup214	no	none
ENSMUSG00000001891	-0.20428447498492	-0.207049257717394	-0.00272497262790794	0.96995751293653	0.360642368628825	0.357877583148388	-0.00272497263257998	0.969711039959686	-0.00272497262790794	0.96995751293653	0.987530886258756	Ugp2	no	none
ENSMUSG00000001909	-0.0128476767047758	-0.0148729312553766	-0.00216264657011778	0.977058947140908	-0.237591322404489	-0.239616566042153	-0.00208284110083912	0.978509246720545	-0.00208284110083912	0.978509246720545	0.990636533447236	Trmt1	no	none
ENSMUSG00000001910	0.151852645287347	0.126562930868202	-0.0253570552504637	0.719556736830859	-0.391592897068004	-0.416882614991993	-0.0253570553051448	0.730573207853189	-0.0253570553051448	0.730573207853189	0.886259060920943	Nacc1	no	none
ENSMUSG00000001911	0.522666152480809	0.222419915135707	-0.30049004347677	0.045130864701871	-1.08952405637978	-1.38977036072294	-0.299958936697659	0.0946851537420683	-0.299958936697659	0.0946851537420683	0.31610037311246	Nfix	no	none
ENSMUSG00000001918	-0.1287988716359	-0.129413459349711	-0.000720317866872211	0.995822103556982	-0.513388595659015	-0.514003196829837	-0.000540238404191706	0.994181523718998	-0.000720317866872211	0.995822103556982	0.998195698798353	Slc1a5	no	none
ENSMUSG00000001924	0.0320943221128484	0.109991515995583	0.0778929714147616	0.241393874680153	-0.221241916904186	-0.143344729791862	0.0778929710579253	0.269221653365218	0.0778929710579253	0.269221653365218	0.563008069016086	Uba1	no	none
ENSMUSG00000001942	-0.00865677787067637	0.101205648248332	0.109822910104133	0.502212894101371	-0.195806782546416	-0.0859443855977768	0.109822909240604	0.533580716811396	0.109822909240604	0.533580716811396	0.774266283866132	Siae	no	none
ENSMUSG00000001962	-0.0931198665339927	0.0833991874745386	0.176520803603322	0.0517615937647532	0.209321240522542	0.38584028237623	0.176533347629097	0.0675014164292502	0.176533347629097	0.0675014164292502	0.260233688319489	Fam50a	no	none
ENSMUSG00000001964	0.0283227995182734	0.0930438210384457	0.0647641241495497	0.413292292879287	0.489771312383763	0.554492330697004	0.0647641240247876	0.419845240359361	0.0647641240247876	0.419845240359361	0.696956909695235	Emd	no	none
ENSMUSG00000001986	-0.16991423816785	-0.134760178306704	0.0350954282826483	0.729471416207964	-0.173519112451742	-0.13836506558579	0.0350954280786033	0.745667013691972	0.0350954280786033	0.745667013691972	0.893471165834331	Gria3	no	none
ENSMUSG00000001995	0.106285809353069	-0.0601944629128793	-0.166577536814607	0.062332123009951	-0.661339374057833	-0.82781966233441	-0.166402326372278	0.0900305790991868	-0.166402326372278	0.0900305790991868	0.307509645092102	Sipa1l2	no	none
ENSMUSG00000001998	0.307132570444451	0.285710209006668	-0.0214978131451043	0.850406715416741	-0.724798691921739	-0.746221080126458	-0.021235644908949	0.865819383277956	-0.021235644908949	0.865819383277956	0.944799931416964	Ap4e1	no	none
ENSMUSG00000001999	-0.517798057367203	-0.621695465518297	-0.10384004447745	0.407944341968003	0.666186133346356	0.562288727094376	-0.104172549355018	0.38718548850938	-0.10384004447745	0.407944341968003	0.686688166024526	Blvra	no	none
ENSMUSG00000002006	-0.142336201132791	-0.317977392393923	-0.175652067109826	0.0497777517972146	0.268108270901384	0.092467084329955	-0.175652066692869	0.0416713077455474	-0.175652067109826	0.0497777517972146	0.219492534344189	Pdzd4	no	none
ENSMUSG00000002010	0.0719155134317624	0.258671457660111	0.186734669638826	0.0170441113617303	0.330577601284304	0.51733354154563	0.186734669224231	0.019734218739185	0.186734669224231	0.019734218739185	0.126144003137328	Idh3g	no	none
ENSMUSG00000002012	0.794590060174259	0.497085431051576	-0.297464664013267	0.0446538007675982	0.36485520591027	0.0673505590880821	-0.29731762674256	0.0596218396363873	-0.29731762674256	0.0596218396363873	0.242255727636899	Pnck	no	none
ENSMUSG00000002014	-0.10170105480522	-0.047381518278879	0.0544325560073173	0.518699755072317	0.916799621134918	0.971119154953269	0.0542671074199839	0.516617377141586	0.0544325560073173	0.518699755072317	0.766057452142946	Ssr4	no	none
ENSMUSG00000002015	-0.259435163468275	0.029759329947625	0.289154179936422	0.0024816599461177	0.182905489358625	0.472099995869221	0.289173437044771	0.000931317365161887	0.289154179936422	0.0024816599461177	0.031665478933206	Bcap31	no	none
ENSMUSG00000002017	0.11044782525022	0.179053417227107	0.0686845741110438	0.452860865951899	0.0620854401065172	0.130691005837684	0.0685187399590772	0.514276425312368	0.0685187399590772	0.514276425312368	0.76455913399289	Fam98a	no	none
ENSMUSG00000002028	0.301399950298035	-0.0902457869499109	-0.39165409737006	0.00702736171125541	-1.83997611357913	-2.23162192425011	-0.391528546217759	0.0203178948545001	-0.391528546217759	0.0203178948545001	0.128138133909221	Kmt2a	no	none
ENSMUSG00000002031	0.254672243180624	0.366489190091898	0.111937491935491	0.2415241606889	0.17996168448225	0.291778604943204	0.111903129263237	0.307377503555648	0.111903129263237	0.307377503555648	0.601116284322255	Ift46	no	none
ENSMUSG00000002043	0.0352639210454721	-0.340516575877037	-0.375857830506076	0.0389170297836994	0.911778837148084	0.535998345267644	-0.376146449176807	0.031793563670038	-0.375857830506076	0.0389170297836994	0.18956708044412	Trappc6a	no	none
ENSMUSG00000002052	0.0295178505317585	0.0059546509401443	-0.0235263179065225	0.77027751695769	-0.602416867359656	-0.625980089156841	-0.023526318193003	0.795213231215712	-0.023526318193003	0.795213231215712	0.915184008481704	Supt6	no	none
ENSMUSG00000002058	-0.0261998364844646	-0.184124306238516	-0.157839723756201	0.170369855190439	0.567799242243754	0.409874757138802	-0.158044877484262	0.187503553392976	-0.158044877484262	0.187503553392976	0.469014464534152	Unc119	no	none
ENSMUSG00000002059	-0.312769951194874	-0.213053802754218	0.0996133276313855	0.237847805413897	0.281188169178183	0.380904322932225	0.0996133279427812	0.213364911084984	0.0996133276313855	0.237847805413897	0.531545803944659	Rab34	no	none
ENSMUSG00000002064	-0.293354515931169	-0.145265444016587	0.148069576423151	0.123042370481524	0.202510677642116	0.350599739983548	0.148018138209146	0.137756966123727	0.148018138209146	0.137756966123727	0.39454627102349	Sdf2	no	none
ENSMUSG00000002083	0.10008887157808	0.0752925061729883	-0.0249202113136684	0.807873036381492	-0.0167124108979978	-0.0415087798100575	-0.0246977094658705	0.812515673899123	-0.0246977094658705	0.812515673899123	0.922569546255354	Bbc3	no	none
ENSMUSG00000002102	0.111726933172467	0.13030343018811	0.0186154912648063	0.810879293130531	0.526825439564501	0.545401934758646	0.018615491243857	0.811818887053313	0.018615491243857	0.811818887053313	0.922569546255354	Psmc3	no	none
ENSMUSG00000002103	-0.0383996635129818	-0.104741745955262	-0.0662396129420475	0.609719534005338	-0.472929971532907	-0.539272119119131	-0.0662191255217939	0.658766111160617	-0.0662191255217939	0.658766111160617	0.848711909010729	Acp2	no	none
ENSMUSG00000002105	-0.407500223762912	-0.0725491041403948	0.334846264202105	0.0141832400614829	-0.445988001687035	-0.111036913914728	0.334862575469887	0.0254183900809675	0.334862575469887	0.0254183900809675	0.146850492894794	Slc39a13	no	none
ENSMUSG00000002107	-0.750786186899341	-0.173162466585404	0.578034232631295	0.000294267181738137	-0.307660257822268	0.269963431659618	0.577608720584828	0.000645352029759082	0.577608720584828	0.000645352029759082	0.0121521232021612	Celf2	no	none
ENSMUSG00000002129	0.0104133500573403	0.140900586278549	0.13051398856741	0.137238515408491	-0.609436939240883	-0.478949717130872	0.130513987613398	0.172921293621683	0.130513987613398	0.172921293621683	0.449423450645701	Sf3a1	no	none
ENSMUSG00000002147	-0.346384219478722	-0.324275933287559	0.0220010721405066	0.81398992960811	-0.33949551194477	-0.317387239983687	0.0220010719996147	0.827984719423724	0.0220010719996147	0.827984719423724	0.928538863682628	Stat6	no	none
ENSMUSG00000002205	0.0829371750415951	-0.105957265605573	-0.189008194986742	0.10338358507697	0.092041407035657	-0.0968530312678557	-0.189008194815638	0.100772644221178	-0.189008194986742	0.10338358507697	0.331569915532843	Vrk3	no	none
ENSMUSG00000002210	0.171392982987904	0.196228836296052	0.0246759246135579	0.844739879488896	-0.0969898143089013	-0.07215393511909	0.024920653912317	0.822131815333941	0.0246759246135579	0.844739879488896	0.935171549546884	Smg9	no	none
ENSMUSG00000002221	0.250652729900173	-0.333681338312283	-0.584958737087297	0.000336528909655052	-0.318863330685623	-0.903197477811152	-0.58435962827901	0.000321026231555826	-0.584958737087297	0.000336528909655052	0.00736786612830464	Paxip1	yes	lessloc
ENSMUSG00000002222	0.190636197230597	0.209926486858435	0.0193042783667753	0.77210568306237	-0.271386243737692	-0.252095956789777	0.0193042783303247	0.779862318940435	0.0193042783303247	0.779862318940435	0.907765721774664	Rmnd5a	no	none
ENSMUSG00000002227	0.192361502837307	0.0779970292775906	-0.114398557875368	0.236750059758879	-0.597113524196847	-0.711478011158832	-0.114341039759898	0.273692827236845	-0.114341039759898	0.273692827236845	0.566410027742768	Mov10	no	none
ENSMUSG00000002233	-0.43829965386085	-0.305446922067679	0.132993567304101	0.129281498925373	0.597872892899674	0.730725619808877	0.132800262364899	0.13134448617128	0.132800262364899	0.13134448617128	0.382548489461222	Rhoc	no	none
ENSMUSG00000002250	-0.294928822803546	-0.393504211345204	-0.0985078524670171	0.414282172300595	-0.467766288714202	-0.566341732039316	-0.0985614212151753	0.480798882571727	-0.0985614212151753	0.480798882571727	0.741210191201533	Ppard	no	none
ENSMUSG00000002257	0.569921405923483	0.373512032985485	-0.197042686354479	0.27148768708274	-0.109850464496359	-0.30625981029723	-0.196293992577163	0.268125067720007	-0.197042686354479	0.27148768708274	0.565253034475996	Def6	no	none
ENSMUSG00000002265	-0.121477891125775	-0.0313030590155043	0.0901703565273126	0.319922102210862	-1.10472168983075	-1.01454686156058	0.0901703563441216	0.337136622893314	0.0901703563441216	0.337136622893314	0.626638353982054	Peg3	no	none
ENSMUSG00000002274	0.79634145853654	0.139224967230362	-0.657724355676299	2.29893243473893e-05	1.33636138919144	0.679244959020967	-0.657026086574041	2.15871430868601e-07	-0.657724355676299	2.29893243473893e-05	0.000913508860780315	Metrn	yes	lessloc
ENSMUSG00000002279	0.270057252155874	0.231570815212235	-0.0385312467829131	0.67437669683627	-0.264640520298777	-0.303126960964802	-0.0385312468532732	0.686296550346099	-0.0385312468532732	0.686296550346099	0.863689661177453	Lmf1	no	none
ENSMUSG00000002280	-0.0911219512408057	-0.180134975507863	-0.0890152326265023	0.483940761371212	0.199256211406431	0.110243155460678	-0.0889905011732466	0.518504319520527	-0.0889905011732466	0.518504319520527	0.765880886421876	Ciao3	no	none
ENSMUSG00000002297	0.566503688958435	0.245944570133303	-0.320395103513026	0.00311857903158449	0.814889606230938	0.494330478615908	-0.320395104630333	0.00424705364895565	-0.320395104630333	0.00424705364895565	0.0466944580380276	Dbf4	no	none
ENSMUSG00000002307	-0.130830631140448	0.122685596183462	0.253429245376308	0.00460391961585982	-0.335095464570064	-0.0815792430265757	0.253545929516594	0.006526519927441	0.253545929516594	0.006526519927441	0.0623477884351721	Daxx	no	none
ENSMUSG00000002308	-0.456887714811245	-0.528705483312271	-0.0718026244749732	0.597297083195524	0.548392259118478	0.476574492962092	-0.0718790858181886	0.582099019958088	-0.0718026244749732	0.597297083195524	0.812687983377248	Cd320	no	none
ENSMUSG00000002319	0.0690215882364119	-0.00954287535037381	-0.0785646733631979	0.288166961462764	-0.469739785065586	-0.548304254577131	-0.0785646736405043	0.314171898565198	-0.0785646736405043	0.314171898565198	0.605876985766749	Ipo4	no	none
ENSMUSG00000002320	-0.200551291257377	-0.231351618770828	-0.0310112256750044	0.761655858915164	-0.341252812146532	-0.372053138344448	-0.0308712520834167	0.762770636642411	-0.0308712520834167	0.762770636642411	0.900978884389773	Tm9sf1	no	none
ENSMUSG00000002324	-0.910929368350753	-1.80927886508814	-0.898815867298564	1.77659982046904e-12	-0.119621430842201	-1.01797091450247	-0.898890123309754	1.25402674641366e-13	-0.898815867298564	1.77659982046904e-12	3.44831192076808e-10	Rec8	yes	lessloc
ENSMUSG00000002325	0.182931162730419	-0.204038024008906	-0.387846860793836	0.0432797497421082	-0.264976896340953	-0.651946099122861	-0.387178918606654	0.0532533347657396	-0.387178918606654	0.0532533347657396	0.228038145010865	Irf9	no	none
ENSMUSG00000002326	0.179451178176138	0.253887575784693	0.0743567675302708	0.590166674451606	0.263753729041433	0.338190133259701	0.0746242381014999	0.578395565292553	0.0743567675302708	0.590166674451606	0.808992076343605	Gmpr2	no	none
ENSMUSG00000002329	0.322311626354135	0.318593853893151	-0.00374669488267199	0.973275455539411	0.566912902745198	0.56319512932842	-0.00374669488429696	0.973837561154732	-0.00374669488429696	0.973837561154732	0.988789067961685	Mdp1	no	none
ENSMUSG00000002332	-0.14340180423756	0.0368564577588749	0.180456806884257	0.163565847524725	0.359806527303849	0.54006477352309	0.18017875223023	0.180498108744192	0.18017875223023	0.180498108744192	0.459694022597813	Dhrs1	no	none
ENSMUSG00000002341	0.51432591532385	0.284682114536014	-0.229590862895068	0.0416620645979415	-0.599558391904982	-0.829202223595749	-0.229507065456667	0.0761057295493707	-0.229507065456667	0.0761057295493707	0.27851164914496	Ncan	no	none
ENSMUSG00000002342	0.155942532322623	0.104588008174343	-0.0514941479709189	0.614355084052982	-0.253225699078278	-0.304580223891558	-0.0513360167674195	0.619889691546064	-0.0513360167674195	0.619889691546064	0.824674787589978	Tmem161a	no	none
ENSMUSG00000002343	-0.190278335086726	-0.0352063305184028	0.154979235824178	0.147825135610251	-0.0896875888063308	0.0653844412778811	0.155052717257404	0.0967328361150535	0.154979235824178	0.147825135610251	0.412724507251525	Armc6	no	none
ENSMUSG00000002345	0.0574642477999198	-0.0153748701573278	-0.072975805500783	0.555306248837374	0.412044031193861	0.339204926248668	-0.0729560492008032	0.533782883828986	-0.072975805500783	0.555306248837374	0.789668878802272	Borcs8	no	none
ENSMUSG00000002365	0.304050449212394	0.260864113952567	-0.0433192107996859	0.612479413255211	0.0460259668555394	0.00283963257376914	-0.0431348737095644	0.613717416773313	-0.0431348737095644	0.613717416773313	0.822718805617353	Snx9	no	none
ENSMUSG00000002372	-0.127013357993316	-0.027243926059084	0.0997478699635436	0.228027221685214	-0.316429702972924	-0.216660285895609	0.0997478691834774	0.273075222799564	0.0997478691834774	0.273075222799564	0.565996947909125	Ranbp3	no	none
ENSMUSG00000002379	0.189153452589719	0.0382838244409531	-0.150940924219573	0.168442241598215	1.04662536236624	0.89575574326343	-0.150940923638764	0.14211316967338	-0.150940924219573	0.168442241598215	0.442731131367393	Ndufa11	no	none
ENSMUSG00000002393	-0.433950855035505	-0.482874630107499	-0.0490314414407136	0.659099558850929	0.0441415533497612	-0.00478221008405358	-0.0490314411869759	0.641826749921402	-0.0490314414407136	0.659099558850929	0.848711909010729	Nr2f6	no	none
ENSMUSG00000002395	-0.477919143081141	-0.412257617252143	0.0656336274804106	0.420204466405294	1.15121774626541	1.21687928117282	0.0656336278381357	0.368554779357075	0.0656336274804106	0.420204466405294	0.697026107326326	Use1	no	none
ENSMUSG00000002409	-0.241109903980483	-0.368669556843448	-0.127666345806358	0.184929890589068	-0.0287880909317498	-0.156347756777941	-0.12766634658543	0.209200900526337	-0.12766634658543	0.209200900526337	0.496815220944076	Dyrk1b	no	none
ENSMUSG00000002413	-0.0398359141548138	-0.056384373554948	-0.0165322442049617	0.855128693037338	-0.638155259674178	-0.654703721116541	-0.0165322442235478	0.858625679926792	-0.0165322442235478	0.858625679926792	0.941968368206642	Braf	no	none
ENSMUSG00000002416	0.128357459431403	0.052522245213786	-0.075929642619607	0.553096009170908	1.0699544427981	0.99411924787643	-0.0757928912800197	0.515000309859645	-0.075929642619607	0.553096009170908	0.788791245330682	Ndufb2	no	none
ENSMUSG00000002428	0.0488192049638712	0.231561924433136	0.182713837003278	0.0588857506685132	-0.0841241390223621	0.098618582423319	0.18271383716872	0.0565112600963679	0.182713837003278	0.0588857506685132	0.241206932425854	Hltf	no	none
ENSMUSG00000002455	0.380860698382615	0.448342410344496	0.0675109098412306	0.326157551955595	0.103846498783309	0.171328208952539	0.0675109097587605	0.337143903788874	0.0675109097587605	0.337143903788874	0.626638353982054	Prpf6	no	none
ENSMUSG00000002458	-0.212597760651306	-0.377355816464303	-0.164840120502216	0.100191532538939	0.288666441233581	0.12390838951212	-0.164754563192322	0.0897929201457081	-0.164840120502216	0.100191532538939	0.32473768076927	Rgs19	no	none
ENSMUSG00000002477	0.0646194060528749	0.152502849497683	0.0879086838374101	0.349797235142346	0.764666281632282	0.852549730623447	0.0879841671397022	0.323779698119739	0.0879086838374101	0.349797235142346	0.638417061000456	Snrpd1	no	none
ENSMUSG00000002489	-0.493705932803196	-0.334165991670892	0.159572724299611	0.228814617470295	-1.15919829941618	-0.999658460827729	0.159594101743126	0.33990669765464	0.159594101743126	0.33990669765464	0.629015680491383	Tiam1	no	none
ENSMUSG00000002496	0.521334003503803	0.478714558965393	-0.0426009323167694	0.76931019010353	-0.899116542167924	-0.941736038897184	-0.0426009330475146	0.793077614330766	-0.0426009330475146	0.793077614330766	0.914347647418161	Tsc2	no	none
ENSMUSG00000002504	-0.0207982595785724	0.0390303147689364	0.0596654409068649	0.567116475635452	0.132751978024929	0.192580552291488	0.0598914463627001	0.564690219890782	0.0596654409068649	0.567116475635452	0.796395264552093	Slc9a3r2	no	none
ENSMUSG00000002524	-0.11047398503501	-0.0873929146000461	0.0230562189629427	0.744235181021009	0.0362557811520015	0.0593368505677985	0.0230562189464305	0.745487316177858	0.0230562189464305	0.745487316177858	0.893442434329505	Puf60	no	none
ENSMUSG00000002546	-0.0786595316684652	-0.0923937563134116	-0.0137181127207541	0.855358408496426	-0.434332838750789	-0.448067076284859	-0.0137181128303225	0.866525931279527	-0.0137181128303225	0.866525931279527	0.945190340906113	Golga2	no	none
ENSMUSG00000002550	0.178765638177014	0.381789682392687	0.203075839320156	0.0549646305377043	-0.192774063338686	0.0102499765069617	0.203075838950852	0.0625685847802765	0.203075838950852	0.0625685847802765	0.24823298985351	Uck1	no	none
ENSMUSG00000002580	-0.264228596770598	-0.216836213816803	0.0472393969307012	0.658173178684302	0.861998359869773	0.90939076756398	0.0472979754345151	0.598413942566897	0.0472393969307012	0.658173178684302	0.84861180957784	Mien1	no	none
ENSMUSG00000002603	-0.340675567515349	-0.684723521968593	-0.344307681780808	0.0102329062647895	0.247310798789657	-0.0967371552187877	-0.344307681732098	0.00892695706233035	-0.344307681780808	0.0102329062647895	0.0843107942289961	Tgfb1	no	none
ENSMUSG00000002608	0.126689656238485	0.103007661935112	-0.0238778939375544	0.83466855021341	-0.809209335297923	-0.832891343271187	-0.0236154996217217	0.846566682974823	-0.0236154996217217	0.846566682974823	0.935654569783716	Ccdc97	no	none
ENSMUSG00000002617	0.0261368028220761	0.156527745994186	0.130571847216272	0.522309879499348	0.015809355172818	0.146200193311834	0.130668424053089	0.580646652379838	0.130668424053089	0.580646652379838	0.803794632076492	Zfp40	no	none
ENSMUSG00000002625	0.30872589126062	0.422510702291028	0.113881584414751	0.213339755352792	-0.271287235127437	-0.15750244185853	0.113944394796674	0.266505355967662	0.113944394796674	0.266505355967662	0.56071246621434	Akap8l	no	none
ENSMUSG00000002635	0.201685893685948	0.0977896389961885	-0.103840000180105	0.44526755374733	0.471789621871893	0.367893362042937	-0.103969883090186	0.449072868628092	-0.103969883090186	0.449072868628092	0.718189266845718	Pdcd2l	no	none
ENSMUSG00000002658	-0.0755762400365432	-0.0143636641891666	0.0611387366648499	0.450321615882866	0.379000551895107	0.440213126648106	0.0611387366245728	0.448993491959328	0.0611387366648499	0.450321615882866	0.719616223734288	Gtf2f1	no	none
ENSMUSG00000002660	0.208138027846449	0.23015393161047	0.0220001574630101	0.820703522784163	0.496274151954025	0.518290046871108	0.0220001573754167	0.828797898016833	0.0220001573754167	0.828797898016833	0.928918527192554	Clpp	no	none
ENSMUSG00000002661	0.0902094915397449	0.277918210249513	0.187441053884748	0.319488653104111	0.374662240104132	0.562370976262036	0.187839865459583	0.292297623178835	0.187441053884748	0.319488653104111	0.610257186937887	Alkbh7	no	none
ENSMUSG00000002679	0.10000447768866	0.0692441031302585	-0.0307875719260986	0.758657822822064	0.57149155717907	0.540731190084891	-0.0306675482979519	0.74788877123924	-0.0307875719260986	0.758657822822064	0.900006578119211	Med6	no	none
ENSMUSG00000002718	0.170678362410429	0.415838979348592	0.245246370628145	0.000897750659702192	0.0765769285893983	0.321737543077549	0.245246370302506	0.0011747290903544	0.245246370302506	0.0011747290903544	0.019123452756366	Cse1l	no	none
ENSMUSG00000002728	0.342514327403074	0.390564306282201	0.0480541048613434	0.606603403975045	0.548696824709425	0.59674679147704	0.0481339876178007	0.630490306419899	0.0481339876178007	0.630490306419899	0.830749172675723	Naa20	no	none
ENSMUSG00000002731	0.483043781678817	0.453809338383098	-0.0292238983732956	0.760240864546602	0.600028689741425	0.57079424191911	-0.0292238984384852	0.765529493944995	-0.0292238984384852	0.765529493944995	0.902521806142605	Prkra	no	none
ENSMUSG00000002733	0.227649243534441	0.427911167734256	0.200243859488132	0.0328819138254727	0.32462184237098	0.524883767778752	0.200243859598067	0.030851069295728	0.200243859488132	0.0328819138254727	0.171601425150205	Plekha3	no	none
ENSMUSG00000002741	-0.154634690577893	-0.0955272493851201	0.0590997613444417	0.410669108262609	0.201557074812577	0.260664510505236	0.059070131723831	0.427708482233439	0.059070131723831	0.427708482233439	0.70234143826938	Ykt6	no	none
ENSMUSG00000002748	0.104288905262337	-0.0564732014025013	-0.16077365770427	0.0377594643124325	-0.394587027929217	-0.55534914298365	-0.160773658470317	0.0502114258395628	-0.160773658470317	0.0502114258395628	0.220262115672149	Baz1b	no	none
ENSMUSG00000002763	-0.249266043158469	-0.479005657635018	-0.229686148905975	0.017760595190124	0.087601086505575	-0.14213854165672	-0.22990914657819	0.0245811390474116	-0.22990914657819	0.0245811390474116	0.143948708658083	Pex6	no	none
ENSMUSG00000002767	-0.192239961445548	-0.147455839504285	0.0447852507955933	0.631133748918583	0.380760621806505	0.425544747132364	0.0448327375191703	0.61824094938358	0.0447852507955933	0.631133748918583	0.831054524179421	Mrpl2	no	none
ENSMUSG00000002768	0.0193176961720473	0.0106196572048625	-0.0086826188489274	0.919745882196818	0.844150213152144	0.835452170343846	-0.00868261886736657	0.919270869963068	-0.0086826188489274	0.919745882196818	0.967917734821571	Mea1	no	none
ENSMUSG00000002771	-0.757833572011141	-0.760964219072796	-0.00342315989834541	0.982603117219197	-0.779354456187635	-0.782485139657891	-0.00380351103457377	0.981301333090176	-0.00342315989834541	0.982603117219197	0.991840510260362	Grin2d	no	none
ENSMUSG00000002778	-0.199961488788764	-0.0294855347855367	0.170513885759087	0.0446157976211549	0.143404143778876	0.313880104547852	0.170513886410693	0.0335418501617406	0.170513885759087	0.0446157976211549	0.205577043570629	Kdelr1	no	none
ENSMUSG00000002781	-0.185817270491694	-0.433913212129593	-0.247768248453085	0.188303755320075	0.317023839899263	0.0689278439297136	-0.24853846961118	0.215875675978918	-0.24853846961118	0.215875675978918	0.504776831016644	Tmem143	no	none
ENSMUSG00000002799	-0.55926291345879	-0.969412226433138	-0.410356507650332	0.00040728310303194	-0.877674260822626	-1.2878236057878	-0.410324388157569	0.00121843135809461	-0.410324388157569	0.00121843135809461	0.0196447726793113	Jag2	no	none
ENSMUSG00000002804	-0.232747383319884	-1.16900964992836	-0.936168938300588	4.2563363841403e-21	1.70996974107416	0.773707421106653	-0.936267929303231	6.9402880301036e-17	-0.936267929303231	6.9402880301036e-17	2.41545955475295e-14	Nudt14	yes	lessloc
ENSMUSG00000002808	-1.37973755750321	-1.31667718516789	0.0631053542055282	0.667240697693167	0.215536572202131	0.27859691813172	0.0626570243442826	0.675356468019017	0.0626570243442826	0.675356468019017	0.857686841633098	Epdr1	no	none
ENSMUSG00000002812	-0.0215162127096489	0.0538474574347233	0.0753986234067181	0.310029296810107	-0.37418590449241	-0.298822246416636	0.0753989045038601	0.354375695139161	0.0753989045038601	0.354375695139161	0.642357425944162	Flii	no	none
ENSMUSG00000002814	0.141403412782085	-0.168130320251426	-0.309508471073598	0.00126000414642487	1.03728338235542	0.727749637048005	-0.309508472718465	0.0018788250065579	-0.309508472718465	0.0018788250065579	0.0265216514562082	Top3a	no	none
ENSMUSG00000002820	-0.16037034365809	-0.0319864544609546	0.128246867479013	0.322395595511224	-0.0385245980212566	0.0898592962031041	0.128246867715317	0.310304357000292	0.128246867479013	0.322395595511224	0.612731331303529	Atg4d	no	none
ENSMUSG00000002825	0.234749461575093	0.441583003007395	0.20659012330873	0.136227516215026	-0.447452656864981	-0.240619136471525	0.207182163633781	0.171599554619445	0.207182163633781	0.171599554619445	0.447417800251629	Qtrt1	no	none
ENSMUSG00000002833	-0.169228620551073	-0.347486035784662	-0.178417124020033	0.084004692782452	-0.602837986041453	-0.781095402570425	-0.178387144954168	0.0888713320985126	-0.178387144954168	0.0888713320985126	0.305614430960916	Hdgfl2	no	none
ENSMUSG00000002835	0.511509294652481	0.322406410063995	-0.189120087583858	0.142550131872201	0.427647523329705	0.238544626488676	-0.189120088414663	0.160510527685268	-0.189120088414663	0.160510527685268	0.431663404190624	Chaf1a	no	none
ENSMUSG00000002844	-0.322890173371639	-0.371262037023342	-0.0484321860462793	0.604906189434576	0.386204645794379	0.337832789734575	-0.0484321858473516	0.584896141409129	-0.0484321860462793	0.604906189434576	0.8168742534069	Adprh	no	none
ENSMUSG00000002845	0.392771385101523	0.565348058249176	0.172723977107589	0.162422632289309	-0.482912246625412	-0.31033563256584	0.172605428347675	0.258020892024366	0.172605428347675	0.258020892024366	0.553112708266363	Tmem39a	no	none
ENSMUSG00000002846	0.000428490155275565	0.0852578696410187	0.0850041533322029	0.41486431567525	0.487528061785017	0.572357427261126	0.084775647023866	0.440900933711204	0.084775647023866	0.440900933711204	0.712418634959638	Timmdc1	no	none
ENSMUSG00000002870	1.14839541384696	0.87979856640865	-0.268610198021091	0.0131025802666393	0.445732890052946	0.177136053632503	-0.268363312450147	0.00996188368635789	-0.268610198021091	0.0131025802666393	0.0977415688331043	Mcm2	no	none
ENSMUSG00000002871	-0.443923639998147	-0.460182703097375	-0.016274793263273	0.921720230564891	-0.78248209185364	-0.798741215766999	-0.0166364556155632	0.925784525557998	-0.0166364556155632	0.925784525557998	0.969581708455488	Tpra1	no	none
ENSMUSG00000002881	-0.29007548500854	-0.196199178476215	0.0938501323951303	0.226843140573783	0.415288665020006	0.509164968658889	0.0938501322348176	0.229457846933169	0.0938501322348176	0.229457846933169	0.522674658964263	Nab1	no	none
ENSMUSG00000002885	-1.29213737022273	-1.10691822709842	0.185040928232009	0.0516082525433946	-0.650548277577201	-0.465329147656351	0.185106570961392	0.0626359428362484	0.185106570961392	0.0626359428362484	0.248290238583551	Adgre5	no	none
ENSMUSG00000002897	0.929086612922846	1.01676754685512	0.0874610589484932	0.544006591604215	-0.972746796725588	-0.88506578457435	0.0882471543228585	0.59581631266754	0.0882471543228585	0.59581631266754	0.811482966627639	Il17ra	no	none
ENSMUSG00000002910	0.172184630248936	0.135693935675563	-0.0367322292381149	0.833127907331406	-0.23997382815407	-0.276464537064751	-0.0363685439435011	0.841437295915485	-0.0363685439435011	0.841437295915485	0.934282357279977	Arrdc2	no	none
ENSMUSG00000002948	-0.268627404773286	-0.787513543029099	-0.518786707798605	8.49795854710886e-07	3.52320517187497	3.0043189497457	-0.518815372719536	2.09936376420421e-05	-0.518815372719536	2.09936376420421e-05	0.000854390260972304	Map2k7	yes	lessloc
ENSMUSG00000002949	-0.050748397594063	-0.0596222050276869	-0.00884969090997589	0.909743874254842	0.0897089043251612	0.0808350942803888	-0.00884969092433874	0.911011362826917	-0.00884969092433874	0.911011362826917	0.964955130278326	Timm44	no	none
ENSMUSG00000002957	0.0102605974027021	-0.132096158556423	-0.142373765951622	0.0387088210637763	-0.0663332421338259	-0.208689998731263	-0.142373766010545	0.0399940821409015	-0.142373766010545	0.0399940821409015	0.19267793367452	Ap2a2	no	none
ENSMUSG00000002963	-0.307070100477347	-0.56439636922563	-0.257452617090314	0.0582024013243392	0.0651691190311765	-0.19215717372752	-0.257680277784991	0.0718318626161653	-0.257680277784991	0.0718318626161653	0.269016322591821	Pnkp	no	none
ENSMUSG00000002968	0.280136663386964	0.0816301372312608	-0.198544993811241	0.0362087853572084	-0.324226480222755	-0.52273301936942	-0.198376328420271	0.0527673299815927	-0.198376328420271	0.0527673299815927	0.226904954435711	Med25	no	none
ENSMUSG00000002981	-0.258312405832187	-0.247543366181113	0.0108338516794582	0.913792249993821	-0.254645952426045	-0.24387692984599	0.0108338515958017	0.921401248779688	0.0108338515958017	0.921401248779688	0.968086916154844	Clptm1	no	none
ENSMUSG00000002984	0.0801680235533085	-0.0674598371531525	-0.147556789709505	0.122116226904213	0.363389173349978	0.21576131256614	-0.147556789714821	0.119838752604901	-0.147556789709505	0.122116226904213	0.365098223569606	Tomm40	no	none
ENSMUSG00000002996	0.457627145857503	0.643974117808705	0.186514048112249	0.0532077618301628	0.124478874707288	0.310825823659491	0.186392335946762	0.0896996239522479	0.186392335946762	0.0896996239522479	0.306894340525437	Hbp1	no	none
ENSMUSG00000002997	-0.290267142677271	-0.565537399560449	-0.275277580323442	0.0101787675245946	0.707908615206028	0.432638351898353	-0.275277581037917	0.0101435793120911	-0.275277580323442	0.0101787675245946	0.084208443135847	Prkar2b	no	none
ENSMUSG00000003031	0.180434619166634	0.263453530082342	0.0830573647477544	0.280225393940311	-0.236653804978958	-0.153634902142102	0.0829811300228592	0.313358832257487	0.0829811300228592	0.313358832257487	0.605387631834633	Cdkn1b	no	none
ENSMUSG00000003033	0.0281370092408505	-0.0867101461655238	-0.114906250037231	0.123482773404455	-0.0130000979286416	-0.127847256392106	-0.114906250242076	0.13211757774416	-0.114906250242076	0.13211757774416	0.383975802013056	Ap1m1	no	none
ENSMUSG00000003037	0.000597551415986212	0.0313608378924373	0.0307876121145865	0.744883825121077	0.244060557738464	0.274823824749438	0.030787611845936	0.768314247741419	0.030787611845936	0.768314247741419	0.903904383081262	Rab8a	no	none
ENSMUSG00000003038	0.341920484582111	0.346338365848258	0.0044092766902013	0.960971841504287	0.544196081283434	0.548613942141323	0.00440927664938073	0.967424955406375	0.00440927664938073	0.967424955406375	0.987082498475186	Hmgn2	no	none
ENSMUSG00000003039	-0.172285309863131	-0.129631213829446	0.0427132778246583	0.59117986741985	0.443619171351448	0.486273266990764	0.0427132778144036	0.586830756630874	0.0427132778246583	0.59117986741985	0.809713448482636	Fam32a	no	none
ENSMUSG00000003062	-0.277894768578688	-0.0123674972010639	0.265513067535965	0.0319257075502841	0.238073720752733	0.503600999334932	0.265513068253612	0.0248036810182602	0.265513067535965	0.0319257075502841	0.168264316608364	Stard3nl	no	none
ENSMUSG00000003068	0.143502764837058	-0.134154433652493	-0.277810548492902	0.00113664060099236	-0.134744098575909	-0.41240129530864	-0.277602761759669	0.0010942395818422	-0.277810548492902	0.00113664060099236	0.0186842240811334	Stk11	no	none
ENSMUSG00000003070	-0.258543266972446	-0.358221552420833	-0.100042154380379	0.583878314701225	0.0926736458553284	-0.00700462582065214	-0.099841747929698	0.572393457363791	-0.100042154380379	0.583878314701225	0.80583670590448	Efna2	no	none
ENSMUSG00000003072	0.149137383810275	-0.0837134316149077	-0.232795333092307	0.00212651541635906	1.03482220414565	0.80197138440102	-0.232795333640932	0.00239757634782156	-0.232795333640932	0.00239757634782156	0.0312011584563276	Atp5d	no	none
ENSMUSG00000003099	0.18359864508029	0.128272304639202	-0.0552934291136437	0.450114111876966	-0.0943520911771648	-0.14967843503379	-0.0552934292277341	0.465351104275869	-0.0552934292277341	0.465351104275869	0.732212179698677	Ppp5c	no	none
ENSMUSG00000003119	0.297983819895726	0.15153486190336	-0.146617125543433	0.119539051396493	-0.923611876927497	-1.07006084588176	-0.146402459928674	0.149670452923156	-0.146402459928674	0.149670452923156	0.416278917133192	Cdk12	no	none
ENSMUSG00000003123	-0.0380341394896444	0.218903061174807	0.256718985098576	0.19279145491092	-0.558397220051493	-0.301460056951919	0.257088640267123	0.228687831163939	0.257088640267123	0.228687831163939	0.521897887808479	Lipe	no	none
ENSMUSG00000003131	-0.0159065267944716	0.121885986424114	0.137799989183304	0.0599619000643724	0.104392819409314	0.242185322814438	0.137820727592786	0.0797713703482124	0.137820727592786	0.0797713703482124	0.287342056004464	Pafah1b2	no	none
ENSMUSG00000003135	0.227691869338281	0.233297078239738	0.00562018024917998	0.943404267860344	0.132448211253433	0.138053422987767	0.00562018025909605	0.940810101340955	0.00562018024917998	0.943404267860344	0.976893328769308	Cnot11	no	none
ENSMUSG00000003153	-1.00103897416188	-0.682865960405613	0.31825672865503	5.02795981916815e-05	-0.634127699343399	-0.315954722685743	0.318181399233903	0.00070720967830466	0.318181399233903	0.00070720967830466	0.0128318616175416	Slc2a3	no	none
ENSMUSG00000003154	-0.0345504663403003	-0.151668012425312	-0.11730940858842	0.280132745793637	-0.628202017528355	-0.74531958018152	-0.117057672430615	0.319143792777582	-0.117057672430615	0.319143792777582	0.609944764344656	Foxj2	no	none
ENSMUSG00000003161	-0.0237124683947158	-0.00532148920820885	0.0184144865759055	0.852949050156157	0.817721550684665	0.836112538083364	0.0183675857313	0.841276076248855	0.0184144865759055	0.852949050156157	0.939476305560743	Sri	no	none
ENSMUSG00000003166	-0.0729349272836501	-0.124982318225638	-0.0521272164515716	0.570235498448477	-0.516787842020979	-0.568835268064584	-0.0520274982914364	0.62375414423234	-0.0520274982914364	0.62375414423234	0.826513138734017	Dgcr2	no	none
ENSMUSG00000003184	-0.208921473179941	0.14354226240416	0.352275223032909	0.00195391180327773	-0.344466360978227	0.00799737482072651	0.352530494963332	0.0019715703335515	0.352530494963332	0.0019715703335515	0.0274091726949522	Irf3	no	none
ENSMUSG00000003198	-0.139400700588462	0.33497789194838	0.474177437943129	0.000510864617964782	-0.062097287569328	0.412281309539916	0.474504909212051	0.000376482479264002	0.474177437943129	0.000510864617964782	0.0100903260061028	Zfp959	no	none
ENSMUSG00000003199	-0.0626293262140716	-0.193386640209681	-0.130768562171371	0.198735974867373	0.316457361449957	0.185700051378221	-0.130841582996704	0.187334112347085	-0.130768562171371	0.198735974867373	0.481479163306864	Mpnd	no	none
ENSMUSG00000003200	-0.0466258032653361	-0.076290261125229	-0.0296435285701873	0.729065474500055	0.0980460356143938	0.0683815710615533	-0.0296435286786239	0.738121890307844	-0.0296435286786239	0.738121890307844	0.889854782474566	Sh3gl1	no	none
ENSMUSG00000003208	-0.167141316127859	-0.342998388695904	-0.175960077828053	0.226939427941686	0.136863878955063	-0.0389932197773877	-0.175960079277705	0.251848450594383	-0.175960079277705	0.251848450594383	0.547824657726101	Yju2	no	none
ENSMUSG00000003226	0.31444314303825	0.37025665362967	0.0557632337790293	0.459543418708693	-0.400813088014919	-0.344999593199385	0.0558064954248259	0.50944348912006	0.0558064954248259	0.50944348912006	0.760735779803042	Ranbp2	no	none
ENSMUSG00000003228	-0.645869752393443	-0.697984432515383	-0.0522352662132186	0.648031125738205	-0.0681490303094379	-0.120263718918839	-0.0522352663940195	0.651604516486546	-0.0522352663940195	0.651604516486546	0.844025203400758	Grk5	no	none
ENSMUSG00000003233	-0.172442887661779	-0.282969826877037	-0.110454233117801	0.282516942062262	-0.513369849489839	-0.623896825459422	-0.110454234874834	0.348225379512678	-0.110454234874834	0.348225379512678	0.637518366664514	Dvl3	no	none
ENSMUSG00000003234	-0.122700752508626	-0.005910024796555	0.116744229740639	0.185779206539831	-0.162162975281443	-0.0453722579358114	0.11674422910926	0.21325796600204	0.11674422910926	0.21325796600204	0.501610965010158	Abcf3	no	none
ENSMUSG00000003235	-0.0880504924436242	-0.101968325541113	-0.0138810814727857	0.847224250088932	0.518090876122973	0.504173048909254	-0.0138577804847429	0.839169080238561	-0.0138810814727857	0.847224250088932	0.936013825410047	Eif2b5	no	none
ENSMUSG00000003269	-0.177241298512415	-0.371812012238308	-0.194550920459933	0.0276760494780153	0.330074044297431	0.135503302415582	-0.194490096343115	0.049611215249589	-0.194490096343115	0.049611215249589	0.219040243007044	Cyth2	no	none
ENSMUSG00000003299	-0.55592844833627	-0.454007822166199	0.101872594866098	0.419419376129335	0.393549043087541	0.49546967797513	0.101872595194782	0.390703385817075	0.101872594866098	0.419419376129335	0.696708321802728	Mrpl4	no	none
ENSMUSG00000003308	-0.130041349828462	-0.358453894653945	-0.228435129357548	0.0156752462612726	0.213807835956979	-0.0146047093457782	-0.228435129406473	0.0151196752669993	-0.228435129357548	0.0156752462612726	0.108660893210869	Keap1	no	none
ENSMUSG00000003316	-0.272915412494646	-0.344414351001821	-0.0715473092990371	0.354243707232974	-0.818279294264756	-0.889778257842361	-0.0714984102496894	0.418008730130111	-0.0714984102496894	0.418008730130111	0.696083503250818	Glg1	no	none
ENSMUSG00000003344	-0.280269269661069	-0.232809200451863	0.047301057704503	0.617575192146161	-0.0707491329989112	-0.0232890630181752	0.0475058242059736	0.613461027887914	0.047301057704503	0.617575192146161	0.823841714820407	Btbd2	no	none
ENSMUSG00000003345	-0.0198714424810152	-0.260045435907677	-0.240166722814461	0.00493813448391651	0.0783886242385313	-0.161785379726974	-0.240152495516291	0.00782425244944885	-0.240152495516291	0.00782425244944885	0.0701333747533634	Csnk1g2	no	none
ENSMUSG00000003346	0.0570690002453989	-0.111252039896242	-0.168432895296612	0.271509631540635	0.662760581903454	0.494439558358821	-0.168254671817402	0.241914637842531	-0.168432895296612	0.271509631540635	0.565253034475996	Abhd17a	no	none
ENSMUSG00000003348	-0.319900258557183	-0.272821568752977	0.0468579786073953	0.712505278932399	-0.245648932264367	-0.198570226387675	0.0469886100138339	0.692888714862555	0.0468579786073953	0.712505278932399	0.877417737953234	Mob3a	no	none
ENSMUSG00000003352	-0.429968011290015	-0.658894721715446	-0.229004524597724	0.00319939144559122	0.145836972484298	-0.0830897554699089	-0.229004526792546	0.00687367712986468	-0.229004526792546	0.00687367712986468	0.0645959248340076	Cacnb3	no	none
ENSMUSG00000003355	-0.317726147268095	0.0819022295364444	0.399836280740288	0.00627077169371313	0.295716761545508	0.695345134769177	0.399496283482129	0.00581388203853886	0.399836280740288	0.00627077169371313	0.0607398260121368	Fkbp11	no	none
ENSMUSG00000003360	0.00951838853175175	0.139547387766758	0.130096964244864	0.116228972009155	-0.176854637185227	-0.0468256444927067	0.130096963803856	0.133324326496245	0.130096963803856	0.133324326496245	0.386417906366753	Ddx23	no	none
ENSMUSG00000003363	-0.470437866443511	-0.503799002636482	-0.033370509729685	0.704596865228351	-0.212234122804131	-0.24559528257669	-0.0333504580660766	0.730367597400146	-0.0333504580660766	0.730367597400146	0.886222668978081	Pld3	no	none
ENSMUSG00000003378	-0.309488395129029	-0.715071532836023	-0.405729867527732	0.000549267040497608	-0.649077066797475	-1.05466021491144	-0.405729869148259	0.000850161263135271	-0.405729869148259	0.000850161263135271	0.0150011846657767	Grik5	no	none
ENSMUSG00000003380	-0.0194000916381175	-0.0473028753525953	-0.0278515699534263	0.799430022319106	0.939240488944091	0.911337705254802	-0.0278515699531114	0.795056882282387	-0.0278515699534263	0.799430022319106	0.917303189408454	Rabac1	no	none
ENSMUSG00000003382	0.0548033228330978	0.158914598704735	0.104165303320511	0.245508474083588	-0.556539770662374	-0.452428511583232	0.104163923716789	0.29832413454568	0.104163923716789	0.29832413454568	0.592480419120335	Etv3	no	none
ENSMUSG00000003402	-0.224444537769144	-0.263604360215301	-0.0391798377402373	0.610688479584743	-0.247592686770653	-0.286752519370945	-0.0391798379829453	0.63171875019241	-0.0391798379829453	0.63171875019241	0.831526253536254	Prkcsh	no	none
ENSMUSG00000003410	0.0797822541658385	-0.0754764482281944	-0.155355930754947	0.0610010775221214	-0.533486216062859	-0.68874493649714	-0.155263068709353	0.0933390604182641	-0.155263068709353	0.0933390604182641	0.313993840495215	Elavl3	no	none
ENSMUSG00000003411	0.297105727976103	0.581899437308158	0.284323426225748	0.178462534983651	0.573263671992598	0.858057451032389	0.285147120489026	0.105957546795965	0.284323426225748	0.178462534983651	0.456699382756083	Rab3b	no	none
ENSMUSG00000003420	-0.634168726829279	-0.510680386102002	0.123386360470993	0.318859850660301	0.0444431503189198	0.167931497303138	0.123386360754461	0.297886250264256	0.123386360470993	0.318859850660301	0.609926537472539	Fcgrt	no	none
ENSMUSG00000003421	0.0895502521592398	0.2449028754459	0.155270525341495	0.0844308572094207	0.129084964605426	0.284437585594091	0.155416465619845	0.0886343070372339	0.155416465619845	0.0886343070372339	0.305319474719045	Nosip	no	none
ENSMUSG00000003423	-0.242771111772473	-0.327699676687209	-0.0850078433991681	0.455129976768212	0.412005046730866	0.327076487567349	-0.0850078431852014	0.436683162004849	-0.0850078433991681	0.455129976768212	0.723603374931285	Pih1d1	no	none
ENSMUSG00000003429	0.142016844859177	-0.0590092817161629	-0.201014617187527	0.00792860093005755	1.47660444352974	1.27557830025474	-0.201014619051396	0.0134608170830586	-0.201014619051396	0.0134608170830586	0.0989790514491749	Rps11	no	none
ENSMUSG00000003435	-0.251191331591406	-0.417254401844401	-0.166026531256907	0.0459285820105206	-0.305628963826438	-0.471692057799517	-0.166148946335359	0.0754015318205486	-0.166148946335359	0.0754015318205486	0.277248429101117	Supt5	no	none
ENSMUSG00000003437	0.209873246116101	0.178144255339954	-0.0315839062799418	0.793657907962322	0.0420981604387813	0.0103691452713738	-0.0315839065726662	0.806962365439967	-0.0315839065726662	0.806962365439967	0.920301825354303	Paf1	no	none
ENSMUSG00000003438	0.095202456698803	0.115515523247019	0.020207495788264	0.815324004472882	0.405196097222847	0.425509169257172	0.0202559389943285	0.805116843472005	0.020207495788264	0.815324004472882	0.923314988876993	Timm50	no	none
ENSMUSG00000003444	-0.0935951151276797	0.126849571704383	0.2205145135901	0.105793709822074	0.436196827597439	0.656641519638893	0.220580833000942	0.0933675303008442	0.2205145135901	0.105793709822074	0.337369956788055	Med29	no	none
ENSMUSG00000003452	0.110451032054597	0.415137486342301	0.304578152568052	0.0124080396223072	-0.465477100796785	-0.16079064949792	0.304850826205693	0.0099372828907224	0.304578152568052	0.0124080396223072	0.0946923890826142	Bicd1	no	none
ENSMUSG00000003458	-0.396656545902818	-0.507130499060562	-0.110507668140804	0.173129406963803	-0.473110600897518	-0.58358455279755	-0.110507668059548	0.170877164021127	-0.110507668140804	0.173129406963803	0.449423450645701	Ncstn	no	none
ENSMUSG00000003464	-0.171415940675522	-0.125508121654009	0.0459254206927695	0.578887448512114	0.220535157867628	0.266442982504268	0.0459254208494472	0.558246977041044	0.0459254206927695	0.578887448512114	0.802302791636188	Pex19	no	none
ENSMUSG00000003500	-0.187465058246595	-0.341664798556707	-0.154256127018906	0.0879112804173252	0.0403644814931119	-0.113835289399732	-0.154256129208848	0.133311028001449	-0.154256129208848	0.133311028001449	0.386417906366753	Impdh1	no	none
ENSMUSG00000003518	0.209299220486961	0.100161988484844	-0.109053300224532	0.248191781909971	0.0617819710497582	-0.0473552737640338	-0.109053300886962	0.277911003878897	-0.109053300886962	0.277911003878897	0.570897604869429	Dusp3	no	none
ENSMUSG00000003526	0.233527100067524	-0.0200607881111097	-0.254083920688531	0.0578893759661403	-0.248959821064653	-0.502547707654512	-0.253709334051244	0.0609995887605092	-0.253709334051244	0.0609995887605092	0.245165640501568	Prodh	no	none
ENSMUSG00000003527	-0.217134483869214	-0.24871700219112	-0.0316958568715089	0.730744455075195	-0.118305745549971	-0.149888268282532	-0.0316958569403221	0.73626372996624	-0.0316958569403221	0.73626372996624	0.888830673316857	Ess2	no	none
ENSMUSG00000003528	-0.193691888568309	-0.346081071615958	-0.152459863761655	0.0226970560234503	0.483049317115542	0.330660132913084	-0.152459863875069	0.0222578836473028	-0.152459863761655	0.0226970560234503	0.13750383340017	Slc25a1	no	none
ENSMUSG00000003531	0.0239094636885107	-0.134402795054994	-0.158247455252	0.0869030858478864	0.829091594265229	0.670779335763747	-0.158247455232443	0.0802075785126621	-0.158247455252	0.0869030858478864	0.302297591472881	Dgcr6	no	none
ENSMUSG00000003534	1.08384648335866	0.753814008060874	-0.329975027926419	0.000566717232231486	-0.528321636411921	-0.858354135818141	-0.329949232845856	0.00295628347819358	-0.329949232845856	0.00295628347819358	0.03629898922799	Ddr1	no	none
ENSMUSG00000003541	-0.210969771120596	0.349287886257246	0.560240399474219	6.13544446018913e-09	0.020428398423231	0.580686063603742	0.560381207834637	7.2067991130067e-10	0.560240399474219	6.13544446018913e-09	6.73098271050966e-07	Ier3	yes	moreloc
ENSMUSG00000003546	-0.152325848268539	-0.46303886966187	-0.310355164960712	0.00562596036783394	2.84229831744873	2.53158528474679	-0.310857359184418	0.0042165783420902	-0.310355164960712	0.00562596036783394	0.0564441530741033	Klc4	no	none
ENSMUSG00000003549	-0.381021253344363	0.00829813198188464	0.389471744548441	0.00749356267103782	-0.100817300981091	0.288502065011647	0.389471742326798	0.0106635413704773	0.389471742326798	0.0106635413704773	0.0864474883953631	Ercc1	no	none
ENSMUSG00000003559	-0.142779214021095	-0.0440439928012137	0.0986504204393783	0.310313490644479	0.21242560075824	0.311160822901061	0.098650420482761	0.302638880237188	0.0986504204393783	0.310313490644479	0.603118440414929	As3mt	no	none
ENSMUSG00000003573	-0.317252075247012	-0.449223525703885	-0.131967417798847	0.276653158958992	-0.16365712257548	-0.295628615535024	-0.131967419851931	0.332086633400563	-0.131967419851931	0.332086633400563	0.621730734726746	Homer3	no	none
ENSMUSG00000003575	0.292815909854601	-0.125169052982692	-0.418230791564211	0.00047871999238559	-0.859195091927879	-1.2771800734413	-0.41803272321193	0.00124060226702706	-0.41803272321193	0.00124060226702706	0.0198437380049193	Crtc1	no	none
ENSMUSG00000003581	-0.242288383970856	-0.24104202295572	0.00120061860626675	0.990324652441923	-0.614362440920289	-0.613116107285733	0.00120061859531351	0.992995634603672	0.00120061859531351	0.992995634603672	0.996835473126453	Rnf215	no	none
ENSMUSG00000003604	0.230328752639412	-0.0704124823517732	-0.300892662844302	0.00920193301198346	0.545488856537043	0.244747632887335	-0.300869256130673	0.00600147244135498	-0.300892662844302	0.00920193301198346	0.0785745430541024	Aven	no	none
ENSMUSG00000003623	0.370821036701421	0.333181926706978	-0.0374963092548233	0.696474118596235	0.224390850864933	0.186751722914545	-0.0375960969592625	0.72087129049427	-0.0375960969592625	0.72087129049427	0.881011338369398	Crot	no	none
ENSMUSG00000003644	-0.20666684678232	-0.466815683763585	-0.260169148051349	0.0113389916170872	-0.558072525759184	-0.818221396654617	-0.260309781518889	0.0244050227503588	-0.260309781518889	0.0244050227503588	0.143403039209013	Rps6ka1	no	none
ENSMUSG00000003660	0.235044487915098	0.368161568029591	0.133087871341072	0.0646607278237179	-0.315178212810137	-0.182061139858945	0.133116702872939	0.0835036426836667	0.133116702872939	0.0835036426836667	0.295098832495185	Snrnp200	no	none
ENSMUSG00000003662	0.172671608356112	0.332226398645046	0.159732192133243	0.154928577048382	0.290564417916203	0.450119164924689	0.15951821619871	0.224104502882663	0.15951821619871	0.224104502882663	0.51707455770306	Ciao1	no	none
ENSMUSG00000003680	-0.438406100970351	-0.385352943600326	0.0528231019326948	0.722203912941298	-0.109559900869436	-0.056506738247011	0.0528231020235703	0.71386822129333	0.0528231019326948	0.722203912941298	0.881723006328356	Taf6l	no	none
ENSMUSG00000003721	-0.206972339019797	-0.0512805528272274	0.155688635044433	0.0865849908417581	-0.114327784357797	0.0413639987647741	0.155688634800037	0.0915820867630381	0.155688634800037	0.0915820867630381	0.310388852148873	Insig2	no	none
ENSMUSG00000003731	-0.109830171174144	-0.0422683456320448	0.0675430082352786	0.390111588572131	-0.368972590975997	-0.30141077115064	0.0675430080037274	0.412240470230144	0.0675430080037274	0.412240470230144	0.690923790440526	Kpna6	no	none
ENSMUSG00000003752	-0.0408802505593031	-0.0199641627168765	0.0204451900041713	0.87909663573646	-0.335850654412855	-0.314934559917603	0.0209694256985318	0.873740662971858	0.0204451900041713	0.87909663573646	0.950984429713707	Itpkc	no	none
ENSMUSG00000003762	0.130168456337404	0.0022636625255595	-0.127951529982774	0.314550342062046	0.0683569778561933	-0.0595478225301631	-0.127951530291149	0.327170197772003	-0.127951530291149	0.327170197772003	0.616928658618267	Coq8b	no	none
ENSMUSG00000003778	0.250651066501675	0.203320963922178	-0.0474478517394634	0.528449437017793	-0.27865825081004	-0.325988349793938	-0.0472831021510529	0.522691528110613	-0.0474478517394634	0.528449437017793	0.771314557891624	Brd8	no	none
ENSMUSG00000003779	1.99508087420588	1.7961720411454	-0.198742401387433	0.117923645488336	0.582446745550806	0.383537900460047	-0.198247699430442	0.159848980412554	-0.198247699430442	0.159848980412554	0.431149544646392	Kif20a	no	none
ENSMUSG00000003808	0.0404165640292294	0.139855541255761	0.0994271228800401	0.192242728379065	0.024337740624734	0.123776713109836	0.0994271226026388	0.208635061077116	0.0994271226026388	0.208635061077116	0.496288869067012	Farsa	no	none
ENSMUSG00000003809	-0.361149782645635	-0.449200566436123	-0.0881768833966676	0.49438820889459	0.0377704347648146	-0.0502803579710896	-0.0881768836901067	0.500710742851959	-0.0881768836901067	0.500710742851959	0.755337135380683	Gcdh	no	none
ENSMUSG00000003810	0.0899465948110983	-0.214975389259397	-0.305033698861701	0.00167442835941695	-0.925766988347631	-1.2306889976861	-0.304879496486141	0.00483436747608194	-0.304879496486141	0.00483436747608194	0.0508263238917657	Mast2	no	none
ENSMUSG00000003813	-0.0924757770756794	-0.185193987634581	-0.092770234962124	0.235465286663606	0.130424791087485	0.0377065759520828	-0.0927702352129414	0.247620310832628	-0.0927702352129414	0.247620310832628	0.542839226158495	Rad23a	no	none
ENSMUSG00000003814	0.113241456922431	0.064894028955493	-0.0483796420583016	0.533748585540896	0.0580031455806399	0.00965571726608885	-0.048379642069913	0.534981318702513	-0.048379642069913	0.534981318702513	0.775576910322388	Calr	no	none
ENSMUSG00000003847	-0.191889015269468	-0.548639125382339	-0.356847651436232	0.000924770743409395	-1.19422413110126	-1.55097422423228	-0.356847648864923	0.000653923756607658	-0.356847651436232	0.000924770743409395	0.0159823820432038	Nfat5	no	none
ENSMUSG00000003848	0.0664925103523208	0.300966696831511	0.23439486576898	0.00466063849444714	0.111902180664336	0.346376363511331	0.23459833311557	0.00574474450317026	0.23459833311557	0.00574474450317026	0.0571342004061807	Nob1	no	none
ENSMUSG00000003863	-0.559130226546439	-1.64723320871784	-1.08804748536752	7.52623227404324e-21	2.03343752756599	0.945334485487335	-1.08814211083491	5.79103990511811e-18	-1.08814211083491	5.79103990511811e-18	2.16477650971693e-15	Ppfia3	yes	lessloc
ENSMUSG00000003865	0.831529248646642	0.764962889361783	-0.0666039520959008	0.55496984804746	-0.323475385980857	-0.390041766912619	-0.0664041432995308	0.597665475977128	-0.0664041432995308	0.597665475977128	0.812864155162376	Gys1	no	none
ENSMUSG00000003868	0.173855780986132	0.204598144854694	0.0307595476677586	0.725223717360887	0.189026789937877	0.21976914317551	0.0307595474891411	0.742543067264863	0.0307595474891411	0.742543067264863	0.892254083027424	Ruvbl2	no	none
ENSMUSG00000003873	0.0324001872758644	-0.0284237615859583	-0.0608550286306446	0.503856038987971	0.689127030164645	0.628303087253875	-0.0608550284360258	0.481234133973948	-0.0608550286306446	0.503856038987971	0.757856336893737	Bax	no	none
ENSMUSG00000003923	0.237291454674128	0.304488062878254	0.0671157311759597	0.554406644467177	0.284473308006203	0.351669904841237	0.0671157308394009	0.5715051339211	0.0671157308394009	0.5715051339211	0.797729541237513	Tfam	no	none
ENSMUSG00000003929	-0.330539994310038	-0.374507730379651	-0.0439958188311362	0.684137468065251	-0.1180727974568	-0.162040571126468	-0.0441586776880523	0.716189375057911	-0.0441586776880523	0.716189375057911	0.87871398753464	Zfp81	no	none
ENSMUSG00000003948	0.00845302942472647	0.0732239024757286	0.0647493475236067	0.370838393515558	0.0836182543007426	0.148389123335168	0.0647660634117804	0.386165517815276	0.0647660634117804	0.386165517815276	0.668078260423308	Mmd	no	none
ENSMUSG00000003949	0.347980758031984	0.341881918431023	-0.00647101512883452	0.972599226692254	-0.42450696226298	-0.430605802297194	-0.00600974923497466	0.975122254519673	-0.00600974923497466	0.975122254519673	0.989633877814687	Hlf	no	none
ENSMUSG00000003955	-0.311982902685772	-0.436616874244545	-0.124728754232432	0.173737531435824	0.946947269124946	0.822313311866057	-0.124703505460364	0.128774800133941	-0.124728754232432	0.173737531435824	0.449969952471586	Fam162a	no	none
ENSMUSG00000003970	0.261345804116738	0.203324317465695	-0.058035058674579	0.375281837060604	1.0447234847378	0.986702005767021	-0.058000590239577	0.337891795771243	-0.058035058674579	0.375281837060604	0.660226526312128	Rpl8	no	none
ENSMUSG00000003992	0.477968226550161	0.505672762820274	0.0276262988796374	0.783976634835829	0.317708189991797	0.345412722083089	0.0278490915602971	0.789257235608683	0.0278490915602971	0.789257235608683	0.913679941367114	Ssbp2	no	none
ENSMUSG00000004031	0.125845398535005	-0.299593315610362	-0.425824614629732	0.00428143976308456	-0.237148646039129	-0.66258737088977	-0.425482037830233	0.00589223653984371	-0.425482037830233	0.00589223653984371	0.0580198472162367	Brinp2	no	none
ENSMUSG00000004032	-0.198848209591178	-0.583633525815016	-0.384760542254065	0.00312450951413742	1.19649124434663	0.811705957622772	-0.384895816206858	0.000656288588375728	-0.384760542254065	0.00312450951413742	0.0379947885857698	Gstm5	no	none
ENSMUSG00000004040	-0.750023480816308	-1.00847231656049	-0.258567030472516	0.0062257640332541	-0.499666200237662	-0.758115040974399	-0.258567031099644	0.00702293528612471	-0.258567031099644	0.00702293528612471	0.0653294800394992	Stat3	no	none
ENSMUSG00000004043	-0.170168964931642	-0.479710789111829	-0.310135082433927	0.0340690077195974	-0.374266230474051	-0.68380805698599	-0.309804095371055	0.0365872790295712	-0.309804095371055	0.0365872790295712	0.183536484714445	Stat5a	no	none
ENSMUSG00000004044	-0.615989844983695	-0.896104127569266	-0.279821730477597	0.0659274730256829	0.948662123510057	0.668547817738757	-0.280477820925539	0.0661441018829566	-0.280477820925539	0.0661441018829566	0.257558804129892	Cavin1	no	none
ENSMUSG00000004054	0.0199380196400461	-0.225953922596871	-0.246092559884022	0.0293855120888926	-0.0851341469376003	-0.3310260977963	-0.245827945029276	0.0359530137513428	-0.245827945029276	0.0359530137513428	0.181726530438119	Map3k11	no	none
ENSMUSG00000004056	-0.0552778370730197	-0.123439521836884	-0.0682346363704791	0.396151555272042	-0.183020005492176	-0.251181692352225	-0.0682346364562216	0.404492224337918	-0.0682346364562216	0.404492224337918	0.684243342185928	Akt2	no	none
ENSMUSG00000004069	0.0563337564792614	0.0691860560837089	0.0129041088077163	0.860022077674123	0.284130802490421	0.296983098594812	0.012904108779713	0.863727895115186	0.012904108779713	0.863727895115186	0.94368216673361	Dnaja3	no	none
ENSMUSG00000004070	-0.248207472591103	-0.140522106369089	0.107604215076429	0.23293570125921	0.527253411310685	0.63493878141581	0.107604215295459	0.212834049953361	0.107604215076429	0.23293570125921	0.52565050706564	Hmox2	no	none
ENSMUSG00000004071	-0.089779218218825	-0.200865239400986	-0.111236330065808	0.169945342965154	-0.0165177002791174	-0.127603713942448	-0.111060588345585	0.148252670592027	-0.111236330065808	0.169945342965154	0.444597808851036	Cdip1	no	none
ENSMUSG00000004085	-0.196304591684479	-0.365875175330684	-0.169718494603861	0.376131997064589	-0.404061124832247	-0.573631887282523	-0.169718501881914	0.401566833539773	-0.169718501881914	0.401566833539773	0.681866428485351	Map3k20	no	none
ENSMUSG00000004096	0.155617681287596	0.206358035147191	0.0508718191791447	0.654135122451955	0.687335712085721	0.738076072008967	0.050871819316197	0.639285494078933	0.0508718191791447	0.654135122451955	0.845282608830992	Cwc15	no	none
ENSMUSG00000004098	-0.351894354523445	-0.494117208323082	-0.142328477869954	0.388219013085145	-1.04799898919939	-1.19022191432553	-0.142722742163783	0.451851934488191	-0.142722742163783	0.451851934488191	0.720928197108254	Col5a3	no	none
ENSMUSG00000004099	0.306938058697684	0.107423696198908	-0.199515904269066	0.038696671948981	-0.47337996062211	-0.672894333120028	-0.199515905176079	0.0520507675331733	-0.199515905176079	0.0520507675331733	0.224796061922258	Dnmt1	no	none
ENSMUSG00000004100	0.215839103804138	0.256922016943738	0.041060254988512	0.626438836855345	-0.0551523630968996	-0.014069465704749	0.0410602546373087	0.662302920465713	0.0410602546373087	0.662302920465713	0.850136509762233	Ppan	no	none
ENSMUSG00000004113	0.0095804603435901	-1.11700276006223	-1.12721773121099	5.68764001644334e-08	-1.32128138379139	-2.44786439707433	-1.12675489214809	9.9035224468045e-11	-1.12721773121099	5.68764001644334e-08	4.86486022762395e-06	Cacna1b	yes	lessloc
ENSMUSG00000004127	0.302725197715034	0.157183427738451	-0.145545621556137	0.354342507929818	0.156377981660362	0.0108362010103464	-0.145545622020478	0.369823513254197	-0.145545622020478	0.369823513254197	0.654925045310529	Trmt10a	no	none
ENSMUSG00000004151	-0.373263566348602	-0.445064073246279	-0.0718986674560951	0.427296395775962	-0.309835091687235	-0.381635608040444	-0.0718986677842348	0.448902348387089	-0.0718986677842348	0.448902348387089	0.71815852676075	Etv1	no	none
ENSMUSG00000004207	-0.325502001225746	-0.323647084328404	0.00182259365133164	0.977551612150292	-0.26891034771732	-0.267055434839433	0.00182259364610582	0.978709957023741	0.00182259364610582	0.978709957023741	0.990636533447236	Psap	no	none
ENSMUSG00000004221	0.0297395797573619	-0.101691402064881	-0.131505857960571	0.252074383035818	0.10917812863028	-0.0222528625438986	-0.131505858488072	0.265931566108277	-0.131505858488072	0.265931566108277	0.5602269456754	Ikbkg	no	none
ENSMUSG00000004233	0.369052954583583	0.0220745612918333	-0.347188773607129	0.00726211933217153	0.3541161041114	0.00713771424031243	-0.346894045892416	0.00674882388294023	-0.347188773607129	0.00726211933217153	0.066572725176755	Wars2	no	none
ENSMUSG00000004263	-0.10233558331517	-0.473580565945868	-0.371320024032253	0.000231955714630538	-0.555066883657314	-0.9263119171803	-0.371324915332253	0.00172993373655326	-0.371324915332253	0.00172993373655326	0.0250146435573525	Atn1	no	none
ENSMUSG00000004264	0.10243616462042	0.0407081712517651	-0.0616562741813952	0.398143049220777	0.376575007325208	0.314847010701189	-0.0616562743021813	0.406949779893121	-0.0616562743021813	0.406949779893121	0.685585733343561	Phb2	no	none
ENSMUSG00000004266	-0.149662860301007	-0.336357758527931	-0.188553176755618	0.411228155611027	0.0499102742326262	-0.136784490737974	-0.187163972391425	0.335430605572834	-0.188553176755618	0.411228155611027	0.690258735170813	Ptpn6	no	none
ENSMUSG00000004267	-0.35117609544164	-0.325306914128222	0.0258539053734206	0.731445295135171	0.121040449112103	0.146909614297459	0.0258539051169588	0.755690338311451	0.0258539051169588	0.755690338311451	0.898584187626941	Eno2	no	none
ENSMUSG00000004268	0.189503424748728	0.215465751089547	0.0259312581598556	0.774023627643615	0.649059122311934	0.675021449177388	0.0259312581673062	0.770366413071878	0.0259312581598556	0.774023627643615	0.905822545179074	Emg1	no	none
ENSMUSG00000004270	-0.50477106543928	-0.431597940126407	0.07312497807398	0.347909062412806	-0.215456016418039	-0.142282896752247	0.0731249778271779	0.363623510155079	0.0731249778271779	0.363623510155079	0.649681729154755	Lpcat3	no	none
ENSMUSG00000004285	-0.0372460019839214	0.00480730232323724	0.0421872393925732	0.623328909919597	0.95389671402492	0.995950011448001	0.0420030154827945	0.63145203567512	0.0420030154827945	0.63145203567512	0.83136517037164	Atp6v1f	no	none
ENSMUSG00000004317	0.0666491954955205	0.267798637537668	0.201205179520604	0.0244331863140399	-0.753811233595968	-0.552661816718277	0.201236444778828	0.0537839266320435	0.201236444778828	0.0537839266320435	0.229503649952678	Clcn5	no	none
ENSMUSG00000004319	-0.341761820032639	-0.232352570437431	0.109292158886582	0.118330186996244	-0.487191094750929	-0.377781841390948	0.109443115180117	0.107239187355534	0.109292158886582	0.118330186996244	0.358542953273218	Clcn3	no	none
ENSMUSG00000004356	-0.251650049428024	0.0670378582724766	0.318752594780373	0.0110134083604794	-1.16635321390441	-0.847665371258761	0.318761773695755	0.0359243178442168	0.318761773695755	0.0359243178442168	0.181726530438119	Utp20	no	none
ENSMUSG00000004360	-0.080070565377508	-0.0731194293395361	0.00684223274499218	0.938075535192967	-0.448910001465578	-0.44195888459212	0.00684223268557638	0.946393297233947	0.00684223268557638	0.946393297233947	0.977715187590006	9330159F19Rik	no	none
ENSMUSG00000004364	0.108834443540659	0.0599383570365884	-0.0488122053810586	0.555877857269033	0.166308961467768	0.117412866842038	-0.0488157384719665	0.57295284056084	-0.0488157384719665	0.57295284056084	0.798555375132534	Cul3	no	none
ENSMUSG00000004383	-0.324526476202587	-0.735819418795252	-0.411341621484384	4.20221046317935e-06	0.363480498683941	-0.0478124393083222	-0.411341620628624	1.64342022239969e-06	-0.411341621484384	4.20221046317935e-06	0.000212064551024346	Large1	yes	lessloc
ENSMUSG00000004393	-0.195643792823133	-0.0393502438310921	0.156325758436135	0.0582456159143277	-0.242208712504451	-0.0859151628787082	0.15632575849254	0.0572462333674311	0.156325758436135	0.0582456159143277	0.239371587723569	Ddx56	no	none
ENSMUSG00000004394	-0.199767577757009	0.0826607232578877	0.282392484400675	0.000503250470067119	-0.206143331936136	0.0762849696037607	0.282392484479433	0.000477774845416243	0.282392484400675	0.000503250470067119	0.0099986358157233	Tmed4	yes	moreloc
ENSMUSG00000004446	0.178316563708711	0.213469467113201	0.0348758682987051	0.802872259827177	0.0537579556950596	0.0889108743125544	0.0353145805675312	0.789449953916908	0.0348758682987051	0.802872259827177	0.918535161300593	Bid	no	none
ENSMUSG00000004451	-0.084883673438369	-0.148528437518855	-0.0635666153952186	0.534456819340427	0.271719787278905	0.208075017147925	-0.0636147795186324	0.541681212668821	-0.0636147795186324	0.541681212668821	0.779690313671765	Ralb	no	none
ENSMUSG00000004455	0.176752434666364	0.256526850343339	0.0797972644711034	0.261506323167645	0.275000597265077	0.35477501969868	0.0797678181509863	0.230209832788461	0.0797972644711034	0.261506323167645	0.555672422817944	Ppp1cc	no	none
ENSMUSG00000004460	-0.531131396594011	-0.496666457961733	0.0344906592710681	0.671609269647958	0.039751123969584	0.074216070169566	0.0344906594307627	0.649991220677384	0.0344906592710681	0.671609269647958	0.855925835994235	Dnajb11	no	none
ENSMUSG00000004462	-0.215455528158357	0.00789983210841079	0.223349743971498	0.0939343789563001	0.0391407479465475	0.262496108106183	0.223349743963023	0.0909925463811787	0.223349743971498	0.0939343789563001	0.314776754858632	Tbccd1	no	none
ENSMUSG00000004473	-0.268116548688712	-0.166799649002562	0.101056056967129	0.568575359961053	0.000927060356870766	0.102243960378577	0.10105605697629	0.563096537881397	0.101056056967129	0.568575359961053	0.796642421726567	Clec11a	no	none
ENSMUSG00000004500	-0.0228176950139406	0.0869146224396999	0.109755134370309	0.376967227264503	-0.111660668992268	-0.0019283632839491	0.109755133894576	0.398238392908975	0.109755133894576	0.398238392908975	0.678154226359083	Zfp324	no	none
ENSMUSG00000004508	-0.0318033079338424	-0.349238023050286	-0.31722344266871	0.00128286460581363	2.20781957671725	1.89038480041622	-0.317480273318893	0.00610311482725844	-0.317480273318893	0.00610311482725844	0.0594582412659454	Gab2	no	none
ENSMUSG00000004530	-0.170039773543568	-0.231459720080662	-0.0613857763321912	0.38678104691303	0.0848479255838109	0.023427990721425	-0.0614372945572539	0.342914835070754	-0.0613857763321912	0.38678104691303	0.66813903285863	Coro1c	no	none
ENSMUSG00000004535	0.22426985940694	0.319782663303662	0.0955728254515457	0.176669249657063	0.251265463681504	0.346778260472893	0.0954669171510703	0.203180660173562	0.0954669171510703	0.203180660173562	0.488146251638126	Tax1bp1	no	none
ENSMUSG00000004558	-0.368588418641783	0.0105502000935295	0.379171294083499	0.000879736786083026	0.520606548409008	0.899745116794672	0.379282267982293	0.00398291661812078	0.379282267982293	0.00398291661812078	0.0448155824154883	Ndrg2	no	none
ENSMUSG00000004561	0.374245325696483	0.758488811373127	0.384058170189622	0.00367871966530952	-0.808625823667258	-0.424382348607554	0.384695081295342	0.0067542331482115	0.384695081295342	0.0067542331482115	0.0639521541893268	Mettl17	no	none
ENSMUSG00000004562	0.0134079704271308	-0.254262521420581	-0.26783866895411	0.0114373364019979	-0.797971054644478	-1.06564154889251	-0.267769025528464	0.0140505266129777	-0.267769025528464	0.0140505266129777	0.101221959389568	Arhgef40	no	none
ENSMUSG00000004567	-0.58083498161685	-0.860952057798243	-0.280281257734271	0.0109390216672626	-0.829790730045269	-1.10990784238053	-0.280263421372358	0.0232022567228459	-0.280263421372358	0.0232022567228459	0.139310158895707	Mcoln1	no	none
ENSMUSG00000004568	2.2946351582588	2.33263232471357	0.0380053347952303	0.610057993148156	-0.584246058527496	-0.546248884866239	0.0381691510614135	0.607200016126096	0.0380053347952303	0.610057993148156	0.820417931362346	Arhgef18	no	none
ENSMUSG00000004591	0.0211514017864568	-0.0392766625086387	-0.0605826433546113	0.539708754342926	-0.136949368436102	-0.197377435379897	-0.0603765800194551	0.546784477078434	-0.0603765800194551	0.546784477078434	0.783794308642612	Pkn2	no	none
ENSMUSG00000004610	0.160079269031331	0.216702602213417	0.0568574250726039	0.636354740120036	0.873502420247903	0.93012574563674	0.0565917360043827	0.641207051895405	0.0565917360043827	0.641207051895405	0.837246462513788	Etfb	no	none
ENSMUSG00000004626	0.332177808207743	0.154254553481954	-0.177981500414686	0.205651436352953	-0.637558036031251	-0.815481331132489	-0.177696534975823	0.264144310970706	-0.177696534975823	0.264144310970706	0.558229025349024	Stxbp2	no	none
ENSMUSG00000004631	-0.243392208921538	-0.249777337671158	-0.0063991567890529	0.949060703197527	-0.0245166004622461	-0.0309017480266436	-0.00639915684362102	0.95025499314528	-0.00639915684362102	0.95025499314528	0.979243716770184	Sgce	no	none
ENSMUSG00000004633	-0.0666490287471775	-0.0914648466916051	-0.0246979253717203	0.797487246605686	0.193756788668049	0.168940937119236	-0.0249204295803047	0.817995914633528	-0.0249204295803047	0.817995914633528	0.924010382361074	Chn2	no	none
ENSMUSG00000004637	0.472218020808816	-0.110556091414107	-0.582975645623232	3.73311430980659e-05	0.341379857445345	-0.241394246647096	-0.58297564430027	2.78006489511171e-05	-0.582975645623232	3.73311430980659e-05	0.00134565438317421	Wwox	yes	lessloc
ENSMUSG00000004642	0.135688395261721	0.347772701347498	0.212094895350976	0.0180915618449601	0.194552901873485	0.406637210434126	0.212094895611853	0.0159223368564671	0.212094895350976	0.0180915618449601	0.119615184221637	Slbp	no	none
ENSMUSG00000004661	-0.218065040545049	-0.325025599453917	-0.10715623773242	0.465198208236953	-0.373899331769325	-0.480859908478457	-0.107156238309207	0.486872323492424	-0.107156238309207	0.486872323492424	0.745611396541922	Arid3b	no	none
ENSMUSG00000004667	0.17157983359423	0.245290151890603	0.0736441799270402	0.385987946528942	0.478674197134486	0.552384515227555	0.0736441799190495	0.382942637407061	0.0736441799270402	0.385987946528942	0.668078260423308	Polr2e	no	none
ENSMUSG00000004677	-0.175916202173393	-0.852641369992654	-0.676743796804389	1.70964321716836e-11	-0.938628436398823	-1.61535361320011	-0.676743799075274	1.1295576466741e-10	-0.676743799075274	1.1295576466741e-10	1.67656254821789e-08	Myo9b	yes	lessloc
ENSMUSG00000004698	-1.04008006130847	-1.09670738663286	-0.0568184780027265	0.523616327254759	-0.236653286328687	-0.293280612929933	-0.0568184780418024	0.518190509103434	-0.0568184780027265	0.523616327254759	0.769266316009066	Hdac9	no	none
ENSMUSG00000004768	-0.0698966766333725	0.16802681206272	0.237841772529986	0.0940016383155871	-0.363929208172746	-0.126005699707551	0.237841774186802	0.077164858113691	0.237841772529986	0.0940016383155871	0.314783853855083	Rab23	no	none
ENSMUSG00000004771	0.473850351878758	0.490338992855547	0.0166253273400599	0.87018105604539	0.500575611701319	0.517064233989345	0.0166253271998802	0.883112869039504	0.0166253271998802	0.883112869039504	0.952797921054564	Rab11a	no	none
ENSMUSG00000004788	-0.166548423759283	-0.146595139275365	0.0200214882781509	0.822654071429266	0.377827940602325	0.397781221406901	0.0200214882376741	0.824621318520457	0.0200214882376741	0.824621318520457	0.92654306792528	Eif2b2	no	none
ENSMUSG00000004789	-0.0738590696505489	-0.048316241104381	0.0255235747656514	0.746713180422975	-0.191227455098567	-0.165684617973582	0.0255235749003523	0.729847006065067	0.0255235747656514	0.746713180422975	0.893806467031439	Dlst	no	none
ENSMUSG00000004791	-0.891188029781278	-0.585537916860386	0.305704962375515	0.0112360260085598	-0.177772913354299	0.127877191785564	0.305414367486948	0.0118846722333018	0.305414367486948	0.0118846722333018	0.0926270245951466	Pgf	no	none
ENSMUSG00000004798	0.409127887083874	0.366762391567504	-0.0422811938765765	0.64089912458816	-0.0593609294409942	-0.10172644049164	-0.0422811941981682	0.670718071823369	-0.0422811941981682	0.670718071823369	0.855334395416498	Ulk2	no	none
ENSMUSG00000004815	-0.220224175686029	-0.406338567217808	-0.186295457609124	0.270263976523059	-1.0834558486752	-1.26957030710656	-0.186295460900913	0.330885363053248	-0.186295460900913	0.330885363053248	0.620979168705176	Dgkq	no	none
ENSMUSG00000004843	0.0187427364182805	-0.0848794568033525	-0.103660324831859	0.384371650868655	0.351392516611341	0.247770334246226	-0.103673365542984	0.361225055409922	-0.103660324831859	0.384371650868655	0.666386851366611	Chmp2b	no	none
ENSMUSG00000004846	-0.291205479374914	-0.358524984550356	-0.0673664446535531	0.384838570309554	-0.425381300631837	-0.492700815936867	-0.0673664450628295	0.412388951613149	-0.0673664450628295	0.412388951613149	0.691012223021932	Plod3	no	none
ENSMUSG00000004849	-0.111623557450267	-0.274384507184725	-0.162729155648551	0.0730011492025777	0.612810535849049	0.450049590871653	-0.162729155254152	0.0622756390558678	-0.162729155648551	0.0730011492025777	0.271681636763133	Ap1s1	no	none
ENSMUSG00000004865	-0.0200598473261834	0.0497989305895495	0.0698252744784452	0.331540333841937	-0.580245058847191	-0.510386279658166	0.069807077677869	0.331548179495512	0.069807077677869	0.331548179495512	0.621507536241646	Srpk1	no	none
ENSMUSG00000004880	0.137266527337333	0.272548115935906	0.135176842242514	0.193734699461396	-0.351806891108811	-0.216525310748737	0.135226326135462	0.215364610167321	0.135226326135462	0.215364610167321	0.504335378267584	Lbr	no	none
ENSMUSG00000004891	-0.537089937722799	-1.19685164863739	-0.659686872994117	2.26600578642648e-09	5.69727528695654	5.03751347669837	-0.659813030929653	1.26938157522158e-07	-0.659813030929653	1.26938157522158e-07	9.70596078690255e-06	Nes	yes	lessloc
ENSMUSG00000004892	-0.0321728746455705	-0.17043575024173	-0.138095309963427	0.204685785523164	-0.137593599137221	-0.275856509081513	-0.138296106562843	0.260851367468545	-0.138296106562843	0.260851367468545	0.555320154368282	Bcan	no	none
ENSMUSG00000004895	0.078201169743436	-0.10410068074232	-0.182240428558416	0.0488651876812244	0.295549021657566	0.113247161126106	-0.182240429397317	0.0601685940473106	-0.182240429397317	0.0601685940473106	0.24321329034398	Prcc	no	none
ENSMUSG00000004896	0.156088106770572	0.226265562022731	0.0700393338415368	0.585441228281608	-0.494489696496603	-0.424312274333437	0.0703140943769742	0.630461607024631	0.0703140943769742	0.630461607024631	0.830749172675723	Rrnad1	no	none
ENSMUSG00000004897	0.161176400558132	0.0552613610484937	-0.105947918745423	0.167061493277851	0.42815370466649	0.322238647745757	-0.10594791982676	0.210535398929892	-0.10594791982676	0.210535398929892	0.49807435047798	Hdgf	no	none
ENSMUSG00000004929	0.105374774774815	0.0101302048882151	-0.0952822730549324	0.242526075601109	0.156896557413272	0.0616519862692123	-0.0952822731256087	0.246422586879856	-0.0952822731256087	0.246422586879856	0.542380713425613	Thop1	no	none
ENSMUSG00000004931	0.0858501526256911	-0.393528891791607	-0.47949316561037	0.000536641173193951	-0.125672443200942	-0.605051509039124	-0.479506385911093	0.0011407245125585	-0.479506385911093	0.0011407245125585	0.0187208658622	Apba3	no	none
ENSMUSG00000004934	-0.245320000904831	-0.321306223968534	-0.0760255424045682	0.477724444825148	-0.242847403441973	-0.318833640275813	-0.0760255428645367	0.500739202698123	-0.0760255428645367	0.500739202698123	0.755337135380683	Pias4	no	none
ENSMUSG00000004936	-0.118994823521124	0.00980035508234193	0.12880812161812	0.123029921337885	0.246752904596142	0.375548088079468	0.128808121981706	0.10608565329401	0.12880812161812	0.123029921337885	0.366079303084692	Map2k1	no	none
ENSMUSG00000004937	-0.119556134248965	-0.0833363804078535	0.0361771468653564	0.659642092813313	0.0487985011897038	0.0850182454346139	0.0361771466762923	0.678521950556791	0.0361771466762923	0.678521950556791	0.859571505110047	Sgta	no	none
ENSMUSG00000004945	0.375995827693295	0.332466159120162	-0.0435288284531641	0.641443381058184	0.896530932800394	0.85300127657027	-0.0435116510521361	0.610954771130226	-0.0435288284531641	0.641443381058184	0.837269590598503	Tmem242	no	none
ENSMUSG00000004947	-0.120737244405336	-0.253132225933516	-0.132434971850085	0.170218726656998	0.0706157117426516	-0.0617792752628751	-0.132434972190262	0.179667865267629	-0.132434972190262	0.179667865267629	0.458702378132552	Dtx2	no	none
ENSMUSG00000004980	0.24876791835215	0.424060343384187	0.175229777926874	0.00487400522760948	0.193741529469941	0.369033947160937	0.175229776991532	0.00878841949710926	0.175229776991532	0.00878841949710926	0.0760733430397288	Hnrnpa2b1	no	none
ENSMUSG00000004994	0.175907240614698	0.41984599057345	0.243843878259522	0.0962533989031253	-0.15238324526646	0.0915554923604743	0.243968589928538	0.111165854294883	0.243968589928538	0.111165854294883	0.345977570635571	Ccdc130	no	none
ENSMUSG00000004996	0.20407607568974	-0.0449801734921425	-0.249036191042201	0.0463110515433552	0.0216889756907771	-0.227367286564734	-0.249032420563188	0.0575361872129892	-0.249032420563188	0.0575361872129892	0.237704763626975	Mri1	no	none
ENSMUSG00000005034	0.0160794342664454	0.082415230362092	0.0663267973643431	0.399160990735685	-0.0855608912309759	-0.0192251019034766	0.0663267970949439	0.423079064414722	0.0663267970949439	0.423079064414722	0.698454187811499	Prkacb	no	none
ENSMUSG00000005045	0.459856864331129	0.0679650107071327	-0.392070281837157	0.000137125249771249	-0.865364166130018	-1.25725602391003	-0.39193324222056	0.000271763603071976	-0.39193324222056	0.000271763603071976	0.00628701337093774	Chd5	yes	lessloc
ENSMUSG00000005054	-0.40048603454854	-0.304613613266475	0.0958263744398806	0.268249740329136	0.892617779524756	0.988490206195041	0.0958263747443455	0.236008910802122	0.0958263744398806	0.268249740329136	0.562644353520774	Cstb	no	none
ENSMUSG00000005057	-0.173155130842452	-0.250545120512915	-0.0774943960543137	0.42059652978385	-0.174590868947702	-0.251980867569181	-0.07749439638822	0.43904892179485	-0.07749439638822	0.43904892179485	0.711036634007933	Sh2b2	no	none
ENSMUSG00000005069	0.0364437410219932	0.0156514831019829	-0.0208775349779459	0.850249779309533	-0.471333503933046	-0.492125785932622	-0.0208775352043165	0.861761990986681	-0.0208775352043165	0.861761990986681	0.942881466009571	Pex5	no	none
ENSMUSG00000005078	-0.113649895296227	-0.190706430831711	-0.0769722081219115	0.480982303565413	0.355393921379142	0.278337362249445	-0.0771999373482315	0.512085337185545	-0.0771999373482315	0.512085337185545	0.762396981697087	Jkamp	no	none
ENSMUSG00000005087	-0.409981194625289	0.0549637642415383	0.464925493065791	0.0117200777782462	-0.490176412486128	-0.0252314817373373	0.464847252016151	0.0155468806471842	0.464847252016151	0.0155468806471842	0.108217011291055	Cd44	no	none
ENSMUSG00000005102	-0.0301857130435791	-0.28657504329097	-0.256718356846537	0.0176947803018972	-0.535469668153068	-0.791858983245962	-0.256351461340687	0.0129618470887252	-0.256718356846537	0.0176947803018972	0.117961306200164	Eif2ak4	no	none
ENSMUSG00000005103	-0.249286126325259	-0.251845082908379	-0.00252485860771035	0.970357512609127	0.112601152245994	0.11004219692893	-0.00252485860543128	0.970341515649816	-0.00252485860771035	0.970357512609127	0.987530886258756	Wdr1	no	none
ENSMUSG00000005107	-0.299226221007443	-0.106832171693259	0.192415191516899	0.140089951025669	0.00994434045566932	0.202338390340061	0.19241519155619	0.135050197079537	0.192415191516899	0.140089951025669	0.398589477521906	Slc2a9	no	none
ENSMUSG00000005124	0.323727047873026	0.314875111215989	-0.00938395343065146	0.954853499309953	-0.329512853922589	-0.338364802697417	-0.00876123560574271	0.960514831943869	-0.00876123560574271	0.960514831943869	0.983704031325633	Ccn4	no	none
ENSMUSG00000005125	-0.552183199277225	-0.467540811522119	0.0843367794616197	0.602497520433536	0.0679697567011329	0.152612139097111	0.0844237516027369	0.600207919743563	0.0843367794616197	0.602497520433536	0.815065196580899	Ndrg1	no	none
ENSMUSG00000005142	-0.167200814909315	-0.289655084799452	-0.122405580581268	0.235154818499459	-0.444260247790664	-0.566714562013867	-0.12260354002525	0.310989328156065	-0.12260354002525	0.310989328156065	0.603966767188602	Man2b1	no	none
ENSMUSG00000005148	-0.429176953563941	-0.402295775697174	0.0267968677010111	0.816494352716729	-0.200592317671803	-0.173711165770198	0.0267968674361401	0.833282128826918	0.0267968674361401	0.833282128826918	0.930447674106659	Klf5	no	none
ENSMUSG00000005150	-0.11284509430527	-0.207235595843066	-0.094388349131816	0.497699232374669	0.227170585202377	0.132780078025642	-0.0943883493038207	0.500344200505586	-0.0943883493038207	0.500344200505586	0.754966963029283	Wdr83	no	none
ENSMUSG00000005161	0.0927353196301603	0.0902483187879284	-0.0024039708983532	0.97531350075161	0.891624894399534	0.889137876410195	-0.00256423565234817	0.97479550577195	-0.0024039708983532	0.97531350075161	0.989665470241562	Prdx2	no	none
ENSMUSG00000005198	0.283585471151009	0.225379881578103	-0.0582530434892622	0.507625954302746	-1.2089080460577	-1.26711367089736	-0.0581676528227635	0.575839768550319	-0.0581676528227635	0.575839768550319	0.800564543789858	Polr2a	no	none
ENSMUSG00000005202	-0.439598953110566	-0.796527524312157	-0.357151343683008	0.0185018908394251	-0.519363054245429	-0.876291683732868	-0.357319644628718	0.0344917034938133	-0.357319644628718	0.0344917034938133	0.177072616156184	Shbg	no	none
ENSMUSG00000005204	-0.353710034198975	-0.150740595819858	0.202791598409574	0.106808910191191	-0.44624497309527	-0.243275528887345	0.203051921840402	0.0996879107215869	0.202791598409574	0.106808910191191	0.338681222293337	Senp3	no	none
ENSMUSG00000005225	-0.189988232805959	-0.424062779887568	-0.234192646500205	0.045073215067611	0.230220332050677	-0.00385422898358535	-0.234117970538484	0.0530792197933882	-0.234117970538484	0.0530792197933882	0.22748559039264	Plekha8	no	none
ENSMUSG00000005262	-0.0248559340775648	0.087369087343713	0.112258834640893	0.196389152328017	0.118125563899978	0.230350579816709	0.112258834317744	0.211179753090182	0.112258834317744	0.211179753090182	0.498931940060676	Ufd1	no	none
ENSMUSG00000005267	0.49234675727214	0.350147051638867	-0.142416707423393	0.299721003028713	-0.372152580077663	-0.514352298731849	-0.142041631446314	0.334899736141216	-0.142041631446314	0.334899736141216	0.624564493139929	Zfp287	no	none
ENSMUSG00000005299	0.161013328498125	0.0252045263918827	-0.135679338846569	0.280686765499572	-0.00378829370450982	-0.139597125852414	-0.13570968904344	0.317532352077552	-0.13570968904344	0.317532352077552	0.609119463610452	Letm1	no	none
ENSMUSG00000005312	0.226870583813294	0.219096001286829	-0.00771808980510758	0.920425890630415	-0.0389512945241912	-0.0467258819497751	-0.00771808982862565	0.922841557961174	-0.00771808982862565	0.922841557961174	0.968794658257223	Ubqln1	no	none
ENSMUSG00000005354	0.453407110755595	0.481468760635169	0.0281549649046359	0.743596103188668	0.705633181909276	0.733694816501447	0.0281549646691863	0.766634789630571	0.0281549646691863	0.766634789630571	0.902981086677717	Txn2	no	none
ENSMUSG00000005362	0.0422545488981762	0.145983858587587	0.103724227390427	0.300735069147022	0.388259239965471	0.491988545295713	0.103724227175498	0.307218052022599	0.103724227175498	0.307218052022599	0.601037371402228	Crbn	no	none
ENSMUSG00000005370	0.139267050282898	0.261500077724172	0.122585967951752	0.439649735173405	-0.023603590571226	0.098629397029705	0.122473712663337	0.48722477013163	0.122473712663337	0.48722477013163	0.745762754767749	Msh6	no	none
ENSMUSG00000005371	-0.0804580597667123	0.0207357507137759	0.101034751987169	0.410156718552661	-0.407169390169825	-0.305975601933175	0.101304897548629	0.450064794496038	0.101304897548629	0.450064794496038	0.71943363491424	Fbxo11	no	none
ENSMUSG00000005374	-0.155500831216119	-0.190460906974259	-0.0349916447857028	0.671747206422911	-0.64761512614487	-0.682575205533059	-0.0350512426405785	0.682023138887081	-0.0350512426405785	0.682023138887081	0.861750067699964	Tbl2	no	none
ENSMUSG00000005378	0.120688865601114	0.305248569805749	0.184583379443383	0.0640427090885805	0.0984173394201333	0.282977037450576	0.184583378965453	0.0732772947334343	0.184583378965453	0.0732772947334343	0.272307708300645	Bud23	no	none
ENSMUSG00000005397	-0.74444486682836	-0.688730064342365	0.0557503010465368	0.602551768898185	-0.472037700968962	-0.416322960414657	0.0557502996405468	0.66659968467004	0.0557502996405468	0.66659968467004	0.85304813203686	Nid1	no	none
ENSMUSG00000005410	1.76381767304743	1.06446758815898	-0.699590040973298	8.21346296654047e-08	1.00381908293808	0.304469014547828	-0.698872231708226	1.74750437811801e-08	-0.699590040973298	8.21346296654047e-08	6.579244581055e-06	Mcm5	yes	lessloc
ENSMUSG00000005413	-0.384440500991738	-0.367469636607854	0.0167448317186529	0.916835752205518	0.852081182867079	0.869052235607386	0.0169035166681087	0.900850955038368	0.0167448317186529	0.916835752205518	0.967050488387339	Hmox1	no	none
ENSMUSG00000005417	-0.233750814075307	-0.511244174067741	-0.27750100310689	5.15247126437585e-05	-0.164230851406379	-0.441724222891543	-0.277485152158862	0.000172148723150824	-0.277485152158862	0.000172148723150824	0.00451297938379549	Mprip	yes	lessloc
ENSMUSG00000005442	-0.0310161055742779	-0.141911449950789	-0.111044199534158	0.238927980299132	-1.26437935548703	-1.3752747121438	-0.110833089533434	0.274516873327857	-0.110833089533434	0.274516873327857	0.567160636415451	Cic	no	none
ENSMUSG00000005447	-0.638271560821476	-0.57194065248735	0.0663266028119793	0.430362154834909	0.541366810819289	0.607697726238099	0.066326603093978	0.395578865059948	0.0663266028119793	0.430362154834909	0.703859712244507	Pafah1b3	no	none
ENSMUSG00000005469	-0.043902186450648	-0.240402868215173	-0.196556830268066	0.00726689127585611	0.318455107163976	0.121954419510434	-0.196556830912389	0.0094987251384886	-0.196556830912389	0.0094987251384886	0.0801904075904911	Prkaca	no	none
ENSMUSG00000005470	0.385104205505523	0.419875315085948	0.0347285959581554	0.856176066955041	0.653898206247291	0.688669353244452	0.0350381695163227	0.832764189778275	0.0347285959581554	0.856176066955041	0.940761902585551	Asf1b	no	none
ENSMUSG00000005481	0.364267987372096	0.49367120785506	0.129475903684775	0.130580591072898	0.165726641014632	0.295129857475466	0.129475903414863	0.143509402919795	0.129475903414863	0.143509402919795	0.40402800660237	Ddx39	no	none
ENSMUSG00000005483	-0.102823210572859	-0.0760558119157041	0.0268443465124943	0.738612642455839	0.445969111642669	0.472736508849276	0.0266816534795363	0.738136128869825	0.0268443465124943	0.738612642455839	0.889914933783787	Dnajb1	no	none
ENSMUSG00000005501	-0.190212535147972	-0.00211972254609024	0.18796170052182	0.100127870061191	-0.520497128947833	-0.332404312961225	0.18820053395314	0.0973203149548683	0.18796170052182	0.100127870061191	0.324710441062934	Usp40	no	none
ENSMUSG00000005505	0.111533229882825	0.0528205794272331	-0.0590293237724915	0.644264950830878	-0.113156741070174	-0.171869393143968	-0.0587634259534262	0.649943659797991	-0.0587634259534262	0.649943659797991	0.842739126200042	Kbtbd4	no	none
ENSMUSG00000005506	0.23142540881349	0.27974867743285	0.0483788350553921	0.510575704818445	-0.217331878219372	-0.169008617203971	0.048300701617913	0.538750225207164	0.048300701617913	0.538750225207164	0.777856370804182	Celf1	no	none
ENSMUSG00000005510	0.0220459867818228	0.0287957804757816	0.00668564280094774	0.93507096590281	0.464102316712777	0.470852109936132	0.00668564279920636	0.934441646356321	0.00668564280094774	0.93507096590281	0.972545864138551	Ndufs3	no	none
ENSMUSG00000005514	-0.237449037584044	-0.299947608909972	-0.0625862106176129	0.466647781475102	-0.603383357961684	-0.665881957415756	-0.0625862115628131	0.521130592490693	-0.0625862115628131	0.521130592490693	0.767961902468764	Por	no	none
ENSMUSG00000005533	-0.422616965057032	-0.747484811024304	-0.325049029769202	0.00146641397030113	-1.288862199392	-1.61373006735394	-0.324982992905992	0.00340682299376093	-0.324982992905992	0.00340682299376093	0.040122595654643	Igf1r	no	none
ENSMUSG00000005534	0.310988860010969	0.143124114337151	-0.167963947233736	0.0681437059868135	-0.995176956847623	-1.16304170810833	-0.167875650847623	0.083244061504575	-0.167875650847623	0.083244061504575	0.294594078809844	Insr	no	none
ENSMUSG00000005566	0.113107874560376	0.0352736632635615	-0.0777501113588239	0.360402287723811	-0.281549883003062	-0.359384123939465	-0.0777501125860256	0.424406613061234	-0.0777501125860256	0.424406613061234	0.699809826111262	Trim28	no	none
ENSMUSG00000005575	-0.09801938786488	-0.19605312914706	-0.0979863455065324	0.178271075306785	0.34348916577411	0.245455422940354	-0.0979863455960673	0.17942058403796	-0.0979863455960673	0.17942058403796	0.45845365941649	Ube2m	no	none
ENSMUSG00000005580	-0.419218305009642	-0.762155183814833	-0.343261637950231	0.0285258842559135	-0.934506950725149	-1.27744388055051	-0.343464153003089	0.0486874930700006	-0.343464153003089	0.0486874930700006	0.21676350575894	Adcy9	no	none
ENSMUSG00000005583	0.171779640425337	0.0580341900570261	-0.114004243917062	0.455919624509598	-0.426240349205912	-0.539985816003224	-0.113856738798113	0.483548175760912	-0.113856738798113	0.483548175760912	0.743093835907925	Mef2c	no	none
ENSMUSG00000005609	0.0866423766632026	0.206478342382832	0.119775051603867	0.11079977144767	-0.395489357647619	-0.275653399725704	0.11988455472263	0.13691246038292	0.11988455472263	0.13691246038292	0.393178689055193	Ctr9	no	none
ENSMUSG00000005610	0.182885516263693	0.318491957976201	0.135577611594979	0.0311010018315871	-0.0644588932543771	0.0711475525104414	0.13557761200633	0.0257531849959176	0.135577611594979	0.0311010018315871	0.165910365478969	Eif4g2	no	none
ENSMUSG00000005611	-0.271443503020132	-0.466006560424767	-0.194521040899452	0.11750749632948	-0.348510907072588	-0.543074023043655	-0.194666069145034	0.176581949583615	-0.194666069145034	0.176581949583615	0.454190014563563	Mrvi1	no	none
ENSMUSG00000005615	-0.0531557792938142	0.141991939069811	0.195144961352098	0.0184387672481085	-0.135146689591407	0.0600010201645039	0.195144960510179	0.0264915547236742	0.195144960510179	0.0264915547236742	0.149462870207163	Pcyt1a	no	none
ENSMUSG00000005621	-0.151138925556022	0.0319745133288562	0.18316105892283	0.0936379071625796	-0.843015690757338	-0.65990231718209	0.183147174698721	0.180820858330466	0.183147174698721	0.180820858330466	0.459935716514465	Zfp592	no	none
ENSMUSG00000005625	-0.82547475890593	-1.01631304477404	-0.190922453518892	0.0128062455408087	0.580369177846414	0.38953089060738	-0.190922453665047	0.0109490344096501	-0.190922453518892	0.0128062455408087	0.0966742230690964	Psmd4	no	none
ENSMUSG00000005656	-0.0335347940433624	0.0504538563420596	0.0840342972369135	0.334506965341311	0.277637473095154	0.361626124880383	0.0840342972993511	0.326329515466108	0.0840342972369135	0.334506965341311	0.62427464519609	Snx6	no	none
ENSMUSG00000005667	0.185798030233449	0.202422352394683	0.0166528958078415	0.816399432815383	0.398179628481594	0.414803955301851	0.016576162240021	0.806341102395514	0.0166528958078415	0.816399432815383	0.923408805975103	Mthfd2	no	none
ENSMUSG00000005674	-0.248416822185134	-0.272636150574721	-0.0241452323444187	0.854371117283202	0.221486985926072	0.197267643766243	-0.0244076806501514	0.856577490672717	-0.0244076806501514	0.856577490672717	0.940846295936417	Tomm40l	no	none
ENSMUSG00000005682	0.630056012590453	0.899932599217912	0.269688307322074	0.00634361783642468	-1.10405466310484	-0.834178089732724	0.270218531078366	0.0152016021273518	0.270218531078366	0.0152016021273518	0.106686768922041	Pan2	no	none
ENSMUSG00000005683	-0.128915614977603	-0.109300038896744	0.0195926542153374	0.772081996951549	0.238312218848307	0.257927787073697	0.0195926541069211	0.785107989351768	0.0195926541069211	0.785107989351768	0.911234468321917	Cs	no	none
ENSMUSG00000005686	0.299264436041898	0.163424373024519	-0.135711238249487	0.25345703924066	-0.456887819800784	-0.592727921077657	-0.135711240147348	0.318695239868622	-0.135711240147348	0.318695239868622	0.609926537472539	Ampd3	no	none
ENSMUSG00000005687	0.538253909232788	0.598435747787419	0.0601633260183971	0.517404193333031	0.452744739152444	0.512926589659363	0.060275919548379	0.477849831126943	0.0601633260183971	0.517404193333031	0.76526385159881	Bcas2	no	none
ENSMUSG00000005698	-0.0788300787337672	-0.00560301751572963	0.0732505031439397	0.375744160714008	-0.194653712131568	-0.121426663218256	0.0732505026627768	0.413426971441627	0.0732505026627768	0.413426971441627	0.69199310493538	Ctcf	no	none
ENSMUSG00000005699	0.212868445282152	-0.0701311503272556	-0.283196186741719	0.0626814156257692	0.57733246080211	0.294332977813859	-0.283022857719359	0.0519890050876453	-0.283196186741719	0.0626814156257692	0.248290238583551	Pard6a	no	none
ENSMUSG00000005718	0.649996802466769	0.542574039972343	-0.107155233359425	0.520742479444252	-0.000200944679620785	-0.107623767039439	-0.107074092741933	0.575404998234178	-0.107074092741933	0.575404998234178	0.800340339422972	Tfap4	no	none
ENSMUSG00000005732	0.0700708000503887	0.121616577369204	0.0515333815905061	0.49967665094733	0.733503002681018	0.78504878381469	0.0515350287331186	0.479940801668126	0.0515333815905061	0.49967665094733	0.754410835902977	Ranbp1	no	none
ENSMUSG00000005774	0.227703703966006	0.106233081463768	-0.121245802301562	0.404476077285596	-0.331613253267961	-0.453083934368934	-0.121502888786862	0.471272486534596	-0.121502888786862	0.471272486534596	0.736429875854973	Rfx5	no	none
ENSMUSG00000005779	0.197079405634757	0.223288646052712	0.0263000430663252	0.747380475075962	0.704788659810741	0.730997872995625	0.0263000426741297	0.783119333287746	0.0263000426741297	0.783119333287746	0.910182338884525	Psmb4	no	none
ENSMUSG00000005802	-0.434702552330232	-0.353812033219627	0.0809797113995665	0.430677333702439	0.0204569466545285	0.10134744002637	0.0807515986252257	0.473218837923691	0.0807515986252257	0.473218837923691	0.736821285796245	Slc30a4	no	none
ENSMUSG00000005803	-0.271731647774533	0.11003413760133	0.381491311370145	0.027027178959781	0.353072811072169	0.734838631430363	0.381839545072947	0.010638718799614	0.381491311370145	0.027027178959781	0.151104499702296	Sqor	no	none
ENSMUSG00000005804	0.286487625335843	0.479837723932142	0.193223904735898	0.0932173224946118	0.144530909699766	0.337881047349376	0.193472829423638	0.0560146912171769	0.193223904735898	0.0932173224946118	0.313718718218778	Bloc1s6	no	none
ENSMUSG00000005813	0.355270758067354	0.56442415739953	0.209275030129453	0.0583709849932141	-0.167290578838016	0.0418627929062908	0.209302856480599	0.0972927672812458	0.209302856480599	0.0972927672812458	0.320515846098996	Metap1	no	none
ENSMUSG00000005823	-0.636680929545453	-0.703698847068852	-0.0671848007995903	0.501823416044796	-0.059435851184738	-0.126453775307334	-0.0671848010140859	0.507256283294128	-0.0671848010140859	0.507256283294128	0.75937965993587	Gpr108	no	none
ENSMUSG00000005846	0.294047058841812	0.291432836739403	-0.00256443919928373	0.973223106374062	0.306801371187141	0.30418714920012	-0.00256443919909916	0.973406930945219	-0.00256443919909916	0.973406930945219	0.988789067961685	Rsl1d1	no	none
ENSMUSG00000005871	-0.251895715618653	0.249893743564533	0.502012851950435	0.00184490289044652	2.65082760810467	3.15261669688133	0.501999683366934	0.028542643839228	0.501999683366934	0.028542643839228	0.156538774326071	Apc	no	none
ENSMUSG00000005873	-0.252184304102456	-0.186221010721185	0.0659787442923275	0.366268621913775	0.281808378920962	0.347771671185693	0.0659749456464775	0.365107412645689	0.0659787442923275	0.366268621913775	0.65209899470378	Reep5	no	none
ENSMUSG00000005881	-0.320232786810164	-0.208332643389876	0.111798259191264	0.166641474945919	0.224666972498965	0.336567126667468	0.111969467029323	0.130177360447168	0.111798259191264	0.166641474945919	0.440060807595281	Ergic3	no	none
ENSMUSG00000005882	0.342658528961421	0.295201710874504	-0.0474260814697809	0.684809460191854	0.234171300513467	0.186714479855143	-0.047426081524043	0.689121749412073	-0.047426081524043	0.689121749412073	0.865087788161201	Uqcc1	no	none
ENSMUSG00000005886	-0.133050101645206	-0.366807042779912	-0.233827392733948	0.00467531330528786	-0.898225346484745	-1.13198231004778	-0.233702045317925	0.0122996631516601	-0.233702045317925	0.0122996631516601	0.0941494000764943	Ncoa2	no	none
ENSMUSG00000005893	0.292971458760037	0.244724740819319	-0.0484289069007369	0.556396951038666	-0.727606994917385	-0.775853701610076	-0.048298458351931	0.536901456107545	-0.0484289069007369	0.556396951038666	0.790389081890676	Nr2c2	no	none
ENSMUSG00000005897	-0.0411471219023647	0.00601273457585037	0.046982835915482	0.71988921897275	-0.303801074677338	-0.256641230126454	0.0472675801775624	0.731559681204129	0.0472675801775624	0.731559681204129	0.886453379620295	Nr2c1	no	none
ENSMUSG00000005899	-0.0832476360498672	-0.0950849044353318	-0.0120156529998732	0.917572324121545	-0.411321222083409	-0.423158510301767	-0.0117544432413068	0.92247857521433	-0.0117544432413068	0.92247857521433	0.96864089259657	Smpd4	no	none
ENSMUSG00000005907	0.566289323721668	0.736481351405706	0.169939286612526	0.24479516508101	-0.901178791036449	-0.730986795117329	0.170672244629397	0.307942101682755	0.170672244629397	0.307942101682755	0.601270246096992	Pex1	no	none
ENSMUSG00000005917	-0.448067993459435	-0.307931401817293	0.13995061185869	0.462956280541249	-0.0428436943839595	0.0972928759235288	0.139950611137507	0.474470931250346	0.139950611137507	0.474470931250346	0.737311025267089	Otx1	no	none
ENSMUSG00000005936	0.223268921640866	-0.042700980039874	-0.265927303719877	0.000507697867025125	0.32706122525902	0.0610913203686226	-0.265927304177299	0.000657216268302251	-0.265927304177299	0.000657216268302251	0.0123002108525933	Kctd20	no	none
ENSMUSG00000005949	0.035748159860616	0.211628578440848	0.175950911685316	0.236249212378369	-0.768136496281551	-0.592256132191944	0.175973622328808	0.311621712246073	0.175973622328808	0.311621712246073	0.604068341640434	Ctns	no	none
ENSMUSG00000005968	0.159550211161948	0.221137690153667	0.0617423039110652	0.728379321537518	0.0356593826414089	0.0972468114016941	0.0617423031474711	0.754660284093266	0.0617423031474711	0.754660284093266	0.898120086858426	Tuft1	no	none
ENSMUSG00000005973	0.0867690475204788	0.212841127127709	0.126170338248098	0.153956480302996	0.309554153352243	0.43562622309073	0.126170337601631	0.177331308560556	0.126170337601631	0.177331308560556	0.455138407639663	Rcn1	no	none
ENSMUSG00000005981	0.247979251015097	0.246800478616578	-0.00112093723440243	0.986233519050437	0.284806096189172	0.283627322714693	-0.00112093723515561	0.986531591033844	-0.00112093723515561	0.986531591033844	0.993421465459901	Trap1	no	none
ENSMUSG00000005982	-0.406870358609849	0.400432542825136	0.806305426989749	0.0463063162243057	-0.414187683880429	0.393116182237754	0.807611777447754	1.22193179814582e-08	0.806305426989749	0.0463063162243057	0.210172067866381	Naa60	no	none
ENSMUSG00000005986	0.212347491556203	-0.0965742030138635	-0.309355004827626	0.0625941768236895	-0.312259189764696	-0.621180914042125	-0.308835699787896	0.0836052652898112	-0.308835699787896	0.0836052652898112	0.295256797388024	Ankrd13d	no	none
ENSMUSG00000006005	0.141480996674259	0.0473291762806257	-0.0941487603495985	0.293285867970369	0.32476167241131	0.230609826996184	-0.0941487615932911	0.342162460004731	-0.0941487615932911	0.342162460004731	0.631084995100151	Tpr	no	none
ENSMUSG00000006010	0.0415411654766705	0.0499473367030496	0.00843614953410421	0.931376451246255	0.197396294818025	0.205802463079958	0.00843614952165228	0.932091076201004	0.00843614952165228	0.932091076201004	0.971198408992717	Odr4	no	none
ENSMUSG00000006021	-0.664437790030305	-0.740849815827593	-0.0766103204744	0.582312152081506	-0.15818208220322	-0.234594105854453	-0.0768078818196698	0.575059232954862	-0.0766103204744	0.582312152081506	0.804684346459831	Kptn	no	none
ENSMUSG00000006024	0.0668382357841292	-0.0768797275390759	-0.143849514237341	0.0963076944754181	-0.134617619558457	-0.278335583560748	-0.143655123052075	0.0992660605663619	-0.143655123052075	0.0992660605663619	0.322982704479784	Napa	no	none
ENSMUSG00000006050	-0.210835398852264	-0.287559811664703	-0.0766387947122502	0.428733912501514	0.636510387566001	0.559785963898376	-0.0768464883245346	0.441844593325213	-0.0768464883245346	0.441844593325213	0.712594293602472	Sra1	no	none
ENSMUSG00000006057	0.137756691219294	-0.00173653644391958	-0.139447741142842	0.183451717534172	1.1109475211079	0.971454296980932	-0.139508909103988	0.164839016352175	-0.139447741142842	0.183451717534172	0.464636934773501	Atp5g1	no	none
ENSMUSG00000006058	-0.0705147128472172	-0.140146147318269	-0.0696846535036117	0.510707688643081	0.574116102459485	0.504484676726313	-0.0697535544026481	0.487032256501727	-0.0696846535036117	0.510707688643081	0.761524724195901	Snf8	no	none
ENSMUSG00000006095	-0.134659158632796	-0.116774890176803	0.0179609660858668	0.851474314766799	0.586067576465639	0.603951836216528	0.0179609660083838	0.856902936965814	0.0179609660083838	0.856902936965814	0.940942827286651	Tbcb	no	none
ENSMUSG00000006127	1.4437571416855	1.68232356958876	0.238551319722378	0.0969501230621299	-0.528760251275708	-0.290193832818624	0.239348157540367	0.136159157317731	0.239348157540367	0.136159157317731	0.391748681530175	Inpp5k	no	none
ENSMUSG00000006134	0.0114129405602363	0.0417873180333278	0.0303279962206215	0.688215172439464	-0.284176726605691	-0.253802355448942	0.0303279961031258	0.704262738750428	0.0303279961031258	0.704262738750428	0.873233884792146	Crkl	no	none
ENSMUSG00000006169	0.0933728550896299	-0.0342795159117609	-0.127686278844887	0.0694925187757692	0.114239355357779	-0.0134130212710704	-0.127724511137286	0.082033715363539	-0.127724511137286	0.082033715363539	0.292360977812217	Clint1	no	none
ENSMUSG00000006191	0.131122385097855	0.307101276320939	0.176243933602974	0.328006563066177	0.00404330832574262	0.180022152297336	0.176369584370492	0.381941082037813	0.176369584370492	0.381941082037813	0.665108693917419	Cdkal1	no	none
ENSMUSG00000006215	0.444049204128561	0.557557001496629	0.113370538715171	0.325929123483285	-0.375314968461741	-0.261807179585058	0.113707347088642	0.353272284487402	0.113707347088642	0.353272284487402	0.64106026021779	Zbtb17	no	none
ENSMUSG00000006219	-0.460690141168791	-0.747102627049681	-0.286457245934015	0.0919323248391424	0.116040958554151	-0.17037157229075	-0.286894849150227	0.111155014257665	-0.286894849150227	0.111155014257665	0.345977570635571	Fblim1	no	none
ENSMUSG00000006262	0.247010461448128	-0.200033455239229	-0.44711910331485	2.53961005154894e-07	0.045130257103723	-0.401913667056347	-0.446981734688907	8.74474465516041e-07	-0.446981734688907	8.74474465516041e-07	5.58612074712241e-05	Mob1b	yes	lessloc
ENSMUSG00000006270	-0.717035845727189	-0.606410632482537	0.110586876923974	0.551793255691923	-0.110881505892993	-0.000256326172682169	0.110175772393744	0.568849889367222	0.110175772393744	0.568849889367222	0.796642421726567	Vax1	no	none
ENSMUSG00000006273	-0.0921147496774444	0.108441107329631	0.200569705853572	0.00172799904954036	0.112550149245247	0.313105996882138	0.20056970467937	0.00372347530706176	0.20056970467937	0.00372347530706176	0.0425606299820774	Atp6v1b2	no	none
ENSMUSG00000006276	0.404381388414763	0.346171566646218	-0.0582531632723771	0.555870872477045	-0.526652266095777	-0.584862094673059	-0.058267640341328	0.576924348403356	-0.058267640341328	0.576924348403356	0.800811992578096	Eps15l1	no	none
ENSMUSG00000006281	0.212913840801489	-0.563050013885171	-0.775469757758363	0.0278795428245021	-0.761973935053213	-1.53793855046362	-0.776503750530867	0.0751810484274889	-0.776503750530867	0.0751810484274889	0.27697558086802	Tep1	no	none
ENSMUSG00000006288	-0.278169878480747	-0.390838524023255	-0.112638226860606	0.292825699847065	0.287382994045136	0.174714322447413	-0.112638228129622	0.33171513521677	-0.112638228129622	0.33171513521677	0.621507536241646	Ttc5	no	none
ENSMUSG00000006289	-0.0140484749345064	-0.0566098308533366	-0.0425494927795711	0.720261017839312	0.513935743324363	0.471374395495917	-0.0426129269014306	0.709002000962341	-0.0425494927795711	0.720261017839312	0.880758023889833	Osgep	no	none
ENSMUSG00000006299	0.0256752865419863	-0.0282078476091502	-0.0539444587228795	0.414176162717024	0.37507780318536	0.321194669686462	-0.0539223669771503	0.408578826640687	-0.0539444587228795	0.414176162717024	0.692784870524176	Aamp	no	none
ENSMUSG00000006301	-0.57331068270219	-0.369760425267001	0.203408029564224	0.0502272190534356	-0.362148770924968	-0.158598494620115	0.203581066179191	0.0308114139088085	0.203408029564224	0.0502272190534356	0.220262115672149	Tmbim1	no	none
ENSMUSG00000006304	-0.423947517940686	-0.422869779905913	0.00112097428785662	0.98711616789328	0.53596462870461	0.537042364479413	0.00112097428604845	0.987234879851637	0.00112097428604845	0.987234879851637	0.993836890680085	Arpc2	no	none
ENSMUSG00000006307	0.00790734590947934	-0.114264151013781	-0.122052195301534	0.606254430109976	-1.74024741996157	-1.86241925845871	-0.122052202851072	0.670742765238442	-0.122052202851072	0.670742765238442	0.855334395416498	Kmt2b	no	none
ENSMUSG00000006315	-0.190528488883858	-0.150446778745438	0.0401014727587536	0.714643336440165	0.708594110350677	0.748675817575195	0.0401014727065895	0.712284394469967	0.0401014727587536	0.714643336440165	0.87833599545672	Tmem147	no	none
ENSMUSG00000006333	0.222564969445369	0.0151701214224748	-0.207328921960422	0.0187189267445106	1.47836873948907	1.27097387227172	-0.207384628246377	0.027331050163447	-0.207384628246377	0.027331050163447	0.152068516703236	Rps9	no	none
ENSMUSG00000006335	0.237348859447466	0.0800232022726226	-0.157474320753576	0.310951230219492	0.254392245519704	0.0970665873230987	-0.157138554659067	0.313266783127201	-0.157138554659067	0.313266783127201	0.605387631834633	Tfpt	no	none
ENSMUSG00000006356	-0.62506409834571	-0.521060638760316	0.103926536226417	0.355203900636702	0.36265033607031	0.466653808511349	0.103920948701961	0.313934553974332	0.103926536226417	0.355203900636702	0.642621216490322	Crip2	no	none
ENSMUSG00000006360	0.00830900339167697	-0.0647996812150022	-0.0729831654063029	0.559075010088889	1.24833778883456	1.17522911021882	-0.0732505028443556	0.534588743906437	-0.0729831654063029	0.559075010088889	0.792297679981348	Crip1	no	none
ENSMUSG00000006362	0.42269853093632	-0.00542607762520813	-0.428503728569928	0.000106871628821781	-0.795842225332839	-1.22396684123875	-0.428220888937048	0.000267767326244952	-0.428220888937048	0.000267767326244952	0.00624151414270278	Cbfa2t3	yes	lessloc
ENSMUSG00000006369	-0.143048241414497	-0.259528079090547	-0.11641803287547	0.210050816126153	-0.310821553876478	-0.427301419094877	-0.116418034390451	0.261187431006286	-0.116418034390451	0.261187431006286	0.555578070914189	Fbln1	no	none
ENSMUSG00000006373	0.246070577104906	0.295680485592564	0.0494963676234909	0.640329093231282	0.241553029417911	0.291162953534701	0.0496055207156979	0.610656261303437	0.0494963676234909	0.640329093231282	0.837155639635146	Pgrmc1	no	none
ENSMUSG00000006378	-0.308297166193757	-0.227863502830033	0.0805073590526446	0.430826707474798	0.488840580282394	0.569274228169299	0.0805073585062583	0.454605727475558	0.0805073585062583	0.454605727475558	0.723191179174839	Gcat	no	none
ENSMUSG00000006390	-0.41882238029204	-0.304427175045419	0.114342557394923	0.260345802117844	-0.0170412833138338	0.0973539104120685	0.114342556825742	0.281631726729378	0.114342556825742	0.281631726729378	0.575639736306119	Elovl1	no	none
ENSMUSG00000006392	-0.0630736876831397	0.223032865170185	0.286098957774656	0.0117355637338372	0.155522664764999	0.441629222701526	0.286179482766771	0.00918796740450209	0.286098957774656	0.0117355637338372	0.0916063764621959	Med8	no	none
ENSMUSG00000006395	0.0513588245043015	-0.0785600386169699	-0.129910556949333	0.501847850400452	0.791393676029357	0.661474836391023	-0.129814157035118	0.473124536168692	-0.129910556949333	0.501847850400452	0.75620057654032	Hyi	no	none
ENSMUSG00000006403	0.757589859654935	0.798225562932713	0.0403410610926537	0.749135334601743	-0.552639313629993	-0.512003631116928	0.0410526869826247	0.773972529451335	0.0410526869826247	0.773972529451335	0.905822545179074	Adamts4	no	none
ENSMUSG00000006412	0.261167506822179	0.288107170051224	0.0270414111569055	0.769618483653998	0.715117038594731	0.742056696215884	0.0270414110739004	0.774951976333185	0.0270414110739004	0.774951976333185	0.905822545179074	Pfdn2	no	none
ENSMUSG00000006418	0.370502154872319	0.484712561365427	0.114177830855527	0.165853661463505	0.321012044969369	0.435222451687064	0.114177830870485	0.165203095523855	0.114177830855527	0.165853661463505	0.438899057459663	Rnf114	no	none
ENSMUSG00000006423	-0.301715823077229	-0.308266873712832	-0.00661507381878024	0.962838142999179	0.0340096084150169	0.0274585402823682	-0.00661507385727766	0.962256943817824	-0.00661507381878024	0.962838142999179	0.984825394942895	C330007P06Rik	no	none
ENSMUSG00000006435	0.448593180214856	0.158532262585299	-0.290153366192756	0.000264557147387778	-0.205166884501228	-0.495227810194659	-0.290129469433192	0.000642953757428055	-0.290129469433192	0.000642953757428055	0.0121325124772652	Neurl1a	no	none
ENSMUSG00000006442	-0.0938072526862178	-0.0768097937320437	0.0169801713361525	0.829635883475425	0.421904327741559	0.438901796616236	0.0170056701935155	0.812328170103479	0.0169801713361525	0.829635883475425	0.92946109134393	Srm	no	none
ENSMUSG00000006456	0.179634698619214	-0.057834358762725	-0.23759265135587	0.00974746052858717	-0.0748102532448866	-0.31227930440823	-0.237388883348864	0.00789009768342019	-0.23759265135587	0.00974746052858717	0.0815087979412016	Rbm14	no	none
ENSMUSG00000006463	1.05811374106968	1.98765900658721	0.929495629729943	2.07856093996533e-11	-0.355430056656347	0.574115201384392	0.930609378041851	3.96829227334052e-10	0.930609378041851	3.96829227334052e-10	5.72171055926084e-08	Zdhhc24	yes	moreloc
ENSMUSG00000006464	0.10096448706401	0.0739978594280106	-0.0272454241911431	0.832740979773461	-0.814758112463258	-0.841724774524076	-0.0269426975620974	0.852056167713358	-0.0269426975620974	0.852056167713358	0.93919320648502	Bbs1	no	none
ENSMUSG00000006471	0.125591543405818	-0.127967120096449	-0.253802956048782	0.0785407586934941	-1.01580228996383	-1.2693610113105	-0.253516561803026	0.125225664367844	-0.253516561803026	0.125225664367844	0.369964821195729	Ndor1	no	none
ENSMUSG00000006476	-0.0808022299461409	-0.217989873625225	-0.137420561768867	0.311465425553448	-0.613246080740021	-0.750433739244137	-0.137146816372693	0.306402848315351	-0.137420561768867	0.311465425553448	0.604068341640434	Nsmf	no	none
ENSMUSG00000006494	0.116429108741258	-0.0701917002975365	-0.186761032152862	0.0499497851205088	0.0754149828580246	-0.1112058255009	-0.186562350139917	0.0495569662512129	-0.186761032152862	0.0499497851205088	0.219765990070312	Pdk1	no	none
ENSMUSG00000006498	0.18585620124673	0.31771382686987	0.131807546064527	0.110998739114386	-0.287160319075123	-0.155302716097934	0.131959070190361	0.162971893226495	0.131959070190361	0.162971893226495	0.434566329312761	Ptbp1	no	none
ENSMUSG00000006517	-0.375311457251827	-0.375142027144357	0.000180034946505314	0.99475910226755	0.345038622973335	0.345208036427879	0.000180034944839924	0.998033165958846	0.000180034944839924	0.998033165958846	0.999103363589941	Mvd	no	none
ENSMUSG00000006526	-0.335875737627746	-0.351450984613521	-0.0159101220989473	0.92736119571519	-0.415164203637734	-0.430739446298855	-0.0159101220799167	0.929495861877927	-0.0159101220799167	0.929495861877927	0.970237987029612	Stimate	no	none
ENSMUSG00000006527	-0.175726810158026	-0.117575375631589	0.0580402958969191	0.629342300621022	-0.364060781698038	-0.305909343431555	0.0580402959930479	0.624514806928272	0.0580402958969191	0.629342300621022	0.830211977541233	Sfmbt1	no	none
ENSMUSG00000006575	-0.094184740821579	-0.263233521976997	-0.169094433916086	0.0113218646818056	0.154690516074083	-0.0143582687358801	-0.16900345446948	0.0134646029564765	-0.16900345446948	0.0134646029564765	0.0989790514491749	Rundc3a	no	none
ENSMUSG00000006576	-0.267822495206216	-0.695095667671965	-0.427423706977177	0.00462403175654926	-0.732149527719964	-1.15942280627731	-0.427549180132869	0.0166714339634353	-0.427549180132869	0.0166714339634353	0.113337119752843	Slc4a3	no	none
ENSMUSG00000006585	0.74385534462271	0.507052191563716	-0.236880954572792	0.031505916266961	0.082672865072144	-0.154130309307084	-0.236613046047832	0.0535136971089262	-0.236613046047832	0.0535136971089262	0.228683363184239	Cdt1	no	none
ENSMUSG00000006586	-0.224620644476353	-0.176195991807001	0.0481810714739126	0.78637600660168	-0.512811862911151	-0.464387247371885	0.0481810710320203	0.803047088409435	0.0481810710320203	0.803047088409435	0.918535161300593	Runx1t1	no	none
ENSMUSG00000006589	-0.235131709666668	-0.239311562111429	-0.00417128474483075	0.95844168770722	0.779833651939825	0.775653797925438	-0.0041712847489123	0.957885462260042	-0.00417128474483075	0.95844168770722	0.982585267042049	Aprt	no	none
ENSMUSG00000006599	0.623528110889614	0.687637170066304	0.0639937802124986	0.503169054699623	0.190638320456075	0.254747388142064	0.0642002120262368	0.480747480065122	0.0639937802124986	0.503169054699623	0.757191780092931	Gtf2h1	no	none
ENSMUSG00000006641	0.29537255566143	0.0741190833369845	-0.221593225647642	0.234155593004293	-0.36519390482134	-0.586447568619475	-0.221215813564378	0.264003256897327	-0.221215813564378	0.264003256897327	0.558229025349024	Slc5a6	no	none
ENSMUSG00000006651	-0.417838145329915	-0.436862064468369	-0.0190168221986751	0.790283432098761	-0.0871745403739732	-0.10619845768165	-0.0190168221741402	0.786781114993271	-0.0190168221986751	0.790283432098761	0.913812939175386	Aplp1	no	none
ENSMUSG00000006673	-0.141420204963389	-0.175444860794385	-0.0339911119524799	0.649506860459061	-0.0765301211284806	-0.11055477972523	-0.0339911120100134	0.655593692387803	-0.0339911120100134	0.655593692387803	0.846260025229582	Qrich1	no	none
ENSMUSG00000006675	-0.14023734137855	0.124876640880751	0.264786786463408	0.11956313759656	-0.769101702012302	-0.503987756520008	0.265071936439742	0.158098687475401	0.265071936439742	0.158098687475401	0.428603291079566	P4htm	no	none
ENSMUSG00000006676	-0.0753120087164731	-0.245948621828222	-0.170629100700654	0.0651718422977238	-0.779887696964589	-0.950524351222135	-0.170702909397483	0.119110233276486	-0.170702909397483	0.119110233276486	0.359718606959777	Usp19	no	none
ENSMUSG00000006678	0.233213743561517	0.0597420276503325	-0.173597058637778	0.309046333387638	0.342246501624533	0.168774780974547	-0.173597058855785	0.313424272791123	-0.173597058855785	0.313424272791123	0.605387631834633	Pola1	no	none
ENSMUSG00000006699	-0.169011335668294	0.0110726645738706	0.180147590786685	0.0126175408254693	0.423166784883364	0.6032507821155	0.180147590443508	0.0136073759470133	0.180147590443508	0.0136073759470133	0.0994491277575708	Cdc42	no	none
ENSMUSG00000006705	0.104404768426275	0.217179545148376	0.112622157815069	0.24376333938854	-0.192413691307048	-0.0796389146844503	0.112833456417288	0.246675567422414	0.112833456417288	0.246675567422414	0.542417538560876	Pknox1	no	none
ENSMUSG00000006717	-0.0716968864939272	-0.0835369046571821	-0.0116354996026338	0.948070489259122	1.0824609121816	1.0706209126811	-0.0119202640247541	0.944508294659563	-0.0116354996026338	0.948070489259122	0.977917229278134	Acot13	no	none
ENSMUSG00000006728	-0.0230481673143181	0.0353308637045604	0.0583409953402891	0.427040463912228	0.47742735221097	0.535806362187447	0.0583807792290949	0.485986772708212	0.0583807792290949	0.485986772708212	0.744658341725214	Cdk4	no	none
ENSMUSG00000006731	-0.567823647537704	-0.74013051724423	-0.172361796449982	0.157907968315926	-0.361373245838886	-0.533680138485515	-0.17245473419604	0.183426882747116	-0.17245473419604	0.183426882747116	0.464636934773501	B4galnt1	no	none
ENSMUSG00000006732	-0.305498055039721	-0.170442346650128	0.13497971791671	0.200027666942367	-0.0181924263103162	0.116863277900976	0.13497971767518	0.205246572279132	0.13497971767518	0.205246572279132	0.490540765809442	Mettl1	no	none
ENSMUSG00000006736	-0.463228662688504	-0.278994668206812	0.184151363366847	0.0168282760417968	0.0722295506005707	0.256463551417008	0.18426484077903	0.0112236117169264	0.184151363366847	0.0168282760417968	0.114032020975466	Tspan31	no	none
ENSMUSG00000006740	0.0623887818439515	-0.174091983376569	-0.236419658849694	0.0363604259342727	4.2672797330196	4.03079881990918	-0.236515989504955	0.0964944579750604	-0.236515989504955	0.0964944579750604	0.319317562079438	Kif5b	no	none
ENSMUSG00000006763	-0.0975549406076067	0.0328663127802656	0.130416787454506	0.339104803351548	0.164744227772342	0.295165460320547	0.130551620559316	0.367102967205446	0.130551620559316	0.367102967205446	0.652567367024269	Saal1	no	none
ENSMUSG00000006782	-0.443752769727702	-0.486731579492843	-0.0430848630854803	0.72504894841101	0.410557583711173	0.367578783346326	-0.0430007269591172	0.710227337229836	-0.0430848630854803	0.72504894841101	0.883222195826713	Cnp	no	none
ENSMUSG00000006800	0.131569029098287	0.216802629460667	0.0853967628851668	0.55758012995327	-0.466648882238962	-0.381415348256865	0.0855059685852431	0.626577637356553	0.0855059685852431	0.626577637356553	0.828708005178714	Sulf2	no	none
ENSMUSG00000006818	0.415770959827209	0.429922870453934	0.0142059574092561	0.860056199075338	0.431082615910571	0.445234522774177	0.0141518000535415	0.864057433396087	0.0141518000535415	0.864057433396087	0.94368216673361	Sod2	no	none
ENSMUSG00000006850	-0.132247658845828	0.00410854231635976	0.136175202236716	0.507202466916858	-0.0701501081181959	0.0662060643924002	0.136175201336966	0.507628641707196	0.136175201336966	0.507628641707196	0.759486492847722	Tmco6	no	none
ENSMUSG00000006906	0.0140779242795612	0.237347294342937	0.223188930411031	0.0204643299728694	0.0454063146607504	0.268675678543514	0.223238567990629	0.0249861158911667	0.223238567990629	0.0249861158911667	0.145351508754781	Stambp	no	none
ENSMUSG00000006920	0.0996076960510455	0.363281962366813	0.263518036402796	0.00819477312333306	-0.69478295050228	-0.431108675995822	0.263744427422745	0.00655440951932572	0.263518036402796	0.00819477312333306	0.0728079622656695	Ezh1	no	none
ENSMUSG00000006930	0.88716135220638	0.577257567948868	-0.310020089856344	0.00109481261634199	-0.24851536838242	-0.558419157209108	-0.309789076989358	0.00197146793732683	-0.309789076989358	0.00197146793732683	0.0274091726949522	Hap1	no	none
ENSMUSG00000006931	-0.188555291492814	-0.248199319769586	-0.0595293384181397	0.597023615293931	0.218228690333303	0.158584642547566	-0.0597753278939828	0.616727439340851	-0.0597753278939828	0.616727439340851	0.823686600475258	P3h4	no	none
ENSMUSG00000006932	0.0194895972372714	-0.427919647482623	-0.447403660337331	1.18436126505645e-08	1.2517407332954	0.804331477301261	-0.447403662800999	3.81001657562997e-08	-0.447403662800999	3.81001657562997e-08	3.3732015173538e-06	Ctnnb1	yes	lessloc
ENSMUSG00000006941	0.105884380277875	0.109144772061288	0.00320553718057148	0.972325299473248	0.594226455614974	0.597486849520648	0.00324619332836304	0.971004321269081	0.00320553718057148	0.972325299473248	0.98841069187078	Eif1b	no	none
ENSMUSG00000006998	0.0425038033023728	0.17674079413045	0.134237665043809	0.036925729184929	0.166097844143215	0.300334832240839	0.134237664769098	0.0415585094619135	0.134237664769098	0.0415585094619135	0.19785379056561	Psmd2	no	none
ENSMUSG00000007021	-0.233670647962701	-0.173161401844104	0.0604725977586302	0.511399497256436	-0.137576880002513	-0.0770676325044597	0.060472597803467	0.506339787482013	0.0604725977586302	0.511399497256436	0.762078122812522	Syngr3	no	none
ENSMUSG00000007029	0.160419229904569	-0.0430226240132276	-0.203349143705351	0.0719015870588182	-0.579097410448888	-0.782539334080896	-0.203550238679552	0.134752917382073	-0.203550238679552	0.134752917382073	0.389199019016158	Vars	no	none
ENSMUSG00000007030	0.189216271956607	0.0785871384781479	-0.110749472099043	0.426874368851283	-0.60932828034986	-0.71995744034993	-0.110438379017904	0.469664853043633	-0.110438379017904	0.469664853043633	0.735847153332721	Vwa7	no	none
ENSMUSG00000007036	0.334771251333284	0.198985519311309	-0.135752019446063	0.1121674666651	-0.25519404967475	-0.390979785222157	-0.135712151277001	0.125288790136431	-0.135712151277001	0.125288790136431	0.369964821195729	Abhd16a	no	none
ENSMUSG00000007038	-0.29823058962903	-0.257115607185465	0.0410165058293002	0.674697379505263	-0.0530124857515795	-0.0118975189540658	0.0410165055429488	0.696536079704477	0.0410165055429488	0.696536079704477	0.86888377857586	Neu1	no	none
ENSMUSG00000007039	-0.364267527401385	-0.467745479822683	-0.103449628089394	0.15493639258945	0.523700881372469	0.420222933053491	-0.103449627807126	0.134433095407998	-0.103449628089394	0.15493639258945	0.422986947002897	Ddah2	no	none
ENSMUSG00000007041	0.552857298141821	0.622419837724347	0.0695172598482383	0.335896975918836	0.455481998879223	0.525044528808181	0.0696277202700645	0.374374131101393	0.0696277202700645	0.374374131101393	0.660109118390704	Clic1	no	none
ENSMUSG00000007050	0.511516785692283	0.323598548555981	-0.187947960058633	0.0960108344907064	0.440706244878888	0.252788015925344	-0.187947959414585	0.0853344402437413	-0.187947960058633	0.0960108344907064	0.31854776450806	Lsm2	no	none
ENSMUSG00000007080	1.09037547418674	1.42599448835789	0.335865735947581	0.0499548799926051	0.131025277256781	0.466644276927112	0.336673053878553	0.0682270263327273	0.336673053878553	0.0682270263327273	0.261234968428003	Pole	no	none
ENSMUSG00000007207	-0.161775214283246	-0.0787279683985287	0.0830506886123773	0.363120445164047	-0.414649777612178	-0.331602543234298	0.0831218968413616	0.39646331218817	0.0831218968413616	0.39646331218817	0.677073470374821	Stx1a	no	none
ENSMUSG00000007216	0.211994366471278	0.113141706298114	-0.0990274330262031	0.545385237252918	-0.0877570677482605	-0.186609670276586	-0.098677511142413	0.570780814754648	-0.098677511142413	0.570780814754648	0.797595705552007	Zfp775	no	none
ENSMUSG00000007338	0.330744722290881	0.423368175372664	0.092631250629567	0.362964940236389	0.48200953468478	0.574632982247129	0.0926312504065596	0.375687696266369	0.0926312504065596	0.375687696266369	0.660309167143881	Mrpl49	no	none
ENSMUSG00000007411	0.131611673107903	0.0695629790899355	-0.0618264344342314	0.62696150209923	-0.0458441299846414	-0.107892868833594	-0.0621126688999123	0.665417084046212	-0.0621126688999123	0.665417084046212	0.852102373091584	Mark3	no	none
ENSMUSG00000007415	0.00134309747756529	-0.0286002924838683	-0.0298842298484681	0.765496173458775	0.581708447380603	0.551765060842767	-0.0298431520973159	0.759465654067039	-0.0298842298484681	0.765496173458775	0.902521806142605	Gatad1	no	none
ENSMUSG00000007458	-0.268610648476041	-0.085131874333486	0.183538319691238	0.0262756448427244	0.168761050240725	0.352239824589282	0.183538319712438	0.024510516559406	0.183538319691238	0.0262756448427244	0.148875272084832	M6pr	no	none
ENSMUSG00000007476	-0.363939550995596	-0.432407470580373	-0.0684731354518013	0.45402225559643	-0.753973759456742	-0.822441695418157	-0.0684731359939221	0.492313606858474	-0.0684731359939221	0.492313606858474	0.750587050273122	Lrrc8a	no	none
ENSMUSG00000007564	-0.0104569608644004	-0.0725313577292027	-0.0621002703527835	0.341798011400348	0.271019914959101	0.208945509729466	-0.0621443766599255	0.370987959294276	-0.0621443766599255	0.370987959294276	0.656161935351383	Ppp2r1a	no	none
ENSMUSG00000007570	-0.189791388833226	-0.0438611835265966	0.146231773149215	0.320848210450482	-0.119356845537024	0.0265732948630561	0.145752304000843	0.389551217335879	0.145752304000843	0.389551217335879	0.670589035517667	Fance	no	none
ENSMUSG00000007589	-0.213858846522633	-0.185125042297224	0.0286698640397847	0.862979329120039	-0.0254262202356795	0.00330756428365148	0.0286698638840912	0.868914375344431	0.0286698638840912	0.868914375344431	0.946874626468511	Tinf2	no	none
ENSMUSG00000007603	0.227105008748026	0.0690242979204421	-0.158203136417304	0.0780109171404554	-0.284774592063089	-0.442855310054165	-0.157987307287676	0.0949753033214344	-0.157987307287676	0.0949753033214344	0.31678312505725	Dus3l	no	none
ENSMUSG00000007610	-0.42698232219871	-0.58695997049909	-0.160094713072729	0.203955812603141	-0.0167939162610677	-0.176771567802543	-0.160094713260732	0.203445822430295	-0.160094713072729	0.203955812603141	0.488551023600318	Gtpbp3	no	none
ENSMUSG00000007613	-0.0909790507874294	-0.00765620392859971	0.0832511949506554	0.283207019641098	-0.455133191781728	-0.371810359350255	0.0832511943129024	0.333049816219496	0.0832511943129024	0.333049816219496	0.622725415913927	Tgfbr1	no	none
ENSMUSG00000007617	-0.109686340257395	-0.267718373044118	-0.158239773377327	0.159926344853943	-0.142182585895503	-0.300214600986777	-0.158003945405656	0.132748478671889	-0.158239773377327	0.159926344853943	0.431149544646392	Homer1	no	none
ENSMUSG00000007656	-0.0726000239192106	0.208873667780217	0.281333839570496	0.00634101103330049	0.475994906878576	0.757468624093843	0.281443390906595	0.00121905540276297	0.281333839570496	0.00634101103330049	0.0611268618520552	Arpp19	no	none
ENSMUSG00000007659	0.478857120202659	0.373178643373333	-0.105715631099942	0.23885723398445	-0.0914958940599329	-0.197174377098129	-0.105715631411659	0.264438101770129	-0.105715631411659	0.264438101770129	0.558479548266565	Bcl2l1	no	none
ENSMUSG00000007670	-0.162251728868885	-0.222795725654358	-0.0604737272682547	0.467885368087778	-0.610278903096963	-0.670822928094154	-0.0604737281852272	0.52868175616796	-0.0604737281852272	0.52868175616796	0.771512222196773	Khsrp	no	none
ENSMUSG00000007721	-0.0937142101399623	-0.0164751170919552	0.0772810223636222	0.422874538256287	0.605808025806914	0.683047123493622	0.0771622431392376	0.400870997267512	0.0772810223636222	0.422874538256287	0.698454187811499	Ccdc124	no	none
ENSMUSG00000007739	0.110466235320463	0.198115128068466	0.0876976593620751	0.163843957772466	0.383460012734494	0.471108897066949	0.0876976587889191	0.194495215480677	0.0876976587889191	0.194495215480677	0.477276977837704	Cct4	no	none
ENSMUSG00000007777	0.372139147300559	0.319309867351601	-0.0527826199410498	0.683012040208924	0.85166304748504	0.798833783837439	-0.0527965820047877	0.662543504804492	-0.0527826199410498	0.683012040208924	0.862136133295232	0610009B22Rik	no	none
ENSMUSG00000007783	-0.110068791623828	-0.0585467424371676	0.0513398367051263	0.637822033656408	-0.712953111073361	-0.661431070708877	0.05148711155881	0.654333996115777	0.05148711155881	0.654333996115777	0.845282608830992	Cpt1c	no	none
ENSMUSG00000007812	0.261483799349339	0.365953880245989	0.104565864027629	0.197526640394837	0.0939102023494025	0.198380269071023	0.104565863249342	0.242397107090629	0.104565863249342	0.242397107090629	0.537387169225423	Zfp655	no	none
ENSMUSG00000007815	-0.0884192233698723	-0.00784266760015268	0.0805514197758503	0.28072464584385	0.347980692256318	0.428557242317221	0.0805076675146686	0.296373379696158	0.0805076675146686	0.296373379696158	0.590966314733414	Rhoa	no	none
ENSMUSG00000007817	0.0120103341591567	-0.19831426326297	-0.210443946069193	0.0360550436597708	-1.08252587942975	-1.29285052279828	-0.210442385604634	0.0728544443186106	-0.210442385604634	0.0728544443186106	0.271435919714927	Zmiz1	no	none
ENSMUSG00000007827	0.212163216704213	0.317404856851437	0.105180265399869	0.388111081295275	-0.164643057996245	-0.0594014516190837	0.105244422930365	0.448227344476647	0.105244422930365	0.448227344476647	0.717850704851594	Ankrd26	no	none
ENSMUSG00000007833	-0.312569077122919	-0.313700459114835	-0.0010405566084577	0.993923730447183	-0.104392893350003	-0.105524299239473	-0.0013006957725219	0.99114609916983	-0.0010405566084577	0.993923730447183	0.996985908507594	Aldh16a1	no	none
ENSMUSG00000007836	-0.0495501192418444	-0.12947342132396	-0.0799723464137501	0.303874610809365	0.105727730793237	0.025804423248963	-0.0799723466737748	0.31934755366833	-0.0799723466737748	0.31934755366833	0.610103134426359	Hnrnpa0	no	none
ENSMUSG00000007850	0.0720688225641865	0.405768356087654	0.333770537256993	5.37924834048679e-07	-0.192184890774868	0.141514641639289	0.33376639489281	8.0073089379551e-07	0.33376639489281	8.0073089379551e-07	5.14762860578222e-05	Hnrnph1	yes	moreloc
ENSMUSG00000007880	-0.143045739938744	-0.396106634561013	-0.253167725079434	0.00862701394198591	-1.32499871312349	-1.57805961283424	-0.253167725706906	0.0115586409425662	-0.253167725706906	0.0115586409425662	0.0909995031461156	Arid1a	no	none
ENSMUSG00000007888	-2.72121822501882	-3.07528790952788	-0.355087070189474	0.0172970328716368	-0.328305130965395	-0.682374790689617	-0.355183762061154	0.00817594790594261	-0.355087070189474	0.0172970328716368	0.116076431365313	Crlf1	no	none
ENSMUSG00000007891	-0.507418784656605	-0.34111597541271	0.166357994141116	0.0214038299373187	0.0572149886998875	0.223517786542108	0.166357992930137	0.0307167854381379	0.166357992930137	0.0307167854381379	0.164699979784919	Ctsd	no	none
ENSMUSG00000007892	0.217107594626049	-0.0551514596381149	-0.272253691859195	0.00401062406153153	1.79038821113212	1.51812913077618	-0.272322075366306	0.00714275419509658	-0.272322075366306	0.00714275419509658	0.0659284330162828	Rplp1	no	none
ENSMUSG00000007908	-0.120096751216226	-0.482189423245397	-0.362133594136955	0.014926463103991	0.0870111846061194	-0.275081525809026	-0.362325760589037	0.0241637572939608	-0.362325760589037	0.0241637572939608	0.142706145329401	Hmgcll1	no	none
ENSMUSG00000007944	0.487027087945248	0.434725553530676	-0.052233135255654	0.7476946196076	0.817567030318213	0.765265509301451	-0.0520420285391221	0.738898730065654	-0.052233135255654	0.7476946196076	0.894367652405927	Ttc9b	no	none
ENSMUSG00000007946	0.171968531573571	0.0478352437303384	-0.124150011725885	0.136152443508799	0.25072096825585	0.12658765393641	-0.124119010674671	0.192323410653827	-0.124119010674671	0.192323410653827	0.475075875226398	Phox2a	no	none
ENSMUSG00000007950	0.206924795018561	0.0879982719548816	-0.118883666310504	0.208188828556552	0.49316762183915	0.374241112915715	-0.118985342087462	0.169528640024033	-0.118883666310504	0.208188828556552	0.495694703142553	Abhd8	no	none
ENSMUSG00000007987	0.0921257053383301	-0.0137271572952908	-0.105809427871762	0.403184812070434	0.486228880350764	0.380376013063157	-0.105809428053751	0.405119483572583	-0.105809428053751	0.405119483572583	0.684555380640461	Ift22	no	none
ENSMUSG00000007989	0.212836747681749	0.225440548769476	0.0125082170492102	0.877259644184307	-0.741522398316451	-0.728918603017071	0.0126894955166472	0.884164028618377	0.0126894955166472	0.884164028618377	0.952869301429951	Fzd3	no	none
ENSMUSG00000008035	0.279334994327811	0.382974709085464	0.103611137460548	0.171642614008825	0.113347934957076	0.216987638590391	0.10359165314622	0.210715301445499	0.10359165314622	0.210715301445499	0.49807435047798	Mid1ip1	no	none
ENSMUSG00000008036	0.840775359525741	1.04724128297149	0.206545865021024	0.0285532431917464	0.573938718002172	0.780404645843698	0.20654586543251	0.0244373462483801	0.206545865021024	0.0285532431917464	0.156538774326071	Ap2s1	no	none
ENSMUSG00000008140	-0.28758683702253	-0.206390010547235	0.0812099277115279	0.319016300515857	0.0217771773527801	0.10297401520443	0.0812099282610608	0.274727877734796	0.0812099277115279	0.319016300515857	0.609926537472539	Emc10	no	none
ENSMUSG00000008153	0.170069570209512	0.0978356542156821	-0.0721964499920191	0.505342946986754	-0.47011685219988	-0.542350802178912	-0.0721575324026742	0.560071060097157	-0.0721575324026742	0.560071060097157	0.793152407683543	Clstn3	no	none
ENSMUSG00000008167	0.304714920779856	0.0374521615458908	-0.267337013014986	0.0125213397697941	-0.141975916864381	-0.409238690226673	-0.267231281483285	0.0201345403946682	-0.267231281483285	0.0201345403946682	0.127403931582567	Fbxw9	no	none
ENSMUSG00000008200	0.0843501052373943	0.217606452296566	0.133214683780755	0.144619443048873	-1.0395392565899	-0.906282920765781	0.133341855174525	0.180897761083685	0.133341855174525	0.180897761083685	0.46001539496539	Fnbp4	no	none
ENSMUSG00000008206	-0.673815921907158	-0.911893349276424	-0.238054832327553	0.00360042472185962	-0.16637526820313	-0.404452695514439	-0.238054832320047	0.00328320912255326	-0.238054832327553	0.00360042472185962	0.0417073856566348	Cers4	no	none
ENSMUSG00000008226	0.0843910237294317	0.501251556878822	0.416842854505364	0.017434623140648	0.179872181760364	0.596732650020997	0.417224571638051	0.0117399010066854	0.416842854505364	0.017434623140648	0.116612095002359	Scrn3	no	none
ENSMUSG00000008301	0.0109850425774691	0.12984970030002	0.118981506929491	0.175876471876408	0.414652606535622	0.533517262797643	0.118789601182737	0.17559742267416	0.118981506929491	0.175876471876408	0.453087913571984	Phax	no	none
ENSMUSG00000008305	-0.341271570561054	-0.490765831226012	-0.149737367188442	0.336768133320272	-0.0407619086652778	-0.190256177518025	-0.149737367554473	0.341242343478982	-0.149737367554473	0.341242343478982	0.630196497805923	Tle1	no	none
ENSMUSG00000008318	-0.671273637361186	-0.117044285297705	0.553647474036291	0.00112114118016094	-0.492646923234626	0.0615824408519355	0.554179672106387	0.000547785441597584	0.553647474036291	0.00112114118016094	0.0186089972505936	Relt	no	none
ENSMUSG00000008333	0.0059775970066112	0.0761948664665529	0.070327202051899	0.455611004120381	0.679778317625368	0.749995576127337	0.0701873838015969	0.476100247174225	0.0701873838015969	0.476100247174225	0.73881915663122	Snrpb2	no	none
ENSMUSG00000008348	0.225958082057367	-0.0887998415925401	-0.314817684416486	0.000729543465379746	-0.565925091016422	-0.880683072253498	-0.314707458353912	0.00489466893109204	-0.314707458353912	0.00489466893109204	0.051087790611698	Ubc	no	none
ENSMUSG00000008373	0.0120542298963221	0.119574876650601	0.107541216260375	0.317599681333905	0.396300948202694	0.503821571924492	0.107541215186954	0.361465184656674	0.107541215186954	0.361465184656674	0.647701450008512	Prpf31	no	none
ENSMUSG00000008384	-0.626473688001585	-0.459868419454763	0.166577123753512	0.309147756514871	0.499542378640184	0.666147665753686	0.16626340391385	0.268706285971915	0.166577123753512	0.309147756514871	0.601895892458448	Sertad1	no	none
ENSMUSG00000008393	-0.179285987203072	-0.256740825127153	-0.0775466394702116	0.397642575352309	0.505006036974361	0.42755120971812	-0.0775466390295857	0.359731123530572	-0.0775466394702116	0.397642575352309	0.677848296558968	Carhsp1	no	none
ENSMUSG00000008398	-0.209945991324285	-0.20964260942295	0.000360096686048861	0.995277169143269	-0.0345897144710602	-0.0342863410880536	0.000360096684345002	0.996715423223743	0.000360096684345002	0.996715423223743	0.998663866968193	Elk3	no	none
ENSMUSG00000008429	0.0160858178795996	0.153565380949209	0.137545146833056	0.236235520131188	-0.179682942229347	-0.0422033896404569	0.137435217061668	0.259008072701536	0.137435217061668	0.259008072701536	0.553370472527156	Herpud2	no	none
ENSMUSG00000008435	-0.288565352875563	-0.0119598734888337	0.276788685437132	0.0210602358299802	-0.158316499258353	0.118288956530615	0.276469431244444	0.0332190881826888	0.276469431244444	0.0332190881826888	0.172558032438434	Rdh13	no	none
ENSMUSG00000008450	0.226627705666371	0.532709858330945	0.306047706429232	0.00157765311044032	0.314590033373308	0.620672191622395	0.306047707170371	0.00100749491042136	0.306047706429232	0.00157765311044032	0.0233670454591243	Nutf2	no	none
ENSMUSG00000008475	-0.155287933433342	-0.174619078368961	-0.019271967821516	0.790060958842475	0.482303201643709	0.462972055019851	-0.0192719678416081	0.789790196018889	-0.019271967821516	0.790060958842475	0.913812939175386	Arpc5	no	none
ENSMUSG00000008489	-0.37526167880369	-0.423785503754186	-0.048472833279922	0.682974928481842	0.0977800999856402	0.0492562486419538	-0.0487377126359874	0.701253197364069	-0.0487377126359874	0.701253197364069	0.871722532248615	Elavl2	no	none
ENSMUSG00000008496	0.375473286142758	0.444021012737909	0.0689391429959936	0.716107126515554	-1.09442344995971	-1.025875877629	0.0689391408977875	0.785964914585689	0.0689391408977875	0.785964914585689	0.911495332978669	Pou2f2	no	none
ENSMUSG00000008575	-0.490693367726992	-0.563135571079715	-0.072470760345785	0.404763078374227	-0.797707428499802	-0.870149645587575	-0.0724707608773845	0.43502336279771	-0.0724707608773845	0.43502336279771	0.707300284740583	Nfib	no	none
ENSMUSG00000008604	-0.0227621913354541	-0.183409258554058	-0.160763153552414	0.0375046515461664	-0.295031829574394	-0.455678900925341	-0.160587071614368	0.0443164837704929	-0.160587071614368	0.0443164837704929	0.20517718839247	Ubqln4	no	none
ENSMUSG00000008668	0.251156892729833	0.0735930627012437	-0.177493680246241	0.0134903366057656	1.30769525804596	1.13013143391317	-0.177493679582897	0.00786311587267268	-0.177493680246241	0.0134903366057656	0.0990239762632671	Rps18	no	none
ENSMUSG00000008682	-0.102702946329413	-0.138265479184657	-0.0356134744848402	0.694684074067628	0.941647335363814	0.906084821890543	-0.0354952560679768	0.663169165584759	-0.0356134744848402	0.694684074067628	0.867859290807314	Rpl10	no	none
ENSMUSG00000008683	0.0502914831211701	-0.145220823618532	-0.195550845288482	0.0223745983610485	1.56068218151592	1.36516983851714	-0.19557976759064	0.0433447296337123	-0.19557976759064	0.0433447296337123	0.20245709382026	Rps15a	no	none
ENSMUSG00000008690	0.26464633710298	0.166405628511654	-0.0981681297695556	0.247571682737011	0.256053981120394	0.157813270343067	-0.0981488596331511	0.254130527398967	-0.0981488596331511	0.254130527398967	0.549663865247998	Ncaph2	no	none
ENSMUSG00000008730	0.349081612664363	0.150801373728786	-0.198370147369331	0.0168784374210513	-0.544447662635516	-0.742727904591395	-0.198190301693707	0.0210514426693967	-0.198190301693707	0.0210514426693967	0.130993964773256	Hipk1	no	none
ENSMUSG00000008763	-0.282555292109541	-0.0224782163142693	0.260007727738137	0.00551028385586527	-0.612436681395466	-0.352359615728376	0.260007726459833	0.00871576956797507	0.260007726459833	0.00871576956797507	0.0756390904983425	Man1a2	no	none
ENSMUSG00000008822	0.207766042392319	0.0391806602760644	-0.168472613841981	0.322532866897983	0.86779526770605	0.699209892468537	-0.168454075118722	0.304508531349977	-0.168472613841981	0.322532866897983	0.612731331303529	Acyp1	no	none
ENSMUSG00000008855	0.239244186385258	-0.029387934940481	-0.268535302878369	0.00410309950614716	-0.405598180091683	-0.674230334229709	-0.268614039774195	0.0127647537041215	-0.268614039774195	0.0127647537041215	0.0964331280955825	Hdac5	no	none
ENSMUSG00000008859	-0.177931339200974	-0.182039229419893	-0.00414986313381693	0.964436188837208	0.626267859289839	0.622159965041335	-0.00414986314308585	0.963861602693027	-0.00414986313381693	0.964436188837208	0.985728520257904	Rala	no	none
ENSMUSG00000008892	-0.132024788921871	-0.0761729097949029	0.0559103031887944	0.407015121551608	0.593279205745792	0.649131080857462	0.0559103030345916	0.416844854551145	0.0559103030345916	0.416844854551145	0.695056046204677	Vdac3	no	none
ENSMUSG00000008958	0.075276305875041	0.115764723070456	0.0404057112315924	0.671060845209987	0.0355477188802437	0.0760361370936198	0.0406097805004962	0.668432408601703	0.0404057112315924	0.671060845209987	0.855611054914653	Vps72	no	none
ENSMUSG00000008976	1.61210222125812	1.36423693218153	-0.247823517616932	0.00100564566365174	-0.197556989735078	-0.445422277391575	-0.247823517426479	0.00144174169409623	-0.247823517426479	0.00144174169409623	0.0218819532609222	Gabpa	no	none
ENSMUSG00000008999	-0.931251639803963	-0.831865385719519	0.0992355578429367	0.402123011207829	-0.297393446113092	-0.198007209758562	0.0992355571389887	0.422379655752399	0.0992355571389887	0.422379655752399	0.698178490912047	Bmp7	no	none
ENSMUSG00000009013	-0.138839651862617	-0.0465368736192	0.0923536109393727	0.288522139039931	0.818427201949819	0.910729958423803	0.0923536098769181	0.33569017038326	0.0923536098769181	0.33569017038326	0.625455168146317	Dynll1	no	none
ENSMUSG00000009030	-0.237185320079068	-0.0975233550410751	0.139733899706952	0.160263600041258	0.22840752705199	0.368069491263954	0.139733899653007	0.156833950585298	0.139733899706952	0.160263600041258	0.431663404190624	Pdcl	no	none
ENSMUSG00000009035	-0.115129891047233	-0.200461449760309	-0.085414061015804	0.313516091457201	-0.446983187248647	-0.532314760772087	-0.0854140616867805	0.354129357668887	-0.0854140616867805	0.354129357668887	0.642269111761379	Tmem184b	no	none
ENSMUSG00000009073	0.08645458261115	-0.297225581984456	-0.38371097601705	1.17976498255564e-06	-0.156247754091217	-0.539927902636624	-0.383707970749192	7.43572572245524e-08	-0.38371097601705	1.17976498255564e-06	7.16091711825127e-05	Nf2	yes	lessloc
ENSMUSG00000009076	-0.23632475440336	-0.116213390491378	0.120028579914774	0.366736051483067	0.565073476143407	0.685184857253481	0.119968908797834	0.322129401926642	0.120028579914774	0.366736051483067	0.652567367024269	Zmat5	no	none
ENSMUSG00000009079	-0.0503212566993792	-0.135184685128264	-0.0849256093537512	0.248369735953297	-0.449104784959087	-0.533968217260232	-0.0847941814025357	0.263414270401967	-0.0847941814025357	0.263414270401967	0.557712349150831	Ewsr1	no	none
ENSMUSG00000009090	-0.0325449525919376	-0.0760166379010354	-0.0435563552962207	0.590724124899225	-0.377582320180063	-0.42105401256589	-0.0433919918781736	0.607598353376331	-0.0433919918781736	0.607598353376331	0.819096192904427	Ap1b1	no	none
ENSMUSG00000009097	0.25471417360001	-0.0153832745329163	-0.270347625972152	0.079856395393889	-0.136032802848618	-0.406130278201092	-0.270146188804822	0.104064200704069	-0.270146188804822	0.104064200704069	0.333329094797262	Tbx1	no	none
ENSMUSG00000009112	0.290316354517026	0.046314580837288	-0.243985833241153	0.00379684259369341	0.179973991090534	-0.0640277865885511	-0.244078220076891	0.00480199981891883	-0.244078220076891	0.00480199981891883	0.0506324401744015	Bcl2l13	no	none
ENSMUSG00000009207	-0.246251046963006	-0.189088740423631	0.0571119175472008	0.587936959771295	-0.455746620542626	-0.398584315855731	0.0571119175003285	0.592065104618418	0.0571119175003285	0.592065104618418	0.810376064675032	Lnpk	no	none
ENSMUSG00000009216	0.624931060759636	0.513894281800357	-0.111342237592538	0.526150216758922	0.120845522840094	0.00980884195514237	-0.11059995308568	0.543317619953294	-0.11059995308568	0.543317619953294	0.780709672293366	Fam163b	no	none
ENSMUSG00000009291	-0.377856013505569	-0.311448309227893	0.0663296595962111	0.396386897426056	-0.25741938106692	-0.19101167188078	0.0663296597915876	0.377101980172152	0.0663296595962111	0.396386897426056	0.677073470374821	Pttg1ip	no	none
ENSMUSG00000009292	2.31111151197993	1.56025816610895	-0.750772168406419	2.02498709405359e-13	0.718808401415676	-0.0320449464224092	-0.750477054060631	3.59533095716337e-12	-0.750477054060631	3.59533095716337e-12	6.71993987974998e-10	Trpm2	yes	lessloc
ENSMUSG00000009293	0.239633789866548	0.517934244028846	0.278204117673204	0.00125171691425305	0.10732810654918	0.385628565805291	0.278391967258482	0.000818557424576472	0.278204117673204	0.00125171691425305	0.0199514800826665	Ube2g2	no	none
ENSMUSG00000009394	-0.0702520807435498	-0.26526994793789	-0.195043002133982	0.00346478908509485	-0.0392801857015537	-0.234298058828741	-0.195090194902945	0.00531599122938331	-0.195090194902945	0.00531599122938331	0.0539781684891004	Syn2	no	none
ENSMUSG00000009406	0.252740381711188	1.21465880431686	0.96195177933458	1.06513336730942e-17	0.162872352148717	1.12479076745671	0.962277278188965	2.21746240781119e-16	0.962277278188965	2.21746240781119e-16	6.58260237707009e-14	Elk1	yes	moreloc
ENSMUSG00000009418	0.0403780675604848	-0.217101461329816	-0.257484654018418	0.0365159139241288	-1.30002518443815	-1.55750484819123	-0.257465534241433	0.0903979610459553	-0.257465534241433	0.0903979610459553	0.30823024678535	Nav1	no	none
ENSMUSG00000009470	0.176431670355606	0.181403615876493	0.00497591062217695	0.944741675381509	-0.3653891746404	-0.360417236548638	0.00497591059914448	0.949293638275524	0.00497591059914448	0.949293638275524	0.97867422789733	Tnpo1	no	none
ENSMUSG00000009535	0.272308036344223	0.387212892000388	0.114992777822085	0.122812737676741	0.172611615867124	0.287516463845786	0.114910115826153	0.148252552958789	0.114910115826153	0.148252552958789	0.413504006779326	Rnmt	no	none
ENSMUSG00000009549	0.145201549696203	0.212023855702819	0.0668389224472816	0.440791563345969	0.824054684120275	0.890876986569526	0.0668389223199152	0.44416776465774	0.0668389223199152	0.44416776465774	0.714419959950688	Srp14	no	none
ENSMUSG00000009555	0.0113874974866427	0.0127180543835113	0.00140107149697755	0.984959410141574	-0.148559843975347	-0.147229303906858	0.00140107148519641	0.988639271370683	0.00140107148519641	0.988639271370683	0.994650734244847	Cdk9	no	none
ENSMUSG00000009563	-0.175913366809523	-0.14500072612141	0.0307847563716881	0.798660806641196	0.127601919097894	0.158514565062563	0.0307896734816606	0.791509124547098	0.0307847563716881	0.798660806641196	0.916738715049425	Tor2a	no	none
ENSMUSG00000009566	0.0464390126375883	-0.182966699162561	-0.229358835077442	0.0378466600776	-0.172873675803663	-0.402279406292847	-0.229570077279434	0.0539528432768412	-0.229570077279434	0.0539528432768412	0.229770203569579	Fpgs	no	none
ENSMUSG00000009569	0.171276481403239	0.0585145974222667	-0.112834292019948	0.330200836494405	-0.944257455462205	-1.05701935843805	-0.112862181381933	0.369515826985689	-0.112862181381933	0.369515826985689	0.654531983462014	Mrtfb	no	none
ENSMUSG00000009575	-0.033137658922915	-0.0570342876353858	-0.0238736678088542	0.753313844545885	-0.245216040780585	-0.269112686595656	-0.0238736680602876	0.774709032682218	-0.0238736680602876	0.774709032682218	0.905822545179074	Cbx5	no	none
ENSMUSG00000009585	-0.105084681512746	-0.228206308469826	-0.123369746675823	0.30368078188444	0.195554230164315	0.0724326039472319	-0.123140649424336	0.298849473567103	-0.123369746675823	0.30368078188444	0.597653144387797	Apobec3	no	none
ENSMUSG00000009614	0.359767253517139	0.283770650984451	-0.0759854609486688	0.410240409938763	-0.0439858330739801	-0.119982439419207	-0.075985461103092	0.424062992502596	-0.075985461103092	0.424062992502596	0.699586103845815	Sardh	no	none
ENSMUSG00000009621	-0.376727432391721	-0.46546580192309	-0.0888119299308101	0.387246239374845	-0.777871911244057	-0.866610316006794	-0.0888119312979239	0.444013950471286	-0.0888119312979239	0.444013950471286	0.714286388604828	Vav2	no	none
ENSMUSG00000009630	0.274371778945959	0.184500828867694	-0.0898482031100303	0.191600825969616	0.469230087596991	0.379359138051037	-0.0898482030779288	0.18780360249059	-0.0898482031100303	0.191600825969616	0.474089617399838	Ppp2cb	no	none
ENSMUSG00000009640	-0.167856664347197	0.103959621339309	0.271882929576213	0.0357370493687362	0.133368008482888	0.405184268564829	0.271882927309983	0.0519987898366197	0.271882927309983	0.0519987898366197	0.224763933970451	Dmap1	no	none
ENSMUSG00000009647	0.346512125820143	0.15089917077099	-0.195789209811303	0.0354312757560031	-0.019367310216147	-0.214980261117606	-0.195589628151158	0.0330771263549263	-0.195789209811303	0.0354312757560031	0.179973762559305	Mcu	no	none
ENSMUSG00000009681	-0.0756816153190223	-0.474635363367268	-0.399031071217552	5.73245466724945e-06	-0.560627214281946	-0.95958099498311	-0.398930108830074	7.74826041312089e-05	-0.398930108830074	7.74826041312089e-05	0.00244384976092591	Bcr	yes	lessloc
ENSMUSG00000009687	-0.256782183792165	-0.0693448699961126	0.187482126004922	0.0512390305117582	0.49019072753169	0.677628051236763	0.187434083033692	0.0355551655224882	0.187482126004922	0.0512390305117582	0.222721085322219	Fxyd5	no	none
ENSMUSG00000009731	-0.437830736088057	-0.833123118376383	-0.396268151526054	0.0178332730713969	-0.721050418659078	-1.11634278157498	-0.39588858231036	0.0147084082656262	-0.396268151526054	0.0178332730713969	0.118467118630423	Kcnd1	no	none
ENSMUSG00000009733	0.066442566030962	-0.301433106348499	-0.368164280854554	0.00168902210878899	-0.342416664345658	-0.710292339143629	-0.367887465927243	0.00207249521851604	-0.367887465927243	0.00207249521851604	0.0283054049262279	Tfcp2	no	none
ENSMUSG00000009739	0.0203015204220877	-1.20229373443322	-1.22311046908606	7.42583604024721e-25	0.414422622431471	-0.808172622754079	-1.22274817006713	1.68321913658139e-26	-1.22311046908606	7.42583604024721e-25	4.40876253848324e-22	Pou6f1	yes	lessloc
ENSMUSG00000009741	-0.0279186022150084	0.127414352636505	0.155393301519818	0.024861359843075	-0.639423723933631	-0.484090780191549	0.155362501771351	0.0427072148065955	0.155362501771351	0.0427072148065955	0.200882884231197	Ubp1	no	none
ENSMUSG00000009828	0.476328927028046	0.547448265994129	0.0710588803045282	0.568224267405154	-0.363566829733671	-0.292447504349835	0.071498021004158	0.595634734651367	0.071498021004158	0.595634734651367	0.811482966627639	Cilk1	no	none
ENSMUSG00000009863	0.170173931879214	0.27022821872999	0.100063627295676	0.190720487903697	0.588217464113947	0.688271738927489	0.100143211107628	0.225432810122512	0.100143211107628	0.225432810122512	0.518581758317042	Sdhb	no	none
ENSMUSG00000009894	-0.190915478843863	-0.0480918755371365	0.142811816024647	0.0894348727421405	0.411783261251626	0.554606849797661	0.142811814939628	0.115736678874151	0.142811814939628	0.115736678874151	0.354516024241823	Snap47	no	none
ENSMUSG00000009905	0.526429308486266	0.415851720360597	-0.11090409651724	0.43972452456382	-0.258178399761255	-0.368755974361715	-0.110321922269584	0.434867950607457	-0.11090409651724	0.43972452456382	0.711644758125648	Kdsr	no	none
ENSMUSG00000009907	0.191201755929293	0.463171743235623	0.27186964929952	0.0015879412179088	-0.120834722825246	0.151135257880621	0.272076866153296	0.00266737895902477	0.272076866153296	0.00266737895902477	0.03352659506032	Vps4b	no	none
ENSMUSG00000009927	0.250251859615562	0.0372320733837958	-0.21293990577317	0.00210651621956236	1.5740496049127	1.36102981356801	-0.212939906448143	0.00241734332033531	-0.212939906448143	0.00241734332033531	0.0313602135374605	Rps25	no	none
ENSMUSG00000009995	-0.0494315969017861	0.285708479786764	0.334925496680225	0.00105064872130202	-1.046774290217	-0.711634214919731	0.335179035857885	0.00147121731535532	0.335179035857885	0.00147121731535532	0.022295790336158	Taz	no	none
ENSMUSG00000010025	0.246516690162815	0.349673189845652	0.103161398422652	0.258726883273448	0.0410482452726867	0.144204745065111	0.103161398428592	0.260104739346877	0.103161398428592	0.260104739346877	0.554747122212006	Aldh3a2	no	none
ENSMUSG00000010045	-0.216951086943251	-0.210670231076917	0.00631382117943735	0.957193563209504	-0.210819388402604	-0.204538566933457	0.00631382110719603	0.965079573802865	0.00631382110719603	0.965079573802865	0.98592030678287	Tmem115	no	none
ENSMUSG00000010047	-0.883087288678328	-0.494391368091029	0.388422005328066	0.00503245099820065	-0.123266476578236	0.265429464916282	0.38856932932722	0.00213969667594569	0.388422005328066	0.00503245099820065	0.0520949004357325	Hyal2	no	none
ENSMUSG00000010054	0.0856562232178813	0.0056215078061232	-0.0803688874163297	0.594130300143955	0.580506098035939	0.500471408363886	-0.0800889108225556	0.563482577104293	-0.0803688874163297	0.594130300143955	0.810674208375415	Tusc2	no	none
ENSMUSG00000010057	-0.0332397004932085	0.0274177971836421	0.0606070791619178	0.679702677086859	0.0207763948539495	0.0814338827213322	0.0606070789676709	0.687148262519781	0.0606070789676709	0.687148262519781	0.864063755899378	Nprl2	no	none
ENSMUSG00000010066	-0.371194471351657	-0.49622173718548	-0.126238458180333	0.505967646541147	-0.912780622375159	-1.03780789898415	-0.125613434194908	0.50657879883622	-0.125613434194908	0.50657879883622	0.758861230390283	Cacna2d2	no	none
ENSMUSG00000010067	-1.31364914290148	-1.13677867942847	0.176904338957126	0.152639251892086	0.0279255282809447	0.204795983728238	0.176533279526092	0.148229994559484	0.176904338957126	0.152639251892086	0.420007625230869	Rassf1	no	none
ENSMUSG00000010095	0.110369499423893	0.0952044859260143	-0.0152489110044827	0.862809730703591	-0.0546580749868589	-0.0698230998752648	-0.0152489111001727	0.86868801755694	-0.0152489111001727	0.86868801755694	0.946832414816651	Slc3a2	no	none
ENSMUSG00000010097	-0.0207033559861034	0.32489828281928	0.345690993110858	0.000126980794570006	-0.470836399531632	-0.125234793559079	0.345727270818154	0.00123057188892991	0.345727270818154	0.00123057188892991	0.0197773281448561	Nxf1	no	none
ENSMUSG00000010110	-0.0664938774681015	-0.0272482123487094	0.0391798506521083	0.633948085345292	-0.100839976434026	-0.0615943179018617	0.0391798505117863	0.649213135485773	0.0391798505117863	0.649213135485773	0.842332970363531	Stx5a	no	none
ENSMUSG00000010154	0.299532663293942	0.210291042058466	-0.0892195391806728	0.357620772212305	0.00877894976242568	-0.0804626839395256	-0.089289352649641	0.390230151434712	-0.089289352649641	0.390230151434712	0.671040578323998	Spire2	no	none
ENSMUSG00000010205	-0.00608193434386046	-0.192979621135691	-0.186985770904202	0.0340475654952939	-0.25562892769639	-0.442526634826207	-0.18699845380498	0.0569120327765222	-0.18699845380498	0.0569120327765222	0.236676203878632	Raver1	no	none
ENSMUSG00000010277	-0.00523341159290338	0.0194632719822141	0.0246966028479686	0.792441849662878	-0.809564125109167	-0.784867472070499	0.0246966025089801	0.821334032024051	0.0246966025089801	0.821334032024051	0.925715037979894	2610507B11Rik	no	none
ENSMUSG00000010290	0.135953862595196	0.320162829483052	0.184147230631709	0.0578469572754111	0.336166507616209	0.52037548306584	0.184153008222548	0.0444080340065968	0.184147230631709	0.0578469572754111	0.238403160384126	AI597479	no	none
ENSMUSG00000010307	0.740116404208064	0.632207354218988	-0.108179443879031	0.484184087300165	-0.327545013461568	-0.435454067854055	-0.107352752339644	0.509084766080003	-0.107352752339644	0.509084766080003	0.760425121214366	Tmem86a	no	none
ENSMUSG00000010358	0.0497913852007975	-0.0189053533742895	-0.0686366329956869	0.551077783526297	0.402023085121466	0.33332634666812	-0.0686366329923023	0.547410650273282	-0.0686366329956869	0.551077783526297	0.787362630202728	Ifi35	no	none
ENSMUSG00000010376	-0.0331336256341182	-0.0725087350780696	-0.0391929837136404	0.706109957541647	1.01395341080813	0.974578306654056	-0.0393638758977634	0.690187283909493	-0.0391929837136404	0.706109957541647	0.874664678628846	Nedd8	no	none
ENSMUSG00000010392	0.0572939796387161	0.120736670421046	0.0633540260096185	0.494241803444069	-0.131573965738095	-0.0681312566648602	0.0633835055662468	0.441986047772525	0.0633540260096185	0.494241803444069	0.751035923215348	Gosr1	no	none
ENSMUSG00000010406	0.108834649687809	-0.215481628190586	-0.324485717292661	0.0177773344043426	1.2070013195061	0.882685084030129	-0.324498513496538	0.00464816502762826	-0.324485717292661	0.0177773344043426	0.118277281570883	Mrpl52	no	none
ENSMUSG00000010453	-0.0311828752590429	-0.152723443012696	-0.121645682507057	0.152975800135525	-0.371721268988924	-0.493261826031903	-0.121552918619096	0.130961828126221	-0.121645682507057	0.152975800135525	0.420589689667082	Kansl3	no	none
ENSMUSG00000010461	-0.186035943341873	-0.0981008347945995	0.0877816337467998	0.592623959556691	-0.381091386444602	-0.293156300911505	0.0877816331990076	0.613100445150681	0.0877816331990076	0.613100445150681	0.822219345323654	Eya4	no	none
ENSMUSG00000010476	0.00598805420454341	-0.00437363509306596	-0.0104377202728296	0.880669774660145	-0.410848510373811	-0.421210202441528	-0.0102966700190963	0.883951506350583	-0.0102966700190963	0.883951506350583	0.952869301429951	Ebf3	no	none
ENSMUSG00000010505	0.486539744270478	0.276494583517769	-0.210070726371295	0.0347193857616701	-0.455020243488914	-0.665065398508653	-0.21007072577214	0.0340215672498246	-0.210070726371295	0.0347193857616701	0.177719420602543	Myt1	no	none
ENSMUSG00000010517	0.10349541821915	0.204402372390862	0.101019917279866	0.338282927261091	0.211782802172799	0.312689742345632	0.101019916665254	0.36738408548484	0.101019916665254	0.36738408548484	0.652567367024269	Faf1	no	none
ENSMUSG00000010554	0.653402924879831	0.715093601305647	0.0614912037458109	0.60131265581859	-0.0653248183726744	-0.00363410957480816	0.0618569069546315	0.539362960203372	0.0614912037458109	0.60131265581859	0.815064299426618	Mettl16	no	none
ENSMUSG00000010608	-0.049393165341343	-0.272719937132693	-0.223379867531194	0.0164525056879799	1.2040611265242	0.980734314375086	-0.223397619823245	0.0341163220976221	-0.223397619823245	0.0341163220976221	0.175413162980794	Rbm25	no	none
ENSMUSG00000010609	0.051464941553019	0.195174404048157	0.143510355924088	0.247371814242968	-0.406276625990968	-0.262567172105352	0.143784753858992	0.267806157464135	0.143784753858992	0.267806157464135	0.562064368327202	Psen2	no	none
ENSMUSG00000010663	-0.690544066315765	-0.671435632655197	0.0191073902562202	0.798995681844278	-0.387581538333283	-0.368473119893662	0.0191073900765952	0.816005688925088	0.0191073900765952	0.816005688925088	0.923314988876993	Fads1	no	none
ENSMUSG00000010721	-0.462881961961132	-0.331482517755743	0.131270265128205	0.371656521942301	-0.2294253502157	-0.0980259287053081	0.131270264233933	0.396137279531198	0.131270264233933	0.396137279531198	0.676974866628577	Lmbr1	no	none
ENSMUSG00000010751	-0.363941534110132	-0.10123908973227	0.263008336339964	0.084910425392616	-0.447900388660491	-0.185198009195931	0.262690030806671	0.137280366763368	0.262690030806671	0.137280366763368	0.393628051631441	Tnfrsf22	no	none
ENSMUSG00000010755	-0.0140197347849403	0.0440988677743457	0.0580399550850835	0.493461675859926	-0.231474882597511	-0.173356275677181	0.0582057836812717	0.482403496898591	0.0580399550850835	0.493461675859926	0.751035923215348	Cars	no	none
ENSMUSG00000010796	0.142907415055945	0.194237607350044	0.0512883836457171	0.597911090867126	0.393356593768186	0.444686770539185	0.0513354615765365	0.624265406016413	0.0513354615765365	0.624265406016413	0.826836534338816	Asz1	no	none
ENSMUSG00000010825	-0.143563139937765	-1.09153383400318	-0.948792237007621	1.19257207803879e-10	-0.938970658022159	-1.8869413755366	-0.948397406087579	9.69640441121557e-10	-0.948397406087579	9.69640441121557e-10	1.25468986823588e-07	Grid2ip	yes	lessloc
ENSMUSG00000010830	-0.450384273140278	-0.182096729789593	0.268189717078452	0.023759746183392	0.0748292281099543	0.343116768608751	0.268189716791808	0.0232177411653886	0.268189717078452	0.023759746183392	0.141110242728178	Kdelr3	no	none
ENSMUSG00000010911	-0.0637702709271094	-0.274730377288993	-0.210901160327567	0.200174306131885	0.810051099359694	0.599091002832026	-0.211262291876056	0.177033317092836	-0.210901160327567	0.200174306131885	0.483724423838612	Apip	no	none
ENSMUSG00000010914	-0.135965160159782	0.0213630275445355	0.157547171079694	0.16515294956426	0.236305067238326	0.393633235321904	0.157459184316004	0.195987198036676	0.157459184316004	0.195987198036676	0.478470102825188	Pdhx	no	none
ENSMUSG00000010936	-0.356683375709125	-0.341946026938697	0.0147008426093014	0.86239708065436	-0.149708270023689	-0.134970938953938	0.0147008424659115	0.876803029137956	0.0147008424659115	0.876803029137956	0.950351769284199	Vac14	no	none
ENSMUSG00000011096	-0.0116884554835932	-0.10844354118612	-0.0967441837892078	0.263053156141302	0.284251710065005	0.18749660942686	-0.0967441845510005	0.29931543578992	-0.0967441845510005	0.29931543578992	0.593579732913355	Akt1s1	no	none
ENSMUSG00000011114	0.160526353440817	0.244938683421493	0.08439749748178	0.250484156101709	0.369269597646681	0.453681937609456	0.0844715092948113	0.203583584578731	0.08439749748178	0.250484156101709	0.546269789873498	Tbrg1	no	none
ENSMUSG00000011158	-0.0224687056346543	0.495345073248327	0.517608848179393	0.000117179898365593	-0.244435553301741	0.273378225710255	0.517920660759969	0.000123444462266763	0.517920660759969	0.000123444462266763	0.00358024413120242	Brf1	yes	moreloc
ENSMUSG00000011179	-0.0915839417559948	-0.0444672248951543	0.0471807230419676	0.533504798051358	0.368597918789197	0.415714624337875	0.0471122490035926	0.560560852722743	0.0471122490035926	0.560560852722743	0.793182941520638	Odc1	no	none
ENSMUSG00000011254	-0.0649162032576179	0.0696528509994792	0.134718106241259	0.205908158113781	0.436164383820907	0.570733426814948	0.134484625338991	0.224245403159228	0.134484625338991	0.224245403159228	0.517091353458096	Thg1l	no	none
ENSMUSG00000011256	-1.15429977851159	-1.14892136548599	0.00505018616206243	0.963608070446557	-0.87571268827967	-0.870334299367283	0.00505018611865404	0.968709795145722	0.00505018611865404	0.968709795145722	0.987283748373478	Adam19	no	none
ENSMUSG00000011257	0.282235988982121	0.107603210082313	-0.174819347005388	0.164357434414626	-0.111604374177023	-0.286237129672058	-0.174552962825168	0.136541539704252	-0.174819347005388	0.164357434414626	0.436312358113313	Pabpc4	no	none
ENSMUSG00000011306	0.05949401663321	0.0384446899795499	-0.0212231402438878	0.820848203958219	-0.487002186885281	-0.508051520978055	-0.0210210151760823	0.829821897284587	-0.0210210151760823	0.829821897284587	0.929467106813601	Sugp1	no	none
ENSMUSG00000011427	0.449377992433566	0.364659923481566	-0.0848382307192519	0.560941278622316	-0.186889672445852	-0.27160777161094	-0.0844256977183147	0.597820869830704	-0.0844256977183147	0.597820869830704	0.81296227960136	Zfp790	no	none
ENSMUSG00000011589	0.281822556351151	0.217425998431412	-0.0645145723612591	0.468055123087028	-0.0397018416681639	-0.104098399112139	-0.0643281140432215	0.471604110476218	-0.0643281140432215	0.471604110476218	0.736429875854973	Fsd1	no	none
ENSMUSG00000011751	0.492040110875917	0.102509213125285	-0.390241061103256	0.0911018820115611	-0.548751384279585	-0.938282126127508	-0.389417142118569	0.0373969129153826	-0.390241061103256	0.0911018820115611	0.309593028667571	Sptbn4	no	none
ENSMUSG00000011752	-0.137447959959966	-0.255623192816244	-0.118125845700789	0.0947264518568958	0.443663370944856	0.325488134465425	-0.118125845982698	0.0996421655611201	-0.118125845982698	0.0996421655611201	0.323767595729489	Pgam1	no	none
ENSMUSG00000011831	0.00199675049007671	0.0249970520519483	0.0229721010097805	0.791983470950996	-0.130890431841371	-0.107890142471071	0.0229721008561514	0.806945627443024	0.0229721008561514	0.806945627443024	0.920301825354303	Evi5	no	none
ENSMUSG00000011832	-0.192269442743346	-0.271595142147402	-0.0795564225514567	0.450575751541274	-0.374258169093332	-0.453583865283805	-0.0793284670741359	0.447629273563202	-0.0795564225514567	0.450575751541274	0.719680496962506	Evi5l	no	none
ENSMUSG00000011837	-0.158403125679631	-0.366375550406185	-0.20806962445882	0.0570003325584558	0.308193482320485	0.100221050050916	-0.208069625110602	0.0614458663943986	-0.208069625110602	0.0614458663943986	0.24656507742535	Snapc2	no	none
ENSMUSG00000011877	-0.0697686943668465	-0.287340880204115	-0.217585149159637	0.00886066432989596	-0.282321322186802	-0.499893523184216	-0.217516034871008	0.0163255662241035	-0.217516034871008	0.0163255662241035	0.112014914955728	Git1	no	none
ENSMUSG00000011884	0.109268267851612	0.253942085884653	0.144558865262602	0.417974662303266	0.221931169504708	0.366604974461653	0.144784007042624	0.429185160411397	0.144784007042624	0.429185160411397	0.703551376324871	Gltp	no	none
ENSMUSG00000011958	0.0659036560989613	0.189611788913686	0.123706803620349	0.182083074588422	-0.257505511676509	-0.133797381895717	0.123824566422863	0.193227423378844	0.123824566422863	0.193227423378844	0.475630589979872	Bnip2	no	none
ENSMUSG00000011960	0.20210000920617	0.412116290645622	0.209866686450924	0.0212014153151442	-1.02574895600373	-0.815732678437745	0.210067707776423	0.0282010228183132	0.210067707776423	0.0282010228183132	0.155282554994673	Ccnt1	no	none
ENSMUSG00000012017	-0.847871132663871	-1.05187197738307	-0.204151676663224	0.0885790187380575	-0.716625120708475	-0.920626023192078	-0.204151680868893	0.136666972862947	-0.204151680868893	0.136666972862947	0.39265008741979	Scarf2	no	none
ENSMUSG00000012076	0.338356487770272	-0.405064943475647	-0.744192919853628	2.92039841457246e-08	0.172310137212401	-0.571111270072699	-0.743493512174143	4.74441984469573e-10	-0.744192919853628	2.92039841457246e-08	2.7292204813222e-06	Brms1l	yes	lessloc
ENSMUSG00000012114	-0.123904915076115	-0.144687192345098	-0.0208161390697774	0.822995155783072	-0.288845694389566	-0.309627981571833	-0.0208161391718946	0.831716434672564	-0.0208161391718946	0.831716434672564	0.930037001456923	Med15	no	none
ENSMUSG00000012117	-0.157053700251979	-0.316563840363767	-0.159716048023913	0.0757035208195018	0.222914980994725	0.0634048606636962	-0.159603528266851	0.0438217462480509	-0.159716048023913	0.0757035208195018	0.277845685684084	Dhdds	no	none
ENSMUSG00000012126	0.218603677437508	-0.150414185752036	-0.368994980390314	0.0380160334268136	-0.505171275478369	-0.874189217481189	-0.369213571070935	0.0727817622021046	-0.369213571070935	0.0727817622021046	0.27126526067424	Ubxn11	no	none
ENSMUSG00000012296	0.0929645240079165	-0.0794752355564982	-0.172370700960912	0.128451285354567	-0.577936291319955	-0.750376088514014	-0.172463001685639	0.18354643653174	-0.172463001685639	0.18354643653174	0.46470408665962	Tjap1	no	none
ENSMUSG00000012405	0.164510227000635	0.00738567294640734	-0.157129580462118	0.0347563308797936	1.26845321112135	1.11132865378231	-0.157129580793589	0.0349906467022397	-0.157129580793589	0.0349906467022397	0.17872499856564	Rpl15	no	none
ENSMUSG00000012422	0.111923836718826	0.0248703066808694	-0.087001867921542	0.316692664817326	0.315289179353274	0.228235635655407	-0.0870018685513268	0.351430215254589	-0.0870018685513268	0.351430215254589	0.639211598948381	Tmem167	no	none
ENSMUSG00000012429	0.622502349810221	0.745585343270829	0.123220187332361	0.540665785489073	0.60115430515279	0.724237318754994	0.123704860894156	0.516977991405839	0.123220187332361	0.540665785489073	0.77924504096405	Mplkip	no	none
ENSMUSG00000012483	0.453994160205937	0.380907826827318	-0.072982555156752	0.551146040065617	0.936026490984358	0.862940160867741	-0.0729825550676904	0.540745968513111	-0.072982555156752	0.551146040065617	0.787362630202728	Rpa3	no	none
ENSMUSG00000012519	-0.864040807870046	-0.797239049261726	0.0668570133596214	0.576199151904383	0.386278038412159	0.453079799764431	0.0666506368474415	0.559496724084968	0.0668570133596214	0.576199151904383	0.800652309478671	Mlkl	no	none
ENSMUSG00000012520	0.0236683705776294	0.115187871662043	0.0914392893454091	0.189661622640648	-0.171203796313395	-0.0796842898415351	0.0915884565430265	0.169952601868153	0.0914392893454091	0.189661622640648	0.471328281048876	Phox2b	no	none
ENSMUSG00000012535	0.150708591226118	0.2369587942508	0.0861760029748587	0.263990328632348	-0.0513304425437246	0.0349197564873525	0.0863446446548566	0.280709961641554	0.0863446446548566	0.280709961641554	0.574220843706568	Tnpo3	no	none
ENSMUSG00000012609	0.204015857679512	-0.00258938236186685	-0.206679148169188	0.224411448241508	-0.16147583999466	-0.368081119951577	-0.206719338635524	0.26530512681731	-0.206719338635524	0.26530512681731	0.559500698926492	Ttll5	no	none
ENSMUSG00000012640	-0.0575326350309908	-0.00770653220915299	0.0499814506426297	0.652592410738995	0.041668940200338	0.0914950189482883	0.0498217124517066	0.683726618424151	0.0498217124517066	0.683726618424151	0.862283238754836	Zfp715	no	none
ENSMUSG00000012848	0.219155301807328	0.0241803447301278	-0.194925432298064	0.00515751924287432	1.60816190607502	1.41318696318333	-0.195037000716329	0.00130444855089249	-0.194925432298064	0.00515751924287432	0.0529521167158483	Rps5	no	none
ENSMUSG00000013033	-0.410063180915022	-0.882572150129347	-0.472501864886147	3.55969735873348e-06	-0.937930648486394	-1.41043967607137	-0.4725468507621	7.41965925369991e-05	-0.4725468507621	7.41965925369991e-05	0.00236982977365801	Adgrl1	yes	lessloc
ENSMUSG00000013089	-0.131482810003058	-0.129620790987469	0.00182260288500879	0.976335202669664	-0.302997885746639	-0.301135871591065	0.00182260287869007	0.978113789801922	0.00182260287869007	0.978113789801922	0.990636533447236	Etv5	no	none
ENSMUSG00000013150	0.0328583492829824	-0.260349360188599	-0.293111252094681	0.0208213133675802	0.597217684949469	0.304009965145892	-0.293111253141417	0.0234301736599034	-0.293111253141417	0.0234301736599034	0.139870046485936	Gfod2	no	none
ENSMUSG00000013155	0.385751958902823	0.287236976022402	-0.0988492458408065	0.48414655185021	0.386802464692753	0.288287499088589	-0.0985056468092329	0.462940202551664	-0.0988492458408065	0.48414655185021	0.743644977602217	Enkd1	no	none
ENSMUSG00000013160	-0.242679938625861	-0.359826193605864	-0.117135404424899	0.085794569421448	0.364828877704502	0.247682622544133	-0.117135404438824	0.0825360547059921	-0.117135404424899	0.085794569421448	0.300147171289662	Atp6v0d1	no	none
ENSMUSG00000013236	-0.0900457892362202	-0.512778157017659	-0.422805976949725	9.35937845518763e-05	-1.13137342852248	-1.55410584847912	-0.422826748771888	0.000696518010117722	-0.422826748771888	0.000696518010117722	0.0127432235796136	Ptprs	no	none
ENSMUSG00000013275	-0.047354741408643	-0.0487574126360676	-0.00144070513900485	0.993872730430894	-0.412562933178888	-0.413965568668614	-0.00144070512470851	0.993011831885646	-0.00144070513900485	0.993872730430894	0.996985908507594	Slc41a1	no	none
ENSMUSG00000013367	0.533308251738215	0.0235597394660038	-0.51001746057921	0.000727211228746544	-0.38039004292779	-0.890138589728125	-0.509882198722636	0.00243876788263597	-0.509882198722636	0.00243876788263597	0.0314361229111684	Iglon5	no	none
ENSMUSG00000013419	-0.131506052047103	-0.548374176483065	-0.416947803707271	0.00372403373767526	-0.304844602506033	-0.72171276666509	-0.417066605988138	0.00811825100477899	-0.417066605988138	0.00811825100477899	0.0722552975231344	Zfp651	no	none
ENSMUSG00000013465	-0.198145491505412	-0.195799242998992	0.00240305580378819	0.978470665725668	-0.0862428680252708	-0.0838966258829244	0.00240305579615052	0.97976146503632	0.00240305579615052	0.97976146503632	0.990636533447236	Nelfb	no	none
ENSMUSG00000013495	-0.92609617450446	-0.728097860970188	0.197895501685304	0.260836651031337	-0.258812723424423	-0.0608144372102817	0.19751566244938	0.275452863081333	0.19751566244938	0.275452863081333	0.567847811055628	Tmem175	no	none
ENSMUSG00000013523	0.0732170453240756	-0.662617200330583	-0.735527075803749	1.07506809466186e-06	1.41126002419009	0.675425730451851	-0.736074620391091	5.18971191895348e-06	-0.736074620391091	5.18971191895348e-06	0.000259305754445532	Bcas1	yes	lessloc
ENSMUSG00000013539	0.643954793884302	0.575939503605137	-0.0684235833315585	0.650120309077258	-0.354403862835167	-0.422419145874635	-0.0678099187470469	0.6580665332759	-0.0678099187470469	0.6580665332759	0.84861180957784	Tango2	no	none
ENSMUSG00000013593	0.0366062643614071	0.112276487883402	0.0757094534120196	0.26146194993751	0.296225033362756	0.371895257942201	0.0757094534662722	0.253703686032149	0.0757094534120196	0.26146194993751	0.555672422817944	Ndufs2	no	none
ENSMUSG00000013622	-1.00550133274087	-1.03003893593728	-0.0240822725654759	0.908246636411345	0.221238876111639	0.196701123788091	-0.024779889401952	0.907529529636995	-0.0240822725654759	0.908246636411345	0.964215812031272	Atraid	no	none
ENSMUSG00000013629	0.00170238047974231	-0.204399338291212	-0.205988465004288	0.0872138561826999	-0.920088337406396	-1.12619011898333	-0.206239206136792	0.145827836843787	-0.206239206136792	0.145827836843787	0.40861753394346	Cad	no	none
ENSMUSG00000013646	0.151567180844375	0.193604879551634	0.0420026597965052	0.619004833346973	-0.039038436591018	0.00299926064847441	0.0420026597630367	0.623559936633914	0.0420026597630367	0.623559936633914	0.826472808988325	Sh3bp5l	no	none
ENSMUSG00000013662	0.265525033757092	0.461256939551707	0.195659278734174	0.0470789063748447	0.0613761021955513	0.257107959317081	0.19575086781361	0.101058516237151	0.19575086781361	0.101058516237151	0.326813074136996	Atad1	no	none
ENSMUSG00000013663	0.108541935116375	-0.0676290064825931	-0.176233534624227	0.0113400207746929	0.0325977079919049	-0.143573231875027	-0.176233534430566	0.0104081017605429	-0.176233534624227	0.0113400207746929	0.0895577697018586	Pten	no	none
ENSMUSG00000013698	-0.0955333730889403	-0.0520158806943285	0.0435113639569086	0.597518020748226	0.25859746897684	0.302114956693163	0.0435113638464898	0.606342930676624	0.0435113638464898	0.606342930676624	0.817938946714671	Pea15a	no	none
ENSMUSG00000013701	-0.208775157349446	-0.0263675795129859	0.182358531065776	0.0292974114817617	0.55110585703197	0.733513437482969	0.18235853133327	0.0236953786565278	0.182358531065776	0.0292974114817617	0.159542448349662	Timm23	no	none
ENSMUSG00000013736	0.275453963655888	0.326227562050716	0.0506838178525064	0.528814183410015	0.337533336289427	0.388306936405856	0.0508489117747635	0.521780927337925	0.0506838178525064	0.528814183410015	0.771512222196773	Trnt1	no	none
ENSMUSG00000013787	-0.182768934672937	-0.494114634051355	-0.311454636121929	0.000508500641606677	-0.405986746330103	-0.717332474692804	-0.311369406551111	0.00206947325491575	-0.311369406551111	0.00206947325491575	0.0283024303006296	Ehmt2	no	none
ENSMUSG00000013822	-0.315763375410185	-0.0145711985542044	0.301155875960312	0.0233887188116777	0.560735330761076	0.861927522185167	0.301173866856506	0.0138963998940872	0.301155875960312	0.0233887188116777	0.139847357207502	Elof1	no	none
ENSMUSG00000013833	-0.133518583866539	-0.369642561488246	-0.236158307867639	0.0264747899192786	-0.022924236321856	-0.25904822421702	-0.23632765959179	0.0329430845698431	-0.23632765959179	0.0329430845698431	0.171743054010035	Med16	no	none
ENSMUSG00000013858	-0.357784728183597	-0.576358499045704	-0.218614428700495	0.0119875026272944	-0.15170425301253	-0.370278029885418	-0.218633403375671	0.014304279023304	-0.218633403375671	0.014304279023304	0.102392261122133	Tmem259	no	none
ENSMUSG00000013878	0.292177070927855	0.131908655969589	-0.160288831659553	0.18601747685105	0.044132276259362	-0.116136164577824	-0.160111580726629	0.22796372593515	-0.160111580726629	0.22796372593515	0.521259149493309	Rnf170	no	none
ENSMUSG00000013921	0.105242637689142	-0.187491932904348	-0.29281148581337	0.00312633703051586	-0.226389070724843	-0.519123653960827	-0.292811487427978	0.00508065069032944	-0.292811487427978	0.00508065069032944	0.0524024734499518	Clip3	no	none
ENSMUSG00000013973	-0.0795373878924586	-0.10148818442763	-0.0220478094190175	0.801117276313447	0.318392747287578	0.296441953823901	-0.0220478093818487	0.796275799686109	-0.0220478094190175	0.801117276313447	0.917783957983158	Dedd	no	none
ENSMUSG00000013997	-0.604564356172682	-0.719537233912969	-0.115126362652453	0.362676032115236	0.260928002644881	0.145955126610729	-0.115126362580106	0.347852557958982	-0.115126362652453	0.362676032115236	0.649007228617135	Nit1	no	none
ENSMUSG00000014039	-0.485686613172991	-0.759140410228886	-0.27336072812698	0.0573552287316352	-0.503815870916555	-0.777269731738614	-0.273735537786557	0.0914337915504763	-0.273735537786557	0.0914337915504763	0.310303045769656	Prdm15	no	none
ENSMUSG00000014074	0.149061604134119	0.0726704996744026	-0.0764188345275704	0.431228949341657	0.141540986857518	0.0651498804172902	-0.0764188346004604	0.436738558618104	-0.0764188346004604	0.436738558618104	0.70894233086843	Rnf168	no	none
ENSMUSG00000014075	0.19256590126815	0.0586043609437404	-0.133802026441437	0.329621698252552	0.906802674316176	0.772841126460301	-0.133802026784906	0.329864763715206	-0.133802026784906	0.329864763715206	0.620100568123402	Tctex1d2	no	none
ENSMUSG00000014077	-0.0513351833225759	0.0595476382714486	0.110909890094011	0.111233387200467	0.290305799215956	0.401188618433127	0.110909889919532	0.116248063553986	0.110909889919532	0.116248063553986	0.355327590990423	Chp1	no	none
ENSMUSG00000014177	0.00613898273968612	0.212593955339902	0.206484865167079	0.0238619710354337	0.330514159903503	0.536969132147657	0.206484865130437	0.0229695567249545	0.206484865167079	0.0238619710354337	0.141420360340947	Tvp23b	no	none
ENSMUSG00000014195	0.439161983875986	0.461849104602846	0.0226229875183089	0.752045084302334	0.0211325302945001	0.0438196438545697	0.0227198915789989	0.768308084213089	0.0227198915789989	0.768308084213089	0.903904383081262	Dnajc7	no	none
ENSMUSG00000014226	0.0427934401426485	0.0753576122446233	0.0326229045538705	0.703806587571	0.673664624286568	0.706228780743669	0.0326229042753639	0.725843217507169	0.0326229042753639	0.725843217507169	0.883814162661341	Cacybp	no	none
ENSMUSG00000014232	0.131915246450889	-0.221618320061019	-0.353573325244	0.00412874999084409	0.516855219786736	0.163321661181362	-0.353589067831713	0.00289789194517502	-0.353573325244	0.00412874999084409	0.0457928281951532	Cluap1	no	none
ENSMUSG00000014245	-0.571015313131546	-0.10830389704564	0.462664511640241	0.000861443058185199	-0.161913126542075	0.300798288270407	0.462664511470094	0.000764569988511056	0.462664511640241	0.000861443058185199	0.0151472905684028	Pigl	no	none
ENSMUSG00000014294	0.269916401759987	0.119146725870731	-0.150765564401495	0.17737284896169	1.44293189805998	1.29216224040014	-0.150784031405095	0.129897400726057	-0.150765564401495	0.17737284896169	0.455138407639663	Ndufa2	no	none
ENSMUSG00000014303	-0.265365118093686	-0.444877137665287	-0.179574433907716	0.165575915969131	-0.297037531719035	-0.476549540281982	-0.179682542370583	0.199913483291077	-0.179682542370583	0.199913483291077	0.483474406323149	Glis2	no	none
ENSMUSG00000014313	0.133440792032853	-0.112407036195391	-0.245730897259938	0.00697288681602139	1.50098827671987	1.25514043009303	-0.245935504715017	0.0108759237563468	-0.245935504715017	0.0108759237563468	0.0874666920102058	Cox6c	no	none
ENSMUSG00000014349	-0.0684861461419362	-0.146842716164828	-0.078387090529122	0.283614714326685	0.167011639490002	0.0886550601169596	-0.0783870909658176	0.313126260697027	-0.0783870909658176	0.313126260697027	0.605387631834633	Ube2z	no	none
ENSMUSG00000014353	-0.332506838307045	-0.149257169773676	0.183270596432127	0.0348672963677484	-0.638539267237791	-0.455289605865103	0.183270595770413	0.0444945103785579	0.183270595770413	0.0444945103785579	0.20553001979441	Tmem87b	no	none
ENSMUSG00000014355	0.192610798709317	0.0891687108059795	-0.103499700694914	0.305954465054841	-0.63329429379344	-0.73673638381906	-0.103367242212612	0.317908191452333	-0.103367242212612	0.317908191452333	0.60936274031453	Anapc1	no	none
ENSMUSG00000014402	0.0380565062494913	0.0926955732709905	0.0546085500667162	0.467376921510514	0.388535079211548	0.443174144679196	0.0546085500154339	0.469441677287216	0.0546085500154339	0.469441677287216	0.735725908208054	Tsg101	no	none
ENSMUSG00000014418	0.251550980683947	0.130409939881335	-0.121407817215698	0.290447756183767	-0.622616393639999	-0.743757429336486	-0.12117567963132	0.293455907177309	-0.12117567963132	0.293455907177309	0.587668744273924	Hps5	no	none
ENSMUSG00000014426	0.571547705386298	0.546064788864139	-0.025595613101315	0.807952022411318	-0.582372329837949	-0.607855270190836	-0.0254697314945724	0.830165864746687	-0.0254697314945724	0.830165864746687	0.929638697681672	Map3k4	no	none
ENSMUSG00000014444	-0.362021771640401	-0.504160983064089	-0.142038896245975	0.297910475034574	-1.17650727573387	-1.31864654467422	-0.142353144197418	0.370708797451746	-0.142353144197418	0.370708797451746	0.655954399137531	Piezo1	no	none
ENSMUSG00000014470	-0.256214117340002	-0.198131585482801	0.0583107147213591	0.657371420281786	-0.137545860837156	-0.0794633658991678	0.058109378341656	0.692236420364483	0.058109378341656	0.692236420364483	0.866518937211798	Rnf166	no	none
ENSMUSG00000014496	-0.441514178763325	-0.440834716919519	0.000720343819119451	0.990356236341857	-0.27932909512818	-0.278649648165298	0.000720343813166435	0.993388428336367	0.000720343813166435	0.993388428336367	0.996835473126453	Ankrd28	no	none
ENSMUSG00000014498	-0.0549439783850348	-0.502116009156805	-0.447152071204472	7.60383314365755e-05	-1.28391177421068	-1.73108385942242	-0.447064851385701	0.000669252874646079	-0.447064851385701	0.000669252874646079	0.0124626739184555	Ankrd52	no	none
ENSMUSG00000014504	0.211543201672258	0.166435787144649	-0.044996862805888	0.652444110626111	0.797912019869087	0.752804594411219	-0.04513117236894	0.663349984011716	-0.04513117236894	0.663349984011716	0.850447119921248	Srp19	no	none
ENSMUSG00000014547	-0.401303106896103	-0.739509791243592	-0.338640243716426	0.0219203563701999	-0.57912876754851	-0.917335455483955	-0.33852801095775	0.0239377656585364	-0.33852801095775	0.0239377656585364	0.141763448334568	Wdfy2	no	none
ENSMUSG00000014550	-0.0648220683518908	-0.02821667232051	0.0365521025912836	0.686028330036588	-0.108243247567496	-0.071637836812452	0.0366636275636694	0.653086680135208	0.0365521025912836	0.686028330036588	0.863459774916983	Rbsn	no	none
ENSMUSG00000014551	-0.107249433255464	-0.0128434038851106	0.0946565428146919	0.487424327157073	0.57576888687998	0.670174911999462	0.0943670731262077	0.485104442660824	0.0946565428146919	0.487424327157073	0.745841985141955	Mrps25	no	none
ENSMUSG00000014554	0.8027933525097	0.977092028507948	0.174286425954899	0.231052116141743	-0.0284946057862886	0.145804053524199	0.1748061511674	0.268943478417477	0.1748061511674	0.268943478417477	0.563008069016086	Dguok	no	none
ENSMUSG00000014592	0.689837916368942	0.587352435597924	-0.102554222835841	0.295568623797925	0.0469927669671741	-0.0554927054758152	-0.102363954812914	0.282712524787973	-0.102554222835841	0.295568623797925	0.590026526897243	Camta1	no	none
ENSMUSG00000014601	-0.120545810395837	-0.11389363569066	0.00650459828876748	0.937344062574886	-0.364895663915963	-0.35824349214692	0.00668528156370174	0.938596568161397	0.00668528156370174	0.938596568161397	0.973913350719952	Strip1	no	none
ENSMUSG00000014602	0.140345257421078	0.16111704106791	0.0208773425005303	0.84487479243656	4.31479532880981	4.33556698660735	0.0208773413174286	0.881930699550786	0.0208773413174286	0.881930699550786	0.952635385325395	Kif1a	no	none
ENSMUSG00000014606	-0.131480223483356	-0.119194835190594	0.0123247731177025	0.88634867681878	0.428612029350951	0.440897423312374	0.0122545944535521	0.878971025778616	0.0123247731177025	0.88634867681878	0.953890694405936	Slc25a11	no	none
ENSMUSG00000014668	0.0220818501162324	0.0578819328576013	0.0358098422005182	0.737470864982465	-0.393978062193811	-0.358178007559336	0.0358504657896077	0.768570794024467	0.0358504657896077	0.768570794024467	0.903910564624434	Chfr	no	none
ENSMUSG00000014748	-0.262052888892216	-0.268938779741008	-0.00682409443832976	0.941725836929772	0.0197435518971947	0.0128576465831791	-0.00682409448751642	0.94320465066619	-0.00682409448751642	0.94320465066619	0.97688707431235	Tex261	no	none
ENSMUSG00000014763	0.301997571787121	0.327553468968391	0.0255603385943972	0.773741642076443	-0.108242842750036	-0.0826869589061478	0.0255245565920923	0.793742133902619	0.0255245565920923	0.793742133902619	0.914558472769249	Fam120b	no	none
ENSMUSG00000014767	0.462794706026145	0.543134861313252	0.0803091609101733	0.392521169990665	0.0397181618428911	0.120058303456041	0.0805172152019491	0.435046088147185	0.0805172152019491	0.435046088147185	0.707300284740583	Tbp	no	none
ENSMUSG00000014769	0.0776510255132381	-0.0288503117794515	-0.106496333080372	0.167971264812284	1.02471475731172	0.918213406527689	-0.106496333922316	0.195779262102337	-0.106496333922316	0.195779262102337	0.478470102825188	Psmb1	no	none
ENSMUSG00000014771	0.227678208640436	0.18819228840515	-0.0394188940855495	0.712421843417351	0.55732333219358	0.517837410871756	-0.0394188941046746	0.711742449078694	-0.0394188940855495	0.712421843417351	0.877417737953234	Pdcd2	no	none
ENSMUSG00000014776	0.0201891493151461	-0.184024713419283	-0.204049376163981	0.0319256811989767	3.04290617821224	2.83869229160549	-0.20424982002723	0.0394700544368921	-0.20424982002723	0.0394700544368921	0.190790833061088	Nol3	no	none
ENSMUSG00000014778	0.168488773355873	0.0469941181275913	-0.121640370262667	0.505609285409324	-0.915536293947459	-1.03703103357222	-0.12164037253316	0.571681142551365	-0.12164037253316	0.571681142551365	0.797729541237513	Fhod1	no	none
ENSMUSG00000014786	0.00163117381775145	-0.0246586525048934	-0.0265761704707765	0.879718453006451	-1.25503314268013	-1.28132304871922	-0.0261735017394282	0.893034320042066	-0.0261735017394282	0.893034320042066	0.95730292190178	Slc9a5	no	none
ENSMUSG00000014837	-0.217941513822648	-0.251795261110059	-0.0338339504823433	0.758058899154033	-0.34106737550364	-0.374921150121786	-0.0339801117037444	0.777879284314791	-0.0339801117037444	0.777879284314791	0.906911818942957	4931428F04Rik	no	none
ENSMUSG00000014846	-0.695163126785929	-0.712458764817207	-0.0173067940063354	0.820179001842039	0.616381170910191	0.599085538417405	-0.0173067939470675	0.807532851168818	-0.0173067940063354	0.820179001842039	0.925440655739709	Tppp3	no	none
ENSMUSG00000014850	0.616028052877564	0.576752928473303	-0.0391912338004546	0.709869545143702	0.253945006448133	0.214669881162219	-0.0391912338158851	0.715082756339235	-0.0391912338158851	0.715082756339235	0.878555113783554	Msh3	no	none
ENSMUSG00000014856	-0.00916771729559322	-0.0128753570161249	-0.0035262848520381	0.974795124785111	0.542532434941762	0.538824781922492	-0.00374667767790055	0.973659760578701	-0.0035262848520381	0.974795124785111	0.989600401775913	Tmem208	no	none
ENSMUSG00000014859	0.0588486974315392	0.178652128566428	0.119807714874304	0.182370650561227	-0.380995104601149	-0.26119168613849	0.119780871230263	0.220450896393991	0.119780871230263	0.220450896393991	0.512557221217358	E2f4	no	none
ENSMUSG00000014867	-0.300444929924801	-0.15158719464629	0.148793887589979	0.032641930000099	0.0439701533209275	0.192827897499919	0.1487938885718	0.0195786083265889	0.148793887589979	0.032641930000099	0.171056593712876	Surf4	no	none
ENSMUSG00000014873	0.0317648804816843	0.179984693929824	0.148187488977475	0.170738763890798	0.355282560979826	0.503502376772566	0.148187489125434	0.161391056366461	0.148187488977475	0.170738763890798	0.446065871481782	Surf2	no	none
ENSMUSG00000014905	-0.147231785986951	0.120892403057891	0.268065093439614	0.0103373969596803	0.0166436591680287	0.284767848053017	0.268065093422252	0.00999258715287049	0.268065093439614	0.0103373969596803	0.0848945057071219	Dnajb9	no	none
ENSMUSG00000014907	0.284945171516776	0.232983363074635	-0.051983649810447	0.671102007844414	-0.148407087745875	-0.200368926191756	-0.0519836503985791	0.700271696193378	-0.0519836503985791	0.700271696193378	0.871604665147338	Naf1	no	none
ENSMUSG00000014932	-0.106423633993551	-0.179133286885945	-0.0727593847549985	0.458980904786478	0.147284826330595	0.0745751628677085	-0.07275938512606	0.477703236408366	-0.07275938512606	0.477703236408366	0.739563394446218	Yes1	no	none
ENSMUSG00000014956	-0.120561075150372	-0.079659703239772	0.0408720976661819	0.630126511959038	0.322402593420898	0.363303937587855	0.0408720970502115	0.673242998176401	0.0408720970502115	0.673242998176401	0.856932035654976	Ppp1cb	no	none
ENSMUSG00000014959	-0.0891289450627592	-0.175777133999533	-0.0867023871500652	0.276463643525778	0.296362040184224	0.209713841552379	-0.0867023876484417	0.301137400505666	-0.0867023876484417	0.301137400505666	0.595373121117275	Gorasp2	no	none
ENSMUSG00000014980	-0.00310842671614386	0.0685857086459479	0.0716085636840724	0.570964584147281	0.306476167265277	0.378170301634233	0.0716085636574537	0.568151407265926	0.0716085636840724	0.570964584147281	0.797595705552007	Tsen15	no	none
ENSMUSG00000015002	-0.0524724151824786	-0.0202751632782377	0.032249896623177	0.710800874286704	-0.0803011710564091	-0.0481039349588449	0.0322498963449516	0.73517364752149	0.0322498963449516	0.73517364752149	0.888741485230106	Efr3a	no	none
ENSMUSG00000015013	0.0288165626801726	-0.0282134312406309	-0.0568828441312174	0.620184257717243	0.768746308437143	0.711716314053862	-0.0571085697148685	0.613991270160002	-0.0568828441312174	0.620184257717243	0.824674787589978	Trappc2l	no	none
ENSMUSG00000015016	0.24577419052836	-0.0134565749386345	-0.259358166244481	0.032571579599531	0.0126809206516072	-0.246549842217587	-0.259358166008837	0.0324508067194759	-0.259358166244481	0.032571579599531	0.17086536013413	Acsf3	no	none
ENSMUSG00000015023	0.302424143078678	0.235147948811167	-0.0671931956332574	0.453930132366479	0.00197527681525663	-0.0653009261506443	-0.0671931959159834	0.480097035368758	-0.0671931959159834	0.480097035368758	0.740894423087877	Ddx19a	no	none
ENSMUSG00000015027	-0.596384798523281	-0.757698058784287	-0.161378873283772	0.175762310161713	-0.33539987129478	-0.496713148431705	-0.161552982010711	0.195460779315811	-0.161552982010711	0.195460779315811	0.478470102825188	Galns	no	none
ENSMUSG00000015053	0.984087016027173	0.788587774668847	-0.195549422326154	0.0170396227758662	-0.0989130508374107	-0.294412299274456	-0.195378914313418	0.0275088228128898	-0.195378914313418	0.0275088228128898	0.152720873845158	Gata2	no	none
ENSMUSG00000015087	-0.0603034284566027	-0.346231046726176	-0.285800663769308	0.00195196137909097	-0.0869377113509391	-0.372865367668335	-0.285910271503651	0.00767796845271758	-0.285910271503651	0.00767796845271758	0.0694388311767729	Rabl6	no	none
ENSMUSG00000015090	-0.275911418135447	0.154542633077012	0.430339513572857	0.00218849283962276	0.118462475772617	0.548916556902983	0.430367516272139	0.000622181699195217	0.430339513572857	0.00218849283962276	0.0292950374407328	Ptgds	no	none
ENSMUSG00000015092	0.199711042700074	-0.0467875866534403	-0.2464655461947	0.0104584375046989	1.06756733604834	0.821068715853415	-0.246423076179087	0.00603933737416133	-0.2464655461947	0.0104584375046989	0.085402111436024	Edf1	no	none
ENSMUSG00000015094	-0.334292829730134	-0.459379997350709	-0.12508132778527	0.143873639027437	0.190544326854032	0.0654571475663265	-0.125143180971798	0.16306291703311	-0.125143180971798	0.16306291703311	0.434566329312761	Npdc1	no	none
ENSMUSG00000015095	-0.180814685426744	-0.225439970789508	-0.0446725104297621	0.657811647041254	-0.19172501598506	-0.236350317800184	-0.0446725107571966	0.678887936583058	-0.0446725107571966	0.678887936583058	0.859725965361707	Fbxw5	no	none
ENSMUSG00000015120	0.070714748422962	0.0933267654595665	0.0226217932502071	0.738215945363237	0.219933136892322	0.242545150365722	0.0226217931935464	0.745819291973118	0.0226217931935464	0.745819291973118	0.89347823310204	Ube2i	no	none
ENSMUSG00000015126	-0.0407697566278	0.0951276581551446	0.135729212720161	0.209821199455752	0.387310167530722	0.523207592880354	0.135856661918428	0.178759930945224	0.135729212720161	0.209821199455752	0.497468960795609	Tsr3	no	none
ENSMUSG00000015127	0.25890308374955	0.106311707000143	-0.152933732861998	0.159923719967332	-0.673011619602062	-0.825602970137095	-0.152633990151949	0.124344505356636	-0.152933732861998	0.159923719967332	0.431149544646392	Unkl	no	none
ENSMUSG00000015133	1.13134772101907	1.45341698110512	0.3222729455229	0.0232848041133871	0.254776833821671	0.576846074488203	0.322605183787099	0.0412277685373555	0.322605183787099	0.0412277685373555	0.196464526840193	Lrrk1	no	none
ENSMUSG00000015143	0.123261364703792	-0.00397508855861521	-0.127310057611201	0.107814136305465	-0.537313241785373	-0.66454972385105	-0.12721032884922	0.166128294490792	-0.12721032884922	0.166128294490792	0.439395407834268	Actn1	no	none
ENSMUSG00000015149	-0.232196578221627	-0.327775139383745	-0.0955467141539861	0.309963487342992	0.384707142181258	0.289128582040389	-0.0955467141025101	0.300467286382656	-0.0955467141539861	0.309963487342992	0.602670290455176	Sirt2	no	none
ENSMUSG00000015165	0.0787747184331427	0.013292208217521	-0.065484984607029	0.451732064996054	-0.206336485640899	-0.271819009194867	-0.0654849850752517	0.481763785564301	-0.0654849850752517	0.481763785564301	0.74186168383644	Hnrnpl	no	none
ENSMUSG00000015176	0.083306472628212	0.309544750127347	0.226232367636893	0.00279645758285159	-0.17571157792137	0.0505266913829831	0.226293550921902	0.00534842832868814	0.226293550921902	0.00534842832868814	0.0542529518808537	Nolc1	no	none
ENSMUSG00000015189	0.0614477245705832	0.0763790999085835	0.0148415243672013	0.88698040437568	-0.122407352891717	-0.107475984043159	0.0148415243237177	0.890884918102057	0.0148415243237177	0.890884918102057	0.956161619067841	Casd1	no	none
ENSMUSG00000015214	0.395902846143741	0.543155366032141	0.147377363730793	0.262835935994527	-0.335170706767706	-0.187918216264824	0.147306147170252	0.31971742182754	0.147306147170252	0.31971742182754	0.610578607096568	Mtmr1	no	none
ENSMUSG00000015217	0.411951767266489	0.431164756291324	0.019122167036585	0.879375575400577	0.314679192289868	0.333892196643733	0.0193556395987908	0.865913173231448	0.019122167036585	0.879375575400577	0.950984429713707	Hmgb3	no	none
ENSMUSG00000015222	0.118957873204297	0.000806071583512363	-0.11820469099954	0.216969366305988	0.0306492223127172	-0.0875025931174105	-0.118204691770178	0.246633240396487	-0.118204691770178	0.246633240396487	0.542417538560876	Map2	no	none
ENSMUSG00000015243	-0.252433031942204	-0.28219172338949	-0.0297192451378681	0.810757747539478	-0.969483352878787	-0.999242109207305	-0.0297154384852978	0.834612891893717	-0.0297154384852978	0.834612891893717	0.931315413806886	Abca1	no	none
ENSMUSG00000015247	-0.44057751322495	-0.447965317743051	-0.00728510826573636	0.94469174379666	0.492039812560723	0.484652001874388	-0.00750586914324791	0.943233963655741	-0.00728510826573636	0.94469174379666	0.977703446623297	Nipsnap3b	no	none
ENSMUSG00000015289	-0.0430823306492176	0.00986973194954551	0.0530702153858755	0.681176817459834	0.753490385627868	0.806442463777772	0.0529890637944174	0.652022389897683	0.0530702153858755	0.681176817459834	0.861327689629429	Lage3	no	none
ENSMUSG00000015290	0.0837457217210449	-0.0850182414369978	-0.168739945637208	0.0391195649731081	0.631402415698616	0.462638456181172	-0.168756957433708	0.0324272113677143	-0.168739945637208	0.0391195649731081	0.189885763451199	Ubl4a	no	none
ENSMUSG00000015291	0.947330998875361	1.3547839259348	0.407553699563023	2.26016535922191e-07	-0.425993727433844	-0.0185408262244705	0.407536559219172	2.20951639167374e-05	0.407536559219172	2.20951639167374e-05	0.000892025957646521	Gdi1	yes	moreloc
ENSMUSG00000015305	0.0994693088474345	-0.0357364911119085	-0.135221938011447	0.207648001088207	-0.905619443521875	-1.04082526116663	-0.135221939035535	0.249019015015357	-0.135221939035535	0.249019015015357	0.544722349057217	Sash1	no	none
ENSMUSG00000015335	-0.476261915801251	-0.111055508168358	0.365349964416814	0.00346236039362778	0.156404919224847	0.521611324828308	0.365053413871173	0.00312293457701128	0.365349964416814	0.00346236039362778	0.040634422619634	Zdhhc12	no	none
ENSMUSG00000015341	0.172805605748228	0.254414243573609	0.0815661755520862	0.321458995777658	0.348303475403942	0.429912114436006	0.0815661756106161	0.314821282956664	0.0815661755520862	0.321458995777658	0.612268405669841	Golga7	no	none
ENSMUSG00000015357	0.376253005948392	0.326964809281721	-0.0492643379407942	0.627457515430332	0.258731808169474	0.209443613348024	-0.0492643379003798	0.626716429083085	-0.0492643379407942	0.627457515430332	0.828815475675577	Clpx	no	none
ENSMUSG00000015363	-0.193951455976034	-0.248794184519207	-0.0547807723920182	0.485178748981746	0.157274279663331	0.102431544195977	-0.0547807726212316	0.501099457702856	-0.0547807726212316	0.501099457702856	0.755767607082326	Trabd	no	none
ENSMUSG00000015377	0.191213793583643	0.204625662772743	0.0133482763697987	0.919838183238339	-1.25662905587314	-1.24321729283278	0.0133482759982413	0.945545915998273	0.0133482759982413	0.945545915998273	0.977703446623297	Dennd6b	no	none
ENSMUSG00000015461	-0.208243605735066	-0.230729599046832	-0.0224493534677956	0.816067374716706	-0.252254447977234	-0.274740465405539	-0.022449353711397	0.831588465167901	-0.022449353711397	0.831588465167901	0.930012959440439	Atf6b	no	none
ENSMUSG00000015474	-0.366139900315096	-0.522602223768212	-0.156471141309462	0.197575278925094	-0.0128252287394492	-0.169287559343968	-0.156582718650202	0.203574420235054	-0.156582718650202	0.203574420235054	0.488278665264354	Ppt2	no	none
ENSMUSG00000015478	-0.335414840886862	-0.265143876881485	0.0703854384280094	0.477028140010159	0.589292281459176	0.659563234131522	0.0701583882764031	0.492212314645631	0.0701583882764031	0.492212314645631	0.750587050273122	Rnf5	no	none
ENSMUSG00000015484	-0.268615663136337	-0.257616743670741	0.0110068922610578	0.873502171154041	-0.125241730435761	-0.114242815222241	0.0110068922278882	0.878019001706928	0.0110068922278882	0.878019001706928	0.950790626030786	Fam163a	no	none
ENSMUSG00000015488	0.972613767674333	0.774849574041488	-0.197835329507661	0.0724720551347391	0.256397890429137	0.0586336769471342	-0.197709627608741	0.106088007956006	-0.197709627608741	0.106088007956006	0.338066524840938	Cacfd1	no	none
ENSMUSG00000015501	-0.0176549314349283	-0.0322244414449883	-0.0146176205281192	0.885470457762944	-1.13836916767255	-1.15293868717099	-0.0146176205907489	0.891711656469551	-0.0146176205907489	0.891711656469551	0.956434192215427	Hivep2	no	none
ENSMUSG00000015522	-0.493822357480425	-0.170608749556375	0.323191331995435	0.00104068737671194	-0.426524318521916	-0.103310695867096	0.323185431911255	0.000370433791454624	0.323191331995435	0.00104068737671194	0.0175353216914083	Arnt	no	none
ENSMUSG00000015536	-0.115775855015295	-0.0606687715086539	0.0552556491108238	0.595172886089598	0.748511757833484	0.803618835924698	0.0550301157169973	0.597468619385071	0.0550301157169973	0.597468619385071	0.812811804212632	Mocs2	no	none
ENSMUSG00000015542	0.166276429474054	-0.338444006038292	-0.504379708641091	0.00130451044074383	0.658405036277853	0.153684597517226	-0.504931107078265	0.00328864063640297	-0.504931107078265	0.00328864063640297	0.0392343379943442	Nat9	no	none
ENSMUSG00000015568	-0.871675853253092	-1.12070552921079	-0.248900563234683	0.0937664532996678	0.571756487323936	0.322726794209621	-0.249550435474727	0.0911688871967661	-0.248900563234683	0.0937664532996678	0.314622610755834	Lpl	no	none
ENSMUSG00000015575	-0.0132696570087327	0.133763972340106	0.147015740589896	0.10924695377099	0.682412718739722	0.829446336486654	0.147015739713865	0.126510616651972	0.147015739713865	0.126510616651972	0.372764720145458	Atp6v0e	no	none
ENSMUSG00000015579	-0.381576615493483	-0.0709434136988994	0.310568451173449	0.0328526850585018	0.52116129643797	0.831794495343741	0.310472240474843	0.0270376234045232	0.310568451173449	0.0328526850585018	0.171601425150205	Nkx2-5	no	none
ENSMUSG00000015597	-0.0234991605326732	-0.122302118359941	-0.0988584130278753	0.389907722086966	-0.945010020949062	-1.04381299005054	-0.0988584135127148	0.415685180034254	-0.0988584135127148	0.415685180034254	0.69416123793609	Zfp318	no	none
ENSMUSG00000015599	0.361934690246502	-0.0702418711966046	-0.432246616050563	0.000386286734752082	-0.901867757210964	-1.33404436970555	-0.43212838011849	0.00221508160965019	-0.43212838011849	0.00221508160965019	0.0295334460848076	Ttbk1	no	none
ENSMUSG00000015605	0.137899441473723	-0.0608632354138097	-0.198788024793112	0.0339522515937678	-0.0283964624032802	-0.227159143418275	-0.198788025166272	0.0391023784626712	-0.198788025166272	0.0391023784626712	0.189885763451199	Srf	no	none
ENSMUSG00000015647	0.0386168937719392	-0.0893880685064983	-0.127806448628077	0.734556491820732	-1.15288803759274	-1.2808937784145	-0.12842251803065	0.767783650676312	-0.12842251803065	0.767783650676312	0.903596127131066	Lama5	no	none
ENSMUSG00000015656	-0.010795412740664	0.0680735610516345	0.0788315994630758	0.305479469937599	0.382271072644354	0.461140054341217	0.0789141075814546	0.279183554623161	0.0788315994630758	0.305479469937599	0.600014125727024	Hspa8	no	none
ENSMUSG00000015668	-0.168061538906739	-0.173790595638791	-0.00541085338745639	0.968577809854659	0.792661097386599	0.786932032983373	-0.00571145636800297	0.966393372055653	-0.00541085338745639	0.968577809854659	0.987283748373478	Pdzd11	no	none
ENSMUSG00000015671	-0.202423745844913	-0.15909131796887	0.0433226443195189	0.622899860078683	0.693887659614511	0.737220077742223	0.0433226440904103	0.635980388290259	0.0433226440904103	0.635980388290259	0.834063157356236	Psma2	no	none
ENSMUSG00000015672	-0.262216552702951	-0.292996113322329	-0.0306139349557513	0.835027337132383	0.812150074067561	0.781370441145604	-0.0309170439602	0.833733283138415	-0.0306139349557513	0.835027337132383	0.931571892746451	Mrpl32	no	none
ENSMUSG00000015697	0.182514005895363	0.369958440260327	0.187521673332218	0.0163428764050049	-0.480367244884466	-0.292922820479548	0.187434752696653	0.0279479380095999	0.187434752696653	0.0279479380095999	0.154563582647064	Setdb1	no	none
ENSMUSG00000015711	-0.399674396353352	-0.34067438595876	0.058893289626248	0.541474052520993	0.0488175383619877	0.107817541220655	0.0588932894106989	0.553175487586183	0.0588932894106989	0.553175487586183	0.788791245330682	Prune1	no	none
ENSMUSG00000015714	-0.498143279944491	-0.425372958830851	0.072772786247068	0.361488384811052	-0.238410111454589	-0.16563978870992	0.0727727863180249	0.353664865301741	0.072772786247068	0.361488384811052	0.647701450008512	Cers2	no	none
ENSMUSG00000015733	-0.0749823934565966	0.0253962607744121	0.100332373837013	0.205432754834883	0.497283148549246	0.597661793997023	0.100332373318751	0.226807082317723	0.100332373318751	0.226807082317723	0.520146303529375	Capza2	no	none
ENSMUSG00000015745	-0.0724854771227517	-0.116192893812941	-0.0437566702924879	0.690698217255811	-0.0105074009830687	-0.0542148279750961	-0.0437566704933938	0.701417832273948	-0.0437566704933938	0.701417832273948	0.871722532248615	Plekho1	no	none
ENSMUSG00000015747	-0.261516965127946	-0.053255511944525	0.208557850241947	0.137872174092946	0.153905503057754	0.362166901829382	0.208265598024749	0.195132351606261	0.208265598024749	0.195132351606261	0.478375230692735	Vps45	no	none
ENSMUSG00000015748	0.465441170575153	0.532167933606573	0.0666484316762914	0.480950794985919	-0.196415986323995	-0.129689243135601	0.0668751264367013	0.533083942614431	0.0668751264367013	0.533083942614431	0.774109729366076	Prpf3	no	none
ENSMUSG00000015749	0.394640324517439	0.546081359647052	0.151514801018813	0.0662385884978717	0.317016291259187	0.468457324718951	0.151514800874357	0.0701048659795919	0.151514800874357	0.0701048659795919	0.265504094683685	Anp32e	no	none
ENSMUSG00000015750	-0.265388199671129	-0.411791628223667	-0.146399353762659	0.147031830004707	0.102643413070128	-0.0437600440247222	-0.146430218744593	0.189592782215227	-0.146430218744593	0.189592782215227	0.471328281048876	Aph1a	no	none
ENSMUSG00000015755	-0.0514954732727555	-0.004400676513685	0.0470352844231121	0.504662322251271	-0.526862193983952	-0.479767395467681	0.0470352844802269	0.5020092241374	0.0470352844231121	0.504662322251271	0.758082574562	Tab2	no	none
ENSMUSG00000015757	0.434742697734967	0.612817372241291	0.178044525158085	0.045334761826064	-0.174556747385401	0.00351792479435676	0.178242352198616	0.0520342918206259	0.178242352198616	0.0520342918206259	0.224796061922258	Ppil4	no	none
ENSMUSG00000015759	-0.183609093033319	-0.0742167744417978	0.109277449848026	0.239180242862014	0.373415077122894	0.482807408682182	0.109419122510598	0.194307998739028	0.109277449848026	0.239180242862014	0.533019693355335	Cnih1	no	none
ENSMUSG00000015776	-0.100791868493123	0.022252814903088	0.123133681588158	0.214432525872455	0.0518528640746617	0.174897536185465	0.123133680989972	0.23926552004816	0.123133680989972	0.23926552004816	0.53308782745606	Med22	no	none
ENSMUSG00000015790	-0.0236545478201735	0.100596088982181	0.12412739674492	0.258233734121666	0.32615273736002	0.450403387122617	0.124281091120224	0.222098620397738	0.12412739674492	0.258233734121666	0.553130958932507	Surf1	no	none
ENSMUSG00000015804	0.116678858016245	-0.0801201039238429	-0.196796874462728	0.0742321314593405	0.878051541656275	0.681252568869171	-0.196796875353357	0.0811632789015849	-0.196796875353357	0.0811632789015849	0.290695874362561	Med28	no	none
ENSMUSG00000015806	-0.0855059036258605	-0.0632463312957092	0.0222470800036321	0.806903112076295	0.698372371783863	0.720631943239825	0.0222337901507778	0.804559022378846	0.0222470800036321	0.806903112076295	0.920301825354303	Qdpr	no	none
ENSMUSG00000015837	0.314950106152149	0.455568106623569	0.140644892738726	0.0356793769464781	0.191304863215958	0.331922862470465	0.140644892611059	0.0380793537648162	0.140644892611059	0.0380793537648162	0.187663533959126	Sqstm1	no	none
ENSMUSG00000015839	-0.287030772980105	0.0405837375484144	0.327685403161708	0.000195058994329153	-0.00627261185589234	0.321341881500044	0.327528112026383	0.000699543645113591	0.327528112026383	0.000699543645113591	0.0127676202714855	Nfe2l2	no	none
ENSMUSG00000015846	0.177563233851513	-0.283802374831194	-0.46152938656726	0.00203054811325996	-0.00532301916686883	-0.466688652988372	-0.461378207682278	0.00376158280356558	-0.461378207682278	0.00376158280356558	0.0428023170646984	Rxra	no	none
ENSMUSG00000015869	0.229462920747594	-0.0567696174556261	-0.286259730214503	0.0020753278359177	0.0256183551151201	-0.260614202296492	-0.286193986756752	0.0051391185572472	-0.286193986756752	0.0051391185572472	0.0528198814646598	Prpsap1	no	none
ENSMUSG00000015882	-0.325679429249089	-0.213941066333693	0.111783535503285	0.351233925678283	-0.34969094137066	-0.237952596502644	0.111734793287891	0.381586739422993	0.111734793287891	0.381586739422993	0.665046989124307	Lcorl	no	none
ENSMUSG00000015889	-0.0318383002120864	0.042310076607441	0.0742236980918625	0.404299541477613	-0.0743438749424566	-0.000195507372279435	0.0742236977255516	0.430551135382824	0.0742236977255516	0.430551135382824	0.703954676445445	Lta4h	no	none
ENSMUSG00000015932	-0.101776095855095	0.0898317044433662	0.191542028054711	0.0272760926193718	0.505555546447964	0.697163353787734	0.191542028807502	0.0192441591059495	0.191542028054711	0.0272760926193718	0.151846443909167	Dstn	no	none
ENSMUSG00000015937	-0.0735501998073275	-0.230205307370275	-0.156709306525267	0.052538331690626	-0.213925200227005	-0.37058031945731	-0.15674374942529	0.0715026989562059	-0.15674374942529	0.0715026989562059	0.268381086115651	Macroh2a1	no	none
ENSMUSG00000015943	-0.153339304173582	0.0625483903643377	0.216251709304298	0.194233998847945	0.588337116552942	0.804224806969944	0.215905692603615	0.188076341250774	0.216251709304298	0.194233998847945	0.476867854627173	Bola1	no	none
ENSMUSG00000015944	-0.180714942126215	-0.556792517403108	-0.376085171092302	1.1271979514831e-05	-0.661843275376731	-1.03792085484201	-0.376063812112811	2.06702730267776e-05	-0.376063812112811	2.06702730267776e-05	0.000844635893357354	Castor2	yes	lessloc
ENSMUSG00000015957	0.0967419461465503	0.154730021877937	0.0580143200192627	0.601256403336706	-0.233010866687857	-0.175022813419529	0.0580143194890814	0.634575797302418	0.0580143194890814	0.634575797302418	0.833303867053514	Wnt11	no	none
ENSMUSG00000015961	-0.175123452922104	-0.0195216920169826	0.155681468314879	0.0597175517098155	0.202283294775104	0.357885050499266	0.155681467902434	0.0667590262606058	0.155681467902434	0.0667590262606058	0.258954209088507	Adss	no	none
ENSMUSG00000015971	0.183968606130872	0.293263147595103	0.109240555866845	0.277412895530143	-0.305440445360551	-0.196145905963557	0.109272384379202	0.287727724513128	0.109272384379202	0.287727724513128	0.580705258409297	Actr8	no	none
ENSMUSG00000015980	0.303020171931425	0.677654744713592	0.374644344022698	0.00711545093212307	-0.0462311381767385	0.328403417094804	0.374959395030171	0.0113509002385957	0.374959395030171	0.0113509002385957	0.0895736013355327	Lrrc27	no	none
ENSMUSG00000015981	-0.438527602138761	-0.587828227750738	-0.149430462835205	0.174655798817227	0.111908869797194	-0.0373917516660418	-0.149430462571319	0.161258901837963	-0.149430462835205	0.174655798817227	0.451190421669382	Stk32c	no	none
ENSMUSG00000015994	0.266731955919368	0.299790891495848	0.0329983606764442	0.683417473679264	0.27933160511297	0.312390527489138	0.0329983604388149	0.709579815091787	0.0329983604388149	0.709579815091787	0.876097981294807	Fnta	no	none
ENSMUSG00000016018	0.124911874049881	0.248717859478484	0.123745420558858	0.102043761387396	0.010254356371069	0.134060333203692	0.123781647301312	0.12692740454737	0.123781647301312	0.12692740454737	0.373492214022333	Mtrex	no	none
ENSMUSG00000016181	0.292573939409698	0.0978216708350779	-0.194693995622131	0.0710538539728811	-0.491339404133187	-0.686091691974982	-0.194712832284766	0.0970865166300242	-0.194712832284766	0.0970865166300242	0.320331550293179	Utp25	no	none
ENSMUSG00000016200	-0.0891811998604981	0.312926778855926	0.402090499101544	3.88077209640495e-08	-0.800106784327104	-0.397998810066156	0.402063487580356	1.90574705656696e-07	0.402063487580356	1.90574705656696e-07	1.40399306875404e-05	Syt14	yes	moreloc
ENSMUSG00000016239	0.290001692189435	0.230815182220217	-0.0596490780402408	0.697007935817321	-0.0182966956428062	-0.0774832003024558	-0.0590482043603673	0.699793300289117	-0.0590482043603673	0.699793300289117	0.871116647732864	Lonrf3	no	none
ENSMUSG00000016252	0.125549822999165	-0.0926814470249991	-0.218192619551567	0.015063731492228	1.55037224608766	1.33214098954032	-0.218209571742855	0.00606289812668437	-0.218192619551567	0.015063731492228	0.1061879725029	Atp5e	no	none
ENSMUSG00000016253	0.570128599668154	0.922593134745177	0.352434430797618	0.000117748286649138	-0.352308777837284	0.000155735906419344	0.352530602408246	0.000924766114606247	0.352530602408246	0.000924766114606247	0.0159823820432038	Nelfcd	no	none
ENSMUSG00000016256	-0.434954453565004	-0.312632943034856	0.122297056953336	0.134623656743881	-0.0846484505406551	0.037673058643257	0.122297056857744	0.134974644975617	0.122297056857744	0.134974644975617	0.389673653243393	Ctsz	no	none
ENSMUSG00000016257	-0.00643990257401793	-0.0438272825539752	-0.037336165880131	0.643739310520901	0.530811250203097	0.493423870304651	-0.0373361658782724	0.639589891281847	-0.037336165880131	0.643739310520901	0.838031840718103	Prelid3b	no	none
ENSMUSG00000016262	0.460391969873242	0.432942239439175	-0.0274144874052515	0.761765585456886	-0.110849739270928	-0.138299476069437	-0.0274144875007277	0.773144192046382	-0.0274144875007277	0.773144192046382	0.905822545179074	Sertad4	no	none
ENSMUSG00000016308	-0.300348815275073	-0.465054176909368	-0.164557603331037	0.234638589087412	0.409886776806571	0.245181385413928	-0.164897640655622	0.25895272585668	-0.164897640655622	0.25895272585668	0.553370472527156	Ube2a	no	none
ENSMUSG00000016319	0.211719861293234	0.279070914352227	0.0673581491503228	0.378948236864716	0.703813790919406	0.7711648372944	0.0673677190454543	0.396966129003301	0.0673677190454543	0.396966129003301	0.677588219183209	Slc25a5	no	none
ENSMUSG00000016344	-0.14884393145975	-0.155069707879443	-0.00617804997897298	0.945121157988443	0.873662244178577	0.867436482395906	-0.0063224224084802	0.941325904079772	-0.00617804997897298	0.945121157988443	0.977703446623297	Ppdpf	no	none
ENSMUSG00000016346	-0.365914469692187	-1.05583236225629	-0.690032942736966	7.93859805591193e-11	-0.785023779417007	-1.47494169198327	-0.689892394969064	8.54656141471195e-10	-0.689892394969064	8.54656141471195e-10	1.12026551115179e-07	Kcnq2	yes	lessloc
ENSMUSG00000016349	0.050235432229456	-0.164746351143894	-0.214915334684873	0.0093969536632246	0.632403945652848	0.417422121900882	-0.215020062600595	0.0264819040745749	-0.215020062600595	0.0264819040745749	0.149462870207163	Eef1a2	no	none
ENSMUSG00000016382	-0.14775063824737	-0.0707532821055941	0.0769326271662609	0.556565515300747	0.884609551248437	0.961606937032065	0.0769702086603527	0.491477605156821	0.0769326271662609	0.556565515300747	0.790406042764941	Pls3	no	none
ENSMUSG00000016386	0.0332482762940185	-0.161517070452168	-0.194908065183621	0.0280653676076646	0.110789493374415	-0.0839758493057507	-0.194708568302414	0.0242539529836121	-0.194908065183621	0.0280653676076646	0.154974390737535	Mpped2	no	none
ENSMUSG00000016409	-0.26844070102366	-0.250753207209739	0.017521483349465	0.871696405094374	-0.0403643422145962	-0.0226768356963898	0.0175556368703955	0.859931416908118	0.017521483349465	0.871696405094374	0.948177304740407	Nkap	no	none
ENSMUSG00000016427	0.268763792946105	0.0434028439776366	-0.225278497271222	0.0503397620928078	1.46595796834388	1.24059702297051	-0.225338565681754	0.0398267603030965	-0.225278497271222	0.0503397620928078	0.220616247851806	Ndufa1	no	none
ENSMUSG00000016477	0.0501915780071833	0.104353101732698	0.0541052870981221	0.585009618300498	-0.502685761655052	-0.448524245917947	0.0541052869063812	0.604656038549371	0.0541052869063812	0.604656038549371	0.816718541935959	E2f3	no	none
ENSMUSG00000016481	0.0764920446224133	0.352673792173641	0.276356099762695	0.00409332144911766	0.105223105054041	0.381404834945721	0.276121875070429	0.0090538909701366	0.276121875070429	0.0090538909701366	0.0777048652734598	Cr1l	no	none
ENSMUSG00000016487	0.26580475511612	0.287807059063668	0.0220614374774344	0.783066990342615	-0.0862048244407049	-0.0642025265660352	0.022061437394835	0.793861763591735	0.022061437394835	0.793861763591735	0.914558472769249	Ppfibp1	no	none
ENSMUSG00000016495	-0.116231437736521	-0.145079180404264	-0.0290798463142417	0.839300197567351	0.185757976475692	0.156910235245349	-0.0287769312348118	0.838307795847798	-0.0290798463142417	0.839300197567351	0.933420666892259	Plgrkt	no	none
ENSMUSG00000016496	-0.132015330472131	0.215817610074215	0.347444043172396	0.0393832202629561	-0.352194625181669	-0.00436169601990758	0.347838864945646	0.0459560952350433	0.347838864945646	0.0459560952350433	0.209028782878455	Cd274	no	none
ENSMUSG00000016503	-0.0410838828919792	-0.224665558444038	-0.183657584672395	0.0550058473022965	0.492149602898011	0.308567928435282	-0.183657584580774	0.0504305482824305	-0.183657584672395	0.0550058473022965	0.232484931667537	Gtf3a	no	none
ENSMUSG00000016510	-0.053036588785718	-0.173341566950189	-0.120328597960172	0.394817883131929	0.435387842969946	0.315082880622034	-0.120249504286206	0.36828090155576	-0.120328597960172	0.394817883131929	0.675291797059915	Mtif3	no	none
ENSMUSG00000016520	0.150081831016183	0.161727172526156	0.0115584209349253	0.945318202338511	-0.0847949813147902	-0.0731496589030613	0.0118172822276992	0.947203114457982	0.0118172822276992	0.947203114457982	0.977917229278134	Lnx2	no	none
ENSMUSG00000016526	0.152178165187052	0.225557721049044	0.0735252903152362	0.563822174453668	0.197105011705009	0.270484551774451	0.0735252898808977	0.585920223154707	0.0735252898808977	0.585920223154707	0.806748233696098	Dyrk3	no	none
ENSMUSG00000016528	0.0426310929693681	-0.0102464537246455	-0.0529479171390232	0.620473761303048	0.0561095672062288	0.00323200517540732	-0.0529479174994743	0.64157820089503	-0.0529479174994743	0.64157820089503	0.837269590598503	Mapkapk2	no	none
ENSMUSG00000016534	-0.232678913363375	-0.061666449276139	0.17110099198197	0.0940073336583265	-0.0215502000703237	0.149462257871055	0.170967094927066	0.101204124541404	0.170967094927066	0.101204124541404	0.327121054104695	Lamp2	no	none
ENSMUSG00000016541	0.0738189401618452	0.0292559289571152	-0.0444969904441501	0.514585163687977	0.423133874955238	0.378570863332932	-0.0444969904570127	0.513193521922133	-0.0444969904441501	0.514585163687977	0.764792822427147	Atxn10	no	none
ENSMUSG00000016552	-0.221451600741861	-0.228171087329659	-0.00691614643379523	0.959464740030025	-0.660310123985438	-0.667029646308636	-0.00691614651599481	0.960702530147306	-0.00691614651599481	0.960702530147306	0.983704031325633	Foxred2	no	none
ENSMUSG00000016554	0.12770105013885	0.0774856374131882	-0.0501824715274606	0.463763447714077	0.228178547782443	0.177963123931776	-0.0501824719124243	0.498042637342165	-0.0501824719124243	0.498042637342165	0.753408923665239	Eif3d	no	none
ENSMUSG00000016559	0.209977491933151	0.384442299481366	0.174468147491091	0.00918077171852443	0.47103767798255	0.645502473411818	0.174468146148178	0.0177670412967806	0.174468146148178	0.0177670412967806	0.118277281570883	H3f3b	no	none
ENSMUSG00000016619	0.0913792730222548	0.0638701040303167	-0.0275076557215359	0.726119305856435	0.0493724832902123	0.0218633034527483	-0.0274153792354855	0.74350459141406	-0.0274153792354855	0.74350459141406	0.892506165692449	Nup50	no	none
ENSMUSG00000016624	0.238781306231671	0.0869573820749905	-0.151943019802502	0.158696844259354	-0.709208154783982	-0.861032093974827	-0.151707814859295	0.193948418258175	-0.151707814859295	0.193948418258175	0.476514456056416	Phf21b	no	none
ENSMUSG00000016637	-0.0755709752312917	-0.536093877834631	-0.460582572697908	6.1177461558471e-05	0.619644905078669	0.159122005534835	-0.460582572168254	3.69107520978935e-05	-0.460582572697908	6.1177461558471e-05	0.00205137581232441	Ift27	yes	lessloc
ENSMUSG00000016664	-0.156902988017883	-0.264550988443311	-0.107656832913667	0.119581101068098	-0.20983171616695	-0.317479723750673	-0.10765683342482	0.140486525947024	-0.10765683342482	0.140486525947024	0.398855276057191	Pacsin2	no	none
ENSMUSG00000016757	0.0764134915489252	-0.00676526228519944	-0.0831573461740232	0.301407817940675	0.0176988909356808	-0.065479869492494	-0.0832448256934947	0.323213548534735	-0.0832448256934947	0.323213548534735	0.613208822384942	Ttll12	no	none
ENSMUSG00000016831	0.222610925399297	0.102278564600418	-0.120205236813063	0.283118432971405	-0.023888842546387	-0.144221232324665	-0.120231878180242	0.331704775282175	-0.120231878180242	0.331704775282175	0.621507536241646	Tox4	no	none
ENSMUSG00000016833	-0.0516194957647775	-0.0988885405988215	-0.0471261016082067	0.702294663648941	0.871058353219264	0.823789320452248	-0.0472370160340068	0.681172891717237	-0.0471261016082067	0.702294663648941	0.872293876471667	Mrps18c	no	none
ENSMUSG00000016921	0.0576225977753617	0.0240476215914383	-0.0335565950117039	0.610457933933424	-0.102265829970247	-0.135840808359644	-0.0335490093952514	0.618150082463659	-0.0335490093952514	0.618150082463659	0.824172890661256	Srsf6	no	none
ENSMUSG00000016933	-0.137041415353018	-0.177101268821795	-0.040117316537273	0.662931826591215	-0.789111542465456	-0.829171416390092	-0.0401173169832554	0.690466915607497	-0.0401173169832554	0.690466915607497	0.865636308618753	Plcg1	no	none
ENSMUSG00000016940	0.00768108608228957	0.208924479880668	0.201096223963011	0.0984141429849296	0.252488177330849	0.453731578253407	0.201356374868893	0.0854798535862386	0.201096223963011	0.0984141429849296	0.32135035430181	Kctd2	no	none
ENSMUSG00000016946	-0.290332864535994	-0.160958890832037	0.129280984336599	0.150550880071046	0.171737839809319	0.301111812221032	0.12928098425001	0.148901796812643	0.129280984336599	0.150550880071046	0.417281709314512	Kctd5	no	none
ENSMUSG00000016984	0.319744556963255	0.299389896368116	-0.0203330124502442	0.857844154979019	0.22024157029518	0.199886905935641	-0.0203330124818684	0.8617165799405	-0.0203330124818684	0.8617165799405	0.942881466009571	Etaa1	no	none
ENSMUSG00000016995	0.785935684629401	0.53476081019193	-0.25127065792484	0.0921083969823101	-0.769605939418758	-1.02078086054809	-0.250736561021622	0.153724517204879	-0.250736561021622	0.153724517204879	0.421385538334831	Matn4	no	none
ENSMUSG00000017057	-0.864547658437365	-0.747370231457509	0.116905844096154	0.428851982534183	0.101289423257872	0.218466860256717	0.116990514275081	0.404756155438753	0.116905844096154	0.428851982534183	0.703347913506257	Il13ra1	no	none
ENSMUSG00000017119	0.330760762357841	0.284323111941231	-0.0464341851602644	0.520777413003322	-0.155742458558547	-0.202180114280722	-0.0464341853098963	0.540075814317551	-0.0464341853098963	0.540075814317551	0.778934723336245	Nbr1	no	none
ENSMUSG00000017132	-0.619286847755333	-0.35638634332776	0.262854565243526	0.0241862612010011	-0.268623911041524	-0.00572341336390351	0.262854564577239	0.0265100825827846	0.262854564577239	0.0265100825827846	0.149462870207163	Cyth1	no	none
ENSMUSG00000017144	0.139984288236133	0.281097748338776	0.141187564841411	0.298737756579725	0.166416157072411	0.307529604952698	0.141364241578771	0.317933636232668	0.141364241578771	0.317933636232668	0.60936274031453	Rnd3	no	none
ENSMUSG00000017146	1.17196812190447	0.975921100507434	-0.195895615865674	0.26718990683697	0.296236199771845	0.100189093375103	-0.195555350693158	0.332394574540431	-0.195555350693158	0.332394574540431	0.62207647706964	Brca1	no	none
ENSMUSG00000017167	-0.271301966778129	-0.428723524920113	-0.157808691006461	0.197463252911209	-1.0272435299513	-1.18466509318017	-0.15746451771214	0.214125398063678	-0.15746451771214	0.214125398063678	0.50297643445029	Cntnap1	no	none
ENSMUSG00000017176	-0.228398091256703	-0.328848884063877	-0.100466816174044	0.422198438143456	0.224961541863141	0.124510722529747	-0.100466817160918	0.45107792158562	-0.100466817160918	0.45107792158562	0.720140693224243	Nt5c3b	no	none
ENSMUSG00000017188	-0.254244109021507	-0.271331495502983	-0.0172745042011979	0.875396910101	0.73029332800555	0.713205973774229	-0.0171469572066869	0.857677981076512	-0.0172745042011979	0.875396910101	0.950171390985794	Coa3	no	none
ENSMUSG00000017210	-0.050714969759308	-0.103722514744735	-0.0529728919498189	0.566472716411913	-0.380954563600219	-0.433962116081494	-0.0530013161325777	0.582963962250044	-0.0530013161325777	0.582963962250044	0.805146178872854	Med24	no	none
ENSMUSG00000017221	-0.156720237517978	-0.31742628852348	-0.160768539310733	0.042665845057219	0.011241894078175	-0.149464172839735	-0.160793976884957	0.0633881857200993	-0.160793976884957	0.0633881857200993	0.250010534768645	Psmd3	no	none
ENSMUSG00000017264	0.0373142795327777	0.117973119304279	0.0806883330595034	0.300064674467793	-0.309249019300969	-0.228590192310983	0.0806883325111214	0.346761374230242	0.0806883325111214	0.346761374230242	0.635760681218135	Exosc10	no	none
ENSMUSG00000017286	0.0927925362162933	-0.214953618813003	-0.307670310233123	0.0226436708020918	0.797045818033121	0.489299644843108	-0.307697640909902	0.0270759659627184	-0.307697640909902	0.0270759659627184	0.151232830360663	Glod4	no	none
ENSMUSG00000017288	-0.080458934614602	-0.109228137059467	-0.0288114038150986	0.774063385395252	0.124007663890747	0.0952384535588948	-0.0287539982131022	0.779870858367989	-0.0287539982131022	0.779870858367989	0.907765721774664	Vps53	no	none
ENSMUSG00000017291	-0.115763864431326	-0.250340710415206	-0.134660014481926	0.106624459431238	-0.472214144008293	-0.606790970045676	-0.134616623362837	0.0708396288940007	-0.134660014481926	0.106624459431238	0.338521758112451	Taok1	no	none
ENSMUSG00000017299	-0.0796026023388894	-0.256307813932933	-0.176766139795416	0.0848237739774774	-0.0999714645475326	-0.276676685377409	-0.176844552885031	0.0979463636020794	-0.176844552885031	0.0979463636020794	0.321277951159036	Dnttip1	no	none
ENSMUSG00000017307	0.112411637237783	-0.00308147412909348	-0.115319706023436	0.48579382592573	0.00544184770074417	-0.110051297066926	-0.115563393141589	0.515984106385229	-0.115563393141589	0.515984106385229	0.765258075121684	Acot8	no	none
ENSMUSG00000017314	0.299157584146718	-0.0670253482982525	-0.366121527735974	0.000253637880888169	-0.162979369009348	-0.529162335792794	-0.366230932453243	0.00143744986660352	-0.366230932453243	0.00143744986660352	0.0218496709392008	Mpp2	no	none
ENSMUSG00000017376	-0.00732387020437228	-0.0394450409646678	-0.0321457594348917	0.759864381083946	-0.0788630479666111	-0.110984235675905	-0.0321457596789818	0.773621010043064	-0.0321457596789818	0.773621010043064	0.905822545179074	Nlk	no	none
ENSMUSG00000017386	-0.49891929043027	-0.636001948564574	-0.137069528679665	0.0810127147539966	0.309369709587376	0.172287047969883	-0.137069528954516	0.0824678159645463	-0.137069528954516	0.0824678159645463	0.293257319816673	Traf4	no	none
ENSMUSG00000017390	-0.634721173871249	-0.669041298259954	-0.0343241550276656	0.642269905429003	0.459093206794303	0.42477307423302	-0.0343241551993069	0.651975105594404	-0.0343241551993069	0.651975105594404	0.844288522038019	Aldoc	no	none
ENSMUSG00000017400	-0.391407355654653	-0.490275662758872	-0.0988637853751622	0.493625309611713	-0.223770828623016	-0.322639179002555	-0.0989759481061967	0.52968280802981	-0.0989759481061967	0.52968280802981	0.771552688908194	Stac2	no	none
ENSMUSG00000017404	0.16068800684588	-0.0846772468615308	-0.245303013855533	0.000946825102600727	1.54116456135626	1.29579929142926	-0.245348496595775	0.00198322466132161	-0.245348496595775	0.00198322466132161	0.0274954484982404	Rpl19	no	none
ENSMUSG00000017405	-0.838249104186282	-0.728172364233193	0.109884144807162	0.522319333622112	-0.591839962684451	-0.481763268431831	0.109493096748748	0.553891637106532	0.109493096748748	0.553891637106532	0.788828600721917	Nek8	no	none
ENSMUSG00000017418	-0.0827147708244895	0.0924069026753778	0.175013281600248	0.057170711570987	-0.459034200006805	-0.283912515806437	0.17521081447002	0.0436054740430287	0.175013281600248	0.057170711570987	0.237120081474138	Arl5b	no	none
ENSMUSG00000017421	0.261483245168927	0.310953318818538	0.0494318726987216	0.489786824183922	0.13379135149501	0.183261417538922	0.049489050886406	0.518153600948002	0.049489050886406	0.518153600948002	0.765586926419	Zfp207	no	none
ENSMUSG00000017428	0.0223278402680311	-0.0198419710184296	-0.0422079849485569	0.591299819477864	0.135145126212893	0.0929753232524067	-0.042207984734558	0.568597452901441	-0.0422079849485569	0.591299819477864	0.809767853187256	Psmd11	no	none
ENSMUSG00000017466	-0.484645524596601	-0.370242324955418	0.114492760614604	0.20525942980567	0.0683350224636148	0.182738209174151	0.114301300376657	0.231098113670388	0.114301300376657	0.231098113670388	0.524111603488947	Timp2	no	none
ENSMUSG00000017478	0.173576567860086	0.0299012793626788	-0.143640608390165	0.125027918982968	-0.576174012716564	-0.71984932106283	-0.143640609720172	0.165276074965606	-0.143640609720172	0.165276074965606	0.437919332473702	Zc3h18	no	none
ENSMUSG00000017485	0.171855883604473	-0.00744586109869998	-0.179374471036175	0.0578665601694679	-0.151464857435485	-0.330766630163421	-0.179374473342844	0.0908279209854927	-0.179374473342844	0.0908279209854927	0.309182531705423	Top2b	no	none
ENSMUSG00000017493	-0.521486739650359	-0.749473105034499	-0.227972697033106	0.00345801483912356	0.193153307657229	-0.0348330648853147	-0.227972697925848	0.0044329880669092	-0.227972697925848	0.0044329880669092	0.0481098371605533	Igfbp4	no	none
ENSMUSG00000017548	0.0132886566099537	-0.14781206827317	-0.161099989432585	0.229532025867637	-0.0227628320642939	-0.183863576520209	-0.161232261193371	0.255848191000749	-0.161232261193371	0.255848191000749	0.551297137440341	Suz12	no	none
ENSMUSG00000017550	0.877971882376287	0.718253571118549	-0.159897736323274	0.282242277033463	-0.285199663775637	-0.444917987676293	-0.159266575210412	0.321397520548462	-0.159266575210412	0.321397520548462	0.612268405669841	Atad5	no	none
ENSMUSG00000017561	0.0548019658079141	0.357102595692764	0.302147425163642	0.00989704792809776	-0.164858084606337	0.13744254988894	0.302417682768298	0.00865408516059563	0.302147425163642	0.00989704792809776	0.0824862962331054	Crlf3	no	none
ENSMUSG00000017615	0.295550729262046	0.17521650133477	-0.120263388871004	0.0981889308445625	0.155320417693728	0.0349861858604919	-0.120263389144058	0.110144700109262	-0.120263389144058	0.110144700109262	0.343857240396777	Tnfaip1	no	none
ENSMUSG00000017631	-0.408293403392713	-0.662358504994618	-0.254113264394595	0.00456785741248095	-0.551391179078072	-0.805456291229774	-0.254113265699736	0.00707855126356101	-0.254113265699736	0.00707855126356101	0.0656652738080159	Abr	no	none
ENSMUSG00000017639	0.0962629577679958	-0.294392418170811	-0.391061476587395	0.013887148703063	-0.488537803028451	-0.879193221099575	-0.390724237852949	0.0258324801870993	-0.390724237852949	0.0258324801870993	0.147698233684285	Rab11fip4	no	none
ENSMUSG00000017664	-0.0574407516872865	-0.0227459139995842	0.0346412341075701	0.727628633594441	-0.0127942610933956	0.0219005588381804	0.0346412338323226	0.750044279048997	0.0346412338323226	0.750044279048997	0.895881290939825	Slc35c2	no	none
ENSMUSG00000017667	0.050724533173615	0.142288095544077	0.0915227409983419	0.238651849318813	-0.44243700651657	-0.35087344410941	0.0915227410003274	0.243258967466343	0.0915227410003274	0.243258967466343	0.538778309992934	Zfp334	no	none
ENSMUSG00000017670	0.762597498042221	0.703644551924967	-0.0589645683504954	0.573568660186153	-0.504596987046195	-0.563549936659904	-0.058738650555012	0.59306913661684	-0.058738650555012	0.59306913661684	0.810674208375415	Elmo2	no	none
ENSMUSG00000017677	-0.531943994512459	-0.164708690161554	0.367319563278642	1.11671730450359e-05	-0.343904345200805	0.0233309393735064	0.367166373844273	7.57842082524125e-05	0.367166373844273	7.57842082524125e-05	0.00239777433821818	Wsb1	yes	moreloc
ENSMUSG00000017679	-0.076542963743689	0.180586794421184	0.257166936464255	0.00544488623066981	-0.640112011330967	-0.382982266722794	0.25711278918979	0.0110013310523615	0.25711278918979	0.0110013310523615	0.0878298070068012	Ttpal	no	none
ENSMUSG00000017686	-0.0132693221002816	-0.0133515967477117	-0.000180026230087726	0.997733806139761	0.0528620871421182	0.052779813600954	0	0.998421258386135	0	0.998421258386135	0.999144273510478	Rhot1	no	none
ENSMUSG00000017707	0.240544092988206	0.464598645160871	0.224016300636867	0.00934228418749784	-0.0769802500975826	0.147074280422362	0.224085245053063	0.021394733596977	0.224085245053063	0.021394733596977	0.132476715456619	Serinc3	no	none
ENSMUSG00000017715	0.0653062152575394	-0.120801501463189	-0.186056372330167	0.0647992664284043	0.235352783896822	0.0492450552896155	-0.186135016332995	0.0787145319540872	-0.186135016332995	0.0787145319540872	0.284800047708613	Pgs1	no	none
ENSMUSG00000017721	-0.634962747163584	-0.788576383660749	-0.15348752830631	0.163440376359054	-0.305297393033854	-0.458911088004448	-0.153667010880447	0.230220285518084	-0.153667010880447	0.230220285518084	0.523540533948052	Pigt	no	none
ENSMUSG00000017724	-0.310015488751412	-0.427363142193743	-0.11730657538765	0.142999790757692	-0.0772438220442001	-0.194591483186199	-0.11730657591359	0.16000332705002	-0.11730657591359	0.16000332705002	0.431218579416782	Etv4	no	none
ENSMUSG00000017734	-0.127934729167347	-0.131079412519127	-0.00294249552789894	0.993214997632877	0.406234791860422	0.403090041384359	-0.00336285208558951	0.987159440453259	-0.00294249552789894	0.993214997632877	0.996835473126453	Dbndd2	no	none
ENSMUSG00000017740	-0.266504339743004	-0.24271417524583	0.0237098700068832	0.875666556289597	-1.28213269326241	-1.25834259739036	0.0237098695813649	0.899353061130047	0.0237098695813649	0.899353061130047	0.960140728367417	Slc12a5	no	none
ENSMUSG00000017747	-0.355418912576894	-0.490987652937207	-0.135710114826417	0.18482721898906	0.104087313830243	-0.0314814113379079	-0.135622176265804	0.150079160230404	-0.135710114826417	0.18482721898906	0.466138273579123	Ghdc	no	none
ENSMUSG00000017756	0.425701693101934	-0.208760529744235	-0.6350040507363	8.25188793371766e-05	-1.13609563929032	-1.7705578968359	-0.634385884768806	0.000378376412796544	-0.634385884768806	0.000378376412796544	0.00805686315264878	Slc12a7	yes	lessloc
ENSMUSG00000017760	-0.284390632289318	-0.118914983313847	0.165441612470249	0.0377139120668855	-0.234349474366413	-0.0688738280354515	0.165441612222433	0.0410384315699803	0.165441612222433	0.0410384315699803	0.195932303612021	Ctsa	no	none
ENSMUSG00000017764	-0.0570012494296356	0.0249267563747601	0.0818069848755216	0.507208557946636	-0.176949054294786	-0.0950210653685599	0.0820752039815407	0.533862002423024	0.0820752039815407	0.533862002423024	0.774399136311523	Zswim1	no	none
ENSMUSG00000017765	0.0684363043181765	-0.107571564617967	-0.176079909113122	0.0548899309575667	-0.756067234791382	-0.932075116165617	-0.176079910221467	0.0748048227578449	-0.176079910221467	0.0748048227578449	0.276255058944357	Slc12a4	no	none
ENSMUSG00000017774	-0.233589474645963	-0.0317807086998245	0.201772113550831	0.06352605509287	-0.642999946308184	-0.441191193269128	0.201772112466527	0.0810044957903624	0.201772112466527	0.0810044957903624	0.290333230117943	Myo1c	no	none
ENSMUSG00000017776	-0.159725073773881	-0.118196561339832	0.0416227066516747	0.609468416500682	0.187229494910118	0.228757991961991	0.0414385350371709	0.64097220033357	0.0414385350371709	0.64097220033357	0.837246462513788	Crk	no	none
ENSMUSG00000017778	-0.0338166305640516	-0.193422281084123	-0.159612193721543	0.0678872746318087	1.49895281934971	1.33934715678168	-0.15952785371841	0.0762096149572147	-0.15952785371841	0.0762096149572147	0.278588788034469	Cox7c	no	none
ENSMUSG00000017781	0.103776883438013	-0.0396964641394422	-0.143502206726297	0.0454997045007066	0.410022290042341	0.26654893351121	-0.143502207463258	0.0592985841197425	-0.143502207463258	0.0592985841197425	0.241694700905765	Pitpna	no	none
ENSMUSG00000017801	-0.17537671487014	-0.299010322819626	-0.123629670910004	0.248620751900166	0.343713290562267	0.220079661922867	-0.123629672010817	0.279092683172811	-0.123629672010817	0.279092683172811	0.571799884301952	Mlx	no	none
ENSMUSG00000017802	-0.196859347435277	-0.161048486558176	0.0357765514291766	0.694071006638317	-0.407211777263777	-0.371400940678407	0.03577655104047	0.730877101268107	0.03577655104047	0.730877101268107	0.886291498452939	Retreg3	no	none
ENSMUSG00000017831	0.172636827472205	0.235646951861794	0.0630343871530807	0.421943717440002	0.355333123134411	0.418343250881943	0.0630343872803595	0.407308795460174	0.0630343871530807	0.421943717440002	0.697800743916424	Rab5a	no	none
ENSMUSG00000017837	0.00110631071343464	-0.0614547591410393	-0.0625883107781882	0.501768025840771	0.46308892406717	0.400527859022538	-0.0625883106165613	0.485566821420074	-0.0625883107781882	0.501768025840771	0.75620057654032	Nkiras2	no	none
ENSMUSG00000017843	0.378865619091485	0.395749322969933	0.0168500011495911	0.875791012078692	0.38795643510973	0.404840129420943	0.016850001076873	0.881716544559266	0.016850001076873	0.881716544559266	0.952597418565262	Ppp2r5c	no	none
ENSMUSG00000017858	0.264839619466819	0.0611272352540955	-0.203855195700809	0.0753630775733238	0.187965349792595	-0.01574702249957	-0.203614799413088	0.0634212281619458	-0.203855195700809	0.0753630775733238	0.277248429101117	Ift52	no	none
ENSMUSG00000017929	-0.382430062334074	-0.554677034887159	-0.172412759884792	0.341219153941213	-0.904758129578813	-1.07700492759582	-0.172450995936251	0.224660145188822	-0.172412759884792	0.341219153941213	0.630196497805923	B4galt5	no	none
ENSMUSG00000017943	0.0597876491062619	0.117476797645281	0.0577799105106146	0.532072703722074	0.524100059764548	0.581789194387385	0.057621057875227	0.558285429312058	0.057621057875227	0.558285429312058	0.791400960399803	Gdap1l1	no	none
ENSMUSG00000017969	-0.267960693941826	-0.207313379163231	0.0605673847471002	0.712302711413933	0.281936084333438	0.342583410540686	0.0606541056780225	0.697265883884604	0.0605673847471002	0.712302711413933	0.877417737953234	Ptgis	no	none
ENSMUSG00000017999	0.113312548829303	0.201357027816718	0.0879559129465389	0.2511817230679	-0.0627851937136539	0.0252592911141751	0.0881247345814709	0.229063922916369	0.0879559129465389	0.2511817230679	0.54697116610789	Ddx27	no	none
ENSMUSG00000018001	0.284545373278562	0.173745830784649	-0.110837457210368	0.220121190130215	-0.282613125120796	-0.393412641753648	-0.110870895767386	0.165054321608636	-0.110837457210368	0.220121190130215	0.512026543439563	Cyth3	no	none
ENSMUSG00000018040	-0.0744507709277304	0.0253287316038911	0.0997483987227824	0.274908251084385	0.119315636265152	0.219095111629912	0.0998204112719578	0.337758650418281	0.0998204112719578	0.337758650418281	0.626985437506061	Rrp7a	no	none
ENSMUSG00000018042	-0.181200085958773	-0.589219343692506	-0.407869498195541	6.62768485867349e-06	3.82369240146795	3.41567308240333	-0.408082778440988	9.64606454523606e-05	-0.408082778440988	9.64606454523606e-05	0.00294642734448485	Cyb5r3	yes	lessloc
ENSMUSG00000018068	-0.0157647518343905	0.0451242499466946	0.0609404521860055	0.599206816254237	-0.477584538035778	-0.416695587578676	0.0609430289476309	0.661917187209746	0.0609430289476309	0.661917187209746	0.850073822433894	Ints2	no	none
ENSMUSG00000018076	0.680190854430784	0.0672471321037028	-0.613090971317139	4.70370182256812e-05	-1.01573301094579	-1.6286767831563	-0.612801344328662	0.000329524209166111	-0.612801344328662	0.000329524209166111	0.00726176384959292	Med13l	yes	lessloc
ENSMUSG00000018102	1.21891182909576	1.14956488590418	-0.0694451405392902	0.597118283411009	0.85931334588265	0.7899664174222	-0.0688760383581155	0.580570849579485	-0.0694451405392902	0.597118283411009	0.812554244905934	H2bc4	no	none
ENSMUSG00000018143	-0.0577589556039586	-0.588142815017583	-0.530293574855611	3.15183335441899e-06	1.13866945013956	0.608285594017413	-0.530566639908523	1.13197355673682e-06	-0.530293574855611	3.15183335441899e-06	0.000170114727519523	Mafk	yes	lessloc
ENSMUSG00000018160	-0.0845705968394409	0.0300235118243224	0.114583866765533	0.325483236271196	-0.460880999547001	-0.346286899111184	0.114583866358209	0.342210262378195	0.114583866358209	0.342210262378195	0.631084995100151	Med1	no	none
ENSMUSG00000018166	0.727846095265887	0.548414253536407	-0.179385179092245	0.075417238153676	-0.29458559182162	-0.474017448514838	-0.179427104705139	0.107520666637901	-0.179427104705139	0.107520666637901	0.340083387143948	Erbb3	no	none
ENSMUSG00000018167	-0.275351627943357	-0.118279832471444	0.157238297189577	0.295412594496007	-0.342955930522719	-0.185884229860979	0.157061303217983	0.386919855755141	0.157061303217983	0.386919855755141	0.66821490925757	Stard3	no	none
ENSMUSG00000018171	-0.381052021855471	0.139551388910888	0.520775570377719	3.63585385290045e-06	-0.141079217167426	0.379524125006383	0.520722676320485	0.000200564123426723	0.520722676320485	0.000200564123426723	0.00506073424436479	Vmp1	yes	moreloc
ENSMUSG00000018189	-0.084967642968728	0.261773632899474	0.346648351280861	0.000356907482535139	0.242494106403567	0.58923538381202	0.34688304910588	0.000271216878614305	0.346648351280861	0.000356907482535139	0.00770626957022711	Uchl5	yes	moreloc
ENSMUSG00000018196	0.189640836797057	0.166189618831576	-0.0233485726459022	0.830359560396092	0.556685197390097	0.533233978692948	-0.0233485726535854	0.829590508696715	-0.0233485726459022	0.830359560396092	0.929638697681672	Glrx2	no	none
ENSMUSG00000018199	-0.0975616202773442	-0.0595323606500312	0.0380503024439087	0.701671868263306	-0.420220908758103	-0.382191674579946	0.0380503020112297	0.736223268993135	0.0380503020112297	0.736223268993135	0.888830673316857	Ro60	no	none
ENSMUSG00000018209	0.238987614522936	0.424407294943439	0.185354096050762	0.0145427350407549	-0.0996724751480004	0.0857471968341793	0.185523656284577	0.0234618040920132	0.185523656284577	0.0234618040920132	0.139870046485936	Stk4	no	none
ENSMUSG00000018217	0.260222145139521	0.756053296195739	0.495719517464784	4.47989797413419e-08	-0.106064227328262	0.389766923809419	0.495949123558095	5.6742189423339e-08	0.495949123558095	5.6742189423339e-08	4.86486022762395e-06	Pmp22	yes	moreloc
ENSMUSG00000018239	0.345021139788705	0.303851278823224	-0.0412416496067255	0.709152821476077	0.540760612734892	0.499590761024179	-0.0410175100373098	0.697535743885791	-0.0412416496067255	0.709152821476077	0.875961256536292	Zcchc10	no	none
ENSMUSG00000018286	0.0430275563158548	0.0448497588064746	0.00192237888087687	0.980894601533963	0.747116736475576	0.748938935301125	0.00176218063677178	0.981608005111659	0.00176218063677178	0.981608005111659	0.991456372021137	Psmb6	no	none
ENSMUSG00000018287	0.546515535052501	0.879310736693325	0.332962627238857	0.000175797496086165	0.40998511400814	0.74278030142756	0.332923165561307	0.000691575858484957	0.332923165561307	0.000691575858484957	0.0127186819453303	Spag7	no	none
ENSMUSG00000018293	-0.462570587486134	-0.590278170452342	-0.127690359417145	0.0986209188147047	0.588323311537044	0.460615722320792	-0.127690359879069	0.104424209825125	-0.127690359879069	0.104424209825125	0.334058177421549	Pfn1	no	none
ENSMUSG00000018322	0.0945913320555134	0.119005062563243	0.0244495889476983	0.778997318751588	0.106818056632268	0.131231775284317	0.0244495887888163	0.795033910503305	0.0244495887888163	0.795033910503305	0.915184008481704	Tomm34	no	none
ENSMUSG00000018326	-0.00725498974417741	-0.13229688520747	-0.125065942022192	0.0723018130135423	0.393375245110841	0.268333348131188	-0.125065942146546	0.0734399806546885	-0.125065942146546	0.0734399806546885	0.272811823609779	Ywhab	no	none
ENSMUSG00000018334	0.494206152200021	0.602952666086357	0.108674020488089	0.513091728783368	-1.05651831393286	-0.947771863958475	0.109303585927911	0.587221436126533	0.109303585927911	0.587221436126533	0.807309295438437	Ksr1	no	none
ENSMUSG00000018340	-0.665150332377182	-0.901385654664275	-0.236284338950122	0.000419075207195481	0.0710721963117204	-0.165163137556308	-0.236296011811724	0.000944774028907646	-0.236296011811724	0.000944774028907646	0.0161620411419744	Anxa6	no	none
ENSMUSG00000018347	0.00448854755666564	0.151618805612005	0.146986167422703	0.247155494291512	0.0412504930359854	0.18838074241185	0.147260907457292	0.261359659591675	0.147260907457292	0.261359659591675	0.555672422817944	Zkscan6	no	none
ENSMUSG00000018362	0.213146712881041	0.451701372269172	0.238909455904079	0.208063794629535	-0.213732382975336	0.0248222813225475	0.238851376225342	0.30844482593742	0.238851376225342	0.30844482593742	0.601687983801001	Kpna2	no	none
ENSMUSG00000018363	0.13723395073491	0.0761372368358747	-0.0611344725187364	0.464028097940108	-0.240726943821708	-0.301823666701764	-0.0610500775182177	0.491484630395624	-0.0610500775182177	0.491484630395624	0.750065323426255	Smurf2	no	none
ENSMUSG00000018372	0.223993415202558	0.34561964883506	0.121443404828787	0.425028412502865	-0.225062100555756	-0.103435753791599	0.121915878514096	0.454000319301409	0.121915878514096	0.454000319301409	0.722489871149547	Cep95	no	none
ENSMUSG00000018377	0.140163001657364	0.0875924306134854	-0.0526132253063735	0.413417502135942	-0.251984903039095	-0.304555479209772	-0.0525883136887474	0.438131906065506	-0.0525883136887474	0.438131906065506	0.710236618987277	Vezf1	no	none
ENSMUSG00000018378	0.193742289873906	-0.0834786028915875	-0.277128979992916	0.00188785205316867	-0.533384923022933	-0.810605845294815	-0.277228744076631	0.00750588087074149	-0.277228744076631	0.00750588087074149	0.0683109608912478	Cuedc1	no	none
ENSMUSG00000018379	0.194748573527356	0.358024213172624	0.163295653796531	0.0294879007195299	0.135434715871844	0.298710357681159	0.163222299234816	0.0269745309112899	0.163295653796531	0.0294879007195299	0.160274228781285	Srsf1	no	none
ENSMUSG00000018395	-0.221977175117427	-0.373932656191341	-0.151909731182227	0.0312278863697048	0.192426700993323	0.040471211002304	-0.151909731955417	0.0416476224746708	-0.151909731955417	0.0416476224746708	0.198000974965419	Kif3a	no	none
ENSMUSG00000018398	-0.253490691158873	-0.385852093185692	-0.132365647679617	0.105284257685725	-0.231001935448085	-0.363363346432406	-0.132365648364039	0.122922740175615	-0.132365648364039	0.122922740175615	0.365976170086278	Septin8	no	none
ENSMUSG00000018401	0.198144263291995	0.0862468954897969	-0.111969284782742	0.188127997576156	-0.401634891980544	-0.513532273678593	-0.111857182547591	0.230361984668909	-0.111857182547591	0.230361984668909	0.523540533948052	Mtmr4	no	none
ENSMUSG00000018405	0.218215756045868	0.458504872267556	0.240129436455673	0.132654389811715	0.104129116601487	0.344418246505196	0.240453498788734	0.1167155976692	0.240129436455673	0.132654389811715	0.384846437588284	Mrm1	no	none
ENSMUSG00000018411	-0.548662985404451	-0.862626806446389	-0.313921458796758	0.000288787933558474	-0.601116004414232	-0.915079849814613	-0.313955026544611	0.000983927601937279	-0.313955026544611	0.000983927601937279	0.0166903887165596	Mapt	no	none
ENSMUSG00000018412	-0.0176531257465012	0.0657751780807453	0.083338034842933	0.30356798501152	-0.670195804595239	-0.586767484957949	0.0835063952935389	0.251916341326849	0.083338034842933	0.30356798501152	0.597603212935688	Kansl1	no	none
ENSMUSG00000018415	0.468141969809986	0.334969194967811	-0.133258213778076	0.250897163392565	0.0831434863084179	-0.0500292945046487	-0.133118826308227	0.269235052597745	-0.133118826308227	0.269235052597745	0.563008069016086	Gid4	no	none
ENSMUSG00000018417	-0.182896514467579	-0.278771826881227	-0.0957910808853923	0.338755423234643	-0.324168723168493	-0.420044058307792	-0.0959771867274954	0.381944911319267	-0.0959771867274954	0.381944911319267	0.665108693917419	Myo1b	no	none
ENSMUSG00000018425	0.0719982255995474	-0.0265921054296042	-0.0985280920088917	0.171884311533521	0.107420996889087	0.00883066173678006	-0.0985280922480586	0.185792674634453	-0.0985280922480586	0.185792674634453	0.467333819200576	Dhx40	no	none
ENSMUSG00000018427	0.147098894985451	-0.0174804855991919	-0.16450892403719	0.1756456308364	-0.325295387511249	-0.489874800174682	-0.164508925946069	0.226325821763734	-0.164508925946069	0.226325821763734	0.519514787141543	Ypel2	no	none
ENSMUSG00000018428	-0.0650854242709843	-0.0397267161186787	0.0253750235456716	0.775007755079727	-0.730404523192403	-0.705045825982803	0.0253750233935528	0.791537510255145	0.0253750233935528	0.791537510255145	0.914071863959403	Akap1	no	none
ENSMUSG00000018433	0.101044780182563	0.350632362310801	0.249534318260925	0.000935662052471199	-0.00205800305966476	0.247529580080777	0.249534318397485	0.000855120216426059	0.249534318260925	0.000935662052471199	0.0160989933052479	Nol11	no	none
ENSMUSG00000018442	-0.193765144917003	-0.223746853168559	-0.0301077638377798	0.789297078052102	0.221865421373026	0.191883714994836	-0.0301077638124868	0.786223740402983	-0.0301077638377798	0.789297078052102	0.913679941367114	Derl2	no	none
ENSMUSG00000018446	0.186733946556137	0.0128643701467268	-0.17391530121179	0.0582124119828839	0.555313538566118	0.381443956916147	-0.17391530167353	0.0629255415149496	-0.17391530167353	0.0629255415149496	0.248737269049982	C1qbp	no	none
ENSMUSG00000018449	-0.361865186027777	0.241461520790592	0.603658080907209	0.000503739046882236	-0.20934598683141	0.393980702308752	0.603658078368364	0.000776123942816749	0.603658078368364	0.000776123942816749	0.0137912305543124	Rpain	no	none
ENSMUSG00000018451	-0.0915981466906052	-0.000287326486151159	0.0910657797707612	0.619398333737624	0.23178105121763	0.323091871502456	0.0914549497716706	0.613934087943979	0.0910657797707612	0.619398333737624	0.824674787589978	6330403K07Rik	no	none
ENSMUSG00000018474	-0.0868820173514054	-0.370901042828297	-0.283931958062584	0.00661744985242624	-0.325326882451553	-0.609345972165591	-0.283951777132028	0.0223886103147825	-0.283951777132028	0.0223886103147825	0.136136464742851	Chd3	no	none
ENSMUSG00000018476	-0.0379557780874773	-0.465804008660993	-0.427829641191173	8.35256700042221e-05	-1.16016614894904	-1.58801442492207	-0.427896233778099	0.000656022622227139	-0.427896233778099	0.000656022622227139	0.0123002108525933	Kdm6b	no	none
ENSMUSG00000018481	0.0423125481342323	0.179872502817706	0.137471607109413	0.0545387681974438	-0.391456126816464	-0.253896173352449	0.137628511165466	0.0593844402986503	0.137628511165466	0.0593844402986503	0.241694700905765	Appbp2	no	none
ENSMUSG00000018501	0.0727161106433667	-0.0303111948135786	-0.103058643831774	0.272683434330381	-0.566490940058697	-0.669518275195654	-0.10305864528624	0.330453043917264	-0.10305864528624	0.330453043917264	0.620744941793587	Ncor1	no	none
ENSMUSG00000018507	-0.160242042458861	-0.0937369069560472	0.0664542282467249	0.482407377926045	-0.26771942411483	-0.201214299084902	0.0665481198379474	0.506996654122005	0.0665481198379474	0.506996654122005	0.75910357959552	Trpv2	no	none
ENSMUSG00000018509	0.315636282934689	0.175125352362599	-0.140570479529299	0.303355766530053	0.422558394556896	0.282047479442821	-0.140328191673008	0.278880554059105	-0.140570479529299	0.303355766530053	0.597301941394425	Cenpv	no	none
ENSMUSG00000018537	-0.430682789840726	-0.578811801124267	-0.148315940050707	0.220676865894043	-0.104495034606814	-0.252624052614856	-0.148181759212229	0.218604247203785	-0.148315940050707	0.220676865894043	0.51284632914312	Pcgf2	no	none
ENSMUSG00000018541	-0.0958274830050539	-0.0629617616441933	0.0327324113550453	0.728625733676915	-0.044132227201279	-0.0112665011343041	0.0328115776543643	0.719327839036231	0.0327324113550453	0.728625733676915	0.885471315450149	Cwc25	no	none
ENSMUSG00000018547	-0.523532812288971	-0.826779320124561	-0.30331847827772	0.000510994194206883	-0.458690529787549	-0.761937066459696	-0.303367905670289	0.00211686416595813	-0.303367905670289	0.00211686416595813	0.0286017537175574	Pip4k2b	no	none
ENSMUSG00000018548	0.530736288107676	0.47932594140306	-0.0513639981823318	0.494684482135898	0.0741769393074685	0.0227665873101392	-0.0513639983469516	0.517363819320325	-0.0513639983469516	0.517363819320325	0.76526385159881	Trim37	no	none
ENSMUSG00000018559	0.0205214894692247	-0.0688558299618729	-0.0894342927009211	0.348643743983096	0.190642611038613	0.101265287554458	-0.0894342928744093	0.356521783560821	-0.0894342928744093	0.356521783560821	0.643463977179613	Ctdnep1	no	none
ENSMUSG00000018565	0.71984520187748	0.841565167606371	0.121737775354568	0.150454560291022	0.437390523424232	0.559110490437558	0.121737775445387	0.148708349368266	0.121737775354568	0.150454560291022	0.417281709314512	Elp5	no	none
ENSMUSG00000018567	-0.0835916887587174	-0.181193947221833	-0.0976218920508343	0.211147975692744	1.2233735646698	1.12577130182759	-0.0976218923026573	0.211699426637036	-0.0976218923026573	0.211699426637036	0.499356562562608	Gabarap	no	none
ENSMUSG00000018572	-0.0547350234402063	-0.0644577706988141	-0.00977348018321478	0.906264401683849	-0.0128662045333827	-0.0225889497018878	-0.00965930240125112	0.906103867832543	-0.00977348018321478	0.906264401683849	0.963910582571849	Phf23	no	none
ENSMUSG00000018574	0.2358207680489	0.137156150766745	-0.0987022844925425	0.242328904416172	0.387981800353537	0.289317177986156	-0.0987404344065445	0.256335677095389	-0.0987404344065445	0.256335677095389	0.551758581557638	Acadvl	no	none
ENSMUSG00000018583	0.466079975104345	0.393448136931431	-0.0726080104229669	0.278032725524415	-0.0583207799565113	-0.130952611323044	-0.0726745450255315	0.253488576462156	-0.0726080104229669	0.278032725524415	0.570897604869429	G3bp1	no	none
ENSMUSG00000018585	0.126841836370672	0.0578343884783839	-0.0688630650559205	0.61504733679773	1.1335606379067	1.06455320271259	-0.0688672785558637	0.591569309623265	-0.0688630650559205	0.61504733679773	0.822971955224074	Atox1	no	none
ENSMUSG00000018593	-1.89399122351826	-1.86883643855984	0.0251144307765623	0.80412037320823	0.0490808735093986	0.0742356591747377	0.0250071212757427	0.796391035860956	0.0251144307765623	0.80412037320823	0.918825488241206	Sparc	no	none
ENSMUSG00000018599	-0.660273940032047	-0.672839758609868	-0.012654041842211	0.925706357548297	-0.124710367766667	-0.13727619542798	-0.0129553285918029	0.925111672081937	-0.012654041842211	0.925706357548297	0.969581708455488	Mief2	no	none
ENSMUSG00000018651	0.0369103451605785	0.322880935456866	0.285815852392764	0.0146911865348217	-0.578066683932373	-0.292096106233721	0.286028287078644	0.0223904222206611	0.286028287078644	0.0223904222206611	0.136136464742851	Tada2a	no	none
ENSMUSG00000018661	-0.074289977965273	0.0633803308958589	0.137588350764217	0.0942402451843466	-0.35911007376545	-0.221439772206136	0.137588350245736	0.113101854214174	0.137588350245736	0.113101854214174	0.349481071463694	Cog1	no	none
ENSMUSG00000018666	8.16012554591653e-05	0.0839693223154811	0.0840297953388108	0.349830400269847	0.341611308075318	0.425499014390449	0.083989073471847	0.386650893086325	0.083989073471847	0.386650893086325	0.66813903285863	Cbx1	no	none
ENSMUSG00000018669	-0.236581400386346	-0.237488351849874	-0.0008804508256679	0.993576227053613	-0.0671546346694126	-0.0680616004907922	-0.00088045083141175	0.991978127460938	-0.0008804508256679	0.993576227053613	0.996835473126453	Cdk5rap3	no	none
ENSMUSG00000018672	0.165475071812776	0.268521739198264	0.103031452502448	0.487403448589081	0.418406841671203	0.52145350781021	0.103341788161245	0.48451472515789	0.103031452502448	0.487403448589081	0.745841985141955	Copz2	no	none
ENSMUSG00000018677	0.185859130328315	-0.0102099485225886	-0.196016884571348	0.00807493261707039	0.628428438053041	0.43235936578965	-0.196016883762321	0.00478258363852159	-0.196016884571348	0.00807493261707039	0.0719967269470772	Slc25a39	no	none
ENSMUSG00000018678	-0.0149509554206563	-0.164220987915319	-0.149402164120599	0.200296867180513	-0.235531002407387	-0.384801049616605	-0.14930029359282	0.227755291292246	-0.14930029359282	0.227755291292246	0.521018620809756	Sp2	no	none
ENSMUSG00000018697	0.213995569117977	0.447586237404413	0.233682936079719	0.0126461949910761	0.303491978795248	0.537082635002399	0.233656948334101	0.0196849966405312	0.233656948334101	0.0196849966405312	0.125986475011339	Aatf	no	none
ENSMUSG00000018698	1.22226431218436	1.0772775441687	-0.145202367899962	0.283149383479798	-0.463527186287965	-0.608513973451063	-0.144517880993545	0.342793392840456	-0.144517880993545	0.342793392840456	0.631698687956678	Lhx1	no	none
ENSMUSG00000018707	-0.0625882077358095	-0.0372250694982598	0.0254308113252706	0.815659048049446	-1.12720474399052	-1.10184170829538	0.0254308104022964	0.864114790939466	0.0254308104022964	0.864114790939466	0.94368216673361	Dync1h1	no	none
ENSMUSG00000018733	0.0484117632001566	0.386888491839756	0.338546373776659	0.0123690550909745	-0.053486868207591	0.284989856413141	0.338675506137191	0.0137616888519007	0.338675506137191	0.0137616888519007	0.0999640631233759	Pex12	no	none
ENSMUSG00000018736	0.222094187469235	0.110289524465865	-0.11179202369649	0.122980131574063	0.251925047879607	0.140120380819879	-0.111792023961396	0.135239412858164	-0.111792023961396	0.135239412858164	0.390103284932109	Ndel1	no	none
ENSMUSG00000018750	0.256278533388989	-0.150925361069046	-0.40733963290559	5.61637355866973e-05	-0.68390466557086	-1.09110857407846	-0.407285979106798	0.000207595728469781	-0.407285979106798	0.000207595728469781	0.00516540637949959	Zbtb4	yes	lessloc
ENSMUSG00000018761	-0.363864435691348	-0.104245944683632	0.259492900302477	0.139660229191099	0.00209560657447208	0.261714107741546	0.259492901022848	0.124797172984865	0.259492900302477	0.139660229191099	0.397964622593382	Mpdu1	no	none
ENSMUSG00000018765	-0.11703378869056	-0.0892783409371783	0.0276018674478209	0.760329659945993	-0.376778685463005	-0.349023244105196	0.0277830278493869	0.769947021002857	0.0277830278493869	0.769947021002857	0.904876022703987	Fxr2	no	none
ENSMUSG00000018770	0.0618109092340653	0.182157800472837	0.120264274125003	0.15044492787408	0.57287997739488	0.693226873423445	0.120436326354635	0.133124230926066	0.120264274125003	0.15044492787408	0.417281709314512	Atp5g3	no	none
ENSMUSG00000018796	-0.0949691770763173	-0.0947784688299907	0.000180037074532069	0.998753143797522	-0.205758149682822	-0.205567439297325	0.000180037074746009	0.997461734733256	0.000180037074532069	0.998753143797522	0.999144273510478	Acsl1	no	none
ENSMUSG00000018819	-0.531760243274797	-0.274074785906965	0.257688795422399	0.177446709012392	0.46975356788169	0.727439045530586	0.257333354694651	0.145496549657532	0.257688795422399	0.177446709012392	0.455138407639663	Lsp1	no	none
ENSMUSG00000018820	-0.0853585389536055	-0.0847199926650625	0.000660257589645497	0.991636968353462	-0.61777020721771	-0.617131681525496	0.000660257583465995	0.994915028495342	0.000660257583465995	0.994915028495342	0.997781933883495	Zfyve27	no	none
ENSMUSG00000018841	0.345548067128606	0.0134800639479263	-0.33204759705869	0.0413306734759091	0.485555053581355	0.153487010658995	-0.331899732795927	0.0590573409217692	-0.331899732795927	0.0590573409217692	0.241692667696747	Rad51d	no	none
ENSMUSG00000018846	-0.156982938000194	0.0260205104087395	0.183013499986071	0.00795045603247436	-0.505683949037114	-0.322680505078823	0.183013499471526	0.0110031404509232	0.183013499471526	0.0110031404509232	0.0878298070068012	Pank3	no	none
ENSMUSG00000018848	0.1157470643444	0.17809704484293	0.0623023394031777	0.361939878631226	0.390940067656298	0.453290041270093	0.0623023391098587	0.388079445345185	0.0623023391098587	0.388079445345185	0.669209950772075	Rars	no	none
ENSMUSG00000018849	0.34706155992727	0.25703737990347	-0.0900890510641322	0.345764275466292	-0.463697086331399	-0.553721283751822	-0.090006951653788	0.390661346113747	-0.090006951653788	0.390661346113747	0.671076001850055	Wwc1	no	none
ENSMUSG00000018858	-0.13461363834668	-0.0620535348768521	0.0726625982744568	0.438927507245669	0.64472213818725	0.717282230413505	0.0725468579137102	0.459057977465864	0.0725468579137102	0.459057977465864	0.727015874244935	Mrpl58	no	none
ENSMUSG00000018861	0.0942310128936587	-0.0137670211317899	-0.10805992755037	0.375080040615467	-0.247921820942803	-0.355919870021918	-0.108059928151072	0.40435979502899	-0.108059928151072	0.40435979502899	0.684243342185928	Fdxr	no	none
ENSMUSG00000018865	-0.0867933036045097	-0.122826166103	-0.0359898430892793	0.680213955064978	0.156198200439049	0.120165336763728	-0.0359898431123475	0.680881151541173	-0.0359898431123475	0.680881151541173	0.861169606830208	Sult4a1	no	none
ENSMUSG00000018882	-0.1463882153972	0.0922370473717305	0.238555579312243	0.0452953182146818	0.103357272943667	0.341982524964587	0.238752258920851	0.0528808142675334	0.238752258920851	0.0528808142675334	0.226968269113467	Mrpl45	no	none
ENSMUSG00000018899	0.180797412703591	0.262567964653377	0.0816955553153339	0.418940294972803	0.0398768027059207	0.121647347245297	0.081923754924456	0.438616679529298	0.081923754924456	0.438616679529298	0.710733575226273	Irf1	no	none
ENSMUSG00000018900	0.0179185647250866	0.0950900278594879	0.0770477372772076	0.497045909778125	-0.24369002626908	-0.166518579184915	0.0771102487008941	0.527952668468139	0.0771102487008941	0.527952668468139	0.771258689079306	Slc22a5	no	none
ENSMUSG00000018906	-0.348482118166019	-0.226720932591821	0.121753070152951	0.0917701546612854	-0.524152968602975	-0.402391784744031	0.121753070015717	0.0969050316848926	0.121753070015717	0.0969050316848926	0.319941931565463	P4ha2	no	none
ENSMUSG00000018909	-0.213914186390954	-0.480420872070426	-0.266677336301577	0.0305340507487389	-0.738246990168064	-1.00475374944378	-0.266611789791621	0.0505902877884464	-0.266611789791621	0.0505902877884464	0.221138057448588	Arrb1	no	none
ENSMUSG00000018921	0.322942045743487	0.0781540233777781	-0.244930866326731	0.0125625449912432	-0.0219484111825882	-0.266736439967452	-0.244706365774128	0.0162265810676145	-0.244706365774128	0.0162265810676145	0.111715472520759	Pelp1	no	none
ENSMUSG00000018923	0.122893084410461	0.0504737269414855	-0.0721625389055529	0.587404431726226	0.832430632520785	0.760011267978949	-0.0724298077598597	0.58700274373917	-0.0721625389055529	0.587404431726226	0.807309295438437	Med11	no	none
ENSMUSG00000018931	-0.104023855101566	-0.282255722888161	-0.178385228606855	0.108095183203512	0.0842249403843044	-0.0940069257280943	-0.178385228481278	0.104389408258927	-0.178385228606855	0.108095183203512	0.341034730916764	Natd1	no	none
ENSMUSG00000018932	-0.12560742628131	-0.205768017842259	-0.0802696797909246	0.467748365715256	0.128270949236819	0.0481103544609892	-0.0802696799040996	0.47087040124077	-0.0802696799040996	0.47087040124077	0.736429875854973	Map2k3	no	none
ENSMUSG00000018965	-0.253914508279773	-0.232268361831564	0.0216111825442672	0.773307121886991	0.355932838643066	0.377578984785507	0.0216111825396191	0.771130115538967	0.0216111825442672	0.773307121886991	0.905822545179074	Ywhah	no	none
ENSMUSG00000018974	0.568744633846395	0.303672115796633	-0.265201235669518	0.0255398377810086	-0.388138495628561	-0.653211051217255	-0.265045715963551	0.0498740740544226	-0.265045715963551	0.0498740740544226	0.219545459664349	Sart3	no	none
ENSMUSG00000018995	0.160275769578304	0.380349669589568	0.220185405851406	0.090101911684057	-0.0678829734391179	0.152190910113904	0.22018540465148	0.111748061852271	0.22018540465148	0.111748061852271	0.347251597375298	Nars2	no	none
ENSMUSG00000018999	-0.393145525440844	-0.363303042659351	0.0296598710080946	0.781487670139736	-0.326187709169321	-0.296345234802365	0.0296598708961702	0.788785329992503	0.0296598708961702	0.788785329992503	0.91361146839733	Slc35b4	no	none
ENSMUSG00000019027	0.201977321889354	0.360413190480438	0.158534026400139	0.274374543711932	-0.354220830995824	-0.19578500654916	0.158722109981319	0.341394606758167	0.158722109981319	0.341394606758167	0.630271769893942	Dnah1	no	none
ENSMUSG00000019039	0.133835373309206	-0.0513224418080461	-0.185394724312255	0.213860577059264	-0.391934284760618	-0.577092119070314	-0.185186652201961	0.243614224151564	-0.185186652201961	0.243614224151564	0.539210167623187	Dalrd3	no	none
ENSMUSG00000019054	-0.0575712473516294	-0.0425158031089947	0.0150664668338972	0.853103006049285	0.821623868170151	0.836679320613926	0.0150215178595131	0.838829322525499	0.0150664668338972	0.853103006049285	0.939476305560743	Fis1	no	none
ENSMUSG00000019055	-0.537140028200182	-0.651090938649933	-0.113953349408182	0.236905591051999	-0.224658294034497	-0.33860920915011	-0.113953349659698	0.243228525135242	-0.113953349659698	0.243228525135242	0.538778309992934	Plod1	no	none
ENSMUSG00000019066	-0.371276268462144	-0.497918376936733	-0.126760545719657	0.199661942875553	0.105406807452527	-0.0212352995983611	-0.126760545634796	0.191193658131269	-0.126760545719657	0.199661942875553	0.483258510657784	Rab3d	no	none
ENSMUSG00000019082	-0.0528132747031248	-0.0726760384649949	-0.0197966347483411	0.825164637351277	-0.242956234264164	-0.262819012390399	-0.0197966348891261	0.836952021464809	-0.0197966348891261	0.836952021464809	0.932482255507706	Slc25a22	no	none
ENSMUSG00000019087	-0.0617239905119378	0.142287256535816	0.204050635688043	0.00508812285553876	-0.270207592974848	-0.0661963369689177	0.204050636827637	0.0026307840951161	0.204050635688043	0.00508812285553876	0.0524024734499518	Atp6ap1	no	none
ENSMUSG00000019124	-0.790646932575595	-0.851892489580755	-0.0613060916626567	0.465782940909004	0.51619300016277	0.454947436464027	-0.0613060919096746	0.468880185205159	-0.0613060919096746	0.468880185205159	0.735531195100353	Scrn1	no	none
ENSMUSG00000019132	0.159060548711582	-0.00854810542806999	-0.167586059018341	0.0405217478230913	-0.115082562923133	-0.282691214119749	-0.167586058739313	0.0381483454617347	-0.167586059018341	0.0405217478230913	0.194477413589377	BC005537	no	none
ENSMUSG00000019139	-0.0499985645712004	-0.209712552702461	-0.159798009923311	0.039783581772864	0.229779496960468	0.0700655087378007	-0.159798009931611	0.0387768050774573	-0.159798009923311	0.039783581772864	0.191931832184286	Isyna1	no	none
ENSMUSG00000019143	-0.254836340766241	-0.271486400570631	-0.0165932346523894	0.90149594865032	-0.637811938807049	-0.654462054804579	-0.0165932349614826	0.909517745322981	-0.0165932349614826	0.909517745322981	0.964564871895229	Hars2	no	none
ENSMUSG00000019158	-0.0227428442819292	-0.236374728156055	-0.213687869353611	0.104357403102929	1.17364271980339	0.96001085884009	-0.213816467873586	0.0669398240049505	-0.213687869353611	0.104357403102929	0.334056222492187	Tmem160	no	none
ENSMUSG00000019173	0.0214411877001062	-0.0499372432638851	-0.0713749965018126	0.342072054104572	0.560373151628623	0.488994723210546	-0.0713749963930912	0.327354610533897	-0.0713749965018126	0.342072054104572	0.631060727851845	Rab5c	no	none
ENSMUSG00000019179	0.223611499719311	0.199540703144322	-0.0240692033824556	0.718686169639624	0.365533713262213	0.341462917731089	-0.0240692033648125	0.715686477794303	-0.0240692033824556	0.718686169639624	0.880238845567691	Mdh2	no	none
ENSMUSG00000019188	-0.409077931652428	-0.337447610494493	0.0715529330388636	0.382908651195468	-0.130188750512688	-0.0585584216841651	0.0715529333671975	0.355676556459712	0.0715529330388636	0.382908651195468	0.665867852604387	H13	no	none
ENSMUSG00000019189	-0.207624428789047	-0.050902122395	0.156777614015282	0.0336350761902945	-0.503315878077582	-0.346593578310562	0.156715300669285	0.0447082526326036	0.156715300669285	0.0447082526326036	0.205577043570629	Rnf145	no	none
ENSMUSG00000019210	-0.223755340517281	-0.100202702035352	0.123504429833523	0.143185161690347	0.603094084989732	0.726646712873872	0.123504429153077	0.162306675798734	0.123504429153077	0.162306675798734	0.433383757672562	Atp6v1e1	no	none
ENSMUSG00000019235	0.482028666266576	0.197672491130414	-0.28443078688314	0.00759680945266044	0.0868770025928257	-0.197479184011764	-0.284238771624728	0.0121397466737695	-0.284238771624728	0.0121397466737695	0.0936031040323571	Rps6kl1	no	none
ENSMUSG00000019254	0.389239904206784	0.136600103924616	-0.252771462737933	0.0102147554917053	-0.42280494256259	-0.675444757530628	-0.252647165658274	0.0184209703449135	-0.252647165658274	0.0184209703449135	0.120964771432148	Ppp1r12c	no	none
ENSMUSG00000019261	0.0510790265595369	-0.0477842778614931	-0.0988663482730578	0.273387086139631	-0.457928449104145	-0.556791782059267	-0.098861009418012	0.34277451605334	-0.098861009418012	0.34277451605334	0.631698687956678	Map1s	no	none
ENSMUSG00000019295	0.0665360149243384	0.179722500328124	0.113080629350299	0.18051768176602	-0.533614692557333	-0.420428211780004	0.113271966858704	0.199976906099079	0.113271966858704	0.199976906099079	0.483474406323149	Tmem129	no	none
ENSMUSG00000019297	-0.313481091154157	-0.0966811413139461	0.216808636364303	0.051335117360399	0.042423003809611	0.259222944333956	0.216808635528587	0.0583779153489298	0.216808635528587	0.0583779153489298	0.239515568949898	Nop9	no	none
ENSMUSG00000019302	-0.110075497232806	-0.246420174623318	-0.13631668884404	0.115299010685608	-0.810199145814287	-0.946543834402176	-0.136332299306518	0.139897395471552	-0.136332299306518	0.139897395471552	0.39830307827768	Atp6v0a1	no	none
ENSMUSG00000019338	0.0964321177624724	-0.235634800215815	-0.332119541074215	0.000228744908616722	-0.0780317060307726	-0.410098628929084	-0.331996019497217	0.000353132092956718	-0.331996019497217	0.000353132092956718	0.00767006833329023	Zfp687	yes	lessloc
ENSMUSG00000019362	-0.0924791936364125	-0.153830497348256	-0.0612445823503547	0.462752657390579	0.953794833543246	0.892443534044106	-0.0613099939509134	0.438824652719623	-0.0612445823503547	0.462752657390579	0.730117644371285	D8Ertd738e	no	none
ENSMUSG00000019370	-0.435166227573087	-0.473302454320102	-0.0381384096247706	0.565471192026645	0.684551806127586	0.646415569741634	-0.0381144217063984	0.583971636929423	-0.0381144217063984	0.583971636929423	0.805855309205451	Calm3	no	none
ENSMUSG00000019373	0.0882850379696725	0.112918603046037	0.024635016630194	0.757209870654084	0.481787443257979	0.506420981314274	0.0246350162653865	0.792699273908261	0.0246350162653865	0.792699273908261	0.914347647418161	Cops3	no	none
ENSMUSG00000019428	-0.109747541341886	-0.200473650813808	-0.0907942994967897	0.181530300165198	0.243673668179329	0.152947564103197	-0.090747119828535	0.158328525895564	-0.0907942994967897	0.181530300165198	0.461038712794111	Fkbp8	no	none
ENSMUSG00000019432	0.681231923983628	0.686280076366024	0.00497614688707414	0.943197270095474	-0.28283558502208	-0.277787441263677	0.00513666772679966	0.949406265495555	0.00513666772679966	0.949406265495555	0.978690372550979	Ddx39b	no	none
ENSMUSG00000019433	-0.115670814021736	-0.207308844347285	-0.0916959508387286	0.234698103721579	0.526993506288562	0.435355477994191	-0.0916959507286278	0.220589657390582	-0.0916959508387286	0.234698103721579	0.527456682445313	Gipc1	no	none
ENSMUSG00000019437	-0.708612993328743	-0.542381359236161	0.166107425806064	0.346086509905599	-0.208574390548054	-0.0423427382421066	0.165730765778039	0.355603048179276	0.165730765778039	0.355603048179276	0.642747414984497	Tlcd1	no	none
ENSMUSG00000019461	-0.536719169783795	-0.631295367676658	-0.094589083454385	0.435767520768718	0.235253998273181	0.140677764422046	-0.0945890847166465	0.470453802445363	-0.0945890847166465	0.470453802445363	0.736397367878575	Plscr3	no	none
ENSMUSG00000019467	-0.178899150461188	-0.278763424321384	-0.0999635357893243	0.281986664564741	-0.671043093284298	-0.7709073896598	-0.09996353686116	0.333759323560386	-0.09996353686116	0.333759323560386	0.623705397647653	Arhgef25	no	none
ENSMUSG00000019470	0.0250507786690494	0.0645916950304953	0.0395540851102821	0.627772491043924	-0.170258047266192	-0.130717140851887	0.0395540848963972	0.651713153063922	0.0395540848963972	0.651713153063922	0.844057597058151	Xab2	no	none
ENSMUSG00000019471	-0.0227607415536294	-0.06502220797339	-0.04221034072106	0.597102096777263	0.556148307928732	0.51388682487611	-0.0421920071626213	0.626785365449852	-0.0421920071626213	0.626785365449852	0.828708005178714	Cdc37	no	none
ENSMUSG00000019478	0.126862670384049	0.124025797593479	-0.00286397433206098	0.978491841560203	0.503815683133338	0.500978804455394	-0.0028639743397153	0.978163166783435	-0.00286397433206098	0.978491841560203	0.990636533447236	Rab4a	no	none
ENSMUSG00000019487	0.121987613705431	0.338349152767671	0.216285986344705	0.0576674240598116	-0.697121641100936	-0.480760105328374	0.216394738482239	0.0664418777315221	0.216394738482239	0.0664418777315221	0.258510966981829	Trip10	no	none
ENSMUSG00000019494	-0.0572765685577808	-0.14986632489232	-0.0925568947742365	0.263892462383698	0.647765837123227	0.555176081945792	-0.0925939190001057	0.253281508713634	-0.0925568947742365	0.263892462383698	0.558212734814713	Cops6	no	none
ENSMUSG00000019505	-0.229458576026944	-0.333493912492004	-0.104072427092621	0.0875630197805992	0.573333623285127	0.469298290461694	-0.10407242680199	0.0741151779222006	-0.104072427092621	0.0875630197805992	0.303676152132504	Ubb	no	none
ENSMUSG00000019518	0.00564447325792426	-0.0606345041131192	-0.066130331671969	0.56159448953717	-0.442466980484979	-0.508745996714265	-0.0663969872028294	0.609259407873534	-0.0663969872028294	0.609259407873534	0.819682111925831	Ap4m1	no	none
ENSMUSG00000019528	-0.0102041680609822	-0.216952156992026	-0.20681028395651	0.162217170790598	0.860410288684914	0.653662308618945	-0.206855930307286	0.141225970295268	-0.20681028395651	0.162217170790598	0.433366306190976	Gyg	no	none
ENSMUSG00000019539	-0.363130216754898	-0.235894839763159	0.127210255907046	0.132500256245312	-0.117082672640444	0.0101527019752178	0.127210255750209	0.135894549414011	0.127210255750209	0.135894549414011	0.391433700695094	Rcn3	no	none
ENSMUSG00000019558	-0.0390622786796399	-0.374959066774847	-0.335935551683259	0.00155127681958449	-0.508114639601385	-0.84401144242401	-0.336039930367035	0.00311452236603129	-0.336039930367035	0.00311452236603129	0.0379190280342024	Slc6a8	no	none
ENSMUSG00000019564	0.219732265589606	-0.373964642697002	-0.593772943441198	0.000440541942878402	-0.37403638923625	-0.967733341186184	-0.593886877083819	0.00114726884566849	-0.593886877083819	0.00114726884566849	0.0187672357525642	Arid3a	no	none
ENSMUSG00000019578	-0.231826882183986	-0.299851851597325	-0.0679763537192095	0.356196791976359	0.559568025385347	0.491543061239999	-0.0679763534752772	0.328004001405843	-0.0679763537192095	0.356196791976359	0.643382265141449	Ubxn6	no	none
ENSMUSG00000019579	-0.303599235954041	-0.462851282432872	-0.159303121690898	0.0850309789869197	0.472686029045078	0.313433979687013	-0.159303121925003	0.0839732922026844	-0.159303121690898	0.0850309789869197	0.298510494231298	Mydgf	no	none
ENSMUSG00000019590	-0.0831790942195615	0.0316473678804895	0.114901077833786	0.147135727136364	-0.0762984706046022	0.0385279776216257	0.114901077001274	0.187104963063778	0.114901077001274	0.187104963063778	0.468714418516433	Cyb561	no	none
ENSMUSG00000019647	-0.284366257564626	-0.459506253706626	-0.175333817070752	0.0752412903838315	-0.95680582223281	-1.13194583083303	-0.175302862920988	0.0962280302247392	-0.175302862920988	0.0962280302247392	0.318854073886504	Sema6a	no	none
ENSMUSG00000019659	0.0348018236957115	0.193301196598838	0.158449698940984	0.138255577140202	0.493604213306967	0.652103595862869	0.158449699649568	0.113567836371266	0.158449698940984	0.138255577140202	0.395525379840153	Ccdc12	no	none
ENSMUSG00000019699	0.468092144263177	-0.210124842032571	-0.678107978248341	4.16737053702876e-14	0.262966660928001	-0.415250348479383	-0.678192366018551	1.14989782997979e-11	-0.678192366018551	1.14989782997979e-11	1.96710488101458e-09	Akt3	yes	lessloc
ENSMUSG00000019710	0.0761868799273574	0.0846394906511134	0.00850057732813447	0.921645251273745	0.60532817797229	0.613780794038848	0.00852565143029579	0.916188535731267	0.00850057732813447	0.921645251273745	0.968086916154844	Mrpl24	no	none
ENSMUSG00000019715	0.0270398451754999	-0.119939579038697	-0.147170326930923	0.146967754024031	-0.263448838659112	-0.410428244751091	-0.147011646324577	0.116925571534419	-0.147170326930923	0.146967754024031	0.411012895917025	Gle1	no	none
ENSMUSG00000019726	-0.421656339244041	-0.180301649532035	0.241074159535462	0.373291312915153	-1.45456024207284	-1.21320494987989	0.241444018108247	0.0754401780976669	0.241074159535462	0.373291312915153	0.658876444045223	Lyst	no	none
ENSMUSG00000019731	-0.381904472581819	-0.61116588911132	-0.229413941155001	0.0159895935935735	-0.269545501573581	-0.498806925964842	-0.229413941964057	0.0199480260482791	-0.229413941964057	0.0199480260482791	0.126705743804456	Slc35e1	no	none
ENSMUSG00000019738	-0.0812903368765793	0.0963703040663872	0.177648994728185	0.222085191906009	0.695805346394662	0.873466011410676	0.177788061367162	0.171869587047874	0.177648994728185	0.222085191906009	0.514933572687193	Polr2i	no	none
ENSMUSG00000019763	-0.252164056931558	-0.03480175002104	0.217262797753348	0.0791554024566919	-0.532549656253348	-0.315187367455012	0.217240356502002	0.101714878451411	0.217240356502002	0.101714878451411	0.327989862047954	Rmnd1	no	none
ENSMUSG00000019768	2.69779911644577	2.36680131510299	-0.331034791269802	0.000376860711935606	-0.0995837639955154	-0.430581571707021	-0.33056854598809	0.00181325319203429	-0.33056854598809	0.00181325319203429	0.0257400344123799	Esr1	no	none
ENSMUSG00000019774	-0.352110573811103	-0.0411441169719984	0.311010090092126	0.0678171794242307	0.251347337376853	0.562313827591017	0.311010092889236	0.0602071918592824	0.311010090092126	0.0678171794242307	0.2605553071674	Mtrf1l	no	none
ENSMUSG00000019775	0.583954069331567	0.660318633247916	0.0765189492951044	0.569247766348295	0.587606981796771	0.663971533479167	0.0766091382507167	0.586685871368095	0.0766091382507167	0.586685871368095	0.806941361650513	Rgs17	no	none
ENSMUSG00000019777	-0.104791974104704	-0.125420758305913	-0.0205840439637517	0.799473620528878	0.504074949305152	0.483446151685244	-0.0205840441341862	0.809566081110635	-0.0205840441341862	0.809566081110635	0.921606410541879	Hdac2	no	none
ENSMUSG00000019779	-1.05140289888202	-0.841583213613811	0.209850487744339	0.065570197546527	-0.000243602198297594	0.209576062669387	0.209589478036679	0.078546754971319	0.209589478036679	0.078546754971319	0.28449141172077	Frk	no	none
ENSMUSG00000019782	-0.0497379733068096	-0.033667112003307	0.0161646471303142	0.850755733931338	0.73354941203523	0.749620269481421	0.0159830218477112	0.85215002309998	0.0159830218477112	0.85215002309998	0.93919320648502	Rwdd1	no	none
ENSMUSG00000019790	0.116767072326804	-0.0237131313194428	-0.140470799514204	0.123193351507051	-0.579429166158798	-0.719909380314769	-0.140504817986691	0.148131518365428	-0.140504817986691	0.148131518365428	0.413351234410357	Stxbp5	no	none
ENSMUSG00000019791	-0.510043460739053	-0.217600133829211	0.292638961770231	0.121794156617805	0.651734984113181	0.944178332148023	0.292351730610478	0.0885315089828165	0.292638961770231	0.121794156617805	0.364659870288787	Hint3	no	none
ENSMUSG00000019792	0.518285232881499	0.558221620840125	0.0398670261607913	0.74170655462135	0.300375373073393	0.340311767418868	0.0400189587631421	0.7326639923227	0.0398670261607913	0.74170655462135	0.891846329062522	Trmt11	no	none
ENSMUSG00000019794	-0.810554612988699	-1.06918880451931	-0.258710977933721	0.0323733515024167	-0.0174167485441307	-0.276050953030839	-0.258976869203926	0.035197669490305	-0.258976869203926	0.035197669490305	0.17923818272737	Katna1	no	none
ENSMUSG00000019795	-0.346922742632031	-0.295944755282535	0.0510203218412835	0.51312476806707	0.421218187877625	0.47219617050225	0.0510203216952704	0.520175556626723	0.0510203216952704	0.520175556626723	0.76711453726381	Pcmt1	no	none
ENSMUSG00000019796	-0.283357984731726	-0.374939625316714	-0.0915237191275606	0.216034241482618	0.0267075581795538	-0.0648740926015656	-0.0915237196792265	0.242169704483314	-0.0915237196792265	0.242169704483314	0.537309040965066	Lrp11	no	none
ENSMUSG00000019797	-0.49031502702656	-0.336144013127208	0.153927702594416	0.253725814777091	0.310113679976433	0.464284717830639	0.153973558371887	0.20248628905638	0.153927702594416	0.253725814777091	0.549463334860381	Mtres1	no	none
ENSMUSG00000019802	-0.121725313986974	-0.0437876695747989	0.0778951033708587	0.295382911953298	-0.201385681448207	-0.123448045280305	0.0778640927274634	0.323221136935291	0.0778640927274634	0.323221136935291	0.613208822384942	Sec63	no	none
ENSMUSG00000019804	0.0679192863175453	-0.0053085225316259	-0.0732267447742813	0.316988176195659	0.524704806123216	0.451476997484639	-0.0732267447638137	0.311579669570549	-0.0732267447742813	0.316988176195659	0.608243662042354	Snx3	no	none
ENSMUSG00000019806	-0.442848828479443	-0.448695650095866	-0.0057093411665412	0.975839766159122	0.243433919881784	0.237587069321611	-0.00600937121296163	0.972347863482513	-0.0057093411665412	0.975839766159122	0.989665470241562	Aig1	no	none
ENSMUSG00000019808	0.00815336152552596	0.136795913161158	0.128455434422979	0.432977912048634	-0.00559106144350703	0.123051499433221	0.128808334305431	0.422300481108818	0.128455434422979	0.432977912048634	0.706213003604858	Adat2	no	none
ENSMUSG00000019809	-0.360919331476952	-0.155640634492478	0.205331979887243	0.0430391326805964	0.301069018290733	0.506347712510379	0.205331979629812	0.0423427231597747	0.205331979887243	0.0430391326805964	0.201762176565378	Pex3	no	none
ENSMUSG00000019810	-0.35818332098699	-0.0781475074531208	0.280024045752549	0.00928013171561084	-0.0824898089061919	0.197545980373633	0.280024043013994	0.0173095676747501	0.280024043013994	0.0173095676747501	0.116083366472593	Fuca2	no	none
ENSMUSG00000019813	0.322074986548177	0.484101945032785	0.162159577868473	0.349741055560983	0.148506400206799	0.310533340169777	0.162459350473529	0.373753592123349	0.162459350473529	0.373753592123349	0.659492133793874	Cep57l1	no	none
ENSMUSG00000019814	-0.0438924667983438	0.0440460711053067	0.0879503928640666	0.247997432345421	0.253948524857154	0.341887060518181	0.0879503927472142	0.253140679513007	0.0879503927472142	0.253140679513007	0.548946739532106	Ltv1	no	none
ENSMUSG00000019818	-0.437108114024888	-0.225819487067478	0.211206426473175	0.0196021555082951	-0.0652590646525416	0.146029568857829	0.211206427161305	0.0149094863806578	0.211206426473175	0.0196021555082951	0.125567425253283	Cd164	no	none
ENSMUSG00000019820	0.960736557570278	0.932201971667777	-0.0286051981810434	0.785400976569357	0.238477463638988	0.20994287067129	-0.0285280955995465	0.793025289973603	-0.0285280955995465	0.793025289973603	0.914347647418161	Utrn	no	none
ENSMUSG00000019822	0.465893260115548	0.413409323369889	-0.0525079745094763	0.706859526370218	0.134789395304195	0.0823054354475569	-0.0522026959831468	0.726280538992669	-0.0522026959831468	0.726280538992669	0.884223841256483	Smpd2	no	none
ENSMUSG00000019823	-0.173597082082288	-0.240795204052937	-0.0671948037957967	0.409551318993369	-0.396457525580315	-0.463655651297993	-0.0671948039468171	0.423093256387826	-0.0671948039468171	0.423093256387826	0.698454187811499	Mical1	no	none
ENSMUSG00000019826	-0.100686582220151	0.109532983136725	0.210192165315651	0.0389076914207638	-0.104907469524441	0.105312093738403	0.210192165133033	0.0408973696695872	0.210192165133033	0.0408973696695872	0.195536310788794	Zbtb24	no	none
ENSMUSG00000019828	-1.22497044094971	-1.17025004069995	0.054244534737395	0.734626205243126	-0.491948008432058	-0.437227604300649	0.0538990282072707	0.726786367785999	0.054244534737395	0.734626205243126	0.888612450805234	Grm1	no	none
ENSMUSG00000019831	-0.215090574542516	-0.439667160031075	-0.224627840457687	0.00555779407392181	-0.0648057155638462	-0.289382310214913	-0.224627841585705	0.00826558371096653	-0.224627841585705	0.00826558371096653	0.0731794178901624	Wasf1	no	none
ENSMUSG00000019832	-0.49043050402807	-0.697369814829933	-0.207422850307563	0.258740437534775	0.463211244139983	0.256271951312173	-0.207498941353251	0.228323421994086	-0.207422850307563	0.258740437534775	0.553370472527156	Rab32	no	none
ENSMUSG00000019837	-0.0530322526333002	-0.0605523444537018	-0.00750631894408382	0.935760617945617	0.936854103244636	0.929334024590229	-0.00759234356470498	0.931873818327517	-0.00750631894408382	0.935760617945617	0.97297124929691	Gtf3c6	no	none
ENSMUSG00000019841	0.341916008864043	0.456423499234792	0.114540554412207	0.181574247830832	-0.485473339147912	-0.370965843876945	0.114540554739575	0.176086315376366	0.114540554412207	0.181574247830832	0.461038712794111	Rev3l	no	none
ENSMUSG00000019842	0.459188221456832	0.146071875515792	-0.313124938815478	0.0100538291632215	0.251485241821888	-0.0616311299309562	-0.31319132909634	0.0181818509860989	-0.31319132909634	0.0181818509860989	0.120019242644013	Traf3ip2	no	none
ENSMUSG00000019843	-0.0356003259389727	-0.144889414994902	-0.109336572593429	0.109877936205912	0.0145193335154919	-0.0947697630838021	-0.109283458939683	0.131200721844977	-0.109283458939683	0.131200721844977	0.38238778099375	Fyn	no	none
ENSMUSG00000019845	0.364573798992583	0.118695028225132	-0.246014030665727	0.188702588037315	0.0994027484887007	-0.146476068177132	-0.245881686730294	0.228875226954854	-0.245881686730294	0.228875226954854	0.52204176885267	Tube1	no	none
ENSMUSG00000019846	-0.0653206850069547	0.113314890454745	0.178653397056879	0.0859971818610268	-0.786087758049782	-0.607452194326397	0.178653396175244	0.109521458104121	0.178653396175244	0.109521458104121	0.343030705711115	Lama4	no	none
ENSMUSG00000019848	-0.641283278830352	-0.737115562023154	-0.0959812274044043	0.451488599821811	0.256253484658526	0.160421215843368	-0.0960991522646101	0.419144126366698	-0.0959812274044043	0.451488599821811	0.720682340345016	Popdc3	no	none
ENSMUSG00000019849	-0.159663064474628	-0.073403987511111	0.0863166157258246	0.166849147507183	-0.133063569772797	-0.0468044970786363	0.0863166154393221	0.184615194563921	0.0863166154393221	0.184615194563921	0.466138273579123	Prep	no	none
ENSMUSG00000019852	0.257404482684667	0.118657271440048	-0.138765904047725	0.0855061752907331	-0.894708041346879	-1.03345524847124	-0.138765903718896	0.0850731586998784	-0.138765904047725	0.0855061752907331	0.299511489432536	Arfgef3	no	none
ENSMUSG00000019853	-0.190282235886184	-0.278547347808947	-0.0883358669069094	0.408532085766033	0.711704114752598	0.623439005257277	-0.0883358668132007	0.391614037549177	-0.0883358669069094	0.408532085766033	0.687104539516175	Hebp2	no	none
ENSMUSG00000019854	-0.321556596199568	-0.225985873805696	0.0955463190405552	0.263779774966458	-0.317039139827272	-0.221468447552693	0.095546317522391	0.335834866476417	0.095546317522391	0.335834866476417	0.625455168146317	Reps1	no	none
ENSMUSG00000019857	0.322654445294071	0.24344097404726	-0.0790948192146947	0.503850897530962	0.779439439909611	0.700225967021239	-0.0790966171709436	0.501547475082953	-0.0790948192146947	0.503850897530962	0.757856336893737	Asf1a	no	none
ENSMUSG00000019861	0.992104658534081	0.842844952965173	-0.149226775562584	0.0843804550086703	-0.0219807174894156	-0.171240430548408	-0.149133281377151	0.11018603547901	-0.149133281377151	0.11018603547901	0.343879918395067	Gopc	no	none
ENSMUSG00000019863	-0.208928532125007	-0.0680766873059319	0.140699265800206	0.184699894839392	-0.0376761984686265	0.103175645456533	0.140933374341729	0.18402824732791	0.140699265800206	0.184699894839392	0.466138273579123	Qrsl1	no	none
ENSMUSG00000019864	-0.14234703152975	-0.292602180543707	-0.150480101802004	0.19429740093898	0.172478899889439	0.0222237475813043	-0.150225050976047	0.196197312161784	-0.150225050976047	0.196197312161784	0.478470193125992	Rtn4ip1	no	none
ENSMUSG00000019868	-0.142783591016347	0.0905329366427975	0.233404534424452	0.00661122742480736	0.346681205874776	0.579997736618296	0.233404534817132	0.00495102338227705	0.233404534424452	0.00661122742480736	0.0629169323749836	Vta1	no	none
ENSMUSG00000019873	0.617815129983609	0.685799887490772	0.0680014453177925	0.385317082982317	-0.322054386973006	-0.254069636916815	0.06800144504655	0.423720058784778	0.06800144504655	0.423720058784778	0.699248945931126	Reep3	no	none
ENSMUSG00000019877	0.0234404334766242	0.252391710266254	0.228888592881158	0.0127283077987278	-0.0756443427121993	0.153306914467771	0.228888590668967	0.0218851205031778	0.228888590668967	0.0218851205031778	0.134522850937012	Serinc1	no	none
ENSMUSG00000019878	0.102234477964014	0.0505491283744769	-0.0517076415738137	0.562743386902575	0.116207914698897	0.0645225415963417	-0.051707642166401	0.60520850074342	-0.051707642166401	0.60520850074342	0.817113391390426	Hsf2	no	none
ENSMUSG00000019883	-0.0780403722074297	0.0296742595139554	0.107796656357894	0.240651434864491	0.4585843603528	0.566298998929154	0.107796656745239	0.214339990311373	0.107796656357894	0.240651434864491	0.535320569705596	Echdc1	no	none
ENSMUSG00000019891	-0.537880053147615	-0.468485055633114	0.0691593353736368	0.610822557951444	-0.274042939961179	-0.204647954760348	0.0691593350768478	0.621036163457229	0.0691593350768478	0.621036163457229	0.825295325579173	Dcbld1	no	none
ENSMUSG00000019894	0.801960899201662	0.999439272592088	0.197428099187591	0.112119294942017	-0.0184241431798989	0.17905420986837	0.197853356636849	0.153872713137801	0.197853356636849	0.153872713137801	0.421457914597198	Slc6a15	no	none
ENSMUSG00000019897	0.0720179770102904	0.255548500574658	0.183434907470154	0.0871977307310441	0.36890259100289	0.552433136141209	0.18365328417455	0.0511683445272917	0.183434907470154	0.0871977307310441	0.303164552624329	Ccdc59	no	none
ENSMUSG00000019907	0.0951955747803535	0.113742823752448	0.0185510370432197	0.823868239624468	-0.282152099630611	-0.263604866648762	0.018551036880103	0.842189966715284	0.018551036880103	0.842189966715284	0.934295816009822	Ppp1r12a	no	none
ENSMUSG00000019916	-0.7363591974984	-0.514839756514025	0.221521707809246	0.00223527596386653	-0.472793634402435	-0.251274199657271	0.221518915156528	0.00331204116864794	0.221518915156528	0.00331204116864794	0.0394336128246086	P4ha1	no	none
ENSMUSG00000019917	0.0198813960174333	0.0569918869615065	0.0371133432513954	0.652202085468183	0.251769116004292	0.288879601899711	0.0371133431494024	0.662219830923573	0.0371133431494024	0.662219830923573	0.850136509762233	Septin10	no	none
ENSMUSG00000019920	-0.396688851752814	-0.400209502856772	-0.00342703194029159	0.967743026925781	0.269857167477142	0.266336496653014	-0.00360740208185639	0.967482108234424	-0.00342703194029159	0.967743026925781	0.987223877031352	Lims1	no	none
ENSMUSG00000019923	-0.0500648159204854	-0.0533975693540438	-0.00336733551576207	0.96389988920326	0.531633822212743	0.528301056340602	-0.00336733554188567	0.964437643668562	-0.00336733554188567	0.964437643668562	0.985728520257904	Zwint	no	none
ENSMUSG00000019927	0.0748191682058436	-0.0804306653506728	-0.155193507366806	0.115787736725222	0.243388429982808	0.0881385917516272	-0.155193507703415	0.12251228160025	-0.155193507703415	0.12251228160025	0.365833271654239	Ube2d1	no	none
ENSMUSG00000019942	1.0866601585206	1.03741368930095	-0.0492752823342449	0.743242112113848	0.982847693571636	0.933601188825258	-0.0490159619340014	0.703700305755217	-0.0492752823342449	0.743242112113848	0.892403359215449	Cdk1	no	none
ENSMUSG00000019943	-0.148408974650406	-0.127845915543151	0.0205832091715793	0.793645872920713	-0.808750114780091	-0.788187042933943	0.0206002245642256	0.775710674672962	0.0205832091715793	0.793645872920713	0.914558472769249	Atp2b1	no	none
ENSMUSG00000019944	-0.345931711970297	-0.665964121973727	-0.320698863628659	0.0598402394944849	-0.627712670933321	-0.947745180157396	-0.320326831727366	0.0589609251734512	-0.320698863628659	0.0598402394944849	0.24275222556987	Rhobtb1	no	none
ENSMUSG00000019947	-0.362539167654272	-0.50424870825926	-0.141841576523411	0.201383665243915	-1.07445416573822	-1.21616375238439	-0.141760561685776	0.273212833668211	-0.141760561685776	0.273212833668211	0.565996947909125	Arid5b	no	none
ENSMUSG00000019948	0.298557534159728	0.238844553515166	-0.0596703701595849	0.683420513821493	0.621978252842633	0.562265272541883	-0.0596703701528799	0.680949273108975	-0.0596703701595849	0.683420513821493	0.862283238754836	Actr6	no	none
ENSMUSG00000019951	0.592148944559935	0.445008182849876	-0.147093851562295	0.134981436713501	-0.265536123849718	-0.412676902964438	-0.147180444894982	0.17508613681172	-0.147180444894982	0.17508613681172	0.451955084102478	Uhrf1bp1l	no	none
ENSMUSG00000019952	0.0238003783189291	-0.124490659687776	-0.147978534138293	0.334009764836397	0.0975209641065413	-0.0507701227632765	-0.148333400771236	0.38177769295415	-0.148333400771236	0.38177769295415	0.665046989124307	Poc1b	no	none
ENSMUSG00000019960	0.0437474107264841	0.257899302465038	0.214124008810098	0.00124489389056961	-0.109295257688148	0.104856634585519	0.214124008891122	0.00121469118402854	0.214124008810098	0.00124489389056961	0.0198808766416442	Dusp6	no	none
ENSMUSG00000019961	0.0318202848474426	-0.164746278708058	-0.196612368675085	0.0631909109350017	0.181784465399262	-0.0147821099522968	-0.196538112990127	0.0742359314459407	-0.196538112990127	0.0742359314459407	0.274858127690345	Tmpo	no	none
ENSMUSG00000019969	-0.0777239496265492	-0.0419662479480066	0.0355521026669554	0.751291555868678	-0.427413643658269	-0.391655951371849	0.0358092189985102	0.762011053774282	0.0358092189985102	0.762011053774282	0.900978884389773	Psen1	no	none
ENSMUSG00000019970	-0.0547170173737107	0.491364634092715	0.545963526369366	6.08614915903891e-06	-0.157472857773624	0.388608815480063	0.546250269837142	2.32570151890723e-07	0.545963526369366	6.08614915903891e-06	0.000296058614255693	Sgk1	yes	moreloc
ENSMUSG00000019971	0.36577877689488	0.55130567742285	0.185659397397648	0.115867451301636	-0.236112214801214	-0.0505853326198375	0.185813224363934	0.151753032728843	0.185813224363934	0.151753032728843	0.41856382651052	Cep290	no	none
ENSMUSG00000019975	-0.0293297224222784	0.0527066597917297	0.0820785211478634	0.558097000088148	0.179797494852272	0.261833881683125	0.0820785212891531	0.546022476248499	0.0820785211478634	0.558097000088148	0.791400960399803	Ikbip	no	none
ENSMUSG00000019977	0.351419836369901	0.120631810836555	-0.230885458565611	0.00187702495336602	0.0236361364868131	-0.207151890061211	-0.230702361581209	0.00219682376798801	-0.230702361581209	0.00219682376798801	0.0293676056825205	Hbs1l	no	none
ENSMUSG00000019978	0.173615896453298	0.213618304154449	0.0399320454516602	0.646667763834936	-0.326581458163305	-0.286579048939892	0.0399320454846965	0.646701008268752	0.0399320454846965	0.646701008268752	0.840784653784121	Epb41l2	no	none
ENSMUSG00000019979	0.536949166190794	0.656381207949952	0.119181053680576	0.297888976498066	-0.40767019084702	-0.288238156460997	0.119684990132349	0.325164400769557	0.119684990132349	0.325164400769557	0.614815342256864	Apaf1	no	none
ENSMUSG00000019984	0.112253895077284	0.285113410502898	0.172871089862984	0.022883407017358	-0.538051781226106	-0.365192267560348	0.172871089691381	0.0268613248942169	0.172871089691381	0.0268613248942169	0.150533787982971	Med23	no	none
ENSMUSG00000019986	0.838305043004213	0.690752353181641	-0.147508197840809	0.0627647634993971	-0.0504888884051024	-0.198041579263531	-0.147508197928244	0.0710420883892212	-0.147508197928244	0.0710420883892212	0.26734817230142	Ahi1	no	none
ENSMUSG00000019988	0.355843232458691	0.42552283354821	0.069400532074998	0.675270640195222	0.0411161434429444	0.110795748454134	0.0700945374749735	0.67142842154271	0.069400532074998	0.675270640195222	0.857686841633098	Nedd1	no	none
ENSMUSG00000019996	0.135990616560671	0.166935606888962	0.0308656620091379	0.881110759957297	-0.598777396914325	-0.56783250568585	0.0309594818281851	0.903230863069955	0.0309594818281851	0.903230863069955	0.962244996935302	Map7	no	none
ENSMUSG00000019998	-0.0721546712653686	-0.19593352747397	-0.123616291060447	0.194263789342714	0.515074945461206	0.391296063301102	-0.123869801399273	0.238317310527592	-0.123869801399273	0.238317310527592	0.532231825961368	Stx7	no	none
ENSMUSG00000020003	0.413111572792325	0.121757927779608	-0.291643097257853	0.0441872731175423	0.444032671531999	0.15267903883222	-0.291188429655833	0.0302194362342554	-0.291643097257853	0.0441872731175423	0.20484442276044	Pex7	no	none
ENSMUSG00000020009	-0.145265273835064	0.22454502667564	0.369806655783757	0.00208023763861477	-0.335892392703326	0.0339178936344975	0.369778358484907	0.00375568283993593	0.369778358484907	0.00375568283993593	0.0427834163696087	Ifngr1	no	none
ENSMUSG00000020015	-0.0261608711786286	-0.203108374014709	-0.177001671449619	0.0408670065968635	0.0956413545604403	-0.0813061622991358	-0.176954498208753	0.0575039057717062	-0.176954498208753	0.0575039057717062	0.237704763626975	Cdk17	no	none
ENSMUSG00000020018	0.202136875648157	0.151479216349142	-0.0507336869161812	0.627033010029509	1.02726167123015	0.976604040970291	-0.0507130903781579	0.566423250137132	-0.0507336869161812	0.627033010029509	0.828728383393519	Snrpf	no	none
ENSMUSG00000020020	1.10613092836435	1.02696611429346	-0.0793328910499213	0.597948599808128	-0.2075217287196	-0.286686565861405	-0.0783740484359641	0.642395371019488	-0.0783740484359641	0.642395371019488	0.837513426280853	Usp44	no	none
ENSMUSG00000020021	0.696652462316154	0.892618026002101	0.195640090673583	0.230445247476287	-0.948117304142558	-0.752151763318234	0.196621166725229	0.2803934617497	0.196621166725229	0.2803934617497	0.573717681724123	Fgd6	no	none
ENSMUSG00000020022	0.472364042669134	0.384092415313403	-0.0881072683800337	0.396601920184493	1.00135817122137	0.913086547209511	-0.0881072682512817	0.382292662118223	-0.0881072683800337	0.396601920184493	0.677195598108964	Ndufa12	no	none
ENSMUSG00000020023	-0.0230490585151101	-0.130829640383038	-0.107800382913829	0.234239708924345	-0.209564515396481	-0.31734508706434	-0.107800382337468	0.210708185069573	-0.107800382913829	0.234239708924345	0.526778382837215	Tmcc3	no	none
ENSMUSG00000020024	0.221108538970113	0.0839011718714512	-0.137222435211255	0.147130920685065	0.372243190055502	0.235035816302494	-0.137222435638507	0.160505046196867	-0.137222435638507	0.160505046196867	0.431663404190624	Cep83	no	none
ENSMUSG00000020027	-0.408524904961173	-0.436775392968372	-0.0283983466667674	0.77362707812724	0.085013579406104	0.0567630906571452	-0.0283983466771531	0.771794391206999	-0.0283983466667674	0.77362707812724	0.905822545179074	Socs2	no	none
ENSMUSG00000020029	-0.108654446365708	-0.143306531585574	-0.0346783922498805	0.707723210871285	0.363971357829423	0.329319278344732	-0.0346783921414748	0.695929761405315	-0.0346783922498805	0.707723210871285	0.875104461288468	Nudt4	no	none
ENSMUSG00000020034	0.802975394147982	0.749337015478305	-0.0536088561347409	0.658876597959056	0.0914292878411448	0.0377908951896218	-0.0533434660388996	0.684479999385071	-0.0533434660388996	0.684479999385071	0.862761820688785	Tcp11l2	no	none
ENSMUSG00000020038	0.190341014345696	-0.0260734507054532	-0.216808015746022	0.14909679839496	0.173357479624789	-0.0430569847376303	-0.216486342085799	0.149779279240009	-0.216486342085799	0.149779279240009	0.416278917133192	Cry1	no	none
ENSMUSG00000020044	0.337174562437038	0.333088811694952	-0.00432533543443392	0.979047786630618	-0.620874838257974	-0.624960620159761	-0.00380446622852482	0.982526731947245	-0.00380446622852482	0.982526731947245	0.991840510260362	Timp3	no	none
ENSMUSG00000020048	-0.466015818956078	-0.338736893520033	0.127235057994622	0.094189056848937	0.00865211376076726	0.135931026316172	0.127313187174051	0.117452376141551	0.127313187174051	0.117452376141551	0.356847330643189	Hsp90b1	no	none
ENSMUSG00000020056	0.609086215770011	0.598336262852406	-0.0108397838088843	0.933353373220481	1.01059016944701	0.999840229814132	-0.0107051452670215	0.932383596830316	-0.0108397838088843	0.933353373220481	0.971731159764346	Washc3	no	none
ENSMUSG00000020063	0.358750799014944	0.335775578130763	-0.0230205666550652	0.840939122265327	-0.238438247874907	-0.261413480864452	-0.0228221667436834	0.850836085952331	-0.0228221667436834	0.850836085952331	0.938728532522614	Sirt1	no	none
ENSMUSG00000020064	0.395776055325434	0.277232227057591	-0.118540364948973	0.345590273066918	-0.165493226456353	-0.284037063317253	-0.118540365323668	0.366060375548691	-0.118540365323668	0.366060375548691	0.651843219903482	Herc4	no	none
ENSMUSG00000020069	0.41535160605868	0.374624175197983	-0.0409353687152123	0.710903419806212	0.653349356862639	0.612621950938113	-0.0406145368315812	0.676590538382649	-0.0409353687152123	0.710903419806212	0.876943072122231	Hnrnph3	no	none
ENSMUSG00000020070	-0.0670617030989122	-0.273033726651008	-0.206212423660781	0.0660836510127646	-0.473821754026536	-0.679793748939567	-0.206058390163893	0.0440364719168589	-0.206212423660781	0.0660836510127646	0.257516771426542	Rufy2	no	none
ENSMUSG00000020074	0.22832420691734	0.425499279806689	0.197111115106056	0.00733121620717275	0.137989965427997	0.335165030233237	0.197169821591294	0.011971008331845	0.197169821591294	0.011971008331845	0.0930550674429384	Ccar1	no	none
ENSMUSG00000020075	-0.0823718844511496	0.038386197757004	0.120760267754103	0.0630808102687362	-0.17150945270503	-0.050751379873442	0.120760267009529	0.0869184197418311	0.120760267009529	0.0869184197418311	0.302297591472881	Ddx21	no	none
ENSMUSG00000020076	0.45930663732971	0.501664303201676	0.0423784641614713	0.604007129122042	0.249383037471946	0.291740682028783	0.0423784636711744	0.653385138865311	0.0423784636711744	0.653385138865311	0.845190502906495	Ddx50	no	none
ENSMUSG00000020078	0.0492402482498443	0.273598412949037	0.224321316780349	0.0083402565385944	0.271657284265688	0.49601543815917	0.224321315582956	0.0136072285601813	0.224321315582956	0.0136072285601813	0.0994491277575708	Vps26a	no	none
ENSMUSG00000020079	0.182325277255532	0.136067799611452	-0.0462500439991561	0.63873807446846	-0.12112552323705	-0.167383005915608	-0.046277531896368	0.651011790425095	-0.046277531896368	0.651011790425095	0.843473941047559	Supv3l1	no	none
ENSMUSG00000020085	0.0330216849802073	0.0407140603397086	0.00786232488349503	0.946434587190191	-0.123851159199878	-0.116158813260969	0.00758152748678365	0.954697958862679	0.00758152748678365	0.954697958862679	0.98066701525334	Aifm2	no	none
ENSMUSG00000020086	0.0246826293726121	-0.00503887212441112	-0.029874815193196	0.870472169912574	0.126167407598733	0.0964458951880093	-0.0298748152783315	0.873700868279572	-0.0298748152783315	0.873700868279572	0.949395628594732	Macroh2a2	no	none
ENSMUSG00000020087	-0.403768867713301	-0.696305886638844	-0.292735814563937	0.0362459975144447	0.238940805230485	-0.0535962025832421	-0.292892543894349	0.0282698070248553	-0.292735814563937	0.0362459975144447	0.182600122607919	Tysnd1	no	none
ENSMUSG00000020088	0.0908779371728024	0.0101154981050364	-0.0807096238915824	0.25608436352825	0.254681658240143	0.173919217525298	-0.0807096239813572	0.260850002777403	-0.0807096239813572	0.260850002777403	0.555320154368282	Sar1a	no	none
ENSMUSG00000020089	0.218131613711308	0.321485896335734	0.103362473793886	0.251379465078638	0.52325995904017	0.626614249514643	0.103362474220186	0.221487062444889	0.103362473793886	0.251379465078638	0.547276303071333	Ppa1	no	none
ENSMUSG00000020091	0.0917671739544836	-0.31667989643846	-0.408382701585814	1.67767289560108e-05	-0.25505313618809	-0.663500234381434	-0.408523667943872	0.00011712596234078	-0.408523667943872	0.00011712596234078	0.00341662525406211	Eif4ebp2	yes	lessloc
ENSMUSG00000020092	0.330643337084019	-0.064969692371047	-0.395618805548447	0.000632879064345891	-0.0247287990579468	-0.420341848300181	-0.39576005981088	0.00159733857838107	-0.39576005981088	0.00159733857838107	0.0235700851923979	Pald1	no	none
ENSMUSG00000020097	-0.300012684510566	7.79449715353715e-05	0.300096005704161	4.5698170170189e-05	-0.533584733113	-0.233494111600596	0.300054314568265	0.000134250515924543	0.300054314568265	0.000134250515924543	0.00376386238118448	Sgpl1	yes	moreloc
ENSMUSG00000020098	-0.416333221739046	-0.392184143655976	0.024245649516057	0.816779697337159	0.697172074952416	0.721321153990688	0.0240897830188573	0.811139045390502	0.024245649516057	0.816779697337159	0.923408805975103	Pcbd1	no	none
ENSMUSG00000020099	-0.209919461380139	-0.389717896637411	-0.179851356044329	0.0542285182516855	-0.90584160866845	-1.08564008404027	-0.179930757813891	0.100613452480536	-0.179930757813891	0.100613452480536	0.325791330088561	Unc5b	no	none
ENSMUSG00000020100	-0.290954860665123	-0.317480408634358	-0.0265305610905984	0.814522177417935	-0.54701035930236	-0.573535933480355	-0.0265305613553333	0.828758284673076	-0.0265305613553333	0.828758284673076	0.928918527192554	Slc29a3	no	none
ENSMUSG00000020107	0.156671726646826	0.20720108298109	0.0505112494287714	0.549521123428082	0.510324571951078	0.560853929978901	0.0505112494805994	0.54077366624595	0.0505112494287714	0.549521123428082	0.786299553032364	Anapc16	no	none
ENSMUSG00000020108	0.167274808689467	0.164938976727794	-0.00234327090864106	0.975165015161018	0.289859951436293	0.287524125134144	-0.00240374411386457	0.975759789676614	-0.00240374411386457	0.975759789676614	0.989665470241562	Ddit4	no	none
ENSMUSG00000020109	-0.0539815461621551	0.0554299418052944	0.109413276557572	0.161189667636056	-0.451516934314517	-0.34210544710075	0.109413276509332	0.166929276973676	0.109413276509332	0.166929276973676	0.44035995621937	Dnajb12	no	none
ENSMUSG00000020111	-0.339399013063362	-0.222952296122249	0.116339949713297	0.190385492993167	-0.19925509207996	-0.0828083740498614	0.116339949779405	0.185854115198655	0.116339949713297	0.190385492993167	0.472262440666407	Micu1	no	none
ENSMUSG00000020114	0.0842491836820372	0.0357063436871803	-0.0484720066965184	0.530697978726354	-0.34690608264156	-0.39544893563242	-0.0484720070786391	0.562464123674357	-0.0484720070786391	0.562464123674357	0.793992186868919	Cand1	no	none
ENSMUSG00000020115	0.456762898546618	0.578156838601053	0.121444241435584	0.146483693791624	-0.484038292329463	-0.362644355852541	0.121444241209463	0.165834514745068	0.121444241209463	0.165834514745068	0.438899057459663	Tbk1	no	none
ENSMUSG00000020116	0.124170998897628	0.133195801918421	0.00904602861796577	0.917358539110707	0.576182069051481	0.585206863913032	0.00904602857716547	0.921759166179337	0.00904602857716547	0.921759166179337	0.968086916154844	Pno1	no	none
ENSMUSG00000020120	-1.12121226435978	-1.31576127395283	-0.194964636988207	0.15716733993103	-0.0359695942435665	-0.230518598067976	-0.19496463661263	0.139571362069761	-0.194964636988207	0.15716733993103	0.426881044651208	Plek	no	none
ENSMUSG00000020124	-0.758511427646076	-1.36918584049719	-0.610649337763254	1.96052685631547e-13	0.19531917530007	-0.415355235616943	-0.610649337229002	4.37792226579368e-14	-0.610649337763254	1.96052685631547e-13	4.21012714059404e-11	Usp15	yes	lessloc
ENSMUSG00000020128	-0.296173195046829	0.00544396942699292	0.301612224324426	0.000570772501711922	-0.587508738638026	-0.285891594862283	0.301542000034626	0.00227226392724796	0.301542000034626	0.00227226392724796	0.0300166809373384	Vps54	no	none
ENSMUSG00000020130	0.790262256760654	0.872167817791559	0.0818710790127457	0.354478911907819	0.183423097012618	0.265328647069099	0.0818710785353105	0.392950176167973	0.0818710785353105	0.392950176167973	0.673060800152399	Tbc1d15	no	none
ENSMUSG00000020132	-0.113805642214953	-0.135937180427203	-0.0222254246159694	0.763832420840132	0.0100009892308593	-0.0121305499050876	-0.022063195251774	0.765060521216338	-0.022063195251774	0.765060521216338	0.902388767232064	Rab21	no	none
ENSMUSG00000020133	-0.27367660598513	-0.430199113824438	-0.15657917430626	0.276819169363949	0.497948041605524	0.341425537311967	-0.156579174130373	0.260895512179143	-0.15657917430626	0.276819169363949	0.569842112255832	2310011J03Rik	no	none
ENSMUSG00000020134	-0.209307128975195	-0.155929178880789	0.0533443051989846	0.459587970477079	0.0897693450101318	0.143147291980873	0.0534094486320181	0.468319192283121	0.0534094486320181	0.468319192283121	0.735006985959327	Peli1	no	none
ENSMUSG00000020135	-0.340281938231243	0.251808849380628	0.592192060308033	9.10696345554902e-06	0.0515528242223109	0.643643553118262	0.592035755697622	0.000131130464886863	0.592035755697622	0.000131130464886863	0.00370728230280982	Apc2	yes	moreloc
ENSMUSG00000020137	-0.162669145526268	-0.0181719471223487	0.144589271368769	0.287273824824178	-0.283074565891198	-0.138577388724308	0.144346855117472	0.31924586285149	0.144346855117472	0.31924586285149	0.610024326724743	Thap2	no	none
ENSMUSG00000020142	0.138982273528492	0.324657248613671	0.185679178088273	0.023600207024918	-0.562506802568442	-0.376831834804836	0.185679177403637	0.0334967280955296	0.185679177403637	0.0334967280955296	0.173464585258173	Slc1a4	no	none
ENSMUSG00000020149	0.146298602080841	0.244019704078451	0.097798515326595	0.187764269509902	0.246320016261457	0.344041123688429	0.0976611823224708	0.168073553339865	0.097798515326595	0.187764269509902	0.469217532036679	Rab1a	no	none
ENSMUSG00000020150	0.297079270047582	0.0535946628129716	-0.243773497573753	0.130742765511037	0.724298587225877	0.480813998242729	-0.24328567274101	0.108565199290312	-0.243773497573753	0.130742765511037	0.381493706939259	Gamt	no	none
ENSMUSG00000020151	0.286687489550253	0.555271654275726	0.268529077489115	0.00451451201821615	-0.56089194409216	-0.29230778221773	0.268627227488681	0.0062071810444279	0.268627227488681	0.0062071810444279	0.0602394983475104	Ptprr	no	none
ENSMUSG00000020152	-0.112799382880831	0.00465588253591133	0.117462783821638	0.103229073571471	0.14131475549197	0.258770016996945	0.117462783518837	0.111854581325531	0.117462783518837	0.111854581325531	0.34736870440572	Actr2	no	none
ENSMUSG00000020153	-0.0543698618170969	0.00563478919487757	0.0598961128631036	0.568124638876324	0.657938894446665	0.717943565741848	0.0600841592987643	0.510672102120659	0.0598961128631036	0.568124638876324	0.796496618729697	Ndufs7	no	none
ENSMUSG00000020156	0.0785370893834784	-0.0173895340224291	-0.0960030396559561	0.3432404583624	-0.250294926734431	-0.346221562740463	-0.095979331318184	0.373101899147018	-0.095979331318184	0.373101899147018	0.658802916041087	Pwwp3a	no	none
ENSMUSG00000020160	0.345160141302154	-0.0130609806684876	-0.358442623450432	0.000693081845826977	-0.201129542032281	-0.559350651306959	-0.35824961145997	0.000405244823418076	-0.358442623450432	0.000693081845826977	0.0127186819453303	Meis1	no	none
ENSMUSG00000020163	0.21022002159562	-0.0869743289054723	-0.296990797069877	0.00860038463794209	1.46054081553535	1.16334646958956	-0.297195846752224	0.00556805999054182	-0.296990797069877	0.00860038463794209	0.0750247901043643	Uqcr11	no	none
ENSMUSG00000020166	0.00460514016166815	0.207886769795898	0.203250164676245	0.00755701947489392	0.136706964392213	0.339988589993569	0.203250164221695	0.00936450316762528	0.203250164221695	0.00936450316762528	0.0792918879788943	Cnot2	no	none
ENSMUSG00000020167	0.0375868510572505	-0.241272614401041	-0.278960294601555	0.00898096501507794	-0.156805204983366	-0.435664692847916	-0.278899582342996	0.016436813787686	-0.278899582342996	0.016436813787686	0.1123961799181	Tcf3	no	none
ENSMUSG00000020170	-0.249003667570755	-0.118977380581957	0.130096781421187	0.130105381611747	-0.123669266212267	0.00635700914471626	0.130096780637124	0.15527845387729	0.130096780637124	0.15527845387729	0.423530461193534	Frs2	no	none
ENSMUSG00000020171	0.151656129280443	0.207361810465337	0.0556767381093578	0.543963590395811	0.433833880459137	0.48953956205577	0.0556767381217111	0.539648160050266	0.0556767381093578	0.543963590395811	0.781081877630519	Yeats4	no	none
ENSMUSG00000020175	0.137422196533346	-0.416901368186942	-0.554193577510465	0.000951093817257744	-0.387105383358967	-0.941429045555052	-0.55436083828139	0.00484757341481021	-0.55436083828139	0.00484757341481021	0.0508592083946772	Rab36	no	none
ENSMUSG00000020178	-0.0712853732599491	-0.264517096089904	-0.193329712692338	0.0263062418082746	-0.124031679078714	-0.317263415445803	-0.193163471601131	0.0384689174917378	-0.193163471601131	0.0384689174917378	0.188845712180987	Adora2a	no	none
ENSMUSG00000020180	0.106914986298023	0.0502055001682136	-0.0566353028572449	0.481366235824095	0.729153290149416	0.672443808409789	-0.0566651307885741	0.460873579428545	-0.0566353028572449	0.481366235824095	0.741631723122057	Snrpd3	no	none
ENSMUSG00000020181	0.0368342875919414	0.0309643569747672	-0.0058929161459107	0.970619718209855	-0.641824662457841	-0.647694671459824	-0.00589291631053523	0.968534995280987	-0.0058929161459107	0.970619718209855	0.987646417571536	Nav3	no	none
ENSMUSG00000020184	-0.234253106375974	-0.180150823092702	0.0540980147396117	0.438636623410726	-0.102253782697143	-0.0481514983438797	0.0540980147794193	0.432617329601555	0.0540980147396117	0.438636623410726	0.710733575226273	Mdm2	no	none
ENSMUSG00000020185	0.773077011629563	0.531821980004323	-0.241691220013191	0.16824884598904	-0.903726197029127	-1.14498126802767	-0.240927380770794	0.22441479594262	-0.240927380770794	0.22441479594262	0.517363758668083	E2f7	no	none
ENSMUSG00000020186	-0.318716931440029	-0.449370077235818	-0.130720202322724	0.345161485883101	0.757875022532515	0.627221888920333	-0.130811366236647	0.312519134302557	-0.130720202322724	0.345161485883101	0.634094444306178	Csrp2	no	none
ENSMUSG00000020189	-0.403812191207879	-0.468675835947231	-0.064843202765092	0.479117191873137	-0.46821932586128	-0.533082982414727	-0.0648432031360919	0.50241483637356	-0.0648432031360919	0.50241483637356	0.756567366972498	Osbpl8	no	none
ENSMUSG00000020190	-0.384384754328009	-0.407224950698337	-0.0228603802570104	0.805542560554216	-0.129761922642056	-0.152602128764909	-0.0228603803672249	0.811990847442604	-0.0228603803672249	0.811990847442604	0.922569546255354	Mknk2	no	none
ENSMUSG00000020196	0.550881405352388	0.0748981306799771	-0.476105035067729	5.49719090930897e-05	-1.32408714509901	-1.80007044562821	-0.475902206812549	0.000294179399151482	-0.475902206812549	0.000294179399151482	0.00665729299469935	Cabin1	yes	lessloc
ENSMUSG00000020198	0.0990431044768252	0.0752429055418263	-0.0237117737635313	0.782152683004786	-0.58491113869227	-0.608711370232386	-0.0237117741874402	0.810282911327088	-0.0237117741874402	0.810282911327088	0.921901186340244	Ap3d1	no	none
ENSMUSG00000020205	-0.145038918395989	-0.163124687882975	-0.0181901223220255	0.853759485877305	0.235471847661828	0.217386085650429	-0.0181645883169342	0.848629080423183	-0.0181901223220255	0.853759485877305	0.939801855161762	Phlda1	no	none
ENSMUSG00000020211	0.0727944784452829	-0.025706203125191	-0.0984507719310697	0.370749195312629	-0.207484236617326	-0.305984964204492	-0.0985051270696384	0.44241174388016	-0.0985051270696384	0.44241174388016	0.713072777224922	Sf3a2	no	none
ENSMUSG00000020212	0.797735277411408	0.647497085774319	-0.150378402415461	0.0673597735573865	0.0105503335518116	-0.139687852030029	-0.150185454868409	0.060523355979486	-0.150378402415461	0.0673597735573865	0.259886159982684	Mdm1	no	none
ENSMUSG00000020219	-0.0490893026561552	-0.0609679460484088	-0.0118193872913512	0.923920535405393	0.725722634341387	0.713843983789882	-0.011819387326435	0.923354130290488	-0.0118193872913512	0.923920535405393	0.969247475714233	Timm13	no	none
ENSMUSG00000020220	-0.18890765277421	-0.0812966317702409	0.107985175177967	0.682357088500565	-0.552569966395003	-0.44495970637494	0.107792863432586	0.795443881495784	0.107792863432586	0.795443881495784	0.91523199908082	Vps13d	no	none
ENSMUSG00000020224	-0.198689248020361	-0.0735140382072637	0.125260246257057	0.119431831356977	0.589920979929714	0.715096191803758	0.125087711632031	0.107172983323082	0.125260246257057	0.119431831356977	0.360258659260602	Llph	no	none
ENSMUSG00000020225	-0.453435672682387	-0.29800129500648	0.155474216348245	0.142422801104839	0.359860161732825	0.515294530602999	0.155474215767008	0.149770236484423	0.155474215767008	0.149770236484423	0.416278917133192	Tmbim4	no	none
ENSMUSG00000020227	-0.477490017810244	-0.593351665626079	-0.116035037881711	0.494241615294261	0.0578842560276644	-0.0579774168386238	-0.116318102170932	0.50493302849209	-0.116318102170932	0.50493302849209	0.758223079561456	Irak3	no	none
ENSMUSG00000020228	-0.0920924367291316	-0.252308736118707	-0.160163718168793	0.203338144835158	-0.398142091285309	-0.558358429546366	-0.160238992249061	0.258170412032382	-0.160238992249061	0.258170412032382	0.553112708266363	Helb	no	none
ENSMUSG00000020230	0.0606532252326715	-0.00471413658993647	-0.0654554828679152	0.398028891921434	0.157206738543853	0.0918393785925017	-0.0652889294030332	0.39079578629081	-0.0654554828679152	0.398028891921434	0.677979270263571	Prmt2	no	none
ENSMUSG00000020231	0.10304163454704	-0.1361486583407	-0.239393381647864	0.0268832984406586	-0.843770248487348	-1.08296055304431	-0.239308499727011	0.038258470713088	-0.239308499727011	0.038258470713088	0.188362314588877	Dip2a	no	none
ENSMUSG00000020232	-0.42221602015487	-0.684638138404684	-0.262510359279436	0.0432408561891524	0.130268448029162	-0.132153683148186	-0.262510360465009	0.0474371026641314	-0.262510360465009	0.0474371026641314	0.213837729874533	Hmg20b	no	none
ENSMUSG00000020235	0.00807035238855104	-0.177432619603568	-0.185567759098041	0.0439870231945597	0.133912233379721	-0.0515907619616945	-0.185610694106973	0.0699643916779126	-0.185610694106973	0.0699643916779126	0.265204318746735	Fzr1	no	none
ENSMUSG00000020238	-0.481876717069909	-0.862792531019696	-0.380984628694835	0.000295990897853996	-0.635094606683354	-1.01601047170973	-0.380981279805873	0.00176312671835024	-0.380981279805873	0.00176312671835024	0.0252773266595298	Ncln	no	none
ENSMUSG00000020246	-0.141919585555362	-0.313703199414782	-0.171805264382718	0.0742826504454159	0.147100287058462	-0.0246833362472141	-0.171805265129992	0.0851945395948499	-0.171805265129992	0.0851945395948499	0.29898069823742	Hcfc2	no	none
ENSMUSG00000020248	0.305052754353419	0.412669747120057	0.107545706433569	0.311897858475566	0.385838774820443	0.493455771477089	0.107776491393005	0.299327278546083	0.107545706433569	0.311897858475566	0.604335781454	Nfyb	no	none
ENSMUSG00000020250	0.253945628588892	0.240744707910239	-0.0132295705066157	0.871850132713658	-0.164641743721199	-0.177842669694379	-0.013229570550035	0.87604665998606	-0.013229570550035	0.87604665998606	0.950171390985794	Txnrd1	no	none
ENSMUSG00000020253	-0.160203453580139	-0.412355723709255	-0.252341207814239	0.168397917303629	0.219501470874985	-0.0326508181895857	-0.252341209054635	0.172415251149707	-0.252341209054635	0.172415251149707	0.448510006361762	Ppm1m	no	none
ENSMUSG00000020255	0.119144796467305	0.299155299106737	0.179856291255933	0.501738541978095	-0.628407496086366	-0.448396378813649	0.179977121668438	0.037326512469264	0.179856291255933	0.501738541978095	0.75620057654032	D10Wsu102e	no	none
ENSMUSG00000020256	0.303864042691308	0.224380072916566	-0.0795993953693062	0.487676776409718	-0.354456528445354	-0.433940470979322	-0.0794442310279004	0.432561267735313	-0.0795993953693062	0.487676776409718	0.746115159057645	Aldh1l2	no	none
ENSMUSG00000020257	0.127431088607792	0.026275646160743	-0.101228871712771	0.197865735805502	-0.0514222981781986	-0.152577729806559	-0.101228871068994	0.164604255530747	-0.101228871712771	0.197865735805502	0.480408677287692	Wdr82	no	none
ENSMUSG00000020260	-0.313496910301017	-0.352082776769832	-0.0386141646123064	0.642954767036031	-0.224751455282209	-0.263337339007971	-0.0386141649747385	0.670549123647616	-0.0386141649747385	0.670549123647616	0.855334395416498	Pofut2	no	none
ENSMUSG00000020261	-0.135771778341834	-0.162509544032848	-0.0267556140685283	0.768284550695604	-0.831847292757846	-0.858585072372072	-0.0267556142523331	0.784976450900933	-0.0267556142523331	0.784976450900933	0.911186580672009	Slc36a1	no	none
ENSMUSG00000020262	0.329428984561275	0.214521812616384	-0.11506239268493	0.272707832506324	-0.869448930061253	-0.984356112246265	-0.114830879324309	0.308993815591275	-0.114830879324309	0.308993815591275	0.601895892458448	Adarb1	no	none
ENSMUSG00000020263	0.394986044960373	0.242703852853987	-0.152585716669616	0.28994209843088	-0.460147901043317	-0.612430107899154	-0.152270457636901	0.320449487371567	-0.152270457636901	0.320449487371567	0.611454924523305	Appl2	no	none
ENSMUSG00000020265	-0.0756220079726642	0.0615623171795414	0.137251286815706	0.0884917908424322	0.420008383775921	0.557192699715163	0.137251286087809	0.104493703055434	0.137251286087809	0.104493703055434	0.334174570639575	Sumo3	no	none
ENSMUSG00000020267	0.104944108358651	-0.0673597665136157	-0.172341738859886	0.014815152645391	1.1358990707108	0.963595186531	-0.172341739880094	0.0201589298263508	-0.172341739880094	0.0201589298263508	0.127403931582567	Hint1	no	none
ENSMUSG00000020271	-0.0403708510102849	0.106945471818061	0.147319245857844	0.0284908030950496	-0.276282075730653	-0.128965751106499	0.147319246028822	0.0265883175744383	0.147319245857844	0.0284908030950496	0.156451401326625	Fbxw11	no	none
ENSMUSG00000020272	0.233355544084741	0.0210148453608363	-0.212391258385874	0.109724083884185	-0.499815047943669	-0.712155800756186	-0.212356959456853	0.169340923466999	-0.212356959456853	0.169340923466999	0.443551421123638	Stk10	no	none
ENSMUSG00000020273	0.120953173094499	0.324330140726107	0.203392033315729	0.0397094376765581	-0.063814128309694	0.139562838140418	0.203392033206666	0.0417586085137282	0.203392033206666	0.0417586085137282	0.198338652107792	Papolg	no	none
ENSMUSG00000020275	0.0970835878401005	0.251959713026003	0.154555476894912	0.272508614611194	-0.438636693289396	-0.283760583645045	0.154919908974435	0.302259328667658	0.154919908974435	0.302259328667658	0.595989384605789	Rel	no	none
ENSMUSG00000020277	-0.213202370273876	-0.313646199650412	-0.100506280944248	0.170055099759676	-0.0642336491479105	-0.164677496133329	-0.100506281985037	0.213882217204352	-0.100506281985037	0.213882217204352	0.50261076094145	Pfkl	no	none
ENSMUSG00000020280	-0.442506547799589	-0.507374719300096	-0.064781707875702	0.556039751673884	-0.155297624166728	-0.22016581621567	-0.065008217933598	0.578874126380187	-0.065008217933598	0.578874126380187	0.802302791636188	Pus10	no	none
ENSMUSG00000020282	-0.713195428273751	-0.707780654078562	0.00547191821763171	0.955456913168729	-0.643167211369172	-0.637752477468808	0.00521135060286104	0.965289800534474	0.00521135060286104	0.965289800534474	0.98592030678287	Rhbdf1	no	none
ENSMUSG00000020283	-0.158652535667662	-0.0417951719129054	0.116862212700533	0.204643061907371	0.327854208895351	0.444711587968139	0.116929680482905	0.1541003798168	0.116862212700533	0.204643061907371	0.489523430428067	Pex13	no	none
ENSMUSG00000020284	0.043973016314512	-0.321582653308025	-0.365628245745786	0.000779380381162246	0.573916248435402	0.208360572451677	-0.365628246652346	0.000899691410442797	-0.365628246652346	0.000899691410442797	0.0156832217713284	Cfap410	no	none
ENSMUSG00000020287	-0.00111018866257823	-0.0331908644059721	-0.0321451762483298	0.757419062059967	0.217248574317566	0.185167903673586	-0.0321451761748908	0.751758397125287	-0.0321451762483298	0.757419062059967	0.899579970978024	Mpg	no	none
ENSMUSG00000020288	0.165180796299098	0.209382265290816	0.0442334428601632	0.586228308260372	0.116932885402861	0.161134358315222	0.044233442965639	0.574099493202477	0.0442334428601632	0.586228308260372	0.806748233696098	Ahsa2	no	none
ENSMUSG00000020289	-0.0882789049473298	-0.418500681204785	-0.330389873914543	0.0052068497046317	-0.357488458127216	-0.687710230071097	-0.330389873392549	0.00495114656375613	-0.330389873914543	0.0052068497046317	0.0531910263854735	Nprl3	no	none
ENSMUSG00000020290	-0.00770902914560203	-0.0215923355159787	-0.0139682982888808	0.871212995648882	-0.0598918249190652	-0.0737751480743168	-0.0139682984181373	0.879245998603854	-0.0139682984181373	0.879245998603854	0.950984429713707	Xpo1	no	none
ENSMUSG00000020297	0.382784112211607	0.300726085373988	-0.0820412903864409	0.387171385052836	0.221340537907078	0.139282525139311	-0.0820659359502697	0.351416330523747	-0.0820412903864409	0.387171385052836	0.66821490925757	Nsg2	no	none
ENSMUSG00000020300	0.186829674667994	0.275711327413831	0.0888440593403651	0.247250703518669	-0.805503219257519	-0.716621562694334	0.0888440595411777	0.243583787072824	0.0888440593403651	0.247250703518669	0.542807524387465	Cpeb4	no	none
ENSMUSG00000020303	0.346875808299473	0.589681015256303	0.242910401041171	0.102529939809606	-0.219276628300467	0.0235285474755024	0.242999405164774	0.142470465553207	0.242999405164774	0.142470465553207	0.40211253043303	Stc2	no	none
ENSMUSG00000020305	0.166345009902523	0.197088775465833	0.0307827803351242	0.805029406919956	0.367292735447578	0.398036509064284	0.03087353327826	0.795754791267544	0.0307827803351242	0.805029406919956	0.918928048410214	Asb3	no	none
ENSMUSG00000020307	0.0863813574926239	-0.059397745187422	-0.145781547537482	0.0578116483457349	0.842877536235882	0.697098444070099	-0.145781546545888	0.0360028290592098	-0.145781547537482	0.0578116483457349	0.238354970079045	Cdc34	no	none
ENSMUSG00000020308	-0.0503527498355498	-0.148453919004754	-0.0979089006966778	0.390923988240615	0.765647103190638	0.667545928215086	-0.0981387340448605	0.390604459496107	-0.0979089006966778	0.390923988240615	0.671159550482241	Tpgs1	no	none
ENSMUSG00000020309	-0.126952353418019	0.0361729882236806	0.162851113224348	0.32403686725422	0.304743239600722	0.467868590722384	0.163207461827555	0.303409301989458	0.162851113224348	0.32403686725422	0.613372862189955	Chac2	no	none
ENSMUSG00000020311	0.0717702841337792	0.214115641750136	0.142363852102467	0.0802596852735138	0.160088367786807	0.302433728305315	0.142363852339596	0.0727871631053938	0.142363852102467	0.0802596852735138	0.288442638006778	Erlec1	no	none
ENSMUSG00000020315	-0.219551145586754	0.00585661121220138	0.225460404005071	0.00693899182010983	0.467926155395188	0.693333859481193	0.225450422507023	0.0264945274705733	0.225450422507023	0.0264945274705733	0.149462870207163	Sptbn1	no	none
ENSMUSG00000020319	0.223016871611556	0.322829258934431	0.098705930726853	0.641311047428326	0.058522507111323	0.158334971113416	0.100235203845238	0.573389479275153	0.098705930726853	0.641311047428326	0.837246462513788	Wdpcp	no	none
ENSMUSG00000020321	0.138625532688498	-0.0176998200479563	-0.156349222995692	0.0954630828627782	0.754035656732487	0.597710260051627	-0.156239997799721	0.152422208343974	-0.156239997799721	0.152422208343974	0.4195247746975	Mdh1	no	none
ENSMUSG00000020326	-0.188871629477095	-0.343316066025487	-0.154416552142537	0.0961760220632947	0.7133500510572	0.558905614288772	-0.154416552159922	0.0889848168221607	-0.154416552142537	0.0961760220632947	0.318786400881719	Ccng1	no	none
ENSMUSG00000020328	0.0232915009381076	0.0680493978013644	0.0447846764089462	0.640537665076812	0.352526019493775	0.397283920058877	0.0447846764900247	0.628901713737013	0.0447846764089462	0.640537665076812	0.837211428855254	Nudcd2	no	none
ENSMUSG00000020329	-0.321783508321912	-0.333452650676126	-0.0117230187563531	0.910520256318934	-0.643460559090493	-0.655129712712487	-0.0117230188160782	0.914473116677639	-0.0117230188160782	0.914473116677639	0.966266453792652	Polrmt	no	none
ENSMUSG00000020330	2.29209570450047	1.76900529273324	-0.523439083761716	8.79251027699699e-05	0.54421873866891	0.0211283276146474	-0.522442056823412	0.000182341992022356	-0.522442056823412	0.000182341992022356	0.00468289497578026	Hmmr	yes	lessloc
ENSMUSG00000020331	0.141834511622507	-0.318892472157512	-0.460694160779697	4.86574269290714e-06	-0.168674246682152	-0.629401251522627	-0.460884005638934	2.95462336248465e-05	-0.460884005638934	2.95462336248465e-05	0.00112101301374271	Hcn2	yes	lessloc
ENSMUSG00000020333	0.488210075257373	0.477453776125267	-0.0108656243572284	0.901017707973099	-0.270089630794483	-0.280845911587126	-0.0106320546586973	0.895937406361661	-0.0108656243572284	0.901017707973099	0.961206186087357	Acsl6	no	none
ENSMUSG00000020340	0.592526809903589	0.311906734958405	-0.280616576839505	0.000244583435325407	-0.255709668548704	-0.536329756190818	-0.280495637377895	0.000936303286454029	-0.280495637377895	0.000936303286454029	0.0160989933052479	Cyfip2	no	none
ENSMUSG00000020346	-0.106479997774545	-0.28365882381226	-0.177069892338025	0.122599957082069	-0.439363119864138	-0.616541992522399	-0.177201732248822	0.179924936819597	-0.177201732248822	0.179924936819597	0.459045092851413	Mgat1	no	none
ENSMUSG00000020349	0.0349604979695943	0.0445925394919304	0.00958645652800472	0.894070778260538	0.399434732638915	0.409066768479385	0.00958645648936413	0.898148103827334	0.00958645648936413	0.898148103827334	0.959768005498071	Ppp2ca	no	none
ENSMUSG00000020358	0.0210799516674836	-0.0863292198833236	-0.10734902788711	0.141161612438322	0.45778965573508	0.350380472172244	-0.107338267696444	0.166828184571345	-0.107338267696444	0.166828184571345	0.440208331210088	Hnrnpab	no	none
ENSMUSG00000020359	0.133603748444763	0.0733714932671822	-0.0605601204776554	0.708552154878409	-0.371361329799627	-0.431593584588716	-0.0603203287464729	0.715416866123	-0.0603203287464729	0.715416866123	0.878561622104742	Phykpl	no	none
ENSMUSG00000020361	0.0856549079929794	0.0808415369457955	-0.00487348345017247	0.959325841566806	0.213457157564737	0.208643767092216	-0.00487348350262606	0.959850529989718	-0.00487348350262606	0.959850529989718	0.983330430286869	Hspa4	no	none
ENSMUSG00000020362	-0.233906416976192	-0.424386560714682	-0.190526139907766	0.0114780686923315	-0.173400142056318	-0.363880295908005	-0.190526140983918	0.0172659861645414	-0.190526140983918	0.0172659861645414	0.115945175222034	Cnot6	no	none
ENSMUSG00000020364	0.4042717856621	0.0369247922266888	-0.367414298413645	0.0159896342887759	0.105256842055197	-0.262090160885939	-0.367473488651802	0.0198015281479563	-0.367473488651802	0.0198015281479563	0.126331746900962	Zfp354a	no	none
ENSMUSG00000020366	0.122098201512743	0.0305550044584463	-0.0915216391245499	0.252306086486972	-0.095610529209975	-0.187153733469385	-0.0915216395143855	0.276015963558248	-0.0915216395143855	0.276015963558248	0.568652606693896	Mapk9	no	none
ENSMUSG00000020368	-0.36345920627042	-0.118849337982104	0.244596910392251	5.5406940539507e-05	-0.0558917651641447	0.188718103514206	0.24459691045829	4.73429344349647e-05	0.244596910392251	5.5406940539507e-05	0.00188290320156648	Canx	yes	moreloc
ENSMUSG00000020372	0.146501167308933	-0.0138946428008767	-0.160406706682615	0.0129206677100148	1.17681782716759	1.01642202961712	-0.16040670520172	0.00506677916864539	-0.160406706682615	0.0129206677100148	0.096957843269278	Rack1	no	none
ENSMUSG00000020375	-0.0505815922621182	-0.065649477915238	-0.015063968019243	0.882353947520455	0.0489195009226655	0.0338516041423449	-0.0150639680949157	0.886835828367784	-0.0150639680949157	0.886835828367784	0.954043276030275	Rufy1	no	none
ENSMUSG00000020380	0.00376077609362536	-0.0514838503281559	-0.0552590192492586	0.567587025923596	-0.317284765451337	-0.372529421581525	-0.0552590199771874	0.614743482697571	-0.0552590199771874	0.614743482697571	0.822891444293396	Rad50	no	none
ENSMUSG00000020381	0.235484529801601	-0.00914428375013051	-0.245129019003135	0.176378010815768	0.431778340574237	0.187149546220709	-0.244542845605445	0.15828265903476	-0.245129019003135	0.176378010815768	0.453781102004474	Mrnip	no	none
ENSMUSG00000020385	0.125794442150446	0.38308565447376	0.25718712025244	0.00348107005701742	-0.196169258684484	0.0611219493037244	0.257392869406265	0.00475753738930338	0.257392869406265	0.00475753738930338	0.0503935620427351	Clk4	no	none
ENSMUSG00000020386	-0.13758829396298	-0.0343058647044379	0.103427723846093	0.328512809269637	0.413380237108951	0.516662625421059	0.103395902227513	0.397569226709896	0.103395902227513	0.397569226709896	0.677848296558968	Sar1b	no	none
ENSMUSG00000020387	0.418283509265813	0.453962571321607	0.0355508521719043	0.730950132615534	-0.783418812618671	-0.747739769206921	0.0358080627444273	0.760008963040876	0.0358080627444273	0.760008963040876	0.900325171827648	Jade2	no	none
ENSMUSG00000020389	-0.229959792033002	-0.432541120236173	-0.202689200970271	0.373720870260545	0.48418813653114	0.281606782769399	-0.203169508214943	0.375012166052818	-0.203169508214943	0.375012166052818	0.660109118390704	Cdkl3	no	none
ENSMUSG00000020390	0.40013920909014	0.442169452227354	0.0420024897925078	0.587897437059854	0.410940125057172	0.452970349941574	0.042002489376302	0.633243606122968	0.042002489376302	0.633243606122968	0.832323921670443	Ube2b	no	none
ENSMUSG00000020392	0.0775040877028589	0.0676353860146654	-0.00984934157242945	0.921659204892118	0.588478740329181	0.578610036137222	-0.00994540370923475	0.921237823453086	-0.00984934157242945	0.921659204892118	0.968086916154844	Cdkn2aipnl	no	none
ENSMUSG00000020393	-0.294437668763203	-0.507384026613014	-0.212906730298182	0.0264550524675106	-0.719625209965513	-0.932571603947928	-0.213084475036151	0.0548802553339343	-0.213084475036151	0.0548802553339343	0.232148540270494	Kremen1	no	none
ENSMUSG00000020396	0.191533836137278	-0.118997604692459	-0.310492505761173	0.000252192983107619	1.01691630235732	0.706384824488313	-0.310490229417472	0.00156023038638256	-0.310490229417472	0.00156023038638256	0.0232262614893203	Nefh	no	none
ENSMUSG00000020397	-0.0136249997595103	0.29174405287356	0.305435031019073	0.00283483454441729	0.297863387857972	0.603232432389461	0.305435030031392	0.00392118347158057	0.305435030031392	0.00392118347158057	0.0443185943770019	Med7	no	none
ENSMUSG00000020400	-0.173081150473323	-0.365156460469763	-0.192091989669703	0.086892785154372	-0.0565562321493856	-0.248631589677915	-0.192113995997563	0.133511575470875	-0.192113995997563	0.133511575470875	0.386555459330906	Tnip1	no	none
ENSMUSG00000020402	-0.127594367376393	-0.184810103249087	-0.0572090368858962	0.377911154661371	0.396845562903405	0.339629820367488	-0.0572743061122728	0.398474175695651	-0.0572743061122728	0.398474175695651	0.678212454518752	Vdac1	no	none
ENSMUSG00000020407	0.356345150290056	0.280790425017948	-0.0756848871260289	0.692378187722346	0.627831985266722	0.552277287170363	-0.0753564069516706	0.677944248720566	-0.0756848871260289	0.692378187722346	0.866542955361145	Upp1	no	none
ENSMUSG00000020409	0.162977476700244	0.302468396145989	0.139521123851934	0.0789729046598215	0.080419354693712	0.219910280590374	0.139521124369349	0.064376257257103	0.139521123851934	0.0789729046598215	0.285178363768006	Slu7	no	none
ENSMUSG00000020412	0.0553085009828756	0.132212410241093	0.0769607563552224	0.353844271488378	-0.289065664049323	-0.21216176687331	0.0769607558598024	0.39433786330631	0.0769607558598024	0.39433786330631	0.674928277827808	Ascc2	no	none
ENSMUSG00000020413	-0.274372546273741	-0.0705748445759707	0.203907873119008	0.193305459426295	-0.30453376869495	-0.100736099677947	0.20363493179264	0.228708447218558	0.20363493179264	0.228708447218558	0.521897887808479	Hus1	no	none
ENSMUSG00000020423	0.853731642208954	0.929206277048767	0.0755533132080026	0.444507496953576	-0.00241466495139657	0.0730599591588534	0.0757808830711785	0.483201083531125	0.0757808830711785	0.483201083531125	0.742975745476395	Btg2	no	none
ENSMUSG00000020430	0.0306262956123516	0.0749950810083676	0.0444537331013541	0.59365513308962	0.176457647495173	0.220826423409868	0.0444537328728314	0.61358621937149	0.0444537328728314	0.61358621937149	0.822652193426734	Pes1	no	none
ENSMUSG00000020432	-0.709349927294099	-0.558041089078589	0.151241559117614	0.0835575616416223	-0.331902276488851	-0.180593442727108	0.151241558772412	0.0886927108064486	0.151241558772412	0.0886927108064486	0.305416421074543	Tcn2	no	none
ENSMUSG00000020440	-0.13793324950805	-0.265950782322818	-0.12803316749565	0.137230467999875	0.691757087057558	0.563739563156773	-0.128058904411489	0.108715841710474	-0.12803316749565	0.137230467999875	0.393596792703251	Arf5	no	none
ENSMUSG00000020444	-0.110710440874365	-0.125500592029588	-0.0148827675162244	0.86263996385	0.774699551593771	0.759909412228105	-0.0148575550376679	0.850545821334972	-0.0148827675162244	0.86263996385	0.943126185840237	Guk1	no	none
ENSMUSG00000020448	-0.0616040908910956	0.0946293482417233	0.156318683655078	0.097094963557998	0.230843789685388	0.387077222887329	0.156342558162957	0.106350366405983	0.156342558162957	0.106350366405983	0.338240631909956	Rnf185	no	none
ENSMUSG00000020451	0.169173080950391	0.107136954792398	-0.0620734947468303	0.494737827475007	-0.472723845012947	-0.534759989325496	-0.0620734952933371	0.536720494339917	-0.0620734952933371	0.536720494339917	0.776791045493778	Limk2	no	none
ENSMUSG00000020453	-0.0192989475584657	0.0909125871452904	0.110164058517388	0.232646595179823	-0.597114800355806	-0.486903295714062	0.110208109582369	0.30911724168422	0.110208109582369	0.30911724168422	0.601895892458448	Patz1	no	none
ENSMUSG00000020454	-0.188623511345011	-0.266909127039469	-0.0783323434087998	0.382547735799214	-0.528658591424652	-0.606944205161429	-0.0783323433271563	0.381736739824536	-0.0783323434087998	0.382547735799214	0.665867852604387	Eif4enif1	no	none
ENSMUSG00000020455	0.20386252256016	0.177958436220188	-0.0257364336895006	0.828315500936636	-0.561989328493925	-0.587893458862655	-0.025718299416297	0.849529284545565	-0.025718299416297	0.849529284545565	0.937901888965039	Trim11	no	none
ENSMUSG00000020456	0.0434615307717623	-0.188646114876273	-0.232108918102961	0.00194911378688187	-0.219930728292775	-0.452038391676374	-0.232151256076309	0.00573686783524089	-0.232151256076309	0.00573686783524089	0.0571342004061807	Ogdh	no	none
ENSMUSG00000020457	-0.0922402287407154	-0.102981960839599	-0.0107930489099535	0.878966304037305	0.313377742128523	0.302636004063495	-0.0107930489499307	0.882535287657766	-0.0107930489499307	0.882535287657766	0.952635385325395	Drg1	no	none
ENSMUSG00000020458	-0.193307604481686	-0.0929557242789099	0.10038357914348	0.161585272057644	-0.0946927373916358	0.00565914573053229	0.100383579338807	0.152221246628038	0.10038357914348	0.161585272057644	0.432263435377218	Rtn4	no	none
ENSMUSG00000020459	0.241056187563826	0.102515119298352	-0.13861820414771	0.210890457295652	-0.365121195055578	-0.503662298238878	-0.138584038224897	0.273581182906274	-0.138584038224897	0.273581182906274	0.566295094149512	Mtif2	no	none
ENSMUSG00000020460	0.207720143928865	0.00997370674845672	-0.197800900951123	0.00139228972103135	1.4531292128743	1.25538277976885	-0.197800900374459	0.000715226609748363	-0.197800900951123	0.00139228972103135	0.0213938874285561	Rps27a	no	none
ENSMUSG00000020462	0.112125987400933	-0.0100780569924349	-0.122116478395329	0.150740497521084	0.730860114865392	0.60865604148016	-0.122264405507852	0.207007348766508	-0.122264405507852	0.207007348766508	0.493861963059973	Cfap36	no	none
ENSMUSG00000020463	0.247681127855272	0.207331254007672	-0.040356642560907	0.630228588684526	0.0179314720651152	-0.0224184060459055	-0.0403076930999413	0.639898723775498	-0.0403076930999413	0.639898723775498	0.836918209027615	Ppp4r3b	no	none
ENSMUSG00000020464	-0.0524373368323452	0.0301273305110753	0.082686085902124	0.387430557281255	0.253429127900806	0.335993774481686	0.0826371039166195	0.431807612349119	0.0826371039166195	0.431807612349119	0.705215895054961	Pnpt1	no	none
ENSMUSG00000020471	0.128529647654959	0.0506785112792323	-0.0779386160211948	0.355026784324109	0.366577826755158	0.288726694270034	-0.0778600785551653	0.340070653612626	-0.0779386160211948	0.355026784324109	0.642621216490322	Pold2	no	none
ENSMUSG00000020472	0.19355299893223	0.0859737407380272	-0.107588252091444	0.153282956661652	-0.112359995239521	-0.219939270470047	-0.10758825316484	0.201122375188981	-0.10758825316484	0.201122375188981	0.48532490271515	Zkscan17	no	none
ENSMUSG00000020473	-0.880781145188886	-1.00402631909908	-0.123160536140405	0.160456137728413	-0.760743857847673	-0.883989068508949	-0.123372884027823	0.222529708981605	-0.123372884027823	0.222529708981605	0.515372270020958	Aebp1	no	none
ENSMUSG00000020476	-0.166171067485962	-0.293391702038519	-0.127230201878416	0.0626611100141024	0.176345641557759	0.0491250071057915	-0.127230201870036	0.0606701780229412	-0.127230201878416	0.0626611100141024	0.248290238583551	Dbnl	no	none
ENSMUSG00000020477	-0.145397950320572	-0.212539549286859	-0.0669519493289867	0.587026629024198	0.838533686556505	0.771392076151038	-0.0672186904512629	0.589456056590483	-0.0672186904512629	0.589456056590483	0.808833759578725	Mrps24	no	none
ENSMUSG00000020482	0.210579692289516	0.285554860315872	0.074878877898568	0.374053314123861	0.0286307445823679	0.103605918400464	0.0750463924262933	0.353960118689391	0.074878877898568	0.374053314123861	0.659905628290881	Ccdc117	no	none
ENSMUSG00000020483	0.368354237562335	-0.00572866385238974	-0.373928694397389	9.74374273634152e-06	2.89593622390263	2.52185329071712	-0.373979662474155	6.65304415281781e-05	-0.373979662474155	6.65304415281781e-05	0.00218336110922504	Dynll2	yes	lessloc
ENSMUSG00000020484	-0.317039979135992	-0.134865563594521	0.182126487877611	0.0112140525825255	0.0266856292446928	0.208860048088433	0.18212648825774	0.00858841850416327	0.182126487877611	0.0112140525825255	0.0887713197768078	Xbp1	no	none
ENSMUSG00000020485	0.0894050847193759	0.191934051655044	0.102613674953956	0.312374377102959	0.763191996958543	0.865720961184757	0.102613674821721	0.310970133717666	0.102613674953956	0.312374377102959	0.604869008786535	Supt4a	no	none
ENSMUSG00000020491	0.633092715194842	0.13107186835696	-0.502096042430224	0.0120933233430689	-0.0375587229818641	-0.539579619395084	-0.502017141506864	0.020557707513479	-0.502017141506864	0.020557707513479	0.129115707488204	2810021J22Rik	no	none
ENSMUSG00000020495	-0.153445448461713	-0.0554398831887462	0.0979866585641039	0.322574242080087	-0.152411256889483	-0.0544057034758519	0.0979048270581264	0.35102965630096	0.0979048270581264	0.35102965630096	0.638943610648439	Smg8	no	none
ENSMUSG00000020496	0.135026484506883	0.0207150301877308	-0.114341948995996	0.0943565575564307	0.568764911001942	0.45445346448799	-0.114356531499864	0.0712041182422374	-0.114341948995996	0.0943565575564307	0.315426631246372	Rnf187	no	none
ENSMUSG00000020514	0.0814885567908638	0.180887990479189	0.099343989934329	0.355214878311652	0.565921367042762	0.66532080546472	0.0993439901388424	0.336908583449896	0.099343989934329	0.355214878311652	0.642621216490322	Mrpl22	no	none
ENSMUSG00000020515	-0.0333199433439968	-0.0376353660671315	-0.00440907175262151	0.966095377276933	-0.264630743425509	-0.268946171443164	-0.0044090717632117	0.966968053473198	-0.0044090717632117	0.966968053473198	0.986746520980324	Cnot8	no	none
ENSMUSG00000020516	0.00582088421194468	-0.0440931517871695	-0.0500229047688553	0.60181207636867	-0.212773512059838	-0.262687539781641	-0.049817892662906	0.58967718657439	-0.0500229047688553	0.60181207636867	0.815064299426618	Rps6kb1	no	none
ENSMUSG00000020519	0.0534721150045652	-0.153737262590616	-0.20727768832502	0.0428523762310138	0.630992660951534	0.423783303448018	-0.20716472216658	0.0227726454863906	-0.20727768832502	0.0428523762310138	0.201073469688341	Sap30l	no	none
ENSMUSG00000020521	-0.10486159378699	0.560208740263078	0.665112017852376	7.43986255371594e-05	-0.507908567371681	0.157161817033682	0.665417521719408	0.000271780342810574	0.665417521719408	0.000271780342810574	0.00628701337093774	Rnft1	yes	moreloc
ENSMUSG00000020522	-0.0982698321100931	0.00881766541493098	0.106998308441998	0.21751152829959	-0.665419984838156	-0.55833249068066	0.106998308253061	0.232575307544421	0.106998308253061	0.232575307544421	0.52549419723435	Mfap3	no	none
ENSMUSG00000020523	-0.12698716737498	0.00785709656415128	0.13481088039611	0.0779345871169981	0.252842553486024	0.387686814321207	0.134810880154909	0.0826407361895542	0.134810880154909	0.0826407361895542	0.293322109490537	Fam114a2	no	none
ENSMUSG00000020525	0.317550247870556	0.314986068773862	-0.00242306290329675	0.981932524821146	0.253432098863624	0.250867905426929	-0.00242306291907224	0.981519747246202	-0.00242306290329675	0.981932524821146	0.991560277440703	Ppm1d	no	none
ENSMUSG00000020526	0.162908720850916	0.1935039196471	0.0305000496748555	0.862135631051466	0.337235815388908	0.367831022399624	0.0308784447075672	0.85536312544357	0.0305000496748555	0.862135631051466	0.942881466009571	Znhit3	no	none
ENSMUSG00000020527	0.204460409235611	-0.026125240955555	-0.230558411534	0.133772693225452	-0.506488235935448	-0.737073929731644	-0.230624321198651	0.180293130221322	-0.230624321198651	0.180293130221322	0.459519839223181	Myo19	no	none
ENSMUSG00000020528	0.417651165990377	0.355431856193717	-0.0622172527446826	0.552200339289057	0.468461808152033	0.406242489427637	-0.06221725299022	0.568245199291707	-0.06221725299022	0.568245199291707	0.796496618729697	Prpsap2	no	none
ENSMUSG00000020530	-0.0757494830001437	0.0262568709658111	0.10195773634621	0.22030144795147	-0.0462128250656581	0.0557935261077997	0.101960376472937	0.228312075231198	0.101960376472937	0.228312075231198	0.521571723931222	Ggnbp2	no	none
ENSMUSG00000020532	0.129402538712472	0.156872900898784	0.0274147969124859	0.735867292004412	-0.787989570881378	-0.760519222945247	0.0274147966987117	0.762160585855979	0.0274147966987117	0.762160585855979	0.900978884389773	Acaca	no	none
ENSMUSG00000020534	0.679902159038692	0.33711514852749	-0.342598043950116	0.0171058488663587	-0.00989906687086449	-0.35268612279356	-0.342621770484773	0.0358293436592002	-0.342621770484773	0.0358293436592002	0.181356853336162	Shmt1	no	none
ENSMUSG00000020536	0.336755512227952	0.329183441618069	-0.00759256195275676	0.926769267429513	-0.478883047245397	-0.48645511973405	-0.0075925619606485	0.929671214957235	-0.0075925619606485	0.929671214957235	0.970237987029612	Llgl1	no	none
ENSMUSG00000020537	0.00963016427477138	-0.0769726806896352	-0.0866037309569619	0.291631195573223	0.178932390472344	0.0923295493861154	-0.0865313788856121	0.27792036538483	-0.0866037309569619	0.291631195573223	0.586458190261115	Drg2	no	none
ENSMUSG00000020538	-0.403572180733189	-0.505679648274552	-0.102172640186529	0.270035763306825	-0.842931574859218	-0.94503908718133	-0.102223795926695	0.348737238848949	-0.102223795926695	0.348737238848949	0.637941784594572	Srebf1	no	none
ENSMUSG00000020541	0.5906513435746	0.513596477927951	-0.0770441107326841	0.51013643914917	0.393457329570901	0.316402466511141	-0.0769721515865786	0.509645908501432	-0.0770441107326841	0.51013643914917	0.761090260790606	Tom1l1	no	none
ENSMUSG00000020544	0.108082273474125	0.179800066748924	0.0716577854512632	0.646482401548643	0.126075214938046	0.19779300872773	0.0719849899623692	0.643597292995734	0.0716577854512632	0.646482401548643	0.840735327770964	Cox11	no	none
ENSMUSG00000020546	0.298329637793881	0.210878625985551	-0.0878158022970638	0.448184812874167	-0.295447979472935	-0.382898980519244	-0.0873893671766865	0.438525291512141	-0.0878158022970638	0.448184812874167	0.717850704851594	Stxbp4	no	none
ENSMUSG00000020547	0.179958019908148	0.379325259999245	0.199356849522035	0.0141753010579314	0.207033753514593	0.406400983326928	0.199356848497139	0.0223594664111243	0.199356848497139	0.0223594664111243	0.136136464742851	Bzw2	no	none
ENSMUSG00000020549	-0.142522331721493	-0.159788715213847	-0.0173502259206264	0.854919263183147	-0.0363433287954961	-0.0536097189031235	-0.0173502259775233	0.858930164433555	-0.0173502259775233	0.858930164433555	0.942038897195929	Elac2	no	none
ENSMUSG00000020561	0.0316728809925689	0.0301018173882889	-0.00154125386991	0.98843247514267	0.243598152150385	0.242027080023485	-0.00154125387587645	0.987875912358866	-0.00154125386991	0.98843247514267	0.994541817527163	Twistnb	no	none
ENSMUSG00000020570	0.291420476731879	0.423783220220515	0.132259582743124	0.272433158856268	-0.0704457509739472	0.0619169869150826	0.132532846072225	0.287567077990059	0.132532846072225	0.287567077990059	0.580705258409297	Sypl	no	none
ENSMUSG00000020571	-0.419501173216604	-0.299782766901678	0.119704371516671	0.152815019995673	0.0389778060150898	0.158696207230822	0.119802408476709	0.161011913143438	0.119802408476709	0.161011913143438	0.432263435377218	Pdia6	no	none
ENSMUSG00000020572	0.00931403274836964	0.0502768724525091	0.0410281738099845	0.605911348563938	0.34523758227091	0.386200424093721	0.0410281738629566	0.596903332353261	0.0410281738099845	0.605911348563938	0.817793961093317	Nampt	no	none
ENSMUSG00000020576	-0.527500454268822	-0.781345987226365	-0.254303067293246	0.0383731879888717	-0.72213746066842	-0.975982979707135	-0.253998416013606	0.0321489221679641	-0.254303067293246	0.0383731879888717	0.18874297581466	Nbas	no	none
ENSMUSG00000020577	-0.148009192675914	0.0848362116851225	0.232794645818433	0.00366265495166269	0.175970253744558	0.408815659871185	0.232794646042686	0.00303898180847718	0.232794645818433	0.00366265495166269	0.0421999730903328	Tspan13	no	none
ENSMUSG00000020580	0.126219137529277	0.182717631376285	0.056517793340598	0.430002645498554	-0.474393787900479	-0.417895291256528	0.0565177934491301	0.423774848904858	0.056517793340598	0.430002645498554	0.703859712244507	Rock2	no	none
ENSMUSG00000020585	0.127573366249596	0.284121258923873	0.156524069644242	0.051239310424868	0.153858554530883	0.310406460664939	0.156604379795066	0.0307405578812896	0.156524069644242	0.051239310424868	0.222721085322219	Laptm4a	no	none
ENSMUSG00000020590	0.0591106870386247	0.106346439582063	0.0471966704704593	0.625218206488934	-0.261883054903243	-0.214647317878141	0.0471966701445417	0.654220111864066	0.0471966701445417	0.654220111864066	0.845282608830992	Snx13	no	none
ENSMUSG00000020592	-0.861342839426721	-0.8003694369518	0.0610460322043977	0.513143354229649	-0.0845152475630126	-0.0235418554561112	0.0608599159134871	0.527838194302425	0.0608599159134871	0.527838194302425	0.77120308267145	Sdc1	no	none
ENSMUSG00000020593	0.757484052609354	0.663083212460196	-0.094350596899118	0.303558765213752	-0.622302646898715	-0.716703495665787	-0.094350597328333	0.339126824694275	-0.094350597328333	0.339126824694275	0.628389629028139	Lpin1	no	none
ENSMUSG00000020594	-0.0418216011223909	-0.00975738640692562	0.0319916577742005	0.685833867514809	-0.4155314379891	-0.383467210094703	0.0320814468495194	0.656531650406218	0.0319916577742005	0.685833867514809	0.863322677079941	Pum2	no	none
ENSMUSG00000020598	-0.263719225315078	-0.238510925358086	0.0251468685564729	0.830337469931363	-0.531126551920072	-0.505918291347087	0.0251468682059202	0.854065138042311	0.0251468682059202	0.854065138042311	0.939801855161762	Nrcam	no	none
ENSMUSG00000020601	0.445744328158498	0.369962891913238	-0.0757889962125897	0.238705065117134	-0.125945797272364	-0.201727239232814	-0.0757151594885199	0.268839287230806	-0.0757151594885199	0.268839287230806	0.563008069016086	Trib2	no	none
ENSMUSG00000020605	0.367079055978293	0.486636603573258	0.119400516391058	0.324193916724783	-0.174398135214377	-0.0548405875065932	0.119672499349077	0.329733912424254	0.119672499349077	0.329733912424254	0.620086524706166	Hs1bp3	no	none
ENSMUSG00000020608	-0.438674399191485	-0.576381549405799	-0.137784756855923	0.114444021508386	-0.0859523398592375	-0.223659489190799	-0.137784756793153	0.109759563214923	-0.137784756855923	0.114444021508386	0.352267004905196	Smc6	no	none
ENSMUSG00000020610	0.772487249872377	0.557980207845476	-0.214496181985778	0.00922720377744813	0.25650406282656	0.0419970173613563	-0.214364986136111	0.0120920615969393	-0.214364986136111	0.0120920615969393	0.0935212089639142	Amz2	no	none
ENSMUSG00000020611	-0.330477806776169	-0.381356829693228	-0.0509309467990686	0.483342786564749	0.017106985783172	-0.0337720354925059	-0.0509309467414505	0.475811480058114	-0.0509309467990686	0.483342786564749	0.742975745476395	Gna13	no	none
ENSMUSG00000020612	0.254970231126277	0.36656723975625	0.111628068241235	0.0723210859461175	0.0777419196652882	0.189338931023806	0.111628068473457	0.0660351981931356	0.111628068241235	0.0723210859461175	0.269906405760873	Prkar1a	no	none
ENSMUSG00000020627	-0.47766891185661	-0.637745634944551	-0.160100459985099	0.182849212211025	-0.606112041988845	-0.766188810710119	-0.160100462632097	0.238842916284832	-0.160100462632097	0.238842916284832	0.5329740336199	Klhl29	no	none
ENSMUSG00000020628	-0.047334674020672	0.0507547759216107	0.0979905763699416	0.31862328581251	-0.280342252432053	-0.182252812525731	0.0981382329072906	0.346046067867124	0.0981382329072906	0.346046067867124	0.635256995813547	Trappc12	no	none
ENSMUSG00000020629	0.144907478692556	0.0531498936303228	-0.0915251770355456	0.524577411437108	0.351093759707206	0.259336146089706	-0.0918492223421625	0.550525873187656	-0.0918492223421625	0.550525873187656	0.787122772806306	Adi1	no	none
ENSMUSG00000020630	0.0808953217740343	-0.0289537863002278	-0.110030876875503	0.395649763416405	-0.00290342611999198	-0.112752540918859	-0.109759865135868	0.407850417965083	-0.109759865135868	0.407850417965083	0.686644581905186	Rnaseh1	no	none
ENSMUSG00000020634	-0.211021188924917	-0.297176641965434	-0.0860295816333652	0.445918062292862	0.223536725707455	0.137381253731794	-0.0862782226998254	0.470074379195166	-0.0862782226998254	0.470074379195166	0.736155759741405	Ubxn2a	no	none
ENSMUSG00000020635	0.125717439412521	0.21257824854168	0.0866501141649547	0.642103881457232	0.39030178512554	0.477162684624901	0.0868315195494891	0.603754676223611	0.0866501141649547	0.642103881457232	0.837306779786543	Fkbp1b	no	none
ENSMUSG00000020638	-0.147732963298213	-0.0992756931393596	0.0481814596608565	0.802715526387855	0.0767346810182657	0.125191962548585	0.0484954112884108	0.793717061581647	0.0481814596608565	0.802715526387855	0.918535161300593	Cmpk2	no	none
ENSMUSG00000020640	0.427813826708425	0.262853420161219	-0.165073181468112	0.0767088105864988	-0.539913145678247	-0.704873554870872	-0.164876665997861	0.0874042068002101	-0.164876665997861	0.0874042068002101	0.303473928650996	Itsn2	no	none
ENSMUSG00000020647	0.154358057075078	0.0215932434395628	-0.133198553329392	0.430381393661781	-0.872436916748868	-1.00520169508648	-0.132657303908227	0.437632010925966	-0.132657303908227	0.437632010925966	0.70990354970681	Ncoa1	no	none
ENSMUSG00000020648	0.0307401030419933	-0.0670243814032941	-0.0977232736038223	0.649714595621375	0.181064983392808	0.0833004702586143	-0.0977232742006113	0.659361964568686	-0.0977232742006113	0.659361964568686	0.848736169926253	Dus4l	no	none
ENSMUSG00000020650	-0.163373025328791	-0.0683847429287401	0.0950220170930713	0.348111552388717	0.29628001466464	0.391268280401906	0.0950220164031631	0.380900164902327	0.0950220164031631	0.380900164902327	0.66455062478119	Bcap29	no	none
ENSMUSG00000020651	0.666240575474497	0.599028440677751	-0.0671911134922434	0.459711425361845	-0.584251338246878	-0.651463495397826	-0.0671911142188277	0.516193452602373	-0.0671911142188277	0.516193452602373	0.765258075121684	Slc26a4	no	none
ENSMUSG00000020653	0.471187659340451	0.408131475706628	-0.0631455820815918	0.539982800283604	-0.32890308407186	-0.391959276326185	-0.0629192540700771	0.567365430896267	-0.0629192540700771	0.567365430896267	0.796395264552093	Klf11	no	none
ENSMUSG00000020657	0.0513048005142961	-0.0142863924278857	-0.0655912848607481	0.570926288958977	-0.182425179842594	-0.248016390244274	-0.06558010178606	0.596078062760288	-0.06558010178606	0.596078062760288	0.811685899546625	Dnajc27	no	none
ENSMUSG00000020658	0.295710949026177	0.555917902769082	0.26019053396208	0.076473206241289	-0.909499252055368	-0.649292270200553	0.260233588394322	0.105593200577553	0.260233588394322	0.105593200577553	0.336836970110382	Efr3b	no	none
ENSMUSG00000020659	0.177147721384279	0.122006262985576	-0.0552888341143365	0.575701040483077	-0.319013257399894	-0.374154727677492	-0.0550309549702703	0.601500114327293	-0.0550309549702703	0.601500114327293	0.815064299426618	Cbll1	no	none
ENSMUSG00000020661	0.270070565120832	-0.0757361546408292	-0.346041095274372	0.00151058476679055	-0.883667679848163	-1.22947436444278	-0.345724029291122	0.000249410738488935	-0.346041095274372	0.00151058476679055	0.0226839252389331	Dnmt3a	no	none
ENSMUSG00000020664	0.00770996961591231	0.0754685395045225	0.0678064167286294	0.459602076371499	0.276484180691755	0.34424272221599	0.0678127616677414	0.517695721589067	0.0678127616677414	0.517695721589067	0.765582845127979	Dld	no	none
ENSMUSG00000020668	0.679264434109473	0.798726605080779	0.119402487283144	0.189664333927399	-0.451335496980067	-0.331873324458141	0.119594452793395	0.197122648583135	0.119594452793395	0.197122648583135	0.479299640007753	Kif3c	no	none
ENSMUSG00000020671	-0.0830935942429164	-0.0988335336520445	-0.0158358349897084	0.831472976924933	0.178162146942782	0.162422215557591	-0.0157162848668623	0.821796585402013	-0.0158358349897084	0.831472976924933	0.930012959440439	Rab10	no	none
ENSMUSG00000020674	0.0123228848191136	-0.157265791139165	-0.169543549511754	0.0527248273412752	-0.642096563630315	-0.811685263626788	-0.169598546924389	0.0839740577374986	-0.169598546924389	0.0839740577374986	0.295829027834057	Pxdn	no	none
ENSMUSG00000020677	0.246130170247492	0.141980348585168	-0.104165832755561	0.286950537982213	0.32617285523415	0.222023033919263	-0.104165832738361	0.285614996968702	-0.104165832755561	0.286950537982213	0.580050426568091	Ddx52	no	none
ENSMUSG00000020680	0.186076809538978	0.0429071838007631	-0.143178048804193	0.176809160661259	0.57467539532648	0.431505759835278	-0.143181982926805	0.18880528375221	-0.143181982926805	0.18880528375221	0.470521414545941	Taf15	no	none
ENSMUSG00000020681	-0.429301248818324	-0.471894958306995	-0.0424901981771821	0.646530988088518	-0.506867999442315	-0.549461746322963	-0.0426135425449867	0.687782578893936	-0.0426135425449867	0.687782578893936	0.864266629578747	Ace	no	none
ENSMUSG00000020684	-0.344449097565177	-0.408775157113038	-0.0644537817179986	0.642428311331256	0.234104736970369	0.169778670656326	-0.0643572831209069	0.64208349794156	-0.0644537817179986	0.642428311331256	0.837513426280853	Rasl10b	no	none
ENSMUSG00000020687	-0.19672197208963	-0.163339949791989	0.0334011412336583	0.643313286604471	-0.071340696648669	-0.0379586736447339	0.0334011412501167	0.640097183538373	0.0334011412336583	0.643313286604471	0.837897473637826	Cdc27	no	none
ENSMUSG00000020691	0.304652076370127	0.636029974812557	0.331137342850555	0.00331669233364229	-0.357732605498914	-0.0263547054571724	0.331622439308998	0.00352617205431381	0.331622439308998	0.00352617205431381	0.0411441092996408	Mettl2	no	none
ENSMUSG00000020692	0.00749180707733547	0.195945874534438	0.188199430647196	0.124873550779396	-0.663652789396551	-0.475198735958529	0.188518345846995	0.151907716454005	0.188518345846995	0.151907716454005	0.418566540745829	Nle1	no	none
[truncated: 8,430 more rows]
