# Supplementary material for: TDP-43 directly inhibits mRNA accumulation in neurites through modulation of mRNA stability
Source: EMBO J. 2025 Dec 15;45(3):692–721. doi: 10.1038/s44318-025-00653-4 (PMC12864922; doi:10.1038/s44318-025-00653-4)
Supplement: Supplementary file 12 — Source data Fig. 2 [file 44318_2025_653_MOESM12_ESM.zip]

Archive with 12 entries (9 files):
- Figure2/
- __MACOSX/._Figure2
- Figure2/2A/
- __MACOSX/Figure2/._2A
- Figure2/2B/
- __MACOSX/Figure2/._2B
- Figure2/2A/KSR2_-DOX.tif
- __MACOSX/Figure2/2A/._KSR2_-DOX.tif
- Figure2/2A/KSR2_+DOX.tif
- __MACOSX/Figure2/2A/._KSR2_+DOX.tif
- Figure2/2B/plt_data_ksr2.csv
- __MACOSX/Figure2/2B/._plt_data_ksr2.csv
