# Supplementary material for: TDP-43 directly inhibits mRNA accumulation in neurites through modulation of mRNA stability
Source: EMBO J. 2025 Dec 15;45(3):692–721. doi: 10.1038/s44318-025-00653-4 (PMC12864922; doi:10.1038/s44318-025-00653-4)
Supplement: Supplementary file 12 — Source data Fig. 2 [file 44318_2025_653_MOESM12_ESM.zip › Figure2/2B/plt_data_ksr2.csv]

Condition	ratio
DOX	6.714285714285714
DOX	9.188888888888888
DOX	7.424242424242424
DOX	8.08
DOX	3.3333333333333335
DOX	5.327586206896552
DOX	2.465
DOX	8.401869158878505
DOX	12
DOX	7.021978021978022
DOX	9.044444444444444
DOX	4.9763779527559056
DOX	7.302631578947368
minus DOX	1.032
minus DOX	1.9146341463414633
minus DOX	2.616
minus DOX	1.9787234042553192
minus DOX	2.511627906976744
minus DOX	0.6935483870967742
minus DOX	6.164383561643835
minus DOX	0.6028368794326241
minus DOX	1.2083333333333333
minus DOX	2.2794117647058822
minus DOX	1.9655172413793103
minus DOX	1.4437869822485208
minus DOX	3.036144578313253
minus DOX	4.0212765957446805
