# Supplementary material for: TDP-43 directly inhibits mRNA accumulation in neurites through modulation of mRNA stability
Source: EMBO J. 2025 Dec 15;45(3):692–721. doi: 10.1038/s44318-025-00653-4 (PMC12864922; doi:10.1038/s44318-025-00653-4)
Supplement: Supplementary file 13 — Source data Fig. 3 [file 44318_2025_653_MOESM13_ESM.zip]

Archive with 16 entries (12 files):
- Figure3/
- __MACOSX/._Figure3
- Figure3/3B/
- __MACOSX/Figure3/._3B
- Figure3/3C/
- __MACOSX/Figure3/._3C
- Figure3/3D/
- __MACOSX/Figure3/._3D
- Figure3/.DS_Store
- __MACOSX/Figure3/._.DS_Store
- Figure3/3B/Fig3Bsource.txt
- __MACOSX/Figure3/3B/._Fig3Bsource.txt
- Figure3/3C/Fig3Csource.txt
- __MACOSX/Figure3/3C/._Fig3Csource.txt
- Figure3/3D/Fig3Dsource.txt
- __MACOSX/Figure3/3D/._Fig3Dsource.txt
