# Supplementary material for: TDP-43 directly inhibits mRNA accumulation in neurites through modulation of mRNA stability
Source: EMBO J. 2025 Dec 15;45(3):692–721. doi: 10.1038/s44318-025-00653-4 (PMC12864922; doi:10.1038/s44318-025-00653-4)
Supplement: Supplementary file 13 — Source data Fig. 3 [file 44318_2025_653_MOESM13_ESM.zip › Figure3/3B/Fig3Bsource.txt]

kmer	CADmoreloc.3UTR.fa_count	CADunchanged.3UTR.fa_count	enrichment	fishers.exact.p	BH.corrected.p	sig	highlight
GUGUG	947	30343	1.51	5.099965026346e-32	5.22236418698e-29	yes	yes
UGUGU	1121	40365	1.35	7.00673654999264e-21	3.5874491136e-18	yes	yes
GAGAG	625	22465	1.35	1.77414979743939e-12	6.05576464193e-10	yes	no
AGAGA	755	29102	1.26	2.06124884058366e-09	5.27679703189e-07	yes	no
GUAUG	406	14443	1.36	4.31697437780939e-09	8.84116352575e-07	yes	yes
AUGGA	553	21069	1.27	6.85859994287031e-08	1.17053439025e-05	yes	no
GCAGC	364	22993	0.77	1.84394910114017e-07	2.69743411367e-05	yes	no
CAGCG	74	6210	0.58	3.74353723459915e-07	4.79172766029e-05	yes	no
ACCCA	307	19366	0.77	1.86823025251283e-06	0.000212563086508	yes	no
GCCCC	273	17439	0.76	2.54350974845979e-06	0.000260455398242	yes	no
UGAAU	583	23114	1.22	3.40892301327207e-06	0.000317339742326	yes	no
CGUGU	210	7253	1.4	3.91563457083304e-06	0.000334134150044	yes	no
GAAUG	493	19288	1.24	5.31867302187076e-06	0.000363088078293	yes	no
GUGUA	479	18638	1.25	4.65433378518404e-06	0.000363088078293	yes	no
UUGUU	988	41200	1.16	5.22504214761276e-06	0.000363088078293	yes	no
CAGCC	501	29537	0.82	7.67701484759524e-06	0.000491328950246	yes	no
CGCCA	54	4515	0.58	1.93075432572036e-05	0.00116299554679	yes	no
UGUGA	735	30398	1.17	3.29444125614621e-05	0.00187417102572	yes	no
GCUGG	494	28731	0.83	3.79787037218776e-05	0.00204685224269	yes	no
GGCCC	252	15622	0.78	6.12043379641284e-05	0.00313366210376	yes	no
GAUGG	471	18904	1.21	8.34258970271742e-05	0.00371426602417	yes	no
CACCC	324	19470	0.81	8.02934003299015e-05	0.00371426602417	yes	no
CCUGC	515	29601	0.84	8.33592840739883e-05	0.00371426602417	yes	no
GGGUG	480	19384	1.2	0.000125273073780283	0.00534108322292	yes	no
AGGCC	339	20156	0.81	0.000130397539622107	0.00534108322292	yes	no
CUGGG	591	33393	0.86	0.000156025456104561	0.00614500257889	yes	no
ACAAU	364	14374	1.23	0.000177244380829585	0.00672215725813	yes	no
CCUGG	621	34913	0.86	0.000186920767317027	0.00683595949045	yes	no
CCAGC	516	29393	0.85	0.0001977305644714	0.00698193441444	yes	no
UCCGC	36	3106	0.56	0.000224044511398925	0.00758151644984	yes	no
GGUGC	225	13876	0.79	0.000229518564399337	0.00758151644984	yes	no
UCAGG	397	23052	0.83	0.000266184774247636	0.00851791277592	yes	no
CGAGG	69	5071	0.66	0.000290583780333069	0.00901690275943	yes	no
GCCUG	515	29213	0.85	0.000306545311540064	0.0092324235005	yes	no
AGCCC	375	21756	0.84	0.000404152037682334	0.0118243339025	no	no
UGGAU	464	18986	1.18	0.000434340117198205	0.0123545633336	no	no
CCGAG	87	6062	0.7	0.000473471449707875	0.0131036422838	no	no
CCCAG	618	34400	0.87	0.000505206888735211	0.0136139961596	no	no
CCCCU	393	22647	0.84	0.000525534825213973	0.0137986579748	no	no
GGGGA	350	20352	0.83	0.00054089692775206	0.0138469613505	no	no
UCCUG	654	36117	0.88	0.000737344936942647	0.0179771717959	no	no
UAGGU	291	11469	1.23	0.000730186752766633	0.0179771717959	no	no
UAUGA	391	15908	1.19	0.000833140590605094	0.0198403712739	no	no
CCCCC	237	14183	0.81	0.00101190414245897	0.0226571735367	no	no
GUGAG	494	20539	1.17	0.00101780271746808	0.0226571735367	no	no
GGAUG	432	17772	1.18	0.000988783273472895	0.0226571735367	no	no
GCUCG	49	3718	0.64	0.0011499434617105	0.025054087336	no	no
CCCGG	77	5347	0.7	0.00120138381062052	0.0256295212932	no	no
CCCUG	591	32658	0.88	0.00129134678564082	0.0269865124183	no	no
CUCCU	569	31481	0.88	0.00148092444951632	0.0300943664138	no	no
CCGGA	53	3902	0.66	0.00152822954444886	0.0300943664138	no	no
CCACC	415	23472	0.86	0.00149891715997713	0.0300943664138	no	no
GGCCG	66	4665	0.69	0.00159262150240697	0.0302233767072	no	no
GCAGG	427	24085	0.86	0.00159381088104567	0.0302233767072	no	no
AGUUU	700	30019	1.13	0.00166282909009708	0.030958854332	no	no
CCGCC	84	5683	0.72	0.00169345503900447	0.0309660349989	no	no
CCGUA	30	2498	0.58	0.00181091642343003	0.0319720416826	no	no
CAGGU	360	20548	0.85	0.00178920407858499	0.0319720416826	no	no
GCGCC	47	3530	0.65	0.00194967203435159	0.0338383756471	no	no
GUUGA	363	14910	1.18	0.00229478584934615	0.0367165735895	no	no
AUGUG	651	27881	1.13	0.00226828006032591	0.0367165735895	no	no
AAUGU	668	28652	1.13	0.00226612958978914	0.0367165735895	no	no
GCCAG	471	26260	0.87	0.00216652528065125	0.0367165735895	no	no
CACCG	70	4829	0.7	0.00229422936742399	0.0367165735895	no	no
CCCCA	489	27133	0.87	0.00255704818822497	0.0402833437653	no	no
UAUGU	545	23122	1.14	0.00265783958214264	0.0412367838199	no	no
GUUUG	640	27463	1.13	0.00278353354382282	0.0424598759001	no	no
CAGGA	531	29267	0.88	0.00281960113398943	0.0424598759001	no	no
GCACC	216	12783	0.82	0.0030481002190272	0.0448688468305	no	no
AAAAC	678	29229	1.12	0.0030672063263014	0.0448688468305	no	no
AAUGG	443	18572	1.16	0.00328655215371635	0.0474004141606	no	no
CAAUU	312	12731	1.19	0.00342635931531103	0.0487304435955	no	no
CUACC	206	12197	0.82	0.00367034510911028	0.0514853889278	no	no
GCCCU	404	22592	0.87	0.00392527584114026	0.0528879271227	no	no
GAGCC	343	19400	0.86	0.00392169014968559	0.0528879271227	no	no
GGUUG	351	14500	1.17	0.00387187356333234	0.0528879271227	no	no
GAGUG	450	18984	1.15	0.00428831243740656	0.0534193032374	no	no
AAUUC	396	16554	1.16	0.00450750294747514	0.0534193032374	no	no
AACCC	256	14799	0.84	0.0045145284008736	0.0534193032374	no	no
AGAAA	980	43263	1.1	0.00449562876432897	0.0534193032374	no	no
AGCCA	510	28051	0.88	0.00421440955486393	0.0534193032374	no	no
CCUGA	458	25344	0.88	0.00429875828369043	0.0534193032374	no	no
UGUAU	670	28984	1.12	0.00437526061736998	0.0534193032374	no	no
CCCUA	206	12142	0.82	0.0044147299825613	0.0534193032374	no	no
AAACA	751	32717	1.11	0.00453826408938834	0.0534193032374	no	no
UGUUG	629	27135	1.12	0.00453855408364248	0.0534193032374	no	no
AUAGA	374	15542	1.17	0.00404588807419364	0.0534193032374	no	no
GGGCC	270	15525	0.84	0.0046705081228695	0.0543477308843	no	no
GAAAA	790	34546	1.11	0.00482361993996509	0.055498728298	no	no
ACCCG	52	3684	0.68	0.00516941384604972	0.0569860408142	no	no
ACCGG	42	3101	0.66	0.00517549003488639	0.0569860408142	no	no
CCGGG	81	5339	0.73	0.0050545310498874	0.0569860408142	no	no
UUGAU	466	19758	1.14	0.00511080293862815	0.0569860408142	no	no
UGGGU	517	22102	1.13	0.00567502095072744	0.0617500088599	no	no
UAGAA	526	22525	1.13	0.00572876058758503	0.0617500088599	no	no
GAGAA	640	27732	1.12	0.00606143390366233	0.0646552949724	no	no
ACAAC	217	12630	0.83	0.00636866849226965	0.0659580945202	no	no
GCUCC	327	18420	0.86	0.006399075533173	0.0659580945202	no	no
UGGUG	482	26439	0.88	0.00632537301358918	0.0659580945202	no	no
GAGCU	391	21744	0.87	0.00644122016799284	0.0659580945202	no	no
AACCA	459	19528	1.14	0.0066167946115686	0.0670851255668	no	no
UGGAA	684	29792	1.11	0.006744543460623	0.0677099265066	no	no
GUGCG	106	3900	1.32	0.0069452884516609	0.0677330988048	no	no
GCCAC	321	18074	0.86	0.00693611092139642	0.0677330988048	no	no
UAUGC	283	11615	1.18	0.0068279141891365	0.0677330988048	no	no
UGCAG	532	28951	0.89	0.00755021337395423	0.0709304449076	no	no
AGCUG	593	32063	0.9	0.00744910242275597	0.0709304449076	no	no
AUGAA	576	24902	1.12	0.00752545668526685	0.0709304449076	no	no
AGGGC	327	18356	0.86	0.00739585542677904	0.0709304449076	no	no
CUCCC	493	26933	0.89	0.00775841651440798	0.0715731397365	no	no
AAAUG	778	34173	1.1	0.0077400495497683	0.0715731397365	no	no
AGUAU	396	16752	1.15	0.00846545531965169	0.0772963334336	no	no
UCGGC	45	3202	0.68	0.00867565098131766	0.0772963334336	no	no
CGCUU	59	4004	0.71	0.00868074057115441	0.0772963334336	no	no
AAUAC	339	14168	1.16	0.00860680737387267	0.0772963334336	no	no
GAAAU	595	25831	1.12	0.00924303491514028	0.0808963055821	no	no
CCCAU	320	17931	0.86	0.00918145948632907	0.0808963055821	no	no
CGGCA	58	3931	0.71	0.00953939654265253	0.0827825598278	no	no
GGAGC	335	18691	0.87	0.00994921202858037	0.0848799135378	no	no
UGUAA	626	27294	1.11	0.0100297554082765	0.0848799135378	no	no
CGAUC	51	1679	1.47	0.010025608809956	0.0848799135378	no	no
GAUAU	276	11403	1.17	0.0102897552326483	0.0849734625664	no	no
AUUGU	524	22631	1.12	0.0101736118714287	0.0849734625664	no	no
CAAUG	338	14175	1.16	0.0102394094434609	0.0849734625664	no	no
GAGGC	357	19796	0.87	0.0106419069454926	0.0866066031118	no	no
AGUGU	616	26852	1.11	0.0106769804631839	0.0866066031118	no	no
GGGAC	267	15108	0.86	0.0107412486281183	0.0866066031118	no	no
ACCGC	44	3107	0.69	0.0111751091412596	0.0894008731301	no	no
GACUU	462	19856	1.13	0.0117822976595285	0.0935276961501	no	no
CUCGC	57	3836	0.72	0.0120862460736114	0.0942175381993	no	no
ACGCG	8	887	0.44	0.0121452295335023	0.0942175381993	no	no
GGACA	356	19701	0.88	0.0120673325225038	0.0942175381993	no	no
CCGCU	71	4614	0.75	0.0125976953497838	0.0962689555088	no	no
CACGC	71	4609	0.75	0.0125773685204743	0.0962689555088	no	no
CUCGG	94	5880	0.77	0.0129497176091737	0.0967920498671	no	no
CAAUC	208	8434	1.19	0.0129219709757771	0.0967920498671	no	no
AUGAU	381	16194	1.14	0.0129471694337688	0.0967920498671	no	no
AAUUU	723	31877	1.1	0.0130860344513418	0.0968452955164	no	no
AGCCU	511	27624	0.9	0.0131459922624861	0.0968452955164	no	no
CGGCC	66	4326	0.74	0.0135132894085366	0.0981390663428	no	no
AAUCA	393	16743	1.14	0.0134532414916787	0.0981390663428	no	no
ACCUG	438	23876	0.89	0.0137975391234952	0.0994977469187	no	no
UUGUG	660	28986	1.1	0.0139868064280304	0.100010190994	no	no
ACAGC	415	22698	0.89	0.0140639331085821	0.100010190994	no	no
CCUUC	500	27032	0.9	0.0145704423066102	0.102897468427	no	no
UGCGU	115	4394	1.27	0.0147860446046048	0.103704860788	no	no
AGCAG	606	32383	0.91	0.0160405169117684	0.106554684521	no	no
CUUCA	492	26596	0.9	0.0155380345297464	0.106554684521	no	no
AGUAC	199	11436	0.84	0.0161288829109026	0.106554684521	no	no
AAAAA	842	37462	1.09	0.0156551257041943	0.106554684521	no	no
CUUAA	468	20205	1.12	0.0153794973627346	0.106554684521	no	no
GCGGC	54	3616	0.72	0.0160550245634657	0.106554684521	no	no
CGGAA	60	3957	0.73	0.0157989271486657	0.106554684521	no	no
GGUUC	228	12961	0.85	0.0157623240929251	0.106554684521	no	no
UUUGU	1093	49160	1.08	0.0158609608977425	0.106554684521	no	no
GGCAG	495	26722	0.9	0.0167407809648936	0.108497213342	no	no
UUGAA	648	28517	1.1	0.0166527018771292	0.108497213342	no	no
GGCUC	331	18293	0.88	0.0165619280944608	0.108497213342	no	no
CGACC	33	2400	0.67	0.0172645711211638	0.111188181309	no	no
UAGAU	331	14022	1.14	0.0176006154052848	0.111944286801	no	no
CGGGA	77	4879	0.76	0.0175938528091459	0.111944286801	no	no
CCCGC	74	4720	0.76	0.0180884758194204	0.112942678287	no	no
CACGU	150	5953	1.22	0.0179553510909856	0.112942678287	no	no
UACGU	90	3354	1.3	0.0179785546419252	0.112942678287	no	no
CAACA	298	16556	0.87	0.0185234498067056	0.114957652134	no	no
GAACC	223	12639	0.85	0.0187619618395728	0.115043406729	no	no
UGAGU	513	22340	1.11	0.0186781545957289	0.115043406729	no	no
CCAUU	364	19949	0.88	0.0190439528383445	0.116077426824	no	no
AGCGU	69	4415	0.76	0.0194930296703965	0.117812125728	no	no
UAAAA	953	42757	1.08	0.0197747948401364	0.117812125728	no	no
AAGUG	540	23601	1.11	0.0195918000907977	0.117812125728	no	no
UGUGG	727	32246	1.09	0.0197887554932972	0.117812125728	no	no
CGGGC	66	4252	0.75	0.0199286247132622	0.117959027205	no	no
GCUUA	298	12576	1.15	0.0204235700960129	0.119526894491	no	no
AUCAU	370	15830	1.13	0.0204269595076813	0.119526894491	no	no
CCCCG	99	6055	0.79	0.0207653773170054	0.120816740753	no	no
GGGGU	356	15210	1.13	0.0209978235852285	0.121478934188	no	no
CUGGC	491	26401	0.9	0.0215503185756138	0.123974866413	no	no
CCUAC	203	11556	0.85	0.0217545478681703	0.12445059786	no	no
UCGGA	52	3446	0.73	0.022329440182363	0.127029704149	no	no
UAGCC	234	13166	0.86	0.0230457969564328	0.130380641345	no	no
GUUCC	294	16270	0.88	0.023508595177941	0.132268139902	no	no
GCCCA	363	19797	0.89	0.024256847063762	0.132877848867	no	no
GCUUC	380	20675	0.89	0.0242038079327184	0.132877848867	no	no
ACCCC	290	16043	0.88	0.0242657790410561	0.132877848867	no	no
GCGCU	64	4103	0.76	0.0239276926437816	0.132877848867	no	no
GAUGA	397	17139	1.12	0.0241729496176051	0.132877848867	no	no
UACAG	393	21332	0.89	0.0248927687354291	0.133148036435	no	no
CCGCA	58	3766	0.75	0.024891147444669	0.133148036435	no	no
AAAAU	941	42316	1.08	0.0250713773723747	0.133148036435	no	no
UGCCC	411	22245	0.9	0.0248680720579788	0.133148036435	no	no
GGCCU	409	22149	0.89	0.0245533278671707	0.133148036435	no	no
AUAUG	384	16550	1.12	0.0250952842108358	0.133148036435	no	no
GGAAC	272	15100	0.87	0.0253302493792102	0.133701934868	no	no
GGCCA	381	20707	0.89	0.0258916961795923	0.135964599425	no	no
AAUAU	535	23486	1.1	0.0260703073923975	0.136204054948	no	no
GCCGG	67	4245	0.76	0.0265012996982885	0.13636849694	no	no
UACCC	193	10986	0.85	0.0264643390000203	0.13636849694	no	no
UGCUU	708	31493	1.09	0.0264571865872354	0.13636849694	no	no
CUGCC	620	32855	0.91	0.0267131493527277	0.136771324686	no	no
AUAUA	449	19540	1.11	0.0269073004869533	0.1370799786	no	no
CCUGU	604	32034	0.91	0.0274868411750764	0.139339234472	no	no
UCGAA	75	2778	1.31	0.0277834317752106	0.140148936639	no	no
CUUGU	581	25659	1.1	0.0282032550984572	0.140537777867	no	no
UGAUA	345	14813	1.13	0.0282272702564793	0.140537777867	no	no
UGUUU	1160	52635	1.07	0.0282722482818598	0.140537777867	no	no
GUUAU	313	13363	1.13	0.0286504377847527	0.141729701892	no	no
GCCAU	329	17996	0.89	0.0292740585292297	0.143428880067	no	no
CCCAC	418	22552	0.9	0.0291389120694058	0.143428880067	no	no
CGUAC	26	1925	0.65	0.0294396362148869	0.143553273734	no	no
CGUGC	87	5334	0.79	0.0297007591602709	0.144140177157	no	no
GUGGG	538	23684	1.1	0.0299920180644556	0.144867106123	no	no
CUGCA	521	27767	0.91	0.0310572707955319	0.149308193871	no	no
UAUAG	306	13071	1.13	0.0314522350003494	0.150500414207	no	no
ACGAG	58	3727	0.75	0.0323640649309818	0.152758102978	no	no
CAGCU	574	30428	0.91	0.0323055077821886	0.152758102978	no	no
AGAAU	541	23853	1.1	0.0323715901817749	0.152758102978	no	no
AAAAG	760	34034	1.08	0.0327671394620604	0.153915370684	no	no
GGUAA	249	10507	1.15	0.0335829212587265	0.156313233495	no	no
GUGCC	322	17575	0.89	0.0335275146687878	0.156313233495	no	no
CGCAC	53	3429	0.75	0.0349067253134195	0.161739758918	no	no
CAGGC	453	24238	0.91	0.0353832242595509	0.163014139357	no	no
GUAGC	212	11888	0.86	0.0356593429843002	0.163014139357	no	no
GACCG	50	3257	0.74	0.0355293155545499	0.163014139357	no	no
UGCGC	58	3694	0.76	0.0366685466936255	0.166882630286	no	no
GGGCA	327	17807	0.89	0.0370136007390697	0.167707642287	no	no
GUUGU	459	20134	1.1	0.0374385647831919	0.168145133061	no	no
AAUGA	512	22571	1.1	0.0372810466306189	0.168145133061	no	no
UCCUC	497	26453	0.91	0.0376066909692875	0.168162670535	no	no
CCGCG	14	1169	0.58	0.03828641035997	0.170457757429	no	no
CGUAG	39	2628	0.72	0.0387913978995978	0.171958404542	no	no
UCUGU	884	39910	1.07	0.0393787096885257	0.173063513824	no	no
AGCGG	68	4233	0.78	0.0393552923502476	0.173063513824	no	no
UGGUA	359	15561	1.12	0.0397122104324488	0.173369082377	no	no
UGACU	513	22659	1.1	0.0398743229973581	0.173369082377	no	no
CCUCA	478	25467	0.91	0.0400892608392309	0.173369082377	no	no
AUCAC	289	12379	1.13	0.040125461448553	0.173369082377	no	no
CGUAU	67	2497	1.3	0.0413670205983355	0.177982475179	no	no
GGUCC	221	12286	0.87	0.041956528318498	0.179763535557	no	no
UGGCC	431	23032	0.91	0.0434728587660682	0.183968892375	no	no
CGGUG	80	4871	0.8	0.043190318142227	0.183968892375	no	no
UGAGA	589	26222	1.09	0.0434770233931931	0.183968892375	no	no
CCGAC	45	2953	0.74	0.0438973258600925	0.18498296988	no	no
GACGU	60	3777	0.77	0.0444308393121126	0.186463850228	no	no
GCAUA	252	10721	1.14	0.0452439743745057	0.189101345957	no	no
GAUAA	295	12688	1.13	0.0458679178893587	0.190929869588	no	no
UGCAU	475	20961	1.1	0.0464735367012249	0.192667617741	no	no
UAUUG	381	16638	1.11	0.0467107897272575	0.192870357584	no	no
UCCCC	418	22330	0.91	0.0477155200125417	0.195442769971	no	no
AUCUG	491	21707	1.1	0.0476428024784581	0.195442769971	no	no
CCGGC	67	4151	0.78	0.0485902069049991	0.198232557254	no	no
AACCU	325	17584	0.9	0.0493285810355381	0.200446297541	no	no
CGAAA	75	2881	1.26	0.0498237044736305	0.200864068429	no	no
CGCCU	91	5424	0.81	0.049680284336746	0.200864068429	no	no
CUUCU	617	32360	0.92	0.0502390153040298	0.200956061216	no	no
ACACC	274	14956	0.89	0.0501762684129507	0.200956061216	no	no
CGGGG	87	5205	0.81	0.0506174348812216	0.201681919527	no	no
CCUCC	573	30145	0.92	0.0514593981379216	0.202561011997	no	no
AUGUA	529	23516	1.09	0.05135609416423	0.202561011997	no	no
AAAUU	682	30623	1.08	0.0512586279836309	0.202561011997	no	no
UCGAG	61	3798	0.78	0.051629320440674	0.202561011997	no	no
CGGCU	79	4768	0.8	0.0523350900029009	0.203768563357	no	no
CGCCC	79	4765	0.8	0.0523183546745792	0.203768563357	no	no
CAGCA	592	31078	0.92	0.0526266120096197	0.204127464765	no	no
AUCCU	347	18665	0.9	0.0531896192211661	0.205532717292	no	no
CAAAA	640	28689	1.08	0.0535150333106043	0.206012759812	no	no
GAAUA	352	15357	1.11	0.053805717308578	0.206356009453	no	no
AACCG	47	3031	0.75	0.0542768702735462	0.207386250597	no	no
AUUGA	377	16515	1.11	0.0555557066757273	0.211483433591	no	no
AGCUC	390	20821	0.91	0.0569575576610519	0.216016811277	no	no
GGGGG	225	12396	0.88	0.0576212225267054	0.21683996132	no	no
CAAGG	372	19908	0.91	0.0578098725003345	0.21683996132	no	no
GCUAU	268	11534	1.13	0.0577416801985529	0.21683996132	no	no
UUAUG	419	18483	1.1	0.0591275026976233	0.220216561487	no	no
CCCUC	476	25157	0.92	0.0591401898524338	0.220216561487	no	no
GGGCG	66	4052	0.79	0.0594458894209475	0.220552865098	no	no
CAUCC	328	17643	0.9	0.0597963866095033	0.221052346167	no	no
GUGAA	468	20759	1.09	0.0603077393286795	0.222140737671	no	no
CACCU	413	21980	0.91	0.060536105942323	0.222182697079	no	no
UGUUA	495	21998	1.09	0.0611105515327292	0.223490017034	no	no
UAUAA	472	20954	1.09	0.0615165564867965	0.224174212963	no	no
UCGCC	55	3441	0.77	0.0621543127831971	0.225695093227	no	no
GACAC	271	14728	0.89	0.0632114138830363	0.228722571789	no	no
GGGGC	283	15317	0.9	0.0643850346388504	0.231662114477	no	no
CCAAG	427	22645	0.91	0.0644762720957792	0.231662114477	no	no
GUACC	170	9500	0.87	0.0652995402748712	0.233799752593	no	no
UGCAC	334	17927	0.9	0.0655517813514109	0.233885101407	no	no
CGUGG	118	6787	0.84	0.06584178020406	0.234104107392	no	no
GAAGA	645	29020	1.08	0.0661603063897644	0.234422677312	no	no
ACUUG	504	22476	1.09	0.0673866266131347	0.237302185161	no	no
AACUG	517	23070	1.09	0.0674364608220984	0.237302185161	no	no
AGUUC	362	19335	0.91	0.0681852309713779	0.237488695628	no	no
GGUGU	423	18713	1.1	0.0680598620803302	0.237488695628	no	no
GACCC	246	13398	0.89	0.0679708899833933	0.237488695628	no	no
UCGCA	39	2550	0.74	0.0688568268277336	0.237490016091	no	no
GUAAA	460	20431	1.09	0.0687408178838632	0.237490016091	no	no
CCAGG	594	31043	0.93	0.0688813816202363	0.237490016091	no	no
AAGGC	355	18964	0.91	0.0693948556202149	0.238457490453	no	no
CGAUG	59	3635	0.79	0.0696518417553061	0.238540086814	no	no
CCUCU	594	31016	0.93	0.0718685791807189	0.245311416937	no	no
AGCGC	65	3949	0.8	0.0724825785454462	0.245812312203	no	no
UGGGG	517	27134	0.92	0.0724954280130896	0.245812312203	no	no
AGGCA	457	24100	0.92	0.0731096376331165	0.247076795169	no	no
GCAUC	248	13490	0.89	0.0735515262743774	0.247390934392	no	no
CGAGC	61	3742	0.79	0.0736857763571176	0.247390934392	no	no
GGAUA	238	10246	1.13	0.0766087520199605	0.256363928328	no	no
UUAUA	512	22905	1.08	0.0774540257144145	0.25834828121	no	no
GGCAU	268	14473	0.9	0.0790230152452035	0.262725868867	no	no
CUAAG	340	14938	1.1	0.0793679219773621	0.263018615226	no	no
UAAUA	431	19155	1.09	0.0796556002245699	0.26312043429	no	no
ACGUU	114	4672	1.18	0.0805980456776849	0.264796772036	no	no
GGCUG	549	28684	0.93	0.0806802664797037	0.264796772036	no	no
CGCUC	70	4184	0.81	0.0813020891083807	0.265985109415	no	no
GUAUA	324	14225	1.1	0.0820993272163868	0.267737933343	no	no
UUAAG	454	20254	1.09	0.0837911321810015	0.271693430843	no	no
UCUCC	494	25900	0.92	0.0838428946740736	0.271693430843	no	no
ACCGA	53	3278	0.78	0.0843073177634619	0.272336572208	no	no
GAAAC	432	19228	1.09	0.0847008037297276	0.272747242199	no	no
GUAAC	241	10436	1.12	0.08553336808285	0.274564792843	no	no
GCAAC	168	9322	0.87	0.0863115475934872	0.276196952299	no	no
UUCGG	54	3326	0.79	0.0866113243545714	0.276292822863	no	no
CAGGG	507	26519	0.93	0.0875848412986219	0.277962782657	no	no
GCGUG	132	5487	1.17	0.0876777136702373	0.277962782657	no	no
AAAGU	591	26674	1.07	0.0889838327711936	0.280809532774	no	no
CUGGA	582	30278	0.93	0.0891241192884747	0.280809532774	no	no
UAAGU	372	16480	1.09	0.0895902111822088	0.281412197088	no	no
GCUCU	476	24941	0.92	0.0901743664358619	0.282380890613	no	no
CAUGU	537	24185	1.08	0.094351936462823	0.294562143103	no	no
ACCCU	370	19577	0.92	0.0966639381667369	0.300862834902	no	no
UUGCU	623	28229	1.07	0.0982668535609761	0.304925024383	no	no
GCAAU	241	10466	1.12	0.0991347958465941	0.306688915247	no	no
ACUGA	511	22989	1.08	0.0996640618963549	0.3073975885	no	no
UAGUU	382	16994	1.09	0.100033003782717	0.307608996617	no	no
GUUAG	273	11951	1.11	0.101076359361665	0.309886802354	no	no
ACUCC	282	15091	0.91	0.102222808887631	0.312466138212	no	no
UUUGA	703	31996	1.06	0.102673625466404	0.31291009666	no	no
GGGAG	465	24329	0.93	0.104026363745998	0.316091977673	no	no
AGAUU	443	19851	1.08	0.104855912600792	0.317669983737	no	no
GAAUU	445	19939	1.08	0.105579016163406	0.318917146169	no	no
GCCGC	73	4293	0.82	0.106455960235365	0.319146226773	no	no
AAACU	574	25979	1.07	0.106475464893645	0.319146226773	no	no
GACCU	323	17139	0.91	0.106589853082553	0.319146226773	no	no
AUUCC	361	16041	1.09	0.107436757819667	0.320744139963	no	no
GCCCG	80	4659	0.83	0.109334307469731	0.324553859388	no	no
GUAGA	341	15135	1.09	0.109663706394612	0.324553859388	no	no
UGCUC	440	23035	0.93	0.109398634829727	0.324553859388	no	no
UGGGC	381	20067	0.92	0.111593375539865	0.329024671659	no	no
GUCCU	420	22010	0.92	0.111816978259142	0.329024671659	no	no
UAUCU	383	17091	1.09	0.112654985907931	0.329128315007	no	no
UUAGU	371	16532	1.09	0.112816443913411	0.329128315007	no	no
GACGC	46	2847	0.78	0.112271116437904	0.329128315007	no	no
UCACA	492	22178	1.07	0.113726016934565	0.330839321991	no	no
UUAGA	425	19056	1.08	0.114391932703267	0.330896438102	no	no
UGCUA	374	16673	1.09	0.114323998330694	0.330896438102	no	no
CCAGA	515	26772	0.93	0.11614855292491	0.334090219649	no	no
UUAGG	317	14044	1.09	0.116002115613922	0.334090219649	no	no
GGAGG	504	26203	0.93	0.11732149816081	0.336518807049	no	no
UCUUC	550	28520	0.93	0.117818448940954	0.337000256189	no	no
AUGAG	409	18319	1.08	0.119112246621861	0.339751923512	no	no
AUAAA	792	36275	1.06	0.120766684322286	0.343514124295	no	no
CGCAG	81	4692	0.84	0.122506384280193	0.347497333803	no	no
CCAGU	443	23102	0.93	0.126295905043895	0.357256924765	no	no
CAACU	270	14388	0.91	0.126833650145273	0.357789690768	no	no
GGUCA	323	14359	1.09	0.127203049065875	0.357845940229	no	no
GGGCU	395	20674	0.93	0.129007527892524	0.361285165891	no	no
GGCAC	252	13467	0.91	0.12916798955308	0.361285165891	no	no
UUAGC	242	12954	0.91	0.12948403894741	0.361285165891	no	no
GCAUG	378	16918	1.08	0.130133181224086	0.362088640723	no	no
GGACC	254	13554	0.91	0.130479207447953	0.362088640723	no	no
UGACG	68	3980	0.83	0.131307633052279	0.36340274661	no	no
CCCGU	87	4985	0.85	0.134126124571414	0.370202564855	no	no
GUGGC	382	19999	0.93	0.135244191245958	0.37228508558	no	no
ACUAU	290	12843	1.09	0.136515652576117	0.372778741968	no	no
GCCGA	59	3494	0.82	0.135855714744122	0.372778741968	no	no
CUCGU	76	4387	0.84	0.136330297054421	0.372778741968	no	no
GUUGG	378	16948	1.08	0.137501937851857	0.373904864695	no	no
AUCCA	301	15922	0.92	0.139095252303311	0.373904864695	no	no
GUAGG	248	10918	1.1	0.138861593169716	0.373904864695	no	no
GCGGA	50	3009	0.8	0.139149141563887	0.373904864695	no	no
UAUGG	294	13056	1.09	0.139849182791343	0.373904864695	no	no
CACGA	60	3538	0.82	0.13849883949689	0.373904864695	no	no
UGAAA	697	31908	1.06	0.139725495566817	0.373904864695	no	no
CGGAG	83	4746	0.85	0.138209735165321	0.373904864695	no	no
AUUUG	606	27642	1.06	0.144396623670444	0.378967353424	no	no
UGAUG	493	22343	1.07	0.144703354676632	0.378967353424	no	no
GAUGC	273	14476	0.91	0.14341093549037	0.378967353424	no	no
UCUAC	250	13327	0.91	0.143102883913013	0.378967353424	no	no
CUCAG	636	32686	0.94	0.14403732944943	0.378967353424	no	no
AAAUA	804	36960	1.05	0.143197950147988	0.378967353424	no	no
CUAAC	190	10254	0.9	0.144196654012485	0.378967353424	no	no
UGUGC	573	26096	1.06	0.144683382311996	0.378967353424	no	no
CAGUG	640	32883	0.94	0.145236606576195	0.379393584526	no	no
UUGCG	38	2359	0.78	0.145971810177143	0.380343851454	no	no
UGAUU	470	21282	1.07	0.148149573506797	0.382128874738	no	no
AAUGC	355	15915	1.08	0.147402050552704	0.382128874738	no	no
CGCCG	23	1521	0.73	0.147836048950255	0.382128874738	no	no
CACUC	316	16642	0.92	0.147981055133649	0.382128874738	no	no
ACCGU	70	4055	0.84	0.150015372508891	0.383505206156	no	no
AUUUA	658	30119	1.06	0.150181237957687	0.383505206156	no	no
AGAAG	695	31846	1.06	0.150167046951519	0.383505206156	no	no
GGCUU	413	21505	0.93	0.149714511038017	0.383505206156	no	no
UCGGG	77	4416	0.84	0.152154099134496	0.384965272358	no	no
ACCUC	336	17643	0.92	0.152256772758833	0.384965272358	no	no
CUAUA	274	12145	1.09	0.151175512407323	0.384965272358	no	no
ACGUA	71	2902	1.19	0.151847813705314	0.384965272358	no	no
AUAUU	580	26460	1.06	0.153601359217165	0.387408354282	no	no
GAUCU	314	14031	1.08	0.154436108999603	0.388494579791	no	no
GUGGA	454	20546	1.07	0.154790809135348	0.388494579791	no	no
CGCAA	32	2018	0.77	0.157037805814986	0.389001954961	no	no
UAAGG	305	13605	1.09	0.156634914307221	0.389001954961	no	no
CUUGG	492	25433	0.94	0.157652159481144	0.389001954961	no	no
UGGCU	588	30234	0.94	0.156304961584097	0.389001954961	no	no
AGCCG	92	5190	0.86	0.156136541042029	0.389001954961	no	no
GCCUC	445	23093	0.93	0.157513889754636	0.389001954961	no	no
CACCA	414	21524	0.93	0.156851689513094	0.389001954961	no	no
AGACG	80	4562	0.85	0.158904436008091	0.391149380943	no	no
GUAAU	310	13843	1.08	0.160222521831402	0.393448111164	no	no
GUAUC	218	9588	1.1	0.161534669596143	0.395721295853	no	no
UAUAC	264	11710	1.09	0.162459437934922	0.396156006866	no	no
UGGCG	102	4284	1.15	0.162632344473905	0.396156006866	no	no
UGGGA	542	27910	0.94	0.164192587617796	0.396156006866	no	no
UCACC	316	16591	0.92	0.163272414067766	0.396156006866	no	no
ACAGG	431	22358	0.93	0.164738551999227	0.396156006866	no	no
GUUAA	343	15404	1.08	0.165193959894369	0.396156006866	no	no
AGUUA	369	16620	1.08	0.164375901405357	0.396156006866	no	no
AAAGG	511	26362	0.94	0.165137052623392	0.396156006866	no	no
UUUGG	627	28717	1.06	0.164366671312153	0.396156006866	no	no
AGACC	315	16524	0.92	0.17079800200588	0.40850208476	no	no
UCAUC	366	16495	1.07	0.171140033556841	0.40850208476	no	no
CUCCG	93	5215	0.86	0.171968335425682	0.40952459413	no	no
GUCCA	328	14729	1.08	0.1734325229215	0.41112545202	no	no
ACGCC	61	3551	0.83	0.173443550070733	0.41112545202	no	no
AUACC	223	9868	1.09	0.178896518769653	0.423071674873	no	no
UCUCG	76	4316	0.85	0.180051061281101	0.424820937216	no	no
GAUCC	197	10529	0.91	0.180773939794595	0.425546009999	no	no
UAAAC	385	17407	1.07	0.182711860249525	0.429121433247	no	no
CCAAU	239	10614	1.09	0.183372026076607	0.429686233902	no	no
CCUAU	251	11180	1.09	0.183791572704279	0.429686233902	no	no
AUACU	344	15504	1.07	0.184545303628283	0.430465582951	no	no
CUCAU	368	19141	0.93	0.185700548434028	0.43217582181	no	no
AUGUU	577	26452	1.06	0.187206713704278	0.434693140211	no	no
GGGAA	452	23321	0.94	0.188832019901666	0.437293118405	no	no
UCGUG	113	4837	1.13	0.189180518997523	0.437293118405	no	no
ACUAA	266	14007	0.92	0.190486164454706	0.438332207644	no	no
GAUUG	284	12705	1.08	0.190213916998056	0.438332207644	no	no
AACGA	55	3210	0.83	0.191134213509221	0.438837297384	no	no
GGGUA	225	9979	1.09	0.192937937540324	0.439040995647	no	no
UUAUU	752	34733	1.05	0.192804377163836	0.439040995647	no	no
CUCUA	295	15460	0.92	0.192679677473457	0.439040995647	no	no
ACACA	493	25365	0.94	0.192109535950542	0.439040995647	no	no
UGUAC	388	17584	1.07	0.19389289886335	0.440235761499	no	no
AAGAA	802	37092	1.05	0.19461980089722	0.440832043022	no	no
CCUAG	272	14294	0.92	0.195016519032393	0.440832043022	no	no
UCCCG	90	5014	0.87	0.196148023162771	0.441442529628	no	no
ACGGG	69	3932	0.85	0.19614878025454	0.441442529628	no	no
CCGAU	59	2407	1.19	0.197101043248757	0.44261286905	no	no
UUACG	66	2724	1.17	0.200704471928633	0.448800049555	no	no
GGAAU	368	16673	1.07	0.200732834664283	0.448800049555	no	no
CAGUU	556	25493	1.06	0.201391240337215	0.449291133127	no	no
AGCAU	451	20563	1.06	0.20228719864445	0.449332085492	no	no
AGAGG	577	26486	1.06	0.202283851149763	0.449332085492	no	no
CCAAA	488	22300	1.06	0.20349828787403	0.451043824206	no	no
AAUUA	457	20858	1.06	0.20553036339244	0.454563913853	no	no
CCCAA	349	18114	0.93	0.209274455500419	0.461847074208	no	no
GUACG	50	2015	1.2	0.209958955517946	0.462361226775	no	no
UCUAA	384	17439	1.07	0.21081029581027	0.462922250468	no	no
GUCUG	522	23925	1.06	0.211117862273957	0.462922250468	no	no
CCAUA	231	12186	0.92	0.213483023523822	0.467108154035	no	no
AUUAG	273	12260	1.08	0.215660948130706	0.470867400609	no	no
CGCUG	117	6373	0.89	0.216982386259976	0.472744603256	no	no
CGGAC	46	2694	0.83	0.221522591187433	0.480591384271	no	no
CAACC	227	11966	0.92	0.22125281265004	0.480591384271	no	no
UACUG	420	19148	1.06	0.222549090921897	0.481797609099	no	no
ACCAG	407	20977	0.94	0.224214285404265	0.48437854062	no	no
GAAUC	256	11487	1.08	0.224940052879335	0.484923398207	no	no
GACAG	464	23802	0.94	0.22655450968527	0.487377768735	no	no
AUGAC	315	14250	1.07	0.227295975502679	0.487947754538	no	no
UUCCG	74	4144	0.87	0.228852986398777	0.490262464587	no	no
CUUCG	77	4297	0.87	0.237048259022833	0.495892296988	no	no
CAUUC	345	17858	0.94	0.235780820953562	0.495892296988	no	no
AUGCC	344	15615	1.07	0.237292212426091	0.495892296988	no	no
UACAU	445	20372	1.06	0.236992137951361	0.495892296988	no	no
GCGUA	28	1736	0.78	0.235156188157329	0.495892296988	no	no
UCGCG	16	569	1.36	0.236221456625077	0.495892296988	no	no
GAGGA	538	24753	1.05	0.236120260858422	0.495892296988	no	no
UCUAG	339	15392	1.07	0.234046243324763	0.495892296988	no	no
AGGUC	272	14185	0.93	0.237109874877075	0.495892296988	no	no
CGCGG	16	1075	0.72	0.235155021831533	0.495892296988	no	no
CCCUU	467	23930	0.95	0.236645028857829	0.495892296988	no	no
UGGAC	325	16861	0.93	0.232864577446511	0.495892296988	no	no
UUUUG	975	45488	1.04	0.241401922098272	0.503453295781	no	no
UAAAU	684	31683	1.05	0.243629963037005	0.507067240142	no	no
GCUGC	503	25709	0.95	0.244497842498653	0.507841360484	no	no
GUUUA	442	20263	1.06	0.245731067377122	0.509369661932	no	no
CUGAG	635	32235	0.95	0.247297926019343	0.51158197221	no	no
CUGUG	924	43077	1.04	0.248914317667909	0.513887623572	no	no
AUUUC	548	25258	1.05	0.249820495738661	0.51472069947	no	no
UACCG	41	2413	0.82	0.250430472164142	0.514941372482	no	no
UAAUU	511	23523	1.05	0.251607080602698	0.516323948972	no	no
UAUAU	495	22774	1.05	0.25353646161529	0.517173977478	no	no
CUUGC	419	19179	1.06	0.25318578910217	0.517173977478	no	no
CAGUC	356	18356	0.94	0.252940365964339	0.517173977478	no	no
CUUCC	616	31278	0.95	0.256452697846134	0.522082629412	no	no
AGCAA	468	21511	1.05	0.259778539034906	0.52219129043	no	no
UCAAU	280	12679	1.07	0.261071974520198	0.52219129043	no	no
UCAAG	363	18689	0.94	0.25727730150755	0.52219129043	no	no
GAAGC	404	20741	0.94	0.260792306618293	0.52219129043	no	no
CAGAU	422	21626	0.95	0.260561394384321	0.52219129043	no	no
GUGCU	473	24164	0.95	0.257555448308925	0.52219129043	no	no
AUGGG	376	17187	1.06	0.260066139420659	0.52219129043	no	no
ACGCA	63	3552	0.86	0.261095645214838	0.52219129043	no	no
GAUUU	506	23299	1.05	0.258901690704317	0.52219129043	no	no
UUUCA	692	32120	1.04	0.263227995735872	0.525429761469	no	no
ACUUA	350	15958	1.06	0.265540594997887	0.529014726221	no	no
AGAAC	396	20334	0.94	0.266550784328578	0.529996122626	no	no
CCAUC	365	18781	0.94	0.269301926809088	0.5326085014	no	no
CGGUU	77	3288	1.13	0.26994512912773	0.5326085014	no	no
UUUCC	629	31877	0.96	0.269458297974757	0.5326085014	no	no
CAAGC	315	16271	0.94	0.269663006682121	0.5326085014	no	no
UCCCU	571	28990	0.95	0.273147739782314	0.536858513507	no	no
CAUAC	228	11918	0.93	0.272841229769849	0.536858513507	no	no
AGGAC	373	19169	0.94	0.274205701917816	0.537905438245	no	no
UUUAU	883	41219	1.04	0.274849620244226	0.538137688585	no	no
UCUCA	494	25172	0.95	0.276893499391877	0.539101907624	no	no
GCAAA	383	17554	1.06	0.276668335462576	0.539101907624	no	no
GCGGG	76	4193	0.88	0.276921487705136	0.539101907624	no	no
GGUUA	238	10733	1.07	0.277511680481708	0.539225732093	no	no
UCUAU	311	16050	0.94	0.278568551281736	0.540254160062	no	no
UGGUU	549	25386	1.05	0.279405074593622	0.540452672314	no	no
AUAAU	426	19570	1.05	0.279726480787368	0.540452672314	no	no
UGAUC	270	12250	1.07	0.280280683095485	0.540503614858	no	no
GACGG	63	3513	0.87	0.285093729243999	0.546504380575	no	no
GGAGA	540	24985	1.05	0.285565845341822	0.546504380575	no	no
UUCUU	832	41871	0.96	0.285937126315948	0.546504380575	no	no
UUCCA	536	27226	0.95	0.286060886707223	0.546504380575	no	no
CGAGU	71	3931	0.87	0.285845802268299	0.546504380575	no	no
UCCAU	401	20523	0.95	0.290643468273254	0.554225161102	no	no
CCAAC	248	12877	0.93	0.291589743855044	0.554996092393	no	no
UUCUC	579	29348	0.96	0.294553815877925	0.558561310109	no	no
AUGUC	373	17098	1.06	0.294264959186552	0.558561310109	no	no
GGAUU	303	15618	0.94	0.297334417463805	0.559688315226	no	no
GGCGU	85	3680	1.12	0.29716315055072	0.559688315226	no	no
UUUUU	1151	54044	1.03	0.296062720393581	0.559688315226	no	no
CAGAC	393	20095	0.95	0.297030547073909	0.559688315226	no	no
GUUUC	482	22273	1.05	0.299863278397211	0.562380947031	no	no
AAUAG	308	14061	1.06	0.299419824454338	0.562380947031	no	no
AUAAC	246	11145	1.07	0.301878540690011	0.565125458257	no	no
GUCAC	337	15431	1.06	0.308184006168784	0.571703663617	no	no
GUGUU	566	26260	1.04	0.307657190107503	0.571703663617	no	no
UUGGG	450	22921	0.95	0.306234192933529	0.571703663617	no	no
AGUCU	453	20911	1.05	0.307072386762859	0.571703663617	no	no
UCACU	476	21995	1.05	0.307870053647717	0.571703663617	no	no
UAUUA	416	19175	1.05	0.309798123705319	0.57365873178	no	no
AUUGC	290	13239	1.06	0.313320493866436	0.57913390924	no	no
GGCGG	81	4423	0.89	0.314205474499114	0.579723253851	no	no
GAGGU	313	16088	0.94	0.317706812006292	0.584078591552	no	no
CAUAA	312	14281	1.06	0.317192291851923	0.584078591552	no	no
CUGAC	395	20163	0.95	0.321343181364153	0.585707155118	no	no
GGACG	66	3652	0.88	0.321452559742584	0.585707155118	no	no
UAAAG	524	26555	0.96	0.320316691315711	0.585707155118	no	no
CGGAU	50	2823	0.86	0.319620815533262	0.585707155118	no	no
AAGUU	502	23261	1.05	0.321411345611906	0.585707155118	no	no
AAGGG	377	19256	0.95	0.322500440219752	0.586572736741	no	no
CGACA	51	2858	0.86	0.323455884175923	0.587021444861	no	no
GUCGG	51	2874	0.86	0.32389366830691	0.587021444861	no	no
UUAAA	928	43516	1.03	0.327809246743795	0.593068319197	no	no
ACUGU	616	28682	1.04	0.328951089977992	0.594084508179	no	no
CGACU	68	2934	1.12	0.330690422624749	0.596174283042	no	no
CCGGU	53	2974	0.86	0.332142628861631	0.596691319218	no	no
CCUAA	261	13460	0.94	0.331627523491886	0.596691319218	no	no
ACUCA	417	19261	1.05	0.335594160455716	0.601836112621	no	no
GCGCG	27	1091	1.2	0.337924222519878	0.604955251504	no	no
UUAUC	253	13054	0.94	0.33951338596011	0.605682416765	no	no
ACUAC	190	9898	0.93	0.339426127907025	0.605682416765	no	no
CGACG	22	874	1.22	0.341145722367032	0.607536034268	no	no
AUCAA	274	14085	0.94	0.342667327416693	0.607717515679	no	no
AGGCU	479	24282	0.96	0.342681838246901	0.607717515679	no	no
UGUUC	522	24264	1.04	0.343028050842116	0.607717515679	no	no
GCUCA	379	19294	0.95	0.348519110600492	0.613374464686	no	no
GCAAG	353	16268	1.05	0.348617127390146	0.613374464686	no	no
GAACA	378	19266	0.95	0.348037220157065	0.613374464686	no	no
UCGUC	57	3150	0.88	0.346953929138833	0.613374464686	no	no
CUCUG	798	39997	0.97	0.35072431648258	0.616023499276	no	no
CCGAA	74	3210	1.12	0.351842515129244	0.616929341596	no	no
CAUUG	425	19666	1.05	0.353452298295233	0.618692570007	no	no
GUCUC	369	18793	0.95	0.355308236771896	0.619822205203	no	no
AGUCG	51	2838	0.87	0.354827469072612	0.619822205203	no	no
UGCAA	365	16853	1.05	0.357140783503616	0.621959459707	no	no
GAGCA	457	21196	1.04	0.358622224387115	0.622422301309	no	no
AUUGG	275	14120	0.94	0.358448145610979	0.622422301309	no	no
UAACU	369	17030	1.05	0.359547832511692	0.622972894233	no	no
UAGGG	255	11678	1.06	0.362507575543528	0.626606261204	no	no
CUACG	45	2539	0.86	0.362868664935761	0.626606261204	no	no
GUUUU	934	43928	1.03	0.364572722328118	0.628489002801	no	no
AAGUC	357	16493	1.05	0.366323188733275	0.630445286156	no	no
UUCCC	508	25653	0.96	0.367515938292216	0.631436779885	no	no
GGAUC	200	10349	0.94	0.368515708661738	0.631558748769	no	no
UUGCC	405	18758	1.05	0.368820441175794	0.631558748769	no	no
UUGAG	479	22262	1.04	0.370368618775198	0.633151027756	no	no
ACGAU	47	2628	0.87	0.371441472609253	0.63392677992	no	no
ACCUU	403	20444	0.95	0.375472637720299	0.639740401041	no	no
GCGAG	81	3559	1.1	0.376796949599994	0.640930359452	no	no
GCGAC	34	1937	0.85	0.379236055583368	0.644009487425	no	no
AGCUU	460	23255	0.96	0.380393143053155	0.644904931269	no	no
UGUCC	510	23777	1.04	0.386089967007041	0.653481200356	no	no
GCGAU	47	2002	1.14	0.387058430742355	0.653619390648	no	no
CUGCG	102	5407	0.91	0.389001986822003	0.653619390648	no	no
CAUGG	426	21562	0.96	0.388129725879457	0.653619390648	no	no
ACGGC	60	3284	0.89	0.389363113569468	0.653619390648	no	no
AAUCG	55	2380	1.12	0.387574984059174	0.653619390648	no	no
UACUA	221	11390	0.94	0.391090286486554	0.654373289808	no	no
AUUCU	481	24263	0.96	0.390533179059301	0.654373289808	no	no
AUUAC	249	11413	1.06	0.392127304267102	0.655038106965	no	no
GAGUA	249	11435	1.05	0.392776398520547	0.655053798184	no	no
GGUAG	252	11569	1.06	0.395377099680262	0.656185008221	no	no
CGCGC	18	1100	0.79	0.394269060649748	0.656185008221	no	no
GAACU	425	19749	1.04	0.39482860588303	0.656185008221	no	no
AGUCC	305	15555	0.95	0.397150919731365	0.656999259782	no	no
GCUAA	254	11657	1.06	0.397123188115476	0.656999259782	no	no
GCACA	396	20045	0.96	0.398033941158242	0.657397993139	no	no
UCUGG	559	28108	0.96	0.400941367510369	0.659168813282	no	no
CUACA	332	16884	0.95	0.401037276049671	0.659168813282	no	no
AGGAA	647	32431	0.97	0.400579419274122	0.659168813282	no	no
GUCUA	241	11059	1.06	0.403227347460225	0.660647686079	no	no
UACGC	31	1772	0.85	0.402801896205846	0.660647686079	no	no
AACAU	447	20810	1.04	0.407120338676713	0.665317766782	no	no
ACCAA	374	17348	1.04	0.407821600877326	0.665317766782	no	no
UGCCA	492	24781	0.96	0.408026911659574	0.665317766782	no	no
CAUUA	300	15292	0.95	0.409082809381474	0.665979009232	no	no
CAAGU	405	18846	1.04	0.412456700393905	0.669343361654	no	no
AUUAU	430	20025	1.04	0.412163631444989	0.669343361654	no	no
UUUAG	458	21364	1.04	0.413376559788319	0.669774679151	no	no
UUGGU	487	22742	1.04	0.414388120552587	0.670352978587	no	no
CGUAA	41	2286	0.87	0.417577601281397	0.670834753199	no	no
CUCUC	464	23362	0.96	0.42031877318093	0.670834753199	no	no
CGUUG	84	3737	1.09	0.421062678788028	0.670834753199	no	no
CACGG	105	5547	0.92	0.421456929099066	0.670834753199	no	no
ACGAC	53	2312	1.11	0.42189216900425	0.670834753199	no	no
GGACU	335	16997	0.95	0.41802120950534	0.670834753199	no	no
CCACU	406	20503	0.96	0.417355122371869	0.670834753199	no	no
AAACC	420	19572	1.04	0.421234759486915	0.670834753199	no	no
GUGAU	346	16046	1.04	0.420766989192839	0.670834753199	no	no
AUAUC	237	10895	1.05	0.418866572530236	0.670834753199	no	no
AGAUA	345	16014	1.04	0.420450764622934	0.670834753199	no	no
GGUAU	222	10192	1.06	0.423139723225084	0.671775312531	no	no
CCCGA	82	4373	0.91	0.42443359616411	0.672005261248	no	no
CGUCU	94	4976	0.92	0.424597074245491	0.672005261248	no	no
CCUCG	109	5734	0.92	0.429235468899699	0.67475964027	no	no
CACAU	429	21626	0.96	0.429632114702884	0.67475964027	no	no
AGUGA	490	22893	1.04	0.429281659485091	0.67475964027	no	no
ACAUG	462	21560	1.04	0.429233358929314	0.67475964027	no	no
AAAGC	515	24090	1.04	0.427675803998183	0.67475964027	no	no
UGCGG	73	3905	0.91	0.430437353781258	0.674989050953	no	no
AAGGA	588	27570	1.03	0.433086715362485	0.678105193473	no	no
GAUAG	216	9929	1.05	0.437635023229816	0.682885280958	no	no
GACGA	67	2954	1.1	0.437553533611997	0.682885280958	no	no
UCAUU	538	25210	1.03	0.438140263270726	0.682885280958	no	no
GGAAA	615	28878	1.03	0.443677842466768	0.690465213808	no	no
UCCGG	68	3658	0.9	0.448816606061126	0.690963043124	no	no
GCACG	80	4256	0.91	0.44974859103968	0.690963043124	no	no
CUCGA	81	3602	1.09	0.446203125796208	0.690963043124	no	no
AGAUC	267	13574	0.95	0.450237431221326	0.690963043124	no	no
CUUUC	589	29479	0.97	0.448085134232864	0.690963043124	no	no
AACGC	60	2642	1.1	0.451805476469178	0.690963043124	no	no
GAGCG	94	4217	1.08	0.448576849467883	0.690963043124	no	no
AGCGA	82	3670	1.08	0.451139886164422	0.690963043124	no	no
GCACU	353	17837	0.96	0.444836755749695	0.690963043124	no	no
AUCUU	474	22167	1.04	0.449645625665613	0.690963043124	no	no
UUCAG	583	29180	0.97	0.445817143481697	0.690963043124	no	no
CUAUU	343	15947	1.04	0.452094959856665	0.690963043124	no	no
UUGUA	576	27046	1.03	0.454063760374263	0.692937839975	no	no
GAAAG	543	27193	0.97	0.455039397442152	0.693393367531	no	no
AACAA	525	24626	1.03	0.459491261469228	0.694999028005	no	no
UCAUG	403	20302	0.96	0.458628782839322	0.694999028005	no	no
CGUUC	72	3844	0.91	0.460165372058318	0.694999028005	no	no
AUCGC	41	2258	0.88	0.45874791489599	0.694999028005	no	no
CUGGU	461	23157	0.96	0.459190251440409	0.694999028005	no	no
UGAAC	380	17732	1.04	0.459690382043834	0.694999028005	no	no
GCUGA	439	22064	0.96	0.462607524008602	0.69683593059	no	no
CCACG	113	5902	0.93	0.463423113996083	0.69683593059	no	no
UCGAC	43	1863	1.12	0.463163550249375	0.69683593059	no	no
UCGCU	74	3937	0.91	0.46564160584929	0.698121529121	no	no
ACUCG	74	3936	0.91	0.465618089464269	0.698121529121	no	no
UCCAG	573	28658	0.97	0.466730508642642	0.698731053874	no	no
AAUUG	375	17506	1.04	0.472969666808899	0.707037866879	no	no
ACCAC	352	16412	1.04	0.475380767847057	0.709544037778	no	no
GACUC	277	14048	0.96	0.476031986282598	0.709544037778	no	no
UAAGC	256	11864	1.05	0.477574329851139	0.709776652783	no	no
GUUCG	45	2450	0.89	0.477117755224683	0.709776652783	no	no
GAACG	67	3574	0.91	0.479618119910836	0.711781093897	no	no
UAGAG	362	16892	1.04	0.481701225326053	0.713837995273	no	no
GUGAC	363	16957	1.04	0.482634485839335	0.714187447254	no	no
CGAUA	38	1643	1.12	0.487234999155795	0.715977971486	no	no
AUGCU	460	21565	1.03	0.487285333096426	0.715977971486	no	no
UAGUG	317	14767	1.04	0.48734047473237	0.715977971486	no	no
CUCAC	399	20045	0.96	0.486455769786207	0.715977971486	no	no
CAGAG	738	34850	1.03	0.485572185735385	0.715977971486	no	no
AUCGU	70	3114	1.09	0.488068718566023	0.716020584257	no	no
AACGU	83	4370	0.92	0.488792697692149	0.71605682752	no	no
UUGUC	434	20331	1.03	0.489747873194039	0.716431174501	no	no
UAUUU	974	46147	1.02	0.491319202753638	0.71770451301	no	no
AAGAU	470	22052	1.03	0.492128982926208	0.71786335971	no	no
AUUAA	453	22698	0.97	0.498073885630457	0.725501648486	no	no
UCUUA	456	21397	1.03	0.500750198727603	0.728363925422	no	no
AGUAG	311	14509	1.04	0.50195545576244	0.729081399576	no	no
UAGUC	197	10040	0.95	0.504613223000497	0.731903598233	no	no
AGUCA	385	19321	0.97	0.510368811203024	0.739204614812	no	no
GGUCU	329	16573	0.96	0.511714797925654	0.740107278356	no	no
GUCAG	391	19621	0.97	0.513564060747242	0.741734271093	no	no
AUCCG	55	2951	0.9	0.516528615865028	0.744965214994	no	no
CGAAU	54	2410	1.09	0.519608133902699	0.74835264292	no	no
UCCUU	640	31830	0.97	0.527771599661307	0.758617859597	no	no
UGUCU	719	34017	1.02	0.52895815600784	0.758617859597	no	no
ACACU	448	21059	1.03	0.52855034061217	0.758617859597	no	no
ACCAU	357	16726	1.03	0.531651153261421	0.761413679636	no	no
GAAGU	428	20127	1.03	0.535405735090718	0.761959583402	no	no
UAGGA	312	15686	0.96	0.536496933235088	0.761959583402	no	no
CUAUC	200	9265	1.05	0.534539774985247	0.761959583402	no	no
UUACC	275	12839	1.04	0.534835434534503	0.761959583402	no	no
UUCGU	86	3905	1.07	0.536036958779994	0.761959583402	no	no
GGCUA	248	11550	1.04	0.534147164774548	0.761959583402	no	no
UCCAC	346	17366	0.97	0.539043858607122	0.763459074984	no	no
AAGCC	409	20460	0.97	0.538501448949984	0.763459074984	no	no
CGUGA	104	4760	1.06	0.54113924936301	0.765368220094	no	no
GAGAC	351	17614	0.97	0.541895650590165	0.765380891316	no	no
UUCAU	562	26533	1.03	0.545346885034481	0.769194504511	no	no
UAGCU	332	16654	0.97	0.548590550460205	0.77270525952	no	no
AUGCG	53	2818	0.91	0.550623793820257	0.774503797901	no	no
UACAA	360	16898	1.03	0.551679089935364	0.774923714806	no	no
GUACU	253	12755	0.96	0.553860418345318	0.776922011487	no	no
GCGUC	64	2894	1.07	0.556654491075326	0.777645564613	no	no
ACGGU	68	3585	0.92	0.556276728500068	0.777645564613	no	no
CUCCA	521	25949	0.97	0.555200601063045	0.777645564613	no	no
UUUCU	1097	52200	1.02	0.558157201649005	0.778682526551	no	no
GGAGU	343	16104	1.03	0.560571111999608	0.779625053787	no	no
UAUCG	33	1794	0.89	0.561116860001079	0.779625053787	no	no
GUCCC	321	16100	0.97	0.560292004627913	0.779625053787	no	no
CCGUG	144	7351	0.95	0.565566070866485	0.782331036864	no	no
CGAAG	83	3773	1.07	0.566884403665203	0.782331036864	no	no
CUUUU	881	43563	0.98	0.566225838301523	0.782331036864	no	no
CUGUC	592	29411	0.98	0.565475040266235	0.782331036864	no	no
AUAGU	289	13537	1.03	0.565770044707832	0.782331036864	no	no
CAGAA	645	31999	0.98	0.568208136411596	0.783102465256	no	no
UAAGA	402	18939	1.03	0.573934444387072	0.789176178113	no	no
GAUGU	380	18974	0.97	0.574156496771865	0.789176178113	no	no
UACCA	288	14449	0.97	0.578094609165565	0.793523967541	no	no
GCAUU	377	17744	1.03	0.57923052536659	0.793984633877	no	no
CUUAU	310	14569	1.03	0.579980963027684	0.793984633877	no	no
CUUGA	455	21470	1.03	0.580833220806854	0.7940897438	no	no
CGUUA	58	2612	1.08	0.581796417677262	0.794346042269	no	no
AUUUU	1122	53462	1.02	0.583554419897862	0.795685387451	no	no
GUUCU	485	24114	0.97	0.586516496300311	0.797720627613	no	no
AACUC	357	16805	1.03	0.587384134004304	0.797720627613	no	no
ACUAG	230	10746	1.04	0.587257230879184	0.797720627613	no	no
UACUC	236	11046	1.04	0.592418418237418	0.801369168131	no	no
UCCAA	366	17247	1.03	0.592234924711761	0.801369168131	no	no
GUCCG	52	2749	0.92	0.591045604339311	0.801369168131	no	no
AGAGU	446	21073	1.03	0.593989398746197	0.801857665753	no	no
CAGUA	372	17542	1.03	0.595389898467607	0.801857665753	no	no
ACUGC	411	19401	1.03	0.595911800427725	0.801857665753	no	no
CUAUG	303	14245	1.03	0.595866428831366	0.801857665753	no	no
AUAAG	285	13398	1.03	0.605526986753093	0.809503573952	no	no
CCAUG	448	22277	0.97	0.603950388317149	0.809503573952	no	no
CUGCU	762	36243	1.02	0.604795682370645	0.809503573952	no	no
UACCU	351	16543	1.03	0.603380947709948	0.809503573952	no	no
AUAGG	223	10434	1.04	0.605546618796247	0.809503573952	no	no
CACUU	480	22722	1.02	0.607688729458534	0.811308029942	no	no
UGAGC	419	20841	0.97	0.608760177180628	0.811680236241	no	no
CAUAG	294	13821	1.03	0.611040199635646	0.812604109645	no	no
ACGGA	84	3857	1.06	0.610363734297021	0.812604109645	no	no
CUUUG	705	33520	1.02	0.617280760314443	0.819838519536	no	no
UCGUU	79	4094	0.93	0.620329636292965	0.822820657466	no	no
UUAAC	297	14846	0.97	0.62342397654374	0.824156467251	no	no
AAAGA	709	35024	0.98	0.624790461091423	0.824156467251	no	no
ACAAG	393	18576	1.02	0.623895220252658	0.824156467251	no	no
CUCUU	605	29931	0.98	0.625360913138353	0.824156467251	no	no
GCAGA	507	25133	0.98	0.62528637735034	0.824156467251	no	no
UCUUU	834	41121	0.98	0.62688016554738	0.825096773163	no	no
GCGUU	65	3385	0.93	0.628187638264994	0.825756279311	no	no
GAGAU	368	17391	1.03	0.631174054486469	0.82861824589	no	no
CGAGA	86	4412	0.94	0.633697134443971	0.828860570073	no	no
GCCAA	316	15771	0.97	0.633786939811866	0.828860570073	no	no
CACUA	259	12186	1.03	0.632757643937634	0.828860570073	no	no
GGUGA	344	16258	1.03	0.639150490394895	0.832438945984	no	no
GGUAC	162	8183	0.96	0.640587782651713	0.832438945984	no	no
CACUG	628	29871	1.02	0.639646909832914	0.832438945984	no	no
CAUGA	382	18078	1.02	0.637779709797704	0.832438945984	no	no
AGUGC	387	18321	1.02	0.640020763716125	0.832438945984	no	no
CCUUG	530	25175	1.02	0.641530261511626	0.832607082114	no	no
UUAAU	539	25590	1.02	0.644182642941323	0.834991172623	no	no
AGACU	454	21539	1.02	0.64884731999238	0.83582745813	no	no
GGCAA	281	13256	1.03	0.646855344614831	0.83582745813	no	no
UGACC	347	17276	0.97	0.64897724601621	0.83582745813	no	no
UUGGC	358	16937	1.02	0.645948509427736	0.83582745813	no	no
CUAGC	246	11588	1.03	0.647478312610097	0.83582745813	no	no
GUAGU	235	11769	0.97	0.64972525065593	0.83582745813	no	no
CUGUU	675	32129	1.02	0.651608951863083	0.836149832967	no	no
UUCGA	57	2979	0.93	0.65136980433305	0.836149832967	no	no
UCAGC	446	22099	0.98	0.652917245927832	0.83678004985	no	no
CGUCC	85	3937	1.05	0.654078778069886	0.837220835929	no	no
CAUCA	381	18043	1.02	0.65620001642496	0.837629240843	no	no
UACGG	43	2256	0.92	0.656851836325477	0.837629240843	no	no
UUGGA	476	22598	1.02	0.656593149533291	0.837629240843	no	no
UUGAC	302	14277	1.02	0.658902758584811	0.839199533322	no	no
AAGUA	396	18768	1.02	0.662474894224522	0.842700983461	no	no
AACAC	339	16853	0.97	0.664503082793354	0.844232204442	no	no
GGGUU	341	16946	0.97	0.665389797467916	0.844311217605	no	no
CAAAC	346	17182	0.98	0.667601025380704	0.846068626225	no	no
AGCAC	404	20027	0.98	0.672485128180437	0.848315901142	no	no
UCAGA	583	27746	1.02	0.67268799973341	0.848315901142	no	no
AUUCG	54	2486	1.05	0.672437726775961	0.848315901142	no	no
GACUA	209	9833	1.03	0.670397732871469	0.848315901142	no	no
GUAUU	407	20179	0.98	0.67363093297526	0.848460117302	no	no
UAACG	49	2564	0.93	0.676295164009818	0.848576679181	no	no
CAUCU	503	23941	1.02	0.682390344951554	0.848576679181	no	no
GUUGC	264	12468	1.03	0.682177925815424	0.848576679181	no	no
CUAAA	371	18412	0.98	0.678161310164238	0.848576679181	no	no
AUCUA	265	12522	1.03	0.682839046528153	0.848576679181	no	no
CUUAC	294	13899	1.02	0.676182809275337	0.848576679181	no	no
CCUUA	318	15816	0.97	0.674679734686668	0.848576679181	no	no
GGGAU	291	14487	0.97	0.682295022146458	0.848576679181	no	no
UUUUC	864	42485	0.99	0.681831358556093	0.848576679181	no	no
AUACA	398	18883	1.02	0.682110120750805	0.848576679181	no	no
CAAGA	445	21149	1.02	0.680928396350581	0.848576679181	no	no
CAUGC	347	17208	0.98	0.687453098145401	0.85276341715	no	no
UUCAC	348	17259	0.98	0.687873615786621	0.85276341715	no	no
CGGCG	23	1238	0.9	0.689370898875726	0.852840027365	no	no
CUAGA	321	15202	1.02	0.689601115877474	0.852840027365	no	no
CAUCG	76	3882	0.95	0.692675995381466	0.855609432172	no	no
UUCCU	782	38433	0.99	0.706101996365175	0.863857161622	no	no
UCUGC	577	27529	1.02	0.702730305127121	0.863857161622	no	no
GAGUU	390	19305	0.98	0.704001959564764	0.863857161622	no	no
ACUGG	451	21454	1.02	0.700765153215795	0.863857161622	no	no
ACAGU	523	24919	1.02	0.704770238452584	0.863857161622	no	no
GCGCA	67	3115	1.04	0.705561905594532	0.863857161622	no	no
UGUCA	495	24427	0.98	0.701900526808114	0.863857161622	no	no
UAUCC	210	10473	0.97	0.705334750355267	0.863857161622	no	no
AACAG	456	22527	0.98	0.707533238895145	0.864575222707	no	no
UUCGC	44	2296	0.93	0.71309761642539	0.868416188265	no	no
GCUGU	622	29696	1.01	0.713220717119762	0.868416188265	no	no
AGAGC	471	23252	0.98	0.711922438987067	0.868416188265	no	no
AGGGA	505	24074	1.02	0.716756967832795	0.871685433564	no	no
AUUCA	400	19039	1.02	0.721158504236475	0.875997993284	no	no
UCAAA	464	22875	0.98	0.72711268171928	0.87639592987	no	no
UCAGU	537	25633	1.01	0.725153490511625	0.87639592987	no	no
AUCCC	302	14333	1.02	0.724412248932271	0.87639592987	no	no
UAGUA	241	11976	0.97	0.723622808071831	0.87639592987	no	no
CCUUU	677	33265	0.99	0.72833294562478	0.87639592987	no	no
CUCAA	363	17279	1.02	0.727965883735717	0.87639592987	no	no
GGGUC	260	12333	1.02	0.727566808369115	0.87639592987	no	no
GGUGG	483	23048	1.02	0.728188261427217	0.87639592987	no	no
AGGGU	359	17745	0.98	0.731310795600469	0.877915890615	no	no
AAGCG	74	3760	0.95	0.730718818749834	0.877915890615	no	no
AGGUA	260	12900	0.98	0.73328775081744	0.879258380371	no	no
ACUUC	371	18324	0.98	0.735437406749795	0.88080456668	no	no
AUGCA	403	19224	1.02	0.741596476769375	0.88336751864	no	no
CGCAU	61	2836	1.04	0.741113470072097	0.88336751864	no	no
CUUUA	522	25683	0.98	0.74189068948245	0.88336751864	no	no
UUCAA	452	22290	0.98	0.741389873445614	0.88336751864	no	no
UCCUA	328	16215	0.98	0.74023030125467	0.88336751864	no	no
UAGAC	242	11491	1.02	0.742873541591941	0.883510460616	no	no
ACUCU	411	20269	0.98	0.74796434994046	0.888533056078	no	no
GAUUC	244	12091	0.98	0.749069119089989	0.888814342929	no	no
CGAAC	44	2034	1.05	0.75484456377095	0.893596339077	no	no
UCUGA	581	28543	0.99	0.75470124088063	0.893596339077	no	no
UGCUG	796	39007	0.99	0.761895584917986	0.897330986443	no	no
GAUCG	46	2145	1.04	0.761384437572294	0.897330986443	no	no
UGCCG	103	4863	1.03	0.762380818559676	0.897330986443	no	no
AUGGC	341	16258	1.02	0.761550898087218	0.897330986443	no	no
UAACC	217	10773	0.98	0.760281663899888	0.897330986443	no	no
UACUU	412	20285	0.98	0.76688483347938	0.900562006288	no	no
AUAGC	239	11360	1.02	0.766460268011898	0.900562006288	no	no
CAAAU	439	20986	1.01	0.770759288568895	0.903040631001	no	no
GCUUU	582	28577	0.99	0.770687212952737	0.903040631001	no	no
UCGAU	46	2361	0.94	0.771949966128898	0.903402017504	no	no
AUCGG	47	2400	0.95	0.774103524509274	0.904888138239	no	no
AAGCA	549	26296	1.01	0.777929475042706	0.906201203895	no	no
GUGUC	400	19124	1.01	0.779651621710319	0.906201203895	no	no
ACGCU	77	3891	0.96	0.777823921565493	0.906201203895	no	no
AGUUG	399	19078	1.01	0.779404928660418	0.906201203895	no	no
UAUUC	311	15346	0.98	0.776397674801632	0.906201203895	no	no
CUAGG	268	13242	0.98	0.783173576133878	0.909262745988	no	no
UCAAC	216	10708	0.98	0.78558346249891	0.910753214769	no	no
GGAAG	588	28833	0.99	0.787606925306984	0.910753214769	no	no
CUACU	281	13866	0.98	0.788014988560279	0.910753214769	no	no
GCAGU	419	20596	0.99	0.787416075477734	0.910753214769	no	no
CACAA	372	17784	1.01	0.791952423710897	0.913729834381	no	no
CUGUA	537	25727	1.01	0.792375090752014	0.913729834381	no	no
ACAUC	308	14720	1.01	0.794209041229388	0.914814463688	no	no
GUCUU	463	22740	0.99	0.797410755627666	0.917470352542	no	no
GGCGC	61	3079	0.96	0.799927852570439	0.919333469172	no	no
ACGUC	68	3434	0.96	0.810069861830945	0.928904298449	no	no
AGAUG	536	25701	1.01	0.809229398589568	0.928904298449	no	no
GAUUA	233	11113	1.02	0.81531490174666	0.933872997079	no	no
GUACA	302	14862	0.98	0.817407997405817	0.935224345635	no	no
GAAGG	495	23744	1.01	0.819398001684996	0.936454859069	no	no
UUUAC	422	20237	1.01	0.823889107223948	0.937908188812	no	no
CUAGU	242	11939	0.98	0.821651475528818	0.937908188812	no	no
CGCGU	19	1005	0.92	0.823966070637795	0.937908188812	no	no
GGUUU	513	25132	0.99	0.824333369072615	0.937908188812	no	no
ACGUG	130	6453	0.98	0.826678563006692	0.939532573273	no	no
UCCCA	545	26694	0.99	0.829448733145347	0.941635812351	no	no
AGGCG	91	4326	1.02	0.83068023531067	0.941989547019	no	no
UGCGA	53	2494	1.03	0.83252129914091	0.943032976018	no	no
AAACG	96	4776	0.97	0.83871696809989	0.949001298712	no	no
CCACA	502	24569	0.99	0.839891458817933	0.949281295618	no	no
UUGCA	411	19715	1.01	0.841130054424303	0.949633049317	no	no
UUUAA	956	46038	1.01	0.843927153258453	0.950694614892	no	no
UUCUG	788	38491	0.99	0.843530590572632	0.950694614892	no	no
UAGCA	332	15912	1.01	0.845224075369951	0.951109289208	no	no
AGGGG	385	18492	1.01	0.856308604184882	0.95577560637	no	no
UUCUA	483	23221	1.01	0.853481343751047	0.95577560637	no	no
AACGG	70	3335	1.02	0.855091576382008	0.95577560637	no	no
UAUCA	280	13425	1.01	0.855464673136898	0.95577560637	no	no
UCGGU	72	3423	1.02	0.856837897116607	0.95577560637	no	no
UUUCG	65	3269	0.96	0.853409010462947	0.95577560637	no	no
UAAUG	369	18085	0.99	0.854683132040583	0.95577560637	no	no
UUUGC	503	24188	1.01	0.856398332896089	0.95577560637	no	no
UAGGC	199	9810	0.98	0.859010872550895	0.957156837315	no	no
UUACU	411	19757	1.01	0.860944749780616	0.958268938886	no	no
GUGGU	410	20082	0.99	0.862006069465983	0.958408485487	no	no
CGUCA	75	3745	0.97	0.863010298301322	0.958484322625	no	no
AGCUA	317	15225	1.01	0.86420175070724	0.958767706093	no	no
UCUCU	654	31925	0.99	0.874777791562094	0.96205774956	no	no
GCCGU	85	4225	0.97	0.871003410110091	0.96205774956	no	no
AAGGU	364	17829	0.99	0.874364948537847	0.96205774956	no	no
CACAG	649	31253	1.01	0.873474632504042	0.96205774956	no	no
UACGA	42	2120	0.96	0.878441402185836	0.96205774956	no	no
CCGUU	84	4175	0.97	0.870255312276093	0.96205774956	no	no
UAGCG	41	2062	0.96	0.876954816666109	0.96205774956	no	no
GCUAG	235	11537	0.99	0.869936053227449	0.96205774956	no	no
UGCCU	684	32942	1.01	0.876724346696626	0.96205774956	no	no
UCACG	88	4369	0.98	0.873143415406072	0.96205774956	no	no
UUUUA	1097	52917	1	0.87834981281495	0.96205774956	no	no
ACAUU	521	25089	1.01	0.876453729139472	0.96205774956	no	no
UCGUA	44	2214	0.96	0.881081960968129	0.962889997899	no	no
CAUUU	730	35177	1.01	0.88067087675312	0.962889997899	no	no
GUCAU	315	15417	0.99	0.887340511444152	0.96529506716	no	no
AUCGA	51	2425	1.02	0.886306748567078	0.96529506716	no	no
AAGCU	460	22473	0.99	0.88799604810985	0.96529506716	no	no
ACAGA	593	28931	0.99	0.884848018449288	0.96529506716	no	no
CGAUU	51	2444	1.01	0.886994059921866	0.96529506716	no	no
UAACA	339	16314	1.01	0.890480957980465	0.966969778337	no	no
AGGAU	367	17658	1.01	0.894687665503823	0.967434181073	no	no
GAUCA	232	11161	1.01	0.894085176862851	0.967434181073	no	no
UAAUC	227	11121	0.99	0.893880717810156	0.967434181073	no	no
GCCUA	221	10843	0.99	0.892494786341022	0.967434181073	no	no
CUAAU	263	12878	0.99	0.901305944623369	0.968733628403	no	no
AGGAG	582	28055	1	0.899691646945971	0.968733628403	no	no
ACGAA	66	3159	1.01	0.900372547967966	0.968733628403	no	no
GUAAG	256	12311	1.01	0.899088691243999	0.968733628403	no	no
CAAUA	266	12809	1.01	0.901091755069246	0.968733628403	no	no
UGAAG	604	29133	1	0.901565574089443	0.968733628403	no	no
AGGUG	434	21173	0.99	0.903784051192096	0.970099442789	no	no
UGGCA	452	22061	0.99	0.905706537560563	0.971145020379	no	no
UGUCG	75	3728	0.97	0.908192606951666	0.972792081086	no	no
UCUUG	532	25658	1	0.912541814772332	0.973377935757	no	no
GCCUU	514	25060	0.99	0.911501665875626	0.973377935757	no	no
UGGUC	332	16215	0.99	0.912004921621078	0.973377935757	no	no
AUCUC	336	16418	0.99	0.912536667774182	0.973377935757	no	no
UGGAG	591	28794	0.99	0.917407372887487	0.977549583597	no	no
AAGAC	391	18852	1	0.918367154236651	0.977555058148	no	no
ACCUA	235	11309	1.01	0.920946838770459	0.979283035203	no	no
AGUGG	455	22183	0.99	0.924709036692494	0.982263541051	no	no
AACUU	476	23188	0.99	0.926362679779128	0.982560010519	no	no
AAUCC	271	13231	0.99	0.926907197423625	0.982560010519	no	no
AAGAG	537	26144	1	0.930633022231392	0.984471296245	no	no
AGACA	528	25484	1	0.9297424051243	0.984471296245	no	no
GACAU	337	16269	1	0.93406634416191	0.986065913837	no	no
GUCGA	36	1796	0.97	0.933889915243706	0.986065913837	no	no
AGUAA	352	16980	1	0.935444657616838	0.986503943769	no	no
AGGUU	363	17698	0.99	0.936760429390136	0.986875184872	no	no
GUCGC	42	2105	0.97	0.938787856002314	0.987994619267	no	no
GACUG	423	20435	1	0.941148581208013	0.988447330417	no	no
AUACG	45	2229	0.98	0.940678851990348	0.988447330417	no	no
UGAGG	496	23976	1	0.945659255340796	0.990607384746	no	no
CAACG	55	2641	1.01	0.945381537473899	0.990607384746	no	no
CAAAG	501	24392	1	0.946107443633919	0.990607384746	no	no
GUCGU	60	2882	1.01	0.947716439958436	0.991278482653	no	no
AUGGU	364	17598	1	0.957702898297804	0.996796687741	no	no
CCGUC	83	4072	0.99	0.95606377065806	0.996796687741	no	no
CAUAU	321	15509	1	0.954945506430919	0.996796687741	no	no
ACAUA	367	17733	1	0.957859317125638	0.996796687741	no	no
GACCA	331	15991	1	0.955627547790622	0.996796687741	no	no
AAAUC	394	19052	1	0.959346397457602	0.997330671063	no	no
UUACA	443	21433	1	0.961671601420626	0.998733995796	no	no
ACUUU	604	29302	1	1	1	no	no
CUUAG	350	17014	1	0.978483045460591	1	no	no
UCCGA	71	3483	0.99	1	1	no	no
GUUCA	362	17598	1	0.978841789335259	1	no	no
CUGAA	575	27809	1	0.966335430790775	1	no	no
CUGAU	384	18676	1	0.97945927867179	1	no	no
UCAUA	308	14923	1	1	1	no	no
AACUA	290	14103	1	0.976370995531277	1	no	no
GAGUC	284	13740	1	0.976057279863852	1	no	no
GUCAA	235	11375	1	0.973691870708156	1	no	no
AAUCU	366	17746	1	1	1	no	no
GCUUG	381	18451	1	0.979339790629376	1	no	no
GCGAA	40	1966	0.99	1	1	no	no
UGUAG	433	20984	1	1	1	no	no
UGACA	448	21777	1	0.980976521158736	1	no	no
CGUUU	127	6133	1	0.964167129148759	1	no	no
GACAA	309	15028	1	0.97710659488932	1	no	no
AAUAA	672	32543	1	0.984435322944718	1	no	no
CACAC	450	21856	1	0.9810135088596	1	no	no
GUGCA	372	18025	1	1	1	no	no
UCCGU	99	4819	1	1	1	no	no
CGCUA	41	1996	1	1	1	no	no
GCUAC	220	10694	1	1	1	no	no
AUCAG	352	17054	1	1	1	no	no
CGUCG	18	899	0.97	1	1	no	no
GGCGA	56	2737	0.99	1	1	no	no
ACAAA	593	28685	1	0.966852926508682	1	no	no
GCGGU	58	2842	0.99	1	1	no	no
UACAC	276	13439	0.99	0.975788552794957	1	no	no
ACACG	105	5126	0.99	1	1	no	no
CGGGU	73	3554	1	1	1	no	no
CGGUC	54	2653	0.99	1	1	no	no
CGCGA	11	550	0.97	1	1	no	no
CGGUA	41	2019	0.98	1	1	no	no
GGUCG	45	2188	1	1	1	no	no
GAUAC	178	8682	0.99	0.969885384654233	1	no	no
GAGGG	437	21165	1	0.980708436516941	1	no	no
GUUAC	231	11199	1	1	1	no	no
