# Supplementary material for: TDP-43 directly inhibits mRNA accumulation in neurites through modulation of mRNA stability
Source: EMBO J. 2025 Dec 15;45(3):692–721. doi: 10.1038/s44318-025-00653-4 (PMC12864922; doi:10.1038/s44318-025-00653-4)
Supplement: Supplementary file 13 — Source data Fig. 3 [file 44318_2025_653_MOESM13_ESM.zip › Figure3/3C/Fig3Csource.txt]

ensembl_gene_id	soma_log2FC	neurite_log2FC	log2FC_LR_v1	pvalue_v1	minusdox_log2LR	plusdox_log2LR	log2FC_LR_v2	pvalue_v2	log2FC_LR_final	pvalue_final	pvalue.adjust	Gene	start	stop	readcount	normreadcount	sig
ENSMUSG00000000001	0.0980565983587694	0.2070753076655	0.109046298283598	0.19031003402493	0.301985204427234	0.41100390815146	0.109046297927398	0.203709592969647	0.109046297927398	0.203709592969647	0.48848679540096	Gnai3	108107280	108109421	1	0.467071461933676	nonsig
ENSMUSG00000000056	0.024349317416534	0.113193534815337	0.0886117153109285	0.451631274633682	-0.160919876689138	-0.0720756418933935	0.0888160379138663	0.414827312953132	0.0886117153109285	0.451631274633682	0.720796087109069	Narf	121252923	121255856	7	2.38663484486874	nonsig
ENSMUSG00000000078	-0.580582828526241	-0.29900644242341	0.281511978558839	0.000304409897919115	-0.299389815722675	-0.01781344942942	0.281665448904368	0.00130283050022944	0.281665448904368	0.00130283050022944	0.020556047964392	Klf6	5867284	5870394	14	4.5016077170418	nonsig
ENSMUSG00000000085	-0.145346934826799	-0.330197639101819	-0.18505920564097	0.351405639606846	-0.369167203441479	-0.554018038176339	-0.185059211146926	0.389789924040359	-0.185059211146926	0.389789924040359	0.670589035517667	Scmh1	120529260	120530184	1	1.08225108225108	nonsig
ENSMUSG00000000088	0.048221182904351	-0.00668513208295317	-0.0549107179954238	0.504037112049918	0.845231394538412	0.79032509353851	-0.0549483840315999	0.450402970871045	-0.0549107179954238	0.504037112049918	0.757856336893737	Cox5a	57531783	57532426	3	4.6656298600311	nonsig
ENSMUSG00000000093	-0.145984617040668	-0.239364591409761	-0.0933145680445414	0.246268524291621	-0.0884111662194669	-0.1817911550407	-0.0933529687457614	0.286014292893029	-0.0933529687457614	0.286014292893029	0.579534346180442	Tbx2	85841015	85841948	0	0	nonsig
ENSMUSG00000000120	-0.366679927182725	-0.462865359431224	-0.0961462160366024	0.287594761201065	-0.376352772375605	-0.472538217095642	-0.0961462166689728	0.315140833761889	-0.0961462166689728	0.315140833761889	0.606762663350583	Ngfr	95568818	95570802	0	0	nonsig
ENSMUSG00000000125	-0.500488250043909	-0.477241667447754	0.0230868786147076	0.864385802017926	0.0278322884308683	0.0510788749636507	0.0230868786493534	0.859676301752971	0.0230868786147076	0.864385802017926	0.943876003436864	Wnt3	103812761	103817957	0	0	nonsig
ENSMUSG00000000127	0.0414238880683368	0.138891042423446	0.0974223495796146	0.343344438306167	0.232474800068773	0.329941950172235	0.0974223493993267	0.351219345361463	0.0974223493993267	0.351219345361463	0.639058383402423	Fer	64139018	64139494	0	0	nonsig
ENSMUSG00000000131	0.117681502221485	0.0564932326603182	-0.0613039775445615	0.475634093734014	-0.572477086165997	-0.633665357714353	-0.0612392180557464	0.486978135936228	-0.0612392180557464	0.486978135936228	0.745611396541922	Xpo6	126101721	126103703	2	1.00908173562059	nonsig
ENSMUSG00000000149	-0.364450278808382	-0.599383484436816	-0.234894939814421	0.00441874354570978	0.18940805134018	-0.0455251571466898	-0.235078451852353	0.00460858797516007	-0.235078451852353	0.00460858797516007	0.049334389662163	Gna12	140758408	140760548	3	1.4018691588785	nonsig
ENSMUSG00000000168	0.213932342242847	0.0525191642158183	-0.161361583265602	0.0652653547570899	0.192865077117063	0.0314518875138095	-0.161440449549303	0.0838887036744563	-0.161440449549303	0.0838887036744563	0.295672678092347	Dlat	50634633	50636424	4	2.23338916806253	nonsig
ENSMUSG00000000171	0.109137912784484	0.187453049871198	0.0783335745739734	0.374818986956146	0.676381943845575	0.75469708166442	0.0783335746045063	0.365589472878388	0.0783335745739734	0.374818986956146	0.660109118390704	Sdhd	50596357	50597084	1	1.37551581843191	nonsig
ENSMUSG00000000194	0.0707761739812931	0.0648042429764932	-0.00617733914072749	0.949602062961143	-0.541129918343035	-0.54710182794797	-0.00596030333202946	0.949713880263506	-0.00596030333202946	0.949713880263506	0.978907495251181	Gpr107	31214341	31218775	4	0.9021199819576	nonsig
ENSMUSG00000000247	-0.339866407143107	-0.807099036263799	-0.467429701375607	0.00190784873888291	0.305089755931044	-0.162142897395462	-0.467618925191648	0.0026257809886619	-0.467618925191648	0.0026257809886619	0.0331689706114701	Lhx2	38369130	38369733	0	0	nonsig
ENSMUSG00000000253	-0.475882861687965	-0.451276901850841	0.0241869633951179	0.87105019708632	0.508491086556823	0.533097080148363	0.0244112768680881	0.848774323390105	0.0241869633951179	0.87105019708632	0.948038099867201	Gmpr	45546054	45546382	0	0	nonsig
ENSMUSG00000000266	-0.13408125684872	-0.146932999171053	-0.0128358236878383	0.90214290659229	-0.22346517130833	-0.236316937483711	-0.0128358238261999	0.90870492688268	-0.0128358238261999	0.90870492688268	0.964215812031272	Mid2	140763882	140767715	3	0.782676754500391	nonsig
ENSMUSG00000000275	0.106571197117176	0.143294386731034	0.0367381376060377	0.63545007280478	-0.667314974185623	-0.6305917964506	0.0367381373684372	0.667941652974947	0.0367381373684372	0.667941652974947	0.854223910729364	Trim25	89016722	89020293	1	0.280033604032484	nonsig
ENSMUSG00000000276	-0.10997244039582	-0.0474630671761946	0.0622252302865685	0.536491332230061	-0.753740021980604	-0.691230648549383	0.0625002840433704	0.540982816345587	0.0625002840433704	0.540982816345587	0.779538944476899	Dgke	89035179	89040731	8	1.44092219020173	nonsig
ENSMUSG00000000278	-0.159787589583258	0.0117953902259347	0.171544873730773	0.0401708382671672	-0.178957466603115	-0.00737449712289336	0.171544872832063	0.0547396654139569	0.171544872832063	0.0547396654139569	0.231789313468159	Scpep1	88924020	88924661	0	0	nonsig
ENSMUSG00000000282	0.404028792043703	0.152043721075669	-0.252054048404863	0.0861281141634575	-0.845607917538541	-1.09759305940532	-0.252012176006408	0.151690498727896	-0.252012176006408	0.151690498727896	0.41856382651052	Mnt	74843321	74845725	1	0.415973377703827	nonsig
ENSMUSG00000000295	0.352181789953761	0.338148369942348	-0.0139498055266246	0.901211694014489	0.887935801844193	0.873902380195542	-0.0139498055369402	0.900283677122478	-0.0139498055266246	0.901211694014489	0.96131152268952	Hddc2	31326030	31328184	0	0	nonsig
ENSMUSG00000000301	-0.200033136416697	-0.333729647474177	-0.133679703066165	0.439770911049053	0.787501733580699	0.653805234733802	-0.133940491355433	0.411999352679213	-0.133679703066165	0.439770911049053	0.711644758125648	Pemt	59970614	59970817	0	0	nonsig
ENSMUSG00000000308	0.495174990935003	0.624261382346836	0.129244192384547	0.368592015017586	0.355341780310768	0.48442816634161	0.12924419216229	0.378205928566314	0.12924419216229	0.378205928566314	0.662829039246363	Ckmt1	121359395	121360019	1	1.6025641025641	nonsig
ENSMUSG00000000326	-0.254190675638031	-0.304830657821636	-0.0507126067725081	0.568110134013198	0.188805132637222	0.138165156839147	-0.0507126065975271	0.550525017833014	-0.0507126067725081	0.568110134013198	0.796496618729697	Comt	18406886	18407836	1	1.05263157894737	nonsig
ENSMUSG00000000339	0.034758708919288	0.0130065282332553	-0.021634911824523	0.812074914294728	0.430881914714987	0.409129720548112	-0.021837107407743	0.821431078980277	-0.021837107407743	0.821431078980277	0.925715037979894	Rtca	116494151	116506980	10	0.779483981604178	nonsig
ENSMUSG00000000340	-0.247698010377045	-0.313864691334181	-0.0665017171699225	0.609047913406447	0.313577255556648	0.24741058970476	-0.0663941893986518	0.586080651676311	-0.0665017171699225	0.609047913406447	0.819641191978488	Dbt	116548201	116549981	3	1.68539325842697	nonsig
ENSMUSG00000000346	0.384838343360322	0.542957530522156	0.158070721998049	0.0427615592005681	0.331200749062428	0.489319930007672	0.158070721439121	0.0535172994987785	0.158070721439121	0.0535172994987785	0.228683363184239	Dazap2	100619497	100620761	2	1.58227848101266	nonsig
ENSMUSG00000000355	-0.0517857304791677	-0.0990689842336688	-0.0471263545522853	0.708760813930653	0.529229032543896	0.481945766620515	-0.0473911095709856	0.713763259393576	-0.0473911095709856	0.713763259393576	0.877894706739055	Mcts1	38613303	38613426	1	8.13008130081301	nonsig
ENSMUSG00000000374	-0.0636751291860657	-0.198655144431074	-0.134944231386623	0.118789849216046	-0.698920888501842	-0.833900923874524	-0.135075113980411	0.163209131907101	-0.135075113980411	0.163209131907101	0.434635822780572	Trappc10	78186725	78187855	1	0.884955752212389	nonsig
ENSMUSG00000000378	-0.159268049180916	-0.22480226200947	-0.0654804867994252	0.517275373395866	0.427442224281041	0.361908015860737	-0.0654839828052042	0.503178313761107	-0.0654804867994252	0.517275373395866	0.76526385159881	Ccm2	6596362	6596744	0	0	nonsig
ENSMUSG00000000399	-0.178563931791357	-0.0641935785854278	0.114359938552691	0.131854474242756	0.58230752752193	0.696677878012429	0.114359938371553	0.133458089519055	0.114359938371553	0.133458089519055	0.386511477049017	Ndufa9	126821721	126822018	1	3.36700336700337	nonsig
ENSMUSG00000000409	0.217594108201165	0.553652155133579	0.336212267600521	0.00856274902772476	0.13649366462758	0.472551708320112	0.336212267229518	0.00950240042388064	0.336212267229518	0.00950240042388064	0.0801904075904911	Lck	129548344	129548797	0	0	nonsig
ENSMUSG00000000420	-0.205335938961805	-0.23200255124274	-0.0266800004414516	0.745732371774599	0.0542179036644112	0.0275512872017353	-0.0266800005100389	0.75021856849951	-0.0266800005100389	0.75021856849951	0.895983435317187	Galnt1	24284857	24286818	3	1.52983171851096	nonsig
ENSMUSG00000000439	0.117168094571946	0.264132043083046	0.146904699998224	0.575854412752835	0.296576923207405	0.443541127724203	0.146859003967392	0.426134507234655	0.146904699998224	0.575854412752835	0.800564543789858	Mkrn2	115617732	115622624	0	0	nonsig
ENSMUSG00000000440	0.230592246034464	0.322547121726019	0.0918048417452565	0.470401129936052	0.364884093020838	0.456838982338009	0.0919623316489685	0.439798823038837	0.0918048417452565	0.470401129936052	0.736397367878575	Pparg	115490196	115490399	1	4.92610837438424	nonsig
ENSMUSG00000000441	-0.0157619594269748	-0.0835151727191445	-0.0678843442154129	0.374824356135246	-0.202534839771572	-0.270288048636462	-0.0677175520351181	0.361751235073479	-0.0678843442154129	0.374824356135246	0.660109118390704	Raf1	115618569	115619265	1	1.4367816091954	nonsig
ENSMUSG00000000531	0.279288261747095	0.107821315690755	-0.171593521133761	0.243486730559458	0.222911186774524	0.0514442351795549	-0.17127634302043	0.253088425760301	-0.17127634302043	0.253088425760301	0.548946739532106	Grasp	101232017	101232756	0	0	nonsig
ENSMUSG00000000532	-0.00880520670020002	0.0405689930043034	0.0492662215956882	0.597275610506606	-0.932416303662739	-0.883042131566823	0.0494911809042005	0.652172073421036	0.0494911809042005	0.652172073421036	0.844326928814587	Acvr1b	101210863	101213684	16	5.67174760723148	nonsig
ENSMUSG00000000538	0.370420369351832	0.26414650722808	-0.106377467784028	0.232824847074069	-0.683583332946166	-0.789857217457729	-0.106166820461429	0.292397927907738	-0.106166820461429	0.292397927907738	0.587112309919786	Tom1l2	60226714	60230092	1	0.29603315571344	nonsig
ENSMUSG00000000552	-0.163466618132616	-0.354780279334691	-0.191320814704412	0.0640683168888538	0.0159447261571406	-0.175368960912403	-0.191324227388302	0.0923678524433594	-0.191324227388302	0.0923678524433594	0.311899877788835	Zfp385a	103313895	103314994	1	0.909918107370337	nonsig
ENSMUSG00000000561	0.00515667502893452	0.0681623716828308	0.0629178501519935	0.502169153739236	-0.30528343142134	-0.242277768209602	0.0629178492222084	0.566973219140109	0.0629178492222084	0.566973219140109	0.796395264552093	Wdr77	105960032	105970037	21	2.09895052473763	nonsig
ENSMUSG00000000563	0.134756339384626	0.141503115595981	0.00674901136122386	0.930566907983667	0.772167624485978	0.778914394289089	0.0067490113343065	0.933412622006869	0.0067490113343065	0.933412622006869	0.971731159764346	Atp5pb	105942702	105957933	6	0.393933425251133	nonsig
ENSMUSG00000000567	-0.381541949256797	-0.370564423633368	0.0109639087408056	0.923726662891354	-0.394449156104524	-0.383471675977463	0.0109639085633519	0.938319584791658	0.0109639085633519	0.938319584791658	0.973726050719947	Sox9	112785511	112787760	3	1.33392618941752	nonsig
ENSMUSG00000000568	0.0381509787739027	0.0186252587228178	-0.0195337797144209	0.841440743436655	-0.00264419644745735	-0.0221699545450745	-0.0195337800492639	0.859153447218205	-0.0195337800492639	0.859153447218205	0.942038897195929	Hnrnpd	99955935	99962544	28	4.2366469965199	nonsig
ENSMUSG00000000579	0.114250219547907	-0.0202118840478855	-0.134548990395952	0.271578498332388	-0.0532804350853696	-0.187742540972615	-0.134548990508703	0.278084858464635	-0.134548990508703	0.278084858464635	0.570897604869429	Dynlt1c	6607572	6609679	0	0	nonsig
ENSMUSG00000000581	0.29398527835695	0.411473690366611	0.11757846668752	0.320165334855615	0.499979075014102	0.617467442923135	0.117586539880722	0.403507630105389	0.117586539880722	0.403507630105389	0.684005610266367	C1d	17266696	17269176	0	0	nonsig
ENSMUSG00000000594	-0.572754715725935	-0.322479457903398	0.25025563423329	0.0102180290804841	0.121712514290794	0.371987781406892	0.250158598448009	0.00591102889769052	0.25025563423329	0.0102180290804841	0.0842569995991227	Gm2a	55109534	55113029	2	0.572246065808298	nonsig
ENSMUSG00000000600	0.206311950060172	0.394198940243839	0.187874107983155	0.0418115274902233	-0.523543148331142	-0.335656163970891	0.187958287785324	0.053194944017062	0.187958287785324	0.053194944017062	0.227884792005181	Krit1	3840943	3844303	4	1.19047619047619	nonsig
ENSMUSG00000000605	-0.1291794377184	0.101594282407491	0.230718966502951	0.00497957410955359	-0.405447687457157	-0.174673980094852	0.230718965052863	0.0103767369602399	0.230718965052863	0.0103767369602399	0.0850814422270743	Clcn4	7282309	7284183	4	2.13447171824973	nonsig
ENSMUSG00000000628	-0.687009809215261	-0.404270922052099	0.282824967327439	0.039062751455035	-0.472911285176107	-0.190172438632508	0.282715423770425	0.0615830585666458	0.282715423770425	0.0615830585666458	0.24656507742535	Hk2	82725025	82727309	2	0.875656742556918	nonsig
ENSMUSG00000000631	-0.0166452370714772	-0.435245591257705	-0.418701591468783	1.20158504802638e-05	-0.454946540702213	-0.873546900707902	-0.418691757108784	2.25338265131086e-05	-0.418691757108784	2.25338265131086e-05	0.000906111199190457	Myo18a	77864836	77865980	0	0	lessloc
ENSMUSG00000000708	-0.0303579487267586	0.0392251579056544	0.0695554471114369	0.434083332949722	-0.382222041639211	-0.312638918708317	0.0696285790841267	0.38613725139629	0.0695554471114369	0.434083332949722	0.706737557266293	Kat2b	53670869	53672720	0	0	nonsig
ENSMUSG00000000711	-0.14538086474605	-0.0472369120657079	0.0981382427248348	0.16989456318491	0.105754561889015	0.203898512757255	0.0981382426061303	0.173939969954719	0.0981382426061303	0.173939969954719	0.450263174340339	Rab5b	128677175	128679529	2	0.849617672047579	nonsig
ENSMUSG00000000738	-0.198237427161588	-0.43096612758195	-0.232779822935679	0.00704891751352345	-0.0852569539457692	-0.317985672851004	-0.232770715386188	0.0133019965938168	-0.232770715386188	0.0133019965938168	0.0984457583265148	Spg7	123097435	123097753	2	6.28930817610063	nonsig
ENSMUSG00000000740	0.251722081200728	0.0756231366607277	-0.176067858891007	0.0107144748983235	1.48676668645271	1.31066774949086	-0.176158279759093	0.00547418237644468	-0.176067858891007	0.0107144748983235	0.0867249545602791	Rpl13	123105203	123105244	1	24.390243902439	nonsig
ENSMUSG00000000743	-0.200209646721735	-0.333254643055945	-0.132996864477498	0.195978324172027	0.301877998625525	0.168832998925583	-0.132996864669364	0.196876679102974	-0.132996864669364	0.196876679102974	0.479299640007753	Chmp1a	123204264	123205724	0	0	nonsig
ENSMUSG00000000751	0.00556582400124453	0.0765652957051973	0.071089392403574	0.512980531612108	0.167596902407541	0.238596367624805	0.0710893922005205	0.523374087027235	0.0710893922005205	0.523374087027235	0.769139633329013	Rpa1	75298166	75301304	3	0.956022944550669	nonsig
ENSMUSG00000000759	0.757051929969151	0.812637232654006	0.0554676544053832	0.488937884855641	-0.073580609634296	-0.0179953032256907	0.055633229618291	0.481626341648499	0.0554676544053832	0.488937884855641	0.747591284933796	Tubgcp3	12614277	12648721	30	0.87097898037394	nonsig
ENSMUSG00000000776	0.144041414856821	-0.0420881365366289	-0.186276865465268	0.0650121110207133	0.0456525828717963	-0.140476965444952	-0.186058230384794	0.0621391375447152	-0.186276865465268	0.0650121110207133	0.254032999044545	Polr3d	70438757	70439455	1	1.43266475644699	nonsig
ENSMUSG00000000787	0.0856146612263208	0.234250731060041	0.148683931097147	0.0288940175043938	-0.0713413862699566	0.0772946822967547	0.148683930975502	0.0312064606565638	0.148683930975502	0.0312064606565638	0.166297152801847	Ddx3x	13291493	13294052	4	1.56311059007425	nonsig
ENSMUSG00000000794	1.12463541940538	0.786307776555171	-0.338389848905316	0.000710001683576447	-0.785966590116003	-1.12429423873054	-0.338139056701126	0.00173735828885795	-0.338139056701126	0.00173735828885795	0.0250860618160848	Kcnn3	89667382	89667761	0	0	nonsig
ENSMUSG00000000811	0.0141661241610839	-0.0686471348581939	-0.0829042581347808	0.41273489691836	0.11420614624552	0.0313928769238705	-0.0828744091172876	0.433398800721139	-0.0828744091172876	0.433398800721139	0.70649442303946	Txnrd3	89674798	89675529	1	1.36798905608755	nonsig
ENSMUSG00000000823	-0.114024138975558	-0.266894479160122	-0.152973981019662	0.227271210033776	-1.30783500729235	-1.46070544684147	-0.152973986167261	0.329134809182998	-0.152973986167261	0.329134809182998	0.619768214381343	Zfp512b	181582103	181584821	2	0.735835172921266	nonsig
ENSMUSG00000000826	-0.0325474393354476	0.0307063459547861	0.0632099648375126	0.39822048744082	-0.15069091418598	-0.0874371458640465	0.0632099641926527	0.453140357571941	0.0632099641926527	0.453140357571941	0.721847522244435	Dnajc5	181549377	181555133	10	1.73731758165393	nonsig
ENSMUSG00000000827	0.390163489545597	0.377048740536452	-0.0130557317660425	0.883623145603674	0.479283648799161	0.466168873759573	-0.0130557319534804	0.894330562559987	-0.0130557319534804	0.894330562559987	0.958021478233703	Tpd52l2	181515176	181517966	1	0.3584229390681	nonsig
ENSMUSG00000000838	-0.136981362958194	-0.152537858299755	-0.0155213371478449	0.865800908167996	-0.269928250702845	-0.285484753471754	-0.0155213372050411	0.870846316582075	-0.0155213372050411	0.870846316582075	0.948038099867201	Fmr1	68715676	68717963	4	1.74901617839965	nonsig
ENSMUSG00000000876	-0.412492695965412	-0.609115060307035	-0.197023799511765	0.225567369024952	0.348997345629163	0.152375002160343	-0.196931629520631	0.196212857534318	-0.197023799511765	0.225567369024952	0.518581758317042	Pxmp4	154585758	154587828	3	1.44927536231884	nonsig
ENSMUSG00000000881	-0.434229461045054	-0.437023766904935	-0.00288364153118503	0.97879463215885	-0.0328127013712511	-0.0356070076613993	-0.00288364153170129	0.979003660137834	-0.00288364153170129	0.979003660137834	0.990636533447236	Dlg3	100816326	100818408	4	1.92122958693564	nonsig
ENSMUSG00000000884	0.15114600519939	0.311895517577747	0.160204876714238	0.412625455922087	-0.0145537520650909	0.146195780224162	0.161218627826955	0.390384524338092	0.160204876714238	0.412625455922087	0.691224684916452	Gnb1l	18545168	18566627	2	0.0932009879304721	nonsig
ENSMUSG00000000889	1.74621542600107	1.50604450776186	-0.240136832037942	0.0294863953401513	-0.258050107373148	-0.498221026751587	-0.239892790653966	0.0410228960196721	-0.239892790653966	0.0410228960196721	0.195932303612021	Dbh	27182801	27183200	1	2.5062656641604	nonsig
ENSMUSG00000000901	-0.0500356682912856	-0.214941010393875	-0.164896851448172	0.258623854612282	-0.256185450484004	-0.421090868320356	-0.165071628008624	0.332628455563199	-0.165071628008624	0.332628455563199	0.622325150759354	Mmp11	75923222	75923981	0	0	nonsig
ENSMUSG00000000902	-0.0592878597454862	-0.0556291847021563	0.00360767811789842	0.962959134756702	0.143206192893899	0.146864853994193	0.00360767809000961	0.967854684019988	0.00360767809000961	0.967854684019988	0.987223877031352	Smarcb1	75897528	75910275	2	0.156899662665725	nonsig
ENSMUSG00000000915	0.105238203527985	0.0874274555484118	-0.0177539831105824	0.897843300836284	-0.471467596944334	-0.48927837494721	-0.0177539832997482	0.903441655804134	-0.0177539832997482	0.903441655804134	0.962367982272414	Hip1r	124002166	124005558	1	0.294811320754717	nonsig
ENSMUSG00000000916	0.106225889524845	0.0114930178052871	-0.0948640834928778	0.440579668885663	-0.298598519566511	-0.393331415025316	-0.094594584089013	0.478883746856087	-0.094594584089013	0.478883746856087	0.740066399788468	Nsun5	135375985	135376798	0	0	nonsig
ENSMUSG00000000934	0.771242263067881	0.694125765757682	-0.0772937640924874	0.505395376567851	0.237593143633475	0.160476657683668	-0.0769742346485683	0.492484384619793	-0.0772937640924874	0.505395376567851	0.758223079561456	Top1mt	75657035	75657111	0	0	nonsig
ENSMUSG00000000948	-0.361831942405228	-0.705270156495487	-0.343902202488919	0.0526272974027365	-0.16472473424743	-0.508162921567087	-0.343681993795324	0.0424655810369995	-0.343902202488919	0.0526272974027365	0.226703932004191	Gm38393	59974149	59995448	69	3.23958871308512	nonsig
ENSMUSG00000000958	-0.301835046987047	-0.267714932492384	0.0341461394955584	0.856438388600298	-0.243695458473808	-0.209575440018563	0.0337026824085007	0.874709052879707	0.0337026824085007	0.874709052879707	0.949907302637711	Slc7a7	54369442	54369785	0	0	nonsig
ENSMUSG00000000959	0.088941725253792	0.0521872906116149	-0.036686441372269	0.730288240737891	0.276520046795165	0.239765611995885	-0.0366864413748457	0.729797022541743	-0.036686441372269	0.730288240737891	0.886222668978081	Oxa1l	54368452	54369673	1	0.819000819000819	nonsig
ENSMUSG00000000976	0.183628725104722	0.0491307227109407	-0.134550756793453	0.284348217148167	-0.615680507851155	-0.750178554264539	-0.13441345187092	0.350126011600318	-0.13441345187092	0.350126011600318	0.638535305860414	Heatr6	83781723	83783754	0	0	nonsig
ENSMUSG00000001016	-0.530683981070816	-0.556242630858271	-0.0255238231839814	0.744048520497131	0.269673551122075	0.244114895451453	-0.0255238232763564	0.748093115305716	-0.0255238232763564	0.748093115305716	0.894607126751589	Ilf2	90487620	90488379	1	1.31752305665349	nonsig
ENSMUSG00000001017	0.0833188760653245	0.186989374302367	0.103593525645377	0.148099694930862	0.182339150428417	0.286009652183406	0.103613258896808	0.134141603099188	0.103593525645377	0.148099694930862	0.413351234410357	Chtop	90498956	90499901	2	2.11640211640212	nonsig
ENSMUSG00000001018	-0.0975175567978017	-0.0740130789455888	0.023571504615695	0.818852516480031	0.528152927484427	0.551657417166101	0.0235255604729409	0.801968138327637	0.023571504615695	0.818852516480031	0.92435728093423	Snapin	90488034	90489491	1	0.686341798215511	nonsig
ENSMUSG00000001025	-0.00396062109796959	-0.0242027479797882	-0.0201694551472366	0.790382608096099	1.05527740841992	1.0350352753776	-0.0203114936518704	0.793583348245815	-0.0203114936518704	0.793583348245815	0.914558472769249	S100a6	90614323	90624181	0	0	nonsig
ENSMUSG00000001029	-0.657214987131764	-0.514786744765734	0.142346260404837	0.275160661756101	-0.031465888069118	0.110962361357718	0.14234626077133	0.254620985748951	0.142346260404837	0.275160661756101	0.567847811055628	Icam2	106377656	106377806	0	0	nonsig
ENSMUSG00000001034	-0.137890758939991	-0.279347593951291	-0.141473320018585	0.244855154565526	-0.456760771922421	-0.598217668805184	-0.141498226562717	0.324301848449188	-0.141498226562717	0.324301848449188	0.613529251433487	Mapk7	61488812	61489116	1	3.28947368421053	nonsig
ENSMUSG00000001036	-0.15933807255648	-0.0999384311400618	0.0594281533845902	0.523258813405438	-0.534246147980445	-0.47484653763055	0.0594281525674589	0.584554375746805	0.0594281525674589	0.584554375746805	0.806108391093388	Epn2	61517249	61519417	2	0.922509225092251	nonsig
ENSMUSG00000001039	0.416176799487326	0.220681129622278	-0.195903474910218	0.181272063002693	0.514928989224481	0.319433345518498	-0.195424687963845	0.147195397339389	-0.195903474910218	0.181272063002693	0.460588730181624	B9d1	61512795	61512931	0	0	nonsig
ENSMUSG00000001052	0.128703177411992	-0.00398547740543028	-0.132666500979742	0.182424730043975	-0.716118115754722	-0.848806806014074	-0.132743260801837	0.247579654520347	-0.132743260801837	0.247579654520347	0.542839226158495	Sec24b	129982759	129983891	0	0	nonsig
ENSMUSG00000001053	0.172201601160146	-0.204397001713996	-0.376621549847166	0.0368850771845671	-0.0658740359567393	-0.442472693652725	-0.376862830710695	0.0581840396799798	-0.376862830710695	0.0581840396799798	0.239303794820716	N4bp3	51643063	51643620	0	0	nonsig
ENSMUSG00000001054	-0.0420744828961535	-0.178625137811653	-0.136701883500907	0.17870601246766	0.0462847165953391	-0.0902659355395326	-0.136539240595478	0.172574991469863	-0.136701883500907	0.17870601246766	0.456974862892347	Rmnd5b	51623671	51624542	0	0	nonsig
ENSMUSG00000001056	-0.0370284034308517	-0.0707850144590398	-0.0337444960925279	0.69888859609136	0.885369673569999	0.851613061855392	-0.0337444961051593	0.693632326287925	-0.0337444960925279	0.69888859609136	0.870957229330794	Nhp2	51623218	51623714	0	0	nonsig
ENSMUSG00000001065	-0.149708637099178	-0.0745752789871572	0.0749112251496515	0.530510873293524	-0.729714183607124	-0.654580842536085	0.0751787647605722	0.560713792497678	0.0751787647605722	0.560713792497678	0.793182941520638	Zfp276	123268041	123269745	0	0	nonsig
ENSMUSG00000001089	-0.440314678448173	-0.459636987060632	-0.0194338110844579	0.802925883500343	-0.674992050573833	-0.694314355609263	-0.0192718626161832	0.800380300924783	-0.0194338110844579	0.802925883500343	0.918535161300593	Luzp1	136545394	136549319	2	0.509554140127389	nonsig
ENSMUSG00000001098	0.537017669762618	1.3948939624001	0.85802026507628	1.27071124658769e-18	1.68226467466592	2.54014096408218	0.858020264109173	6.49583757531793e-19	0.85802026507628	1.27071124658769e-18	5.34387025492065e-16	Kctd10	114363567	114365641	21	10.1253616200579	moreloc
ENSMUSG00000001100	0.0802052819547768	0.00684280033395112	-0.0734043722866059	0.423133636131786	0.113460081310098	0.0400975804784828	-0.0734043729667359	0.465481177369893	-0.0734043729667359	0.465481177369893	0.732212179698677	Poldip2	78521909	78522736	0	0	nonsig
ENSMUSG00000001105	0.31194474881209	0.250642310590467	-0.061216077686866	0.620792823546056	0.746363994747716	0.685061545539326	-0.0612160779395869	0.628989123863856	-0.0612160779395869	0.628989123863856	0.830071551668136	Ift20	78541443	78541737	0	0	nonsig
ENSMUSG00000001119	-0.751082713155844	-0.888845709378846	-0.137761571691359	0.30464399489429	-0.640334343878349	-0.778097391225086	-0.138075381621419	0.356512610547657	-0.138075381621419	0.356512610547657	0.643463977179613	Col6a1	76708792	76709558	0	0	nonsig
ENSMUSG00000001120	-0.110407203078047	-0.191731065492608	-0.081372202483573	0.210455769951924	-0.0667564140322986	-0.148080285825389	-0.0813328138428249	0.243955967300773	-0.0813328138428249	0.243955967300773	0.539611566505961	Pcbp3	76761857	76762489	0	0	nonsig
ENSMUSG00000001123	-0.075920455233814	0.0633249071267497	0.139251742191708	0.12303760901257	0.378809326877851	0.518054685604133	0.13925174193074	0.127316806369623	0.13925174193074	0.127316806369623	0.374092729749231	Lgals9	78962974	78963394	0	0	nonsig
ENSMUSG00000001127	0.219765312530289	0.269635382110976	0.0498310592072575	0.516856949075715	0.0719893950985951	0.121859456851037	0.0498310589708209	0.543244871500903	0.0498310589708209	0.543244871500903	0.780709672293366	Araf	20857490	20860497	1	0.33255736614566	nonsig
ENSMUSG00000001134	-0.118756767283799	0.0186692402123284	0.137177252200328	0.404531700180114	0.629905178201958	0.767331227560796	0.137433004262343	0.331932808787099	0.137177252200328	0.404531700180114	0.684243342185928	Uxt	20951662	20951969	0	0	nonsig
ENSMUSG00000001138	0.093350904266077	-0.314274537786061	-0.407409172057827	0.00200922442039319	-0.683978238746868	-1.09160377632119	-0.407702455991498	0.0109456515346995	-0.407702455991498	0.0109456515346995	0.087674095211318	Cnnm3	36524084	36528237	5	1.20394895256441	nonsig
ENSMUSG00000001143	-0.0780873241745762	-0.206683086777845	-0.12878422409437	0.207148983253113	-0.357727573319512	-0.486323324499798	-0.128580041375427	0.187916801029502	-0.12878422409437	0.207148983253113	0.4940158585531	Lman2l	36422065	36424360	1	0.435729847494553	nonsig
ENSMUSG00000001150	0.67048112990872	0.953819410717044	0.283377235563786	0.00427867975129825	-0.495059550979529	-0.211721312031721	0.283460494938063	0.022627480509647	0.283460494938063	0.022627480509647	0.137329621637924	Mcm3ap	76484678	76489367	0	0	nonsig
ENSMUSG00000001151	0.347011832910901	0.351581700086099	0.00476687450149549	0.96194780615724	0.00860290648686179	0.0131726722966981	0.00456594031300317	0.979406894798515	0.00456594031300317	0.979406894798515	0.990636533447236	Pcnt	76351263	76351738	9	18.9473684210526	nonsig
ENSMUSG00000001156	0.190670695390449	0.505167148889242	0.31422740568336	0.0395787462264139	-0.760995994573977	-0.446499561099714	0.315020799638581	0.0579352102496491	0.315020799638581	0.0579352102496491	0.238572042859938	Mxd1	86647042	86650870	3	0.783699059561129	nonsig
ENSMUSG00000001157	0.0380813130656783	-0.0247417365380226	-0.0629127720561885	0.554294101429489	-0.0412134079020922	-0.104036456758435	-0.0629127720354099	0.555242690783294	-0.0629127720354099	0.555242690783294	0.789668878802272	Gmcl1	86691768	86692922	4	3.46620450606586	nonsig
ENSMUSG00000001158	0.185470184141774	0.283342805106853	0.0977706412010928	0.334328095920165	0.632780053117427	0.730652681150491	0.0979804497741215	0.30690155710968	0.0977706412010928	0.334328095920165	0.624190431395159	Snrnp27	86675672	86676058	3	7.7720207253886	nonsig
ENSMUSG00000001173	-0.288937365305761	-0.319247156535568	-0.0303352466853939	0.793225865709007	-0.407278510122639	-0.43758830911812	-0.0303352467910176	0.798626055786427	-0.0303352467910176	0.798626055786427	0.916738715049425	Ocrl	47963585	47965868	0	0	nonsig
ENSMUSG00000001175	-0.175855386200168	-0.197346697561856	-0.0214666654681083	0.759598618530599	0.411027817765174	0.389536501216342	-0.021466665546442	0.765148426629545	-0.021466665546442	0.765148426629545	0.902388767232064	Calm1	100206429	100209814	40	11.8168389955687	nonsig
ENSMUSG00000001211	-0.264024348134137	-0.363172810159843	-0.0991454642641683	0.241063646397025	0.453947726216913	0.354799277966205	-0.0992401933971811	0.193914065999489	-0.0991454642641683	0.241063646397025	0.535797265599025	Agpat3	78269178	78273686	7	1.5527950310559	nonsig
ENSMUSG00000001227	-0.401882590973354	-0.49823548225103	-0.096681255287999	0.605728485114239	-0.815457615128924	-0.911810577960804	-0.0966812568265683	0.641850929993349	-0.0966812568265683	0.641850929993349	0.837269590598503	Sema6b	56123085	56124000	47	51.3661202185792	nonsig
ENSMUSG00000001228	0.308450516839026	0.124778052935542	-0.183665220736357	0.0745203770072237	0.0479753754948029	-0.135697107339139	-0.183561137291943	0.101529496838842	-0.183561137291943	0.101529496838842	0.327602993412176	Uhrf1	56322503	56323486	0	0	nonsig
ENSMUSG00000001229	0.0878435233698469	0.00549697942627944	-0.0822667706473986	0.3168158935219	-0.352651176998063	-0.434997737755615	-0.0822667713822431	0.368232522944977	-0.0822667713822431	0.368232522944977	0.653061123543078	Dpp9	56186817	56187368	0	0	nonsig
ENSMUSG00000001240	-0.615811534879229	-0.680802292982075	-0.065148341086442	0.690998083058061	0.330532298427134	0.265541549949439	-0.0654948746336919	0.675682802905578	-0.065148341086442	0.690998083058061	0.865636308618753	Ramp2	101253705	101259546	1	0.17120356103407	nonsig
ENSMUSG00000001248	-0.412940568595535	-0.398795181415322	0.0141517491949252	0.868805232380525	-0.159633517554504	-0.145488130036077	0.0141517491975635	0.867356554545652	0.0141517491949252	0.868805232380525	0.946857921435767	Gramd1a	31130127	31135592	1	0.182982616651418	nonsig
ENSMUSG00000001270	-0.206979351734627	-0.604305394184388	-0.397467373813887	0.00267787432284523	0.77031559987718	0.372989578529009	-0.397539781611736	0.000932087092459428	-0.397467373813887	0.00267787432284523	0.0335748888701576	Ckb	111669361	111669562	0	0	nonsig
ENSMUSG00000001280	0.139371207581918	0.373862809857734	0.234471473918241	0.00261325790507166	-0.651131443597355	-0.416639841843043	0.234471473851586	0.00319889622620325	0.234471473851586	0.00319889622620325	0.03856215840326	Sp1	102431033	102436404	29	5.39936697076894	nonsig
ENSMUSG00000001285	0.0401312000438852	-0.0642184238791135	-0.104316628646952	0.214626852584764	-0.268053488975317	-0.372403121872486	-0.104368796762441	0.242289754045339	-0.104368796762441	0.242289754045339	0.537387169225423	Myg1	102337835	102338139	1	3.28947368421053	nonsig
ENSMUSG00000001288	-0.0770912018818773	-0.379382342620812	-0.302321058884911	0.00228265449751977	-0.413130186035436	-0.71542133419343	-0.302321059859131	0.00333778229186692	-0.302321059859131	0.00333778229186692	0.0396332196138974	Rarg	102234938	102236023	0	0	nonsig
ENSMUSG00000001289	-0.0197247148518075	-0.140237631963165	-0.120447948992694	0.138367048834501	1.39889081003876	1.27837789149991	-0.120447949092629	0.130055073438766	-0.120447948992694	0.138367048834501	0.395620006766749	Pfdn5	102331350	102331873	1	1.91204588910134	nonsig
ENSMUSG00000001305	0.240739597055587	0.320136419208556	0.0795064362206927	0.352072355680237	0.596250929015447	0.675647752207419	0.0795064362646469	0.343503255636282	0.0795064362206927	0.352072355680237	0.640033552932391	Rrp15	186720978	186721402	1	2.35849056603774	nonsig
ENSMUSG00000001313	0.159736248390471	0.110080734901413	-0.0495535134535907	0.677487891023443	0.611276107421291	0.561620592386431	-0.0495535134825001	0.67549983955513	-0.0495535134535907	0.677487891023443	0.859138746588719	Rnd2	101471307	101471853	0	0	nonsig
ENSMUSG00000001323	-0.250081883799901	-0.431684678621009	-0.18168768835312	0.253693640556393	0.334273870633387	0.152671040306299	-0.181610233011866	0.264752487121942	-0.181610233011866	0.264752487121942	0.558908515769228	Srr	74906359	74908627	0	0	nonsig
ENSMUSG00000001333	-0.316441940784645	-0.419108461369517	-0.102869880984137	0.367584495113821	0.0900193520237531	-0.0126471675947243	-0.102869880944414	0.360757432074592	-0.102869880984137	0.367584495113821	0.652567367024269	Sync	129308053	129308559	1	1.97628458498024	nonsig
ENSMUSG00000001334	-0.289317863193077	-0.555845737676665	-0.266949341269363	0.0889051809433295	0.513729355234235	0.24720150286981	-0.266902015739747	0.0654987813006434	-0.266949341269363	0.0889051809433295	0.305626700020785	Fndc5	129142541	129144593	1	0.487329434697856	nonsig
ENSMUSG00000001366	0.264496499013768	0.307728871908071	0.0428149488170866	0.783727612135765	-0.0958882898822871	-0.0526559111149836	0.0435225752738999	0.778755554390125	0.0428149488170866	0.783727612135765	0.910679575096279	Fbxo9	78081499	78081979	1	2.08333333333333	nonsig
ENSMUSG00000001376	0.000882776576637242	0.0683437942477386	0.0676151934035285	0.54126172344098	0.163206542845938	0.230667519206267	0.0674935120531216	0.599614807653871	0.0674935120531216	0.599614807653871	0.814195110137296	Vps50	3601383	3603315	2	1.0351966873706	nonsig
ENSMUSG00000001380	-0.113216981333694	0.00647977869387043	0.119702864784397	0.0975234482681081	0.405356112243035	0.525052873844543	0.119764081222321	0.0888376171528889	0.119702864784397	0.0975234482681081	0.320515846098996	Hars	36766530	36766881	0	0	nonsig
ENSMUSG00000001383	0.5772701023958	0.753181844920876	0.176071343393324	0.0475538767009019	0.939106903576264	1.11501864251231	0.175873732138522	0.0511958746786735	0.175873732138522	0.0511958746786735	0.222721085322219	Zmat2	36798023	36799660	23	14.0500916310324	nonsig
ENSMUSG00000001415	0.417320415990274	0.312644516323858	-0.104677567996318	0.215646722701945	-0.611077195119845	-0.715753099169529	-0.104577164848813	0.238357796081441	-0.104577164848813	0.238357796081441	0.532231825961368	Smg5	88361109	88362338	1	0.81366965012205	nonsig
ENSMUSG00000001416	0.0767360371693825	0.221809121622973	0.145096872317424	0.0607746792653187	0.269145504924375	0.414218570286329	0.145030074739052	0.09341509193737	0.145030074739052	0.09341509193737	0.314070127556254	Cct3	88321179	88321507	1	3.04878048780488	nonsig
ENSMUSG00000001419	0.0907454386464519	-0.0760140676155549	-0.16679877726886	0.0327422275829506	-0.613017110463698	-0.779776628512129	-0.16679877838161	0.049818899427257	-0.16679877838161	0.049818899427257	0.219541005890759	Mef2d	88168644	88172086	35	10.1685066821615	nonsig
ENSMUSG00000001435	-0.182077861473125	-0.646932529484864	-0.464797133814629	8.48334926418465e-05	0.135046183415474	-0.329808538174413	-0.464984959761162	0.000530331369858833	-0.464984959761162	0.000530331369858833	0.0104339854112772	Col18a1	77052178	77053193	2	1.97044334975369	nonsig
ENSMUSG00000001436	-0.327352472002446	-0.262350568577089	0.0650325496985484	0.594920745875241	-0.384639068281896	-0.319637190661461	0.0650325490688455	0.627311113921924	0.0650325490688455	0.627311113921924	0.828815475675577	Slc19a1	77045062	77046268	2	1.65837479270315	nonsig
ENSMUSG00000001440	-0.500766452572163	-0.4576184095518	0.0431415512479314	0.490875544605347	-0.193020919998262	-0.149872877469631	0.0431415512308666	0.490373413818645	0.0431415512479314	0.490875544605347	0.749645464019029	Kpnb1	97159714	97162680	30	10.1146325016858	nonsig
ENSMUSG00000001441	0.00953335016831037	-0.0321534340264597	-0.0418587649524881	0.675925586280385	-0.675620468001187	-0.717307220876553	-0.0416262832433076	0.639930997490738	-0.0418587649524881	0.675925586280385	0.858026007718975	Npepps	97205844	97207115	1	0.786782061369001	nonsig
ENSMUSG00000001445	-0.0963715826707852	-0.0790574268128988	0.0172662111017601	0.84575905716738	0.429842143808288	0.447156298418713	0.017266211089908	0.84502971984326	0.0172662111017601	0.84575905716738	0.935376524653777	Mrpl10	97048336	97049213	2	2.28050171037628	nonsig
ENSMUSG00000001467	-0.186251338003775	0.00829636589715467	0.194554275303444	0.0107628427017029	-0.18215547745817	0.0123922133999711	0.194548424531476	0.0183737040248337	0.194548424531476	0.0183737040248337	0.12081159265319	Cyp51	4081145	4083124	1	0.505305709954523	nonsig
ENSMUSG00000001472	0.0449266866916458	-0.100257200767631	-0.145107277760202	0.056376775382426	0.0729935348428524	-0.0721903707897551	-0.145213822330866	0.0830939003538601	-0.145213822330866	0.0830939003538601	0.294269030270705	Tcf25	123400707	123403810	5	1.61134386077989	nonsig
ENSMUSG00000001473	-0.2783499145606	-0.289342051086121	-0.0110615629071811	0.904200368320402	0.580618550210432	0.569626420759885	-0.0110481568053289	0.899390994532085	-0.0110615629071811	0.904200368320402	0.962668176947027	Tubb6	67402377	67402748	1	2.69541778975741	nonsig
ENSMUSG00000001482	-0.212243257392668	-0.307681635342552	-0.0955396482134956	0.265419187488115	0.161384411861843	0.0659460404593489	-0.0954627265826187	0.242733744083838	-0.0955396482134956	0.265419187488115	0.559500698926492	Def8	123461567	123463270	0	0	nonsig
ENSMUSG00000001507	-0.383762015030947	-0.698790202630985	-0.315170717024108	0.000634046477285215	-0.855294732833122	-1.17032295059571	-0.315164552140866	0.00265215317146857	-0.315164552140866	0.00265215317146857	0.0333767854858258	Itga3	95044474	95046479	1	0.498753117206983	nonsig
ENSMUSG00000001517	0.929797828819964	0.720239776021921	-0.209656956725015	0.2439689801648	-0.154083634119143	-0.36364177729297	-0.209033959382378	0.313687356185984	-0.209033959382378	0.313687356185984	0.605570830291294	Foxm1	128373967	128376146	1	0.458926112895824	nonsig
ENSMUSG00000001518	0.0597299850890369	-0.00359388775152268	-0.0633794063801737	0.537682480462544	-0.244236798012331	-0.307560680307551	-0.0633794066449307	0.557127313537505	-0.0633794066449307	0.557127313537505	0.791092568308109	Itfg2	128409533	128411541	3	1.49402390438247	nonsig
ENSMUSG00000001521	-0.470466832495751	-0.715043860151842	-0.244647839842173	0.0404438020134882	-0.0956920921972321	-0.340269149744077	-0.244658092758304	0.0572197706707547	-0.244658092758304	0.0572197706707547	0.237120081474138	Tulp3	128321161	128323078	6	3.12989045383412	nonsig
ENSMUSG00000001525	-0.229739534838114	-0.331032545268249	-0.101250721283593	0.120374873142199	0.483708583643985	0.382415556155505	-0.101250722610865	0.159039811775605	-0.101250722610865	0.159039811775605	0.429654395142179	Tubb5	35833921	35834981	0	0	nonsig
ENSMUSG00000001552	-0.656716671006475	-0.915232722949113	-0.258545437368958	0.00132114517344863	-0.00469646591956972	-0.263212540961521	-0.258575476572926	0.00367238444753525	-0.258575476572926	0.00367238444753525	0.042263826942957	Jup	100370619	100372309	1	0.591715976331361	nonsig
ENSMUSG00000001555	-0.374881194620624	-0.572419378720525	-0.197569203352914	0.0102195551883576	-0.0942576580203278	-0.291795848211188	-0.197569204022378	0.0128471246585144	-0.197569204022378	0.0128471246585144	0.0968379605514458	Fkbp10	100424074	100424824	0	0	nonsig
ENSMUSG00000001569	-0.237496781602809	-0.140335418134223	0.0971082819567912	0.330110037096565	0.0408348881960351	0.137996247716807	0.0971082817739891	0.335935050680787	0.0971082817739891	0.335935050680787	0.625455168146317	Nom1	29451204	29457843	2	0.301250188281368	nonsig
ENSMUSG00000001576	0.0673025783580615	-0.100924001697173	-0.168175165279781	0.0273926618151772	0.154516775901616	-0.0137098068302815	-0.168175165534357	0.0300160679381449	-0.168175165534357	0.0300160679381449	0.162188549858796	Ergic1	26655175	26656931	2	1.13895216400911	nonsig
ENSMUSG00000001627	0.220887491416244	0.520346320296421	0.299419481468346	0.00115271821018846	0.21471891345188	0.51417771580855	0.299465111033432	0.00483959415483681	0.299465111033432	0.00483959415483681	0.0508283286209864	Ifrd1	40201567	40203361	1	0.557413600891862	nonsig
ENSMUSG00000001630	-0.0670514631515965	0.0475236881000007	0.114676094506523	0.285791270259631	-0.0799240381654102	0.0346510776976402	0.114566526542075	0.353721552606507	0.114566526542075	0.353721552606507	0.641710488921966	Stk38l	146775722	146778812	4	1.29449838187702	nonsig
ENSMUSG00000001632	-0.0638709722154628	-0.17532859715521	-0.111496112208039	0.259571473374101	-0.620538631233286	-0.731996275946718	-0.111423400815269	0.306487010140232	-0.111423400815269	0.306487010140232	0.600505281348244	Brpf1	113324167	113324860	2	2.88600288600289	nonsig
ENSMUSG00000001642	0.177855584754037	0.103392106619723	-0.0744806869337152	0.441591865023423	0.874060808153048	0.799597343920396	-0.0744236418942257	0.399921039503538	-0.0744806869337152	0.441591865023423	0.712418634959638	Akr1b3	34303934	34304296	0	0	nonsig
ENSMUSG00000001666	-0.148823216546741	-0.0255662577047289	0.123103524892148	0.307148624590266	0.765500372076206	0.888757353139905	0.123144934489825	0.244500564862338	0.123103524892148	0.307148624590266	0.601018043425661	Ddt	75771230	75771433	0	0	nonsig
ENSMUSG00000001674	0.408055156336275	0.416182488591096	0.00813738673382008	0.923741994955825	0.170213972060448	0.178341299253948	0.00813738671104181	0.927011992552051	0.00813738671104181	0.927011992552051	0.969596296414943	Ddx18	121553835	121553995	0	0	nonsig
ENSMUSG00000001687	-0.182712113272147	-0.335158847548801	-0.152465515857553	0.0384976572301315	0.182433767952621	0.0299870391187324	-0.15246551532302	0.0296646574408936	-0.152465515857553	0.0384976572301315	0.188894921936664	Ubl3	148504635	148506134	4	2.66844563042028	nonsig
ENSMUSG00000001707	-0.256185124033552	0.231810740971657	0.488188867971743	5.44275185434051e-06	0.549019148051241	1.03701500605341	0.487920040231416	7.12488242735447e-06	0.487920040231416	7.12488242735447e-06	0.000336034758594807	Eef1e1	38644207	38646169	0	0	moreloc
ENSMUSG00000001729	-0.259514281816582	-0.545492082470191	-0.286004423304097	0.00327360960029389	0.190568146420643	-0.0954096673723946	-0.286004424948004	0.00505520940677572	-0.286004424948004	0.00505520940677572	0.0522768735067493	Akt1	112653821	112654697	1	1.14155251141552	nonsig
ENSMUSG00000001751	-0.581070014675831	-0.69142007172986	-0.110445777304913	0.300476383379263	-0.210846100730025	-0.321196179858611	-0.110445778360182	0.333005470259363	-0.110445778360182	0.333005470259363	0.622725415913927	Naglu	101077446	101077672	0	0	nonsig
ENSMUSG00000001755	0.191659143064856	0.213447438866575	0.0217757028691438	0.839586707331478	0.317702954499672	0.339491251738957	0.0217757028832333	0.836777914767875	0.0217757028691438	0.839586707331478	0.93345986308621	Coasy	101086311	101086619	0	0	nonsig
ENSMUSG00000001767	0.256765640622273	0.261205413953477	0.00449288065339271	0.954345278244985	0.184549730920848	0.188989504828654	0.0044928806550073	0.953352360157217	0.00449288065339271	0.954345278244985	0.98066701525334	Crnkl1	145917479	145918423	1	1.05932203389831	nonsig
ENSMUSG00000001774	0.2566997253192	0.29339365669574	0.0366854490194772	0.701658086407702	0.182454749314845	0.219148666796161	0.0366854487915728	0.723582061913789	0.0366854487915728	0.723582061913789	0.882658176322924	Chordc1	18312922	18317442	8	1.76991150442478	nonsig
ENSMUSG00000001783	0.0321353561589087	0.0518025334363012	0.0197353472988856	0.776407023564834	0.64240714222062	0.662074317047411	0.0197353472648189	0.778625712222387	0.0197353472648189	0.778625712222387	0.907361494607119	Rtcb	85938637	85939011	2	5.3475935828877	nonsig
ENSMUSG00000001785	-0.224067822805532	-0.0528516230242523	0.171315819342928	0.0590266705906011	0.272388983468242	0.443605181037581	0.1711186778168	0.0592538427161629	0.1711186778168	0.0592538427161629	0.241694700905765	Pwp1	85888143	85889096	1	1.04931794333683	nonsig
ENSMUSG00000001786	-0.4866893181861	-0.350897455704752	0.135647148761515	0.329437590362441	0.101234745820973	0.237026619342942	0.135708847811471	0.303249239891175	0.135647148761515	0.329437590362441	0.619784157721301	Fbxo7	86048109	86051873	19	5.04782146652497	nonsig
ENSMUSG00000001794	-0.140936556873726	-0.303635500193175	-0.162693229322487	0.0335503464565368	0.537815107949577	0.375116176519212	-0.162693228084709	0.0189366930889556	-0.162693229322487	0.0335503464565368	0.173653152197859	Capns1	30186942	30187506	0	0	nonsig
ENSMUSG00000001829	-0.0663968934361018	-0.125597579422093	-0.0591969776706001	0.56182338047909	-0.0144080646722775	-0.0736087469656982	-0.0593109107411247	0.555921921684969	-0.0591969776706001	0.56182338047909	0.7939629486384	Clpb	101787754	101790168	0	0	nonsig
ENSMUSG00000001833	-0.0805472467221664	-0.0303775566995563	0.0501446130609188	0.550626609470937	0.561954262417522	0.612123939296288	0.050144612704685	0.576417792033874	0.050144612704685	0.576417792033874	0.800686041150273	Septin7	25307553	25308571	0	0	nonsig
ENSMUSG00000001844	0.0584525186329466	0.128953074074181	0.0705082654901976	0.576364286585005	0.060332867889934	0.13083341848186	0.0705082653621631	0.582322443184932	0.0705082653621631	0.582322443184932	0.804684346459831	Zdhhc4	143316490	143320424	4	1.01677681748856	nonsig
ENSMUSG00000001847	-0.00361302470371242	-0.039161196517762	-0.0355873460828529	0.59382471625097	0.346669053385148	0.311120877018585	-0.0356051552894197	0.604298998184507	-0.0356051552894197	0.604298998184507	0.816381982154494	Rac1	143503634	143506974	7	2.09580838323353	nonsig
ENSMUSG00000001855	-0.77256990795195	-0.592595352800712	0.179710436719291	0.223864552757082	-0.709185082743108	-0.529210552333956	0.179710435227195	0.233914634457659	0.179710435227195	0.233914634457659	0.526331255729412	Nup214	32052153	32053975	0	0	nonsig
ENSMUSG00000001891	-0.20428447498492	-0.207049257717394	-0.00272497262790794	0.96995751293653	0.360642368628825	0.357877583148388	-0.00272497263257998	0.969711039959686	-0.00272497262790794	0.96995751293653	0.987530886258756	Ugp2	21321138	21322021	0	0	nonsig
ENSMUSG00000001909	-0.0128476767047758	-0.0148729312553766	-0.00216264657011778	0.977058947140908	-0.237591322404489	-0.239616566042153	-0.00208284110083912	0.978509246720545	-0.00208284110083912	0.978509246720545	0.990636533447236	Trmt1	84690805	84696924	0	0	nonsig
ENSMUSG00000001910	0.151852645287347	0.126562930868202	-0.0253570552504637	0.719556736830859	-0.391592897068004	-0.416882614991993	-0.0253570553051448	0.730573207853189	-0.0253570553051448	0.730573207853189	0.886259060920943	Nacc1	84670483	84673041	27	10.5551211884285	nonsig
ENSMUSG00000001911	0.522666152480809	0.222419915135707	-0.30049004347677	0.045130864701871	-1.08952405637978	-1.38977036072294	-0.299958936697659	0.0946851537420683	-0.299958936697659	0.0946851537420683	0.31610037311246	Nfix	84704712	84708662	2	0.506329113924051	nonsig
ENSMUSG00000001918	-0.1287988716359	-0.129413459349711	-0.000720317866872211	0.995822103556982	-0.513388595659015	-0.514003196829837	-0.000540238404191706	0.994181523718998	-0.000720317866872211	0.995822103556982	0.998195698798353	Slc1a5	16797740	16798274	0	0	nonsig
ENSMUSG00000001924	0.0320943221128484	0.109991515995583	0.0778929714147616	0.241393874680153	-0.221241916904186	-0.143344729791862	0.0778929710579253	0.269221653365218	0.0778929710579253	0.269221653365218	0.563008069016086	Uba1	20682514	20683179	0	0	nonsig
ENSMUSG00000001942	-0.00865677787067637	0.101205648248332	0.109822910104133	0.502212894101371	-0.195806782546416	-0.0859443855977768	0.109822909240604	0.533580716811396	0.109822909240604	0.533580716811396	0.774266283866132	Siae	37646525	37649655	0	0	nonsig
ENSMUSG00000001962	-0.0931198665339927	0.0833991874745386	0.176520803603322	0.0517615937647532	0.209321240522542	0.38584028237623	0.176533347629097	0.0675014164292502	0.176533347629097	0.0675014164292502	0.260233688319489	Fam50a	74319969	74320149	0	0	nonsig
ENSMUSG00000001964	0.0283227995182734	0.0930438210384457	0.0647641241495497	0.413292292879287	0.489771312383763	0.554492330697004	0.0647641240247876	0.419845240359361	0.0647641240247876	0.419845240359361	0.696956909695235	Emd	74260810	74261548	1	1.3550135501355	nonsig
ENSMUSG00000001986	-0.16991423816785	-0.134760178306704	0.0350954282826483	0.729471416207964	-0.173519112451742	-0.13836506558579	0.0350954280786033	0.745667013691972	0.0350954280786033	0.745667013691972	0.893471165834331	Gria3	41669537	41678598	8	0.882904756649376	nonsig
ENSMUSG00000001995	0.106285809353069	-0.0601944629128793	-0.166577536814607	0.062332123009951	-0.661339374057833	-0.82781966233441	-0.166402326372278	0.0900305790991868	-0.166402326372278	0.0900305790991868	0.307509645092102	Sipa1l2	125418063	125419144	1	0.925069380203515	nonsig
ENSMUSG00000001999	-0.517798057367203	-0.621695465518297	-0.10384004447745	0.407944341968003	0.666186133346356	0.562288727094376	-0.104172549355018	0.38718548850938	-0.10384004447745	0.407944341968003	0.686688166024526	Blvra	127096994	127097084	0	0	nonsig
ENSMUSG00000002006	-0.142336201132791	-0.317977392393923	-0.175652067109826	0.0497777517972146	0.268108270901384	0.092467084329955	-0.175652066692869	0.0416713077455474	-0.175652067109826	0.0497777517972146	0.219492534344189	Pdzd4	73793359	73794381	1	0.978473581213307	nonsig
ENSMUSG00000002010	0.0719155134317624	0.258671457660111	0.186734669638826	0.0170441113617303	0.330577601284304	0.51733354154563	0.186734669224231	0.019734218739185	0.186734669224231	0.019734218739185	0.126144003137328	Idh3g	73778963	73779069	0	0	nonsig
ENSMUSG00000002012	0.794590060174259	0.497085431051576	-0.297464664013267	0.0446538007675982	0.36485520591027	0.0673505590880821	-0.29731762674256	0.0596218396363873	-0.29731762674256	0.0596218396363873	0.242255727636899	Pnck	73655994	73656676	1	1.46627565982405	nonsig
ENSMUSG00000002014	-0.10170105480522	-0.047381518278879	0.0544325560073173	0.518699755072317	0.916799621134918	0.971119154953269	0.0542671074199839	0.516617377141586	0.0544325560073173	0.518699755072317	0.766057452142946	Ssr4	73790759	73790826	0	0	nonsig
ENSMUSG00000002015	-0.259435163468275	0.029759329947625	0.289154179936422	0.0024816599461177	0.182905489358625	0.472099995869221	0.289173437044771	0.000931317365161887	0.289154179936422	0.0024816599461177	0.031665478933206	Bcap31	73686178	73686556	2	5.29100529100529	nonsig
ENSMUSG00000002017	0.11044782525022	0.179053417227107	0.0686845741110438	0.452860865951899	0.0620854401065172	0.130691005837684	0.0685187399590772	0.514276425312368	0.0685187399590772	0.514276425312368	0.76455913399289	Fam98a	75537086	75538201	1	0.896860986547085	nonsig
ENSMUSG00000002028	0.301399950298035	-0.0902457869499109	-0.39165409737006	0.00702736171125541	-1.83997611357913	-2.23162192425011	-0.391528546217759	0.0203178948545001	-0.391528546217759	0.0203178948545001	0.128138133909221	Kmt2a	44803355	44807901	6	1.31984161900572	nonsig
ENSMUSG00000002031	0.254672243180624	0.366489190091898	0.111937491935491	0.2415241606889	0.17996168448225	0.291778604943204	0.111903129263237	0.307377503555648	0.111903129263237	0.307377503555648	0.601116284322255	Ift46	44790581	44793447	2	0.697836706210747	nonsig
ENSMUSG00000002043	0.0352639210454721	-0.340516575877037	-0.375857830506076	0.0389170297836994	0.911778837148084	0.535998345267644	-0.376146449176807	0.031793563670038	-0.375857830506076	0.0389170297836994	0.18956708044412	Trappc6a	19514449	19516145	2	1.17924528301887	nonsig
ENSMUSG00000002052	0.0295178505317585	0.0059546509401443	-0.0235263179065225	0.77027751695769	-0.602416867359656	-0.625980089156841	-0.023526318193003	0.795213231215712	-0.023526318193003	0.795213231215712	0.915184008481704	Supt6	78206746	78207582	0	0	nonsig
ENSMUSG00000002058	-0.0261998364844646	-0.184124306238516	-0.157839723756201	0.170369855190439	0.567799242243754	0.409874757138802	-0.158044877484262	0.187503553392976	-0.158044877484262	0.187503553392976	0.469014464534152	Unc119	78348644	78349164	0	0	nonsig
ENSMUSG00000002059	-0.312769951194874	-0.213053802754218	0.0996133276313855	0.237847805413897	0.281188169178183	0.380904322932225	0.0996133279427812	0.213364911084984	0.0996133276313855	0.237847805413897	0.531545803944659	Rab34	78191842	78192193	1	2.84900284900285	nonsig
ENSMUSG00000002064	-0.293354515931169	-0.145265444016587	0.148069576423151	0.123042370481524	0.202510677642116	0.350599739983548	0.148018138209146	0.137756966123727	0.148018138209146	0.137756966123727	0.39454627102349	Sdf2	78255139	78255496	1	2.80112044817927	nonsig
ENSMUSG00000002083	0.10008887157808	0.0752925061729883	-0.0249202113136684	0.807873036381492	-0.0167124108979978	-0.0415087798100575	-0.0246977094658705	0.812515673899123	-0.0246977094658705	0.812515673899123	0.922569546255354	Bbc3	16317235	16318205	1	1.03092783505155	nonsig
ENSMUSG00000002102	0.111726933172467	0.13030343018811	0.0186154912648063	0.810879293130531	0.526825439564501	0.545401934758646	0.018615491243857	0.811818887053313	0.018615491243857	0.811818887053313	0.922569546255354	Psmc3	91066100	91066369	0	0	nonsig
ENSMUSG00000002103	-0.0383996635129818	-0.104741745955262	-0.0662396129420475	0.609719534005338	-0.472929971532907	-0.539272119119131	-0.0662191255217939	0.658766111160617	-0.0662191255217939	0.658766111160617	0.848711909010729	Acp2	91210741	91214098	1	0.297885016383676	nonsig
ENSMUSG00000002105	-0.407500223762912	-0.0725491041403948	0.334846264202105	0.0141832400614829	-0.445988001687035	-0.111036913914728	0.334862575469887	0.0254183900809675	0.334862575469887	0.0254183900809675	0.146850492894794	Slc39a13	91061791	91062902	1	0.9000900090009	nonsig
ENSMUSG00000002107	-0.750786186899341	-0.173162466585404	0.578034232631295	0.000294267181738137	-0.307660257822268	0.269963431659618	0.577608720584828	0.000645352029759082	0.577608720584828	0.000645352029759082	0.0121521232021612	Celf2	6539705	6547085	17	2.30352303523035	nonsig
ENSMUSG00000002129	0.0104133500573403	0.140900586278549	0.13051398856741	0.137238515408491	-0.609436939240883	-0.478949717130872	0.130513987613398	0.172921293621683	0.130513987613398	0.172921293621683	0.449423450645701	Sf3a1	4180136	4182541	2	0.831600831600832	nonsig
ENSMUSG00000002147	-0.346384219478722	-0.324275933287559	0.0220010721405066	0.81398992960811	-0.33949551194477	-0.317387239983687	0.0220010719996147	0.827984719423724	0.0220010719996147	0.827984719423724	0.928538863682628	Stat6	127659982	127660957	0	0	nonsig
ENSMUSG00000002210	0.171392982987904	0.196228836296052	0.0246759246135579	0.844739879488896	-0.0969898143089013	-0.07215393511909	0.024920653912317	0.822131815333941	0.0246759246135579	0.844739879488896	0.935171549546884	Smg9	24422379	24422778	0	0	nonsig
ENSMUSG00000002221	0.250652729900173	-0.333681338312283	-0.584958737087297	0.000336528909655052	-0.318863330685623	-0.903197477811152	-0.58435962827901	0.000321026231555826	-0.584958737087297	0.000336528909655052	0.00736786612830464	Paxip1	27740080	27742487	0	0	lessloc
ENSMUSG00000002222	0.190636197230597	0.209926486858435	0.0193042783667753	0.77210568306237	-0.271386243737692	-0.252095956789777	0.0193042783303247	0.779862318940435	0.0193042783303247	0.779862318940435	0.907765721774664	Rmnd5a	71388634	71393124	19	4.23162583518931	nonsig
ENSMUSG00000002227	0.192361502837307	0.0779970292775906	-0.114398557875368	0.236750059758879	-0.597113524196847	-0.711478011158832	-0.114341039759898	0.273692827236845	-0.114341039759898	0.273692827236845	0.566410027742768	Mov10	104800957	104818352	13	0.747341189997126	nonsig
ENSMUSG00000002233	-0.43829965386085	-0.305446922067679	0.132993567304101	0.129281498925373	0.597872892899674	0.730725619808877	0.132800262364899	0.13134448617128	0.132800262364899	0.13134448617128	0.382548489461222	Rhoc	104794044	104794459	1	2.40963855421687	nonsig
ENSMUSG00000002250	-0.294928822803546	-0.393504211345204	-0.0985078524670171	0.414282172300595	-0.467766288714202	-0.566341732039316	-0.0985614212151753	0.480798882571727	-0.0985614212151753	0.480798882571727	0.741210191201533	Ppard	28299850	28301469	1	0.617665225447807	nonsig
ENSMUSG00000002257	0.569921405923483	0.373512032985485	-0.197042686354479	0.27148768708274	-0.109850464496359	-0.30625981029723	-0.196293992577163	0.268125067720007	-0.197042686354479	0.27148768708274	0.565253034475996	Def6	28228290	28228608	1	3.14465408805031	nonsig
ENSMUSG00000002265	-0.121477891125775	-0.0313030590155043	0.0901703565273126	0.319922102210862	-1.10472168983075	-1.01454686156058	0.0901703563441216	0.337136622893314	0.0901703563441216	0.337136622893314	0.626638353982054	Peg3	6703892	6707505	23	6.36590091336839	nonsig
ENSMUSG00000002274	0.79634145853654	0.139224967230362	-0.657724355676299	2.29893243473893e-05	1.33636138919144	0.679244959020967	-0.657026086574041	2.15871430868601e-07	-0.657724355676299	2.29893243473893e-05	0.000913508860780315	Metrn	25794571	25794974	1	2.48138957816377	lessloc
ENSMUSG00000002279	0.270057252155874	0.231570815212235	-0.0385312467829131	0.67437669683627	-0.264640520298777	-0.303126960964802	-0.0385312468532732	0.686296550346099	-0.0385312468532732	0.686296550346099	0.863689661177453	Lmf1	25612298	25662723	59	1.17005453644026	nonsig
ENSMUSG00000002280	-0.0911219512408057	-0.180134975507863	-0.0890152326265023	0.483940761371212	0.199256211406431	0.110243155460678	-0.0889905011732466	0.518504319520527	-0.0889905011732466	0.518504319520527	0.765880886421876	Ciao3	25782255	25783332	2	1.85701021355617	nonsig
ENSMUSG00000002297	0.566503688958435	0.245944570133303	-0.320395103513026	0.00311857903158449	0.814889606230938	0.494330478615908	-0.320395104630333	0.00424705364895565	-0.320395104630333	0.00424705364895565	0.0466944580380276	Dbf4	8397154	8398012	0	0	nonsig
ENSMUSG00000002307	-0.130830631140448	0.122685596183462	0.253429245376308	0.00460391961585982	-0.335095464570064	-0.0815792430265757	0.253545929516594	0.006526519927441	0.253545929516594	0.006526519927441	0.0623477884351721	Daxx	33915403	33915589	1	5.37634408602151	nonsig
ENSMUSG00000002308	-0.456887714811245	-0.528705483312271	-0.0718026244749732	0.597297083195524	0.548392259118478	0.476574492962092	-0.0718790858181886	0.582099019958088	-0.0718026244749732	0.597297083195524	0.812687983377248	Cd320	33848429	33849774	1	0.743494423791822	nonsig
ENSMUSG00000002320	-0.200551291257377	-0.231351618770828	-0.0310112256750044	0.761655858915164	-0.341252812146532	-0.372053138344448	-0.0308712520834167	0.762770636642411	-0.0308712520834167	0.762770636642411	0.900978884389773	Tm9sf1	55636016	55637969	0	0	nonsig
ENSMUSG00000002324	-0.910929368350753	-1.80927886508814	-0.898815867298564	1.77659982046904e-12	-0.119621430842201	-1.01797091450247	-0.898890123309754	1.25402674641366e-13	-0.898815867298564	1.77659982046904e-12	3.44831192076808e-10	Rec8	55625362	55625395	0	0	lessloc
ENSMUSG00000002325	0.182931162730419	-0.204038024008906	-0.387846860793836	0.0432797497421082	-0.264976896340953	-0.651946099122861	-0.387178918606654	0.0532533347657396	-0.387178918606654	0.0532533347657396	0.228038145010865	Irf9	55609032	55610030	1	1.00200400801603	nonsig
ENSMUSG00000002326	0.179451178176138	0.253887575784693	0.0743567675302708	0.590166674451606	0.263753729041433	0.338190133259701	0.0746242381014999	0.578395565292553	0.0743567675302708	0.590166674451606	0.808992076343605	Gmpr2	55678414	55679200	0	0	nonsig
ENSMUSG00000002329	0.322311626354135	0.318593853893151	-0.00374669488267199	0.973275455539411	0.566912902745198	0.56319512932842	-0.00374669488429696	0.973837561154732	-0.00374669488429696	0.973837561154732	0.988789067961685	Mdp1	55657879	55658982	3	2.71985494106981	nonsig
ENSMUSG00000002332	-0.14340180423756	0.0368564577588749	0.180456806884257	0.163565847524725	0.359806527303849	0.54006477352309	0.18017875223023	0.180498108744192	0.18017875223023	0.180498108744192	0.459694022597813	Dhrs1	55739020	55739283	0	0	nonsig
ENSMUSG00000002341	0.51432591532385	0.284682114536014	-0.229590862895068	0.0416620645979415	-0.599558391904982	-0.829202223595749	-0.229507065456667	0.0761057295493707	-0.229507065456667	0.0761057295493707	0.27851164914496	Ncan	70093085	70096319	12	3.71057513914657	nonsig
ENSMUSG00000002342	0.155942532322623	0.104588008174343	-0.0514941479709189	0.614355084052982	-0.253225699078278	-0.304580223891558	-0.0513360167674195	0.619889691546064	-0.0513360167674195	0.619889691546064	0.824674787589978	Tmem161a	70181302	70183667	4	1.69133192389006	nonsig
ENSMUSG00000002343	-0.190278335086726	-0.0352063305184028	0.154979235824178	0.147825135610251	-0.0896875888063308	0.0653844412778811	0.155052717257404	0.0967328361150535	0.154979235824178	0.147825135610251	0.412724507251525	Armc6	70220172	70220664	0	0	nonsig
ENSMUSG00000002345	0.0574642477999198	-0.0153748701573278	-0.072975805500783	0.555306248837374	0.412044031193861	0.339204926248668	-0.0729560492008032	0.533782883828986	-0.072975805500783	0.555306248837374	0.789668878802272	Borcs8	70144526	70145549	2	1.95503421309873	nonsig
ENSMUSG00000002365	0.304050449212394	0.260864113952567	-0.0433192107996859	0.612479413255211	0.0460259668555394	0.00283963257376914	-0.0431348737095644	0.613717416773313	-0.0431348737095644	0.613717416773313	0.822718805617353	Snx9	5930618	5931033	0	0	nonsig
ENSMUSG00000002372	-0.127013357993316	-0.027243926059084	0.0997478699635436	0.228027221685214	-0.316429702972924	-0.216660285895609	0.0997478691834774	0.273075222799564	0.0997478691834774	0.273075222799564	0.565996947909125	Ranbp3	56710900	56711769	0	0	nonsig
ENSMUSG00000002379	0.189153452589719	0.0382838244409531	-0.150940924219573	0.168442241598215	1.04662536236624	0.89575574326343	-0.150940923638764	0.14211316967338	-0.150940924219573	0.168442241598215	0.442731131367393	Ndufa11	56722098	56724248	1	0.465116279069767	nonsig
ENSMUSG00000002393	-0.433950855035505	-0.482874630107499	-0.0490314414407136	0.659099558850929	0.0441415533497612	-0.00478221008405358	-0.0490314411869759	0.641826749921402	-0.0490314414407136	0.659099558850929	0.848711909010729	Nr2f6	71374127	71374482	1	2.8169014084507	nonsig
ENSMUSG00000002395	-0.477919143081141	-0.412257617252143	0.0656336274804106	0.420204466405294	1.15121774626541	1.21687928117282	0.0656336278381357	0.368554779357075	0.0656336274804106	0.420204466405294	0.697026107326326	Use1	71369710	71369732	0	0	nonsig
ENSMUSG00000002409	-0.241109903980483	-0.368669556843448	-0.127666345806358	0.184929890589068	-0.0287880909317498	-0.156347756777941	-0.12766634658543	0.209200900526337	-0.12766634658543	0.209200900526337	0.496815220944076	Dyrk1b	28186924	28187294	1	2.7027027027027	nonsig
ENSMUSG00000002413	-0.0398359141548138	-0.056384373554948	-0.0165322442049617	0.855128693037338	-0.638155259674178	-0.654703721116541	-0.0165322442235478	0.858625679926792	-0.0165322442235478	0.858625679926792	0.941968368206642	Braf	39603237	39610381	6	0.83986562150056	nonsig
ENSMUSG00000002416	0.128357459431403	0.052522245213786	-0.075929642619607	0.553096009170908	1.0699544427981	0.99411924787643	-0.0757928912800197	0.515000309859645	-0.075929642619607	0.553096009170908	0.788791245330682	Ndufb2	39598341	39603382	3	0.595120015869867	nonsig
ENSMUSG00000002428	0.0488192049638712	0.231561924433136	0.182713837003278	0.0588857506685132	-0.0841241390223621	0.098618582423319	0.18271383716872	0.0565112600963679	0.182713837003278	0.0588857506685132	0.241206932425854	Hltf	20116725	20118490	1	0.56657223796034	nonsig
ENSMUSG00000002455	0.380860698382615	0.448342410344496	0.0675109098412306	0.326157551955595	0.103846498783309	0.171328208952539	0.0675109097587605	0.337143903788874	0.0675109097587605	0.337143903788874	0.626638353982054	Prpf6	181655575	181655660	0	0	nonsig
ENSMUSG00000002458	-0.212597760651306	-0.377355816464303	-0.164840120502216	0.100191532538939	0.288666441233581	0.12390838951212	-0.164754563192322	0.0897929201457081	-0.164840120502216	0.100191532538939	0.32473768076927	Rgs19	181688507	181689355	0	0	nonsig
ENSMUSG00000002477	0.0646194060528749	0.152502849497683	0.0879086838374101	0.349797235142346	0.764666281632282	0.852549730623447	0.0879841671397022	0.323779698119739	0.0879086838374101	0.349797235142346	0.638417061000456	Snrpd1	10627871	10628230	1	2.78551532033426	nonsig
ENSMUSG00000002489	-0.493705932803196	-0.334165991670892	0.159572724299611	0.228814617470295	-1.15919829941618	-0.999658460827729	0.159594101743126	0.33990669765464	0.159594101743126	0.33990669765464	0.629015680491383	Tiam1	89787111	89789121	8	3.98009950248756	nonsig
ENSMUSG00000002496	0.521334003503803	0.478714558965393	-0.0426009323167694	0.76931019010353	-0.899116542167924	-0.941736038897184	-0.0426009330475146	0.793077614330766	-0.0426009330475146	0.793077614330766	0.914347647418161	Tsc2	24595816	24596604	0	0	nonsig
ENSMUSG00000002504	-0.0207982595785724	0.0390303147689364	0.0596654409068649	0.567116475635452	0.132751978024929	0.192580552291488	0.0598914463627001	0.564690219890782	0.0596654409068649	0.567116475635452	0.796395264552093	Slc9a3r2	24639282	24640230	0	0	nonsig
ENSMUSG00000002546	-0.0786595316684652	-0.0923937563134116	-0.0137181127207541	0.855358408496426	-0.434332838750789	-0.448067076284859	-0.0137181128303225	0.866525931279527	-0.0137181128303225	0.866525931279527	0.945190340906113	Golga2	32306621	32307921	0	0	nonsig
ENSMUSG00000002550	0.178765638177014	0.381789682392687	0.203075839320156	0.0549646305377043	-0.192774063338686	0.0102499765069617	0.203075838950852	0.0625685847802765	0.203075838950852	0.0625685847802765	0.24823298985351	Uck1	32255002	32256029	0	0	nonsig
ENSMUSG00000002580	-0.264228596770598	-0.216836213816803	0.0472393969307012	0.658173178684302	0.861998359869773	0.90939076756398	0.0472979754345151	0.598413942566897	0.0472393969307012	0.658173178684302	0.84861180957784	Mien1	98437708	98438061	0	0	nonsig
ENSMUSG00000002603	-0.340675567515349	-0.684723521968593	-0.344307681780808	0.0102329062647895	0.247310798789657	-0.0967371552187877	-0.344307681732098	0.00892695706233035	-0.344307681780808	0.0102329062647895	0.0843107942289961	Tgfb1	25692387	25697213	0	0	nonsig
ENSMUSG00000002608	0.126689656238485	0.103007661935112	-0.0238778939375544	0.83466855021341	-0.809209335297923	-0.832891343271187	-0.0236154996217217	0.846566682974823	-0.0236154996217217	0.846566682974823	0.935654569783716	Ccdc97	25711106	25712992	0	0	nonsig
ENSMUSG00000002617	0.0261368028220761	0.156527745994186	0.130571847216272	0.522309879499348	0.015809355172818	0.146200193311834	0.130668424053089	0.580646652379838	0.130668424053089	0.580646652379838	0.803794632076492	Zfp40	23173869	23175220	0	0	nonsig
ENSMUSG00000002625	0.30872589126062	0.422510702291028	0.113881584414751	0.213339755352792	-0.271287235127437	-0.15750244185853	0.113944394796674	0.266505355967662	0.113944394796674	0.266505355967662	0.56071246621434	Akap8l	32321425	32321491	0	0	nonsig
ENSMUSG00000002635	0.201685893685948	0.0977896389961885	-0.103840000180105	0.44526755374733	0.471789621871893	0.367893362042937	-0.103969883090186	0.449072868628092	-0.103969883090186	0.449072868628092	0.718189266845718	Pdcd2l	34184499	34184680	0	0	nonsig
ENSMUSG00000002658	-0.0755762400365432	-0.0143636641891666	0.0611387366648499	0.450321615882866	0.379000551895107	0.440213126648106	0.0611387366245728	0.448993491959328	0.0611387366648499	0.450321615882866	0.719616223734288	Gtf2f1	57003405	57003426	0	0	nonsig
ENSMUSG00000002660	0.208138027846449	0.23015393161047	0.0220001574630101	0.820703522784163	0.496274151954025	0.518290046871108	0.0220001573754167	0.828797898016833	0.0220001573754167	0.828797898016833	0.928918527192554	Clpp	56996048	56996371	1	3.09597523219814	nonsig
ENSMUSG00000002661	0.0902094915397449	0.277918210249513	0.187441053884748	0.319488653104111	0.374662240104132	0.562370976262036	0.187839865459583	0.292297623178835	0.187441053884748	0.319488653104111	0.610257186937887	Alkbh7	56999093	56999322	1	4.36681222707424	nonsig
ENSMUSG00000002679	0.10000447768866	0.0692441031302585	-0.0307875719260986	0.758657822822064	0.57149155717907	0.540731190084891	-0.0306675482979519	0.74788877123924	-0.0307875719260986	0.758657822822064	0.900006578119211	Med6	81573560	81573908	1	2.8735632183908	nonsig
ENSMUSG00000002718	0.170678362410429	0.415838979348592	0.245246370628145	0.000897750659702192	0.0765769285893983	0.321737543077549	0.245246370302506	0.0011747290903544	0.245246370302506	0.0011747290903544	0.019123452756366	Cse1l	166930605	166946101	12	0.774393391843056	nonsig
ENSMUSG00000002728	0.342514327403074	0.390564306282201	0.0480541048613434	0.606603403975045	0.548696824709425	0.59674679147704	0.0481339876178007	0.630490306419899	0.0481339876178007	0.630490306419899	0.830749172675723	Naa20	145908724	145910404	1	0.595238095238095	nonsig
ENSMUSG00000002731	0.483043781678817	0.453809338383098	-0.0292238983732956	0.760240864546602	0.600028689741425	0.57079424191911	-0.0292238984384852	0.765529493944995	-0.0292238984384852	0.765529493944995	0.902521806142605	Prkra	76629898	76630410	1	1.953125	nonsig
ENSMUSG00000002733	0.227649243534441	0.427911167734256	0.200243859488132	0.0328819138254727	0.32462184237098	0.524883767778752	0.200243859598067	0.030851069295728	0.200243859488132	0.0328819138254727	0.171601425150205	Plekha3	76695503	76696828	2	1.50943396226415	nonsig
ENSMUSG00000002741	-0.154634690577893	-0.0955272493851201	0.0590997613444417	0.410669108262609	0.201557074812577	0.260664510505236	0.059070131723831	0.427708482233439	0.059070131723831	0.427708482233439	0.70234143826938	Ykt6	5966045	5967780	3	1.72910662824207	nonsig
ENSMUSG00000002748	0.104288905262337	-0.0564732014025013	-0.16077365770427	0.0377594643124325	-0.394587027929217	-0.55534914298365	-0.160773658470317	0.0502114258395628	-0.160773658470317	0.0502114258395628	0.220262115672149	Baz1b	135244464	135246129	0	0	nonsig
ENSMUSG00000002763	-0.249266043158469	-0.479005657635018	-0.229686148905975	0.017760595190124	0.087601086505575	-0.14213854165672	-0.22990914657819	0.0245811390474116	-0.22990914657819	0.0245811390474116	0.143948708658083	Pex6	46725325	46725541	1	4.62962962962963	nonsig
ENSMUSG00000002767	-0.192239961445548	-0.147455839504285	0.0447852507955933	0.631133748918583	0.380760621806505	0.425544747132364	0.0448327375191703	0.61824094938358	0.0447852507955933	0.631133748918583	0.831054524179421	Mrpl2	46649931	46650131	1	5	nonsig
ENSMUSG00000002768	0.0193176961720473	0.0106196572048625	-0.0086826188489274	0.919745882196818	0.844150213152144	0.835452170343846	-0.00868261886736657	0.919270869963068	-0.0086826188489274	0.919745882196818	0.967917734821571	Mea1	46682871	46683105	1	4.27350427350427	nonsig
ENSMUSG00000002771	-0.757833572011141	-0.760964219072796	-0.00342315989834541	0.982603117219197	-0.779354456187635	-0.782485139657891	-0.00380351103457377	0.981301333090176	-0.00342315989834541	0.982603117219197	0.991840510260362	Grin2d	45831883	45832779	0	0	nonsig
ENSMUSG00000002778	-0.199961488788764	-0.0294855347855367	0.170513885759087	0.0446157976211549	0.143404143778876	0.313880104547852	0.170513886410693	0.0335418501617406	0.170513885759087	0.0446157976211549	0.205577043570629	Kdelr1	45882983	45883729	1	1.34048257372654	nonsig
ENSMUSG00000002781	-0.185817270491694	-0.433913212129593	-0.247768248453085	0.188303755320075	0.317023839899263	0.0689278439297136	-0.24853846961118	0.215875675978918	-0.24853846961118	0.215875675978918	0.504776831016644	Tmem143	45909535	45917413	0	0	nonsig
ENSMUSG00000002799	-0.55926291345879	-0.969412226433138	-0.410356507650332	0.00040728310303194	-0.877674260822626	-1.2878236057878	-0.410324388157569	0.00121843135809461	-0.410324388157569	0.00121843135809461	0.0196447726793113	Jag2	112907819	112908888	2	1.87090739008419	nonsig
ENSMUSG00000002804	-0.232747383319884	-1.16900964992836	-0.936168938300588	4.2563363841403e-21	1.70996974107416	0.773707421106653	-0.936267929303231	6.9402880301036e-17	-0.936267929303231	6.9402880301036e-17	2.41545955475295e-14	Nudt14	112934291	112934809	1	1.93050193050193	lessloc
ENSMUSG00000002808	-1.37973755750321	-1.31667718516789	0.0631053542055282	0.667240697693167	0.215536572202131	0.27859691813172	0.0626570243442826	0.675356468019017	0.0626570243442826	0.675356468019017	0.857686841633098	Epdr1	19591706	19593151	2	1.3840830449827	nonsig
ENSMUSG00000002812	-0.0215162127096489	0.0538474574347233	0.0753986234067181	0.310029296810107	-0.37418590449241	-0.298822246416636	0.0753989045038601	0.354375695139161	0.0753989045038601	0.354375695139161	0.642357425944162	Flii	60714143	60714312	0	0	nonsig
ENSMUSG00000002814	0.141403412782085	-0.168130320251426	-0.309508471073598	0.00126000414642487	1.03728338235542	0.727749637048005	-0.309508472718465	0.0018788250065579	-0.309508472718465	0.0018788250065579	0.0265216514562082	Top3a	60741891	60742403	0	0	nonsig
ENSMUSG00000002820	-0.16037034365809	-0.0319864544609546	0.128246867479013	0.322395595511224	-0.0385245980212566	0.0898592962031041	0.128246867715317	0.310304357000292	0.128246867479013	0.322395595511224	0.612731331303529	Atg4d	21273437	21277772	2	0.461361014994233	nonsig
ENSMUSG00000002825	0.234749461575093	0.441583003007395	0.20659012330873	0.136227516215026	-0.447452656864981	-0.240619136471525	0.207182163633781	0.171599554619445	0.207182163633781	0.171599554619445	0.447417800251629	Qtrt1	21412398	21419321	3	0.433338148201647	nonsig
ENSMUSG00000002833	-0.169228620551073	-0.347486035784662	-0.178417124020033	0.084004692782452	-0.602837986041453	-0.781095402570425	-0.178387144954168	0.0888713320985126	-0.178387144954168	0.0888713320985126	0.305614430960916	Hdgfl2	56100454	56100598	0	0	nonsig
ENSMUSG00000002835	0.511509294652481	0.322406410063995	-0.189120087583858	0.142550131872201	0.427647523329705	0.238544626488676	-0.189120088414663	0.160510527685268	-0.189120088414663	0.160510527685268	0.431663404190624	Chaf1a	56067551	56068026	0	0	nonsig
ENSMUSG00000002844	-0.322890173371639	-0.371262037023342	-0.0484321860462793	0.604906189434576	0.386204645794379	0.337832789734575	-0.0484321858473516	0.584896141409129	-0.0484321860462793	0.604906189434576	0.8168742534069	Adprh	38445399	38445689	0	0	nonsig
ENSMUSG00000002845	0.392771385101523	0.565348058249176	0.172723977107589	0.162422632289309	-0.482912246625412	-0.31033563256584	0.172605428347675	0.258020892024366	0.172605428347675	0.258020892024366	0.553112708266363	Tmem39a	38591146	38592162	4	3.93700787401575	nonsig
ENSMUSG00000002846	0.000428490155275565	0.0852578696410187	0.0850041533322029	0.41486431567525	0.487528061785017	0.572357427261126	0.084775647023866	0.440900933711204	0.084775647023866	0.440900933711204	0.712418634959638	Timmdc1	38498347	38498932	0	0	nonsig
ENSMUSG00000002870	1.14839541384696	0.87979856640865	-0.268610198021091	0.0131025802666393	0.445732890052946	0.177136053632503	-0.268363312450147	0.00996188368635789	-0.268610198021091	0.0131025802666393	0.0977415688331043	Mcm2	88883474	88883999	1	1.9047619047619	nonsig
ENSMUSG00000002871	-0.443923639998147	-0.460182703097375	-0.016274793263273	0.921720230564891	-0.78248209185364	-0.798741215766999	-0.0166364556155632	0.925784525557998	-0.0166364556155632	0.925784525557998	0.969581708455488	Tpra1	88909851	88912231	4	1.68067226890756	nonsig
ENSMUSG00000002881	-0.29007548500854	-0.196199178476215	0.0938501323951303	0.226843140573783	0.415288665020006	0.509164968658889	0.0938501322348176	0.229457846933169	0.0938501322348176	0.229457846933169	0.522674658964263	Nab1	52457294	52459217	10	5.20020800832033	nonsig
ENSMUSG00000002885	-1.29213737022273	-1.10691822709842	0.185040928232009	0.0516082525433946	-0.650548277577201	-0.465329147656351	0.185106570961392	0.0626359428362484	0.185106570961392	0.0626359428362484	0.248290238583551	Adgre5	83723251	83723872	0	0	nonsig
ENSMUSG00000002897	0.929086612922846	1.01676754685512	0.0874610589484932	0.544006591604215	-0.972746796725588	-0.88506578457435	0.0882471543228585	0.59581631266754	0.0882471543228585	0.59581631266754	0.811482966627639	Il17ra	120482485	120487559	18	3.54749704375246	nonsig
ENSMUSG00000002910	0.172184630248936	0.135693935675563	-0.0367322292381149	0.833127907331406	-0.23997382815407	-0.276464537064751	-0.0363685439435011	0.841437295915485	-0.0363685439435011	0.841437295915485	0.934282357279977	Arrdc2	70835129	70835940	0	0	nonsig
ENSMUSG00000002948	-0.268627404773286	-0.787513543029099	-0.518786707798605	8.49795854710886e-07	3.52320517187497	3.0043189497457	-0.518815372719536	2.09936376420421e-05	-0.518815372719536	2.09936376420421e-05	0.000854390260972304	Map2k7	4245830	4247897	2	0.96758587324625	lessloc
ENSMUSG00000002949	-0.050748397594063	-0.0596222050276869	-0.00884969090997589	0.909743874254842	0.0897089043251612	0.0808350942803888	-0.00884969092433874	0.911011362826917	-0.00884969092433874	0.911011362826917	0.964955130278326	Timm44	4259731	4260135	0	0	nonsig
ENSMUSG00000002957	0.0102605974027021	-0.132096158556423	-0.142373765951622	0.0387088210637763	-0.0663332421338259	-0.208689998731263	-0.142373766010545	0.0399940821409015	-0.142373766010545	0.0399940821409015	0.19267793367452	Ap2a2	141631370	141633011	7	4.26569165143205	nonsig
ENSMUSG00000002968	0.280136663386964	0.0816301372312608	-0.198544993811241	0.0362087853572084	-0.324226480222755	-0.52273301936942	-0.198376328420271	0.0527673299815927	-0.198376328420271	0.0527673299815927	0.226904954435711	Med25	44876765	44878024	1	0.79428117553614	nonsig
ENSMUSG00000002981	-0.258312405832187	-0.247543366181113	0.0108338516794582	0.913792249993821	-0.254645952426045	-0.24387692984599	0.0108338515958017	0.921401248779688	0.0108338515958017	0.921401248779688	0.968086916154844	Clptm1	19631571	19633690	2	0.943841434638981	nonsig
ENSMUSG00000002984	0.0801680235533085	-0.0674598371531525	-0.147556789709505	0.122116226904213	0.363389173349978	0.21576131256614	-0.147556789714821	0.119838752604901	-0.147556789709505	0.122116226904213	0.365098223569606	Tomm40	19701313	19701717	1	2.47524752475248	nonsig
ENSMUSG00000002996	0.457627145857503	0.643974117808705	0.186514048112249	0.0532077618301628	0.124478874707288	0.310825823659491	0.186392335946762	0.0896996239522479	0.186392335946762	0.0896996239522479	0.306894340525437	Hbp1	31929383	31930677	0	0	nonsig
ENSMUSG00000002997	-0.290267142677271	-0.565537399560449	-0.275277580323442	0.0101787675245946	0.707908615206028	0.432638351898353	-0.275277581037917	0.0101435793120911	-0.275277580323442	0.0101787675245946	0.084208443135847	Prkar2b	31958476	31960388	2	1.04602510460251	nonsig
ENSMUSG00000003031	0.180434619166634	0.263453530082342	0.0830573647477544	0.280225393940311	-0.236653804978958	-0.153634902142102	0.0829811300228592	0.313358832257487	0.0829811300228592	0.313358832257487	0.605387631834633	Cdkn1b	134922075	134925513	2	0.58173356602676	nonsig
ENSMUSG00000003033	0.0281370092408505	-0.0867101461655238	-0.114906250037231	0.123482773404455	-0.0130000979286416	-0.127847256392106	-0.114906250242076	0.13211757774416	-0.114906250242076	0.13211757774416	0.383975802013056	Ap1m1	72256758	72257385	3	4.78468899521531	nonsig
ENSMUSG00000003037	0.000597551415986212	0.0313608378924373	0.0307876121145865	0.744883825121077	0.244060557738464	0.274823824749438	0.030787611845936	0.768314247741419	0.030787611845936	0.768314247741419	0.903904383081262	Rab8a	72180138	72183904	2	0.531067445565587	nonsig
ENSMUSG00000003038	0.341920484582111	0.346338365848258	0.0044092766902013	0.960971841504287	0.544196081283434	0.548613942141323	0.00440927664938073	0.967424955406375	0.00440927664938073	0.967424955406375	0.987082498475186	Hmgn2	133964738	133965537	0	0	nonsig
ENSMUSG00000003039	-0.172285309863131	-0.129631213829446	0.0427132778246583	0.59117986741985	0.443619171351448	0.486273266990764	0.0427132778144036	0.586830756630874	0.0427132778246583	0.59117986741985	0.809713448482636	Fam32a	72222251	72224418	3	1.38440239963083	nonsig
ENSMUSG00000003070	-0.258543266972446	-0.358221552420833	-0.100042154380379	0.583878314701225	0.0926736458553284	-0.00700462582065214	-0.099841747929698	0.572393457363791	-0.100042154380379	0.583878314701225	0.80583670590448	Efna2	80188791	80190010	1	0.820344544708778	nonsig
ENSMUSG00000003072	0.149137383810275	-0.0837134316149077	-0.232795333092307	0.00212651541635906	1.03482220414565	0.80197138440102	-0.232795333640932	0.00239757634782156	-0.232795333640932	0.00239757634782156	0.0312011584563276	Atp5d	80145494	80145812	2	6.28930817610063	nonsig
ENSMUSG00000003099	0.18359864508029	0.128272304639202	-0.0552934291136437	0.450114111876966	-0.0943520911771648	-0.14967843503379	-0.0552934292277341	0.465351104275869	-0.0552934292277341	0.465351104275869	0.732212179698677	Ppp5c	17004640	17005108	1	2.13675213675214	nonsig
ENSMUSG00000003119	0.297983819895726	0.15153486190336	-0.146617125543433	0.119539051396493	-0.923611876927497	-1.07006084588176	-0.146402459928674	0.149670452923156	-0.146402459928674	0.149670452923156	0.416278917133192	Cdk12	98250390	98251564	2	1.70357751277683	nonsig
ENSMUSG00000003123	-0.0380341394896444	0.218903061174807	0.256718985098576	0.19279145491092	-0.558397220051493	-0.301460056951919	0.257088640267123	0.228687831163939	0.257088640267123	0.228687831163939	0.521897887808479	Lipe	25379527	25379960	0	0	nonsig
ENSMUSG00000003131	-0.0159065267944716	0.121885986424114	0.137799989183304	0.0599619000643724	0.104392819409314	0.242185322814438	0.137820727592786	0.0797713703482124	0.137820727592786	0.0797713703482124	0.287342056004464	Pafah1b2	45962859	45968687	6	1.02951269732327	nonsig
ENSMUSG00000003135	0.227691869338281	0.233297078239738	0.00562018024917998	0.943404267860344	0.132448211253433	0.138053422987767	0.00562018025909605	0.940810101340955	0.00562018024917998	0.943404267860344	0.976893328769308	Cnot11	39545267	39546889	1	0.61652281134402	nonsig
ENSMUSG00000003153	-1.00103897416188	-0.682865960405613	0.31825672865503	5.02795981916815e-05	-0.634127699343399	-0.315954722685743	0.318181399233903	0.00070720967830466	0.318181399233903	0.00070720967830466	0.0128318616175416	Slc2a3	122727809	122729930	4	1.88590287600189	nonsig
ENSMUSG00000003154	-0.0345504663403003	-0.151668012425312	-0.11730940858842	0.280132745793637	-0.628202017528355	-0.74531958018152	-0.117057672430615	0.319143792777582	-0.117057672430615	0.319143792777582	0.609944764344656	Foxj2	122842853	122845366	2	0.795861520095503	nonsig
ENSMUSG00000003161	-0.0237124683947158	-0.00532148920820885	0.0184144865759055	0.852949050156157	0.817721550684665	0.836112538083364	0.0183675857313	0.841276076248855	0.0184144865759055	0.852949050156157	0.939476305560743	Sri	8067560	8069379	2	1.09950522264981	nonsig
ENSMUSG00000003166	-0.0729349272836501	-0.124982318225638	-0.0521272164515716	0.570235498448477	-0.516787842020979	-0.568835268064584	-0.0520274982914364	0.62375414423234	-0.0520274982914364	0.62375414423234	0.826513138734017	Dgcr2	17840355	17842520	3	1.38568129330254	nonsig
ENSMUSG00000003184	-0.208921473179941	0.14354226240416	0.352275223032909	0.00195391180327773	-0.344466360978227	0.00799737482072651	0.352530494963332	0.0019715703335515	0.352530494963332	0.0019715703335515	0.0274091726949522	Irf3	45002347	45002848	0	0	nonsig
ENSMUSG00000003198	-0.139400700588462	0.33497789194838	0.474177437943129	0.000510864617964782	-0.062097287569328	0.412281309539916	0.474504909212051	0.000376482479264002	0.474177437943129	0.000510864617964782	0.0100903260061028	Zfp959	55898585	55898928	0	0	nonsig
ENSMUSG00000003199	-0.0626293262140716	-0.193386640209681	-0.130768562171371	0.198735974867373	0.316457361449957	0.185700051378221	-0.130841582996704	0.187334112347085	-0.130768562171371	0.198735974867373	0.481479163306864	Mpnd	56016603	56016790	0	0	nonsig
ENSMUSG00000003200	-0.0466258032653361	-0.076290261125229	-0.0296435285701873	0.729065474500055	0.0980460356143938	0.0683815710615533	-0.0296435286786239	0.738121890307844	-0.0296435286786239	0.738121890307844	0.889854782474566	Sh3gl1	56016753	56017539	0	0	nonsig
ENSMUSG00000003208	-0.167141316127859	-0.342998388695904	-0.175960077828053	0.226939427941686	0.136863878955063	-0.0389932197773877	-0.175960079277705	0.251848450594383	-0.175960079277705	0.251848450594383	0.547824657726101	Yju2	55967635	55967949	0	0	nonsig
ENSMUSG00000003226	0.31444314303825	0.37025665362967	0.0557632337790293	0.459543418708693	-0.400813088014919	-0.344999593199385	0.0558064954248259	0.50944348912006	0.0558064954248259	0.50944348912006	0.760735779803042	Ranbp2	58493969	58494356	0	0	nonsig
ENSMUSG00000003228	-0.645869752393443	-0.697984432515383	-0.0522352662132186	0.648031125738205	-0.0681490303094379	-0.120263718918839	-0.0522352663940195	0.651604516486546	-0.0522352663940195	0.651604516486546	0.844025203400758	Grk5	61091993	61092553	1	1.78571428571429	nonsig
ENSMUSG00000003233	-0.172442887661779	-0.282969826877037	-0.110454233117801	0.282516942062262	-0.513369849489839	-0.623896825459422	-0.110454234874834	0.348225379512678	-0.110454234874834	0.348225379512678	0.637518366664514	Dvl3	20532316	20532520	1	4.90196078431373	nonsig
ENSMUSG00000003234	-0.122700752508626	-0.005910024796555	0.116744229740639	0.185779206539831	-0.162162975281443	-0.0453722579358114	0.11674422910926	0.21325796600204	0.11674422910926	0.21325796600204	0.501610965010158	Abcf3	20560516	20561379	1	1.15874855156431	nonsig
ENSMUSG00000003235	-0.0880504924436242	-0.101968325541113	-0.0138810814727857	0.847224250088932	0.518090876122973	0.504173048909254	-0.0138577804847429	0.839169080238561	-0.0138810814727857	0.847224250088932	0.936013825410047	Eif2b5	20509021	20509955	0	0	nonsig
ENSMUSG00000003269	-0.177241298512415	-0.371812012238308	-0.194550920459933	0.0276760494780153	0.330074044297431	0.135503302415582	-0.194490096343115	0.049611215249589	-0.194490096343115	0.049611215249589	0.219040243007044	Cyth2	45806637	45807760	0	0	nonsig
ENSMUSG00000003299	-0.55592844833627	-0.454007822166199	0.101872594866098	0.419419376129335	0.393549043087541	0.49546967797513	0.101872595194782	0.390703385817075	0.101872594866098	0.419419376129335	0.696708321802728	Mrpl4	21007402	21007877	0	0	nonsig
ENSMUSG00000003308	-0.130041349828462	-0.358453894653945	-0.228435129357548	0.0156752462612726	0.213807835956979	-0.0146047093457782	-0.228435129406473	0.0151196752669993	-0.228435129357548	0.0156752462612726	0.108660893210869	Keap1	21229730	21230701	1	1.02986611740474	nonsig
ENSMUSG00000003316	-0.272915412494646	-0.344414351001821	-0.0715473092990371	0.354243707232974	-0.818279294264756	-0.889778257842361	-0.0714984102496894	0.418008730130111	-0.0714984102496894	0.418008730130111	0.696083503250818	Glg1	111154421	111157893	1	0.288018433179723	nonsig
ENSMUSG00000003344	-0.280269269661069	-0.232809200451863	0.047301057704503	0.617575192146161	-0.0707491329989112	-0.0232890630181752	0.0475058242059736	0.613461027887914	0.047301057704503	0.617575192146161	0.823841714820407	Btbd2	80642617	80643529	3	3.28947368421053	nonsig
ENSMUSG00000003345	-0.0198714424810152	-0.260045435907677	-0.240166722814461	0.00493813448391651	0.0783886242385313	-0.161785379726974	-0.240152495516291	0.00782425244944885	-0.240152495516291	0.00782425244944885	0.0701333747533634	Csnk1g2	80640077	80640741	1	1.50602409638554	nonsig
ENSMUSG00000003346	0.0570690002453989	-0.111252039896242	-0.168432895296612	0.271509631540635	0.662760581903454	0.494439558358821	-0.168254671817402	0.241914637842531	-0.168432895296612	0.271509631540635	0.565253034475996	Abhd17a	80583655	80584138	0	0	nonsig
ENSMUSG00000003348	-0.319900258557183	-0.272821568752977	0.0468579786073953	0.712505278932399	-0.245648932264367	-0.198570226387675	0.0469886100138339	0.692888714862555	0.0468579786073953	0.712505278932399	0.877417737953234	Mob3a	80685253	80687143	3	1.58730158730159	nonsig
ENSMUSG00000003352	-0.429968011290015	-0.658894721715446	-0.229004524597724	0.00319939144559122	0.145836972484298	-0.0830897554699089	-0.229004526792546	0.00687367712986468	-0.229004526792546	0.00687367712986468	0.0645959248340076	Cacnb3	98643572	98644529	0	0	nonsig
ENSMUSG00000003355	-0.317726147268095	0.0819022295364444	0.399836280740288	0.00627077169371313	0.295716761545508	0.695345134769177	0.399496283482129	0.00581388203853886	0.399836280740288	0.00627077169371313	0.0607398260121368	Fkbp11	98724370	98724384	2	142.857142857143	nonsig
ENSMUSG00000003360	0.00951838853175175	0.139547387766758	0.130096964244864	0.116228972009155	-0.176854637185227	-0.0468256444927067	0.130096963803856	0.133324326496245	0.130096963803856	0.133324326496245	0.386417906366753	Ddx23	98645134	98645793	1	1.51745068285281	nonsig
ENSMUSG00000003363	-0.470437866443511	-0.503799002636482	-0.033370509729685	0.704596865228351	-0.212234122804131	-0.24559528257669	-0.0333504580660766	0.730367597400146	-0.0333504580660766	0.730367597400146	0.886222668978081	Pld3	27532000	27532297	1	3.36700336700337	nonsig
ENSMUSG00000003380	-0.0194000916381175	-0.0473028753525953	-0.0278515699534263	0.799430022319106	0.939240488944091	0.911337705254802	-0.0278515699531114	0.795056882282387	-0.0278515699534263	0.799430022319106	0.917303189408454	Rabac1	24969752	24969920	1	5.95238095238095	nonsig
ENSMUSG00000003382	0.0548033228330978	0.158914598704735	0.104165303320511	0.245508474083588	-0.556539770662374	-0.452428511583232	0.104163923716789	0.29832413454568	0.104163923716789	0.29832413454568	0.592480419120335	Etv3	87536653	87540156	1	0.285469597487868	nonsig
ENSMUSG00000003402	-0.224444537769144	-0.263604360215301	-0.0391798377402373	0.610688479584743	-0.247592686770653	-0.286752519370945	-0.0391798379829453	0.63171875019241	-0.0391798379829453	0.63171875019241	0.831526253536254	Prkcsh	22013163	22014222	3	2.8328611898017	nonsig
ENSMUSG00000003410	0.0797822541658385	-0.0754764482281944	-0.155355930754947	0.0610010775221214	-0.533486216062859	-0.68874493649714	-0.155263068709353	0.0933390604182641	-0.155263068709353	0.0933390604182641	0.313993840495215	Elavl3	22015005	22018502	6	1.71575636259651	nonsig
ENSMUSG00000003411	0.297105727976103	0.581899437308158	0.284323426225748	0.178462534983651	0.573263671992598	0.858057451032389	0.285147120489026	0.105957546795965	0.284323426225748	0.178462534983651	0.456699382756083	Rab3b	108940814	108943324	0	0	nonsig
ENSMUSG00000003420	-0.634168726829279	-0.510680386102002	0.123386360470993	0.318859850660301	0.0444431503189198	0.167931497303138	0.123386360754461	0.297886250264256	0.123386360470993	0.318859850660301	0.609926537472539	Fcgrt	45092990	45093245	0	0	nonsig
ENSMUSG00000003421	0.0895502521592398	0.2449028754459	0.155270525341495	0.0844308572094207	0.129084964605426	0.284437585594091	0.155416465619845	0.0886343070372339	0.155416465619845	0.0886343070372339	0.305319474719045	Nosip	45077384	45078210	2	2.42130750605327	nonsig
ENSMUSG00000003423	-0.242771111772473	-0.327699676687209	-0.0850078433991681	0.455129976768212	0.412005046730866	0.327076487567349	-0.0850078431852014	0.436683162004849	-0.0850078433991681	0.455129976768212	0.723603374931285	Pih1d1	45159984	45160065	2	24.6913580246914	nonsig
ENSMUSG00000003429	0.142016844859177	-0.0590092817161629	-0.201014617187527	0.00792860093005755	1.47660444352974	1.27557830025474	-0.201014619051396	0.0134608170830586	-0.201014619051396	0.0134608170830586	0.0989790514491749	Rps11	45122433	45122508	1	13.3333333333333	nonsig
ENSMUSG00000003437	0.209873246116101	0.178144255339954	-0.0315839062799418	0.793657907962322	0.0420981604387813	0.0103691452713738	-0.0315839065726662	0.806962365439967	-0.0315839065726662	0.806962365439967	0.920301825354303	Paf1	28399251	28399388	0	0	nonsig
ENSMUSG00000003438	0.095202456698803	0.115515523247019	0.020207495788264	0.815324004472882	0.405196097222847	0.425509169257172	0.0202559389943285	0.805116843472005	0.020207495788264	0.815324004472882	0.923314988876993	Timm50	28305516	28305928	2	4.85436893203883	nonsig
ENSMUSG00000003444	-0.0935951151276797	0.126849571704383	0.2205145135901	0.105793709822074	0.436196827597439	0.656641519638893	0.220580833000942	0.0933675303008442	0.2205145135901	0.105793709822074	0.337369956788055	Med29	28386146	28386781	0	0	nonsig
ENSMUSG00000003452	0.110451032054597	0.415137486342301	0.304578152568052	0.0124080396223072	-0.465477100796785	-0.16079064949792	0.304850826205693	0.0099372828907224	0.304578152568052	0.0124080396223072	0.0946923890826142	Bicd1	149550398	149563329	24	1.85600494934653	nonsig
ENSMUSG00000003464	-0.171415940675522	-0.125508121654009	0.0459254206927695	0.578887448512114	0.220535157867628	0.266442982504268	0.0459254208494472	0.558246977041044	0.0459254206927695	0.578887448512114	0.802302791636188	Pex19	172134291	172136493	1	0.454132606721163	nonsig
ENSMUSG00000003500	-0.187465058246595	-0.341664798556707	-0.154256127018906	0.0879112804173252	0.0403644814931119	-0.113835289399732	-0.154256129208848	0.133311028001449	-0.154256129208848	0.133311028001449	0.386417906366753	Impdh1	29200434	29201197	0	0	nonsig
ENSMUSG00000003518	0.209299220486961	0.100161988484844	-0.109053300224532	0.248191781909971	0.0617819710497582	-0.0473552737640338	-0.109053300886962	0.277911003878897	-0.109053300886962	0.277911003878897	0.570897604869429	Dusp3	101971143	101974733	8	2.22841225626741	nonsig
ENSMUSG00000003526	0.233527100067524	-0.0200607881111097	-0.254083920688531	0.0578893759661403	-0.248959821064653	-0.502547707654512	-0.253709334051244	0.0609995887605092	-0.253709334051244	0.0609995887605092	0.245165640501568	Prodh	18072126	18077514	0	0	nonsig
ENSMUSG00000003527	-0.217134483869214	-0.24871700219112	-0.0316958568715089	0.730744455075195	-0.118305745549971	-0.149888268282532	-0.0316958569403221	0.73626372996624	-0.0316958569403221	0.73626372996624	0.888830673316857	Ess2	17900711	17902043	0	0	nonsig
ENSMUSG00000003528	-0.193691888568309	-0.346081071615958	-0.152459863761655	0.0226970560234503	0.483049317115542	0.330660132913084	-0.152459863875069	0.0222578836473028	-0.152459863761655	0.0226970560234503	0.13750383340017	Slc25a1	17925211	17925812	0	0	nonsig
ENSMUSG00000003531	0.0239094636885107	-0.134402795054994	-0.158247455252	0.0869030858478864	0.829091594265229	0.670779335763747	-0.158247455232443	0.0802075785126621	-0.158247455252	0.0869030858478864	0.302297591472881	Dgcr6	18070962	18071632	3	4.47761194029851	nonsig
ENSMUSG00000003541	-0.210969771120596	0.349287886257246	0.560240399474219	6.13544446018913e-09	0.020428398423231	0.580686063603742	0.560381207834637	7.2067991130067e-10	0.560240399474219	6.13544446018913e-09	6.73098271050966e-07	Ier3	35822311	35822923	0	0	moreloc
ENSMUSG00000003546	-0.152325848268539	-0.46303886966187	-0.310355164960712	0.00562596036783394	2.84229831744873	2.53158528474679	-0.310857359184418	0.0042165783420902	-0.310355164960712	0.00562596036783394	0.0564441530741033	Klc4	46630631	46631022	0	0	nonsig
ENSMUSG00000003549	-0.381021253344363	0.00829813198188464	0.389471744548441	0.00749356267103782	-0.100817300981091	0.288502065011647	0.389471742326798	0.0106635413704773	0.389471742326798	0.0106635413704773	0.0864474883953631	Ercc1	19354462	19354843	1	2.6246719160105	nonsig
ENSMUSG00000003559	-0.142779214021095	-0.0440439928012137	0.0986504204393783	0.310313490644479	0.21242560075824	0.311160822901061	0.098650420482761	0.302638880237188	0.0986504204393783	0.310313490644479	0.603118440414929	As3mt	46740569	46741095	0	0	nonsig
ENSMUSG00000003573	-0.317252075247012	-0.449223525703885	-0.131967417798847	0.276653158958992	-0.16365712257548	-0.295628615535024	-0.131967419851931	0.332086633400563	-0.131967419851931	0.332086633400563	0.621730734726746	Homer3	70293167	70294361	1	0.837520938023451	nonsig
ENSMUSG00000003575	0.292815909854601	-0.125169052982692	-0.418230791564211	0.00047871999238559	-0.859195091927879	-1.2771800734413	-0.41803272321193	0.00124060226702706	-0.41803272321193	0.00124060226702706	0.0198437380049193	Crtc1	70382355	70386123	0	0	nonsig
ENSMUSG00000003581	-0.242288383970856	-0.24104202295572	0.00120061860626675	0.990324652441923	-0.614362440920289	-0.613116107285733	0.00120061859531351	0.992995634603672	0.00120061859531351	0.992995634603672	0.996835473126453	Rnf215	4140510	4141172	0	0	nonsig
ENSMUSG00000003604	0.230328752639412	-0.0704124823517732	-0.300892662844302	0.00920193301198346	0.545488856537043	0.244747632887335	-0.300869256130673	0.00600147244135498	-0.300892662844302	0.00920193301198346	0.0785745430541024	Aven	112630895	112634573	0	0	nonsig
ENSMUSG00000003623	0.370821036701421	0.333181926706978	-0.0374963092548233	0.696474118596235	0.224390850864933	0.186751722914545	-0.0375960969592625	0.72087129049427	-0.0375960969592625	0.72087129049427	0.881011338369398	Crot	8966033	8966851	3	3.66748166259169	nonsig
ENSMUSG00000003644	-0.20666684678232	-0.466815683763585	-0.260169148051349	0.0113389916170872	-0.558072525759184	-0.818221396654617	-0.260309781518889	0.0244050227503588	-0.260309781518889	0.0244050227503588	0.143403039209013	Rps6ka1	133847290	133848051	0	0	nonsig
ENSMUSG00000003660	0.235044487915098	0.368161568029591	0.133087871341072	0.0646607278237179	-0.315178212810137	-0.182061139858945	0.133116702872939	0.0835036426836667	0.133116702872939	0.0835036426836667	0.295098832495185	Snrnp200	127240213	127240451	0	0	nonsig
ENSMUSG00000003662	0.172671608356112	0.332226398645046	0.159732192133243	0.154928577048382	0.290564417916203	0.450119164924689	0.15951821619871	0.224104502882663	0.15951821619871	0.224104502882663	0.51707455770306	Ciao1	127240938	127242796	0	0	nonsig
ENSMUSG00000003680	-0.438406100970351	-0.385352943600326	0.0528231019326948	0.722203912941298	-0.109559900869436	-0.056506738247011	0.0528231020235703	0.71386822129333	0.0528231019326948	0.722203912941298	0.881723006328356	Taf6l	8774354	8774528	0	0	nonsig
ENSMUSG00000003721	-0.206972339019797	-0.0512805528272274	0.155688635044433	0.0865849908417581	-0.114327784357797	0.0413639987647741	0.155688634800037	0.0915820867630381	0.155688634800037	0.0915820867630381	0.310388852148873	Insig2	121304353	121305905	18	11.5979381443299	nonsig
ENSMUSG00000003731	-0.109830171174144	-0.0422683456320448	0.0675430082352786	0.390111588572131	-0.368972590975997	-0.30141077115064	0.0675430080037274	0.412240470230144	0.0675430080037274	0.412240470230144	0.690923790440526	Kpna6	129643980	129647991	1	0.24931438544004	nonsig
ENSMUSG00000003752	-0.0408802505593031	-0.0199641627168765	0.0204451900041713	0.87909663573646	-0.335850654412855	-0.314934559917603	0.0209694256985318	0.873740662971858	0.0204451900041713	0.87909663573646	0.950984429713707	Itpkc	27207172	27208240	1	0.936329588014981	nonsig
ENSMUSG00000003762	0.130168456337404	0.0022636625255595	-0.127951529982774	0.314550342062046	0.0683569778561933	-0.0595478225301631	-0.127951530291149	0.327170197772003	-0.127951530291149	0.327170197772003	0.616928658618267	Coq8b	27250555	27257945	2	0.27063599458728	nonsig
ENSMUSG00000003778	0.250651066501675	0.203320963922178	-0.0474478517394634	0.528449437017793	-0.27865825081004	-0.325988349793938	-0.0472831021510529	0.522691528110613	-0.0474478517394634	0.528449437017793	0.771314557891624	Brd8	34598615	34600181	2	1.27713920817369	nonsig
ENSMUSG00000003779	1.99508087420588	1.7961720411454	-0.198742401387433	0.117923645488336	0.582446745550806	0.383537900460047	-0.198247699430442	0.159848980412554	-0.198247699430442	0.159848980412554	0.431149544646392	Kif20a	34632616	34633265	2	3.08166409861325	nonsig
ENSMUSG00000003809	-0.361149782645635	-0.449200566436123	-0.0881768833966676	0.49438820889459	0.0377704347648146	-0.0502803579710896	-0.0881768836901067	0.500710742851959	-0.0881768836901067	0.500710742851959	0.755337135380683	Gcdh	84886393	84886979	0	0	nonsig
ENSMUSG00000003810	0.0899465948110983	-0.214975389259397	-0.305033698861701	0.00167442835941695	-0.925766988347631	-1.2306889976861	-0.304879496486141	0.00483436747608194	-0.304879496486141	0.00483436747608194	0.0508263238917657	Mast2	116306762	116306814	0	0	nonsig
ENSMUSG00000003813	-0.0924757770756794	-0.185193987634581	-0.092770234962124	0.235465286663606	0.130424791087485	0.0377065759520828	-0.0927702352129414	0.247620310832628	-0.0927702352129414	0.247620310832628	0.542839226158495	Rad23a	84834652	84835560	0	0	nonsig
ENSMUSG00000003814	0.113241456922431	0.064894028955493	-0.0483796420583016	0.533748585540896	0.0580031455806399	0.00965571726608885	-0.048379642069913	0.534981318702513	-0.048379642069913	0.534981318702513	0.775576910322388	Calr	84841850	84842646	0	0	nonsig
ENSMUSG00000003848	0.0664925103523208	0.300966696831511	0.23439486576898	0.00466063849444714	0.111902180664336	0.346376363511331	0.23459833311557	0.00574474450317026	0.23459833311557	0.00574474450317026	0.0571342004061807	Nob1	107412486	107416169	8	2.17214227531903	nonsig
ENSMUSG00000003863	-0.559130226546439	-1.64723320871784	-1.08804748536752	7.52623227404324e-21	2.03343752756599	0.945334485487335	-1.08814211083491	5.79103990511811e-18	-1.08814211083491	5.79103990511811e-18	2.16477650971693e-15	Ppfia3	45339126	45340201	1	0.930232558139535	lessloc
ENSMUSG00000003865	0.831529248646642	0.764962889361783	-0.0666039520959008	0.55496984804746	-0.323475385980857	-0.390041766912619	-0.0664041432995308	0.597665475977128	-0.0664041432995308	0.597665475977128	0.812864155162376	Gys1	45455368	45456619	5	3.99680255795364	nonsig
ENSMUSG00000003868	0.173855780986132	0.204598144854694	0.0307595476677586	0.725223717360887	0.189026789937877	0.21976914317551	0.0307595474891411	0.742543067264863	0.0307595474891411	0.742543067264863	0.892254083027424	Ruvbl2	45421760	45421979	0	0	nonsig
ENSMUSG00000003873	0.0324001872758644	-0.0284237615859583	-0.0608550286306446	0.503856038987971	0.689127030164645	0.628303087253875	-0.0608550284360258	0.481234133973948	-0.0608550286306446	0.503856038987971	0.757856336893737	Bax	45461697	45461920	0	0	nonsig
ENSMUSG00000003923	0.237291454674128	0.304488062878254	0.0671157311759597	0.554406644467177	0.284473308006203	0.351669904841237	0.0671157308394009	0.5715051339211	0.0671157308394009	0.5715051339211	0.797729541237513	Tfam	71225464	71228558	1	0.323206205559147	nonsig
ENSMUSG00000003929	-0.330539994310038	-0.374507730379651	-0.0439958188311362	0.684137468065251	-0.1180727974568	-0.162040571126468	-0.0441586776880523	0.716189375057911	-0.0441586776880523	0.716189375057911	0.87871398753464	Zfp81	33329342	33334242	4	0.816326530612245	nonsig
ENSMUSG00000003948	0.00845302942472647	0.0732239024757286	0.0647493475236067	0.370838393515558	0.0836182543007426	0.148389123335168	0.0647660634117804	0.386165517815276	0.0647660634117804	0.386165517815276	0.668078260423308	Mmd	90276864	90278589	2	1.15942028985507	nonsig
ENSMUSG00000003949	0.347980758031984	0.341881918431023	-0.00647101512883452	0.972599226692254	-0.42450696226298	-0.430605802297194	-0.00600974923497466	0.975122254519673	-0.00600974923497466	0.975122254519673	0.989633877814687	Hlf	90336536	90340758	46	10.8953102794884	nonsig
ENSMUSG00000003955	-0.311982902685772	-0.436616874244545	-0.124728754232432	0.173737531435824	0.946947269124946	0.822313311866057	-0.124703505460364	0.128774800133941	-0.124728754232432	0.173737531435824	0.449969952471586	Fam162a	36043844	36043998	0	0	nonsig
ENSMUSG00000003970	0.261345804116738	0.203324317465695	-0.058035058674579	0.375281837060604	1.0447234847378	0.986702005767021	-0.058000590239577	0.337891795771243	-0.058035058674579	0.375281837060604	0.660226526312128	Rpl8	76906280	76906314	0	0	nonsig
ENSMUSG00000003992	0.477968226550161	0.505672762820274	0.0276262988796374	0.783976634835829	0.317708189991797	0.345412722083089	0.0278490915602971	0.789257235608683	0.0278490915602971	0.789257235608683	0.913679941367114	Ssbp2	91700696	91703429	4	1.46359312111233	nonsig
ENSMUSG00000004031	0.125845398535005	-0.299593315610362	-0.425824614629732	0.00428143976308456	-0.237148646039129	-0.66258737088977	-0.425482037830233	0.00589223653984371	-0.425482037830233	0.00589223653984371	0.0580198472162367	Brinp2	158245269	158267725	25	1.1132882080513	nonsig
ENSMUSG00000004032	-0.198848209591178	-0.583633525815016	-0.384760542254065	0.00312450951413742	1.19649124434663	0.811705957622772	-0.384895816206858	0.000656288588375728	-0.384760542254065	0.00312450951413742	0.0379947885857698	Gstm5	107896463	107898686	1	0.449842555105713	nonsig
ENSMUSG00000004040	-0.750023480816308	-1.00847231656049	-0.258567030472516	0.0062257640332541	-0.499666200237662	-0.758115040974399	-0.258567031099644	0.00702293528612471	-0.258567031099644	0.00702293528612471	0.0653294800394992	Stat3	100885098	100889515	1	0.226398007697532	nonsig
ENSMUSG00000004043	-0.170168964931642	-0.479710789111829	-0.310135082433927	0.0340690077195974	-0.374266230474051	-0.68380805698599	-0.309804095371055	0.0365872790295712	-0.309804095371055	0.0365872790295712	0.183536484714445	Stat5a	100883997	100885169	0	0	nonsig
ENSMUSG00000004044	-0.615989844983695	-0.896104127569266	-0.279821730477597	0.0659274730256829	0.948662123510057	0.668547817738757	-0.280477820925539	0.0661441018829566	-0.280477820925539	0.0661441018829566	0.257558804129892	Cavin1	100956733	100958623	1	0.529100529100529	nonsig
ENSMUSG00000004054	0.0199380196400461	-0.225953922596871	-0.246092559884022	0.0293855120888926	-0.0851341469376003	-0.3310260977963	-0.245827945029276	0.0359530137513428	-0.245827945029276	0.0359530137513428	0.181726530438119	Map3k11	5702345	5702862	0	0	nonsig
ENSMUSG00000004056	-0.0552778370730197	-0.123439521836884	-0.0682346363704791	0.396151555272042	-0.183020005492176	-0.251181692352225	-0.0682346364562216	0.404492224337918	-0.0682346364562216	0.404492224337918	0.684243342185928	Akt2	27638142	27640826	2	0.745156482861401	nonsig
ENSMUSG00000004069	0.0563337564792614	0.0691860560837089	0.0129041088077163	0.860022077674123	0.284130802490421	0.296983098594812	0.012904108779713	0.863727895115186	0.012904108779713	0.863727895115186	0.94368216673361	Dnaja3	4705948	4707695	4	2.28963938179737	nonsig
ENSMUSG00000004070	-0.248207472591103	-0.140522106369089	0.107604215076429	0.23293570125921	0.527253411310685	0.63493878141581	0.107604215295459	0.212834049953361	0.107604215076429	0.23293570125921	0.52565050706564	Hmox2	4766106	4766742	2	3.14465408805031	nonsig
ENSMUSG00000004071	-0.089779218218825	-0.200865239400986	-0.111236330065808	0.169945342965154	-0.0165177002791174	-0.127603713942448	-0.111060588345585	0.148252670592027	-0.111236330065808	0.169945342965154	0.444597808851036	Cdip1	4765461	4768537	11	3.57607282184655	nonsig
ENSMUSG00000004085	-0.196304591684479	-0.365875175330684	-0.169718494603861	0.376131997064589	-0.404061124832247	-0.573631887282523	-0.169718501881914	0.401566833539773	-0.169718501881914	0.401566833539773	0.681866428485351	Map3k20	72402367	72407502	2	0.389483933787731	nonsig
ENSMUSG00000004096	0.155617681287596	0.206358035147191	0.0508718191791447	0.654135122451955	0.687335712085721	0.738076072008967	0.050871819316197	0.639285494078933	0.0508718191791447	0.654135122451955	0.845282608830992	Cwc15	14510330	14510577	0	0	nonsig
ENSMUSG00000004098	-0.351894354523445	-0.494117208323082	-0.142328477869954	0.388219013085145	-1.04799898919939	-1.19022191432553	-0.142722742163783	0.451851934488191	-0.142722742163783	0.451851934488191	0.720928197108254	Col5a3	20770050	20770834	1	1.27551020408163	nonsig
ENSMUSG00000004099	0.306938058697684	0.107423696198908	-0.199515904269066	0.038696671948981	-0.47337996062211	-0.672894333120028	-0.199515905176079	0.0520507675331733	-0.199515905176079	0.0520507675331733	0.224796061922258	Dnmt1	20907209	20907520	2	6.43086816720257	nonsig
ENSMUSG00000004100	0.215839103804138	0.256922016943738	0.041060254988512	0.626438836855345	-0.0551523630968996	-0.014069465704749	0.0410602546373087	0.662302920465713	0.0410602546373087	0.662302920465713	0.850136509762233	Ppan	20890974	20891304	0	0	nonsig
ENSMUSG00000004113	0.0095804603435901	-1.11700276006223	-1.12721773121099	5.68764001644334e-08	-1.32128138379139	-2.44786439707433	-1.12675489214809	9.9035224468045e-11	-1.12721773121099	5.68764001644334e-08	4.86486022762395e-06	Cacna1b	24603887	24606569	52	19.3885160328113	lessloc
ENSMUSG00000004127	0.302725197715034	0.157183427738451	-0.145545621556137	0.354342507929818	0.156377981660362	0.0108362010103464	-0.145545622020478	0.369823513254197	-0.145545622020478	0.369823513254197	0.654925045310529	Trmt10a	138156944	138159821	0	0	nonsig
ENSMUSG00000004151	-0.373263566348602	-0.445064073246279	-0.0718986674560951	0.427296395775962	-0.309835091687235	-0.381635608040444	-0.0718986677842348	0.448902348387089	-0.0718986677842348	0.448902348387089	0.71815852676075	Etv1	38865770	38870484	1	0.212134068731438	nonsig
ENSMUSG00000004207	-0.325502001225746	-0.323647084328404	0.00182259365133164	0.977551612150292	-0.26891034771732	-0.267055434839433	0.00182259364610582	0.978709957023741	0.00182259364610582	0.978709957023741	0.990636533447236	Psap	60301730	60302597	24	27.681660899654	nonsig
ENSMUSG00000004221	0.0297395797573619	-0.101691402064881	-0.131505857960571	0.252074383035818	0.10917812863028	-0.0222528625438986	-0.131505858488072	0.265931566108277	-0.131505858488072	0.265931566108277	0.5602269456754	Ikbkg	74448360	74453854	1	0.18201674554059	nonsig
ENSMUSG00000004233	0.369052954583583	0.0220745612918333	-0.347188773607129	0.00726211933217153	0.3541161041114	0.00713771424031243	-0.346894045892416	0.00674882388294023	-0.347188773607129	0.00726211933217153	0.066572725176755	Wars2	99216908	99220203	5	1.51745068285281	nonsig
ENSMUSG00000004263	-0.10233558331517	-0.473580565945868	-0.371320024032253	0.000231955714630538	-0.555066883657314	-0.9263119171803	-0.371324915332253	0.00172993373655326	-0.371324915332253	0.00172993373655326	0.0250146435573525	Atn1	124742544	124743071	0	0	nonsig
ENSMUSG00000004264	0.10243616462042	0.0407081712517651	-0.0616562741813952	0.398143049220777	0.376575007325208	0.314847010701189	-0.0616562743021813	0.406949779893121	-0.0616562743021813	0.406949779893121	0.685585733343561	Phb2	124716634	124716950	1	3.16455696202532	nonsig
ENSMUSG00000004266	-0.149662860301007	-0.336357758527931	-0.188553176755618	0.411228155611027	0.0499102742326262	-0.136784490737974	-0.187163972391425	0.335430605572834	-0.188553176755618	0.411228155611027	0.690258735170813	Ptpn6	124720707	124721107	0	0	nonsig
ENSMUSG00000004267	-0.35117609544164	-0.325306914128222	0.0258539053734206	0.731445295135171	0.121040449112103	0.146909614297459	0.0258539051169588	0.755690338311451	0.0258539051169588	0.755690338311451	0.898584187626941	Eno2	124760055	124761292	15	12.1261115602264	nonsig
ENSMUSG00000004268	0.189503424748728	0.215465751089547	0.0259312581598556	0.774023627643615	0.649059122311934	0.675021449177388	0.0259312581673062	0.770366413071878	0.0259312581598556	0.774023627643615	0.905822545179074	Emg1	124704381	124704544	0	0	nonsig
ENSMUSG00000004270	-0.50477106543928	-0.431597940126407	0.07312497807398	0.347909062412806	-0.215456016418039	-0.142282896752247	0.0731249778271779	0.363623510155079	0.0731249778271779	0.363623510155079	0.649681729154755	Lpcat3	124703612	124704418	1	1.24069478908189	nonsig
ENSMUSG00000004285	-0.0372460019839214	0.00480730232323724	0.0421872393925732	0.623328909919597	0.95389671402492	0.995950011448001	0.0420030154827945	0.63145203567512	0.0420030154827945	0.63145203567512	0.83136517037164	Atp6v1f	29470269	29470512	0	0	nonsig
ENSMUSG00000004317	0.0666491954955205	0.267798637537668	0.201205179520604	0.0244331863140399	-0.753811233595968	-0.552661816718277	0.201236444778828	0.0537839266320435	0.201236444778828	0.0537839266320435	0.229503649952678	Clcn5	7153810	7159728	0	0	nonsig
ENSMUSG00000004319	-0.341761820032639	-0.232352570437431	0.109292158886582	0.118330186996244	-0.487191094750929	-0.377781841390948	0.109443115180117	0.107239187355534	0.109292158886582	0.118330186996244	0.358542953273218	Clcn3	60910389	60913084	5	1.85528756957328	nonsig
ENSMUSG00000004356	-0.251650049428024	0.0670378582724766	0.318752594780373	0.0110134083604794	-1.16635321390441	-0.847665371258761	0.318761773695755	0.0359243178442168	0.318761773695755	0.0359243178442168	0.181726530438119	Utp20	88776179	88778196	1	0.495785820525533	nonsig
ENSMUSG00000004360	-0.080070565377508	-0.0731194293395361	0.00684223274499218	0.938075535192967	-0.448910001465578	-0.44195888459212	0.00684223268557638	0.946393297233947	0.00684223268557638	0.946393297233947	0.977715187590006	9330159F19Rik	29227372	29230779	2	0.587026709715292	nonsig
ENSMUSG00000004364	0.108834443540659	0.0599383570365884	-0.0488122053810586	0.555877857269033	0.166308961467768	0.117412866842038	-0.0488157384719665	0.57295284056084	-0.0488157384719665	0.57295284056084	0.798555375132534	Cul3	80264923	80267155	2	0.896057347670251	nonsig
ENSMUSG00000004383	-0.324526476202587	-0.735819418795252	-0.411341621484384	4.20221046317935e-06	0.363480498683941	-0.0478124393083222	-0.411341620628624	1.64342022239969e-06	-0.411341621484384	4.20221046317935e-06	0.000212064551024346	Large1	72814599	72815823	1	0.816993464052288	lessloc
ENSMUSG00000004393	-0.195643792823133	-0.0393502438310921	0.156325758436135	0.0582456159143277	-0.242208712504451	-0.0859151628787082	0.15632575849254	0.0572462333674311	0.156325758436135	0.0582456159143277	0.239371587723569	Ddx56	6258919	6259180	0	0	nonsig
ENSMUSG00000004394	-0.199767577757009	0.0826607232578877	0.282392484400675	0.000503250470067119	-0.206143331936136	0.0762849696037607	0.282392484479433	0.000477774845416243	0.282392484400675	0.000503250470067119	0.0099986358157233	Tmed4	6270369	6271650	2	1.56128024980484	moreloc
ENSMUSG00000004446	0.178316563708711	0.213469467113201	0.0348758682987051	0.802872259827177	0.0537579556950596	0.0889108743125544	0.0353145805675312	0.789449953916908	0.0348758682987051	0.802872259827177	0.918535161300593	Bid	120891930	120894280	1	0.425531914893617	nonsig
ENSMUSG00000004451	-0.084883673438369	-0.148528437518855	-0.0635666153952186	0.534456819340427	0.271719787278905	0.208075017147925	-0.0636147795186324	0.541681212668821	-0.0636147795186324	0.541681212668821	0.779690313671765	Ralb	119470305	119471705	0	0	nonsig
ENSMUSG00000004455	0.176752434666364	0.256526850343339	0.0797972644711034	0.261506323167645	0.275000597265077	0.35477501969868	0.0797678181509863	0.230209832788461	0.0797972644711034	0.261506323167645	0.555672422817944	Ppp1cc	122173031	122175269	1	0.446827524575514	nonsig
ENSMUSG00000004460	-0.531131396594011	-0.496666457961733	0.0344906592710681	0.671609269647958	0.039751123969584	0.074216070169566	0.0344906594307627	0.649991220677384	0.0344906592710681	0.671609269647958	0.855925835994235	Dnajb11	22871736	22879634	1	0.126614332742466	nonsig
ENSMUSG00000004462	-0.215455528158357	0.00789983210841079	0.223349743971498	0.0939343789563001	0.0391407479465475	0.262496108106183	0.223349743963023	0.0909925463811787	0.223349743971498	0.0939343789563001	0.314776754858632	Tbccd1	22813215	22818413	0	0	nonsig
ENSMUSG00000004473	-0.268116548688712	-0.166799649002562	0.101056056967129	0.568575359961053	0.000927060356870766	0.102243960378577	0.10105605697629	0.563096537881397	0.101056056967129	0.568575359961053	0.796642421726567	Clec11a	44302687	44304540	0	0	nonsig
ENSMUSG00000004500	-0.0228176950139406	0.0869146224396999	0.109755134370309	0.376967227264503	-0.111660668992268	-0.0019283632839491	0.109755133894576	0.398238392908975	0.109755133894576	0.398238392908975	0.678154226359083	Zfp324	12969391	12974236	0	0	nonsig
ENSMUSG00000004508	-0.0318033079338424	-0.349238023050286	-0.31722344266871	0.00128286460581363	2.20781957671725	1.89038480041622	-0.317480273318893	0.00610311482725844	-0.317480273318893	0.00610311482725844	0.0594582412659454	Gab2	97305020	97308946	0	0	nonsig
ENSMUSG00000004530	-0.170039773543568	-0.231459720080662	-0.0613857763321912	0.38678104691303	0.0848479255838109	0.023427990721425	-0.0614372945572539	0.342914835070754	-0.0613857763321912	0.38678104691303	0.66813903285863	Coro1c	113842436	113848599	12	1.94710368327113	nonsig
ENSMUSG00000004535	0.22426985940694	0.319782663303662	0.0955728254515457	0.176669249657063	0.251265463681504	0.346778260472893	0.0954669171510703	0.203180660173562	0.0954669171510703	0.203180660173562	0.488146251638126	Tax1bp1	52766075	52766780	1	1.41843971631206	nonsig
ENSMUSG00000004558	-0.368588418641783	0.0105502000935295	0.379171294083499	0.000879736786083026	0.520606548409008	0.899745116794672	0.379282267982293	0.00398291661812078	0.379282267982293	0.00398291661812078	0.0448155824154883	Ndrg2	51905271	51906139	133	153.225806451613	nonsig
ENSMUSG00000004567	-0.58083498161685	-0.860952057798243	-0.280281257734271	0.0109390216672626	-0.829790730045269	-1.10990784238053	-0.280263421372358	0.0232022567228459	-0.280263421372358	0.0232022567228459	0.139310158895707	Mcoln1	3514945	3515224	4	14.336917562724	nonsig
ENSMUSG00000004568	2.2946351582588	2.33263232471357	0.0380053347952303	0.610057993148156	-0.584246058527496	-0.546248884866239	0.0381691510614135	0.607200016126096	0.0380053347952303	0.610057993148156	0.820417931362346	Arhgef18	3454536	3456601	3	1.45278450363196	nonsig
ENSMUSG00000004591	0.0211514017864568	-0.0392766625086387	-0.0605826433546113	0.539708754342926	-0.136949368436102	-0.197377435379897	-0.0603765800194551	0.546784477078434	-0.0603765800194551	0.546784477078434	0.783794308642612	Pkn2	142790902	142793810	0	0	nonsig
ENSMUSG00000004610	0.160079269031331	0.216702602213417	0.0568574250726039	0.636354740120036	0.873502420247903	0.93012574563674	0.0565917360043827	0.641207051895405	0.0565917360043827	0.641207051895405	0.837246462513788	Etfb	43457721	43457781	1	16.6666666666667	nonsig
ENSMUSG00000004626	0.332177808207743	0.154254553481954	-0.177981500414686	0.205651436352953	-0.637558036031251	-0.815481331132489	-0.177696534975823	0.264144310970706	-0.177696534975823	0.264144310970706	0.558229025349024	Stxbp2	3642732	3643644	2	2.19298245614035	nonsig
ENSMUSG00000004631	-0.243392208921538	-0.249777337671158	-0.0063991567890529	0.949060703197527	-0.0245166004622461	-0.0309017480266436	-0.00639915684362102	0.95025499314528	-0.00639915684362102	0.95025499314528	0.979243716770184	Sgce	4691600	4719496	4	0.143389733295096	nonsig
ENSMUSG00000004633	-0.0666490287471775	-0.0914648466916051	-0.0246979253717203	0.797487246605686	0.193756788668049	0.168940937119236	-0.0249204295803047	0.817995914633528	-0.0249204295803047	0.817995914633528	0.924010382361074	Chn2	54300245	54301810	7	4.47284345047923	nonsig
ENSMUSG00000004637	0.472218020808816	-0.110556091414107	-0.582975645623232	3.73311430980659e-05	0.341379857445345	-0.241394246647096	-0.58297564430027	2.78006489511171e-05	-0.582975645623232	3.73311430980659e-05	0.00134565438317421	Wwox	114472694	114474529	1	0.544959128065395	lessloc
ENSMUSG00000004642	0.135688395261721	0.347772701347498	0.212094895350976	0.0180915618449601	0.194552901873485	0.406637210434126	0.212094895611853	0.0159223368564671	0.212094895350976	0.0180915618449601	0.119615184221637	Slbp	33640055	33640811	0	0	nonsig
ENSMUSG00000004661	-0.218065040545049	-0.325025599453917	-0.10715623773242	0.465198208236953	-0.373899331769325	-0.480859908478457	-0.107156238309207	0.486872323492424	-0.107156238309207	0.486872323492424	0.745611396541922	Arid3b	57790356	57792515	0	0	nonsig
ENSMUSG00000004667	0.17157983359423	0.245290151890603	0.0736441799270402	0.385987946528942	0.478674197134486	0.552384515227555	0.0736441799190495	0.382942637407061	0.0736441799270402	0.385987946528942	0.668078260423308	Polr2e	80035949	80036532	1	1.71526586620926	nonsig
ENSMUSG00000004677	-0.175916202173393	-0.852641369992654	-0.676743796804389	1.70964321716836e-11	-0.938628436398823	-1.61535361320011	-0.676743799075274	1.1295576466741e-10	-0.676743799075274	1.1295576466741e-10	1.67656254821789e-08	Myo9b	71359458	71360709	0	0	lessloc
ENSMUSG00000004698	-1.04008006130847	-1.09670738663286	-0.0568184780027265	0.523616327254759	-0.236653286328687	-0.293280612929933	-0.0568184780418024	0.518190509103434	-0.0568184780027265	0.523616327254759	0.769266316009066	Hdac9	34047580	34052300	5	1.05932203389831	nonsig
ENSMUSG00000004768	-0.0698966766333725	0.16802681206272	0.237841772529986	0.0940016383155871	-0.363929208172746	-0.126005699707551	0.237841774186802	0.077164858113691	0.237841772529986	0.0940016383155871	0.314783853855083	Rab23	33724046	33742557	13	0.702285127761871	nonsig
ENSMUSG00000004771	0.473850351878758	0.490338992855547	0.0166253273400599	0.87018105604539	0.500575611701319	0.517064233989345	0.0166253271998802	0.883112869039504	0.0166253271998802	0.883112869039504	0.952797921054564	Rab11a	64715299	64716848	8	5.16462233699161	nonsig
ENSMUSG00000004788	-0.166548423759283	-0.146595139275365	0.0200214882781509	0.822654071429266	0.377827940602325	0.397781221406901	0.0200214882376741	0.824621318520457	0.0200214882376741	0.824621318520457	0.92654306792528	Eif2b2	85226161	85226628	0	0	nonsig
ENSMUSG00000004789	-0.0738590696505489	-0.048316241104381	0.0255235747656514	0.746713180422975	-0.191227455098567	-0.165684617973582	0.0255235749003523	0.729847006065067	0.0255235747656514	0.746713180422975	0.893806467031439	Dlst	85132754	85134088	0	0	nonsig
ENSMUSG00000004791	-0.891188029781278	-0.585537916860386	0.305704962375515	0.0112360260085598	-0.177772913354299	0.127877191785564	0.305414367486948	0.0118846722333018	0.305414367486948	0.0118846722333018	0.0926270245951466	Pgf	85166635	85167410	0	0	nonsig
ENSMUSG00000004798	0.409127887083874	0.366762391567504	-0.0422811938765765	0.64089912458816	-0.0593609294409942	-0.10172644049164	-0.0422811941981682	0.670718071823369	-0.0422811941981682	0.670718071823369	0.855334395416498	Ulk2	61775649	61777780	3	1.407789770061	nonsig
ENSMUSG00000004843	0.0187427364182805	-0.0848794568033525	-0.103660324831859	0.384371650868655	0.351392516611341	0.247770334246226	-0.103673365542984	0.361225055409922	-0.103660324831859	0.384371650868655	0.666386851366611	Chmp2b	65539133	65540139	0	0	nonsig
ENSMUSG00000004846	-0.291205479374914	-0.358524984550356	-0.0673664446535531	0.384838570309554	-0.425381300631837	-0.492700815936867	-0.0673664450628295	0.412388951613149	-0.0673664450628295	0.412388951613149	0.691012223021932	Plod3	136996262	136996648	0	0	nonsig
ENSMUSG00000004849	-0.111623557450267	-0.274384507184725	-0.162729155648551	0.0730011492025777	0.612810535849049	0.450049590871653	-0.162729155254152	0.0622756390558678	-0.162729155648551	0.0730011492025777	0.271681636763133	Ap1s1	137034993	137035743	0	0	nonsig
ENSMUSG00000004865	-0.0200598473261834	0.0497989305895495	0.0698252744784452	0.331540333841937	-0.580245058847191	-0.510386279658166	0.069807077677869	0.331548179495512	0.069807077677869	0.331548179495512	0.621507536241646	Srpk1	28587648	28590056	0	0	nonsig
ENSMUSG00000004880	0.137266527337333	0.272548115935906	0.135176842242514	0.193734699461396	-0.351806891108811	-0.216525310748737	0.135226326135462	0.215364610167321	0.135226326135462	0.215364610167321	0.504335378267584	Lbr	181815335	181816857	1	0.657030223390276	nonsig
ENSMUSG00000004891	-0.537089937722799	-1.19685164863739	-0.659686872994117	2.26600578642648e-09	5.69727528695654	5.03751347669837	-0.659813030929653	1.26938157522158e-07	-0.659813030929653	1.26938157522158e-07	9.70596078690255e-06	Nes	87980031	87980451	0	0	lessloc
ENSMUSG00000004892	-0.0321728746455705	-0.17043575024173	-0.138095309963427	0.204685785523164	-0.137593599137221	-0.275856509081513	-0.138296106562843	0.260851367468545	-0.138296106562843	0.260851367468545	0.555320154368282	Bcan	87987531	87987871	0	0	nonsig
ENSMUSG00000004895	0.078201169743436	-0.10410068074232	-0.182240428558416	0.0488651876812244	0.295549021657566	0.113247161126106	-0.182240429397317	0.0601685940473106	-0.182240429397317	0.0601685940473106	0.24321329034398	Prcc	87858903	87859259	0	0	nonsig
ENSMUSG00000004896	0.156088106770572	0.226265562022731	0.0700393338415368	0.585441228281608	-0.494489696496603	-0.424312274333437	0.0703140943769742	0.630461607024631	0.0703140943769742	0.630461607024631	0.830749172675723	Rrnad1	87922601	87927624	0	0	nonsig
ENSMUSG00000004897	0.161176400558132	0.0552613610484937	-0.105947918745423	0.167061493277851	0.42815370466649	0.322238647745757	-0.10594791982676	0.210535398929892	-0.10594791982676	0.210535398929892	0.49807435047798	Hdgf	87914909	87916132	0	0	nonsig
ENSMUSG00000004929	0.105374774774815	0.0101302048882151	-0.0952822730549324	0.242526075601109	0.156896557413272	0.0616519862692123	-0.0952822731256087	0.246422586879856	-0.0952822731256087	0.246422586879856	0.542380713425613	Thop1	81082020	81082559	0	0	nonsig
ENSMUSG00000004931	0.0858501526256911	-0.393528891791607	-0.47949316561037	0.000536641173193951	-0.125672443200942	-0.605051509039124	-0.479506385911093	0.0011407245125585	-0.479506385911093	0.0011407245125585	0.0187208658622	Apba3	81273121	81273246	2	16	nonsig
ENSMUSG00000004934	-0.245320000904831	-0.321306223968534	-0.0760255424045682	0.477724444825148	-0.242847403441973	-0.318833640275813	-0.0760255428645367	0.500739202698123	-0.0760255428645367	0.500739202698123	0.755337135380683	Pias4	81153266	81154100	0	0	nonsig
ENSMUSG00000004936	-0.118994823521124	0.00980035508234193	0.12880812161812	0.123029921337885	0.246752904596142	0.375548088079468	0.128808121981706	0.10608565329401	0.12880812161812	0.123029921337885	0.366079303084692	Map2k1	64185770	64186684	4	4.37636761487965	nonsig
ENSMUSG00000004937	-0.119556134248965	-0.0833363804078535	0.0361771468653564	0.659642092813313	0.0487985011897038	0.0850182454346139	0.0361771466762923	0.678521950556791	0.0361771466762923	0.678521950556791	0.859571505110047	Sgta	81044075	81046194	2	0.943841434638981	nonsig
ENSMUSG00000004945	0.375995827693295	0.332466159120162	-0.0435288284531641	0.641443381058184	0.896530932800394	0.85300127657027	-0.0435116510521361	0.610954771130226	-0.0435288284531641	0.641443381058184	0.837269590598503	Tmem242	5410870	5411368	0	0	nonsig
ENSMUSG00000004994	0.175907240614698	0.41984599057345	0.243843878259522	0.0962533989031253	-0.15238324526646	0.0915554923604743	0.243968589928538	0.111165854294883	0.243968589928538	0.111165854294883	0.345977570635571	Ccdc130	84257795	84258480	0	0	nonsig
ENSMUSG00000004996	0.20407607568974	-0.0449801734921425	-0.249036191042201	0.0463110515433552	0.0216889756907771	-0.227367286564734	-0.249032420563188	0.0575361872129892	-0.249032420563188	0.0575361872129892	0.237704763626975	Mri1	84249906	84251550	0	0	nonsig
ENSMUSG00000005034	0.0160794342664454	0.082415230362092	0.0663267973643431	0.399160990735685	-0.0855608912309759	-0.0192251019034766	0.0663267970949439	0.423079064414722	0.0663267970949439	0.423079064414722	0.698454187811499	Prkacb	146729574	146732587	8	2.65516096913375	nonsig
ENSMUSG00000005045	0.459856864331129	0.0679650107071327	-0.392070281837157	0.000137125249771249	-0.865364166130018	-1.25725602391003	-0.39193324222056	0.000271763603071976	-0.39193324222056	0.000271763603071976	0.00628701337093774	Chd5	152385957	152390194	4	0.944064196365353	lessloc
ENSMUSG00000005054	-0.40048603454854	-0.304613613266475	0.0958263744398806	0.268249740329136	0.892617779524756	0.988490206195041	0.0958263747443455	0.236008910802122	0.0958263744398806	0.268249740329136	0.562644353520774	Cstb	78427440	78427622	1	5.49450549450549	nonsig
ENSMUSG00000005057	-0.173155130842452	-0.250545120512915	-0.0774943960543137	0.42059652978385	-0.174590868947702	-0.251980867569181	-0.07749439638822	0.43904892179485	-0.07749439638822	0.43904892179485	0.711036634007933	Sh2b2	136218147	136218829	1	1.46627565982405	nonsig
ENSMUSG00000005069	0.0364437410219932	0.0156514831019829	-0.0208775349779459	0.850249779309533	-0.471333503933046	-0.492125785932622	-0.0208775352043165	0.861761990986681	-0.0208775352043165	0.861761990986681	0.942881466009571	Pex5	124396816	124397968	0	0	nonsig
ENSMUSG00000005078	-0.113649895296227	-0.190706430831711	-0.0769722081219115	0.480982303565413	0.355393921379142	0.278337362249445	-0.0771999373482315	0.512085337185545	-0.0771999373482315	0.512085337185545	0.762396981697087	Jkamp	72100829	72101461	0	0	nonsig
ENSMUSG00000005087	-0.409981194625289	0.0549637642415383	0.464925493065791	0.0117200777782462	-0.490176412486128	-0.0252314817373373	0.464847252016151	0.0155468806471842	0.464847252016151	0.0155468806471842	0.108217011291055	Cd44	102811141	102814132	0	0	nonsig
ENSMUSG00000005102	-0.0301857130435791	-0.28657504329097	-0.256718356846537	0.0176947803018972	-0.535469668153068	-0.791858983245962	-0.256351461340687	0.0129618470887252	-0.256718356846537	0.0176947803018972	0.117961306200164	Eif2ak4	118451627	118452290	2	3.01659125188537	nonsig
ENSMUSG00000005103	-0.249286126325259	-0.251845082908379	-0.00252485860771035	0.970357512609127	0.112601152245994	0.11004219692893	-0.00252485860543128	0.970341515649816	-0.00252485860771035	0.970357512609127	0.987530886258756	Wdr1	38526813	38527805	4	4.03225806451613	nonsig
ENSMUSG00000005124	0.323727047873026	0.314875111215989	-0.00938395343065146	0.954853499309953	-0.329512853922589	-0.338364802697417	-0.00876123560574271	0.960514831943869	-0.00876123560574271	0.960514831943869	0.983704031325633	Ccn4	66919455	66923201	1	0.266951414842499	nonsig
ENSMUSG00000005125	-0.552183199277225	-0.467540811522119	0.0843367794616197	0.602497520433536	0.0679697567011329	0.152612139097111	0.0844237516027369	0.600207919743563	0.0843367794616197	0.602497520433536	0.815065196580899	Ndrg1	66929318	66930866	0	0	nonsig
ENSMUSG00000005142	-0.167200814909315	-0.289655084799452	-0.122405580581268	0.235154818499459	-0.444260247790664	-0.566714562013867	-0.12260354002525	0.310989328156065	-0.12260354002525	0.310989328156065	0.603966767188602	Man2b1	85097518	85098282	0	0	nonsig
ENSMUSG00000005148	-0.429176953563941	-0.402295775697174	0.0267968677010111	0.816494352716729	-0.200592317671803	-0.173711165770198	0.0267968674361401	0.833282128826918	0.0267968674361401	0.833282128826918	0.930447674106659	Klf5	99303486	99305326	3	1.6304347826087	nonsig
ENSMUSG00000005150	-0.11284509430527	-0.207235595843066	-0.094388349131816	0.497699232374669	0.227170585202377	0.132780078025642	-0.0943883493038207	0.500344200505586	-0.0943883493038207	0.500344200505586	0.754966963029283	Wdr83	85076124	85080056	3	0.762970498474059	nonsig
ENSMUSG00000005161	0.0927353196301603	0.0902483187879284	-0.0024039708983532	0.97531350075161	0.891624894399534	0.889137876410195	-0.00256423565234817	0.97479550577195	-0.0024039708983532	0.97531350075161	0.989665470241562	Prdx2	84974086	84974834	0	0	nonsig
ENSMUSG00000005198	0.283585471151009	0.225379881578103	-0.0582530434892622	0.507625954302746	-1.2089080460577	-1.26711367089736	-0.0581676528227635	0.575839768550319	-0.0581676528227635	0.575839768550319	0.800564543789858	Polr2a	69733997	69734409	0	0	nonsig
ENSMUSG00000005202	-0.439598953110566	-0.796527524312157	-0.357151343683008	0.0185018908394251	-0.519363054245429	-0.876291683732868	-0.357319644628718	0.0344917034938133	-0.357319644628718	0.0344917034938133	0.177072616156184	Shbg	69614804	69614967	0	0	nonsig
ENSMUSG00000005204	-0.353710034198975	-0.150740595819858	0.202791598409574	0.106808910191191	-0.44624497309527	-0.243275528887345	0.203051921840402	0.0996879107215869	0.202791598409574	0.106808910191191	0.338681222293337	Senp3	69673115	69673525	0	0	nonsig
ENSMUSG00000005225	-0.189988232805959	-0.424062779887568	-0.234192646500205	0.045073215067611	0.230220332050677	-0.00385422898358535	-0.234117970538484	0.0530792197933882	-0.234117970538484	0.0530792197933882	0.22748559039264	Plekha8	54640982	54645839	1	0.205888408482602	nonsig
ENSMUSG00000005262	-0.0248559340775648	0.087369087343713	0.112258834640893	0.196389152328017	0.118125563899978	0.230350579816709	0.112258834317744	0.211179753090182	0.112258834317744	0.211179753090182	0.498931940060676	Ufd1	18834311	18835261	3	3.1578947368421	nonsig
ENSMUSG00000005267	0.49234675727214	0.350147051638867	-0.142416707423393	0.299721003028713	-0.372152580077663	-0.514352298731849	-0.142041631446314	0.334899736141216	-0.142041631446314	0.334899736141216	0.624564493139929	Zfp287	62721580	62722778	1	0.834724540901502	nonsig
ENSMUSG00000005299	0.161013328498125	0.0252045263918827	-0.135679338846569	0.280686765499572	-0.00378829370450982	-0.139597125852414	-0.13570968904344	0.317532352077552	-0.13570968904344	0.317532352077552	0.609119463610452	Letm1	33739673	33742462	1	0.358551452133381	nonsig
ENSMUSG00000005312	0.226870583813294	0.219096001286829	-0.00771808980510758	0.920425890630415	-0.0389512945241912	-0.0467258819497751	-0.00771808982862565	0.922841557961174	-0.00771808982862565	0.922841557961174	0.968794658257223	Ubqln1	58176156	58177875	5	2.9086678301338	nonsig
ENSMUSG00000005354	0.453407110755595	0.481468760635169	0.0281549649046359	0.743596103188668	0.705633181909276	0.733694816501447	0.0281549646691863	0.766634789630571	0.0281549646691863	0.766634789630571	0.902981086677717	Txn2	77923220	77924479	0	0	nonsig
ENSMUSG00000005362	0.0422545488981762	0.145983858587587	0.103724227390427	0.300735069147022	0.388259239965471	0.491988545295713	0.103724227175498	0.307218052022599	0.103724227175498	0.307218052022599	0.601037371402228	Crbn	106780201	106780929	0	0	nonsig
ENSMUSG00000005370	0.139267050282898	0.261500077724172	0.122585967951752	0.439649735173405	-0.023603590571226	0.098629397029705	0.122473712663337	0.48722477013163	0.122473712663337	0.48722477013163	0.745762754767749	Msh6	87990806	87990883	0	0	nonsig
ENSMUSG00000005374	-0.155500831216119	-0.190460906974259	-0.0349916447857028	0.671747206422911	-0.64761512614487	-0.682575205533059	-0.0350512426405785	0.682023138887081	-0.0350512426405785	0.682023138887081	0.861750067699964	Tbl2	135159683	135165760	3	0.493664637156492	nonsig
ENSMUSG00000005397	-0.74444486682836	-0.688730064342365	0.0557503010465368	0.602551768898185	-0.472037700968962	-0.416322960414657	0.0557502996405468	0.66659968467004	0.0557502996405468	0.66659968467004	0.85304813203686	Nid1	13510068	13512269	0	0	nonsig
ENSMUSG00000005410	1.76381767304743	1.06446758815898	-0.699590040973298	8.21346296654047e-08	1.00381908293808	0.304469014547828	-0.698872231708226	1.74750437811801e-08	-0.699590040973298	8.21346296654047e-08	6.579244581055e-06	Mcm5	75127325	75128439	1	0.897666068222621	lessloc
ENSMUSG00000005413	-0.384440500991738	-0.367469636607854	0.0167448317186529	0.916835752205518	0.852081182867079	0.869052235607386	0.0169035166681087	0.900850955038368	0.0167448317186529	0.916835752205518	0.967050488387339	Hmox1	75100020	75100589	1	1.75746924428822	nonsig
ENSMUSG00000005417	-0.233750814075307	-0.511244174067741	-0.27750100310689	5.15247126437585e-05	-0.164230851406379	-0.441724222891543	-0.277485152158862	0.000172148723150824	-0.277485152158862	0.000172148723150824	0.00451297938379549	Mprip	59772185	59780854	15	1.73030337985927	lessloc
ENSMUSG00000005442	-0.0310161055742779	-0.141911449950789	-0.111044199534158	0.238927980299132	-1.26437935548703	-1.3752747121438	-0.110833089533434	0.274516873327857	-0.110833089533434	0.274516873327857	0.567160636415451	Cic	25293536	25294159	0	0	nonsig
ENSMUSG00000005447	-0.638271560821476	-0.57194065248735	0.0663266028119793	0.430362154834909	0.541366810819289	0.607697726238099	0.066326603093978	0.395578865059948	0.0663266028119793	0.430362154834909	0.703859712244507	Pafah1b3	25295966	25296057	0	0	nonsig
ENSMUSG00000005469	-0.043902186450648	-0.240402868215173	-0.196556830268066	0.00726689127585611	0.318455107163976	0.121954419510434	-0.196556830912389	0.0094987251384886	-0.196556830912389	0.0094987251384886	0.0801904075904911	Prkaca	83995418	83996443	2	1.95121951219512	nonsig
ENSMUSG00000005470	0.385104205505523	0.419875315085948	0.0347285959581554	0.856176066955041	0.653898206247291	0.688669353244452	0.0350381695163227	0.832764189778275	0.0347285959581554	0.856176066955041	0.940761902585551	Asf1b	83969341	83970197	1	1.16822429906542	nonsig
ENSMUSG00000005481	0.364267987372096	0.49367120785506	0.129475903684775	0.130580591072898	0.165726641014632	0.295129857475466	0.129475903414863	0.143509402919795	0.129475903414863	0.143509402919795	0.40402800660237	Ddx39	83723142	83726892	0	0	nonsig
ENSMUSG00000005483	-0.102823210572859	-0.0760558119157041	0.0268443465124943	0.738612642455839	0.445969111642669	0.472736508849276	0.0266816534795363	0.738136128869825	0.0268443465124943	0.738612642455839	0.889914933783787	Dnajb1	83610820	83612653	7	3.81887615930169	nonsig
ENSMUSG00000005505	0.111533229882825	0.0528205794272331	-0.0590293237724915	0.644264950830878	-0.113156741070174	-0.171869393143968	-0.0587634259534262	0.649943659797991	-0.0587634259534262	0.649943659797991	0.842739126200042	Kbtbd4	90909878	90910561	0	0	nonsig
ENSMUSG00000005506	0.23142540881349	0.27974867743285	0.0483788350553921	0.510575704818445	-0.217331878219372	-0.169008617203971	0.048300701617913	0.538750225207164	0.048300701617913	0.538750225207164	0.777856370804182	Celf1	91013366	91019497	5	0.815527646387213	nonsig
ENSMUSG00000005510	0.0220459867818228	0.0287957804757816	0.00668564280094774	0.93507096590281	0.464102316712777	0.470852109936132	0.00668564279920636	0.934441646356321	0.00668564280094774	0.93507096590281	0.972545864138551	Ndufs3	90894636	90894709	0	0	nonsig
ENSMUSG00000005514	-0.237449037584044	-0.299947608909972	-0.0625862106176129	0.466647781475102	-0.603383357961684	-0.665881957415756	-0.0625862115628131	0.521130592490693	-0.0625862115628131	0.521130592490693	0.767961902468764	Por	135734673	135735326	1	1.53139356814701	nonsig
ENSMUSG00000005533	-0.422616965057032	-0.747484811024304	-0.325049029769202	0.00146641397030113	-1.288862199392	-1.61373006735394	-0.324982992905992	0.00340682299376093	-0.324982992905992	0.00340682299376093	0.040122595654643	Igf1r	68226402	68233668	11	1.51390035783099	nonsig
ENSMUSG00000005534	0.310988860010969	0.143124114337151	-0.167963947233736	0.0681437059868135	-0.995176956847623	-1.16304170810833	-0.167875650847623	0.083244061504575	-0.167875650847623	0.083244061504575	0.294594078809844	Insr	3150922	3155668	9	1.89633375474083	nonsig
ENSMUSG00000005566	0.113107874560376	0.0352736632635615	-0.0777501113588239	0.360402287723811	-0.281549883003062	-0.359384123939465	-0.0777501125860256	0.424406613061234	-0.0777501125860256	0.424406613061234	0.699809826111262	Trim28	13030863	13031035	0	0	nonsig
ENSMUSG00000005575	-0.09801938786488	-0.19605312914706	-0.0979863455065324	0.178271075306785	0.34348916577411	0.245455422940354	-0.0979863455960673	0.17942058403796	-0.0979863455960673	0.17942058403796	0.45845365941649	Ube2m	13035120	13035613	0	0	nonsig
ENSMUSG00000005580	-0.419218305009642	-0.762155183814833	-0.343261637950231	0.0285258842559135	-0.934506950725149	-1.27744388055051	-0.343464153003089	0.0486874930700006	-0.343464153003089	0.0486874930700006	0.21676350575894	Adcy9	4287529	4287897	1	2.71739130434783	nonsig
ENSMUSG00000005583	0.171779640425337	0.0580341900570261	-0.114004243917062	0.455919624509598	-0.426240349205912	-0.539985816003224	-0.113856738798113	0.483548175760912	-0.113856738798113	0.483548175760912	0.743093835907925	Mef2c	83662632	83667080	12	2.6978417266187	nonsig
ENSMUSG00000005609	0.0866423766632026	0.206478342382832	0.119775051603867	0.11079977144767	-0.395489357647619	-0.275653399725704	0.11988455472263	0.13691246038292	0.11988455472263	0.13691246038292	0.393178689055193	Ctr9	111055786	111056377	1	1.69204737732657	nonsig
ENSMUSG00000005610	0.182885516263693	0.318491957976201	0.135577611594979	0.0311010018315871	-0.0644588932543771	0.0711475525104414	0.13557761200633	0.0257531849959176	0.135577611594979	0.0311010018315871	0.165910365478969	Eif4g2	111067750	111072691	3	0.607164541590771	nonsig
ENSMUSG00000005611	-0.271443503020132	-0.466006560424767	-0.194521040899452	0.11750749632948	-0.348510907072588	-0.543074023043655	-0.194666069145034	0.176581949583615	-0.194666069145034	0.176581949583615	0.454190014563563	Mrvi1	110868266	110871358	0	0	nonsig
ENSMUSG00000005615	-0.0531557792938142	0.141991939069811	0.195144961352098	0.0184387672481085	-0.135146689591407	0.0600010201645039	0.195144960510179	0.0264915547236742	0.195144960510179	0.0264915547236742	0.149462870207163	Pcyt1a	32471504	32475070	1	0.280426247896803	nonsig
ENSMUSG00000005621	-0.151138925556022	0.0319745133288562	0.18316105892283	0.0936379071625796	-0.843015690757338	-0.65990231718209	0.183147174698721	0.180820858330466	0.183147174698721	0.180820858330466	0.459935716514465	Zfp592	81041864	81045164	3	0.909090909090909	nonsig
ENSMUSG00000005625	-0.82547475890593	-1.01631304477404	-0.190922453518892	0.0128062455408087	0.580369177846414	0.38953089060738	-0.190922453665047	0.0109490344096501	-0.190922453518892	0.0128062455408087	0.0966742230690964	Psmd4	95032705	95033343	0	0	nonsig
ENSMUSG00000005656	-0.0335347940433624	0.0504538563420596	0.0840342972369135	0.334506965341311	0.277637473095154	0.361626124880383	0.0840342972993511	0.326329515466108	0.0840342972369135	0.334506965341311	0.62427464519609	Snx6	54746349	54747005	2	3.04878048780488	nonsig
ENSMUSG00000005667	0.185798030233449	0.202422352394683	0.0166528958078415	0.816399432815383	0.398179628481594	0.414803955301851	0.016576162240021	0.806341102395514	0.0166528958078415	0.816399432815383	0.923408805975103	Mthfd2	83306402	83312759	5	0.786534528865817	nonsig
ENSMUSG00000005674	-0.248416822185134	-0.272636150574721	-0.0241452323444187	0.854371117283202	0.221486985926072	0.197267643766243	-0.0244076806501514	0.856577490672717	-0.0244076806501514	0.856577490672717	0.940846295936417	Tomm40l	171216011	171219520	1	0.284981476204047	nonsig
ENSMUSG00000005682	0.630056012590453	0.899932599217912	0.269688307322074	0.00634361783642468	-1.10405466310484	-0.834178089732724	0.270218531078366	0.0152016021273518	0.270218531078366	0.0152016021273518	0.106686768922041	Pan2	128320766	128321353	1	1.70357751277683	nonsig
ENSMUSG00000005683	-0.128915614977603	-0.109300038896744	0.0195926542153374	0.772081996951549	0.238312218848307	0.257927787073697	0.0195926541069211	0.785107989351768	0.0195926541069211	0.785107989351768	0.911234468321917	Cs	128361133	128362479	1	0.742942050520059	nonsig
ENSMUSG00000005686	0.299264436041898	0.163424373024519	-0.135711238249487	0.25345703924066	-0.456887819800784	-0.592727921077657	-0.135711240147348	0.318695239868622	-0.135711240147348	0.318695239868622	0.609926537472539	Ampd3	110810911	110812405	2	1.33868808567604	nonsig
ENSMUSG00000005687	0.538253909232788	0.598435747787419	0.0601633260183971	0.517404193333031	0.452744739152444	0.512926589659363	0.060275919548379	0.477849831126943	0.0601633260183971	0.517404193333031	0.76526385159881	Bcas2	103173285	103179166	24	4.08093861588165	nonsig
ENSMUSG00000005698	-0.0788300787337672	-0.00560301751572963	0.0732505031439397	0.375744160714008	-0.194653712131568	-0.121426663218256	0.0732505026627768	0.413426971441627	0.0732505026627768	0.413426971441627	0.69199310493538	Ctcf	105681620	105682922	4	3.07219662058372	nonsig
ENSMUSG00000005699	0.212868445282152	-0.0701311503272556	-0.283196186741719	0.0626814156257692	0.57733246080211	0.294332977813859	-0.283022857719359	0.0519890050876453	-0.283196186741719	0.0626814156257692	0.248290238583551	Pard6a	105703363	105703496	0	0	nonsig
ENSMUSG00000005718	0.649996802466769	0.542574039972343	-0.107155233359425	0.520742479444252	-0.000200944679620785	-0.107623767039439	-0.107074092741933	0.575404998234178	-0.107074092741933	0.575404998234178	0.800340339422972	Tfap4	4544661	4545552	2	2.24466891133558	nonsig
ENSMUSG00000005732	0.0700708000503887	0.121616577369204	0.0515333815905061	0.49967665094733	0.733503002681018	0.78504878381469	0.0515350287331186	0.479940801668126	0.0515333815905061	0.49967665094733	0.754410835902977	Ranbp1	18239784	18240086	0	0	nonsig
ENSMUSG00000005779	0.197079405634757	0.223288646052712	0.0263000430663252	0.747380475075962	0.704788659810741	0.730997872995625	0.0263000426741297	0.783119333287746	0.0263000426741297	0.783119333287746	0.910182338884525	Psmb4	94884093	94884427	2	5.98802395209581	nonsig
ENSMUSG00000005802	-0.434702552330232	-0.353812033219627	0.0809797113995665	0.430677333702439	0.0204569466545285	0.10134744002637	0.0807515986252257	0.473218837923691	0.0807515986252257	0.473218837923691	0.736821285796245	Slc30a4	122681233	122685178	0	0	nonsig
ENSMUSG00000005803	-0.271731647774533	0.11003413760133	0.381491311370145	0.027027178959781	0.353072811072169	0.734838631430363	0.381839545072947	0.010638718799614	0.381491311370145	0.027027178959781	0.151104499702296	Sqor	122807612	122809338	1	0.579374275782155	nonsig
ENSMUSG00000005804	0.286487625335843	0.479837723932142	0.193223904735898	0.0932173224946118	0.144530909699766	0.337881047349376	0.193472829423638	0.0560146912171769	0.193223904735898	0.0932173224946118	0.313718718218778	Bloc1s6	122746631	122749475	1	0.351617440225035	nonsig
ENSMUSG00000005813	0.355270758067354	0.56442415739953	0.209275030129453	0.0583709849932141	-0.167290578838016	0.0418627929062908	0.209302856480599	0.0972927672812458	0.209302856480599	0.0972927672812458	0.320515846098996	Metap1	138475529	138478780	6	1.8455859735466	nonsig
ENSMUSG00000005823	-0.636680929545453	-0.703698847068852	-0.0671848007995903	0.501823416044796	-0.059435851184738	-0.126453775307334	-0.0671848010140859	0.507256283294128	-0.0671848010140859	0.507256283294128	0.75937965993587	Gpr108	57234914	57235293	1	2.63852242744063	nonsig
ENSMUSG00000005846	0.294047058841812	0.291432836739403	-0.00256443919928373	0.973223106374062	0.306801371187141	0.30418714920012	-0.00256443919909916	0.973406930945219	-0.00256443919909916	0.973406930945219	0.988789067961685	Rsl1d1	11192970	11193479	1	1.96463654223969	nonsig
ENSMUSG00000005871	-0.251895715618653	0.249893743564533	0.502012851950435	0.00184490289044652	2.65082760810467	3.15261669688133	0.501999683366934	0.028542643839228	0.501999683366934	0.028542643839228	0.156538774326071	Apc	34318582	34322189	5	1.38619351261436	nonsig
ENSMUSG00000005873	-0.252184304102456	-0.186221010721185	0.0659787442923275	0.366268621913775	0.281808378920962	0.347771671185693	0.0659749456464775	0.365107412645689	0.0659787442923275	0.366268621913775	0.65209899470378	Reep5	34344889	34347118	9	4.03768506056528	nonsig
ENSMUSG00000005881	-0.320232786810164	-0.208332643389876	0.111798259191264	0.166641474945919	0.224666972498965	0.336567126667468	0.111969467029323	0.130177360447168	0.111798259191264	0.166641474945919	0.440060807595281	Ergic3	156018151	156018279	0	0	nonsig
ENSMUSG00000005886	-0.133050101645206	-0.366807042779912	-0.233827392733948	0.00467531330528786	-0.898225346484745	-1.13198231004778	-0.233702045317925	0.0122996631516601	-0.233702045317925	0.0122996631516601	0.0941494000764943	Ncoa2	13139105	13142760	6	1.64158686730506	nonsig
ENSMUSG00000005893	0.292971458760037	0.244724740819319	-0.0484289069007369	0.556396951038666	-0.727606994917385	-0.775853701610076	-0.048298458351931	0.536901456107545	-0.0484289069007369	0.556396951038666	0.790389081890676	Nr2c2	92167634	92173057	5	0.921998893601328	nonsig
ENSMUSG00000005897	-0.0411471219023647	0.00601273457585037	0.046982835915482	0.71988921897275	-0.303801074677338	-0.256641230126454	0.0472675801775624	0.731559681204129	0.0472675801775624	0.731559681204129	0.886453379620295	Nr2c1	94195352	94197211	1	0.537923614846692	nonsig
ENSMUSG00000005899	-0.0832476360498672	-0.0950849044353318	-0.0120156529998732	0.917572324121545	-0.411321222083409	-0.423158510301767	-0.0117544432413068	0.92247857521433	-0.0117544432413068	0.92247857521433	0.96864089259657	Smpd4	17642804	17644828	3	1.48221343873518	nonsig
ENSMUSG00000005907	0.566289323721668	0.736481351405706	0.169939286612526	0.24479516508101	-0.901178791036449	-0.730986795117329	0.170672244629397	0.307942101682755	0.170672244629397	0.307942101682755	0.601270246096992	Pex1	3620810	3624505	0	0	nonsig
ENSMUSG00000005917	-0.448067993459435	-0.307931401817293	0.13995061185869	0.462956280541249	-0.0428436943839595	0.0972928759235288	0.139950611137507	0.474470931250346	0.139950611137507	0.474470931250346	0.737311025267089	Otx1	21994764	21996239	1	0.677966101694915	nonsig
ENSMUSG00000005936	0.223268921640866	-0.042700980039874	-0.265927303719877	0.000507697867025125	0.32706122525902	0.0610913203686226	-0.265927304177299	0.000657216268302251	-0.265927304177299	0.000657216268302251	0.0123002108525933	Kctd20	28966945	28969549	2	0.768049155145929	nonsig
ENSMUSG00000005949	0.035748159860616	0.211628578440848	0.175950911685316	0.236249212378369	-0.768136496281551	-0.592256132191944	0.175973622328808	0.311621712246073	0.175973622328808	0.311621712246073	0.604068341640434	Ctns	73183596	73184917	1	0.757002271006813	nonsig
ENSMUSG00000005968	0.159550211161948	0.221137690153667	0.0617423039110652	0.728379321537518	0.0356593826414089	0.0972468114016941	0.0617423031474711	0.754660284093266	0.0617423031474711	0.754660284093266	0.898120086858426	Tuft1	94612757	94614127	0	0	nonsig
ENSMUSG00000005973	0.0867690475204788	0.212841127127709	0.126170338248098	0.153956480302996	0.309554153352243	0.43562622309073	0.126170337601631	0.177331308560556	0.126170337601631	0.177331308560556	0.455138407639663	Rcn1	105386291	105387918	2	1.22925629993854	nonsig
ENSMUSG00000005981	0.247979251015097	0.246800478616578	-0.00112093723440243	0.986233519050437	0.284806096189172	0.283627322714693	-0.00112093723515561	0.986531591033844	-0.00112093723515561	0.986531591033844	0.993421465459901	Trap1	4039971	4040122	0	0	nonsig
ENSMUSG00000005982	-0.406870358609849	0.400432542825136	0.806305426989749	0.0463063162243057	-0.414187683880429	0.393116182237754	0.807611777447754	1.22193179814582e-08	0.806305426989749	0.0463063162243057	0.210172067866381	Naa60	3901940	3904780	1	0.352112676056338	nonsig
ENSMUSG00000006005	0.141480996674259	0.0473291762806257	-0.0941487603495985	0.293285867970369	0.32476167241131	0.230609826996184	-0.0941487615932911	0.342162460004731	-0.0941487615932911	0.342162460004731	0.631084995100151	Tpr	150449788	150449935	0	0	nonsig
ENSMUSG00000006010	0.0415411654766705	0.0499473367030496	0.00843614953410421	0.931376451246255	0.197396294818025	0.205802463079958	0.00843614952165228	0.932091076201004	0.00843614952165228	0.932091076201004	0.971198408992717	Odr4	150361305	150362820	1	0.66006600660066	nonsig
ENSMUSG00000006021	-0.664437790030305	-0.740849815827593	-0.0766103204744	0.582312152081506	-0.15818208220322	-0.234594105854453	-0.0768078818196698	0.575059232954862	-0.0766103204744	0.582312152081506	0.804684346459831	Kptn	16127244	16127516	0	0	nonsig
ENSMUSG00000006024	0.0668382357841292	-0.0768797275390759	-0.143849514237341	0.0963076944754181	-0.134617619558457	-0.278335583560748	-0.143655123052075	0.0992660605663619	-0.143655123052075	0.0992660605663619	0.322982704479784	Napa	16116566	16117975	0	0	nonsig
ENSMUSG00000006050	-0.210835398852264	-0.287559811664703	-0.0766387947122502	0.428733912501514	0.636510387566001	0.559785963898376	-0.0768464883245346	0.441844593325213	-0.0768464883245346	0.441844593325213	0.712594293602472	Sra1	36666681	36667453	0	0	nonsig
ENSMUSG00000006057	0.137756691219294	-0.00173653644391958	-0.139447741142842	0.183451717534172	1.1109475211079	0.971454296980932	-0.139508909103988	0.164839016352175	-0.139447741142842	0.183451717534172	0.464636934773501	Atp5g1	96068852	96073103	4	0.940955069395436	nonsig
ENSMUSG00000006058	-0.0705147128472172	-0.140146147318269	-0.0696846535036117	0.510707688643081	0.574116102459485	0.504484676726313	-0.0697535544026481	0.487032256501727	-0.0696846535036117	0.510707688643081	0.761524724195901	Snf8	96047333	96047430	0	0	nonsig
ENSMUSG00000006095	-0.134659158632796	-0.116774890176803	0.0179609660858668	0.851474314766799	0.586067576465639	0.603951836216528	0.0179609660083838	0.856902936965814	0.0179609660083838	0.856902936965814	0.940942827286651	Tbcb	30224131	30224232	1	9.9009900990099	nonsig
ENSMUSG00000006134	0.0114129405602363	0.0417873180333278	0.0303279962206215	0.688215172439464	-0.284176726605691	-0.253802355448942	0.0303279961031258	0.704262738750428	0.0303279961031258	0.704262738750428	0.873233884792146	Crkl	17483796	17486255	0	0	nonsig
ENSMUSG00000006169	0.0933728550896299	-0.0342795159117609	-0.127686278844887	0.0694925187757692	0.114239355357779	-0.0134130212710704	-0.127724511137286	0.082033715363539	-0.127724511137286	0.082033715363539	0.292360977812217	Clint1	45909288	45910625	0	0	nonsig
ENSMUSG00000006191	0.131122385097855	0.307101276320939	0.176243933602974	0.328006563066177	0.00404330832574262	0.180022152297336	0.176369584370492	0.381941082037813	0.176369584370492	0.381941082037813	0.665108693917419	Cdkal1	29802441	29804311	1	0.53475935828877	nonsig
ENSMUSG00000006215	0.444049204128561	0.557557001496629	0.113370538715171	0.325929123483285	-0.375314968461741	-0.261807179585058	0.113707347088642	0.353272284487402	0.113707347088642	0.353272284487402	0.64106026021779	Zbtb17	141467127	141467225	1	10.2040816326531	nonsig
ENSMUSG00000006219	-0.460690141168791	-0.747102627049681	-0.286457245934015	0.0919323248391424	0.116040958554151	-0.17037157229075	-0.286894849150227	0.111155014257665	-0.286894849150227	0.111155014257665	0.345977570635571	Fblim1	141576062	141577829	0	0	nonsig
ENSMUSG00000006262	0.247010461448128	-0.200033455239229	-0.44711910331485	2.53961005154894e-07	0.045130257103723	-0.401913667056347	-0.446981734688907	8.74474465516041e-07	-0.446981734688907	8.74474465516041e-07	5.58612074712241e-05	Mob1b	88756173	88764220	29	3.60382751335902	lessloc
ENSMUSG00000006273	-0.0921147496774444	0.108441107329631	0.200569705853572	0.00172799904954036	0.112550149245247	0.313105996882138	0.20056970467937	0.00372347530706176	0.20056970467937	0.00372347530706176	0.0425606299820774	Atp6v1b2	69112570	69113711	3	2.62927256792287	nonsig
ENSMUSG00000006276	0.404381388414763	0.346171566646218	-0.0582531632723771	0.555870872477045	-0.526652266095777	-0.584862094673059	-0.058267640341328	0.576924348403356	-0.058267640341328	0.576924348403356	0.800811992578096	Eps15l1	72377418	72378975	1	0.642260757867694	nonsig
ENSMUSG00000006281	0.212913840801489	-0.563050013885171	-0.775469757758363	0.0278795428245021	-0.761973935053213	-1.53793855046362	-0.776503750530867	0.0751810484274889	-0.776503750530867	0.0751810484274889	0.27697558086802	Tep1	50824066	50844276	9	0.445324096981692	nonsig
ENSMUSG00000006288	-0.278169878480747	-0.390838524023255	-0.112638226860606	0.292825699847065	0.287382994045136	0.174714322447413	-0.112638228129622	0.33171513521677	-0.112638228129622	0.33171513521677	0.621507536241646	Ttc5	50775450	50777250	0	0	nonsig
ENSMUSG00000006289	-0.0140484749345064	-0.0566098308533366	-0.0425494927795711	0.720261017839312	0.513935743324363	0.471374395495917	-0.0426129269014306	0.709002000962341	-0.0425494927795711	0.720261017839312	0.880758023889833	Osgep	50913594	50915858	2	0.88339222614841	nonsig
ENSMUSG00000006299	0.0256752865419863	-0.0282078476091502	-0.0539444587228795	0.414176162717024	0.37507780318536	0.321194669686462	-0.0539223669771503	0.408578826640687	-0.0539444587228795	0.414176162717024	0.692784870524176	Aamp	74279840	74280233	3	7.63358778625954	nonsig
ENSMUSG00000006301	-0.57331068270219	-0.369760425267001	0.203408029564224	0.0502272190534356	-0.362148770924968	-0.158598494620115	0.203581066179191	0.0308114139088085	0.203408029564224	0.0502272190534356	0.220262115672149	Tmbim1	74288247	74289371	6	5.33807829181495	nonsig
ENSMUSG00000006304	-0.423947517940686	-0.422869779905913	0.00112097428785662	0.98711616789328	0.53596462870461	0.537042364479413	0.00112097428604845	0.987234879851637	0.00112097428604845	0.987234879851637	0.993836890680085	Arpc2	74267796	74268209	2	4.84261501210654	nonsig
ENSMUSG00000006307	0.00790734590947934	-0.114264151013781	-0.122052195301534	0.606254430109976	-1.74024741996157	-1.86241925845871	-0.122052202851072	0.670742765238442	-0.122052202851072	0.670742765238442	0.855334395416498	Kmt2b	30568858	30569160	2	6.62251655629139	nonsig
ENSMUSG00000006315	-0.190528488883858	-0.150446778745438	0.0401014727587536	0.714643336440165	0.708594110350677	0.748675817575195	0.0401014727065895	0.712284394469967	0.0401014727587536	0.714643336440165	0.87833599545672	Tmem147	30727734	30728738	4	3.98406374501992	nonsig
ENSMUSG00000006333	0.222564969445369	0.0151701214224748	-0.207328921960422	0.0187189267445106	1.47836873948907	1.27097387227172	-0.207384628246377	0.027331050163447	-0.207384628246377	0.027331050163447	0.152068516703236	Rps9	3706021	3706895	0	0	nonsig
ENSMUSG00000006335	0.237348859447466	0.0800232022726226	-0.157474320753576	0.310951230219492	0.254392245519704	0.0970665873230987	-0.157138554659067	0.313266783127201	-0.157138554659067	0.313266783127201	0.605387631834633	Tfpt	3624594	3628997	2	0.454235748353395	nonsig
ENSMUSG00000006356	-0.62506409834571	-0.521060638760316	0.103926536226417	0.355203900636702	0.36265033607031	0.466653808511349	0.103920948701961	0.313934553974332	0.103926536226417	0.355203900636702	0.642621216490322	Crip2	113145031	113145506	1	2.10526315789474	nonsig
ENSMUSG00000006360	0.00830900339167697	-0.0647996812150022	-0.0729831654063029	0.559075010088889	1.24833778883456	1.17522911021882	-0.0732505028443556	0.534588743906437	-0.0729831654063029	0.559075010088889	0.792297679981348	Crip1	113153659	113153879	0	0	nonsig
ENSMUSG00000006362	0.42269853093632	-0.00542607762520813	-0.428503728569928	0.000106871628821781	-0.795842225332839	-1.22396684123875	-0.428220888937048	0.000267767326244952	-0.428220888937048	0.000267767326244952	0.00624151414270278	Cbfa2t3	122625141	122630706	0	0	lessloc
ENSMUSG00000006369	-0.143048241414497	-0.259528079090547	-0.11641803287547	0.210050816126153	-0.310821553876478	-0.427301419094877	-0.116418034390451	0.261187431006286	-0.116418034390451	0.261187431006286	0.555578070914189	Fbln1	85285180	85286535	0	0	nonsig
ENSMUSG00000006373	0.246070577104906	0.295680485592564	0.0494963676234909	0.640329093231282	0.241553029417911	0.291162953534701	0.0496055207156979	0.610656261303437	0.0494963676234909	0.640329093231282	0.837155639635146	Pgrmc1	36604892	36606079	10	8.424599831508	nonsig
ENSMUSG00000006378	-0.308297166193757	-0.227863502830033	0.0805073590526446	0.430826707474798	0.488840580282394	0.569274228169299	0.0805073585062583	0.454605727475558	0.0805073585062583	0.454605727475558	0.723191179174839	Gcat	79037295	79038353	1	0.945179584120983	nonsig
ENSMUSG00000006390	-0.41882238029204	-0.304427175045419	0.114342557394923	0.260345802117844	-0.0170412833138338	0.0973539104120685	0.114342556825742	0.281631726729378	0.114342556825742	0.281631726729378	0.575639736306119	Elovl1	118432120	118432953	0	0	nonsig
ENSMUSG00000006392	-0.0630736876831397	0.223032865170185	0.286098957774656	0.0117355637338372	0.155522664764999	0.441629222701526	0.286179482766771	0.00918796740450209	0.286098957774656	0.0117355637338372	0.0916063764621959	Med8	118414789	118415782	3	3.02114803625378	nonsig
ENSMUSG00000006395	0.0513588245043015	-0.0785600386169699	-0.129910556949333	0.501847850400452	0.791393676029357	0.661474836391023	-0.129814157035118	0.473124536168692	-0.129910556949333	0.501847850400452	0.75620057654032	Hyi	118361627	118362744	0	0	nonsig
ENSMUSG00000006403	0.757589859654935	0.798225562932713	0.0403410610926537	0.749135334601743	-0.552639313629993	-0.512003631116928	0.0410526869826247	0.773972529451335	0.0410526869826247	0.773972529451335	0.905822545179074	Adamts4	171259179	171260637	4	2.74348422496571	nonsig
ENSMUSG00000006412	0.261167506822179	0.288107170051224	0.0270414111569055	0.769618483653998	0.715117038594731	0.742056696215884	0.0270414110739004	0.774951976333185	0.0270414110739004	0.774951976333185	0.905822545179074	Pfdn2	171358027	171359254	1	0.814995925020375	nonsig
ENSMUSG00000006418	0.370502154872319	0.484712561365427	0.114177830855527	0.165853661463505	0.321012044969369	0.435222451687064	0.114177830870485	0.165203095523855	0.114177830855527	0.165853661463505	0.438899057459663	Rnf114	167510907	167516164	4	0.760890241582652	nonsig
ENSMUSG00000006423	-0.301715823077229	-0.308266873712832	-0.00661507381878024	0.962838142999179	0.0340096084150169	0.0274585402823682	-0.00661507385727766	0.962256943817824	-0.00661507381878024	0.962838142999179	0.984825394942895	C330007P06Rik	36848543	36851099	0	0	nonsig
ENSMUSG00000006435	0.448593180214856	0.158532262585299	-0.290153366192756	0.000264557147387778	-0.205166884501228	-0.495227810194659	-0.290129469433192	0.000642953757428055	-0.290129469433192	0.000642953757428055	0.0121325124772652	Neurl1a	47257656	47259440	1	0.560538116591928	nonsig
ENSMUSG00000006442	-0.0938072526862178	-0.0768097937320437	0.0169801713361525	0.829635883475425	0.421904327741559	0.438901796616236	0.0170056701935155	0.812328170103479	0.0169801713361525	0.829635883475425	0.92946109134393	Srm	148594308	148594619	3	9.64630225080386	nonsig
ENSMUSG00000006456	0.179634698619214	-0.057834358762725	-0.23759265135587	0.00974746052858717	-0.0748102532448866	-0.31227930440823	-0.237388883348864	0.00789009768342019	-0.23759265135587	0.00974746052858717	0.0815087979412016	Rbm14	4800922	4802507	2	1.26182965299685	nonsig
ENSMUSG00000006463	1.05811374106968	1.98765900658721	0.929495629729943	2.07856093996533e-11	-0.355430056656347	0.574115201384392	0.930609378041851	3.96829227334052e-10	0.930609378041851	3.96829227334052e-10	5.72171055926084e-08	Zdhhc24	4880160	4885396	13	2.48281130634072	moreloc
ENSMUSG00000006464	0.10096448706401	0.0739978594280106	-0.0272454241911431	0.832740979773461	-0.814758112463258	-0.841724774524076	-0.0269426975620974	0.852056167713358	-0.0269426975620974	0.852056167713358	0.93919320648502	Bbs1	4886898	4890671	2	0.530082162735224	nonsig
ENSMUSG00000006471	0.125591543405818	-0.127967120096449	-0.253802956048782	0.0785407586934941	-1.01580228996383	-1.2693610113105	-0.253516561803026	0.125225664367844	-0.253516561803026	0.125225664367844	0.369964821195729	Ndor1	25244821	25247709	0	0	nonsig
ENSMUSG00000006494	0.116429108741258	-0.0701917002975365	-0.186761032152862	0.0499497851205088	0.0754149828580246	-0.1112058255009	-0.186562350139917	0.0495569662512129	-0.186761032152862	0.0499497851205088	0.219765990070312	Pdk1	71900125	71903858	1	0.267881060809001	nonsig
ENSMUSG00000006498	0.18585620124673	0.31771382686987	0.131807546064527	0.110998739114386	-0.287160319075123	-0.155302716097934	0.131959070190361	0.162971893226495	0.131959070190361	0.162971893226495	0.434566329312761	Ptbp1	79863278	79864771	1	0.669792364367046	nonsig
ENSMUSG00000006526	-0.335875737627746	-0.351450984613521	-0.0159101220989473	0.92736119571519	-0.415164203637734	-0.430739446298855	-0.0159101220799167	0.929495861877927	-0.0159101220799167	0.929495861877927	0.970237987029612	Stimate	30863213	30877210	10	0.714438808316068	nonsig
ENSMUSG00000006527	-0.175726810158026	-0.117575375631589	0.0580402958969191	0.629342300621022	-0.364060781698038	-0.305909343431555	0.0580402959930479	0.624514806928272	0.0580402958969191	0.629342300621022	0.830211977541233	Sfmbt1	30817849	30822721	6	1.23152709359606	nonsig
ENSMUSG00000006575	-0.094184740821579	-0.263233521976997	-0.169094433916086	0.0113218646818056	0.154690516074083	-0.0143582687358801	-0.16900345446948	0.0134646029564765	-0.16900345446948	0.0134646029564765	0.0989790514491749	Rundc3a	102402124	102402555	0	0	nonsig
ENSMUSG00000006576	-0.267822495206216	-0.695095667671965	-0.427423706977177	0.00462403175654926	-0.732149527719964	-1.15942280627731	-0.427549180132869	0.0166714339634353	-0.427549180132869	0.0166714339634353	0.113337119752843	Slc4a3	75558891	75562172	1	0.304785126485827	nonsig
ENSMUSG00000006585	0.74385534462271	0.507052191563716	-0.236880954572792	0.031505916266961	0.082672865072144	-0.154130309307084	-0.236613046047832	0.0535136971089262	-0.236613046047832	0.0535136971089262	0.228683363184239	Cdt1	122572655	122573128	0	0	nonsig
ENSMUSG00000006586	-0.224620644476353	-0.176195991807001	0.0481810714739126	0.78637600660168	-0.512811862911151	-0.464387247371885	0.0481810710320203	0.803047088409435	0.0481810710320203	0.803047088409435	0.918535161300593	Runx1t1	13889888	13893649	2	0.531773464504121	nonsig
ENSMUSG00000006589	-0.235131709666668	-0.239311562111429	-0.00417128474483075	0.95844168770722	0.779833651939825	0.775653797925438	-0.0041712847489123	0.957885462260042	-0.00417128474483075	0.95844168770722	0.982585267042049	Aprt	122574916	122576497	0	0	nonsig
ENSMUSG00000006641	0.29537255566143	0.0741190833369845	-0.221593225647642	0.234155593004293	-0.36519390482134	-0.586447568619475	-0.221215813564378	0.264003256897327	-0.221215813564378	0.264003256897327	0.558229025349024	Slc5a6	31036036	31036806	0	0	nonsig
ENSMUSG00000006651	-0.417838145329915	-0.436862064468369	-0.0190168221986751	0.790283432098761	-0.0871745403739732	-0.10619845768165	-0.0190168221741402	0.786781114993271	-0.0190168221986751	0.790283432098761	0.913812939175386	Aplp1	30434982	30435292	3	9.67741935483871	nonsig
ENSMUSG00000006673	-0.141420204963389	-0.175444860794385	-0.0339911119524799	0.649506860459061	-0.0765301211284806	-0.11055477972523	-0.0339911120100134	0.655593692387803	-0.0339911120100134	0.655593692387803	0.846260025229582	Qrich1	108559439	108560163	1	1.38121546961326	nonsig
ENSMUSG00000006675	-0.14023734137855	0.124876640880751	0.264786786463408	0.11956313759656	-0.769101702012302	-0.503987756520008	0.265071936439742	0.158098687475401	0.265071936439742	0.158098687475401	0.428603291079566	P4htm	108582991	108583593	1	1.66112956810631	nonsig
ENSMUSG00000006676	-0.0753120087164731	-0.245948621828222	-0.170629100700654	0.0651718422977238	-0.779887696964589	-0.950524351222135	-0.170702909397483	0.119110233276486	-0.170702909397483	0.119110233276486	0.359718606959777	Usp19	108501957	108502337	2	5.26315789473684	nonsig
ENSMUSG00000006678	0.233213743561517	0.0597420276503325	-0.173597058637778	0.309046333387638	0.342246501624533	0.168774780974547	-0.173597058855785	0.313424272791123	-0.173597058855785	0.313424272791123	0.605387631834633	Pola1	93304767	93305670	0	0	nonsig
ENSMUSG00000006699	-0.169011335668294	0.0110726645738706	0.180147590786685	0.0126175408254693	0.423166784883364	0.6032507821155	0.180147590443508	0.0136073759470133	0.180147590443508	0.0136073759470133	0.0994491277575708	Cdc42	137319696	137321102	4	2.84495021337127	nonsig
ENSMUSG00000006705	0.104404768426275	0.217179545148376	0.112622157815069	0.24376333938854	-0.192413691307048	-0.0796389146844503	0.112833456417288	0.246675567422414	0.112833456417288	0.246675567422414	0.542417538560876	Pknox1	31604965	31607684	1	0.367782272894446	nonsig
ENSMUSG00000006717	-0.0716968864939272	-0.0835369046571821	-0.0116354996026338	0.948070489259122	1.0824609121816	1.0706209126811	-0.0119202640247541	0.944508294659563	-0.0116354996026338	0.948070489259122	0.977917229278134	Acot13	24817948	24818034	0	0	nonsig
ENSMUSG00000006728	-0.0230481673143181	0.0353308637045604	0.0583409953402891	0.427040463912228	0.47742735221097	0.535806362187447	0.0583807792290949	0.485986772708212	0.0583807792290949	0.485986772708212	0.744658341725214	Cdk4	127067022	127067920	0	0	nonsig
ENSMUSG00000006732	-0.305498055039721	-0.170442346650128	0.13497971791671	0.200027666942367	-0.0181924263103162	0.116863277900976	0.13497971767518	0.205246572279132	0.13497971767518	0.205246572279132	0.490540765809442	Mettl1	127045429	127046365	0	0	nonsig
ENSMUSG00000006736	-0.463228662688504	-0.278994668206812	0.184151363366847	0.0168282760417968	0.0722295506005707	0.256463551417008	0.18426484077903	0.0112236117169264	0.184151363366847	0.0168282760417968	0.114032020975466	Tspan31	127067280	127068115	0	0	nonsig
ENSMUSG00000006740	0.0623887818439515	-0.174091983376569	-0.236419658849694	0.0363604259342727	4.2672797330196	4.03079881990918	-0.236515989504955	0.0964944579750604	-0.236515989504955	0.0964944579750604	0.319317562079438	Kif5b	6201002	6208204	4	0.555401277422938	nonsig
ENSMUSG00000006763	-0.0975549406076067	0.0328663127802656	0.130416787454506	0.339104803351548	0.164744227772342	0.295165460320547	0.130551620559316	0.367102967205446	0.130551620559316	0.367102967205446	0.652567367024269	Saal1	46686108	46689362	2	0.614628149969269	nonsig
ENSMUSG00000006782	-0.443752769727702	-0.486731579492843	-0.0430848630854803	0.72504894841101	0.410557583711173	0.367578783346326	-0.0430007269591172	0.710227337229836	-0.0430848630854803	0.72504894841101	0.883222195826713	Cnp	100580797	100581728	0	0	nonsig
ENSMUSG00000006800	0.131569029098287	0.216802629460667	0.0853967628851668	0.55758012995327	-0.466648882238962	-0.381415348256865	0.0855059685852431	0.626577637356553	0.0855059685852431	0.626577637356553	0.828708005178714	Sulf2	166073089	166074787	1	0.588928150765607	nonsig
ENSMUSG00000006818	0.415770959827209	0.429922870453934	0.0142059574092561	0.860056199075338	0.431082615910571	0.445234522774177	0.0141518000535415	0.864057433396087	0.0141518000535415	0.864057433396087	0.94368216673361	Sod2	13015172	13018119	14	4.75059382422803	nonsig
ENSMUSG00000006850	-0.132247658845828	0.00410854231635976	0.136175202236716	0.507202466916858	-0.0701501081181959	0.0662060643924002	0.136175201336966	0.507628641707196	0.136175201336966	0.507628641707196	0.759486492847722	Tmco6	36742164	36742391	0	0	nonsig
ENSMUSG00000006906	0.0140779242795612	0.237347294342937	0.223188930411031	0.0204643299728694	0.0454063146607504	0.268675678543514	0.223238567990629	0.0249861158911667	0.223238567990629	0.0249861158911667	0.145351508754781	Stambp	83543217	83543979	2	2.6246719160105	nonsig
ENSMUSG00000006920	0.0996076960510455	0.363281962366813	0.263518036402796	0.00819477312333306	-0.69478295050228	-0.431108675995822	0.263744427422745	0.00655440951932572	0.263518036402796	0.00819477312333306	0.0728079622656695	Ezh1	101191115	101192938	4	2.19418540866703	nonsig
ENSMUSG00000006930	0.88716135220638	0.577257567948868	-0.310020089856344	0.00109481261634199	-0.24851536838242	-0.558419157209108	-0.309789076989358	0.00197146793732683	-0.309789076989358	0.00197146793732683	0.0274091726949522	Hap1	100347327	100348704	3	2.17864923747277	nonsig
ENSMUSG00000006931	-0.188555291492814	-0.248199319769586	-0.0595293384181397	0.597023615293931	0.218228690333303	0.158584642547566	-0.0597753278939828	0.616727439340851	-0.0597753278939828	0.616727439340851	0.823686600475258	P3h4	100408456	100409121	1	1.50375939849624	nonsig
ENSMUSG00000006941	0.105884380277875	0.109144772061288	0.00320553718057148	0.972325299473248	0.594226455614974	0.597486849520648	0.00324619332836304	0.971004321269081	0.00320553718057148	0.972325299473248	0.98841069187078	Eif1b	120494958	120495330	1	2.68817204301075	nonsig
ENSMUSG00000007021	-0.233670647962701	-0.173161401844104	0.0604725977586302	0.511399497256436	-0.137576880002513	-0.0770676325044597	0.060472597803467	0.506339787482013	0.0604725977586302	0.511399497256436	0.762078122812522	Syngr3	24685092	24686230	3	2.63620386643234	nonsig
ENSMUSG00000007029	0.160419229904569	-0.0430226240132276	-0.203349143705351	0.0719015870588182	-0.579097410448888	-0.782539334080896	-0.203550238679552	0.134752917382073	-0.203550238679552	0.134752917382073	0.389199019016158	Vars	35016256	35016322	3	45.4545454545455	nonsig
ENSMUSG00000007030	0.189216271956607	0.0785871384781479	-0.110749472099043	0.426874368851283	-0.60932828034986	-0.71995744034993	-0.110438379017904	0.469664853043633	-0.110438379017904	0.469664853043633	0.735847153332721	Vwa7	35025309	35026741	3	2.09497206703911	nonsig
ENSMUSG00000007038	-0.29823058962903	-0.257115607185465	0.0410165058293002	0.674697379505263	-0.0530124857515795	-0.0118975189540658	0.0410165055429488	0.696536079704477	0.0410165055429488	0.696536079704477	0.86888377857586	Neu1	34934832	34935921	5	4.59136822773186	nonsig
ENSMUSG00000007039	-0.364267527401385	-0.467745479822683	-0.103449628089394	0.15493639258945	0.523700881372469	0.420222933053491	-0.103449627807126	0.134433095407998	-0.103449628089394	0.15493639258945	0.422986947002897	Ddah2	35061811	35062095	2	7.04225352112676	nonsig
ENSMUSG00000007041	0.552857298141821	0.622419837724347	0.0695172598482383	0.335896975918836	0.455481998879223	0.525044528808181	0.0696277202700645	0.374374131101393	0.0696277202700645	0.374374131101393	0.660109118390704	Clic1	35058492	35058749	2	7.78210116731517	nonsig
ENSMUSG00000007050	0.511516785692283	0.323598548555981	-0.187947960058633	0.0960108344907064	0.440706244878888	0.252788015925344	-0.187947959414585	0.0853344402437413	-0.187947960058633	0.0960108344907064	0.31854776450806	Lsm2	34985268	34985889	3	4.83091787439614	nonsig
ENSMUSG00000007080	1.09037547418674	1.42599448835789	0.335865735947581	0.0499548799926051	0.131025277256781	0.466644276927112	0.336673053878553	0.0682270263327273	0.336673053878553	0.0682270263327273	0.261234968428003	Pole	110337246	110337474	0	0	nonsig
ENSMUSG00000007216	0.211994366471278	0.113141706298114	-0.0990274330262031	0.545385237252918	-0.0877570677482605	-0.186609670276586	-0.098677511142413	0.570780814754648	-0.098677511142413	0.570780814754648	0.797595705552007	Zfp775	48620811	48623227	2	0.827814569536424	nonsig
ENSMUSG00000007338	0.330744722290881	0.423368175372664	0.092631250629567	0.362964940236389	0.48200953468478	0.574632982247129	0.0926312504065596	0.375687696266369	0.0926312504065596	0.375687696266369	0.660309167143881	Mrpl49	6053630	6054835	3	2.4896265560166	nonsig
ENSMUSG00000007411	0.131611673107903	0.0695629790899355	-0.0618264344342314	0.62696150209923	-0.0458441299846414	-0.107892868833594	-0.0621126688999123	0.665417084046212	-0.0621126688999123	0.665417084046212	0.852102373091584	Mark3	111655616	111656221	2	3.30578512396694	nonsig
ENSMUSG00000007415	0.00134309747756529	-0.0286002924838683	-0.0298842298484681	0.765496173458775	0.581708447380603	0.551765060842767	-0.0298431520973159	0.759465654067039	-0.0298842298484681	0.765496173458775	0.902521806142605	Gatad1	3639961	3641389	0	0	nonsig
ENSMUSG00000007458	-0.268610648476041	-0.085131874333486	0.183538319691238	0.0262756448427244	0.168761050240725	0.352239824589282	0.183538319712438	0.024510516559406	0.183538319691238	0.0262756448427244	0.148875272084832	M6pr	122316451	122317680	0	0	nonsig
ENSMUSG00000007476	-0.363939550995596	-0.432407470580373	-0.0684731354518013	0.45402225559643	-0.753973759456742	-0.822441695418157	-0.0684731359939221	0.492313606858474	-0.0684731359939221	0.492313606858474	0.750587050273122	Lrrc8a	30262124	30263790	3	1.80072028811525	nonsig
ENSMUSG00000007564	-0.0104569608644004	-0.0725313577292027	-0.0621002703527835	0.341798011400348	0.271019914959101	0.208945509729466	-0.0621443766599255	0.370987959294276	-0.0621443766599255	0.370987959294276	0.656161935351383	Ppp2r1a	20955915	20958784	3	1.04566050888811	nonsig
ENSMUSG00000007570	-0.189791388833226	-0.0438611835265966	0.146231773149215	0.320848210450482	-0.119356845537024	0.0265732948630561	0.145752304000843	0.389551217335879	0.145752304000843	0.389551217335879	0.670589035517667	Fance	28326112	28326449	0	0	nonsig
ENSMUSG00000007589	-0.213858846522633	-0.185125042297224	0.0286698640397847	0.862979329120039	-0.0254262202356795	0.00330756428365148	0.0286698638840912	0.868914375344431	0.0286698638840912	0.868914375344431	0.946874626468511	Tinf2	55677866	55679337	0	0	nonsig
ENSMUSG00000007603	0.227105008748026	0.0690242979204421	-0.158203136417304	0.0780109171404554	-0.284774592063089	-0.442855310054165	-0.157987307287676	0.0949753033214344	-0.157987307287676	0.0949753033214344	0.31678312505725	Dus3l	56769809	56770092	0	0	nonsig
ENSMUSG00000007610	-0.42698232219871	-0.58695997049909	-0.160094713072729	0.203955812603141	-0.0167939162610677	-0.176771567802543	-0.160094713260732	0.203445822430295	-0.160094713072729	0.203955812603141	0.488551023600318	Gtpbp3	71490751	71493400	2	0.755001887504719	nonsig
ENSMUSG00000007613	-0.0909790507874294	-0.00765620392859971	0.0832511949506554	0.283207019641098	-0.455133191781728	-0.371810359350255	0.0832511943129024	0.333049816219496	0.0832511943129024	0.333049816219496	0.622725415913927	Tgfbr1	47410778	47414931	3	0.722369371538647	nonsig
ENSMUSG00000007617	-0.109686340257395	-0.267718373044118	-0.158239773377327	0.159926344853943	-0.142182585895503	-0.300214600986777	-0.158003945405656	0.132748478671889	-0.158239773377327	0.159926344853943	0.431149544646392	Homer1	93356114	93360462	2	0.459981600735971	nonsig
ENSMUSG00000007656	-0.0726000239192106	0.208873667780217	0.281333839570496	0.00634101103330049	0.475994906878576	0.757468624093843	0.281443390906595	0.00121905540276297	0.281333839570496	0.00634101103330049	0.0611268618520552	Arpp19	75056806	75060313	6	1.71086398631309	nonsig
ENSMUSG00000007659	0.478857120202659	0.373178643373333	-0.105715631099942	0.23885723398445	-0.0914958940599329	-0.197174377098129	-0.105715631411659	0.264438101770129	-0.105715631411659	0.264438101770129	0.558479548266565	Bcl2l1	152780668	152782144	12	8.13008130081301	nonsig
ENSMUSG00000007670	-0.162251728868885	-0.222795725654358	-0.0604737272682547	0.467885368087778	-0.610278903096963	-0.670822928094154	-0.0604737281852272	0.52868175616796	-0.0604737281852272	0.52868175616796	0.771512222196773	Khsrp	57021058	57022692	4	2.44798041615667	nonsig
ENSMUSG00000007721	-0.0937142101399623	-0.0164751170919552	0.0772810223636222	0.422874538256287	0.605808025806914	0.683047123493622	0.0771622431392376	0.400870997267512	0.0772810223636222	0.422874538256287	0.698454187811499	Ccdc124	70868227	70868440	0	0	nonsig
ENSMUSG00000007739	0.110466235320463	0.198115128068466	0.0876976593620751	0.163843957772466	0.383460012734494	0.471108897066949	0.0876976587889191	0.194495215480677	0.0876976587889191	0.194495215480677	0.477276977837704	Cct4	23003152	23003780	3	4.77707006369427	nonsig
ENSMUSG00000007777	0.372139147300559	0.319309867351601	-0.0527826199410498	0.683012040208924	0.85166304748504	0.798833783837439	-0.0527965820047877	0.662543504804492	-0.0527826199410498	0.683012040208924	0.862136133295232	0610009B22Rik	51685386	51685646	1	3.84615384615385	nonsig
ENSMUSG00000007783	-0.110068791623828	-0.0585467424371676	0.0513398367051263	0.637822033656408	-0.712953111073361	-0.661431070708877	0.05148711155881	0.654333996115777	0.05148711155881	0.654333996115777	0.845282608830992	Cpt1c	44959372	44959498	1	7.93650793650794	nonsig
ENSMUSG00000007812	0.261483799349339	0.365953880245989	0.104565864027629	0.197526640394837	0.0939102023494025	0.198380269071023	0.104565863249342	0.242397107090629	0.104565863249342	0.242397107090629	0.537387169225423	Zfp655	145243010	145247301	0	0	nonsig
ENSMUSG00000007815	-0.0884192233698723	-0.00784266760015268	0.0805514197758503	0.28072464584385	0.347980692256318	0.428557242317221	0.0805076675146686	0.296373379696158	0.0805076675146686	0.296373379696158	0.590966314733414	Rhoa	108336822	108337934	0	0	nonsig
ENSMUSG00000007817	0.0120103341591567	-0.19831426326297	-0.210443946069193	0.0360550436597708	-1.08252587942975	-1.29285052279828	-0.210442385604634	0.0728544443186106	-0.210442385604634	0.0728544443186106	0.271435919714927	Zmiz1	25663048	25666743	5	1.3531799729364	nonsig
ENSMUSG00000007827	0.212163216704213	0.317404856851437	0.105180265399869	0.388111081295275	-0.164643057996245	-0.0594014516190837	0.105244422930365	0.448227344476647	0.105244422930365	0.448227344476647	0.717850704851594	Ankrd26	118501308	118503022	2	1.16686114352392	nonsig
ENSMUSG00000007833	-0.312569077122919	-0.313700459114835	-0.0010405566084577	0.993923730447183	-0.104392893350003	-0.105524299239473	-0.0013006957725219	0.99114609916983	-0.0010405566084577	0.993923730447183	0.996985908507594	Aldh16a1	45140905	45141940	1	0.966183574879227	nonsig
ENSMUSG00000007836	-0.0495501192418444	-0.12947342132396	-0.0799723464137501	0.303874610809365	0.105727730793237	0.025804423248963	-0.0799723466737748	0.31934755366833	-0.0799723466737748	0.31934755366833	0.610103134426359	Hnrnpa0	58125879	58127395	5	3.29815303430079	nonsig
ENSMUSG00000007850	0.0720688225641865	0.405768356087654	0.333770537256993	5.37924834048679e-07	-0.192184890774868	0.141514641639289	0.33376639489281	8.0073089379551e-07	0.33376639489281	8.0073089379551e-07	5.14762860578222e-05	Hnrnph1	50385777	50386528	5	6.6577896138482	moreloc
ENSMUSG00000007880	-0.143045739938744	-0.396106634561013	-0.253167725079434	0.00862701394198591	-1.32499871312349	-1.57805961283424	-0.253167725706906	0.0115586409425662	-0.253167725706906	0.0115586409425662	0.0909995031461156	Arid1a	133679008	133680330	2	1.51285930408472	nonsig
ENSMUSG00000007888	-2.72121822501882	-3.07528790952788	-0.355087070189474	0.0172970328716368	-0.328305130965395	-0.682374790689617	-0.355183762061154	0.00817594790594261	-0.355087070189474	0.0172970328716368	0.116076431365313	Crlf1	70503835	70504081	1	4.0650406504065	nonsig
ENSMUSG00000007891	-0.507418784656605	-0.34111597541271	0.166357994141116	0.0214038299373187	0.0572149886998875	0.223517786542108	0.166357992930137	0.0307167854381379	0.166357992930137	0.0307167854381379	0.164699979784919	Ctsd	142375911	142376570	2	3.03490136570561	nonsig
ENSMUSG00000007892	0.217107594626049	-0.0551514596381149	-0.272253691859195	0.00401062406153153	1.79038821113212	1.51812913077618	-0.272322075366306	0.00714275419509658	-0.272322075366306	0.00714275419509658	0.0659284330162828	Rplp1	61913284	61913323	0	0	nonsig
ENSMUSG00000007908	-0.120096751216226	-0.482189423245397	-0.362133594136955	0.014926463103991	0.0870111846061194	-0.275081525809026	-0.362325760589037	0.0241637572939608	-0.362325760589037	0.0241637572939608	0.142706145329401	Hmgcll1	76133866	76136350	0	0	nonsig
ENSMUSG00000007944	0.487027087945248	0.434725553530676	-0.052233135255654	0.7476946196076	0.817567030318213	0.765265509301451	-0.0520420285391221	0.738898730065654	-0.052233135255654	0.7476946196076	0.894367652405927	Ttc9b	27656027	27657346	0	0	nonsig
ENSMUSG00000007946	0.171968531573571	0.0478352437303384	-0.124150011725885	0.136152443508799	0.25072096825585	0.12658765393641	-0.124119010674671	0.192323410653827	-0.124119010674671	0.192323410653827	0.475075875226398	Phox2a	101822146	101822726	0	0	nonsig
ENSMUSG00000007950	0.206924795018561	0.0879982719548816	-0.118883666310504	0.208188828556552	0.49316762183915	0.374241112915715	-0.118985342087462	0.169528640024033	-0.118883666310504	0.208188828556552	0.495694703142553	Abhd8	71456705	71457182	2	4.19287211740042	nonsig
ENSMUSG00000007987	0.0921257053383301	-0.0137271572952908	-0.105809427871762	0.403184812070434	0.486228880350764	0.380376013063157	-0.105809428053751	0.405119483572583	-0.105809428053751	0.405119483572583	0.684555380640461	Ift22	136912974	136915404	1	0.411522633744856	nonsig
ENSMUSG00000007989	0.212836747681749	0.225440548769476	0.0125082170492102	0.877259644184307	-0.741522398316451	-0.728918603017071	0.0126894955166472	0.884164028618377	0.0126894955166472	0.884164028618377	0.952869301429951	Fzd3	65192449	65202718	26	2.53189210244425	nonsig
ENSMUSG00000008035	0.279334994327811	0.382974709085464	0.103611137460548	0.171642614008825	0.113347934957076	0.216987638590391	0.10359165314622	0.210715301445499	0.10359165314622	0.210715301445499	0.49807435047798	Mid1ip1	10718779	10719690	2	2.1953896816685	nonsig
ENSMUSG00000008036	0.840775359525741	1.04724128297149	0.206545865021024	0.0285532431917464	0.573938718002172	0.780404645843698	0.20654586543251	0.0244373462483801	0.206545865021024	0.0285532431917464	0.156538774326071	Ap2s1	16749014	16749294	8	28.5714285714286	nonsig
ENSMUSG00000008140	-0.28758683702253	-0.206390010547235	0.0812099277115279	0.319016300515857	0.0217771773527801	0.10297401520443	0.0812099282610608	0.274727877734796	0.0812099277115279	0.319016300515857	0.609926537472539	Emc10	44489937	44490871	1	1.07066381156317	nonsig
ENSMUSG00000008153	0.170069570209512	0.0978356542156821	-0.0721964499920191	0.505342946986754	-0.47011685219988	-0.542350802178912	-0.0721575324026742	0.560071060097157	-0.0721575324026742	0.560071060097157	0.793152407683543	Clstn3	124430759	124431591	18	21.6346153846154	nonsig
ENSMUSG00000008167	0.304714920779856	0.0374521615458908	-0.267337013014986	0.0125213397697941	-0.141975916864381	-0.409238690226673	-0.267231281483285	0.0201345403946682	-0.267231281483285	0.0201345403946682	0.127403931582567	Fbxw9	85066665	85067121	1	2.19298245614035	nonsig
ENSMUSG00000008200	0.0843501052373943	0.217606452296566	0.133214683780755	0.144619443048873	-1.0395392565899	-0.906282920765781	0.133341855174525	0.180897761083685	0.133341855174525	0.180897761083685	0.46001539496539	Fnbp4	90779652	90781021	0	0	nonsig
ENSMUSG00000008206	-0.673815921907158	-0.911893349276424	-0.238054832327553	0.00360042472185962	-0.16637526820313	-0.404452695514439	-0.238054832320047	0.00328320912255326	-0.238054832327553	0.00360042472185962	0.0417073856566348	Cers4	4523781	4531680	15	1.89897455374098	nonsig
ENSMUSG00000008226	0.0843910237294317	0.501251556878822	0.416842854505364	0.017434623140648	0.179872181760364	0.596732650020997	0.417224571638051	0.0117399010066854	0.416842854505364	0.017434623140648	0.116612095002359	Scrn3	73335882	73337818	1	0.516528925619835	nonsig
ENSMUSG00000008301	0.0109850425774691	0.12984970030002	0.118981506929491	0.175876471876408	0.414652606535622	0.533517262797643	0.118789601182737	0.17559742267416	0.118981506929491	0.175876471876408	0.453087913571984	Phax	56587147	56587712	1	1.76991150442478	nonsig
ENSMUSG00000008305	-0.341271570561054	-0.490765831226012	-0.149737367188442	0.336768133320272	-0.0407619086652778	-0.190256177518025	-0.149737367554473	0.341242343478982	-0.149737367554473	0.341242343478982	0.630196497805923	Tle1	72117142	72118283	0	0	nonsig
ENSMUSG00000008318	-0.671273637361186	-0.117044285297705	0.553647474036291	0.00112114118016094	-0.492646923234626	0.0615824408519355	0.554179672106387	0.000547785441597584	0.553647474036291	0.00112114118016094	0.0186089972505936	Relt	100846530	100850270	0	0	nonsig
ENSMUSG00000008333	0.0059775970066112	0.0761948664665529	0.070327202051899	0.455611004120381	0.679778317625368	0.749995576127337	0.0701873838015969	0.476100247174225	0.0701873838015969	0.476100247174225	0.73881915663122	Snrpb2	143071556	143072853	0	0	nonsig
ENSMUSG00000008348	0.225958082057367	-0.0887998415925401	-0.314817684416486	0.000729543465379746	-0.565925091016422	-0.880683072253498	-0.314707458353912	0.00489466893109204	-0.314707458353912	0.00489466893109204	0.051087790611698	Ubc	125385965	125386056	1	10.989010989011	nonsig
ENSMUSG00000008373	0.0120542298963221	0.119574876650601	0.107541216260375	0.317599681333905	0.396300948202694	0.503821571924492	0.107541215186954	0.361465184656674	0.107541215186954	0.361465184656674	0.647701450008512	Prpf31	3630861	3637057	0	0	nonsig
ENSMUSG00000008384	-0.626473688001585	-0.459868419454763	0.166577123753512	0.309147756514871	0.499542378640184	0.666147665753686	0.16626340391385	0.268706285971915	0.166577123753512	0.309147756514871	0.601895892458448	Sertad1	27489967	27490316	0	0	nonsig
ENSMUSG00000008393	-0.179285987203072	-0.256740825127153	-0.0775466394702116	0.397642575352309	0.505006036974361	0.42755120971812	-0.0775466390295857	0.359731123530572	-0.0775466394702116	0.397642575352309	0.677848296558968	Carhsp1	8658580	8660940	0	0	nonsig
ENSMUSG00000008398	-0.209945991324285	-0.20964260942295	0.000360096686048861	0.995277169143269	-0.0345897144710602	-0.0342863410880536	0.000360096684345002	0.996715423223743	0.000360096684345002	0.996715423223743	0.998663866968193	Elk3	93247414	93250009	0	0	nonsig
ENSMUSG00000008429	0.0160858178795996	0.153565380949209	0.137545146833056	0.236235520131188	-0.179682942229347	-0.0422033896404569	0.137435217061668	0.259008072701536	0.137435217061668	0.259008072701536	0.553370472527156	Herpud2	25108132	25108843	0	0	nonsig
ENSMUSG00000008435	-0.288565352875563	-0.0119598734888337	0.276788685437132	0.0210602358299802	-0.158316499258353	0.118288956530615	0.276469431244444	0.0332190881826888	0.276469431244444	0.0332190881826888	0.172558032438434	Rdh13	4425667	4427557	1	0.529100529100529	nonsig
ENSMUSG00000008450	0.226627705666371	0.532709858330945	0.306047706429232	0.00157765311044032	0.314590033373308	0.620672191622395	0.306047707170371	0.00100749491042136	0.306047706429232	0.00157765311044032	0.0233670454591243	Nutf2	105878919	105879330	0	0	nonsig
ENSMUSG00000008475	-0.155287933433342	-0.174619078368961	-0.019271967821516	0.790060958842475	0.482303201643709	0.462972055019851	-0.0192719678416081	0.789790196018889	-0.019271967821516	0.790060958842475	0.913812939175386	Arpc5	152774323	152775597	0	0	nonsig
ENSMUSG00000008489	-0.37526167880369	-0.423785503754186	-0.048472833279922	0.682974928481842	0.0977800999856402	0.0492562486419538	-0.0487377126359874	0.701253197364069	-0.0487377126359874	0.701253197364069	0.871722532248615	Elavl2	91250763	91253239	3	1.21163166397415	nonsig
ENSMUSG00000008496	0.375473286142758	0.444021012737909	0.0689391429959936	0.716107126515554	-1.09442344995971	-1.025875877629	0.0689391408977875	0.785964914585689	0.0689391408977875	0.785964914585689	0.911495332978669	Pou2f2	25087344	25092962	8	1.42399430402278	nonsig
ENSMUSG00000008575	-0.490693367726992	-0.563135571079715	-0.072470760345785	0.404763078374227	-0.797707428499802	-0.870149645587575	-0.0724707608773845	0.43502336279771	-0.0724707608773845	0.43502336279771	0.707300284740583	Nfib	82290173	82296793	7	1.05740181268882	nonsig
ENSMUSG00000008604	-0.0227621913354541	-0.183409258554058	-0.160763153552414	0.0375046515461664	-0.295031829574394	-0.455678900925341	-0.160587071614368	0.0443164837704929	-0.160587071614368	0.0443164837704929	0.20517718839247	Ubqln4	88568234	88569725	4	2.68276324614353	nonsig
ENSMUSG00000008668	0.251156892729833	0.0735930627012437	-0.177493680246241	0.0134903366057656	1.30769525804596	1.13013143391317	-0.177493679582897	0.00786311587267268	-0.177493680246241	0.0134903366057656	0.0990239762632671	Rps18	33951999	33952260	0	0	nonsig
ENSMUSG00000008682	-0.102702946329413	-0.138265479184657	-0.0356134744848402	0.694684074067628	0.941647335363814	0.906084821890543	-0.0354952560679768	0.663169165584759	-0.0356134744848402	0.694684074067628	0.867859290807314	Rpl10	74273068	74273135	1	14.9253731343284	nonsig
ENSMUSG00000008683	0.0502914831211701	-0.145220823618532	-0.195550845288482	0.0223745983610485	1.56068218151592	1.36516983851714	-0.19557976759064	0.0433447296337123	-0.19557976759064	0.0433447296337123	0.20245709382026	Rps15a	118104372	118109099	1	0.211550666384599	nonsig
ENSMUSG00000008730	0.349081612664363	0.150801373728786	-0.198370147369331	0.0168784374210513	-0.544447662635516	-0.742727904591395	-0.198190301693707	0.0210514426693967	-0.198190301693707	0.0210514426693967	0.130993964773256	Hipk1	103739815	103743947	32	7.74443368828654	nonsig
ENSMUSG00000008763	-0.282555292109541	-0.0224782163142693	0.260007727738137	0.00551028385586527	-0.612436681395466	-0.352359615728376	0.260007726459833	0.00871576956797507	0.260007726459833	0.00871576956797507	0.0756390904983425	Man1a2	100562208	100567609	6	1.11090538789113	nonsig
ENSMUSG00000008822	0.207766042392319	0.0391806602760644	-0.168472613841981	0.322532866897983	0.86779526770605	0.699209892468537	-0.168454075118722	0.304508531349977	-0.168472613841981	0.322532866897983	0.612731331303529	Acyp1	85272398	85272611	0	0	nonsig
ENSMUSG00000008859	-0.177931339200974	-0.182039229419893	-0.00414986313381693	0.964436188837208	0.626267859289839	0.622159965041335	-0.00414986314308585	0.963861602693027	-0.00414986313381693	0.964436188837208	0.985728520257904	Rala	17880571	17882378	2	1.10680686220255	nonsig
ENSMUSG00000008892	-0.132024788921871	-0.0761729097949029	0.0559103031887944	0.407015121551608	0.593279205745792	0.649131080857462	0.0559103030345916	0.416844854551145	0.0559103030345916	0.416844854551145	0.695056046204677	Vdac3	22577075	22577510	2	4.59770114942529	nonsig
ENSMUSG00000008958	0.075276305875041	0.115764723070456	0.0404057112315924	0.671060845209987	0.0355477188802437	0.0760361370936198	0.0406097805004962	0.668432408601703	0.0404057112315924	0.671060845209987	0.855611054914653	Vps72	95122779	95123051	0	0	nonsig
ENSMUSG00000008976	1.61210222125812	1.36423693218153	-0.247823517616932	0.00100564566365174	-0.197556989735078	-0.445422277391575	-0.247823517426479	0.00144174169409623	-0.247823517426479	0.00144174169409623	0.0218819532609222	Gabpa	84860604	84863779	0	0	nonsig
ENSMUSG00000008999	-0.931251639803963	-0.831865385719519	0.0992355578429367	0.402123011207829	-0.297393446113092	-0.198007209758562	0.0992355571389887	0.422379655752399	0.0992355571389887	0.422379655752399	0.698178490912047	Bmp7	172868012	172870136	5	2.35404896421846	nonsig
ENSMUSG00000009013	-0.138839651862617	-0.0465368736192	0.0923536109393727	0.288522139039931	0.818427201949819	0.910729958423803	0.0923536098769181	0.33569017038326	0.0923536098769181	0.33569017038326	0.625455168146317	Dynll1	115297110	115298695	4	2.52365930599369	nonsig
ENSMUSG00000009030	-0.237185320079068	-0.0975233550410751	0.139733899706952	0.160263600041258	0.22840752705199	0.368069491263954	0.139733899653007	0.156833950585298	0.139733899706952	0.160263600041258	0.431663404190624	Pdcl	37350074	37351830	0	0	nonsig
ENSMUSG00000009035	-0.115129891047233	-0.200461449760309	-0.085414061015804	0.313516091457201	-0.446983187248647	-0.532314760772087	-0.0854140616867805	0.354129357668887	-0.0854140616867805	0.354129357668887	0.642269111761379	Tmem184b	79360684	79362643	0	0	nonsig
ENSMUSG00000009073	0.08645458261115	-0.297225581984456	-0.38371097601705	1.17976498255564e-06	-0.156247754091217	-0.539927902636624	-0.383707970749192	7.43572572245524e-08	-0.38371097601705	1.17976498255564e-06	7.16091711825127e-05	Nf2	4765845	4768222	0	0	lessloc
ENSMUSG00000009076	-0.23632475440336	-0.116213390491378	0.120028579914774	0.366736051483067	0.565073476143407	0.685184857253481	0.119968908797834	0.322129401926642	0.120028579914774	0.366736051483067	0.652567367024269	Zmat5	4737462	4737669	1	4.83091787439614	nonsig
ENSMUSG00000009079	-0.0503212566993792	-0.135184685128264	-0.0849256093537512	0.248369735953297	-0.449104784959087	-0.533968217260232	-0.0847941814025357	0.263414270401967	-0.0847941814025357	0.263414270401967	0.557712349150831	Ewsr1	5090459	5091361	2	2.21729490022173	nonsig
ENSMUSG00000009090	-0.0325449525919376	-0.0760166379010354	-0.0435563552962207	0.590724124899225	-0.377582320180063	-0.42105401256589	-0.0433919918781736	0.607598353376331	-0.0433919918781736	0.607598353376331	0.819096192904427	Ap1b1	5041793	5042791	1	1.00200400801603	nonsig
ENSMUSG00000009097	0.25471417360001	-0.0153832745329163	-0.270347625972152	0.079856395393889	-0.136032802848618	-0.406130278201092	-0.270146188804822	0.104064200704069	-0.270146188804822	0.104064200704069	0.333329094797262	Tbx1	18581713	18581992	0	0	nonsig
ENSMUSG00000009112	0.290316354517026	0.046314580837288	-0.243985833241153	0.00379684259369341	0.179973991090534	-0.0640277865885511	-0.244078220076891	0.00480199981891883	-0.244078220076891	0.00480199981891883	0.0506324401744015	Bcl2l13	120887392	120892842	2	0.36697247706422	nonsig
ENSMUSG00000009207	-0.246251046963006	-0.189088740423631	0.0571119175472008	0.587936959771295	-0.455746620542626	-0.398584315855731	0.0571119175003285	0.592065104618418	0.0571119175003285	0.592065104618418	0.810376064675032	Lnpk	74520291	74522288	6	3.00450676014021	nonsig
ENSMUSG00000009216	0.624931060759636	0.513894281800357	-0.111342237592538	0.526150216758922	0.120845522840094	0.00980884195514237	-0.11059995308568	0.543317619953294	-0.11059995308568	0.543317619953294	0.780709672293366	Fam163b	27110380	27112479	0	0	nonsig
ENSMUSG00000009291	-0.377856013505569	-0.311448309227893	0.0663296595962111	0.396386897426056	-0.25741938106692	-0.19101167188078	0.0663296597915876	0.377101980172152	0.0663296595962111	0.396386897426056	0.677073470374821	Pttg1ip	77597066	77598732	2	1.20048019207683	nonsig
ENSMUSG00000009292	2.31111151197993	1.56025816610895	-0.750772168406419	2.02498709405359e-13	0.718808401415676	-0.0320449464224092	-0.750477054060631	3.59533095716337e-12	-0.750477054060631	3.59533095716337e-12	6.71993987974998e-10	Trpm2	77907722	77910175	2	0.815328169588259	lessloc
ENSMUSG00000009293	0.239633789866548	0.517934244028846	0.278204117673204	0.00125171691425305	0.10732810654918	0.385628565805291	0.278391967258482	0.000818557424576472	0.278204117673204	0.00125171691425305	0.0199514800826665	Ube2g2	77644560	77645993	2	1.39567341242149	nonsig
ENSMUSG00000009394	-0.0702520807435498	-0.26526994793789	-0.195043002133982	0.00346478908509485	-0.0392801857015537	-0.234298058828741	-0.195090194902945	0.00531599122938331	-0.195090194902945	0.00531599122938331	0.0539781684891004	Syn2	115274325	115276559	19	8.50492390331244	nonsig
ENSMUSG00000009406	0.252740381711188	1.21465880431686	0.96195177933458	1.06513336730942e-17	0.162872352148717	1.12479076745671	0.962277278188965	2.21746240781119e-16	0.962277278188965	2.21746240781119e-16	6.58260237707009e-14	Elk1	20933395	20935449	35	17.0399221032132	moreloc
ENSMUSG00000009418	0.0403780675604848	-0.217101461329816	-0.257484654018418	0.0365159139241288	-1.30002518443815	-1.55750484819123	-0.257465534241433	0.0903979610459553	-0.257465534241433	0.0903979610459553	0.30823024678535	Nav1	135434580	135441683	2	0.281571167112488	nonsig
ENSMUSG00000009470	0.176431670355606	0.181403615876493	0.00497591062217695	0.944741675381509	-0.3653891746404	-0.360417236548638	0.00497591059914448	0.949293638275524	0.00497591059914448	0.949293638275524	0.97867422789733	Tnpo1	98839019	98846455	17	2.28617536309844	nonsig
ENSMUSG00000009535	0.272308036344223	0.387212892000388	0.114992777822085	0.122812737676741	0.172611615867124	0.287516463845786	0.114910115826153	0.148252552958789	0.114910115826153	0.148252552958789	0.413504006779326	Rnmt	68321356	68324852	5	1.43020594965675	nonsig
ENSMUSG00000009549	0.145201549696203	0.212023855702819	0.0668389224472816	0.440791563345969	0.824054684120275	0.890876986569526	0.0668389223199152	0.44416776465774	0.0668389223199152	0.44416776465774	0.714419959950688	Srp14	118475850	118476217	1	2.72479564032698	nonsig
ENSMUSG00000009555	0.0113874974866427	0.0127180543835113	0.00140107149697755	0.984959410141574	-0.148559843975347	-0.147229303906858	0.00140107148519641	0.988639271370683	0.00140107148519641	0.988639271370683	0.994650734244847	Cdk9	32707849	32710548	3	1.11152278621712	nonsig
ENSMUSG00000009563	-0.175913366809523	-0.14500072612141	0.0307847563716881	0.798660806641196	0.127601919097894	0.158514565062563	0.0307896734816606	0.791509124547098	0.0307847563716881	0.798660806641196	0.916738715049425	Tor2a	32759595	32762244	2	0.755001887504719	nonsig
ENSMUSG00000009566	0.0464390126375883	-0.182966699162561	-0.229358835077442	0.0378466600776	-0.172873675803663	-0.402279406292847	-0.229570077279434	0.0539528432768412	-0.229570077279434	0.0539528432768412	0.229770203569579	Fpgs	32682609	32683058	1	2.2271714922049	nonsig
ENSMUSG00000009569	0.171276481403239	0.0585145974222667	-0.112834292019948	0.330200836494405	-0.944257455462205	-1.05701935843805	-0.112862181381933	0.369515826985689	-0.112862181381933	0.369515826985689	0.654531983462014	Mrtfb	13412696	13417529	4	0.827643285743844	nonsig
ENSMUSG00000009575	-0.033137658922915	-0.0570342876353858	-0.0238736678088542	0.753313844545885	-0.245216040780585	-0.269112686595656	-0.0238736680602876	0.774709032682218	-0.0238736680602876	0.774709032682218	0.905822545179074	Cbx5	103191544	103199640	20	2.4703557312253	nonsig
ENSMUSG00000009585	-0.105084681512746	-0.228206308469826	-0.123369746675823	0.30368078188444	0.195554230164315	0.0724326039472319	-0.123140649424336	0.298849473567103	-0.123369746675823	0.30368078188444	0.597653144387797	Apobec3	79907000	79908436	0	0	nonsig
ENSMUSG00000009614	0.359767253517139	0.283770650984451	-0.0759854609486688	0.410240409938763	-0.0439858330739801	-0.119982439419207	-0.075985461103092	0.424062992502596	-0.075985461103092	0.424062992502596	0.699586103845815	Sardh	27188393	27189518	0	0	nonsig
ENSMUSG00000009621	-0.376727432391721	-0.46546580192309	-0.0888119299308101	0.387246239374845	-0.777871911244057	-0.866610316006794	-0.0888119312979239	0.444013950471286	-0.0888119312979239	0.444013950471286	0.714286388604828	Vav2	27262104	27267296	3	0.577812018489985	nonsig
ENSMUSG00000009630	0.274371778945959	0.184500828867694	-0.0898482031100303	0.191600825969616	0.469230087596991	0.379359138051037	-0.0898482030779288	0.18780360249059	-0.0898482031100303	0.191600825969616	0.474089617399838	Ppp2cb	33619195	33619441	1	4.0650406504065	nonsig
ENSMUSG00000009640	-0.167856664347197	0.103959621339309	0.271882929576213	0.0357370493687362	0.133368008482888	0.405184268564829	0.271882927309983	0.0519987898366197	0.271882927309983	0.0519987898366197	0.224763933970451	Dmap1	117674681	117674734	0	0	nonsig
ENSMUSG00000009647	0.346512125820143	0.15089917077099	-0.195789209811303	0.0354312757560031	-0.019367310216147	-0.214980261117606	-0.195589628151158	0.0330771263549263	-0.195789209811303	0.0354312757560031	0.179973762559305	Mcu	59532846	59600678	87	1.28258049298266	nonsig
ENSMUSG00000009681	-0.0756816153190223	-0.474635363367268	-0.399031071217552	5.73245466724945e-06	-0.560627214281946	-0.95958099498311	-0.398930108830074	7.74826041312089e-05	-0.398930108830074	7.74826041312089e-05	0.00244384976092591	Bcr	75182330	75184921	2	0.771902740254728	lessloc
ENSMUSG00000009687	-0.256782183792165	-0.0693448699961126	0.187482126004922	0.0512390305117582	0.49019072753169	0.677628051236763	0.187434083033692	0.0355551655224882	0.187482126004922	0.0512390305117582	0.222721085322219	Fxyd5	31032730	31035140	8	3.3195020746888	nonsig
ENSMUSG00000009731	-0.437830736088057	-0.833123118376383	-0.396268151526054	0.0178332730713969	-0.721050418659078	-1.11634278157498	-0.39588858231036	0.0147084082656262	-0.396268151526054	0.0178332730713969	0.118467118630423	Kcnd1	7836504	7838280	1	0.563063063063063	nonsig
ENSMUSG00000009733	0.066442566030962	-0.301433106348499	-0.368164280854554	0.00168902210878899	-0.342416664345658	-0.710292339143629	-0.367887465927243	0.00207249521851604	-0.367887465927243	0.00207249521851604	0.0283054049262279	Tfcp2	100502747	100504405	4	2.41254523522316	nonsig
ENSMUSG00000009739	0.0203015204220877	-1.20229373443322	-1.22311046908606	7.42583604024721e-25	0.414422622431471	-0.808172622754079	-1.22274817006713	1.68321913658139e-26	-1.22311046908606	7.42583604024721e-25	4.40876253848324e-22	Pou6f1	100575318	100587907	5	0.39717213440305	lessloc
ENSMUSG00000009741	-0.0279186022150084	0.127414352636505	0.155393301519818	0.024861359843075	-0.639423723933631	-0.484090780191549	0.155362501771351	0.0427072148065955	0.155362501771351	0.0427072148065955	0.200882884231197	Ubp1	113975384	113977199	3	1.65289256198347	nonsig
ENSMUSG00000009828	0.476328927028046	0.547448265994129	0.0710588803045282	0.568224267405154	-0.363566829733671	-0.292447504349835	0.071498021004158	0.595634734651367	0.071498021004158	0.595634734651367	0.811482966627639	Cilk1	78167755	78172107	0	0	nonsig
ENSMUSG00000009863	0.170173931879214	0.27022821872999	0.100063627295676	0.190720487903697	0.588217464113947	0.688271738927489	0.100143211107628	0.225432810122512	0.100143211107628	0.225432810122512	0.518581758317042	Sdhb	140979103	140979193	3	33.3333333333333	nonsig
ENSMUSG00000009894	-0.190915478843863	-0.0480918755371365	0.142811816024647	0.0894348727421405	0.411783261251626	0.554606849797661	0.142811814939628	0.115736678874151	0.142811814939628	0.115736678874151	0.354516024241823	Snap47	59407134	59407663	1	1.89035916824197	nonsig
ENSMUSG00000009905	0.526429308486266	0.415851720360597	-0.11090409651724	0.43972452456382	-0.258178399761255	-0.368755974361715	-0.110321922269584	0.434867950607457	-0.11090409651724	0.43972452456382	0.711644758125648	Kdsr	106720459	106724901	2	0.45024763619991	nonsig
ENSMUSG00000009907	0.191201755929293	0.463171743235623	0.27186964929952	0.0015879412179088	-0.120834722825246	0.151135257880621	0.272076866153296	0.00266737895902477	0.272076866153296	0.00266737895902477	0.03352659506032	Vps4b	106769430	106772446	1	0.331564986737401	nonsig
ENSMUSG00000009927	0.250251859615562	0.0372320733837958	-0.21293990577317	0.00210651621956236	1.5740496049127	1.36102981356801	-0.212939906448143	0.00241734332033531	-0.212939906448143	0.00241734332033531	0.0313602135374605	Rps25	44410049	44410427	0	0	nonsig
ENSMUSG00000009995	-0.0494315969017861	0.285708479786764	0.334925496680225	0.00105064872130202	-1.046774290217	-0.711634214919731	0.335179035857885	0.00147121731535532	0.335179035857885	0.00147121731535532	0.022295790336158	Taz	74289155	74290148	2	2.01409869083585	nonsig
ENSMUSG00000010025	0.246516690162815	0.349673189845652	0.103161398422652	0.258726883273448	0.0410482452726867	0.144204745065111	0.103161398428592	0.260104739346877	0.103161398428592	0.260104739346877	0.554747122212006	Aldh3a2	61244853	61247960	4	1.28741551335694	nonsig
ENSMUSG00000010045	-0.216951086943251	-0.210670231076917	0.00631382117943735	0.957193563209504	-0.210819388402604	-0.204538566933457	0.00631382110719603	0.965079573802865	0.00631382110719603	0.965079573802865	0.98592030678287	Tmem115	107538067	107538673	1	1.65016501650165	nonsig
ENSMUSG00000010047	-0.883087288678328	-0.494391368091029	0.388422005328066	0.00503245099820065	-0.123266476578236	0.265429464916282	0.38856932932722	0.00213969667594569	0.388422005328066	0.00503245099820065	0.0520949004357325	Hyal2	107571152	107572772	2	1.23456790123457	nonsig
ENSMUSG00000010054	0.0856562232178813	0.0056215078061232	-0.0803688874163297	0.594130300143955	0.580506098035939	0.500471408363886	-0.0800889108225556	0.563482577104293	-0.0803688874163297	0.594130300143955	0.810674208375415	Tusc2	107564913	107566112	3	2.50208507089241	nonsig
ENSMUSG00000010057	-0.0332397004932085	0.0274177971836421	0.0606070791619178	0.679702677086859	0.0207763948539495	0.0814338827213322	0.0606070789676709	0.687148262519781	0.0606070789676709	0.687148262519781	0.864063755899378	Nprl2	107544221	107544634	1	2.42130750605327	nonsig
ENSMUSG00000010066	-0.371194471351657	-0.49622173718548	-0.126238458180333	0.505967646541147	-0.912780622375159	-1.03780789898415	-0.125613434194908	0.50657879883622	-0.125613434194908	0.50657879883622	0.758861230390283	Cacna2d2	107527465	107529343	2	1.06496272630458	nonsig
ENSMUSG00000010067	-1.31364914290148	-1.13677867942847	0.176904338957126	0.152639251892086	0.0279255282809447	0.204795983728238	0.176533279526092	0.148229994559484	0.176904338957126	0.152639251892086	0.420007625230869	Rassf1	107557458	107562263	3	0.624349635796046	nonsig
ENSMUSG00000010095	0.110369499423893	0.0952044859260143	-0.0152489110044827	0.862809730703591	-0.0546580749868589	-0.0698230998752648	-0.0152489111001727	0.86868801755694	-0.0152489111001727	0.86868801755694	0.946832414816651	Slc3a2	8706882	8707722	0	0	nonsig
ENSMUSG00000010097	-0.0207033559861034	0.32489828281928	0.345690993110858	0.000126980794570006	-0.470836399531632	-0.125234793559079	0.345727270818154	0.00123057188892991	0.345727270818154	0.00123057188892991	0.0197773281448561	Nxf1	8765276	8772456	2	0.278551532033426	nonsig
ENSMUSG00000010154	0.299532663293942	0.210291042058466	-0.0892195391806728	0.357620772212305	0.00877894976242568	-0.0804626839395256	-0.089289352649641	0.390230151434712	-0.089289352649641	0.390230151434712	0.671040578323998	Spire2	123369395	123369515	2	16.6666666666667	nonsig
ENSMUSG00000010205	-0.00608193434386046	-0.192979621135691	-0.186985770904202	0.0340475654952939	-0.25562892769639	-0.442526634826207	-0.18699845380498	0.0569120327765222	-0.18699845380498	0.0569120327765222	0.236676203878632	Raver1	21074158	21075349	0	0	nonsig
ENSMUSG00000010277	-0.00523341159290338	0.0194632719822141	0.0246966028479686	0.792441849662878	-0.809564125109167	-0.784867472070499	0.0246966025089801	0.821334032024051	0.0246966025089801	0.821334032024051	0.925715037979894	2610507B11Rik	78289984	78290623	1	1.56494522691706	nonsig
ENSMUSG00000010290	0.135953862595196	0.320162829483052	0.184147230631709	0.0578469572754111	0.336166507616209	0.52037548306584	0.184153008222548	0.0444080340065968	0.184147230631709	0.0578469572754111	0.238403160384126	AI597479	43113243	43115947	1	0.369822485207101	nonsig
ENSMUSG00000010307	0.740116404208064	0.632207354218988	-0.108179443879031	0.484184087300165	-0.327545013461568	-0.435454067854055	-0.107352752339644	0.509084766080003	-0.107352752339644	0.509084766080003	0.760425121214366	Tmem86a	47053853	47054777	0	0	nonsig
ENSMUSG00000010358	0.0497913852007975	-0.0189053533742895	-0.0686366329956869	0.551077783526297	0.402023085121466	0.33332634666812	-0.0686366329923023	0.547410650273282	-0.0686366329956869	0.551077783526297	0.787362630202728	Ifi35	101457461	101458464	0	0	nonsig
ENSMUSG00000010376	-0.0331336256341182	-0.0725087350780696	-0.0391929837136404	0.706109957541647	1.01395341080813	0.974578306654056	-0.0393638758977634	0.690187283909493	-0.0391929837136404	0.706109957541647	0.874664678628846	Nedd8	55662264	55662619	3	8.45070422535211	nonsig
ENSMUSG00000010392	0.0572939796387161	0.120736670421046	0.0633540260096185	0.494241803444069	-0.131573965738095	-0.0681312566648602	0.0633835055662468	0.441986047772525	0.0633540260096185	0.494241803444069	0.751035923215348	Gosr1	76726602	76730108	1	0.285225328009127	nonsig
ENSMUSG00000010406	0.108834649687809	-0.215481628190586	-0.324485717292661	0.0177773344043426	1.2070013195061	0.882685084030129	-0.324498513496538	0.00464816502762826	-0.324485717292661	0.0177773344043426	0.118277281570883	Mrpl52	54429680	54429749	1	14.4927536231884	nonsig
ENSMUSG00000010461	-0.186035943341873	-0.0981008347945995	0.0877816337467998	0.592623959556691	-0.381091386444602	-0.293156300911505	0.0877816331990076	0.613100445150681	0.0877816331990076	0.613100445150681	0.822219345323654	Eya4	23102963	23106207	0	0	nonsig
ENSMUSG00000010476	0.00598805420454341	-0.00437363509306596	-0.0104377202728296	0.880669774660145	-0.410848510373811	-0.421210202441528	-0.0102966700190963	0.883951506350583	-0.0102966700190963	0.883951506350583	0.952869301429951	Ebf3	137193673	137196370	1	0.370782350760104	nonsig
ENSMUSG00000010505	0.486539744270478	0.276494583517769	-0.210070726371295	0.0347193857616701	-0.455020243488914	-0.665065398508653	-0.21007072577214	0.0340215672498246	-0.210070726371295	0.0347193857616701	0.177719420602543	Myt1	181826045	181827797	2	1.14155251141552	nonsig
ENSMUSG00000010517	0.10349541821915	0.204402372390862	0.101019917279866	0.338282927261091	0.211782802172799	0.312689742345632	0.101019916665254	0.36738408548484	0.101019916665254	0.36738408548484	0.652567367024269	Faf1	109961883	109963960	1	0.481463649494463	nonsig
ENSMUSG00000010554	0.653402924879831	0.715093601305647	0.0614912037458109	0.60131265581859	-0.0653248183726744	-0.00363410957480816	0.0618569069546315	0.539362960203372	0.0614912037458109	0.60131265581859	0.815064299426618	Mettl16	74817759	74828525	5	0.464425041798254	nonsig
ENSMUSG00000010609	0.051464941553019	0.195174404048157	0.143510355924088	0.247371814242968	-0.406276625990968	-0.262567172105352	0.143784753858992	0.267806157464135	0.143784753858992	0.267806157464135	0.562064368327202	Psen2	180227004	180227572	1	1.76056338028169	nonsig
ENSMUSG00000010663	-0.690544066315765	-0.671435632655197	0.0191073902562202	0.798995681844278	-0.387581538333283	-0.368473119893662	0.0191073900765952	0.816005688925088	0.0191073900765952	0.816005688925088	0.923314988876993	Fads1	10194923	10196870	4	2.05444273240883	nonsig
ENSMUSG00000010721	-0.462881961961132	-0.331482517755743	0.131270265128205	0.371656521942301	-0.2294253502157	-0.0980259287053081	0.131270264233933	0.396137279531198	0.131270264233933	0.396137279531198	0.676974866628577	Lmbr1	29229802	29233062	2	0.613496932515337	nonsig
ENSMUSG00000010751	-0.363941534110132	-0.10123908973227	0.263008336339964	0.084910425392616	-0.447900388660491	-0.185198009195931	0.262690030806671	0.137280366763368	0.262690030806671	0.137280366763368	0.393628051631441	Tnfrsf22	143634808	143638350	1	0.282326369282891	nonsig
ENSMUSG00000010755	-0.0140197347849403	0.0440988677743457	0.0580399550850835	0.493461675859926	-0.231474882597511	-0.173356275677181	0.0582057836812717	0.482403496898591	0.0580399550850835	0.493461675859926	0.751035923215348	Cars	143557230	143557871	1	1.5600624024961	nonsig
ENSMUSG00000010796	0.142907415055945	0.194237607350044	0.0512883836457171	0.597911090867126	0.393356593768186	0.444686770539185	0.0513354615765365	0.624265406016413	0.0513354615765365	0.624265406016413	0.826836534338816	Asz1	18050964	18051250	0	0	nonsig
ENSMUSG00000010825	-0.143563139937765	-1.09153383400318	-0.948792237007621	1.19257207803879e-10	-0.938970658022159	-1.8869413755366	-0.948397406087579	9.69640441121557e-10	-0.948397406087579	9.69640441121557e-10	1.25468986823588e-07	Grid2ip	143391469	143392152	1	1.46412884333821	lessloc
ENSMUSG00000010830	-0.450384273140278	-0.182096729789593	0.268189717078452	0.023759746183392	0.0748292281099543	0.343116768608751	0.268189716791808	0.0232177411653886	0.268189717078452	0.023759746183392	0.141110242728178	Kdelr3	79527113	79527739	1	1.59744408945687	nonsig
ENSMUSG00000010911	-0.0637702709271094	-0.274730377288993	-0.210901160327567	0.200174306131885	0.810051099359694	0.599091002832026	-0.211262291876056	0.177033317092836	-0.210901160327567	0.200174306131885	0.483724423838612	Apip	103092565	103092644	2	25.3164556962025	nonsig
ENSMUSG00000010914	-0.135965160159782	0.0213630275445355	0.157547171079694	0.16515294956426	0.236305067238326	0.393633235321904	0.157459184316004	0.195987198036676	0.157459184316004	0.195987198036676	0.478470102825188	Pdhx	103039619	103041020	1	0.713775874375446	nonsig
ENSMUSG00000010936	-0.356683375709125	-0.341946026938697	0.0147008426093014	0.86239708065436	-0.149708270023689	-0.134970938953938	0.0147008424659115	0.876803029137956	0.0147008424659115	0.876803029137956	0.950351769284199	Vac14	110682507	110720394	5	0.131971388602951	nonsig
ENSMUSG00000011096	-0.0116884554835932	-0.10844354118612	-0.0967441837892078	0.263053156141302	0.284251710065005	0.18749660942686	-0.0967441845510005	0.29931543578992	-0.0967441845510005	0.29931543578992	0.593579732913355	Akt1s1	44854736	44855421	3	4.37956204379562	nonsig
ENSMUSG00000011114	0.160526353440817	0.244938683421493	0.08439749748178	0.250484156101709	0.369269597646681	0.453681937609456	0.0844715092948113	0.203583584578731	0.08439749748178	0.250484156101709	0.546269789873498	Tbrg1	37649182	37653002	0	0	nonsig
ENSMUSG00000011158	-0.0224687056346543	0.495345073248327	0.517608848179393	0.000117179898365593	-0.244435553301741	0.273378225710255	0.517920660759969	0.000123444462266763	0.517920660759969	0.000123444462266763	0.00358024413120242	Brf1	112960085	112960320	1	4.25531914893617	moreloc
ENSMUSG00000011254	-0.0649162032576179	0.0696528509994792	0.134718106241259	0.205908158113781	0.436164383820907	0.570733426814948	0.134484625338991	0.224245403159228	0.134484625338991	0.224245403159228	0.517091353458096	Thg1l	45946843	45948166	3	2.26757369614512	nonsig
ENSMUSG00000011256	-1.15429977851159	-1.14892136548599	0.00505018616206243	0.963608070446557	-0.87571268827967	-0.870334299367283	0.00505018611865404	0.968709795145722	0.00505018611865404	0.968709795145722	0.987283748373478	Adam19	46143846	46147343	3	0.857878181298256	nonsig
ENSMUSG00000011306	0.05949401663321	0.0384446899795499	-0.0212231402438878	0.820848203958219	-0.487002186885281	-0.508051520978055	-0.0210210151760823	0.829821897284587	-0.0210210151760823	0.829821897284587	0.929467106813601	Sugp1	70071833	70072347	3	5.83657587548638	nonsig
ENSMUSG00000011427	0.449377992433566	0.364659923481566	-0.0848382307192519	0.560941278622316	-0.186889672445852	-0.27160777161094	-0.0844256977183147	0.597820869830704	-0.0844256977183147	0.597820869830704	0.81296227960136	Zfp790	29830232	29831005	2	2.58732212160414	nonsig
ENSMUSG00000011589	0.281822556351151	0.217425998431412	-0.0645145723612591	0.468055123087028	-0.0397018416681639	-0.104098399112139	-0.0643281140432215	0.471604110476218	-0.0643281140432215	0.471604110476218	0.736429875854973	Fsd1	55996753	55996881	0	0	nonsig
ENSMUSG00000011751	0.492040110875917	0.102509213125285	-0.390241061103256	0.0911018820115611	-0.548751384279585	-0.938282126127508	-0.389417142118569	0.0373969129153826	-0.390241061103256	0.0911018820115611	0.309593028667571	Sptbn4	27356383	27357291	5	5.50660792951542	nonsig
ENSMUSG00000011752	-0.137447959959966	-0.255623192816244	-0.118125845700789	0.0947264518568958	0.443663370944856	0.325488134465425	-0.118125845982698	0.0996421655611201	-0.118125845982698	0.0996421655611201	0.323767595729489	Pgam1	41917776	41918664	0	0	nonsig
ENSMUSG00000011831	0.00199675049007671	0.0249970520519483	0.0229721010097805	0.791983470950996	-0.130890431841371	-0.107890142471071	0.0229721008561514	0.806945627443024	0.0229721008561514	0.806945627443024	0.920301825354303	Evi5	107744795	107748145	2	0.597014925373134	nonsig
ENSMUSG00000011832	-0.192269442743346	-0.271595142147402	-0.0795564225514567	0.450575751541274	-0.374258169093332	-0.453583865283805	-0.0793284670741359	0.447629273563202	-0.0795564225514567	0.450575751541274	0.719680496962506	Evi5l	4203092	4208046	1	0.20185708518369	nonsig
ENSMUSG00000011837	-0.158403125679631	-0.366375550406185	-0.20806962445882	0.0570003325584558	0.308193482320485	0.100221050050916	-0.208069625110602	0.0614458663943986	-0.208069625110602	0.0614458663943986	0.24656507742535	Snapc2	4255807	4256220	0	0	nonsig
ENSMUSG00000011877	-0.0697686943668465	-0.287340880204115	-0.217585149159637	0.00886066432989596	-0.282321322186802	-0.499893523184216	-0.217516034871008	0.0163255662241035	-0.217516034871008	0.0163255662241035	0.112014914955728	Git1	77506609	77507786	0	0	nonsig
ENSMUSG00000011884	0.109268267851612	0.253942085884653	0.144558865262602	0.417974662303266	0.221931169504708	0.366604974461653	0.144784007042624	0.429185160411397	0.144784007042624	0.429185160411397	0.703551376324871	Gltp	114669398	114670406	1	0.992063492063492	nonsig
ENSMUSG00000011958	0.0659036560989613	0.189611788913686	0.123706803620349	0.182083074588422	-0.257505511676509	-0.133797381895717	0.123824566422863	0.193227423378844	0.123824566422863	0.193227423378844	0.475630589979872	Bnip2	70007116	70008317	1	0.832639467110741	nonsig
ENSMUSG00000011960	0.20210000920617	0.412116290645622	0.209866686450924	0.0212014153151442	-1.02574895600373	-0.815732678437745	0.210067707776423	0.0282010228183132	0.210067707776423	0.0282010228183132	0.155282554994673	Ccnt1	98538689	98543210	19	4.2026100420261	nonsig
ENSMUSG00000012017	-0.847871132663871	-1.05187197738307	-0.204151676663224	0.0885790187380575	-0.716625120708475	-0.920626023192078	-0.204151680868893	0.136666972862947	-0.204151680868893	0.136666972862947	0.39265008741979	Scarf2	17807585	17808287	1	1.42450142450142	nonsig
ENSMUSG00000012076	0.338356487770272	-0.405064943475647	-0.744192919853628	2.92039841457246e-08	0.172310137212401	-0.571111270072699	-0.743493512174143	4.74441984469573e-10	-0.744192919853628	2.92039841457246e-08	2.7292204813222e-06	Brms1l	55868280	55869736	0	0	lessloc
ENSMUSG00000012114	-0.123904915076115	-0.144687192345098	-0.0208161390697774	0.822995155783072	-0.288845694389566	-0.309627981571833	-0.0208161391718946	0.831716434672564	-0.0208161391718946	0.831716434672564	0.930037001456923	Med15	17651221	17652126	1	1.10497237569061	nonsig
ENSMUSG00000012117	-0.157053700251979	-0.316563840363767	-0.159716048023913	0.0757035208195018	0.222914980994725	0.0634048606636962	-0.159603528266851	0.0438217462480509	-0.159716048023913	0.0757035208195018	0.277845685684084	Dhdds	133969028	133971016	0	0	nonsig
ENSMUSG00000012126	0.218603677437508	-0.150414185752036	-0.368994980390314	0.0380160334268136	-0.505171275478369	-0.874189217481189	-0.369213571070935	0.0727817622021046	-0.369213571070935	0.0727817622021046	0.27126526067424	Ubxn11	134126758	134127593	0	0	nonsig
ENSMUSG00000012296	0.0929645240079165	-0.0794752355564982	-0.172370700960912	0.128451285354567	-0.577936291319955	-0.750376088514014	-0.172463001685639	0.18354643653174	-0.172463001685639	0.18354643653174	0.46470408665962	Tjap1	46257851	46258412	1	1.7825311942959	nonsig
ENSMUSG00000012405	0.164510227000635	0.00738567294640734	-0.157129580462118	0.0347563308797936	1.26845321112135	1.11132865378231	-0.157129580793589	0.0349906467022397	-0.157129580793589	0.0349906467022397	0.17872499856564	Rpl15	18267823	18269010	1	0.8424599831508	nonsig
ENSMUSG00000012422	0.111923836718826	0.0248703066808694	-0.087001867921542	0.316692664817326	0.315289179353274	0.228235635655407	-0.0870018685513268	0.351430215254589	-0.0870018685513268	0.351430215254589	0.639211598948381	Tmem167	90104446	90112257	1	0.128024580719498	nonsig
ENSMUSG00000012429	0.622502349810221	0.745585343270829	0.123220187332361	0.540665785489073	0.60115430515279	0.724237318754994	0.123704860894156	0.516977991405839	0.123220187332361	0.540665785489073	0.77924504096405	Mplkip	17697043	17699105	1	0.484966052376334	nonsig
ENSMUSG00000012483	0.453994160205937	0.380907826827318	-0.072982555156752	0.551146040065617	0.936026490984358	0.862940160867741	-0.0729825550676904	0.540745968513111	-0.072982555156752	0.551146040065617	0.787362630202728	Rpa3	8255936	8256164	0	0	nonsig
ENSMUSG00000012519	-0.864040807870046	-0.797239049261726	0.0668570133596214	0.576199151904383	0.386278038412159	0.453079799764431	0.0666506368474415	0.559496724084968	0.0668570133596214	0.576199151904383	0.800652309478671	Mlkl	111311797	111312024	1	4.40528634361234	nonsig
ENSMUSG00000012520	0.0236683705776294	0.115187871662043	0.0914392893454091	0.189661622640648	-0.171203796313395	-0.0796842898415351	0.0915884565430265	0.169952601868153	0.0914392893454091	0.189661622640648	0.471328281048876	Phox2b	67094399	67096106	0	0	nonsig
ENSMUSG00000012609	0.204015857679512	-0.00258938236186685	-0.206679148169188	0.224411448241508	-0.16147583999466	-0.368081119951577	-0.206719338635524	0.26530512681731	-0.206719338635524	0.26530512681731	0.559500698926492	Ttll5	85918934	86053759	70	0.519191544594845	nonsig
ENSMUSG00000012640	-0.0575326350309908	-0.00770653220915299	0.0499814506426297	0.652592410738995	0.041668940200338	0.0914950189482883	0.0498217124517066	0.683726618424151	0.0498217124517066	0.683726618424151	0.862283238754836	Zfp715	43296523	43301720	0	0	nonsig
ENSMUSG00000012848	0.219155301807328	0.0241803447301278	-0.194925432298064	0.00515751924287432	1.60816190607502	1.41318696318333	-0.195037000716329	0.00130444855089249	-0.194925432298064	0.00515751924287432	0.0529521167158483	Rps5	12926641	12926686	0	0	nonsig
ENSMUSG00000013089	-0.131482810003058	-0.129620790987469	0.00182260288500879	0.976335202669664	-0.302997885746639	-0.301135871591065	0.00182260287869007	0.978113789801922	0.00182260287869007	0.978113789801922	0.990636533447236	Etv5	22381309	22383469	1	0.462962962962963	nonsig
ENSMUSG00000013150	0.0328583492829824	-0.260349360188599	-0.293111252094681	0.0208213133675802	0.597217684949469	0.304009965145892	-0.293111253141417	0.0234301736599034	-0.293111253141417	0.0234301736599034	0.139870046485936	Gfod2	105713854	105716751	2	0.690369347600966	nonsig
ENSMUSG00000013155	0.385751958902823	0.287236976022402	-0.0988492458408065	0.48414655185021	0.386802464692753	0.288287499088589	-0.0985056468092329	0.462940202551664	-0.0988492458408065	0.48414655185021	0.743644977602217	Enkd1	105703651	105704595	0	0	nonsig
ENSMUSG00000013160	-0.242679938625861	-0.359826193605864	-0.117135404424899	0.085794569421448	0.364828877704502	0.247682622544133	-0.117135404438824	0.0825360547059921	-0.117135404424899	0.085794569421448	0.300147171289662	Atp6v0d1	105524465	105524902	12	27.4599542334096	nonsig
ENSMUSG00000013236	-0.0900457892362202	-0.512778157017659	-0.422805976949725	9.35937845518763e-05	-1.13137342852248	-1.55410584847912	-0.422826748771888	0.000696518010117722	-0.422826748771888	0.000696518010117722	0.0127432235796136	Ptprs	56412426	56413324	3	3.34075723830735	nonsig
ENSMUSG00000013275	-0.047354741408643	-0.0487574126360676	-0.00144070513900485	0.993872730430894	-0.412562933178888	-0.413965568668614	-0.00144070512470851	0.993011831885646	-0.00144070513900485	0.993872730430894	0.996985908507594	Slc41a1	131846736	131848865	2	0.939408172851104	nonsig
ENSMUSG00000013367	0.533308251738215	0.0235597394660038	-0.51001746057921	0.000727211228746544	-0.38039004292779	-0.890138589728125	-0.509882198722636	0.00243876788263597	-0.509882198722636	0.00243876788263597	0.0314361229111684	Iglon5	43472904	43474462	15	9.62772785622593	nonsig
ENSMUSG00000013419	-0.131506052047103	-0.548374176483065	-0.416947803707271	0.00372403373767526	-0.304844602506033	-0.72171276666509	-0.417066605988138	0.00811825100477899	-0.417066605988138	0.00811825100477899	0.0722552975231344	Zfp651	121767770	121771742	1	0.251762336354481	nonsig
ENSMUSG00000013465	-0.198145491505412	-0.195799242998992	0.00240305580378819	0.978470665725668	-0.0862428680252708	-0.0838966258829244	0.00240305579615052	0.97976146503632	0.00240305579615052	0.97976146503632	0.990636533447236	Nelfb	25199712	25200319	0	0	nonsig
ENSMUSG00000013495	-0.92609617450446	-0.728097860970188	0.197895501685304	0.260836651031337	-0.258812723424423	-0.0608144372102817	0.19751566244938	0.275452863081333	0.19751566244938	0.275452863081333	0.567847811055628	Tmem175	108646506	108648782	0	0	nonsig
ENSMUSG00000013523	0.0732170453240756	-0.662617200330583	-0.735527075803749	1.07506809466186e-06	1.41126002419009	0.675425730451851	-0.736074620391091	5.18971191895348e-06	-0.736074620391091	5.18971191895348e-06	0.000259305754445532	Bcas1	170346991	170348073	2	1.84842883548983	lessloc
ENSMUSG00000013539	0.643954793884302	0.575939503605137	-0.0684235833315585	0.650120309077258	-0.354403862835167	-0.422419145874635	-0.0678099187470469	0.6580665332759	-0.0678099187470469	0.6580665332759	0.84861180957784	Tango2	18300825	18303850	1	0.330578512396694	nonsig
ENSMUSG00000013593	0.0366062643614071	0.112276487883402	0.0757094534120196	0.26146194993751	0.296225033362756	0.371895257942201	0.0757094534662722	0.253703686032149	0.0757094534120196	0.26146194993751	0.555672422817944	Ndufs2	171234853	171235049	0	0	nonsig
ENSMUSG00000013622	-1.00550133274087	-1.03003893593728	-0.0240822725654759	0.908246636411345	0.221238876111639	0.196701123788091	-0.024779889401952	0.907529529636995	-0.0240822725654759	0.908246636411345	0.964215812031272	Atraid	31052202	31054618	11	4.55298013245033	nonsig
ENSMUSG00000013629	0.00170238047974231	-0.204399338291212	-0.205988465004288	0.0872138561826999	-0.920088337406396	-1.12619011898333	-0.206239206136792	0.145827836843787	-0.206239206136792	0.145827836843787	0.40861753394346	Cad	31078196	31078479	0	0	nonsig
ENSMUSG00000013646	0.151567180844375	0.193604879551634	0.0420026597965052	0.619004833346973	-0.039038436591018	0.00299926064847441	0.0420026597630367	0.623559936633914	0.0420026597630367	0.623559936633914	0.826472808988325	Sh3bp5l	58346398	58347728	5	3.7593984962406	nonsig
ENSMUSG00000013662	0.265525033757092	0.461256939551707	0.195659278734174	0.0470789063748447	0.0613761021955513	0.257107959317081	0.19575086781361	0.101058516237151	0.19575086781361	0.101058516237151	0.326813074136996	Atad1	32672563	32674243	47	27.9761904761905	nonsig
ENSMUSG00000013663	0.108541935116375	-0.0676290064825931	-0.176233534624227	0.0113400207746929	0.0325977079919049	-0.143573231875027	-0.176233534430566	0.0104081017605429	-0.176233534624227	0.0113400207746929	0.0895577697018586	Pten	32820029	32826160	9	1.46794976349698	nonsig
ENSMUSG00000013698	-0.0955333730889403	-0.0520158806943285	0.0435113639569086	0.597518020748226	0.25859746897684	0.302114956693163	0.0435113638464898	0.606342930676624	0.0435113638464898	0.606342930676624	0.817938946714671	Pea15a	172196728	172198625	7	3.690036900369	nonsig
ENSMUSG00000013701	-0.208775157349446	-0.0263675795129859	0.182358531065776	0.0292974114817617	0.55110585703197	0.733513437482969	0.18235853133327	0.0236953786565278	0.182358531065776	0.0292974114817617	0.159542448349662	Timm23	32180291	32189182	5	0.562366437970982	nonsig
ENSMUSG00000013736	0.275453963655888	0.326227562050716	0.0506838178525064	0.528814183410015	0.337533336289427	0.388306936405856	0.0508489117747635	0.521780927337925	0.0506838178525064	0.528814183410015	0.771512222196773	Trnt1	106776494	106777681	0	0	nonsig
ENSMUSG00000013822	-0.315763375410185	-0.0145711985542044	0.301155875960312	0.0233887188116777	0.560735330761076	0.861927522185167	0.301173866856506	0.0138963998940872	0.301155875960312	0.0233887188116777	0.139847357207502	Elof1	22112989	22113543	2	3.6101083032491	nonsig
ENSMUSG00000013833	-0.133518583866539	-0.369642561488246	-0.236158307867639	0.0264747899192786	-0.022924236321856	-0.25904822421702	-0.23632765959179	0.0329430845698431	-0.23632765959179	0.0329430845698431	0.171743054010035	Med16	79894708	79895283	1	1.73913043478261	nonsig
ENSMUSG00000013858	-0.357784728183597	-0.576358499045704	-0.218614428700495	0.0119875026272944	-0.15170425301253	-0.370278029885418	-0.218633403375671	0.014304279023304	-0.218633403375671	0.014304279023304	0.102392261122133	Tmem259	79977118	79977418	1	3.33333333333333	nonsig
ENSMUSG00000013878	0.292177070927855	0.131908655969589	-0.160288831659553	0.18601747685105	0.044132276259362	-0.116136164577824	-0.160111580726629	0.22796372593515	-0.160111580726629	0.22796372593515	0.521259149493309	Rnf170	26141081	26143871	1	0.3584229390681	nonsig
ENSMUSG00000013921	0.105242637689142	-0.187491932904348	-0.29281148581337	0.00312633703051586	-0.226389070724843	-0.519123653960827	-0.292811487427978	0.00508065069032944	-0.292811487427978	0.00508065069032944	0.0524024734499518	Clip3	30306861	30308367	1	0.664010624169987	nonsig
ENSMUSG00000013973	-0.0795373878924586	-0.10148818442763	-0.0220478094190175	0.801117276313447	0.318392747287578	0.296441953823901	-0.0220478093818487	0.796275799686109	-0.0220478094190175	0.801117276313447	0.917783957983158	Dedd	171341205	171342331	1	0.88809946714032	nonsig
ENSMUSG00000013997	-0.604564356172682	-0.719537233912969	-0.115126362652453	0.362676032115236	0.260928002644881	0.145955126610729	-0.115126362580106	0.347852557958982	-0.115126362652453	0.362676032115236	0.649007228617135	Nit1	171340571	171342530	1	0.510464522715671	nonsig
ENSMUSG00000014039	-0.485686613172991	-0.759140410228886	-0.27336072812698	0.0573552287316352	-0.503815870916555	-0.777269731738614	-0.273735537786557	0.0914337915504763	-0.273735537786557	0.0914337915504763	0.310303045769656	Prdm15	97791877	97811136	5	0.259618879484916	nonsig
ENSMUSG00000014074	0.149061604134119	0.0726704996744026	-0.0764188345275704	0.431228949341657	0.141540986857518	0.0651498804172902	-0.0764188346004604	0.436738558618104	-0.0764188346004604	0.436738558618104	0.70894233086843	Rnf168	32299327	32301434	0	0	nonsig
ENSMUSG00000014075	0.19256590126815	0.0586043609437404	-0.133802026441437	0.329621698252552	0.906802674316176	0.772841126460301	-0.133802026784906	0.329864763715206	-0.133802026784906	0.329864763715206	0.620100568123402	Tctex1d2	32426920	32429095	1	0.459770114942529	nonsig
ENSMUSG00000014077	-0.0513351833225759	0.0595476382714486	0.110909890094011	0.111233387200467	0.290305799215956	0.401188618433127	0.110909889919532	0.116248063553986	0.110909889919532	0.116248063553986	0.355327590990423	Chp1	119584695	119587015	3	1.29310344827586	nonsig
ENSMUSG00000014177	0.00613898273968612	0.212593955339902	0.206484865167079	0.0238619710354337	0.330514159903503	0.536969132147657	0.206484865130437	0.0229695567249545	0.206484865167079	0.0238619710354337	0.141420360340947	Tvp23b	62894149	62895185	12	11.5830115830116	nonsig
ENSMUSG00000014195	0.439161983875986	0.461849104602846	0.0226229875183089	0.752045084302334	0.0211325302945001	0.0438196438545697	0.0227198915789989	0.768308084213089	0.0227198915789989	0.768308084213089	0.903904383081262	Dnajc7	100582818	100583098	0	0	nonsig
ENSMUSG00000014226	0.0427934401426485	0.0753576122446233	0.0326229045538705	0.703806587571	0.673664624286568	0.706228780743669	0.0326229042753639	0.725843217507169	0.0326229042753639	0.725843217507169	0.883814162661341	Cacybp	160202367	160203566	0	0	nonsig
ENSMUSG00000014232	0.131915246450889	-0.221618320061019	-0.353573325244	0.00412874999084409	0.516855219786736	0.163321661181362	-0.353589067831713	0.00289789194517502	-0.353573325244	0.00412874999084409	0.0457928281951532	Cluap1	3911539	3929867	4	0.218245307725884	nonsig
ENSMUSG00000014245	-0.571015313131546	-0.10830389704564	0.462664511640241	0.000861443058185199	-0.161913126542075	0.300798288270407	0.462664511470094	0.000764569988511056	0.462664511640241	0.000861443058185199	0.0151472905684028	Pigl	62513003	62514417	2	1.41442715700141	nonsig
ENSMUSG00000014294	0.269916401759987	0.119146725870731	-0.150765564401495	0.17737284896169	1.44293189805998	1.29216224040014	-0.150784031405095	0.129897400726057	-0.150765564401495	0.17737284896169	0.455138407639663	Ndufa2	36742332	36742566	0	0	nonsig
ENSMUSG00000014303	-0.265365118093686	-0.444877137665287	-0.179574433907716	0.165575915969131	-0.297037531719035	-0.476549540281982	-0.179682542370583	0.199913483291077	-0.179682542370583	0.199913483291077	0.483474406323149	Glis2	4614177	4615957	3	1.68539325842697	nonsig
ENSMUSG00000014313	0.133440792032853	-0.112407036195391	-0.245730897259938	0.00697288681602139	1.50098827671987	1.25514043009303	-0.245935504715017	0.0108759237563468	-0.245935504715017	0.0108759237563468	0.0874666920102058	Cox6c	35925886	35935299	7	0.743652395623075	nonsig
ENSMUSG00000014349	-0.0684861461419362	-0.146842716164828	-0.078387090529122	0.283614714326685	0.167011639490002	0.0886550601169596	-0.0783870909658176	0.313126260697027	-0.0783870909658176	0.313126260697027	0.605387631834633	Ube2z	96047432	96050243	2	0.711490572749911	nonsig
ENSMUSG00000014353	-0.332506838307045	-0.149257169773676	0.183270596432127	0.0348672963677484	-0.638539267237791	-0.455289605865103	0.183270595770413	0.0444945103785579	0.183270595770413	0.0444945103785579	0.20553001979441	Tmem87b	128851344	128854261	4	1.37127185464518	nonsig
ENSMUSG00000014355	0.192610798709317	0.0891687108059795	-0.103499700694914	0.305954465054841	-0.63329429379344	-0.73673638381906	-0.103367242212612	0.317908191452333	-0.103367242212612	0.317908191452333	0.60936274031453	Anapc1	128610104	128612947	3	1.05522335561027	nonsig
ENSMUSG00000014402	0.0380565062494913	0.0926955732709905	0.0546085500667162	0.467376921510514	0.388535079211548	0.443174144679196	0.0546085500154339	0.469441677287216	0.0546085500154339	0.469441677287216	0.735725908208054	Tsg101	46888949	46889614	0	0	nonsig
ENSMUSG00000014426	0.571547705386298	0.546064788864139	-0.025595613101315	0.807952022411318	-0.582372329837949	-0.607855270190836	-0.0254697314945724	0.830165864746687	-0.0254697314945724	0.830165864746687	0.929638697681672	Map3k4	12227621	12228099	1	2.09205020920502	nonsig
ENSMUSG00000014444	-0.362021771640401	-0.504160983064089	-0.142038896245975	0.297910475034574	-1.17650727573387	-1.31864654467422	-0.142353144197418	0.370708797451746	-0.142353144197418	0.370708797451746	0.655954399137531	Piezo1	122481982	122488532	0	0	nonsig
ENSMUSG00000014470	-0.256214117340002	-0.198131585482801	0.0583107147213591	0.657371420281786	-0.137545860837156	-0.0794633658991678	0.058109378341656	0.692236420364483	0.058109378341656	0.692236420364483	0.866518937211798	Rnf166	122466147	122467168	0	0	nonsig
ENSMUSG00000014496	-0.441514178763325	-0.440834716919519	0.000720343819119451	0.990356236341857	-0.27932909512818	-0.278649648165298	0.000720343813166435	0.993388428336367	0.000720343813166435	0.993388428336367	0.996835473126453	Ankrd28	31698768	31702019	0	0	nonsig
ENSMUSG00000014498	-0.0549439783850348	-0.502116009156805	-0.447152071204472	7.60383314365755e-05	-1.28391177421068	-1.73108385942242	-0.447064851385701	0.000669252874646079	-0.447064851385701	0.000669252874646079	0.0124626739184555	Ankrd52	128390722	128394006	1	0.304506699147381	nonsig
ENSMUSG00000014504	0.211543201672258	0.166435787144649	-0.044996862805888	0.652444110626111	0.797912019869087	0.752804594411219	-0.04513117236894	0.663349984011716	-0.04513117236894	0.663349984011716	0.850447119921248	Srp19	34332912	34336553	3	0.823949464432848	nonsig
ENSMUSG00000014547	-0.401303106896103	-0.739509791243592	-0.338640243716426	0.0219203563701999	-0.57912876754851	-0.917335455483955	-0.33852801095775	0.0239377656585364	-0.33852801095775	0.0239377656585364	0.141763448334568	Wdfy2	62956310	62961509	1	0.192344681669552	nonsig
ENSMUSG00000014550	-0.0648220683518908	-0.02821667232051	0.0365521025912836	0.686028330036588	-0.108243247567496	-0.071637836812452	0.0366636275636694	0.653086680135208	0.0365521025912836	0.686028330036588	0.863459774916983	Rbsn	92186712	92189309	7	2.69541778975741	nonsig
ENSMUSG00000014551	-0.107249433255464	-0.0128434038851106	0.0946565428146919	0.487424327157073	0.57576888687998	0.670174911999462	0.0943670731262077	0.485104442660824	0.0946565428146919	0.487424327157073	0.745841985141955	Mrps25	92169525	92175021	7	1.27365356622999	nonsig
ENSMUSG00000014554	0.8027933525097	0.977092028507948	0.174286425954899	0.231052116141743	-0.0284946057862886	0.145804053524199	0.1748061511674	0.268943478417477	0.1748061511674	0.268943478417477	0.563008069016086	Dguok	83480219	83490441	18	1.76090784582274	nonsig
ENSMUSG00000014592	0.689837916368942	0.587352435597924	-0.102554222835841	0.295568623797925	0.0469927669671741	-0.0554927054758152	-0.102363954812914	0.282712524787973	-0.102554222835841	0.295568623797925	0.590026526897243	Camta1	151059525	151062822	6	1.81983621474067	nonsig
ENSMUSG00000014601	-0.120545810395837	-0.11389363569066	0.00650459828876748	0.937344062574886	-0.364895663915963	-0.35824349214692	0.00668528156370174	0.938596568161397	0.00668528156370174	0.938596568161397	0.973913350719952	Strip1	107612532	107613218	1	1.45772594752187	nonsig
ENSMUSG00000014602	0.140345257421078	0.16111704106791	0.0208773425005303	0.84487479243656	4.31479532880981	4.33556698660735	0.0208773413174286	0.881930699550786	0.0208773413174286	0.881930699550786	0.952635385325395	Kif1a	93015464	93018456	11	3.67647058823529	nonsig
ENSMUSG00000014606	-0.131480223483356	-0.119194835190594	0.0123247731177025	0.88634867681878	0.428612029350951	0.440897423312374	0.0122545944535521	0.878971025778616	0.0123247731177025	0.88634867681878	0.953890694405936	Slc25a11	70644196	70644765	1	1.75746924428822	nonsig
ENSMUSG00000014748	-0.262052888892216	-0.268938779741008	-0.00682409443832976	0.941725836929772	0.0197435518971947	0.0128576465831791	-0.00682409448751642	0.94320465066619	-0.00682409448751642	0.94320465066619	0.97688707431235	Tex261	83768885	83771187	1	0.434404865334492	nonsig
ENSMUSG00000014763	0.301997571787121	0.327553468968391	0.0255603385943972	0.773741642076443	-0.108242842750036	-0.0826869589061478	0.0255245565920923	0.793742133902619	0.0255245565920923	0.793742133902619	0.914558472769249	Fam120b	15431618	15433580	0	0	nonsig
ENSMUSG00000014767	0.462794706026145	0.543134861313252	0.0803091609101733	0.392521169990665	0.0397181618428911	0.120058303456041	0.0805172152019491	0.435046088147185	0.0805172152019491	0.435046088147185	0.707300284740583	Tbp	15516784	15528379	2	0.172488141440276	nonsig
ENSMUSG00000014769	0.0776510255132381	-0.0288503117794515	-0.106496333080372	0.167971264812284	1.02471475731172	0.918213406527689	-0.106496333922316	0.195779262102337	-0.106496333922316	0.195779262102337	0.478470102825188	Psmb1	15475721	15476019	0	0	nonsig
ENSMUSG00000014771	0.227678208640436	0.18819228840515	-0.0394188940855495	0.712421843417351	0.55732333219358	0.517837410871756	-0.0394188941046746	0.711742449078694	-0.0394188940855495	0.712421843417351	0.877417737953234	Pdcd2	15519208	15520346	0	0	nonsig
ENSMUSG00000014776	0.0201891493151461	-0.184024713419283	-0.204049376163981	0.0319256811989767	3.04290617821224	2.83869229160549	-0.20424982002723	0.0394700544368921	-0.20424982002723	0.0394700544368921	0.190790833061088	Nol3	105279903	105281939	1	0.491159135559921	nonsig
ENSMUSG00000014778	0.168488773355873	0.0469941181275913	-0.121640370262667	0.505609285409324	-0.915536293947459	-1.03703103357222	-0.12164037253316	0.571681142551365	-0.12164037253316	0.571681142551365	0.797729541237513	Fhod1	105329163	105329396	0	0	nonsig
ENSMUSG00000014786	0.00163117381775145	-0.0246586525048934	-0.0265761704707765	0.879718453006451	-1.25503314268013	-1.28132304871922	-0.0261735017394282	0.893034320042066	-0.0261735017394282	0.893034320042066	0.95730292190178	Slc9a5	105368476	105368743	1	3.74531835205992	nonsig
ENSMUSG00000014837	-0.217941513822648	-0.251795261110059	-0.0338339504823433	0.758058899154033	-0.34106737550364	-0.374921150121786	-0.0339801117037444	0.777879284314791	-0.0339801117037444	0.777879284314791	0.906911818942957	4931428F04Rik	105280409	105281979	0	0	nonsig
ENSMUSG00000014846	-0.695163126785929	-0.712458764817207	-0.0173067940063354	0.820179001842039	0.616381170910191	0.599085538417405	-0.0173067939470675	0.807532851168818	-0.0173067940063354	0.820179001842039	0.925440655739709	Tppp3	105467493	105467835	0	0	nonsig
ENSMUSG00000014850	0.616028052877564	0.576752928473303	-0.0391912338004546	0.709869545143702	0.253945006448133	0.214669881162219	-0.0391912338158851	0.715082756339235	-0.0391912338158851	0.715082756339235	0.878555113783554	Msh3	92309180	92351327	35	0.830426839395449	nonsig
ENSMUSG00000014856	-0.00916771729559322	-0.0128753570161249	-0.0035262848520381	0.974795124785111	0.542532434941762	0.538824781922492	-0.00374667767790055	0.973659760578701	-0.0035262848520381	0.974795124785111	0.989600401775913	Tmem208	105328463	105329052	1	1.69779286926995	nonsig
ENSMUSG00000014859	0.0588486974315392	0.178652128566428	0.119807714874304	0.182370650561227	-0.380995104601149	-0.26119168613849	0.119780871230263	0.220450896393991	0.119780871230263	0.220450896393991	0.512557221217358	E2f4	105304689	105305370	0	0	nonsig
ENSMUSG00000014867	-0.300444929924801	-0.15158719464629	0.148793887589979	0.032641930000099	0.0439701533209275	0.192827897499919	0.1487938885718	0.0195786083265889	0.148793887589979	0.032641930000099	0.171056593712876	Surf4	26920040	26921904	2	1.07296137339056	nonsig
ENSMUSG00000014873	0.0317648804816843	0.179984693929824	0.148187488977475	0.170738763890798	0.355282560979826	0.503502376772566	0.148187489125434	0.161391056366461	0.148187488977475	0.170738763890798	0.446065871481782	Surf2	26919814	26920183	0	0	nonsig
ENSMUSG00000014905	-0.147231785986951	0.120892403057891	0.268065093439614	0.0103373969596803	0.0166436591680287	0.284767848053017	0.268065093422252	0.00999258715287049	0.268065093439614	0.0103373969596803	0.0848945057071219	Dnajb9	44205559	44206953	3	2.15208034433285	nonsig
ENSMUSG00000014907	0.284945171516776	0.232983363074635	-0.051983649810447	0.671102007844414	-0.148407087745875	-0.200368926191756	-0.0519836503985791	0.700271696193378	-0.0519836503985791	0.700271696193378	0.871604665147338	Naf1	66889519	66890564	0	0	nonsig
ENSMUSG00000014932	-0.106423633993551	-0.179133286885945	-0.0727593847549985	0.458980904786478	0.147284826330595	0.0745751628677085	-0.07275938512606	0.477703236408366	-0.07275938512606	0.477703236408366	0.739563394446218	Yes1	32684760	32687057	1	0.43535045711798	nonsig
ENSMUSG00000014956	-0.120561075150372	-0.079659703239772	0.0408720976661819	0.630126511959038	0.322402593420898	0.363303937587855	0.0408720970502115	0.673242998176401	0.0408720970502115	0.673242998176401	0.856932035654976	Ppp1cb	32491059	32495523	19	4.25627240143369	nonsig
ENSMUSG00000014980	-0.00310842671614386	0.0685857086459479	0.0716085636840724	0.570964584147281	0.306476167265277	0.378170301634233	0.0716085636574537	0.568151407265926	0.0716085636840724	0.570964584147281	0.797595705552007	Tsen15	152370735	152371262	0	0	nonsig
ENSMUSG00000015002	-0.0524724151824786	-0.0202751632782377	0.032249896623177	0.710800874286704	-0.0803011710564091	-0.0481039349588449	0.0322498963449516	0.73517364752149	0.0322498963449516	0.73517364752149	0.888741485230106	Efr3a	65871259	65873816	5	1.95541650371529	nonsig
ENSMUSG00000015013	0.0288165626801726	-0.0282134312406309	-0.0568828441312174	0.620184257717243	0.768746308437143	0.711716314053862	-0.0571085697148685	0.613991270160002	-0.0568828441312174	0.620184257717243	0.824674787589978	Trappc2l	122615437	122616660	0	0	nonsig
ENSMUSG00000015016	0.24577419052836	-0.0134565749386345	-0.259358166244481	0.032571579599531	0.0126809206516072	-0.246549842217587	-0.259358166008837	0.0324508067194759	-0.259358166244481	0.032571579599531	0.17086536013413	Acsf3	122813676	122814426	0	0	nonsig
ENSMUSG00000015023	0.302424143078678	0.235147948811167	-0.0671931956332574	0.453930132366479	0.00197527681525663	-0.0653009261506443	-0.0671931959159834	0.480097035368758	-0.0671931959159834	0.480097035368758	0.740894423087877	Ddx19a	110974996	110976028	0	0	nonsig
ENSMUSG00000015027	-0.596384798523281	-0.757698058784287	-0.161378873283772	0.175762310161713	-0.33539987129478	-0.496713148431705	-0.161552982010711	0.195460779315811	-0.161552982010711	0.195460779315811	0.478470102825188	Galns	122578242	122579110	1	1.15207373271889	nonsig
ENSMUSG00000015053	0.984087016027173	0.788587774668847	-0.195549422326154	0.0170396227758662	-0.0989130508374107	-0.294412299274456	-0.195378914313418	0.0275088228128898	-0.195378914313418	0.0275088228128898	0.152720873845158	Gata2	88205495	88207032	0	0	nonsig
ENSMUSG00000015087	-0.0603034284566027	-0.346231046726176	-0.285800663769308	0.00195196137909097	-0.0869377113509391	-0.372865367668335	-0.285910271503651	0.00767796845271758	-0.285910271503651	0.00767796845271758	0.0694388311767729	Rabl6	25583018	25583790	1	1.29533678756477	nonsig
ENSMUSG00000015090	-0.275911418135447	0.154542633077012	0.430339513572857	0.00218849283962276	0.118462475772617	0.548916556902983	0.430367516272139	0.000622181699195217	0.430339513572857	0.00218849283962276	0.0292950374407328	Ptgds	25466709	25467325	1	1.62337662337662	nonsig
ENSMUSG00000015092	0.199711042700074	-0.0467875866534403	-0.2464655461947	0.0104584375046989	1.06756733604834	0.821068715853415	-0.246423076179087	0.00603933737416133	-0.2464655461947	0.0104584375046989	0.085402111436024	Edf1	25561913	25562082	2	11.8343195266272	nonsig
ENSMUSG00000015094	-0.334292829730134	-0.459379997350709	-0.12508132778527	0.143873639027437	0.190544326854032	0.0654571475663265	-0.125143180971798	0.16306291703311	-0.125143180971798	0.16306291703311	0.434566329312761	Npdc1	25409192	25409494	0	0	nonsig
ENSMUSG00000015095	-0.180814685426744	-0.225439970789508	-0.0446725104297621	0.657811647041254	-0.19172501598506	-0.236350317800184	-0.0446725107571966	0.678887936583058	-0.0446725107571966	0.678887936583058	0.859725965361707	Fbxw5	25504966	25505471	1	1.98019801980198	nonsig
ENSMUSG00000015120	0.070714748422962	0.0933267654595665	0.0226217932502071	0.738215945363237	0.219933136892322	0.242545150365722	0.0226217931935464	0.745819291973118	0.0226217931935464	0.745819291973118	0.89347823310204	Ube2i	25266567	25268457	0	0	nonsig
ENSMUSG00000015126	-0.0407697566278	0.0951276581551446	0.135729212720161	0.209821199455752	0.387310167530722	0.523207592880354	0.135856661918428	0.178759930945224	0.135729212720161	0.209821199455752	0.497468960795609	Tsr3	25242662	25242798	1	7.35294117647059	nonsig
ENSMUSG00000015127	0.25890308374955	0.106311707000143	-0.152933732861998	0.159923719967332	-0.673011619602062	-0.825602970137095	-0.152633990151949	0.124344505356636	-0.152933732861998	0.159923719967332	0.431149544646392	Unkl	25231868	25234443	1	0.388349514563107	nonsig
ENSMUSG00000015143	0.123261364703792	-0.00397508855861521	-0.127310057611201	0.107814136305465	-0.537313241785373	-0.66454972385105	-0.12721032884922	0.166128294490792	-0.12721032884922	0.166128294490792	0.439395407834268	Actn1	80167547	80168321	1	1.29198966408269	nonsig
ENSMUSG00000015149	-0.232196578221627	-0.327775139383745	-0.0955467141539861	0.309963487342992	0.384707142181258	0.289128582040389	-0.0955467141025101	0.300467286382656	-0.0955467141539861	0.309963487342992	0.602670290455176	Sirt2	28788073	28788661	1	1.70068027210884	nonsig
ENSMUSG00000015176	0.083306472628212	0.309544750127347	0.226232367636893	0.00279645758285159	-0.17571157792137	0.0505266913829831	0.226293550921902	0.00534842832868814	0.226293550921902	0.00534842832868814	0.0542529518808537	Nolc1	46084171	46085530	3	2.2075055187638	nonsig
ENSMUSG00000015189	0.0614477245705832	0.0763790999085835	0.0148415243672013	0.88698040437568	-0.122407352891717	-0.107475984043159	0.0148415243237177	0.890884918102057	0.0148415243237177	0.890884918102057	0.956161619067841	Casd1	4642119	4643355	3	2.42718446601942	nonsig
ENSMUSG00000015214	0.395902846143741	0.543155366032141	0.147377363730793	0.262835935994527	-0.335170706767706	-0.187918216264824	0.147306147170252	0.31971742182754	0.147306147170252	0.31971742182754	0.610578607096568	Mtmr1	71416728	71419196	0	0	nonsig
ENSMUSG00000015217	0.411951767266489	0.431164756291324	0.019122167036585	0.879375575400577	0.314679192289868	0.333892196643733	0.0193556395987908	0.865913173231448	0.019122167036585	0.879375575400577	0.950984429713707	Hmgb3	71559805	71560676	0	0	nonsig
ENSMUSG00000015222	0.118957873204297	0.000806071583512363	-0.11820469099954	0.216969366305988	0.0306492223127172	-0.0875025931174105	-0.118204691770178	0.246633240396487	-0.118204691770178	0.246633240396487	0.542417538560876	Map2	66439008	66442583	18	5.03496503496504	nonsig
ENSMUSG00000015243	-0.252433031942204	-0.28219172338949	-0.0297192451378681	0.810757747539478	-0.969483352878787	-0.999242109207305	-0.0297154384852978	0.834612891893717	-0.0297154384852978	0.834612891893717	0.931315413806886	Abca1	53030787	53033942	3	0.950871632329636	nonsig
ENSMUSG00000015247	-0.44057751322495	-0.447965317743051	-0.00728510826573636	0.94469174379666	0.492039812560723	0.484652001874388	-0.00750586914324791	0.943233963655741	-0.00728510826573636	0.94469174379666	0.977703446623297	Nipsnap3b	53021361	53022060	0	0	nonsig
ENSMUSG00000015289	-0.0430823306492176	0.00986973194954551	0.0530702153858755	0.681176817459834	0.753490385627868	0.806442463777772	0.0529890637944174	0.652022389897683	0.0530702153858755	0.681176817459834	0.861327689629429	Lage3	74351276	74352869	1	0.627746390458255	nonsig
ENSMUSG00000015290	0.0837457217210449	-0.0850182414369978	-0.168739945637208	0.0391195649731081	0.631402415698616	0.462638456181172	-0.168756957433708	0.0324272113677143	-0.168739945637208	0.0391195649731081	0.189885763451199	Ubl4a	74365718	74367475	3	1.70745589072282	nonsig
ENSMUSG00000015291	0.947330998875361	1.3547839259348	0.407553699563023	2.26016535922191e-07	-0.425993727433844	-0.0185408262244705	0.407536559219172	2.20951639167374e-05	0.407536559219172	2.20951639167374e-05	0.000892025957646521	Gdi1	74310940	74311862	36	39.0455531453362	moreloc
ENSMUSG00000015305	0.0994693088474345	-0.0357364911119085	-0.135221938011447	0.207648001088207	-0.905619443521875	-1.04082526116663	-0.135221939035535	0.249019015015357	-0.135221939035535	0.249019015015357	0.544722349057217	Sash1	8722219	8725496	9	2.74641440341776	nonsig
ENSMUSG00000015335	-0.476261915801251	-0.111055508168358	0.365349964416814	0.00346236039362778	0.156404919224847	0.521611324828308	0.365053413871173	0.00312293457701128	0.365349964416814	0.00346236039362778	0.040634422619634	Zdhhc12	30090944	30091244	0	0	nonsig
ENSMUSG00000015341	0.172805605748228	0.254414243573609	0.0815661755520862	0.321458995777658	0.348303475403942	0.429912114436006	0.0815661756106161	0.314821282956664	0.0815661755520862	0.321458995777658	0.612268405669841	Golga7	23241346	23244745	2	0.588408355398647	nonsig
ENSMUSG00000015357	0.376253005948392	0.326964809281721	-0.0492643379407942	0.627457515430332	0.258731808169474	0.209443613348024	-0.0492643379003798	0.626716429083085	-0.0492643379407942	0.627457515430332	0.828815475675577	Clpx	65329905	65330658	1	1.32802124833997	nonsig
ENSMUSG00000015377	0.191213793583643	0.204625662772743	0.0133482763697987	0.919838183238339	-1.25662905587314	-1.24321729283278	0.0133482759982413	0.945545915998273	0.0133482759982413	0.945545915998273	0.977703446623297	Dennd6b	89182213	89184986	0	0	nonsig
ENSMUSG00000015461	-0.208243605735066	-0.230729599046832	-0.0224493534677956	0.816067374716706	-0.252254447977234	-0.274740465405539	-0.022449353711397	0.831588465167901	-0.022449353711397	0.831588465167901	0.930012959440439	Atf6b	34654698	34655074	0	0	nonsig
ENSMUSG00000015474	-0.366139900315096	-0.522602223768212	-0.156471141309462	0.197575278925094	-0.0128252287394492	-0.169287559343968	-0.156582718650202	0.203574420235054	-0.156582718650202	0.203574420235054	0.488278665264354	Ppt2	34616662	34617343	0	0	nonsig
ENSMUSG00000015478	-0.335414840886862	-0.265143876881485	0.0703854384280094	0.477028140010159	0.589292281459176	0.659563234131522	0.0701583882764031	0.492212314645631	0.0701583882764031	0.492212314645631	0.750587050273122	Rnf5	34601091	34601568	0	0	nonsig
ENSMUSG00000015484	-0.268615663136337	-0.257616743670741	0.0110068922610578	0.873502171154041	-0.125241730435761	-0.114242815222241	0.0110068922278882	0.878019001706928	0.0110068922278882	0.878019001706928	0.950790626030786	Fam163a	156075966	156078896	0	0	nonsig
ENSMUSG00000015488	0.972613767674333	0.774849574041488	-0.197835329507661	0.0724720551347391	0.256397890429137	0.0586336769471342	-0.197709627608741	0.106088007956006	-0.197709627608741	0.106088007956006	0.338066524840938	Cacfd1	27018979	27021089	40	18.957345971564	nonsig
ENSMUSG00000015501	-0.0176549314349283	-0.0322244414449883	-0.0146176205281192	0.885470457762944	-1.13836916767255	-1.15293868717099	-0.0146176205907489	0.891711656469551	-0.0146176205907489	0.891711656469551	0.956434192215427	Hivep2	14149737	14151374	3	1.83262064752596	nonsig
ENSMUSG00000015522	-0.493822357480425	-0.170608749556375	0.323191331995435	0.00104068737671194	-0.426524318521916	-0.103310695867096	0.323185431911255	0.000370433791454624	0.323191331995435	0.00104068737671194	0.0175353216914083	Arnt	95495394	95497240	27	14.626218851571	nonsig
ENSMUSG00000015536	-0.115775855015295	-0.0606687715086539	0.0552556491108238	0.595172886089598	0.748511757833484	0.803618835924698	0.0550301157169973	0.597468619385071	0.0550301157169973	0.597468619385071	0.812811804212632	Mocs2	114820929	114832275	2	0.176273576590869	nonsig
ENSMUSG00000015542	0.166276429474054	-0.338444006038292	-0.504379708641091	0.00130451044074383	0.658405036277853	0.153684597517226	-0.504931107078265	0.00328864063640297	-0.504931107078265	0.00328864063640297	0.0392343379943442	Nat9	115182832	115183025	0	0	nonsig
ENSMUSG00000015568	-0.871675853253092	-1.12070552921079	-0.248900563234683	0.0937664532996678	0.571756487323936	0.322726794209621	-0.249550435474727	0.0911688871967661	-0.248900563234683	0.0937664532996678	0.314622610755834	Lpl	68904507	68906934	1	0.412031314379893	nonsig
ENSMUSG00000015575	-0.0132696570087327	0.133763972340106	0.147015740589896	0.10924695377099	0.682412718739722	0.829446336486654	0.147015739713865	0.126510616651972	0.147015739713865	0.126510616651972	0.372764720145458	Atp6v0e	26695449	26697951	7	2.79776179056755	nonsig
ENSMUSG00000015579	-0.381576615493483	-0.0709434136988994	0.310568451173449	0.0328526850585018	0.52116129643797	0.831794495343741	0.310472240474843	0.0270376234045232	0.310568451173449	0.0328526850585018	0.171601425150205	Nkx2-5	26838664	26839021	0	0	nonsig
ENSMUSG00000015597	-0.0234991605326732	-0.122302118359941	-0.0988584130278753	0.389907722086966	-0.945010020949062	-1.04381299005054	-0.0988584135127148	0.415685180034254	-0.0988584135127148	0.415685180034254	0.69416123793609	Zfp318	46413787	46414814	0	0	nonsig
ENSMUSG00000015599	0.361934690246502	-0.0702418711966046	-0.432246616050563	0.000386286734752082	-0.901867757210964	-1.33404436970555	-0.43212838011849	0.00221508160965019	-0.43212838011849	0.00221508160965019	0.0295334460848076	Ttbk1	46454134	46460723	60	9.10608590074366	nonsig
ENSMUSG00000015605	0.137899441473723	-0.0608632354138097	-0.198788024793112	0.0339522515937678	-0.0283964624032802	-0.227159143418275	-0.198788025166272	0.0391023784626712	-0.198788025166272	0.0391023784626712	0.189885763451199	Srf	46546839	46549082	24	10.6999554168524	nonsig
ENSMUSG00000015647	0.0386168937719392	-0.0893880685064983	-0.127806448628077	0.734556491820732	-1.15288803759274	-1.2808937784145	-0.12842251803065	0.767783650676312	-0.12842251803065	0.767783650676312	0.903596127131066	Lama5	180176373	180176546	2	11.5606936416185	nonsig
ENSMUSG00000015656	-0.010795412740664	0.0680735610516345	0.0788315994630758	0.305479469937599	0.382271072644354	0.461140054341217	0.0789141075814546	0.279183554623161	0.0788315994630758	0.305479469937599	0.600014125727024	Hspa8	40805118	40805200	0	0	nonsig
ENSMUSG00000015668	-0.168061538906739	-0.173790595638791	-0.00541085338745639	0.968577809854659	0.792661097386599	0.786932032983373	-0.00571145636800297	0.966393372055653	-0.00541085338745639	0.968577809854659	0.987283748373478	Pdzd11	100622886	100623392	0	0	nonsig
ENSMUSG00000015671	-0.202423745844913	-0.15909131796887	0.0433226443195189	0.622899860078683	0.693887659614511	0.737220077742223	0.0433226440904103	0.635980388290259	0.0433226440904103	0.635980388290259	0.834063157356236	Psma2	14625466	14627636	11	5.06912442396313	nonsig
ENSMUSG00000015672	-0.262216552702951	-0.292996113322329	-0.0306139349557513	0.835027337132383	0.812150074067561	0.781370441145604	-0.0309170439602	0.833733283138415	-0.0306139349557513	0.835027337132383	0.931571892746451	Mrpl32	14608184	14610485	2	0.869187309865276	nonsig
ENSMUSG00000015697	0.182514005895363	0.369958440260327	0.187521673332218	0.0163428764050049	-0.480367244884466	-0.292922820479548	0.187434752696653	0.0279479380095999	0.187434752696653	0.0279479380095999	0.154563582647064	Setdb1	95323525	95324072	2	3.6563071297989	nonsig
ENSMUSG00000015711	-0.399674396353352	-0.34067438595876	0.058893289626248	0.541474052520993	0.0488175383619877	0.107817541220655	0.0588932894106989	0.553175487586183	0.0588932894106989	0.553175487586183	0.788791245330682	Prune1	95253674	95254995	2	1.51400454201363	nonsig
ENSMUSG00000015714	-0.498143279944491	-0.425372958830851	0.072772786247068	0.361488384811052	-0.238410111454589	-0.16563978870992	0.0727727863180249	0.353664865301741	0.072772786247068	0.361488384811052	0.647701450008512	Cers2	95322790	95323599	1	1.23609394313968	nonsig
ENSMUSG00000015733	-0.0749823934565966	0.0253962607744121	0.100332373837013	0.205432754834883	0.497283148549246	0.597661793997023	0.100332373318751	0.226807082317723	0.100332373318751	0.226807082317723	0.520146303529375	Capza2	17665436	17666972	3	1.953125	nonsig
ENSMUSG00000015745	-0.0724854771227517	-0.116192893812941	-0.0437566702924879	0.690698217255811	-0.0105074009830687	-0.0542148279750961	-0.0437566704933938	0.701417832273948	-0.0437566704933938	0.701417832273948	0.871722532248615	Plekho1	95988429	95988928	0	0	nonsig
ENSMUSG00000015747	-0.261516965127946	-0.053255511944525	0.208557850241947	0.137872174092946	0.153905503057754	0.362166901829382	0.208265598024749	0.195132351606261	0.208265598024749	0.195132351606261	0.478375230692735	Vps45	95999832	96000063	0	0	nonsig
ENSMUSG00000015748	0.465441170575153	0.532167933606573	0.0666484316762914	0.480950794985919	-0.196415986323995	-0.129689243135601	0.0668751264367013	0.533083942614431	0.0668751264367013	0.533083942614431	0.774109729366076	Prpf3	95830124	95830818	2	2.88184438040346	nonsig
ENSMUSG00000015749	0.394640324517439	0.546081359647052	0.151514801018813	0.0662385884978717	0.317016291259187	0.468457324718951	0.151514800874357	0.0701048659795919	0.151514800874357	0.0701048659795919	0.265504094683685	Anp32e	95945251	95947390	10	4.67508181393174	nonsig
ENSMUSG00000015750	-0.265388199671129	-0.411791628223667	-0.146399353762659	0.147031830004707	0.102643413070128	-0.0437600440247222	-0.146430218744593	0.189592782215227	-0.146430218744593	0.189592782215227	0.471328281048876	Aph1a	95896372	95898288	0	0	nonsig
ENSMUSG00000015755	-0.0514954732727555	-0.004400676513685	0.0470352844231121	0.504662322251271	-0.526862193983952	-0.479767395467681	0.0470352844802269	0.5020092241374	0.0470352844231121	0.504662322251271	0.758082574562	Tab2	7905653	7907434	0	0	nonsig
ENSMUSG00000015757	0.434742697734967	0.612817372241291	0.178044525158085	0.045334761826064	-0.174556747385401	0.00351792479435676	0.178242352198616	0.0520342918206259	0.178242352198616	0.0520342918206259	0.224796061922258	Ppil4	7795866	7812874	20	1.17591721542803	nonsig
ENSMUSG00000015759	-0.183609093033319	-0.0742167744417978	0.109277449848026	0.239180242862014	0.373415077122894	0.482807408682182	0.109419122510598	0.194307998739028	0.109277449848026	0.239180242862014	0.533019693355335	Cnih1	46775567	46776521	1	1.0482180293501	nonsig
ENSMUSG00000015776	-0.100791868493123	0.022252814903088	0.123133681588158	0.214432525872455	0.0518528640746617	0.174897536185465	0.123133680989972	0.23926552004816	0.123133680989972	0.23926552004816	0.53308782745606	Med22	26905262	26908082	0	0	nonsig
ENSMUSG00000015790	-0.0236545478201735	0.100596088982181	0.12412739674492	0.258233734121666	0.32615273736002	0.450403387122617	0.124281091120224	0.222098620397738	0.12412739674492	0.258233734121666	0.553130958932507	Surf1	26913383	26915716	0	0	nonsig
ENSMUSG00000015804	0.116678858016245	-0.0801201039238429	-0.196796874462728	0.0742321314593405	0.878051541656275	0.681252568869171	-0.196796875353357	0.0811632789015849	-0.196796875353357	0.0811632789015849	0.290695874362561	Med28	45525351	45529276	4	1.01910828025478	nonsig
ENSMUSG00000015806	-0.0855059036258605	-0.0632463312957092	0.0222470800036321	0.806903112076295	0.698372371783863	0.720631943239825	0.0222337901507778	0.804559022378846	0.0222470800036321	0.806903112076295	0.920301825354303	Qdpr	45434021	45434572	2	3.62976406533575	nonsig
ENSMUSG00000015837	0.314950106152149	0.455568106623569	0.140644892738726	0.0356793769464781	0.191304863215958	0.331922862470465	0.140644892611059	0.0380793537648162	0.140644892611059	0.0380793537648162	0.187663533959126	Sqstm1	50199366	50200789	2	1.40548137737175	nonsig
ENSMUSG00000015839	-0.287030772980105	0.0405837375484144	0.327685403161708	0.000195058994329153	-0.00627261185589234	0.321341881500044	0.327528112026383	0.000699543645113591	0.327528112026383	0.000699543645113591	0.0127676202714855	Nfe2l2	75675513	75675960	0	0	nonsig
ENSMUSG00000015846	0.177563233851513	-0.283802374831194	-0.46152938656726	0.00203054811325996	-0.00532301916686883	-0.466688652988372	-0.461378207682278	0.00376158280356558	-0.461378207682278	0.00376158280356558	0.0428023170646984	Rxra	27759689	27762957	0	0	nonsig
ENSMUSG00000015869	0.229462920747594	-0.0567696174556261	-0.286259730214503	0.0020753278359177	0.0256183551151201	-0.260614202296492	-0.286193986756752	0.0051391185572472	-0.286193986756752	0.0051391185572472	0.0528198814646598	Prpsap1	116470845	116471396	0	0	nonsig
ENSMUSG00000015882	-0.325679429249089	-0.213941066333693	0.111783535503285	0.351233925678283	-0.34969094137066	-0.237952596502644	0.111734793287891	0.381586739422993	0.111734793287891	0.381586739422993	0.665046989124307	Lcorl	45697184	45701983	1	0.208376745155241	nonsig
ENSMUSG00000015889	-0.0318383002120864	0.042310076607441	0.0742236980918625	0.404299541477613	-0.0743438749424566	-0.000195507372279435	0.0742236977255516	0.430551135382824	0.0742236977255516	0.430551135382824	0.703954676445445	Lta4h	93484781	93484874	1	10.752688172043	nonsig
ENSMUSG00000015932	-0.101776095855095	0.0898317044433662	0.191542028054711	0.0272760926193718	0.505555546447964	0.697163353787734	0.191542028807502	0.0192441591059495	0.191542028054711	0.0272760926193718	0.151846443909167	Dstn	143942237	143943324	3	2.75988960441582	nonsig
ENSMUSG00000015937	-0.0735501998073275	-0.230205307370275	-0.156709306525267	0.052538331690626	-0.213925200227005	-0.37058031945731	-0.15674374942529	0.0715026989562059	-0.15674374942529	0.0715026989562059	0.268381086115651	Macroh2a1	56073619	56074226	3	4.94233937397035	nonsig
ENSMUSG00000015943	-0.153339304173582	0.0625483903643377	0.216251709304298	0.194233998847945	0.588337116552942	0.804224806969944	0.215905692603615	0.188076341250774	0.216251709304298	0.194233998847945	0.476867854627173	Bola1	96196588	96196862	0	0	nonsig
ENSMUSG00000015944	-0.180714942126215	-0.556792517403108	-0.376085171092302	1.1271979514831e-05	-0.661843275376731	-1.03792085484201	-0.376063812112811	2.06702730267776e-05	-0.376063812112811	2.06702730267776e-05	0.000844635893357354	Castor2	134138295	134144343	11	1.81878306878307	lessloc
ENSMUSG00000015957	0.0967419461465503	0.154730021877937	0.0580143200192627	0.601256403336706	-0.233010866687857	-0.175022813419529	0.0580143194890814	0.634575797302418	0.0580143194890814	0.634575797302418	0.833303867053514	Wnt11	98853288	98855195	0	0	nonsig
ENSMUSG00000015961	-0.175123452922104	-0.0195216920169826	0.155681468314879	0.0597175517098155	0.202283294775104	0.357885050499266	0.155681467902434	0.0667590262606058	0.155681467902434	0.0667590262606058	0.258954209088507	Adss	177762962	177764244	2	1.5600624024961	nonsig
ENSMUSG00000015971	0.183968606130872	0.293263147595103	0.109240555866845	0.277412895530143	-0.305440445360551	-0.196145905963557	0.109272384379202	0.287727724513128	0.109272384379202	0.287727724513128	0.580705258409297	Actr8	29993105	30006354	1	0.0754773945203412	nonsig
ENSMUSG00000015980	0.303020171931425	0.677654744713592	0.374644344022698	0.00711545093212307	-0.0462311381767385	0.328403417094804	0.374959395030171	0.0113509002385957	0.374959395030171	0.0113509002385957	0.0895736013355327	Lrrc27	139228788	139229008	0	0	nonsig
ENSMUSG00000015981	-0.438527602138761	-0.587828227750738	-0.149430462835205	0.174655798817227	0.111908869797194	-0.0373917516660418	-0.149430462571319	0.161258901837963	-0.149430462835205	0.174655798817227	0.451190421669382	Stk32c	139103638	139104222	1	1.71232876712329	nonsig
ENSMUSG00000015994	0.266731955919368	0.299790891495848	0.0329983606764442	0.683417473679264	0.27933160511297	0.312390527489138	0.0329983604388149	0.709579815091787	0.0329983604388149	0.709579815091787	0.876097981294807	Fnta	25998722	25999447	0	0	nonsig
ENSMUSG00000016018	0.124911874049881	0.248717859478484	0.123745420558858	0.102043761387396	0.010254356371069	0.134060333203692	0.123781647301312	0.12692740454737	0.123781647301312	0.12692740454737	0.373492214022333	Mtrex	112867418	112867942	0	0	nonsig
ENSMUSG00000016181	0.292573939409698	0.0978216708350779	-0.194693995622131	0.0710538539728811	-0.491339404133187	-0.686091691974982	-0.194712832284766	0.0970865166300242	-0.194712832284766	0.0970865166300242	0.320331550293179	Utp25	193104418	193113874	0	0	nonsig
ENSMUSG00000016200	-0.0891811998604981	0.312926778855926	0.402090499101544	3.88077209640495e-08	-0.800106784327104	-0.397998810066156	0.402063487580356	1.90574705656696e-07	0.402063487580356	1.90574705656696e-07	1.40399306875404e-05	Syt14	192891233	192897306	10	1.64663263625885	moreloc
ENSMUSG00000016239	0.290001692189435	0.230815182220217	-0.0596490780402408	0.697007935817321	-0.0182966956428062	-0.0774832003024558	-0.0590482043603673	0.699793300289117	-0.0590482043603673	0.699793300289117	0.871116647732864	Lonrf3	36361920	36362341	1	2.37529691211401	nonsig
ENSMUSG00000016252	0.125549822999165	-0.0926814470249991	-0.218192619551567	0.015063731492228	1.55037224608766	1.33214098954032	-0.218209571742855	0.00606289812668437	-0.218192619551567	0.015063731492228	0.1061879725029	Atp5e	174461072	174462502	0	0	nonsig
ENSMUSG00000016253	0.570128599668154	0.922593134745177	0.352434430797618	0.000117748286649138	-0.352308777837284	0.000155735906419344	0.352530602408246	0.000924766114606247	0.352530602408246	0.000924766114606247	0.0159823820432038	Nelfcd	174427066	174427502	10	22.9357798165138	nonsig
ENSMUSG00000016256	-0.434954453565004	-0.312632943034856	0.122297056953336	0.134623656743881	-0.0846484505406551	0.037673058643257	0.122297056857744	0.134974644975617	0.122297056857744	0.134974644975617	0.389673653243393	Ctsz	174427493	174427871	0	0	nonsig
ENSMUSG00000016257	-0.00643990257401793	-0.0438272825539752	-0.037336165880131	0.643739310520901	0.530811250203097	0.493423870304651	-0.0373361658782724	0.639589891281847	-0.037336165880131	0.643739310520901	0.838031840718103	Prelid3b	174465067	174465813	0	0	nonsig
ENSMUSG00000016262	0.460391969873242	0.432942239439175	-0.0274144874052515	0.761765585456886	-0.110849739270928	-0.138299476069437	-0.0274144875007277	0.773144192046382	-0.0274144875007277	0.773144192046382	0.905822545179074	Sertad4	192844488	192846372	0	0	nonsig
ENSMUSG00000016308	-0.300348815275073	-0.465054176909368	-0.164557603331037	0.234638589087412	0.409886776806571	0.245181385413928	-0.164897640655622	0.25895272585668	-0.164897640655622	0.25895272585668	0.553370472527156	Ube2a	36883141	36884222	0	0	nonsig
ENSMUSG00000016319	0.211719861293234	0.279070914352227	0.0673581491503228	0.378948236864716	0.703813790919406	0.7711648372944	0.0673677190454543	0.396966129003301	0.0673677190454543	0.396966129003301	0.677588219183209	Slc25a5	36798545	36798807	0	0	nonsig
ENSMUSG00000016344	-0.14884393145975	-0.155069707879443	-0.00617804997897298	0.945121157988443	0.873662244178577	0.867436482395906	-0.0063224224084802	0.941325904079772	-0.00617804997897298	0.945121157988443	0.977703446623297	Ppdpf	181188300	181188771	0	0	nonsig
ENSMUSG00000016346	-0.365914469692187	-1.05583236225629	-0.690032942736966	7.93859805591193e-11	-0.785023779417007	-1.47494169198327	-0.689892394969064	8.54656141471195e-10	-0.689892394969064	8.54656141471195e-10	1.12026551115179e-07	Kcnq2	181075579	181081052	3	0.54814544125708	lessloc
ENSMUSG00000016349	0.050235432229456	-0.164746351143894	-0.214915334684873	0.0093969536632246	0.632403945652848	0.417422121900882	-0.215020062600595	0.0264819040745749	-0.215020062600595	0.0264819040745749	0.149462870207163	Eef1a2	181147653	181147978	0	0	nonsig
ENSMUSG00000016382	-0.14775063824737	-0.0707532821055941	0.0769326271662609	0.556565515300747	0.884609551248437	0.961606937032065	0.0769702086603527	0.491477605156821	0.0769326271662609	0.556565515300747	0.790406042764941	Pls3	75785654	75786766	8	7.19424460431655	nonsig
ENSMUSG00000016386	0.0332482762940185	-0.161517070452168	-0.194908065183621	0.0280653676076646	0.110789493374415	-0.0839758493057507	-0.194708568302414	0.0242539529836121	-0.194908065183621	0.0280653676076646	0.154974390737535	Mpped2	106867067	106868356	0	0	nonsig
ENSMUSG00000016409	-0.26844070102366	-0.250753207209739	0.017521483349465	0.871696405094374	-0.0403643422145962	-0.0226768356963898	0.0175556368703955	0.859931416908118	0.017521483349465	0.871696405094374	0.948177304740407	Nkap	37147966	37150746	1	0.359712230215827	nonsig
ENSMUSG00000016427	0.268763792946105	0.0434028439776366	-0.225278497271222	0.0503397620928078	1.46595796834388	1.24059702297051	-0.225338565681754	0.0398267603030965	-0.225278497271222	0.0503397620928078	0.220616247851806	Ndufa1	37187588	37187720	0	0	nonsig
ENSMUSG00000016477	0.0501915780071833	0.104353101732698	0.0541052870981221	0.585009618300498	-0.502685761655052	-0.448524245917947	0.0541052869063812	0.604656038549371	0.0541052869063812	0.604656038549371	0.816718541935959	E2f3	29906575	29909902	9	2.70513976555455	nonsig
ENSMUSG00000016481	0.0764920446224133	0.352673792173641	0.276356099762695	0.00409332144911766	0.105223105054041	0.381404834945721	0.276121875070429	0.0090538909701366	0.276121875070429	0.0090538909701366	0.0777048652734598	Cr1l	195097382	195098828	1	0.691562932226833	nonsig
ENSMUSG00000016487	0.26580475511612	0.287807059063668	0.0220614374774344	0.783066990342615	-0.0862048244407049	-0.0642025265660352	0.022061437394835	0.793861763591735	0.022061437394835	0.793861763591735	0.914558472769249	Ppfibp1	147030401	147032025	7	4.31034482758621	nonsig
ENSMUSG00000016495	-0.116231437736521	-0.145079180404264	-0.0290798463142417	0.839300197567351	0.185757976475692	0.156910235245349	-0.0287769312348118	0.838307795847798	-0.0290798463142417	0.839300197567351	0.933420666892259	Plgrkt	29348599	29348883	0	0	nonsig
ENSMUSG00000016496	-0.132015330472131	0.215817610074215	0.347444043172396	0.0393832202629561	-0.352194625181669	-0.00436169601990758	0.347838864945646	0.0459560952350433	0.347838864945646	0.0459560952350433	0.209028782878455	Cd274	29385413	29388095	0	0	nonsig
ENSMUSG00000016503	-0.0410838828919792	-0.224665558444038	-0.183657584672395	0.0550058473022965	0.492149602898011	0.308567928435282	-0.183657584580774	0.0504305482824305	-0.183657584672395	0.0550058473022965	0.232484931667537	Gtf3a	146955286	146955606	1	3.125	nonsig
ENSMUSG00000016510	-0.053036588785718	-0.173341566950189	-0.120328597960172	0.394817883131929	0.435387842969946	0.315082880622034	-0.120249504286206	0.36828090155576	-0.120328597960172	0.394817883131929	0.675291797059915	Mtif3	146951573	146955593	1	0.248756218905473	nonsig
ENSMUSG00000016520	0.150081831016183	0.161727172526156	0.0115584209349253	0.945318202338511	-0.0847949813147902	-0.0731496589030613	0.0118172822276992	0.947203114457982	0.0118172822276992	0.947203114457982	0.977917229278134	Lnx2	147016655	147018920	0	0	nonsig
ENSMUSG00000016526	0.152178165187052	0.225557721049044	0.0735252903152362	0.563822174453668	0.197105011705009	0.270484551774451	0.0735252898808977	0.585920223154707	0.0735252898808977	0.585920223154707	0.806748233696098	Dyrk3	131127455	131128673	0	0	nonsig
ENSMUSG00000016528	0.0426310929693681	-0.0102464537246455	-0.0529479171390232	0.620473761303048	0.0561095672062288	0.00323200517540732	-0.0529479174994743	0.64157820089503	-0.0529479174994743	0.64157820089503	0.837269590598503	Mapkapk2	131053700	131055091	0	0	nonsig
ENSMUSG00000016534	-0.232678913363375	-0.061666449276139	0.17110099198197	0.0940073336583265	-0.0215502000703237	0.149462257871055	0.170967094927066	0.101204124541404	0.170967094927066	0.101204124541404	0.327121054104695	Lamp2	38419507	38421711	3	1.36116152450091	nonsig
ENSMUSG00000016541	0.0738189401618452	0.0292559289571152	-0.0444969904441501	0.514585163687977	0.423133874955238	0.378570863332932	-0.0444969904570127	0.513193521922133	-0.0444969904441501	0.514585163687977	0.764792822427147	Atxn10	85462924	85463212	4	13.8888888888889	nonsig
ENSMUSG00000016552	-0.221451600741861	-0.228171087329659	-0.00691614643379523	0.959464740030025	-0.660310123985438	-0.667029646308636	-0.00691614651599481	0.960702530147306	-0.00691614651599481	0.960702530147306	0.983704031325633	Foxred2	77940522	77943159	1	0.379218809252939	nonsig
ENSMUSG00000016554	0.12770105013885	0.0774856374131882	-0.0501824715274606	0.463763447714077	0.228178547782443	0.177963123931776	-0.0501824719124243	0.498042637342165	-0.0501824719124243	0.498042637342165	0.753408923665239	Eif3d	77958998	77959108	0	0	nonsig
ENSMUSG00000016559	0.209977491933151	0.384442299481366	0.174468147491091	0.00918077171852443	0.47103767798255	0.645502473411818	0.174468146148178	0.0177670412967806	0.174468146148178	0.0177670412967806	0.118277281570883	H3f3b	116021912	116023406	2	1.33868808567604	nonsig
ENSMUSG00000016619	0.0913792730222548	0.0638701040303167	-0.0275076557215359	0.726119305856435	0.0493724832902123	0.0218633034527483	-0.0274153792354855	0.74350459141406	-0.0274153792354855	0.74350459141406	0.892506165692449	Nup50	84939849	84942963	6	1.92678227360308	nonsig
ENSMUSG00000016624	0.238781306231671	0.0869573820749905	-0.151943019802502	0.158696844259354	-0.709208154783982	-0.861032093974827	-0.151707814859295	0.193948418258175	-0.151707814859295	0.193948418258175	0.476514456056416	Phf21b	84785381	84787227	2	1.08342361863489	nonsig
ENSMUSG00000016637	-0.0755709752312917	-0.536093877834631	-0.460582572697908	6.1177461558471e-05	0.619644905078669	0.159122005534835	-0.460582572168254	3.69107520978935e-05	-0.460582572697908	6.1177461558471e-05	0.00205137581232441	Ift27	78159463	78159609	3	20.5479452054795	lessloc
ENSMUSG00000016664	-0.156902988017883	-0.264550988443311	-0.107656832913667	0.119581101068098	-0.20983171616695	-0.317479723750673	-0.10765683342482	0.140486525947024	-0.10765683342482	0.140486525947024	0.398855276057191	Pacsin2	83375607	83377617	2	0.99502487562189	nonsig
ENSMUSG00000016831	0.222610925399297	0.102278564600418	-0.120205236813063	0.283118432971405	-0.023888842546387	-0.144221232324665	-0.120231878180242	0.331704775282175	-0.120231878180242	0.331704775282175	0.621507536241646	Tox4	52293262	52296401	2	0.637145587766805	nonsig
ENSMUSG00000016833	-0.0516194957647775	-0.0988885405988215	-0.0471261016082067	0.702294663648941	0.871058353219264	0.823789320452248	-0.0472370160340068	0.681172891717237	-0.0471261016082067	0.702294663648941	0.872293876471667	Mrps18c	100804062	100804471	1	2.44498777506112	nonsig
ENSMUSG00000016921	0.0576225977753617	0.0240476215914383	-0.0335565950117039	0.610457933933424	-0.102265829970247	-0.135840808359644	-0.0335490093952514	0.618150082463659	-0.0335490093952514	0.618150082463659	0.824172890661256	Srsf6	162934758	162937121	6	2.53914515446466	nonsig
ENSMUSG00000016933	-0.137041415353018	-0.177101268821795	-0.040117316537273	0.662931826591215	-0.789111542465456	-0.829171416390092	-0.0401173169832554	0.690466915607497	-0.0401173169832554	0.690466915607497	0.865636308618753	Plcg1	160753671	160762502	7	0.792662212659948	nonsig
ENSMUSG00000016940	0.00768108608228957	0.208924479880668	0.201096223963011	0.0984141429849296	0.252488177330849	0.453731578253407	0.201356374868893	0.0854798535862386	0.201096223963011	0.0984141429849296	0.32135035430181	Kctd2	115429661	115431274	6	3.7197768133912	nonsig
ENSMUSG00000016946	-0.290332864535994	-0.160958890832037	0.129280984336599	0.150550880071046	0.171737839809319	0.301111812221032	0.12928098425001	0.148901796812643	0.129280984336599	0.150550880071046	0.417281709314512	Kctd5	24047734	24049414	1	0.595238095238095	nonsig
ENSMUSG00000016984	0.319744556963255	0.299389896368116	-0.0203330124502442	0.857844154979019	0.22024157029518	0.199886905935641	-0.0203330124818684	0.8617165799405	-0.0203330124818684	0.8617165799405	0.942881466009571	Etaa1	17938756	17940225	3	2.04220558202859	nonsig
ENSMUSG00000016995	0.785935684629401	0.53476081019193	-0.25127065792484	0.0921083969823101	-0.769605939418758	-1.02078086054809	-0.250736561021622	0.153724517204879	-0.250736561021622	0.153724517204879	0.421385538334831	Matn4	164389393	164389655	0	0	nonsig
ENSMUSG00000017057	-0.864547658437365	-0.747370231457509	0.116905844096154	0.428851982534183	0.101289423257872	0.218466860256717	0.116990514275081	0.404756155438753	0.116905844096154	0.428851982534183	0.703347913506257	Il13ra1	36168907	36171259	0	0	nonsig
ENSMUSG00000017119	0.330760762357841	0.284323111941231	-0.0464341851602644	0.520777413003322	-0.155742458558547	-0.202180114280722	-0.0464341853098963	0.540075814317551	-0.0464341853098963	0.540075814317551	0.778934723336245	Nbr1	101577970	101581951	8	2.00954534036674	nonsig
ENSMUSG00000017132	-0.619286847755333	-0.35638634332776	0.262854565243526	0.0241862612010011	-0.268623911041524	-0.00572341336390351	0.262854564577239	0.0265100825827846	0.262854564577239	0.0265100825827846	0.149462870207163	Cyth1	118164166	118166015	2	1.08166576527853	nonsig
ENSMUSG00000017144	0.139984288236133	0.281097748338776	0.141187564841411	0.298737756579725	0.166416157072411	0.307529604952698	0.141364241578771	0.317933636232668	0.141364241578771	0.317933636232668	0.60936274031453	Rnd3	51131835	51133956	2	0.942951438000943	nonsig
ENSMUSG00000017146	1.17196812190447	0.975921100507434	-0.195895615865674	0.26718990683697	0.296236199771845	0.100189093375103	-0.195555350693158	0.332394574540431	-0.195555350693158	0.332394574540431	0.62207647706964	Brca1	101525507	101532143	4	0.602772754671489	nonsig
ENSMUSG00000017167	-0.271301966778129	-0.428723524920113	-0.157808691006461	0.197463252911209	-1.0272435299513	-1.18466509318017	-0.15746451771214	0.214125398063678	-0.15746451771214	0.214125398063678	0.50297643445029	Cntnap1	101189660	101190724	4	3.7593984962406	nonsig
ENSMUSG00000017176	-0.228398091256703	-0.328848884063877	-0.100466816174044	0.422198438143456	0.224961541863141	0.124510722529747	-0.100466817160918	0.45107792158562	-0.100466817160918	0.45107792158562	0.720140693224243	Nt5c3b	100422321	100422927	1	1.65016501650165	nonsig
ENSMUSG00000017188	-0.254244109021507	-0.271331495502983	-0.0172745042011979	0.875396910101	0.73029332800555	0.713205973774229	-0.0171469572066869	0.857677981076512	-0.0172745042011979	0.875396910101	0.950171390985794	Coa3	101277968	101278339	4	10.7816711590297	nonsig
ENSMUSG00000017221	-0.156720237517978	-0.31742628852348	-0.160768539310733	0.042665845057219	0.011241894078175	-0.149464172839735	-0.160793976884957	0.0633881857200993	-0.160793976884957	0.0633881857200993	0.250010534768645	Psmd3	98695601	98695979	0	0	nonsig
ENSMUSG00000017264	0.0373142795327777	0.117973119304279	0.0806883330595034	0.300064674467793	-0.309249019300969	-0.228590192310983	0.0806883325111214	0.346761374230242	0.0806883325111214	0.346761374230242	0.635760681218135	Exosc10	148573027	148582393	6	0.640614990390775	nonsig
ENSMUSG00000017286	0.0927925362162933	-0.214953618813003	-0.307670310233123	0.0226436708020918	0.797045818033121	0.489299644843108	-0.307697640909902	0.0270759659627184	-0.307697640909902	0.0270759659627184	0.151232830360663	Glod4	76210571	76213914	2	0.598265031408914	nonsig
ENSMUSG00000017288	-0.080458934614602	-0.109228137059467	-0.0288114038150986	0.774063385395252	0.124007663890747	0.0952384535588948	-0.0287539982131022	0.779870858367989	-0.0287539982131022	0.779870858367989	0.907765721774664	Vps53	76062985	76114046	29	0.56794814045945	nonsig
ENSMUSG00000017291	-0.115763864431326	-0.250340710415206	-0.134660014481926	0.106624459431238	-0.472214144008293	-0.606790970045676	-0.134616623362837	0.0708396288940007	-0.134660014481926	0.106624459431238	0.338521758112451	Taok1	77529162	77537866	38	4.36580882352941	nonsig
ENSMUSG00000017299	-0.0796026023388894	-0.256307813932933	-0.176766139795416	0.0848237739774774	-0.0999714645475326	-0.276676685377409	-0.176844552885031	0.0979463636020794	-0.176844552885031	0.0979463636020794	0.321277951159036	Dnttip1	164768002	164768607	0	0	nonsig
ENSMUSG00000017307	0.112411637237783	-0.00308147412909348	-0.115319706023436	0.48579382592573	0.00544184770074417	-0.110051297066926	-0.115563393141589	0.515984106385229	-0.115563393141589	0.515984106385229	0.765258075121684	Acot8	164792768	164792950	0	0	nonsig
ENSMUSG00000017314	0.299157584146718	-0.0670253482982525	-0.366121527735974	0.000253637880888169	-0.162979369009348	-0.529162335792794	-0.366230932453243	0.00143744986660352	-0.366230932453243	0.00143744986660352	0.0218496709392008	Mpp2	102057015	102059316	4	1.73837461973055	nonsig
ENSMUSG00000017376	-0.00732387020437228	-0.0394450409646678	-0.0321457594348917	0.759864381083946	-0.0788630479666111	-0.110984235675905	-0.0321457596789818	0.773621010043064	-0.0321457596789818	0.773621010043064	0.905822545179074	Nlk	78567168	78568920	3	1.71232876712329	nonsig
ENSMUSG00000017386	-0.49891929043027	-0.636001948564574	-0.137069528679665	0.0810127147539966	0.309369709587376	0.172287047969883	-0.137069528954516	0.0824678159645463	-0.137069528954516	0.0824678159645463	0.293257319816673	Traf4	78159400	78159915	0	0	nonsig
ENSMUSG00000017390	-0.634721173871249	-0.669041298259954	-0.0343241550276656	0.642269905429003	0.459093206794303	0.42477307423302	-0.0343241551993069	0.651975105594404	-0.0343241551993069	0.651975105594404	0.844288522038019	Aldoc	78326355	78327781	1	0.701262272089762	nonsig
ENSMUSG00000017400	-0.391407355654653	-0.490275662758872	-0.0988637853751622	0.493625309611713	-0.223770828623016	-0.322639179002555	-0.0989759481061967	0.52968280802981	-0.0989759481061967	0.52968280802981	0.771552688908194	Stac2	98036623	98037965	1	0.745156482861401	nonsig
ENSMUSG00000017404	0.16068800684588	-0.0846772468615308	-0.245303013855533	0.000946825102600727	1.54116456135626	1.29579929142926	-0.245348496595775	0.00198322466132161	-0.245348496595775	0.00198322466132161	0.0274954484982404	Rpl19	98030395	98030492	1	10.3092783505155	nonsig
ENSMUSG00000017405	-0.838249104186282	-0.728172364233193	0.109884144807162	0.522319333622112	-0.591839962684451	-0.481763268431831	0.109493096748748	0.553891637106532	0.109493096748748	0.553891637106532	0.788828600721917	Nek8	78166106	78166748	0	0	nonsig
ENSMUSG00000017418	-0.0827147708244895	0.0924069026753778	0.175013281600248	0.057170711570987	-0.459034200006805	-0.283912515806437	0.17521081447002	0.0436054740430287	0.175013281600248	0.057170711570987	0.237120081474138	Arl5b	15076305	15082456	10	1.62575191025849	nonsig
ENSMUSG00000017428	0.0223278402680311	-0.0198419710184296	-0.0422079849485569	0.591299819477864	0.135145126212893	0.0929753232524067	-0.042207984734558	0.568597452901441	-0.0422079849485569	0.591299819477864	0.809767853187256	Psmd11	80471710	80473248	0	0	nonsig
ENSMUSG00000017466	-0.484645524596601	-0.370242324955418	0.114492760614604	0.20525942980567	0.0683350224636148	0.182738209174151	0.114301300376657	0.231098113670388	0.114301300376657	0.231098113670388	0.524111603488947	Timp2	118301069	118303698	4	1.52149106124002	nonsig
ENSMUSG00000017478	0.173576567860086	0.0299012793626788	-0.143640608390165	0.125027918982968	-0.576174012716564	-0.71984932106283	-0.143640609720172	0.165276074965606	-0.143640609720172	0.165276074965606	0.437919332473702	Zc3h18	122416675	122417360	1	1.45985401459854	nonsig
ENSMUSG00000017485	0.171855883604473	-0.00744586109869998	-0.179374471036175	0.0578665601694679	-0.151464857435485	-0.330766630163421	-0.179374473342844	0.0908279209854927	-0.179374473342844	0.0908279209854927	0.309182531705423	Top2b	16430467	16435462	3	0.600600600600601	nonsig
ENSMUSG00000017493	-0.521486739650359	-0.749473105034499	-0.227972697033106	0.00345801483912356	0.193153307657229	-0.0348330648853147	-0.227972697925848	0.0044329880669092	-0.227972697925848	0.0044329880669092	0.0481098371605533	Igfbp4	99051580	99054392	5	1.77809388335704	nonsig
ENSMUSG00000017548	0.0132886566099537	-0.14781206827317	-0.161099989432585	0.229532025867637	-0.0227628320642939	-0.183863576520209	-0.161232261193371	0.255848191000749	-0.161232261193371	0.255848191000749	0.551297137440341	Suz12	80032191	80034123	4	2.0703933747412	nonsig
ENSMUSG00000017550	0.877971882376287	0.718253571118549	-0.159897736323274	0.282242277033463	-0.285199663775637	-0.444917987676293	-0.159266575210412	0.321397520548462	-0.159266575210412	0.321397520548462	0.612268405669841	Atad5	80134372	80135794	1	0.70323488045007	nonsig
ENSMUSG00000017561	0.0548019658079141	0.357102595692764	0.302147425163642	0.00989704792809776	-0.164858084606337	0.13744254988894	0.302417682768298	0.00865408516059563	0.302147425163642	0.00989704792809776	0.0824862962331054	Crlf3	80046493	80047661	0	0	nonsig
ENSMUSG00000017615	0.295550729262046	0.17521650133477	-0.120263388871004	0.0981889308445625	0.155320417693728	0.0349861858604919	-0.120263389144058	0.110144700109262	-0.120263389144058	0.110144700109262	0.343857240396777	Tnfaip1	78522850	78525304	0	0	nonsig
ENSMUSG00000017631	-0.408293403392713	-0.662358504994618	-0.254113264394595	0.00456785741248095	-0.551391179078072	-0.805456291229774	-0.254113265699736	0.00707855126356101	-0.254113265699736	0.00707855126356101	0.0656652738080159	Abr	76416734	76419103	9	3.79907133811735	nonsig
ENSMUSG00000017639	0.0962629577679958	-0.294392418170811	-0.391061476587395	0.013887148703063	-0.488537803028451	-0.879193221099575	-0.390724237852949	0.0258324801870993	-0.390724237852949	0.0258324801870993	0.147698233684285	Rab11fip4	79692840	79698023	10	1.9293845263361	nonsig
ENSMUSG00000017667	0.050724533173615	0.142288095544077	0.0915227409983419	0.238651849318813	-0.44243700651657	-0.35087344410941	0.0915227410003274	0.243258967466343	0.0915227410003274	0.243258967466343	0.538778309992934	Zfp334	165374264	165380081	6	1.03145951521403	nonsig
ENSMUSG00000017670	0.762597498042221	0.703644551924967	-0.0589645683504954	0.573568660186153	-0.504596987046195	-0.563549936659904	-0.058738650555012	0.59306913661684	-0.058738650555012	0.59306913661684	0.810674208375415	Elmo2	165288031	165290360	4	1.7174753112924	nonsig
ENSMUSG00000017677	-0.531943994512459	-0.164708690161554	0.367319563278642	1.11671730450359e-05	-0.343904345200805	0.0233309393735064	0.367166373844273	7.57842082524125e-05	0.367166373844273	7.57842082524125e-05	0.00239777433821818	Wsb1	79239372	79240302	22	23.6559139784946	moreloc
ENSMUSG00000017679	-0.076542963743689	0.180586794421184	0.257166936464255	0.00544488623066981	-0.640112011330967	-0.382982266722794	0.25711278918979	0.0110013310523615	0.25711278918979	0.0110013310523615	0.0878298070068012	Ttpal	163613794	163619013	2	0.383215175320943	nonsig
ENSMUSG00000017686	-0.0132693221002816	-0.0133515967477117	-0.000180026230087726	0.997733806139761	0.0528620871421182	0.052779813600954	0	0.998421258386135	0	0.998421258386135	0.999144273510478	Rhot1	80265860	80267907	2	0.977039570102589	nonsig
ENSMUSG00000017707	0.240544092988206	0.464598645160871	0.224016300636867	0.00934228418749784	-0.0769802500975826	0.147074280422362	0.224085245053063	0.021394733596977	0.224085245053063	0.021394733596977	0.132476715456619	Serinc3	163623272	163625440	4	1.8450184501845	nonsig
ENSMUSG00000017724	-0.310015488751412	-0.427363142193743	-0.11730657538765	0.142999790757692	-0.0772438220442001	-0.194591483186199	-0.11730657591359	0.16000332705002	-0.11730657591359	0.16000332705002	0.431218579416782	Etv4	101769742	101770365	1	1.60513643659711	nonsig
ENSMUSG00000017734	-0.127934729167347	-0.131079412519127	-0.00294249552789894	0.993214997632877	0.406234791860422	0.403090041384359	-0.00336285208558951	0.987159440453259	-0.00294249552789894	0.993214997632877	0.996835473126453	Dbndd2	164490336	164493319	2	0.670465973851827	nonsig
ENSMUSG00000017740	-0.266504339743004	-0.24271417524583	0.0237098700068832	0.875666556289597	-1.28213269326241	-1.25834259739036	0.0237098695813649	0.899353061130047	0.0237098695813649	0.899353061130047	0.960140728367417	Slc12a5	164997472	164999731	32	14.165559982293	nonsig
ENSMUSG00000017747	-0.355418912576894	-0.490987652937207	-0.135710114826417	0.18482721898906	0.104087313830243	-0.0314814113379079	-0.135622176265804	0.150079160230404	-0.135710114826417	0.18482721898906	0.466138273579123	Ghdc	100766032	100766802	0	0	nonsig
ENSMUSG00000017756	0.425701693101934	-0.208760529744235	-0.6350040507363	8.25188793371766e-05	-1.13609563929032	-1.7705578968359	-0.634385884768806	0.000378376412796544	-0.634385884768806	0.000378376412796544	0.00805686315264878	Slc12a7	73814935	73816754	0	0	lessloc
ENSMUSG00000017760	-0.284390632289318	-0.118914983313847	0.165441612470249	0.0377139120668855	-0.234349474366413	-0.0688738280354515	0.165441612222433	0.0410384315699803	0.165441612222433	0.0410384315699803	0.195932303612021	Ctsa	164839235	164841032	0	0	nonsig
ENSMUSG00000017764	-0.0570012494296356	0.0249267563747601	0.0818069848755216	0.507208557946636	-0.176949054294786	-0.0950210653685599	0.0820752039815407	0.533862002423024	0.0820752039815407	0.533862002423024	0.774399136311523	Zswim1	164826198	164826871	0	0	nonsig
ENSMUSG00000017765	0.0684363043181765	-0.107571564617967	-0.176079909113122	0.0548899309575667	-0.756067234791382	-0.932075116165617	-0.176079910221467	0.0748048227578449	-0.176079910221467	0.0748048227578449	0.276255058944357	Slc12a4	105943590	105944081	0	0	nonsig
ENSMUSG00000017774	-0.233589474645963	-0.0317807086998245	0.201772113550831	0.06352605509287	-0.642999946308184	-0.441191193269128	0.201772112466527	0.0810044957903624	0.201772112466527	0.0810044957903624	0.290333230117943	Myo1c	75672637	75673910	3	2.356637863315	nonsig
ENSMUSG00000017776	-0.159725073773881	-0.118196561339832	0.0416227066516747	0.609468416500682	0.187229494910118	0.228757991961991	0.0414385350371709	0.64097220033357	0.0414385350371709	0.64097220033357	0.837246462513788	Crk	75703374	75706908	12	3.3955857385399	nonsig
ENSMUSG00000017778	-0.0338166305640516	-0.193422281084123	-0.159612193721543	0.0678872746318087	1.49895281934971	1.33934715678168	-0.15952785371841	0.0762096149572147	-0.15952785371841	0.0762096149572147	0.278588788034469	Cox7c	86044816	86045752	0	0	nonsig
ENSMUSG00000017781	0.103776883438013	-0.0396964641394422	-0.143502206726297	0.0454997045007066	0.410022290042341	0.26654893351121	-0.143502207463258	0.0592985841197425	-0.143502207463258	0.0592985841197425	0.241694700905765	Pitpna	75625510	75628804	3	0.910746812386157	nonsig
ENSMUSG00000017801	-0.17537671487014	-0.299010322819626	-0.123629670910004	0.248620751900166	0.343713290562267	0.220079661922867	-0.123629672010817	0.279092683172811	-0.123629672010817	0.279092683172811	0.571799884301952	Mlx	101091166	101092207	1	0.960614793467819	nonsig
ENSMUSG00000017802	-0.196859347435277	-0.161048486558176	0.0357765514291766	0.694071006638317	-0.407211777263777	-0.371400940678407	0.03577655104047	0.730877101268107	0.03577655104047	0.730877101268107	0.886291498452939	Retreg3	101096322	101098162	3	1.6304347826087	nonsig
ENSMUSG00000017831	0.172636827472205	0.235646951861794	0.0630343871530807	0.421943717440002	0.355333123134411	0.418343250881943	0.0630343872803595	0.407308795460174	0.0630343871530807	0.421943717440002	0.697800743916424	Rab5a	53506430	53507671	0	0	nonsig
ENSMUSG00000017837	0.00110631071343464	-0.0614547591410393	-0.0625883107781882	0.501768025840771	0.46308892406717	0.400527859022538	-0.0625883106165613	0.485566821420074	-0.0625883107781882	0.501768025840771	0.75620057654032	Nkiras2	100626234	100627607	0	0	nonsig
ENSMUSG00000017843	0.378865619091485	0.395749322969933	0.0168500011495911	0.875791012078692	0.38795643510973	0.404840129420943	0.016850001076873	0.881716544559266	0.016850001076873	0.881716544559266	0.952597418565262	Ppp2r5c	110580533	110583062	0	0	nonsig
ENSMUSG00000017858	0.264839619466819	0.0611272352540955	-0.203855195700809	0.0753630775733238	0.187965349792595	-0.01574702249957	-0.203614799413088	0.0634212281619458	-0.203855195700809	0.0753630775733238	0.277248429101117	Ift52	163045361	163046141	0	0	nonsig
ENSMUSG00000017929	-0.382430062334074	-0.554677034887159	-0.172412759884792	0.341219153941213	-0.904758129578813	-1.07700492759582	-0.172450995936251	0.224660145188822	-0.172412759884792	0.341219153941213	0.630196497805923	B4galt5	167298444	167301335	2	0.691802144586648	nonsig
ENSMUSG00000017943	0.0597876491062619	0.117476797645281	0.0577799105106146	0.532072703722074	0.524100059764548	0.581789194387385	0.057621057875227	0.558285429312058	0.057621057875227	0.558285429312058	0.791400960399803	Gdap1l1	163453928	163455324	1	0.716332378223496	nonsig
ENSMUSG00000017969	-0.267960693941826	-0.207313379163231	0.0605673847471002	0.712302711413933	0.281936084333438	0.342583410540686	0.0606541056780225	0.697265883884604	0.0605673847471002	0.712302711413933	0.877417737953234	Ptgis	167202907	167203323	1	2.40384615384615	nonsig
ENSMUSG00000017999	0.113312548829303	0.201357027816718	0.0879559129465389	0.2511817230679	-0.0627851937136539	0.0252592911141751	0.0881247345814709	0.229063922916369	0.0879559129465389	0.2511817230679	0.54697116610789	Ddx27	167024566	167025813	1	0.801924619085806	nonsig
ENSMUSG00000018001	0.284545373278562	0.173745830784649	-0.110837457210368	0.220121190130215	-0.282613125120796	-0.393412641753648	-0.110870895767386	0.165054321608636	-0.110837457210368	0.220121190130215	0.512026543439563	Cyth3	143707906	143710250	0	0	nonsig
ENSMUSG00000018040	-0.0744507709277304	0.0253287316038911	0.0997483987227824	0.274908251084385	0.119315636265152	0.219095111629912	0.0998204112719578	0.337758650418281	0.0998204112719578	0.337758650418281	0.626985437506061	Rrp7a	83113433	83116885	1	0.289687137891078	nonsig
ENSMUSG00000018042	-0.181200085958773	-0.589219343692506	-0.407869498195541	6.62768485867349e-06	3.82369240146795	3.41567308240333	-0.408082778440988	9.64606454523606e-05	-0.408082778440988	9.64606454523606e-05	0.00294642734448485	Cyb5r3	83157064	83158547	1	0.674308833445718	lessloc
ENSMUSG00000018068	-0.0157647518343905	0.0451242499466946	0.0609404521860055	0.599206816254237	-0.477584538035778	-0.416695587578676	0.0609430289476309	0.661917187209746	0.0609430289476309	0.661917187209746	0.850073822433894	Ints2	86210681	86212631	1	0.512820512820513	nonsig
ENSMUSG00000018076	0.680190854430784	0.0672471321037028	-0.613090971317139	4.70370182256812e-05	-1.01573301094579	-1.6286767831563	-0.612801344328662	0.000329524209166111	-0.612801344328662	0.000329524209166111	0.00726176384959292	Med13l	118762834	118765438	5	1.92012288786482	lessloc
ENSMUSG00000018102	1.21891182909576	1.14956488590418	-0.0694451405392902	0.597118283411009	0.85931334588265	0.7899664174222	-0.0688760383581155	0.580570849579485	-0.0694451405392902	0.597118283411009	0.812554244905934	H2bc4	23684613	23692908	4	0.482218203737191	nonsig
ENSMUSG00000018143	-0.0577589556039586	-0.588142815017583	-0.530293574855611	3.15183335441899e-06	1.13866945013956	0.608285594017413	-0.530566639908523	1.13197355673682e-06	-0.530293574855611	3.15183335441899e-06	0.000170114727519523	Mafk	139800520	139802653	2	0.93764650726676	lessloc
ENSMUSG00000018160	-0.0845705968394409	0.0300235118243224	0.114583866765533	0.325483236271196	-0.460880999547001	-0.346286899111184	0.114583866358209	0.342210262378195	0.114583866358209	0.342210262378195	0.631084995100151	Med1	98152155	98155240	5	1.62074554294976	nonsig
ENSMUSG00000018166	0.727846095265887	0.548414253536407	-0.179385179092245	0.075417238153676	-0.29458559182162	-0.474017448514838	-0.179427104705139	0.107520666637901	-0.179427104705139	0.107520666637901	0.340083387143948	Erbb3	128567523	128569367	1	0.542299349240781	nonsig
ENSMUSG00000018167	-0.275351627943357	-0.118279832471444	0.157238297189577	0.295412594496007	-0.342955930522719	-0.185884229860979	0.157061303217983	0.386919855755141	0.157061303217983	0.386919855755141	0.66821490925757	Stard3	98380563	98381099	1	1.86567164179104	nonsig
ENSMUSG00000018171	-0.381052021855471	0.139551388910888	0.520775570377719	3.63585385290045e-06	-0.141079217167426	0.379524125006383	0.520722676320485	0.000200564123426723	0.520722676320485	0.000200564123426723	0.00506073424436479	Vmp1	86583865	86585307	0	0	moreloc
ENSMUSG00000018189	-0.084967642968728	0.261773632899474	0.346648351280861	0.000356907482535139	0.242494106403567	0.58923538381202	0.34688304910588	0.000271216878614305	0.346648351280861	0.000356907482535139	0.00770626957022711	Uchl5	143806729	143807466	0	0	moreloc
ENSMUSG00000018196	0.189640836797057	0.166189618831576	-0.0233485726459022	0.830359560396092	0.556685197390097	0.533233978692948	-0.0233485726535854	0.829590508696715	-0.0233485726459022	0.830359560396092	0.929638697681672	Glrx2	143746640	143749676	1	0.329380764163373	nonsig
ENSMUSG00000018199	-0.0975616202773442	-0.0595323606500312	0.0380503024439087	0.701671868263306	-0.420220908758103	-0.382191674579946	0.0380503020112297	0.736223268993135	0.0380503020112297	0.736223268993135	0.888830673316857	Ro60	143750790	143757741	20	2.87728384405122	nonsig
ENSMUSG00000018209	0.238987614522936	0.424407294943439	0.185354096050762	0.0145427350407549	-0.0996724751480004	0.0857471968341793	0.185523656284577	0.0234618040920132	0.185523656284577	0.0234618040920132	0.139870046485936	Stk4	164151832	164155524	4	1.08342361863489	nonsig
ENSMUSG00000018217	0.260222145139521	0.756053296195739	0.495719517464784	4.47989797413419e-08	-0.106064227328262	0.389766923809419	0.495949123558095	5.6742189423339e-08	0.495949123558095	5.6742189423339e-08	4.86486022762395e-06	Pmp22	63158416	63159547	0	0	moreloc
ENSMUSG00000018239	0.345021139788705	0.303851278823224	-0.0412416496067255	0.709152821476077	0.540760612734892	0.499590761024179	-0.0410175100373098	0.697535743885791	-0.0412416496067255	0.709152821476077	0.875961256536292	Zcchc10	53332594	53333301	0	0	nonsig
ENSMUSG00000018286	0.0430275563158548	0.0448497588064746	0.00192237888087687	0.980894601533963	0.747116736475576	0.748938935301125	0.00176218063677178	0.981608005111659	0.00176218063677178	0.981608005111659	0.991456372021137	Psmb6	70527580	70527649	1	14.4927536231884	nonsig
ENSMUSG00000018287	0.546515535052501	0.879310736693325	0.332962627238857	0.000175797496086165	0.40998511400814	0.74278030142756	0.332923165561307	0.000691575858484957	0.332923165561307	0.000691575858484957	0.0127186819453303	Spag7	70663771	70664110	2	5.89970501474926	nonsig
ENSMUSG00000018293	-0.462570587486134	-0.590278170452342	-0.127690359417145	0.0986209188147047	0.588323311537044	0.460615722320792	-0.127690359879069	0.104424209825125	-0.127690359879069	0.104424209825125	0.334058177421549	Pfn1	70651939	70652918	2	2.04290091930541	nonsig
ENSMUSG00000018322	0.0945913320555134	0.119005062563243	0.0244495889476983	0.778997318751588	0.106818056632268	0.131231775284317	0.0244495887888163	0.795033910503305	0.0244495887888163	0.795033910503305	0.915184008481704	Tomm34	164053540	164054402	2	2.32018561484919	nonsig
ENSMUSG00000018326	-0.00725498974417741	-0.13229688520747	-0.125065942022192	0.0723018130135423	0.393375245110841	0.268333348131188	-0.125065942146546	0.0734399806546885	-0.125065942146546	0.0734399806546885	0.272811823609779	Ywhab	164016726	164018588	4	2.14822771213749	nonsig
ENSMUSG00000018334	0.494206152200021	0.602952666086357	0.108674020488089	0.513091728783368	-1.05651831393286	-0.947771863958475	0.109303585927911	0.587221436126533	0.109303585927911	0.587221436126533	0.807309295438437	Ksr1	79013440	79016184	1	0.364431486880466	nonsig
ENSMUSG00000018340	-0.665150332377182	-0.901385654664275	-0.236284338950122	0.000419075207195481	0.0710721963117204	-0.165163137556308	-0.236296011811724	0.000944774028907646	-0.236296011811724	0.000944774028907646	0.0161620411419744	Anxa6	54979108	54979461	1	2.8328611898017	nonsig
ENSMUSG00000018347	0.00448854755666564	0.151618805612005	0.146986167422703	0.247155494291512	0.0412504930359854	0.18838074241185	0.147260907457292	0.261359659591675	0.147260907457292	0.261359659591675	0.555672422817944	Zkscan6	65828827	65829239	1	2.42718446601942	nonsig
ENSMUSG00000018363	0.13723395073491	0.0761372368358747	-0.0611344725187364	0.464028097940108	-0.240726943821708	-0.301823666701764	-0.0610500775182177	0.491484630395624	-0.0610500775182177	0.491484630395624	0.750065323426255	Smurf2	106820066	106822664	4	1.53964588144727	nonsig
ENSMUSG00000018372	0.223993415202558	0.34561964883506	0.121443404828787	0.425028412502865	-0.225062100555756	-0.103435753791599	0.121915878514096	0.454000319301409	0.121915878514096	0.454000319301409	0.722489871149547	Cep95	106819585	106819930	0	0	nonsig
ENSMUSG00000018377	0.140163001657364	0.0875924306134854	-0.0526132253063735	0.413417502135942	-0.251984903039095	-0.304555479209772	-0.0525883136887474	0.438131906065506	-0.0525883136887474	0.438131906065506	0.710236618987277	Vezf1	88081826	88084729	1	0.34447123665174	nonsig
ENSMUSG00000018379	0.194748573527356	0.358024213172624	0.163295653796531	0.0294879007195299	0.135434715871844	0.298710357681159	0.163222299234816	0.0269745309112899	0.163295653796531	0.0294879007195299	0.160274228781285	Srsf1	88049607	88053755	11	2.65188042430087	nonsig
ENSMUSG00000018395	-0.221977175117427	-0.373932656191341	-0.151909731182227	0.0312278863697048	0.192426700993323	0.040471211002304	-0.151909731955417	0.0416476224746708	-0.151909731955417	0.0416476224746708	0.198000974965419	Kif3a	53601060	53601967	2	2.20507166482911	nonsig
ENSMUSG00000018398	-0.253490691158873	-0.385852093185692	-0.132365647679617	0.105284257685725	-0.231001935448085	-0.363363346432406	-0.132365648364039	0.122922740175615	-0.132365648364039	0.122922740175615	0.365976170086278	Septin8	53541037	53544096	3	0.9807126511932	nonsig
ENSMUSG00000018401	0.198144263291995	0.0862468954897969	-0.111969284782742	0.188127997576156	-0.401634891980544	-0.513532273678593	-0.111857182547591	0.230361984668909	-0.111857182547591	0.230361984668909	0.523540533948052	Mtmr4	87614254	87616302	3	1.46484375	nonsig
ENSMUSG00000018405	0.218215756045868	0.458504872267556	0.240129436455673	0.132654389811715	0.104129116601487	0.344418246505196	0.240453498788734	0.1167155976692	0.240129436455673	0.132654389811715	0.384846437588284	Mrm1	84813061	84814431	1	0.72992700729927	nonsig
ENSMUSG00000018411	-0.548662985404451	-0.862626806446389	-0.313921458796758	0.000288787933558474	-0.601116004414232	-0.915079849814613	-0.313955026544611	0.000983927601937279	-0.313955026544611	0.000983927601937279	0.0166903887165596	Mapt	104328188	104332090	7	1.7939518195797	nonsig
ENSMUSG00000018412	-0.0176531257465012	0.0657751780807453	0.083338034842933	0.30356798501152	-0.670195804595239	-0.586767484957949	0.0835063952935389	0.251916341326849	0.083338034842933	0.30356798501152	0.597603212935688	Kansl1	104333229	104334977	2	1.1441647597254	nonsig
ENSMUSG00000018415	0.468141969809986	0.334969194967811	-0.133258213778076	0.250897163392565	0.0831434863084179	-0.0500292945046487	-0.133118826308227	0.269235052597745	-0.133118826308227	0.269235052597745	0.563008069016086	Gid4	60442043	60445277	9	2.78293135435993	nonsig
ENSMUSG00000018417	-0.182896514467579	-0.278771826881227	-0.0957910808853923	0.338755423234643	-0.324168723168493	-0.420044058307792	-0.0959771867274954	0.381944911319267	-0.0959771867274954	0.381944911319267	0.665108693917419	Myo1b	51749765	51751172	0	0	nonsig
ENSMUSG00000018425	0.0719982255995474	-0.0265921054296042	-0.0985280920088917	0.171884311533521	0.107420996889087	0.00883066173678006	-0.0985280922480586	0.185792674634453	-0.0985280922480586	0.185792674634453	0.467333819200576	Dhx40	86768846	86770121	2	1.56862745098039	nonsig
ENSMUSG00000018427	0.147098894985451	-0.0174804855991919	-0.16450892403719	0.1756456308364	-0.325295387511249	-0.489874800174682	-0.164508925946069	0.226325821763734	-0.164508925946069	0.226325821763734	0.519514787141543	Ypel2	86936425	86940598	8	1.91708602923556	nonsig
ENSMUSG00000018433	0.101044780182563	0.350632362310801	0.249534318260925	0.000935662052471199	-0.00205800305966476	0.247529580080777	0.249534318397485	0.000855120216426059	0.249534318260925	0.000935662052471199	0.0160989933052479	Nol11	107166663	107167524	0	0	nonsig
ENSMUSG00000018442	-0.193765144917003	-0.223746853168559	-0.0301077638377798	0.789297078052102	0.221865421373026	0.191883714994836	-0.0301077638124868	0.786223740402983	-0.0301077638377798	0.789297078052102	0.913679941367114	Derl2	71007442	71010320	1	0.347463516330785	nonsig
ENSMUSG00000018446	0.186733946556137	0.0128643701467268	-0.17391530121179	0.0582124119828839	0.555313538566118	0.381443956916147	-0.17391530167353	0.0629255415149496	-0.17391530167353	0.0629255415149496	0.248737269049982	C1qbp	70977836	70978094	0	0	nonsig
ENSMUSG00000018449	-0.361865186027777	0.241461520790592	0.603658080907209	0.000503739046882236	-0.20934598683141	0.393980702308752	0.603658078368364	0.000776123942816749	0.603658078368364	0.000776123942816749	0.0137912305543124	Rpain	70970928	70971919	0	0	nonsig
ENSMUSG00000018474	-0.0868820173514054	-0.370901042828297	-0.283931958062584	0.00661744985242624	-0.325326882451553	-0.609345972165591	-0.283951777132028	0.0223886103147825	-0.283951777132028	0.0223886103147825	0.136136464742851	Chd3	69343273	69344350	1	0.928505106778087	nonsig
ENSMUSG00000018476	-0.0379557780874773	-0.465804008660993	-0.427829641191173	8.35256700042221e-05	-1.16016614894904	-1.58801442492207	-0.427896233778099	0.000656022622227139	-0.427896233778099	0.000656022622227139	0.0123002108525933	Kdm6b	69398508	69399825	2	1.51860288534548	nonsig
ENSMUSG00000018481	0.0423125481342323	0.179872502817706	0.137471607109413	0.0545387681974438	-0.391456126816464	-0.253896173352449	0.137628511165466	0.0593844402986503	0.137628511165466	0.0593844402986503	0.241694700905765	Appbp2	85187262	85191645	17	3.87862194843714	nonsig
ENSMUSG00000018501	0.0727161106433667	-0.0303111948135786	-0.103058643831774	0.272683434330381	-0.566490940058697	-0.669518275195654	-0.10305864528624	0.330453043917264	-0.10305864528624	0.330453043917264	0.620744941793587	Ncor1	62401383	62403431	0	0	nonsig
ENSMUSG00000018507	-0.160242042458861	-0.0937369069560472	0.0664542282467249	0.482407377926045	-0.26771942411483	-0.201214299084902	0.0665481198379474	0.506996654122005	0.0665481198379474	0.506996654122005	0.75910357959552	Trpv2	62600198	62600515	0	0	nonsig
ENSMUSG00000018509	0.315636282934689	0.175125352362599	-0.140570479529299	0.303355766530053	0.422558394556896	0.282047479442821	-0.140328191673008	0.278880554059105	-0.140570479529299	0.303355766530053	0.597301941394425	Cenpv	62524946	62525162	0	0	nonsig
ENSMUSG00000018537	-0.430682789840726	-0.578811801124267	-0.148315940050707	0.220676865894043	-0.104495034606814	-0.252624052614856	-0.148181759212229	0.218604247203785	-0.148315940050707	0.220676865894043	0.51284632914312	Pcgf2	97688823	97689986	2	1.71969045571797	nonsig
ENSMUSG00000018541	-0.0958274830050539	-0.0629617616441933	0.0327324113550453	0.728625733676915	-0.044132227201279	-0.0112665011343041	0.0328115776543643	0.719327839036231	0.0327324113550453	0.728625733676915	0.885471315450149	Cwc25	97745615	97747354	2	1.15008625646924	nonsig
ENSMUSG00000018547	-0.523532812288971	-0.826779320124561	-0.30331847827772	0.000510994194206883	-0.458690529787549	-0.761937066459696	-0.303367905670289	0.00211686416595813	-0.303367905670289	0.00211686416595813	0.0286017537175574	Pip4k2b	97715157	97718858	3	0.810591731964334	nonsig
ENSMUSG00000018548	0.530736288107676	0.47932594140306	-0.0513639981823318	0.494684482135898	0.0741769393074685	0.0227665873101392	-0.0513639983469516	0.517363819320325	-0.0513639983469516	0.517363819320325	0.76526385159881	Trim37	87218335	87220683	8	3.40715502555366	nonsig
ENSMUSG00000018559	0.0205214894692247	-0.0688558299618729	-0.0894342927009211	0.348643743983096	0.190642611038613	0.101265287554458	-0.0894342928744093	0.356521783560821	-0.0894342928744093	0.356521783560821	0.643463977179613	Ctdnep1	69990038	69990601	2	3.55239786856128	nonsig
ENSMUSG00000018565	0.71984520187748	0.841565167606371	0.121737775354568	0.150454560291022	0.437390523424232	0.559110490437558	0.121737775445387	0.148708349368266	0.121737775354568	0.150454560291022	0.417281709314512	Elp5	69968222	69970738	2	0.794912559618442	nonsig
ENSMUSG00000018567	-0.0835916887587174	-0.181193947221833	-0.0976218920508343	0.211147975692744	1.2233735646698	1.12577130182759	-0.0976218923026573	0.211699426637036	-0.0976218923026573	0.211699426637036	0.499356562562608	Gabarap	69994525	69994951	2	4.69483568075117	nonsig
ENSMUSG00000018572	-0.0547350234402063	-0.0644577706988141	-0.00977348018321478	0.906264401683849	-0.0128662045333827	-0.0225889497018878	-0.00965930240125112	0.906103867832543	-0.00977348018321478	0.906264401683849	0.963910582571849	Phf23	69999453	70000009	2	3.59712230215827	nonsig
ENSMUSG00000018574	0.2358207680489	0.137156150766745	-0.0987022844925425	0.242328904416172	0.387981800353537	0.289317177986156	-0.0987404344065445	0.256335677095389	-0.0987404344065445	0.256335677095389	0.551758581557638	Acadvl	70010183	70010295	0	0	nonsig
ENSMUSG00000018583	0.466079975104345	0.393448136931431	-0.0726080104229669	0.278032725524415	-0.0583207799565113	-0.130952611323044	-0.0726745450255315	0.253488576462156	-0.0726080104229669	0.278032725524415	0.570897604869429	G3bp1	55499669	55504838	27	5.22344747533372	nonsig
ENSMUSG00000018585	0.126841836370672	0.0578343884783839	-0.0688630650559205	0.61504733679773	1.1335606379067	1.06455320271259	-0.0688672785558637	0.591569309623265	-0.0688630650559205	0.61504733679773	0.822971955224074	Atox1	55446641	55450500	0	0	nonsig
ENSMUSG00000018593	-1.89399122351826	-1.86883643855984	0.0251144307765623	0.80412037320823	0.0490808735093986	0.0742356591747377	0.0250071212757427	0.796391035860956	0.0251144307765623	0.80412037320823	0.918825488241206	Sparc	55394500	55395584	12	11.070110701107	nonsig
ENSMUSG00000018599	-0.660273940032047	-0.672839758609868	-0.012654041842211	0.925706357548297	-0.124710367766667	-0.13727619542798	-0.0129553285918029	0.925111672081937	-0.012654041842211	0.925706357548297	0.969581708455488	Mief2	60731971	60732951	1	1.02040816326531	nonsig
ENSMUSG00000018651	0.0369103451605785	0.322880935456866	0.285815852392764	0.0146911865348217	-0.578066683932373	-0.292096106233721	0.286028287078644	0.0223904222206611	0.286028287078644	0.0223904222206611	0.136136464742851	Tada2a	84078920	84079591	1	1.4903129657228	nonsig
ENSMUSG00000018661	-0.074289977965273	0.0633803308958589	0.137588350764217	0.0942402451843466	-0.35911007376545	-0.221439772206136	0.137588350245736	0.113101854214174	0.137588350245736	0.113101854214174	0.349481071463694	Cog1	113662348	113662947	0	0	nonsig
ENSMUSG00000018666	8.16012554591653e-05	0.0839693223154811	0.0840297953388108	0.349830400269847	0.341611308075318	0.425499014390449	0.083989073471847	0.386650893086325	0.083989073471847	0.386650893086325	0.66813903285863	Cbx1	96802827	96808149	3	0.56369785794814	nonsig
ENSMUSG00000018672	0.165475071812776	0.268521739198264	0.103031452502448	0.487403448589081	0.418406841671203	0.52145350781021	0.103341788161245	0.48451472515789	0.103031452502448	0.487403448589081	0.745841985141955	Copz2	96856677	96861203	2	0.441891294741494	nonsig
ENSMUSG00000018677	0.185859130328315	-0.0102099485225886	-0.196016884571348	0.00807493261707039	0.628428438053041	0.43235936578965	-0.196016883762321	0.00478258363852159	-0.196016884571348	0.00807493261707039	0.0719967269470772	Slc25a39	102402985	102403419	0	0	nonsig
ENSMUSG00000018678	-0.0149509554206563	-0.164220987915319	-0.149402164120599	0.200296867180513	-0.235531002407387	-0.384801049616605	-0.14930029359282	0.227755291292246	-0.14930029359282	0.227755291292246	0.521018620809756	Sp2	96953341	96954469	0	0	nonsig
ENSMUSG00000018697	0.213995569117977	0.447586237404413	0.233682936079719	0.0126461949910761	0.303491978795248	0.537082635002399	0.233656948334101	0.0196849966405312	0.233656948334101	0.0196849966405312	0.125986475011339	Aatf	84422855	84422955	0	0	nonsig
ENSMUSG00000018698	1.22226431218436	1.0772775441687	-0.145202367899962	0.283149383479798	-0.463527186287965	-0.608513973451063	-0.144517880993545	0.342793392840456	-0.144517880993545	0.342793392840456	0.631698687956678	Lhx1	84518284	84519548	0	0	nonsig
ENSMUSG00000018707	-0.0625882077358095	-0.0372250694982598	0.0254308113252706	0.815659048049446	-1.12720474399052	-1.10184170829538	0.0254308104022964	0.864114790939466	0.0254308104022964	0.864114790939466	0.94368216673361	Dync1h1	110666692	110666945	0	0	nonsig
ENSMUSG00000018733	0.0484117632001566	0.386888491839756	0.338546373776659	0.0123690550909745	-0.053486868207591	0.284989856413141	0.338675506137191	0.0137616888519007	0.338675506137191	0.0137616888519007	0.0999640631233759	Pex12	83294642	83296040	2	1.43061516452074	nonsig
ENSMUSG00000018736	0.222094187469235	0.110289524465865	-0.11179202369649	0.122980131574063	0.251925047879607	0.140120380819879	-0.111792023961396	0.135239412858164	-0.111792023961396	0.135239412858164	0.390103284932109	Ndel1	68821434	68822571	1	0.879507475813544	nonsig
ENSMUSG00000018750	0.256278533388989	-0.150925361069046	-0.40733963290559	5.61637355866973e-05	-0.68390466557086	-1.09110857407846	-0.407285979106798	0.000207595728469781	-0.407285979106798	0.000207595728469781	0.00516540637949959	Zbtb4	69779402	69784023	7	1.51482363124865	lessloc
ENSMUSG00000018761	-0.363864435691348	-0.104245944683632	0.259492900302477	0.139660229191099	0.00209560657447208	0.261714107741546	0.259492901022848	0.124797172984865	0.259492900302477	0.139660229191099	0.397964622593382	Mpdu1	69657027	69657995	0	0	nonsig
ENSMUSG00000018765	-0.11703378869056	-0.0892783409371783	0.0276018674478209	0.760329659945993	-0.376778685463005	-0.349023244105196	0.0277830278493869	0.769947021002857	0.0277830278493869	0.769947021002857	0.904876022703987	Fxr2	69652700	69653297	5	8.3752093802345	nonsig
ENSMUSG00000018770	0.0618109092340653	0.182157800472837	0.120264274125003	0.15044492787408	0.57287997739488	0.693226873423445	0.120436326354635	0.133124230926066	0.120264274125003	0.15044492787408	0.417281709314512	Atp5g3	73908447	73908592	1	6.89655172413793	nonsig
ENSMUSG00000018796	-0.0949691770763173	-0.0947784688299907	0.000180037074532069	0.998753143797522	-0.205758149682822	-0.205567439297325	0.000180037074746009	0.997461734733256	0.000180037074532069	0.998753143797522	0.999144273510478	Acsl1	46534481	46536051	1	0.636942675159236	nonsig
ENSMUSG00000018819	-0.531760243274797	-0.274074785906965	0.257688795422399	0.177446709012392	0.46975356788169	0.727439045530586	0.257333354694651	0.145496549657532	0.257688795422399	0.177446709012392	0.455138407639663	Lsp1	142490649	142494867	2	0.474158368895211	nonsig
ENSMUSG00000018820	-0.0853585389536055	-0.0847199926650625	0.000660257589645497	0.991636968353462	-0.61777020721771	-0.617131681525496	0.000660257583465995	0.994915028495342	0.000660257583465995	0.994915028495342	0.997781933883495	Zfyve27	42190448	42194590	3	0.724287783679382	nonsig
ENSMUSG00000018841	0.345548067128606	0.0134800639479263	-0.33204759705869	0.0413306734759091	0.485555053581355	0.153487010658995	-0.331899732795927	0.0590573409217692	-0.331899732795927	0.0590573409217692	0.241692667696747	Rad51d	82876434	82883946	2	0.266240681576145	nonsig
ENSMUSG00000018846	-0.156982938000194	0.0260205104087395	0.183013499986071	0.00795045603247436	-0.505683949037114	-0.322680505078823	0.183013499471526	0.0110031404509232	0.183013499471526	0.0110031404509232	0.0878298070068012	Pank3	35785459	35791285	9	1.54479917610711	nonsig
ENSMUSG00000018848	0.1157470643444	0.17809704484293	0.0623023394031777	0.361939878631226	0.390940067656298	0.453290041270093	0.0623023391098587	0.388079445345185	0.0623023391098587	0.388079445345185	0.669209950772075	Rars	35808381	35808481	0	0	nonsig
ENSMUSG00000018849	0.34706155992727	0.25703737990347	-0.0900890510641322	0.345764275466292	-0.463697086331399	-0.553721283751822	-0.090006951653788	0.390661346113747	-0.090006951653788	0.390661346113747	0.671076001850055	Wwc1	35838400	35839177	0	0	nonsig
ENSMUSG00000018858	-0.13461363834668	-0.0620535348768521	0.0726625982744568	0.438927507245669	0.64472213818725	0.717282230413505	0.0725468579137102	0.459057977465864	0.0725468579137102	0.459057977465864	0.727015874244935	Mrpl58	115410723	115412674	2	1.02511532547412	nonsig
ENSMUSG00000018861	0.0942310128936587	-0.0137670211317899	-0.10805992755037	0.375080040615467	-0.247921820942803	-0.355919870021918	-0.108059928151072	0.40435979502899	-0.108059928151072	0.40435979502899	0.684243342185928	Fdxr	115268024	115268323	0	0	nonsig
ENSMUSG00000018865	-0.0867933036045097	-0.122826166103	-0.0359898430892793	0.680213955064978	0.156198200439049	0.120165336763728	-0.0359898431123475	0.680881151541173	-0.0359898431123475	0.680881151541173	0.861169606830208	Sult4a1	84076097	84077469	3	2.1865889212828	nonsig
ENSMUSG00000018882	-0.1463882153972	0.0922370473717305	0.238555579312243	0.0452953182146818	0.103357272943667	0.341982524964587	0.238752258920851	0.0528808142675334	0.238752258920851	0.0528808142675334	0.226968269113467	Mrpl45	97328569	97329920	1	0.74019245003701	nonsig
ENSMUSG00000018899	0.180797412703591	0.262567964653377	0.0816955553153339	0.418940294972803	0.0398768027059207	0.121647347245297	0.081923754924456	0.438616679529298	0.081923754924456	0.438616679529298	0.710733575226273	Irf1	53777431	53778374	0	0	nonsig
ENSMUSG00000018900	0.0179185647250866	0.0950900278594879	0.0770477372772076	0.497045909778125	-0.24369002626908	-0.166518579184915	0.0771102487008941	0.527952668468139	0.0771102487008941	0.527952668468139	0.771258689079306	Slc22a5	53864542	53865808	0	0	nonsig
ENSMUSG00000018906	-0.348482118166019	-0.226720932591821	0.121753070152951	0.0917701546612854	-0.524152968602975	-0.402391784744031	0.121753070015717	0.0969050316848926	0.121753070015717	0.0969050316848926	0.319941931565463	P4ha2	54111099	54120246	1	0.109325461900077	nonsig
ENSMUSG00000018909	-0.213914186390954	-0.480420872070426	-0.266677336301577	0.0305340507487389	-0.738246990168064	-1.00475374944378	-0.266611789791621	0.0505902877884464	-0.266611789791621	0.0505902877884464	0.221138057448588	Arrb1	99601210	99606771	7	1.25876640891926	nonsig
ENSMUSG00000018921	0.322942045743487	0.0781540233777781	-0.244930866326731	0.0125625449912432	-0.0219484111825882	-0.266736439967452	-0.244706365774128	0.0162265810676145	-0.244706365774128	0.0162265810676145	0.111715472520759	Pelp1	70402631	70402678	0	0	nonsig
ENSMUSG00000018923	0.122893084410461	0.0504737269414855	-0.0721625389055529	0.587404431726226	0.832430632520785	0.760011267978949	-0.0724298077598597	0.58700274373917	-0.0721625389055529	0.587404431726226	0.807309295438437	Med11	70453240	70453727	1	2.05338809034908	nonsig
ENSMUSG00000018931	-0.104023855101566	-0.282255722888161	-0.178385228606855	0.108095183203512	0.0842249403843044	-0.0940069257280943	-0.178385228481278	0.104389408258927	-0.178385228606855	0.108095183203512	0.341034730916764	Natd1	60902246	60906004	0	0	nonsig
ENSMUSG00000018965	-0.253914508279773	-0.232268361831564	0.0216111825442672	0.773307121886991	0.355932838643066	0.377578984785507	0.0216111825396191	0.771130115538967	0.0216111825442672	0.773307121886991	0.905822545179074	Ywhah	33027196	33027966	0	0	nonsig
ENSMUSG00000018995	0.160275769578304	0.380349669589568	0.220185405851406	0.090101911684057	-0.0678829734391179	0.152190910113904	0.22018540465148	0.111748061852271	0.22018540465148	0.111748061852271	0.347251597375298	Nars2	97062714	97064758	0	0	nonsig
ENSMUSG00000018999	-0.393145525440844	-0.363303042659351	0.0296598710080946	0.781487670139736	-0.326187709169321	-0.296345234802365	0.0296598708961702	0.788785329992503	0.0296598708961702	0.788785329992503	0.91361146839733	Slc35b4	34153380	34158379	0	0	nonsig
ENSMUSG00000019027	0.201977321889354	0.360413190480438	0.158534026400139	0.274374543711932	-0.354220830995824	-0.19578500654916	0.158722109981319	0.341394606758167	0.158722109981319	0.341394606758167	0.630271769893942	Dnah1	31260375	31260425	0	0	nonsig
ENSMUSG00000019039	0.133835373309206	-0.0513224418080461	-0.185394724312255	0.213860577059264	-0.391934284760618	-0.577092119070314	-0.185186652201961	0.243614224151564	-0.185186652201961	0.243614224151564	0.539210167623187	Dalrd3	108570677	108571519	1	1.18764845605701	nonsig
ENSMUSG00000019054	-0.0575712473516294	-0.0425158031089947	0.0150664668338972	0.853103006049285	0.821623868170151	0.836679320613926	0.0150215178595131	0.838829322525499	0.0150664668338972	0.853103006049285	0.939476305560743	Fis1	136966015	136966234	0	0	nonsig
ENSMUSG00000019055	-0.537140028200182	-0.651090938649933	-0.113953349408182	0.236905591051999	-0.224658294034497	-0.33860920915011	-0.113953349659698	0.243228525135242	-0.113953349659698	0.243228525135242	0.538778309992934	Plod1	147909753	147910718	0	0	nonsig
ENSMUSG00000019066	-0.371276268462144	-0.497918376936733	-0.126760545719657	0.199661942875553	0.105406807452527	-0.0212352995983611	-0.126760545634796	0.191193658131269	-0.126760545719657	0.199661942875553	0.483258510657784	Rab3d	21907491	21910483	0	0	nonsig
ENSMUSG00000019087	-0.0617239905119378	0.142287256535816	0.204050635688043	0.00508812285553876	-0.270207592974848	-0.0661963369689177	0.204050636827637	0.0026307840951161	0.204050635688043	0.00508812285553876	0.0524024734499518	Atp6ap1	74303797	74304689	14	15.695067264574	nonsig
ENSMUSG00000019124	-0.790646932575595	-0.851892489580755	-0.0613060916626567	0.465782940909004	0.51619300016277	0.454947436464027	-0.0613060919096746	0.468880185205159	-0.0613060919096746	0.468880185205159	0.735531195100353	Scrn1	54505890	54509203	3	0.905523694536674	nonsig
ENSMUSG00000019132	0.159060548711582	-0.00854810542806999	-0.167586059018341	0.0405217478230913	-0.115082562923133	-0.282691214119749	-0.167586058739313	0.0381483454617347	-0.167586059018341	0.0405217478230913	0.194477413589377	BC005537	24812763	24816197	2	0.5824111822947	nonsig
ENSMUSG00000019143	-0.254836340766241	-0.271486400570631	-0.0165932346523894	0.90149594865032	-0.637811938807049	-0.654462054804579	-0.0165932349614826	0.909517745322981	-0.0165932349614826	0.909517745322981	0.964564871895229	Hars2	36791130	36792562	0	0	nonsig
ENSMUSG00000019158	-0.0227428442819292	-0.236374728156055	-0.213687869353611	0.104357403102929	1.17364271980339	0.96001085884009	-0.213816467873586	0.0669398240049505	-0.213687869353611	0.104357403102929	0.334056222492187	Tmem160	16454062	16455494	1	0.698324022346369	nonsig
ENSMUSG00000019173	0.0214411877001062	-0.0499372432638851	-0.0713749965018126	0.342072054104572	0.560373151628623	0.488994723210546	-0.0713749963930912	0.327354610533897	-0.0713749965018126	0.342072054104572	0.631060727851845	Rab5c	100715009	100716046	0	0	nonsig
ENSMUSG00000019179	0.223611499719311	0.199540703144322	-0.0240692033824556	0.718686169639624	0.365533713262213	0.341462917731089	-0.0240692033648125	0.715686477794303	-0.0240692033824556	0.718686169639624	0.880238845567691	Mdh2	135785935	135790398	1	0.224064530584808	nonsig
ENSMUSG00000019188	-0.409077931652428	-0.337447610494493	0.0715529330388636	0.382908651195468	-0.130188750512688	-0.0585584216841651	0.0715529333671975	0.355676556459712	0.0715529330388636	0.382908651195468	0.665867852604387	H13	152704725	152708670	4	1.01394169835234	nonsig
ENSMUSG00000019189	-0.207624428789047	-0.050902122395	0.156777614015282	0.0336350761902945	-0.503315878077582	-0.346593578310562	0.156715300669285	0.0447082526326036	0.156715300669285	0.0447082526326036	0.205577043570629	Rnf145	44551824	44554977	4	1.2686330478909	nonsig
ENSMUSG00000019210	-0.223755340517281	-0.100202702035352	0.123504429833523	0.143185161690347	0.603094084989732	0.726646712873872	0.123504429153077	0.162306675798734	0.123504429153077	0.162306675798734	0.433383757672562	Atp6v1e1	120795244	120795701	1	2.18818380743982	nonsig
ENSMUSG00000019235	0.482028666266576	0.197672491130414	-0.28443078688314	0.00759680945266044	0.0868770025928257	-0.197479184011764	-0.284238771624728	0.0121397466737695	-0.284238771624728	0.0121397466737695	0.0936031040323571	Rps6kl1	85135249	85136372	0	0	nonsig
ENSMUSG00000019254	0.389239904206784	0.136600103924616	-0.252771462737933	0.0102147554917053	-0.42280494256259	-0.675444757530628	-0.252647165658274	0.0184209703449135	-0.252647165658274	0.0184209703449135	0.120964771432148	Ppp1r12c	4481520	4482071	0	0	nonsig
ENSMUSG00000019261	0.0510790265595369	-0.0477842778614931	-0.0988663482730578	0.273387086139631	-0.457928449104145	-0.556791782059267	-0.098861009418012	0.34277451605334	-0.098861009418012	0.34277451605334	0.631698687956678	Map1s	70915527	70917529	0	0	nonsig
ENSMUSG00000019295	0.0665360149243384	0.179722500328124	0.113080629350299	0.18051768176602	-0.533614692557333	-0.420428211780004	0.113271966858704	0.199976906099079	0.113271966858704	0.199976906099079	0.483474406323149	Tmem129	33653216	33654365	0	0	nonsig
ENSMUSG00000019297	-0.313481091154157	-0.0966811413139461	0.216808636364303	0.051335117360399	0.042423003809611	0.259222944333956	0.216808635528587	0.0583779153489298	0.216808635528587	0.0583779153489298	0.239515568949898	Nop9	55753799	55755500	0	0	nonsig
ENSMUSG00000019302	-0.110075497232806	-0.246420174623318	-0.13631668884404	0.115299010685608	-0.810199145814287	-0.946543834402176	-0.136332299306518	0.139897395471552	-0.136332299306518	0.139897395471552	0.39830307827768	Atp6v0a1	101062406	101063719	14	10.6626047220107	nonsig
ENSMUSG00000019338	0.0964321177624724	-0.235634800215815	-0.332119541074215	0.000228744908616722	-0.0780317060307726	-0.410098628929084	-0.331996019497217	0.000353132092956718	-0.331996019497217	0.000353132092956718	0.00767006833329023	Zfp687	95006837	95008850	0	0	lessloc
ENSMUSG00000019362	-0.0924791936364125	-0.153830497348256	-0.0612445823503547	0.462752657390579	0.953794833543246	0.892443534044106	-0.0613099939509134	0.438824652719623	-0.0612445823503547	0.462752657390579	0.730117644371285	D8Ertd738e	84246238	84246552	0	0	nonsig
ENSMUSG00000019370	-0.435166227573087	-0.473302454320102	-0.0381384096247706	0.565471192026645	0.684551806127586	0.646415569741634	-0.0381144217063984	0.583971636929423	-0.0381144217063984	0.583971636929423	0.805855309205451	Calm3	16915379	16916947	15	9.56632653061225	nonsig
ENSMUSG00000019373	0.0882850379696725	0.112918603046037	0.024635016630194	0.757209870654084	0.481787443257979	0.506420981314274	0.0246350162653865	0.792699273908261	0.0246350162653865	0.792699273908261	0.914347647418161	Cops3	59817795	59818054	0	0	nonsig
ENSMUSG00000019428	-0.109747541341886	-0.200473650813808	-0.0907942994967897	0.181530300165198	0.243673668179329	0.152947564103197	-0.090747119828535	0.158328525895564	-0.0907942994967897	0.181530300165198	0.461038712794111	Fkbp8	70534421	70535057	0	0	nonsig
ENSMUSG00000019432	0.681231923983628	0.686280076366024	0.00497614688707414	0.943197270095474	-0.28283558502208	-0.277787441263677	0.00513666772679966	0.949406265495555	0.00513666772679966	0.949406265495555	0.978690372550979	Ddx39b	35253490	35253707	0	0	nonsig
ENSMUSG00000019433	-0.115670814021736	-0.207308844347285	-0.0916959508387286	0.234698103721579	0.526993506288562	0.435355477994191	-0.0916959507286278	0.220589657390582	-0.0916959508387286	0.234698103721579	0.527456682445313	Gipc1	83664270	83664694	0	0	nonsig
ENSMUSG00000019437	-0.708612993328743	-0.542381359236161	0.166107425806064	0.346086509905599	-0.208574390548054	-0.0423427382421066	0.165730765778039	0.355603048179276	0.165730765778039	0.355603048179276	0.642747414984497	Tlcd1	78180331	78181909	1	0.633713561470215	nonsig
ENSMUSG00000019461	-0.536719169783795	-0.631295367676658	-0.094589083454385	0.435767520768718	0.235253998273181	0.140677764422046	-0.0945890847166465	0.470453802445363	-0.0945890847166465	0.470453802445363	0.736397367878575	Plscr3	69850401	69852058	0	0	nonsig
ENSMUSG00000019467	-0.178899150461188	-0.278763424321384	-0.0999635357893243	0.281986664564741	-0.671043093284298	-0.7709073896598	-0.09996353686116	0.333759323560386	-0.09996353686116	0.333759323560386	0.623705397647653	Arhgef25	127185883	127187321	2	1.39082058414465	nonsig
ENSMUSG00000019470	0.0250507786690494	0.0645916950304953	0.0395540851102821	0.627772491043924	-0.170258047266192	-0.130717140851887	0.0395540848963972	0.651713153063922	0.0395540848963972	0.651713153063922	0.844057597058151	Xab2	3615995	3618871	3	1.04311543810848	nonsig
ENSMUSG00000019471	-0.0227607415536294	-0.06502220797339	-0.04221034072106	0.597102096777263	0.556148307928732	0.51388682487611	-0.0421920071626213	0.626785365449852	-0.0421920071626213	0.626785365449852	0.828708005178714	Cdc37	21133222	21139807	1	0.151860288534548	nonsig
ENSMUSG00000019478	0.126862670384049	0.124025797593479	-0.00286397433206098	0.978491841560203	0.503815683133338	0.500978804455394	-0.0028639743397153	0.978163166783435	-0.00286397433206098	0.978491841560203	0.990636533447236	Rab4a	123834131	123835287	7	6.05536332179931	nonsig
ENSMUSG00000019487	0.121987613705431	0.338349152767671	0.216285986344705	0.0576674240598116	-0.697121641100936	-0.480760105328374	0.216394738482239	0.0664418777315221	0.216394738482239	0.0664418777315221	0.258510966981829	Trip10	57263149	57263665	0	0	nonsig
ENSMUSG00000019494	-0.0572765685577808	-0.14986632489232	-0.0925568947742365	0.263892462383698	0.647765837123227	0.555176081945792	-0.0925939190001057	0.253281508713634	-0.0925568947742365	0.263892462383698	0.558212734814713	Cops6	138163877	138164646	0	0	nonsig
ENSMUSG00000019505	-0.229458576026944	-0.333493912492004	-0.104072427092621	0.0875630197805992	0.573333623285127	0.469298290461694	-0.10407242680199	0.0741151779222006	-0.104072427092621	0.0875630197805992	0.303676152132504	Ubb	62553064	62553213	0	0	nonsig
ENSMUSG00000019518	0.00564447325792426	-0.0606345041131192	-0.066130331671969	0.56159448953717	-0.442466980484979	-0.508745996714265	-0.0663969872028294	0.609259407873534	-0.0663969872028294	0.609259407873534	0.819682111925831	Ap4m1	138178490	138180429	1	0.515729757607014	nonsig
ENSMUSG00000019528	-0.0102041680609822	-0.216952156992026	-0.20681028395651	0.162217170790598	0.860410288684914	0.653662308618945	-0.206855930307286	0.141225970295268	-0.20681028395651	0.162217170790598	0.433366306190976	Gyg	20122084	20122690	0	0	nonsig
ENSMUSG00000019539	-0.363130216754898	-0.235894839763159	0.127210255907046	0.132500256245312	-0.117082672640444	0.0101527019752178	0.127210255750209	0.135894549414011	0.127210255750209	0.135894549414011	0.391433700695094	Rcn3	45082913	45083255	0	0	nonsig
ENSMUSG00000019558	-0.0390622786796399	-0.374959066774847	-0.335935551683259	0.00155127681958449	-0.508114639601385	-0.84401144242401	-0.336039930367035	0.00311452236603129	-0.336039930367035	0.00311452236603129	0.0379190280342024	Slc6a8	73676904	73680432	6	1.70068027210884	nonsig
ENSMUSG00000019564	0.219732265589606	-0.373964642697002	-0.593772943441198	0.000440541942878402	-0.37403638923625	-0.967733341186184	-0.593886877083819	0.00114726884566849	-0.593886877083819	0.00114726884566849	0.0187672357525642	Arid3a	79951937	79955018	1	0.324569944823109	nonsig
ENSMUSG00000019578	-0.231826882183986	-0.299851851597325	-0.0679763537192095	0.356196791976359	0.559568025385347	0.491543061239999	-0.0679763534752772	0.328004001405843	-0.0679763537192095	0.356196791976359	0.643382265141449	Ubxn6	56067045	56068554	0	0	nonsig
ENSMUSG00000019579	-0.303599235954041	-0.462851282432872	-0.159303121690898	0.0850309789869197	0.472686029045078	0.313433979687013	-0.159303121925003	0.0839732922026844	-0.159303121690898	0.0850309789869197	0.298510494231298	Mydgf	56175744	56176923	11	9.32994062765055	nonsig
ENSMUSG00000019590	-0.0831790942195615	0.0316473678804895	0.114901077833786	0.147135727136364	-0.0762984706046022	0.0385279776216257	0.114901077001274	0.187104963063778	0.114901077001274	0.187104963063778	0.468714418516433	Cyb561	105933702	105935374	1	0.598086124401914	nonsig
ENSMUSG00000019647	-0.284366257564626	-0.459506253706626	-0.175333817070752	0.0752412903838315	-0.95680582223281	-1.13194583083303	-0.175302862920988	0.0962280302247392	-0.175302862920988	0.0962280302247392	0.318854073886504	Sema6a	47245254	47248382	0	0	nonsig
ENSMUSG00000019659	0.0348018236957115	0.193301196598838	0.158449698940984	0.138255577140202	0.493604213306967	0.652103595862869	0.158449699649568	0.113567836371266	0.158449698940984	0.138255577140202	0.395525379840153	Ccdc12	110711255	110711587	3	9.03614457831325	nonsig
ENSMUSG00000019699	0.468092144263177	-0.210124842032571	-0.678107978248341	4.16737053702876e-14	0.262966660928001	-0.415250348479383	-0.678192366018551	1.14989782997979e-11	-0.678192366018551	1.14989782997979e-11	1.96710488101458e-09	Akt3	177022115	177025363	6	1.84729064039409	lessloc
ENSMUSG00000019710	0.0761868799273574	0.0846394906511134	0.00850057732813447	0.921645251273745	0.60532817797229	0.613780794038848	0.00852565143029579	0.916188535731267	0.00850057732813447	0.921645251273745	0.968086916154844	Mrpl24	87923347	87923672	0	0	nonsig
ENSMUSG00000019715	0.0270398451754999	-0.119939579038697	-0.147170326930923	0.146967754024031	-0.263448838659112	-0.410428244751091	-0.147011646324577	0.116925571534419	-0.147170326930923	0.146967754024031	0.411012895917025	Gle1	29958516	29960371	5	2.69541778975741	nonsig
ENSMUSG00000019726	-0.421656339244041	-0.180301649532035	0.241074159535462	0.373291312915153	-1.45456024207284	-1.21320494987989	0.241444018108247	0.0754401780976669	0.241074159535462	0.373291312915153	0.658876444045223	Lyst	13777180	13778803	1	0.616142945163278	nonsig
ENSMUSG00000019731	-0.381904472581819	-0.61116588911132	-0.229413941155001	0.0159895935935735	-0.269545501573581	-0.498806925964842	-0.229413941964057	0.0199480260482791	-0.229413941964057	0.0199480260482791	0.126705743804456	Slc35e1	72480641	72483765	1	0.320102432778489	nonsig
ENSMUSG00000019738	-0.0812903368765793	0.0963703040663872	0.177648994728185	0.222085191906009	0.695805346394662	0.873466011410676	0.177788061367162	0.171869587047874	0.177648994728185	0.222085191906009	0.514933572687193	Polr2i	30233285	30233385	0	0	nonsig
ENSMUSG00000019763	-0.252164056931558	-0.03480175002104	0.217262797753348	0.0791554024566919	-0.532549656253348	-0.315187367455012	0.217240356502002	0.101714878451411	0.217240356502002	0.101714878451411	0.327989862047954	Rmnd1	4401915	4403468	0	0	nonsig
ENSMUSG00000019768	2.69779911644577	2.36680131510299	-0.331034791269802	0.000376860711935606	-0.0995837639955154	-0.430581571707021	-0.33056854598809	0.00181325319203429	-0.33056854598809	0.00181325319203429	0.0257400344123799	Esr1	5001424	5005614	0	0	nonsig
ENSMUSG00000019774	-0.352110573811103	-0.0411441169719984	0.311010090092126	0.0678171794242307	0.251347337376853	0.562313827591017	0.311010092889236	0.0602071918592824	0.311010090092126	0.0678171794242307	0.2605553071674	Mtrf1l	5811887	5813205	0	0	nonsig
ENSMUSG00000019775	0.583954069331567	0.660318633247916	0.0765189492951044	0.569247766348295	0.587606981796771	0.663971533479167	0.0766091382507167	0.586685871368095	0.0766091382507167	0.586685871368095	0.806941361650513	Rgs17	5825663	5832952	4	0.548772122376183	nonsig
ENSMUSG00000019777	-0.104791974104704	-0.125420758305913	-0.0205840439637517	0.799473620528878	0.504074949305152	0.483446151685244	-0.0205840441341862	0.809566081110635	-0.0205840441341862	0.809566081110635	0.921606410541879	Hdac2	36993959	36996111	3	1.39405204460967	nonsig
ENSMUSG00000019779	-1.05140289888202	-0.841583213613811	0.209850487744339	0.065570197546527	-0.000243602198297594	0.209576062669387	0.209589478036679	0.078546754971319	0.209589478036679	0.078546754971319	0.28449141172077	Frk	34608572	34611278	0	0	nonsig
ENSMUSG00000019782	-0.0497379733068096	-0.033667112003307	0.0161646471303142	0.850755733931338	0.73354941203523	0.749620269481421	0.0159830218477112	0.85215002309998	0.0159830218477112	0.85215002309998	0.93919320648502	Rwdd1	33996555	33996726	0	0	nonsig
ENSMUSG00000019790	0.116767072326804	-0.0237131313194428	-0.140470799514204	0.123193351507051	-0.579429166158798	-0.719909380314769	-0.140504817986691	0.148131518365428	-0.140504817986691	0.148131518365428	0.413351234410357	Stxbp5	9755547	9760912	5	0.931966449207828	nonsig
ENSMUSG00000019791	-0.510043460739053	-0.217600133829211	0.292638961770231	0.121794156617805	0.651734984113181	0.944178332148023	0.292351730610478	0.0885315089828165	0.292638961770231	0.121794156617805	0.364659870288787	Hint3	30608349	30613361	0	0	nonsig
ENSMUSG00000019792	0.518285232881499	0.558221620840125	0.0398670261607913	0.74170655462135	0.300375373073393	0.340311767418868	0.0400189587631421	0.7326639923227	0.0398670261607913	0.74170655462135	0.891846329062522	Trmt11	30565199	30590898	24	0.933888478150901	nonsig
ENSMUSG00000019794	-0.810554612988699	-1.06918880451931	-0.258710977933721	0.0323733515024167	-0.0174167485441307	-0.276050953030839	-0.258976869203926	0.035197669490305	-0.258976869203926	0.035197669490305	0.17923818272737	Katna1	7762826	7763148	0	0	nonsig
ENSMUSG00000019795	-0.346922742632031	-0.295944755282535	0.0510203218412835	0.51312476806707	0.421218187877625	0.47219617050225	0.0510203216952704	0.520175556626723	0.0510203216952704	0.520175556626723	0.76711453726381	Pcmt1	7629373	7648619	48	2.49402473241193	nonsig
ENSMUSG00000019796	-0.283357984731726	-0.374939625316714	-0.0915237191275606	0.216034241482618	0.0267075581795538	-0.0648740926015656	-0.0915237196792265	0.242169704483314	-0.0915237196792265	0.242169704483314	0.537309040965066	Lrp11	7623654	7625483	6	3.28048113723346	nonsig
ENSMUSG00000019797	-0.49031502702656	-0.336144013127208	0.153927702594416	0.253725814777091	0.310113679976433	0.464284717830639	0.153973558371887	0.20248628905638	0.153927702594416	0.253725814777091	0.549463334860381	Mtres1	43525133	43525228	0	0	nonsig
ENSMUSG00000019802	-0.121725313986974	-0.0437876695747989	0.0778951033708587	0.295382911953298	-0.201385681448207	-0.123448045280305	0.0778640927274634	0.323221136935291	0.0778640927274634	0.323221136935291	0.613208822384942	Sec63	42829035	42832514	3	0.862316757688991	nonsig
ENSMUSG00000019804	0.0679192863175453	-0.0053085225316259	-0.0732267447742813	0.316988176195659	0.524704806123216	0.451476997484639	-0.0732267447638137	0.311579669570549	-0.0732267447742813	0.316988176195659	0.608243662042354	Snx3	42534759	42535381	2	3.21543408360129	nonsig
ENSMUSG00000019806	-0.442848828479443	-0.448695650095866	-0.0057093411665412	0.975839766159122	0.243433919881784	0.237587069321611	-0.00600937121296163	0.972347863482513	-0.0057093411665412	0.975839766159122	0.989665470241562	Aig1	13647054	13647668	0	0	nonsig
ENSMUSG00000019808	0.00815336152552596	0.136795913161158	0.128455434422979	0.432977912048634	-0.00559106144350703	0.123051499433221	0.128808334305431	0.422300481108818	0.128455434422979	0.432977912048634	0.706213003604858	Adat2	13562859	13563376	1	1.93423597678917	nonsig
ENSMUSG00000019809	-0.360919331476952	-0.155640634492478	0.205331979887243	0.0430391326805964	0.301069018290733	0.506347712510379	0.205331979629812	0.0423427231597747	0.205331979887243	0.0430391326805964	0.201762176565378	Pex3	13524116	13524884	0	0	nonsig
ENSMUSG00000019810	-0.35818332098699	-0.0781475074531208	0.280024045752549	0.00928013171561084	-0.0824898089061919	0.197545980373633	0.280024043013994	0.0173095676747501	0.280024043013994	0.0173095676747501	0.116083366472593	Fuca2	13514848	13519035	1	0.238834487700024	nonsig
ENSMUSG00000019813	0.322074986548177	0.484101945032785	0.162159577868473	0.349741055560983	0.148506400206799	0.310533340169777	0.162459350473529	0.373753592123349	0.162459350473529	0.373753592123349	0.659492133793874	Cep57l1	41718840	41719694	0	0	nonsig
ENSMUSG00000019814	-0.0438924667983438	0.0440460711053067	0.0879503928640666	0.247997432345421	0.253948524857154	0.341887060518181	0.0879503927472142	0.253140679513007	0.0879503927472142	0.253140679513007	0.548946739532106	Ltv1	13178140	13178885	0	0	nonsig
ENSMUSG00000019818	-0.437108114024888	-0.225819487067478	0.211206426473175	0.0196021555082951	-0.0652590646525416	0.146029568857829	0.211206427161305	0.0149094863806578	0.211206426473175	0.0196021555082951	0.125567425253283	Cd164	41528842	41531048	7	3.17316409791478	nonsig
ENSMUSG00000019820	0.960736557570278	0.932201971667777	-0.0286051981810434	0.785400976569357	0.238477463638988	0.20994287067129	-0.0285280955995465	0.793025289973603	-0.0285280955995465	0.793025289973603	0.914347647418161	Utrn	12382188	12384187	0	0	nonsig
ENSMUSG00000019822	0.465893260115548	0.413409323369889	-0.0525079745094763	0.706859526370218	0.134789395304195	0.0823054354475569	-0.0522026959831468	0.726280538992669	-0.0522026959831468	0.726280538992669	0.884223841256483	Smpd2	41487639	41488947	0	0	nonsig
ENSMUSG00000019823	-0.173597082082288	-0.240795204052937	-0.0671948037957967	0.409551318993369	-0.396457525580315	-0.463655651297993	-0.0671948039468171	0.423093256387826	-0.0671948039468171	0.423093256387826	0.698454187811499	Mical1	41486444	41487032	1	1.70068027210884	nonsig
ENSMUSG00000019826	-0.100686582220151	0.109532983136725	0.210192165315651	0.0389076914207638	-0.104907469524441	0.105312093738403	0.210192165133033	0.0408973696695872	0.210192165133033	0.0408973696695872	0.195536310788794	Zbtb24	41452185	41453468	3	2.33826968043648	nonsig
ENSMUSG00000019828	-1.22497044094971	-1.17025004069995	0.054244534737395	0.734626205243126	-0.491948008432058	-0.437227604300649	0.0538990282072707	0.726786367785999	0.054244534737395	0.734626205243126	0.888612450805234	Grm1	10686059	10688962	2	0.688942473303479	nonsig
ENSMUSG00000019831	-0.215090574542516	-0.439667160031075	-0.224627840457687	0.00555779407392181	-0.0648057155638462	-0.289382310214913	-0.224627841585705	0.00826558371096653	-0.224627841585705	0.00826558371096653	0.0731794178901624	Wasf1	40937804	40938570	2	2.61096605744125	nonsig
ENSMUSG00000019832	-0.49043050402807	-0.697369814829933	-0.207422850307563	0.258740437534775	0.463211244139983	0.256271951312173	-0.207498941353251	0.228323421994086	-0.207422850307563	0.258740437534775	0.553370472527156	Rab32	10545002	10546301	0	0	nonsig
ENSMUSG00000019837	-0.0530322526333002	-0.0605523444537018	-0.00750631894408382	0.935760617945617	0.936854103244636	0.929334024590229	-0.00759234356470498	0.931873818327517	-0.00750631894408382	0.935760617945617	0.97297124929691	Gtf3c6	40247703	40249532	2	1.09349371241115	nonsig
ENSMUSG00000019842	0.459188221456832	0.146071875515792	-0.313124938815478	0.0100538291632215	0.251485241821888	-0.0616311299309562	-0.31319132909634	0.0181818509860989	-0.31319132909634	0.0181818509860989	0.120019242644013	Traf3ip2	39654530	39655307	3	3.86100386100386	nonsig
ENSMUSG00000019843	-0.0356003259389727	-0.144889414994902	-0.109336572593429	0.109877936205912	0.0145193335154919	-0.0947697630838021	-0.109283458939683	0.131200721844977	-0.109283458939683	0.131200721844977	0.38238778099375	Fyn	39563973	39565381	1	0.710227272727273	nonsig
ENSMUSG00000019846	-0.0653206850069547	0.113314890454745	0.178653397056879	0.0859971818610268	-0.786087758049782	-0.607452194326397	0.178653396175244	0.109521458104121	0.178653396175244	0.109521458104121	0.343030705711115	Lama4	39110034	39110188	0	0	nonsig
ENSMUSG00000019848	-0.641283278830352	-0.737115562023154	-0.0959812274044043	0.451488599821811	0.256253484658526	0.160421215843368	-0.0960991522646101	0.419144126366698	-0.0959812274044043	0.451488599821811	0.720682340345016	Popdc3	45317981	45318452	0	0	nonsig
ENSMUSG00000019849	-0.159663064474628	-0.073403987511111	0.0863166157258246	0.166849147507183	-0.133063569772797	-0.0468044970786363	0.0863166154393221	0.184615194563921	0.0863166154393221	0.184615194563921	0.466138273579123	Prep	45158527	45167198	1	0.115326951908661	nonsig
ENSMUSG00000019852	0.257404482684667	0.118657271440048	-0.138765904047725	0.0855061752907331	-0.894708041346879	-1.03345524847124	-0.138765903718896	0.0850731586998784	-0.138765904047725	0.0855061752907331	0.299511489432536	Arfgef3	18581839	18589580	6	0.775093657150239	nonsig
ENSMUSG00000019853	-0.190282235886184	-0.278547347808947	-0.0883358669069094	0.408532085766033	0.711704114752598	0.623439005257277	-0.0883358668132007	0.391614037549177	-0.0883358669069094	0.408532085766033	0.687104539516175	Hebp2	18539498	18541133	0	0	nonsig
ENSMUSG00000019857	0.322654445294071	0.24344097404726	-0.0790948192146947	0.503850897530962	0.779439439909611	0.700225967021239	-0.0790966171709436	0.501547475082953	-0.0790948192146947	0.503850897530962	0.757856336893737	Asf1a	53607878	53609225	0	0	nonsig
ENSMUSG00000019861	0.992104658534081	0.842844952965173	-0.149226775562584	0.0843804550086703	-0.0219807174894156	-0.171240430548408	-0.149133281377151	0.11018603547901	-0.149133281377151	0.11018603547901	0.343879918395067	Gopc	52337024	52339722	3	1.1119347664937	nonsig
ENSMUSG00000019863	-0.208928532125007	-0.0680766873059319	0.140699265800206	0.184699894839392	-0.0376761984686265	0.103175645456533	0.140933374341729	0.18402824732791	0.140699265800206	0.184699894839392	0.466138273579123	Qrsl1	43874188	43874482	0	0	nonsig
ENSMUSG00000019864	-0.14234703152975	-0.292602180543707	-0.150480101802004	0.19429740093898	0.172478899889439	0.0222237475813043	-0.150225050976047	0.196197312161784	-0.150225050976047	0.196197312161784	0.478470193125992	Rtn4ip1	43946529	43947862	0	0	nonsig
ENSMUSG00000019868	-0.142783591016347	0.0905329366427975	0.233404534424452	0.00661122742480736	0.346681205874776	0.579997736618296	0.233404534817132	0.00495102338227705	0.233404534424452	0.00661122742480736	0.0629169323749836	Vta1	14655355	14685003	10	0.337290879654614	nonsig
ENSMUSG00000019873	0.617815129983609	0.685799887490772	0.0680014453177925	0.385317082982317	-0.322054386973006	-0.254069636916815	0.06800144504655	0.423720058784778	0.06800144504655	0.423720058784778	0.699248945931126	Reep3	67009189	67013729	3	0.66079295154185	nonsig
ENSMUSG00000019877	0.0234404334766242	0.252391710266254	0.228888592881158	0.0127283077987278	-0.0756443427121993	0.153306914467771	0.228888590668967	0.0218851205031778	0.228888590668967	0.0218851205031778	0.134522850937012	Serinc1	57515774	57517156	21	15.1953690303907	nonsig
ENSMUSG00000019883	-0.0780403722074297	0.0296742595139554	0.107796656357894	0.240651434864491	0.4585843603528	0.566298998929154	0.107796656745239	0.214339990311373	0.107796656357894	0.240651434864491	0.535320569705596	Echdc1	29344750	29347469	1	0.367782272894446	nonsig
ENSMUSG00000019891	-0.537880053147615	-0.468485055633114	0.0691593353736368	0.610822557951444	-0.274042939961179	-0.204647954760348	0.0691593350768478	0.621036163457229	0.0691593350768478	0.621036163457229	0.825295325579173	Dcbld1	52319997	52321378	1	0.724112961622013	nonsig
ENSMUSG00000019894	0.801960899201662	0.999439272592088	0.197428099187591	0.112119294942017	-0.0184241431798989	0.17905420986837	0.197853356636849	0.153872713137801	0.197853356636849	0.153872713137801	0.421457914597198	Slc6a15	103418395	103419377	1	1.0183299389002	nonsig
ENSMUSG00000019897	0.0720179770102904	0.255548500574658	0.183434907470154	0.0871977307310441	0.36890259100289	0.552433136141209	0.18365328417455	0.0511683445272917	0.183434907470154	0.0871977307310441	0.303164552624329	Ccdc59	105847179	105847833	0	0	nonsig
ENSMUSG00000019907	0.0951955747803535	0.113742823752448	0.0185510370432197	0.823868239624468	-0.282152099630611	-0.263604866648762	0.018551036880103	0.842189966715284	0.018551036880103	0.842189966715284	0.934295816009822	Ppp1r12a	108277294	108279984	36	13.3828996282528	nonsig
ENSMUSG00000019916	-0.7363591974984	-0.514839756514025	0.221521707809246	0.00223527596386653	-0.472793634402435	-0.251274199657271	0.221518915156528	0.00331204116864794	0.221518915156528	0.00331204116864794	0.0394336128246086	P4ha1	59371075	59373304	1	0.448631673396142	nonsig
ENSMUSG00000019917	0.0198813960174333	0.0569918869615065	0.0371133432513954	0.652202085468183	0.251769116004292	0.288879601899711	0.0371133431494024	0.662219830923573	0.0371133431494024	0.662219830923573	0.850136509762233	Septin10	59164120	59164928	1	1.23762376237624	nonsig
ENSMUSG00000019920	-0.396688851752814	-0.400209502856772	-0.00342703194029159	0.967743026925781	0.269857167477142	0.266336496653014	-0.00360740208185639	0.967482108234424	-0.00342703194029159	0.967743026925781	0.987223877031352	Lims1	58421569	58424691	0	0	nonsig
ENSMUSG00000019923	-0.0500648159204854	-0.0533975693540438	-0.00336733551576207	0.96389988920326	0.531633822212743	0.528301056340602	-0.00336733554188567	0.964437643668562	-0.00336733554188567	0.964437643668562	0.985728520257904	Zwint	72657387	72669789	19	1.53201096597323	nonsig
ENSMUSG00000019927	0.0748191682058436	-0.0804306653506728	-0.155193507366806	0.115787736725222	0.243388429982808	0.0881385917516272	-0.155193507703415	0.12251228160025	-0.155193507703415	0.12251228160025	0.365833271654239	Ube2d1	71254980	71255828	1	1.17924528301887	nonsig
ENSMUSG00000019942	1.0866601585206	1.03741368930095	-0.0492752823342449	0.743242112113848	0.982847693571636	0.933601188825258	-0.0490159619340014	0.703700305755217	-0.0492752823342449	0.743242112113848	0.892403359215449	Cdk1	69335146	69338497	0	0	nonsig
ENSMUSG00000019943	-0.148408974650406	-0.127845915543151	0.0205832091715793	0.793645872920713	-0.808750114780091	-0.788187042933943	0.0206002245642256	0.775710674672962	0.0205832091715793	0.793645872920713	0.914558472769249	Atp2b1	99023120	99026143	11	3.63876943433675	nonsig
ENSMUSG00000019944	-0.345931711970297	-0.665964121973727	-0.320698863628659	0.0598402394944849	-0.627712670933321	-0.947745180157396	-0.320326831727366	0.0589609251734512	-0.320698863628659	0.0598402394944849	0.24275222556987	Rhobtb1	69289690	69291791	0	0	nonsig
ENSMUSG00000019947	-0.362539167654272	-0.50424870825926	-0.141841576523411	0.201383665243915	-1.07445416573822	-1.21616375238439	-0.141760561685776	0.273212833668211	-0.141760561685776	0.273212833668211	0.565996947909125	Arid5b	68092520	68096503	6	1.50640220938991	nonsig
ENSMUSG00000019948	0.298557534159728	0.238844553515166	-0.0596703701595849	0.683420513821493	0.621978252842633	0.562265272541883	-0.0596703701528799	0.680949273108975	-0.0596703701595849	0.683420513821493	0.862283238754836	Actr6	89711971	89712430	0	0	nonsig
ENSMUSG00000019952	0.0238003783189291	-0.124490659687776	-0.147978534138293	0.334009764836397	0.0975209641065413	-0.0507701227632765	-0.148333400771236	0.38177769295415	-0.148333400771236	0.38177769295415	0.665046989124307	Poc1b	99196731	99198074	0	0	nonsig
ENSMUSG00000019960	0.0437474107264841	0.257899302465038	0.214124008810098	0.00124489389056961	-0.109295257688148	0.104856634585519	0.214124008891122	0.00121469118402854	0.214124008810098	0.00124489389056961	0.0198808766416442	Dusp6	99266300	99267489	14	11.7746005046257	nonsig
ENSMUSG00000019961	0.0318202848474426	-0.164746278708058	-0.196612368675085	0.0631909109350017	0.181784465399262	-0.0147821099522968	-0.196538112990127	0.0742359314459407	-0.196538112990127	0.0742359314459407	0.274858127690345	Tmpo	91147571	91149475	1	0.525210084033613	nonsig
ENSMUSG00000019969	-0.0777239496265492	-0.0419662479480066	0.0355521026669554	0.751291555868678	-0.427413643658269	-0.391655951371849	0.0358092189985102	0.762011053774282	0.0358092189985102	0.762011053774282	0.900978884389773	Psen1	83734072	83735199	0	0	nonsig
ENSMUSG00000019970	-0.0547170173737107	0.491364634092715	0.545963526369366	6.08614915903891e-06	-0.157472857773624	0.388608815480063	0.546250269837142	2.32570151890723e-07	0.545963526369366	6.08614915903891e-06	0.000296058614255693	Sgk1	21998828	21999903	12	11.1627906976744	moreloc
ENSMUSG00000019971	0.36577877689488	0.55130567742285	0.185659397397648	0.115867451301636	-0.236112214801214	-0.0505853326198375	0.185813224363934	0.151753032728843	0.185813224363934	0.151753032728843	0.41856382651052	Cep290	100573108	100573655	0	0	nonsig
ENSMUSG00000019975	-0.0293297224222784	0.0527066597917297	0.0820785211478634	0.558097000088148	0.179797494852272	0.261833881683125	0.0820785212891531	0.546022476248499	0.0820785211478634	0.558097000088148	0.791400960399803	Ikbip	91096618	91098657	0	0	nonsig
ENSMUSG00000019977	0.351419836369901	0.120631810836555	-0.230885458565611	0.00187702495336602	0.0236361364868131	-0.207151890061211	-0.230702361581209	0.00219682376798801	-0.230702361581209	0.00219682376798801	0.0293676056825205	Hbs1l	21309748	21311206	1	0.685871056241427	nonsig
ENSMUSG00000019978	0.173615896453298	0.213618304154449	0.0399320454516602	0.646667763834936	-0.326581458163305	-0.286579048939892	0.0399320454846965	0.646701008268752	0.0399320454846965	0.646701008268752	0.840784653784121	Epb41l2	25513081	25523516	1	0.095831336847149	nonsig
ENSMUSG00000019979	0.536949166190794	0.656381207949952	0.119181053680576	0.297888976498066	-0.40767019084702	-0.288238156460997	0.119684990132349	0.325164400769557	0.119684990132349	0.325164400769557	0.614815342256864	Apaf1	90989311	90991449	0	0	nonsig
ENSMUSG00000019986	0.838305043004213	0.690752353181641	-0.147508197840809	0.0627647634993971	-0.0504888884051024	-0.198041579263531	-0.147508197928244	0.0710420883892212	-0.147508197928244	0.0710420883892212	0.26734817230142	Ahi1	21070327	21080429	3	0.296970896852108	nonsig
ENSMUSG00000019988	0.355843232458691	0.42552283354821	0.069400532074998	0.675270640195222	0.0411161434429444	0.110795748454134	0.0700945374749735	0.67142842154271	0.069400532074998	0.675270640195222	0.857686841633098	Nedd1	92684746	92686190	0	0	nonsig
ENSMUSG00000019996	0.135990616560671	0.166935606888962	0.0308656620091379	0.881110759957297	-0.598777396914325	-0.56783250568585	0.0309594818281851	0.903230863069955	0.0309594818281851	0.903230863069955	0.962244996935302	Map7	20280007	20281590	0	0	nonsig
ENSMUSG00000019998	-0.0721546712653686	-0.19593352747397	-0.123616291060447	0.194263789342714	0.515074945461206	0.391296063301102	-0.123869801399273	0.238317310527592	-0.123869801399273	0.238317310527592	0.532231825961368	Stx7	24187721	24190222	3	1.19952019192323	nonsig
ENSMUSG00000020003	0.413111572792325	0.121757927779608	-0.291643097257853	0.0441872731175423	0.444032671531999	0.15267903883222	-0.291188429655833	0.0302194362342554	-0.291643097257853	0.0441872731175423	0.20484442276044	Pex7	19853900	19860925	4	0.569395017793594	nonsig
ENSMUSG00000020009	-0.145265273835064	0.22454502667564	0.369806655783757	0.00208023763861477	-0.335892392703326	0.0339178936344975	0.369778358484907	0.00375568283993593	0.369778358484907	0.00375568283993593	0.0427834163696087	Ifngr1	19609689	19610229	0	0	nonsig
ENSMUSG00000020015	-0.0261608711786286	-0.203108374014709	-0.177001671449619	0.0408670065968635	0.0956413545604403	-0.0813061622991358	-0.176954498208753	0.0575039057717062	-0.176954498208753	0.0575039057717062	0.237704763626975	Cdk17	93241697	93267071	8	0.315283360920627	nonsig
ENSMUSG00000020018	0.202136875648157	0.151479216349142	-0.0507336869161812	0.627033010029509	1.02726167123015	0.976604040970291	-0.0507130903781579	0.566423250137132	-0.0507336869161812	0.627033010029509	0.828728383393519	Snrpf	93583029	93583463	1	2.30414746543779	nonsig
ENSMUSG00000020020	1.10613092836435	1.02696611429346	-0.0793328910499213	0.597948599808128	-0.2075217287196	-0.286686565861405	-0.0783740484359641	0.642395371019488	-0.0783740484359641	0.642395371019488	0.837513426280853	Usp44	93847349	93848538	2	1.6820857863751	nonsig
ENSMUSG00000020021	0.696652462316154	0.892618026002101	0.195640090673583	0.230445247476287	-0.948117304142558	-0.752151763318234	0.196621166725229	0.2803934617497	0.196621166725229	0.2803934617497	0.573717681724123	Fgd6	94141790	94145339	0	0	nonsig
ENSMUSG00000020022	0.472364042669134	0.384092415313403	-0.0881072683800337	0.396601920184493	1.00135817122137	0.913086547209511	-0.0881072682512817	0.382292662118223	-0.0881072683800337	0.396601920184493	0.677195598108964	Ndufa12	94220862	94221443	1	1.72117039586919	nonsig
ENSMUSG00000020023	-0.0230490585151101	-0.130829640383038	-0.107800382913829	0.234239708924345	-0.209564515396481	-0.31734508706434	-0.107800382337468	0.210708185069573	-0.107800382913829	0.234239708924345	0.526778382837215	Tmcc3	94587031	94590956	2	0.509554140127389	nonsig
ENSMUSG00000020024	0.221108538970113	0.0839011718714512	-0.137222435211255	0.147130920685065	0.372243190055502	0.235035816302494	-0.137222435638507	0.160505046196867	-0.137222435638507	0.160505046196867	0.431663404190624	Cep83	94789809	94790853	0	0	nonsig
ENSMUSG00000020027	-0.408524904961173	-0.436775392968372	-0.0283983466667674	0.77362707812724	0.085013579406104	0.0567630906571452	-0.0283983466771531	0.771794391206999	-0.0283983466667674	0.77362707812724	0.905822545179074	Socs2	95385362	95392783	4	0.539010914971028	nonsig
ENSMUSG00000020029	-0.108654446365708	-0.143306531585574	-0.0346783922498805	0.707723210871285	0.363971357829423	0.329319278344732	-0.0346783921414748	0.695929761405315	-0.0346783922498805	0.707723210871285	0.875104461288468	Nudt4	95547007	95549287	6	2.63157894736842	nonsig
ENSMUSG00000020034	0.802975394147982	0.749337015478305	-0.0536088561347409	0.658876597959056	0.0914292878411448	0.0377908951896218	-0.0533434660388996	0.684479999385071	-0.0533434660388996	0.684479999385071	0.862761820688785	Tcp11l2	84613727	84614359	1	1.58227848101266	nonsig
ENSMUSG00000020038	0.190341014345696	-0.0260734507054532	-0.216808015746022	0.14909679839496	0.173357479624789	-0.0430569847376303	-0.216486342085799	0.149779279240009	-0.216486342085799	0.149779279240009	0.416278917133192	Cry1	85131700	85133054	1	0.738552437223043	nonsig
ENSMUSG00000020044	0.337174562437038	0.333088811694952	-0.00432533543443392	0.979047786630618	-0.620874838257974	-0.624960620159761	-0.00380446622852482	0.982526731947245	-0.00380446622852482	0.982526731947245	0.991840510260362	Timp3	86345903	86349506	5	1.38773244518457	nonsig
ENSMUSG00000020048	-0.466015818956078	-0.338736893520033	0.127235057994622	0.094189056848937	0.00865211376076726	0.135931026316172	0.127313187174051	0.117452376141551	0.127313187174051	0.117452376141551	0.356847330643189	Hsp90b1	86690840	86691101	1	3.83141762452107	nonsig
ENSMUSG00000020056	0.609086215770011	0.598336262852406	-0.0108397838088843	0.933353373220481	1.01059016944701	0.999840229814132	-0.0107051452670215	0.932383596830316	-0.0108397838088843	0.933353373220481	0.971731159764346	Washc3	88245841	88246158	0	0	nonsig
ENSMUSG00000020063	0.358750799014944	0.335775578130763	-0.0230205666550652	0.840939122265327	-0.238438247874907	-0.261413480864452	-0.0228221667436834	0.850836085952331	-0.0228221667436834	0.850836085952331	0.938728532522614	Sirt1	63319007	63326769	20	2.5766555011595	nonsig
ENSMUSG00000020064	0.395776055325434	0.277232227057591	-0.118540364948973	0.345590273066918	-0.165493226456353	-0.284037063317253	-0.118540365323668	0.366060375548691	-0.118540365323668	0.366060375548691	0.651843219903482	Herc4	63249968	63273567	11	0.466121445823976	nonsig
ENSMUSG00000020069	0.41535160605868	0.374624175197983	-0.0409353687152123	0.710903419806212	0.653349356862639	0.612621950938113	-0.0406145368315812	0.676590538382649	-0.0409353687152123	0.710903419806212	0.876943072122231	Hnrnph3	63014664	63015637	1	1.02774922918808	nonsig
ENSMUSG00000020070	-0.0670617030989122	-0.273033726651008	-0.206212423660781	0.0660836510127646	-0.473821754026536	-0.679793748939567	-0.206058390163893	0.0440364719168589	-0.206212423660781	0.0660836510127646	0.257516771426542	Rufy2	63003055	63017210	9	0.635817732250088	nonsig
ENSMUSG00000020074	0.22832420691734	0.425499279806689	0.197111115106056	0.00733121620717275	0.137989965427997	0.335165030233237	0.197169821591294	0.011971008331845	0.197169821591294	0.011971008331845	0.0930550674429384	Ccar1	62743928	62744762	2	2.39808153477218	nonsig
ENSMUSG00000020075	-0.0823718844511496	0.038386197757004	0.120760267754103	0.0630808102687362	-0.17150945270503	-0.050751379873442	0.120760267009529	0.0869184197418311	0.120760267009529	0.0869184197418311	0.302297591472881	Ddx21	62580251	62582349	1	0.476644423260248	nonsig
ENSMUSG00000020076	0.45930663732971	0.501664303201676	0.0423784641614713	0.604007129122042	0.249383037471946	0.291740682028783	0.0423784636711744	0.653385138865311	0.0423784636711744	0.653385138865311	0.845190502906495	Ddx50	62615895	62616237	2	5.84795321637427	nonsig
ENSMUSG00000020078	0.0492402482498443	0.273598412949037	0.224321316780349	0.0083402565385944	0.271657284265688	0.49601543815917	0.224321315582956	0.0136072285601813	0.224321315582956	0.0136072285601813	0.0994491277575708	Vps26a	62455272	62470018	4	0.2712600027126	nonsig
ENSMUSG00000020085	0.0330216849802073	0.0407140603397086	0.00786232488349503	0.946434587190191	-0.123851159199878	-0.116158813260969	0.00758152748678365	0.954697958862679	0.00758152748678365	0.954697958862679	0.98066701525334	Aifm2	61736735	61738647	3	1.56903765690377	nonsig
ENSMUSG00000020086	0.0246826293726121	-0.00503887212441112	-0.029874815193196	0.870472169912574	0.126167407598733	0.0964458951880093	-0.0298748152783315	0.873700868279572	-0.0298748152783315	0.873700868279572	0.949395628594732	Macroh2a2	61738665	61739296	0	0	nonsig
ENSMUSG00000020087	-0.403768867713301	-0.696305886638844	-0.292735814563937	0.0362459975144447	0.238940805230485	-0.0535962025832421	-0.292892543894349	0.0282698070248553	-0.292735814563937	0.0362459975144447	0.182600122607919	Tysnd1	61702252	61702773	1	1.91938579654511	nonsig
ENSMUSG00000020088	0.0908779371728024	0.0101154981050364	-0.0807096238915824	0.25608436352825	0.254681658240143	0.173919217525298	-0.0807096239813572	0.260850002777403	-0.0807096239813572	0.260850002777403	0.555320154368282	Sar1a	61691402	61693297	7	3.69393139841689	nonsig
ENSMUSG00000020089	0.218131613711308	0.321485896335734	0.103362473793886	0.251379465078638	0.52325995904017	0.626614249514643	0.103362474220186	0.221487062444889	0.103362473793886	0.251379465078638	0.547276303071333	Ppa1	61673851	61674168	2	6.30914826498423	nonsig
ENSMUSG00000020091	0.0917671739544836	-0.31667989643846	-0.408382701585814	1.67767289560108e-05	-0.25505313618809	-0.663500234381434	-0.408523667943872	0.00011712596234078	-0.408523667943872	0.00011712596234078	0.00341662525406211	Eif4ebp2	61428491	61433796	5	0.942507068803016	lessloc
ENSMUSG00000020092	0.330643337084019	-0.064969692371047	-0.395618805548447	0.000632879064345891	-0.0247287990579468	-0.420341848300181	-0.39576005981088	0.00159733857838107	-0.39576005981088	0.00159733857838107	0.0235700851923979	Pald1	61319656	61321089	1	0.697836706210747	nonsig
ENSMUSG00000020097	-0.300012684510566	7.79449715353715e-05	0.300096005704161	4.5698170170189e-05	-0.533584733113	-0.233494111600596	0.300054314568265	0.000134250515924543	0.300054314568265	0.000134250515924543	0.00376386238118448	Sgpl1	61098645	61102044	1	0.294204177699323	moreloc
ENSMUSG00000020098	-0.416333221739046	-0.392184143655976	0.024245649516057	0.816779697337159	0.697172074952416	0.721321153990688	0.0240897830188573	0.811139045390502	0.024245649516057	0.816779697337159	0.923408805975103	Pcbd1	61093906	61094324	0	0	nonsig
ENSMUSG00000020099	-0.209919461380139	-0.389717896637411	-0.179851356044329	0.0542285182516855	-0.90584160866845	-1.08564008404027	-0.179930757813891	0.100613452480536	-0.179930757813891	0.100613452480536	0.325791330088561	Unc5b	60762593	60765207	11	4.20811017597552	nonsig
ENSMUSG00000020100	-0.290954860665123	-0.317480408634358	-0.0265305610905984	0.814522177417935	-0.54701035930236	-0.573535933480355	-0.0265305613553333	0.828758284673076	-0.0265305613553333	0.828758284673076	0.928918527192554	Slc29a3	60712072	60715835	0	0	nonsig
ENSMUSG00000020107	0.156671726646826	0.20720108298109	0.0505112494287714	0.549521123428082	0.510324571951078	0.560853929978901	0.0505112494805994	0.54077366624595	0.0505112494287714	0.549521123428082	0.786299553032364	Anapc16	59987409	59988722	1	0.761614623000762	nonsig
ENSMUSG00000020108	0.167274808689467	0.164938976727794	-0.00234327090864106	0.975165015161018	0.289859951436293	0.287524125134144	-0.00240374411386457	0.975759789676614	-0.00240374411386457	0.975759789676614	0.989665470241562	Ddit4	59949669	59950535	4	4.6189376443418	nonsig
ENSMUSG00000020109	-0.0539815461621551	0.0554299418052944	0.109413276557572	0.161189667636056	-0.451516934314517	-0.34210544710075	0.109413276509332	0.166929276973676	0.109413276509332	0.166929276973676	0.44035995621937	Dnajb12	59896472	59899296	1	0.354107648725212	nonsig
ENSMUSG00000020111	-0.339399013063362	-0.222952296122249	0.116339949713297	0.190385492993167	-0.19925509207996	-0.0828083740498614	0.116339949779405	0.185854115198655	0.116339949713297	0.190385492993167	0.472262440666407	Micu1	59863337	59864132	1	1.25786163522013	nonsig
ENSMUSG00000020114	0.0842491836820372	0.0357063436871803	-0.0484720066965184	0.530697978726354	-0.34690608264156	-0.39544893563242	-0.0484720070786391	0.562464123674357	-0.0484720070786391	0.562464123674357	0.793992186868919	Cand1	119199255	119202980	7	1.87919463087248	nonsig
ENSMUSG00000020116	0.124170998897628	0.133195801918421	0.00904602861796577	0.917358539110707	0.576182069051481	0.585206863913032	0.00904602857716547	0.921759166179337	0.00904602857716547	0.921759166179337	0.968086916154844	Pno1	17203198	17203933	0	0	nonsig
ENSMUSG00000020120	-1.12121226435978	-1.31576127395283	-0.194964636988207	0.15716733993103	-0.0359695942435665	-0.230518598067976	-0.19496463661263	0.139571362069761	-0.194964636988207	0.15716733993103	0.426881044651208	Plek	16971206	16974149	1	0.339789330615019	nonsig
ENSMUSG00000020124	-0.758511427646076	-1.36918584049719	-0.610649337763254	1.96052685631547e-13	0.19531917530007	-0.415355235616943	-0.610649337229002	4.37792226579368e-14	-0.610649337763254	1.96052685631547e-13	4.21012714059404e-11	Usp15	123105006	123113504	19	2.23582019298658	lessloc
ENSMUSG00000020128	-0.296173195046829	0.00544396942699292	0.301612224324426	0.000570772501711922	-0.587508738638026	-0.285891594862283	0.301542000034626	0.00227226392724796	0.301542000034626	0.00227226392724796	0.0300166809373384	Vps54	21319859	21321136	1	0.783085356303837	nonsig
ENSMUSG00000020130	0.790262256760654	0.872167817791559	0.0818710790127457	0.354478911907819	0.183423097012618	0.265328647069099	0.0818710785353105	0.392950176167973	0.0818710785353105	0.392950176167973	0.673060800152399	Tbc1d15	115197872	115199551	0	0	nonsig
ENSMUSG00000020132	-0.113805642214953	-0.135937180427203	-0.0222254246159694	0.763832420840132	0.0100009892308593	-0.0121305499050876	-0.022063195251774	0.765060521216338	-0.022063195251774	0.765060521216338	0.902388767232064	Rab21	115287084	115290771	8	2.1697857336588	nonsig
ENSMUSG00000020133	-0.27367660598513	-0.430199113824438	-0.15657917430626	0.276819169363949	0.497948041605524	0.341425537311967	-0.156579174130373	0.260895512179143	-0.15657917430626	0.276819169363949	0.569842112255832	2310011J03Rik	80318254	80319347	0	0	nonsig
ENSMUSG00000020134	-0.209307128975195	-0.155929178880789	0.0533443051989846	0.459587970477079	0.0897693450101318	0.143147291980873	0.0534094486320181	0.468319192283121	0.0534094486320181	0.468319192283121	0.735006985959327	Peli1	21148524	21150323	1	0.555864369093941	nonsig
ENSMUSG00000020135	-0.340281938231243	0.251808849380628	0.592192060308033	9.10696345554902e-06	0.0515528242223109	0.643643553118262	0.592035755697622	0.000131130464886863	0.592035755697622	0.000131130464886863	0.00370728230280982	Apc2	80316026	80318263	2	0.894054537326777	moreloc
ENSMUSG00000020137	-0.162669145526268	-0.0181719471223487	0.144589271368769	0.287273824824178	-0.283074565891198	-0.138577388724308	0.144346855117472	0.31924586285149	0.144346855117472	0.31924586285149	0.610024326724743	Thap2	115368404	115372559	0	0	nonsig
ENSMUSG00000020142	0.138982273528492	0.324657248613671	0.185679178088273	0.023600207024918	-0.562506802568442	-0.376831834804836	0.185679177403637	0.0334967280955296	0.185679177403637	0.0334967280955296	0.173464585258173	Slc1a4	20302180	20304265	1	0.479616306954436	nonsig
ENSMUSG00000020149	0.146298602080841	0.244019704078451	0.097798515326595	0.187764269509902	0.246320016261457	0.344041123688429	0.0976611823224708	0.168073553339865	0.097798515326595	0.187764269509902	0.469217532036679	Rab1a	20224846	20226856	4	1.99004975124378	nonsig
ENSMUSG00000020150	0.297079270047582	0.0535946628129716	-0.243773497573753	0.130742765511037	0.724298587225877	0.480813998242729	-0.24328567274101	0.108565199290312	-0.243773497573753	0.130742765511037	0.381493706939259	Gamt	80258151	80258316	0	0	nonsig
ENSMUSG00000020151	0.286687489550253	0.555271654275726	0.268529077489115	0.00451451201821615	-0.56089194409216	-0.29230778221773	0.268627227488681	0.0062071810444279	0.268627227488681	0.0062071810444279	0.0602394983475104	Ptprr	116273827	116274932	1	0.904977375565611	nonsig
ENSMUSG00000020152	-0.112799382880831	0.00465588253591133	0.117462783821638	0.103229073571471	0.14131475549197	0.258770016996945	0.117462783518837	0.111854581325531	0.117462783518837	0.111854581325531	0.34736870440572	Actr2	20062304	20064688	0	0	nonsig
ENSMUSG00000020153	-0.0543698618170969	0.00563478919487757	0.0598961128631036	0.568124638876324	0.657938894446665	0.717943565741848	0.0600841592987643	0.510672102120659	0.0598961128631036	0.568124638876324	0.796496618729697	Ndufs7	80256734	80256793	1	16.9491525423729	nonsig
ENSMUSG00000020156	0.0785370893834784	-0.0173895340224291	-0.0960030396559561	0.3432404583624	-0.250294926734431	-0.346221562740463	-0.095979331318184	0.373101899147018	-0.095979331318184	0.373101899147018	0.658802916041087	Pwwp3a	80243644	80243903	1	3.86100386100386	nonsig
ENSMUSG00000020160	0.345160141302154	-0.0130609806684876	-0.358442623450432	0.000693081845826977	-0.201129542032281	-0.559350651306959	-0.35824961145997	0.000405244823418076	-0.358442623450432	0.000693081845826977	0.0127186819453303	Meis1	18879817	18885503	0	0	nonsig
ENSMUSG00000020163	0.21022002159562	-0.0869743289054723	-0.296990797069877	0.00860038463794209	1.46054081553535	1.16334646958956	-0.297195846752224	0.00556805999054182	-0.296990797069877	0.00860038463794209	0.0750247901043643	Uqcr11	80402997	80404165	1	0.856164383561644	nonsig
ENSMUSG00000020167	0.0375868510572505	-0.241272614401041	-0.278960294601555	0.00898096501507794	-0.156805204983366	-0.435664692847916	-0.278899582342996	0.016436813787686	-0.278899582342996	0.016436813787686	0.1123961799181	Tcf3	80409514	80410131	0	0	nonsig
ENSMUSG00000020170	-0.249003667570755	-0.118977380581957	0.130096781421187	0.130105381611747	-0.123669266212267	0.00635700914471626	0.130096780637124	0.15527845387729	0.130096780637124	0.15527845387729	0.423530461193534	Frs2	117069427	117073928	1	0.222172850477672	nonsig
ENSMUSG00000020171	0.151656129280443	0.207361810465337	0.0556767381093578	0.543963590395811	0.433833880459137	0.48953956205577	0.0556767381217111	0.539648160050266	0.0556767381093578	0.543963590395811	0.781081877630519	Yeats4	117215221	117220405	1	0.192901234567901	nonsig
ENSMUSG00000020175	0.137422196533346	-0.416901368186942	-0.554193577510465	0.000951093817257744	-0.387105383358967	-0.941429045555052	-0.55436083828139	0.00484757341481021	-0.55436083828139	0.00484757341481021	0.0508592083946772	Rab36	75052530	75054748	0	0	nonsig
ENSMUSG00000020178	-0.0712853732599491	-0.264517096089904	-0.193329712692338	0.0263062418082746	-0.124031679078714	-0.317263415445803	-0.193163471601131	0.0384689174917378	-0.193163471601131	0.0384689174917378	0.188845712180987	Adora2a	75333937	75334784	0	0	nonsig
ENSMUSG00000020180	0.106914986298023	0.0502055001682136	-0.0566353028572449	0.481366235824095	0.729153290149416	0.672443808409789	-0.0566651307885741	0.460873579428545	-0.0566353028572449	0.481366235824095	0.741631723122057	Snrpd3	75535323	75537381	0	0	nonsig
ENSMUSG00000020181	0.0368342875919414	0.0309643569747672	-0.0058929161459107	0.970619718209855	-0.641824662457841	-0.647694671459824	-0.00589291631053523	0.968534995280987	-0.0058929161459107	0.970619718209855	0.987646417571536	Nav3	109681259	109684119	2	0.699300699300699	nonsig
ENSMUSG00000020185	0.773077011629563	0.531821980004323	-0.241691220013191	0.16824884598904	-0.903726197029127	-1.14498126802767	-0.240927380770794	0.22441479594262	-0.240927380770794	0.22441479594262	0.517363758668083	E2f7	110784839	110787384	0	0	nonsig
ENSMUSG00000020186	-0.318716931440029	-0.449370077235818	-0.130720202322724	0.345161485883101	0.757875022532515	0.627221888920333	-0.130811366236647	0.312519134302557	-0.130720202322724	0.345161485883101	0.634094444306178	Csrp2	110939288	110939622	0	0	nonsig
ENSMUSG00000020189	-0.403812191207879	-0.468675835947231	-0.064843202765092	0.479117191873137	-0.46821932586128	-0.533082982414727	-0.0648432031360919	0.50241483637356	-0.0648432031360919	0.50241483637356	0.756567366972498	Osbpl8	111293225	111297249	1	0.248508946322068	nonsig
ENSMUSG00000020190	-0.384384754328009	-0.407224950698337	-0.0228603802570104	0.805542560554216	-0.129761922642056	-0.152602128764909	-0.0228603803672249	0.811990847442604	-0.0228603803672249	0.811990847442604	0.922569546255354	Mknk2	80665327	80667106	3	1.68634064080944	nonsig
ENSMUSG00000020196	0.550881405352388	0.0748981306799771	-0.476105035067729	5.49719090930897e-05	-1.32408714509901	-1.80007044562821	-0.475902206812549	0.000294179399151482	-0.475902206812549	0.000294179399151482	0.00665729299469935	Cabin1	75716629	75717323	0	0	lessloc
ENSMUSG00000020198	0.0990431044768252	0.0752429055418263	-0.0237117737635313	0.782152683004786	-0.58491113869227	-0.608711370232386	-0.0237117741874402	0.810282911327088	-0.0237117741874402	0.810282911327088	0.921901186340244	Ap3d1	80706956	80707887	3	3.22234156820623	nonsig
ENSMUSG00000020205	-0.145038918395989	-0.163124687882975	-0.0181901223220255	0.853759485877305	0.235471847661828	0.217386085650429	-0.0181645883169342	0.848629080423183	-0.0181901223220255	0.853759485877305	0.939801855161762	Phlda1	111507623	111508645	0	0	nonsig
ENSMUSG00000020211	0.0727944784452829	-0.025706203125191	-0.0984507719310697	0.370749195312629	-0.207484236617326	-0.305984964204492	-0.0985051270696384	0.44241174388016	-0.0985051270696384	0.44241174388016	0.713072777224922	Sf3a2	80804815	80804924	1	9.1743119266055	nonsig
ENSMUSG00000020212	0.797735277411408	0.647497085774319	-0.150378402415461	0.0673597735573865	0.0105503335518116	-0.139687852030029	-0.150185454868409	0.060523355979486	-0.150378402415461	0.0673597735573865	0.259886159982684	Mdm1	118168164	118168997	0	0	nonsig
ENSMUSG00000020219	-0.0490893026561552	-0.0609679460484088	-0.0118193872913512	0.923920535405393	0.725722634341387	0.713843983789882	-0.011819387326435	0.923354130290488	-0.0118193872913512	0.923920535405393	0.969247475714233	Timm13	80899450	80900160	4	5.63380281690141	nonsig
ENSMUSG00000020220	-0.18890765277421	-0.0812966317702409	0.107985175177967	0.682357088500565	-0.552569966395003	-0.44495970637494	0.107792863432586	0.795443881495784	0.107792863432586	0.795443881495784	0.91523199908082	Vps13d	144972626	144983339	9	0.840100812097452	nonsig
ENSMUSG00000020224	-0.198689248020361	-0.0735140382072637	0.125260246257057	0.119431831356977	0.589920979929714	0.715096191803758	0.125087711632031	0.107172983323082	0.125260246257057	0.119431831356977	0.360258659260602	Llph	120231373	120232582	0	0	nonsig
ENSMUSG00000020225	-0.453435672682387	-0.29800129500648	0.155474216348245	0.142422801104839	0.359860161732825	0.515294530602999	0.155474215767008	0.149770236484423	0.155474215767008	0.149770236484423	0.416278917133192	Tmbim4	120222048	120224839	1	0.358294518093873	nonsig
ENSMUSG00000020231	0.10304163454704	-0.1361486583407	-0.239393381647864	0.0268832984406586	-0.843770248487348	-1.08296055304431	-0.239308499727011	0.038258470713088	-0.239308499727011	0.038258470713088	0.188362314588877	Dip2a	76262736	76264620	0	0	nonsig
ENSMUSG00000020232	-0.42221602015487	-0.684638138404684	-0.262510359279436	0.0432408561891524	0.130268448029162	-0.132153683148186	-0.262510360465009	0.0474371026641314	-0.262510360465009	0.0474371026641314	0.213837729874533	Hmg20b	81346048	81346464	1	2.40384615384615	nonsig
ENSMUSG00000020235	0.00807035238855104	-0.177432619603568	-0.185567759098041	0.0439870231945597	0.133912233379721	-0.0515907619616945	-0.185610694106973	0.0699643916779126	-0.185610694106973	0.0699643916779126	0.265204318746735	Fzr1	81366222	81367508	1	0.777604976671851	nonsig
ENSMUSG00000020238	-0.481876717069909	-0.862792531019696	-0.380984628694835	0.000295990897853996	-0.635094606683354	-1.01601047170973	-0.380981279805873	0.00176312671835024	-0.380981279805873	0.00176312671835024	0.0252773266595298	Ncln	81486249	81487545	0	0	nonsig
ENSMUSG00000020246	-0.141919585555362	-0.313703199414782	-0.171805264382718	0.0742826504454159	0.147100287058462	-0.0246833362472141	-0.171805265129992	0.0851945395948499	-0.171805265129992	0.0851945395948499	0.29898069823742	Hcfc2	82739295	82741395	5	2.38095238095238	nonsig
ENSMUSG00000020248	0.305052754353419	0.412669747120057	0.107545706433569	0.311897858475566	0.385838774820443	0.493455771477089	0.107776491393005	0.299327278546083	0.107545706433569	0.311897858475566	0.604335781454	Nfyb	82748701	82750414	2	1.16754232340922	nonsig
ENSMUSG00000020250	0.253945628588892	0.240744707910239	-0.0132295705066157	0.871850132713658	-0.164641743721199	-0.177842669694379	-0.013229570550035	0.87604665998606	-0.013229570550035	0.87604665998606	0.950171390985794	Txnrd1	82896046	82897712	1	0.600240096038415	nonsig
ENSMUSG00000020253	-0.160203453580139	-0.412355723709255	-0.252341207814239	0.168397917303629	0.219501470874985	-0.0326508181895857	-0.252341209054635	0.172415251149707	-0.252341209054635	0.172415251149707	0.448510006361762	Ppm1m	106195787	106196850	1	0.940733772342427	nonsig
ENSMUSG00000020255	0.119144796467305	0.299155299106737	0.179856291255933	0.501738541978095	-0.628407496086366	-0.448396378813649	0.179977121668438	0.037326512469264	0.179856291255933	0.501738541978095	0.75620057654032	D10Wsu102e	83365923	83488505	37	0.301838769150446	nonsig
ENSMUSG00000020256	0.303864042691308	0.224380072916566	-0.0795993953693062	0.487676776409718	-0.354456528445354	-0.433940470979322	-0.0794442310279004	0.432561267735313	-0.0795993953693062	0.487676776409718	0.746115159057645	Aldh1l2	83487450	83490578	0	0	nonsig
ENSMUSG00000020257	0.127431088607792	0.026275646160743	-0.101228871712771	0.197865735805502	-0.0514222981781986	-0.152577729806559	-0.101228871068994	0.164604255530747	-0.101228871712771	0.197865735805502	0.480408677287692	Wdr82	106188626	106191139	1	0.397930760047752	nonsig
ENSMUSG00000020260	-0.313496910301017	-0.352082776769832	-0.0386141646123064	0.642954767036031	-0.224751455282209	-0.263337339007971	-0.0386141649747385	0.670549123647616	-0.0386141649747385	0.670549123647616	0.855334395416498	Pofut2	77268681	77269575	0	0	nonsig
ENSMUSG00000020261	-0.135771778341834	-0.162509544032848	-0.0267556140685283	0.768284550695604	-0.831847292757846	-0.858585072372072	-0.0267556142523331	0.784976450900933	-0.0267556142523331	0.784976450900933	0.911186580672009	Slc36a1	55232639	55236330	14	3.79301002438364	nonsig
ENSMUSG00000020263	0.394986044960373	0.242703852853987	-0.152585716669616	0.28994209843088	-0.460147901043317	-0.612430107899154	-0.152270457636901	0.320449487371567	-0.152270457636901	0.320449487371567	0.611454924523305	Appl2	83600033	83600906	0	0	nonsig
ENSMUSG00000020265	-0.0756220079726642	0.0615623171795414	0.137251286815706	0.0884917908424322	0.420008383775921	0.557192699715163	0.137251286087809	0.104493703055434	0.137251286087809	0.104493703055434	0.334174570639575	Sumo3	77616259	77618331	1	0.482625482625483	nonsig
ENSMUSG00000020267	0.104944108358651	-0.0673597665136157	-0.172341738859886	0.014815152645391	1.1358990707108	0.963595186531	-0.172341739880094	0.0201589298263508	-0.172341739880094	0.0201589298263508	0.127403931582567	Hint1	54870097	54870307	1	4.76190476190476	nonsig
ENSMUSG00000020271	-0.0403708510102849	0.106945471818061	0.147319245857844	0.0284908030950496	-0.276282075730653	-0.128965751106499	0.147319246028822	0.0265883175744383	0.147319245857844	0.0284908030950496	0.156451401326625	Fbxw11	32742621	32746816	4	0.953516090584029	nonsig
ENSMUSG00000020272	0.233355544084741	0.0210148453608363	-0.212391258385874	0.109724083884185	-0.499815047943669	-0.712155800756186	-0.212356959456853	0.169340923466999	-0.212356959456853	0.169340923466999	0.443551421123638	Stk10	32622562	32624587	0	0	nonsig
ENSMUSG00000020273	0.120953173094499	0.324330140726107	0.203392033315729	0.0397094376765581	-0.063814128309694	0.139562838140418	0.203392033206666	0.0417586085137282	0.203392033206666	0.0417586085137282	0.198338652107792	Papolg	23862646	23863957	3	2.2883295194508	nonsig
ENSMUSG00000020275	0.0970835878401005	0.251959713026003	0.154555476894912	0.272508614611194	-0.438636693289396	-0.283760583645045	0.154919908974435	0.302259328667658	0.154919908974435	0.302259328667658	0.595989384605789	Rel	23736847	23742264	2	0.369208048735462	nonsig
ENSMUSG00000020277	-0.213202370273876	-0.313646199650412	-0.100506280944248	0.170055099759676	-0.0642336491479105	-0.164677496133329	-0.100506281985037	0.213882217204352	-0.100506281985037	0.213882217204352	0.50261076094145	Pfkl	77986947	77988209	0	0	nonsig
ENSMUSG00000020280	-0.442506547799589	-0.507374719300096	-0.064781707875702	0.556039751673884	-0.155297624166728	-0.22016581621567	-0.065008217933598	0.578874126380187	-0.065008217933598	0.578874126380187	0.802302791636188	Pus10	23731360	23732876	1	0.659630606860158	nonsig
ENSMUSG00000020283	-0.158652535667662	-0.0417951719129054	0.116862212700533	0.204643061907371	0.327854208895351	0.444711587968139	0.116929680482905	0.1541003798168	0.116862212700533	0.204643061907371	0.489523430428067	Pex13	23646479	23649291	1	0.355618776671408	nonsig
ENSMUSG00000020284	0.043973016314512	-0.321582653308025	-0.365628245745786	0.000779380381162246	0.573916248435402	0.208360572451677	-0.365628246652346	0.000899691410442797	-0.365628246652346	0.000899691410442797	0.0156832217713284	Cfap410	77984548	77985434	0	0	nonsig
ENSMUSG00000020287	-0.00111018866257823	-0.0331908644059721	-0.0321451762483298	0.757419062059967	0.217248574317566	0.185167903673586	-0.0321451761748908	0.751758397125287	-0.0321451762483298	0.757419062059967	0.899579970978024	Mpg	32229313	32231244	0	0	nonsig
ENSMUSG00000020288	0.165180796299098	0.209382265290816	0.0442334428601632	0.586228308260372	0.116932885402861	0.161134358315222	0.044233442965639	0.574099493202477	0.0442334428601632	0.586228308260372	0.806748233696098	Ahsa2	23487882	23490397	1	0.397614314115308	nonsig
ENSMUSG00000020290	-0.00770902914560203	-0.0215923355159787	-0.0139682982888808	0.871212995648882	-0.0598918249190652	-0.0737751480743168	-0.0139682984181373	0.879245998603854	-0.0139682984181373	0.879245998603854	0.950984429713707	Xpo1	23296108	23298249	7	3.26950023353573	nonsig
ENSMUSG00000020297	0.382784112211607	0.300726085373988	-0.0820412903864409	0.387171385052836	0.221340537907078	0.139282525139311	-0.0820659359502697	0.351416330523747	-0.0820412903864409	0.387171385052836	0.66821490925757	Nsg2	32057635	32059202	3	1.914486279515	nonsig
ENSMUSG00000020300	0.186829674667994	0.275711327413831	0.0888440593403651	0.247250703518669	-0.805503219257519	-0.716621562694334	0.0888440595411777	0.243583787072824	0.0888440593403651	0.247250703518669	0.542807524387465	Cpeb4	31931533	31935634	12	2.92611558156547	nonsig
ENSMUSG00000020303	0.346875808299473	0.589681015256303	0.242910401041171	0.102529939809606	-0.219276628300467	0.0235285474755024	0.242999405164774	0.142470465553207	0.242999405164774	0.142470465553207	0.40211253043303	Stc2	31357307	31360143	0	0	nonsig
ENSMUSG00000020307	0.0863813574926239	-0.059397745187422	-0.145781547537482	0.0578116483457349	0.842877536235882	0.697098444070099	-0.145781546545888	0.0360028290592098	-0.145781547537482	0.0578116483457349	0.238354970079045	Cdc34	79687896	79688394	1	2.00803212851406	nonsig
ENSMUSG00000020308	-0.0503527498355498	-0.148453919004754	-0.0979089006966778	0.390923988240615	0.765647103190638	0.667545928215086	-0.0981387340448605	0.390604459496107	-0.0979089006966778	0.390923988240615	0.671159550482241	Tpgs1	79675938	79676127	1	5.29100529100529	nonsig
ENSMUSG00000020309	-0.126952353418019	0.0361729882236806	0.162851113224348	0.32403686725422	0.304743239600722	0.467868590722384	0.163207461827555	0.303409301989458	0.162851113224348	0.32403686725422	0.613372862189955	Chac2	30976707	30977380	0	0	nonsig
ENSMUSG00000020311	0.0717702841337792	0.214115641750136	0.142363852102467	0.0802596852735138	0.160088367786807	0.302433728305315	0.142363852339596	0.0727871631053938	0.142363852102467	0.0802596852735138	0.288442638006778	Erlec1	30930774	30931776	1	0.998003992015968	nonsig
ENSMUSG00000020315	-0.219551145586754	0.00585661121220138	0.225460404005071	0.00693899182010983	0.467926155395188	0.693333859481193	0.225450422507023	0.0264945274705733	0.225450422507023	0.0264945274705733	0.149462870207163	Sptbn1	30106785	30109001	7	3.15884476534296	nonsig
ENSMUSG00000020319	0.223016871611556	0.322829258934431	0.098705930726853	0.641311047428326	0.058522507111323	0.158334971113416	0.100235203845238	0.573389479275153	0.098705930726853	0.641311047428326	0.837246462513788	Wdpcp	21898527	21898989	0	0	nonsig
ENSMUSG00000020321	0.138625532688498	-0.0176998200479563	-0.156349222995692	0.0954630828627782	0.754035656732487	0.597710260051627	-0.156239997799721	0.152422208343974	-0.156239997799721	0.152422208343974	0.4195247746975	Mdh1	21556787	21557442	0	0	nonsig
ENSMUSG00000020326	-0.188871629477095	-0.343316066025487	-0.154416552142537	0.0961760220632947	0.7133500510572	0.558905614288772	-0.154416552159922	0.0889848168221607	-0.154416552142537	0.0961760220632947	0.318786400881719	Ccng1	40748552	40750867	1	0.431965442764579	nonsig
ENSMUSG00000020328	0.0232915009381076	0.0680493978013644	0.0447846764089462	0.640537665076812	0.352526019493775	0.397283920058877	0.0447846764900247	0.628901713737013	0.0447846764089462	0.640537665076812	0.837211428855254	Nudcd2	40739243	40740046	2	2.4906600249066	nonsig
ENSMUSG00000020329	-0.321783508321912	-0.333452650676126	-0.0117230187563531	0.910520256318934	-0.643460559090493	-0.655129712712487	-0.0117230188160782	0.914473116677639	-0.0117230188160782	0.914473116677639	0.966266453792652	Polrmt	79736174	79738374	0	0	nonsig
ENSMUSG00000020330	2.29209570450047	1.76900529273324	-0.523439083761716	8.79251027699699e-05	0.54421873866891	0.0211283276146474	-0.522442056823412	0.000182341992022356	-0.522442056823412	0.000182341992022356	0.00468289497578026	Hmmr	40701395	40702838	0	0	lessloc
ENSMUSG00000020331	0.141834511622507	-0.318892472157512	-0.460694160779697	4.86574269290714e-06	-0.168674246682152	-0.629401251522627	-0.460884005638934	2.95462336248465e-05	-0.460884005638934	2.95462336248465e-05	0.00112101301374271	Hcn2	79735541	79736108	1	1.7636684303351	lessloc
ENSMUSG00000020333	0.488210075257373	0.477453776125267	-0.0108656243572284	0.901017707973099	-0.270089630794483	-0.280845911587126	-0.0106320546586973	0.895937406361661	-0.0108656243572284	0.901017707973099	0.961206186087357	Acsl6	54361198	54364756	2	0.562113546936481	nonsig
ENSMUSG00000020340	0.592526809903589	0.311906734958405	-0.280616576839505	0.000244583435325407	-0.255709668548704	-0.536329756190818	-0.280495637377895	0.000936303286454029	-0.280495637377895	0.000936303286454029	0.0160989933052479	Cyfip2	46193850	46196299	2	0.816659861167824	nonsig
ENSMUSG00000020346	-0.106479997774545	-0.28365882381226	-0.177069892338025	0.122599957082069	-0.439363119864138	-0.616541992522399	-0.177201732248822	0.179924936819597	-0.177201732248822	0.179924936819597	0.459045092851413	Mgat1	49262036	49263030	0	0	nonsig
ENSMUSG00000020349	0.0349604979695943	0.0445925394919304	0.00958645652800472	0.894070778260538	0.399434732638915	0.409066768479385	0.00958645648936413	0.898148103827334	0.00958645648936413	0.898148103827334	0.959768005498071	Ppp2ca	52121975	52127778	12	2.06789591590557	nonsig
ENSMUSG00000020358	0.0210799516674836	-0.0863292198833236	-0.10734902788711	0.141161612438322	0.45778965573508	0.350380472172244	-0.107338267696444	0.166828184571345	-0.107338267696444	0.166828184571345	0.440208331210088	Hnrnpab	51600100	51601407	3	2.29533282325937	nonsig
ENSMUSG00000020359	0.133603748444763	0.0733714932671822	-0.0605601204776554	0.708552154878409	-0.371361329799627	-0.431593584588716	-0.0603203287464729	0.715416866123	-0.0603203287464729	0.715416866123	0.878561622104742	Phykpl	51602842	51604489	0	0	nonsig
ENSMUSG00000020361	0.0856549079929794	0.0808415369457955	-0.00487348345017247	0.959325841566806	0.213457157564737	0.208643767092216	-0.00487348350262606	0.959850529989718	-0.00487348350262606	0.959850529989718	0.983330430286869	Hspa4	53259814	53261611	8	4.45186421814135	nonsig
ENSMUSG00000020362	-0.233906416976192	-0.424386560714682	-0.190526139907766	0.0114780686923315	-0.173400142056318	-0.363880295908005	-0.190526140983918	0.0172659861645414	-0.190526140983918	0.0172659861645414	0.115945175222034	Cnot6	49671503	49675192	4	1.08430468961778	nonsig
ENSMUSG00000020364	0.4042717856621	0.0369247922266888	-0.367414298413645	0.0159896342887759	0.105256842055197	-0.262090160885939	-0.367473488651802	0.0198015281479563	-0.367473488651802	0.0198015281479563	0.126331746900962	Zfp354a	51070686	51072799	1	0.473260766682442	nonsig
ENSMUSG00000020366	0.122098201512743	0.0305550044584463	-0.0915216391245499	0.252306086486972	-0.095610529209975	-0.187153733469385	-0.0915216395143855	0.276015963558248	-0.0915216395143855	0.276015963558248	0.568652606693896	Mapk9	49883159	49886421	3	0.919681177191907	nonsig
ENSMUSG00000020368	-0.36345920627042	-0.118849337982104	0.244596910392251	5.5406940539507e-05	-0.0558917651641447	0.188718103514206	0.24459691045829	4.73429344349647e-05	0.244596910392251	5.5406940539507e-05	0.00188290320156648	Canx	50293961	50296281	19	8.18965517241379	moreloc
ENSMUSG00000020372	0.146501167308933	-0.0138946428008767	-0.160406706682615	0.0129206677100148	1.17681782716759	1.01642202961712	-0.16040670520172	0.00506677916864539	-0.160406706682615	0.0129206677100148	0.096957843269278	Rack1	48806046	48806434	1	2.57731958762887	nonsig
ENSMUSG00000020375	-0.0505815922621182	-0.065649477915238	-0.015063968019243	0.882353947520455	0.0489195009226655	0.0338516041423449	-0.0150639680949157	0.886835828367784	-0.0150639680949157	0.886835828367784	0.954043276030275	Rufy1	50389286	50389814	0	0	nonsig
ENSMUSG00000020380	0.00376077609362536	-0.0514838503281559	-0.0552590192492586	0.567587025923596	-0.317284765451337	-0.372529421581525	-0.0552590199771874	0.614743482697571	-0.0552590199771874	0.614743482697571	0.822891444293396	Rad50	53674755	53684280	1	0.10498687664042	nonsig
ENSMUSG00000020381	0.235484529801601	-0.00914428375013051	-0.245129019003135	0.176378010815768	0.431778340574237	0.187149546220709	-0.244542845605445	0.15828265903476	-0.245129019003135	0.176378010815768	0.453781102004474	Mrnip	50187662	50197024	4	0.427259132663961	nonsig
ENSMUSG00000020385	0.125794442150446	0.38308565447376	0.25718712025244	0.00348107005701742	-0.196169258684484	0.0611219493037244	0.257392869406265	0.00475753738930338	0.257392869406265	0.00475753738930338	0.0503935620427351	Clk4	51281418	51281766	2	5.74712643678161	nonsig
ENSMUSG00000020386	-0.13758829396298	-0.0343058647044379	0.103427723846093	0.328512809269637	0.413380237108951	0.516662625421059	0.103395902227513	0.397569226709896	0.103395902227513	0.397569226709896	0.677848296558968	Sar1b	51791444	51791925	2	4.15800415800416	nonsig
ENSMUSG00000020387	0.418283509265813	0.453962571321607	0.0355508521719043	0.730950132615534	-0.783418812618671	-0.747739769206921	0.0358080627444273	0.760008963040876	0.0358080627444273	0.760008963040876	0.900325171827648	Jade2	51813455	51817610	7	1.68471720818291	nonsig
ENSMUSG00000020390	0.40013920909014	0.442169452227354	0.0420024897925078	0.587897437059854	0.410940125057172	0.452970349941574	0.042002489376302	0.633243606122968	0.042002489376302	0.633243606122968	0.832323921670443	Ube2b	51985497	51986681	1	0.844594594594595	nonsig
ENSMUSG00000020392	0.0775040877028589	0.0676353860146654	-0.00984934157242945	0.921659204892118	0.588478740329181	0.578610036137222	-0.00994540370923475	0.921237823453086	-0.00984934157242945	0.921659204892118	0.968086916154844	Cdkn2aipnl	51975912	51977334	0	0	nonsig
ENSMUSG00000020393	-0.294437668763203	-0.507384026613014	-0.212906730298182	0.0264550524675106	-0.719625209965513	-0.932571603947928	-0.213084475036151	0.0548802553339343	-0.213084475036151	0.0548802553339343	0.232148540270494	Kremen1	5191552	5194952	0	0	nonsig
ENSMUSG00000020396	0.191533836137278	-0.118997604692459	-0.310492505761173	0.000252192983107619	1.01691630235732	0.706384824488313	-0.310490229417472	0.00156023038638256	-0.310490229417472	0.00156023038638256	0.0232262614893203	Nefh	4938754	4939344	0	0	nonsig
ENSMUSG00000020397	-0.0136249997595103	0.29174405287356	0.305435031019073	0.00283483454441729	0.297863387857972	0.603232432389461	0.305435030031392	0.00392118347158057	0.305435030031392	0.00392118347158057	0.0443185943770019	Med7	46441282	46442721	0	0	nonsig
ENSMUSG00000020400	-0.173081150473323	-0.365156460469763	-0.192091989669703	0.086892785154372	-0.0565562321493856	-0.248631589677915	-0.192113995997563	0.133511575470875	-0.192113995997563	0.133511575470875	0.386555459330906	Tnip1	54910785	54911536	1	1.33155792276964	nonsig
ENSMUSG00000020402	-0.127594367376393	-0.184810103249087	-0.0572090368858962	0.377911154661371	0.396845562903405	0.339629820367488	-0.0572743061122728	0.398474175695651	-0.0572743061122728	0.398474175695651	0.678212454518752	Vdac1	52388524	52389397	5	5.72737686139748	nonsig
ENSMUSG00000020407	0.356345150290056	0.280790425017948	-0.0756848871260289	0.692378187722346	0.627831985266722	0.552277287170363	-0.0753564069516706	0.677944248720566	-0.0756848871260289	0.692378187722346	0.866542955361145	Upp1	9136101	9136170	0	0	nonsig
ENSMUSG00000020409	0.162977476700244	0.302468396145989	0.139521123851934	0.0789729046598215	0.080419354693712	0.219910280590374	0.139521124369349	0.064376257257103	0.139521123851934	0.0789729046598215	0.285178363768006	Slu7	43446192	43447981	0	0	nonsig
ENSMUSG00000020412	0.0553085009828756	0.132212410241093	0.0769607563552224	0.353844271488378	-0.289065664049323	-0.21216176687331	0.0769607558598024	0.39433786330631	0.0769607558598024	0.39433786330631	0.674928277827808	Ascc2	4683079	4685699	1	0.381679389312977	nonsig
ENSMUSG00000020413	-0.274372546273741	-0.0705748445759707	0.203907873119008	0.193305459426295	-0.30453376869495	-0.100736099677947	0.20363493179264	0.228708447218558	0.20363493179264	0.228708447218558	0.521897887808479	Hus1	8993137	8996849	0	0	nonsig
ENSMUSG00000020423	0.853731642208954	0.929206277048767	0.0755533132080026	0.444507496953576	-0.00241466495139657	0.0730599591588534	0.0757808830711785	0.483201083531125	0.0757808830711785	0.483201083531125	0.742975745476395	Btg2	134075170	134077368	1	0.454959053685168	nonsig
ENSMUSG00000020430	0.0306262956123516	0.0749950810083676	0.0444537331013541	0.59365513308962	0.176457647495173	0.220826423409868	0.0444537328728314	0.61358621937149	0.0444537328728314	0.61358621937149	0.822652193426734	Pes1	3978911	3980004	0	0	nonsig
ENSMUSG00000020432	-0.709349927294099	-0.558041089078589	0.151241559117614	0.0835575616416223	-0.331902276488851	-0.180593442727108	0.151241558772412	0.0886927108064486	0.151241558772412	0.0886927108064486	0.305416421074543	Tcn2	3917192	3917647	0	0	nonsig
[truncated: 7,753 more rows]
