# Supplementary material for: TDP-43 directly inhibits mRNA accumulation in neurites through modulation of mRNA stability
Source: EMBO J. 2025 Dec 15;45(3):692–721. doi: 10.1038/s44318-025-00653-4 (PMC12864922; doi:10.1038/s44318-025-00653-4)
Supplement: Supplementary file 13 — Source data Fig. 3 [file 44318_2025_653_MOESM13_ESM.zip › Figure3/3D/Fig3Dsource.txt]

sample	dox	UTR	rep	NeuriteEnrichment	log2NE	meanctrl	normNE
Plus-Ascl1-1	Plus	Ascl1	1	0.79369160611695	-0.333349546905068	-0.125501089745745	-0.207848457159323
Plus-Ascl1-2	Plus	Ascl1	2	0.832342066195419	-0.264751542742099	-0.125501089745745	-0.139250452996354
Plus-Ascl1-3	Plus	Ascl1	3	0.829647720085812	-0.269429216706368	-0.125501089745745	-0.143928126960623
Plus-Diras1-1	Plus	Diras1	1	2.77942685976755	1.47478741826587	0.00673538131630103	1.46805203694957
Plus-Diras1-2	Plus	Diras1	2	6.10637505970984	2.6103162040494	0.00673538131630103	2.6035808227331
Plus-Diras1-3	Plus	Diras1	3	3.51538601192174	1.81368311516087	0.00673538131630103	1.80694773384456
Plus-Ksr2-1	Plus	Ksr2	1	3.13801466120329	1.64985209277633	-0.506373711169167	2.1562258039455
Plus-Ksr2-2	Plus	Ksr2	2	2.70331393950174	1.43472906372693	-0.506373711169167	1.9411027748961
Plus-Ksr2-3	Plus	Ksr2	3	3.57970009064576	1.83983872272345	-0.506373711169167	2.34621243389262
Plus-Wasf3-1	Plus	Wasf3	1	1.30507566419884	0.384133452159132	-0.891794622567968	1.2759280747271
Plus-Wasf3-2	Plus	Wasf3	2	0.827969857847926	-0.272349847361867	-0.891794622567968	0.619444775206101
Plus-Wasf3-3	Plus	Wasf3	3	1.30423614568454	0.383205108344866	-0.891794622567968	1.27499973091283
Minus-Ascl1-1	Minus	Ascl1	1	0.767408815628193	-0.381932756855668	-0.125501089745745	-0.256431667109922
Minus-Ascl1-2	Minus	Ascl1	2	1.089329986453	0.123441050202699	-0.125501089745745	0.248942139948444
Minus-Ascl1-3	Minus	Ascl1	3	0.921456801086602	-0.118011562584267	-0.125501089745745	0.00748952716147833
Minus-Diras1-1	Minus	Diras1	1	0.802633201590107	-0.317187259254532	0.00673538131630103	-0.323922640570833
Minus-Diras1-2	Minus	Diras1	2	1.13947795755527	0.188373016895202	0.00673538131630103	0.181637635578901
Minus-Diras1-3	Minus	Diras1	3	1.10881631185641	0.149020386308234	0.00673538131630103	0.142285004991933
Minus-Ksr2-1	Minus	Ksr2	1	0.633262150482337	-0.6591252415087	-0.506373711169167	-0.152751530339532
Minus-Ksr2-2	Minus	Ksr2	2	0.690148076732629	-0.535022158144036	-0.506373711169167	-0.0286484469748683
Minus-Ksr2-3	Minus	Ksr2	3	0.79831292055247	-0.324973733854767	-0.506373711169167	0.181399977314401
Minus-Wasf3-1	Minus	Wasf3	1	0.579898268350421	-0.786128264680501	-0.891794622567968	0.105666357887468
Minus-Wasf3-2	Minus	Wasf3	2	0.392732210530465	-1.34838216719917	-0.891794622567968	-0.456587544631201
Minus-Wasf3-3	Minus	Wasf3	3	0.687354645115565	-0.540873435824235	-0.891794622567968	0.350921186743734
