# Supplementary material for: TDP-43 directly inhibits mRNA accumulation in neurites through modulation of mRNA stability
Source: EMBO J. 2025 Dec 15;45(3):692–721. doi: 10.1038/s44318-025-00653-4 (PMC12864922; doi:10.1038/s44318-025-00653-4)
Supplement: Supplementary file 14 — Source data Fig. 4 [file 44318_2025_653_MOESM14_ESM.zip]

Archive with 32 entries (24 files):
- Figure4/
- __MACOSX/._Figure4
- Figure4/.DS_Store
- __MACOSX/Figure4/._.DS_Store
- Figure4/4E/
- __MACOSX/Figure4/._4E
- Figure4/4B/
- __MACOSX/Figure4/._4B
- Figure4/4C/
- __MACOSX/Figure4/._4C
- Figure4/4D/
- __MACOSX/Figure4/._4D
- Figure4/4F/
- __MACOSX/Figure4/._4F
- Figure4/4H/
- __MACOSX/Figure4/._4H
- Figure4/4G/
- __MACOSX/Figure4/._4G
- Figure4/4E/Fig4Esource.txt
- __MACOSX/Figure4/4E/._Fig4Esource.txt
- Figure4/4B/Fig4Bsource.txt
- __MACOSX/Figure4/4B/._Fig4Bsource.txt
- Figure4/4C/diras1_reporter_qpcr_plot_4c.tsv
- __MACOSX/Figure4/4C/._diras1_reporter_qpcr_plot_4c.tsv
- Figure4/4D/Fig4Dsource.txt
- __MACOSX/Figure4/4D/._Fig4Dsource.txt
- Figure4/4F/Fig4Fsource.txt
- __MACOSX/Figure4/4F/._Fig4Fsource.txt
- Figure4/4H/Fig4Hsource.txt
- __MACOSX/Figure4/4H/._Fig4Hsource.txt
- Figure4/4G/Fig4Gsource.txt
- __MACOSX/Figure4/4G/._Fig4Gsource.txt
