# Supplementary material for: TDP-43 directly inhibits mRNA accumulation in neurites through modulation of mRNA stability
Source: EMBO J. 2025 Dec 15;45(3):692–721. doi: 10.1038/s44318-025-00653-4 (PMC12864922; doi:10.1038/s44318-025-00653-4)
Supplement: Supplementary file 14 — Source data Fig. 4 [file 44318_2025_653_MOESM14_ESM.zip › Figure4/4E/Fig4Esource.txt]

oligo	l2fcdiff	CLIP	name	value
ENSMUSG00000061578.679|Ksr2	0.172747612141479	no	wtl2fc	-0.118691816188546
ENSMUSG00000061578.679|Ksr2	0.172747612141479	no	mutantl2fc	0.054055795952933
ENSMUSG00000090935.541|Synj2bp	0.271147553963212	no	wtl2fc	-0.168275490604488
ENSMUSG00000090935.541|Synj2bp	0.271147553963212	no	mutantl2fc	0.102872063358724
ENSMUSG00000058297.403|Spock2	-0.0360772973183075	no	wtl2fc	0.0308989818727573
ENSMUSG00000058297.403|Spock2	-0.0360772973183075	no	mutantl2fc	-0.00517831544555025
ENSMUSG00000061578.1225|Ksr2	0.0949193128562014	no	wtl2fc	-0.0406019673736678
ENSMUSG00000061578.1225|Ksr2	0.0949193128562014	no	mutantl2fc	0.0543173454825336
ENSMUSG00000035279.34|Ssc5d	0.0483216336838734	no	wtl2fc	0.0731307568637837
ENSMUSG00000035279.34|Ssc5d	0.0483216336838734	no	mutantl2fc	0.121452390547657
ENSMUSG00000090935.530|Synj2bp	0.363135458825202	no	wtl2fc	-0.246331001237046
ENSMUSG00000090935.530|Synj2bp	0.363135458825202	no	mutantl2fc	0.116804457588155
ENSMUSG00000061578.1440|Ksr2	-0.331366490389428	yes	wtl2fc	4.66251526750272
ENSMUSG00000061578.1440|Ksr2	-0.331366490389428	yes	mutantl2fc	4.33114877711329
ENSMUSG00000061578.1456|Ksr2	-0.208203625318052	yes	wtl2fc	4.51284840812926
ENSMUSG00000061578.1456|Ksr2	-0.208203625318052	yes	mutantl2fc	4.30464478281121
ENSMUSG00000004113.292|Cacna1b	-0.377523429803839	yes	wtl2fc	0.303853234237894
ENSMUSG00000004113.292|Cacna1b	-0.377523429803839	yes	mutantl2fc	-0.0736701955659446
ENSMUSG00000032194.186|Kank2	-0.193457736027543	no	wtl2fc	0.245493390326835
ENSMUSG00000032194.186|Kank2	-0.193457736027543	no	mutantl2fc	0.0520356542992919
ENSMUSG00000032194.267|Kank2	-1.04751812523037	yes	wtl2fc	3.05098543238515
ENSMUSG00000032194.267|Kank2	-1.04751812523037	yes	mutantl2fc	2.00346730715478
ENSMUSG00000032194.201|Kank2	0.147627628759212	no	wtl2fc	0.00813068497189281
ENSMUSG00000032194.201|Kank2	0.147627628759212	no	mutantl2fc	0.155758313731105
ENSMUSG00000032194.67|Kank2	-0.081510328721348	no	wtl2fc	0.115730705341117
ENSMUSG00000032194.67|Kank2	-0.081510328721348	no	mutantl2fc	0.0342203766197689
ENSMUSG00000029028.183|Lrrc47	0.164720094310098	no	wtl2fc	-0.0977728048075038
ENSMUSG00000029028.183|Lrrc47	0.164720094310098	no	mutantl2fc	0.0669472895025939
ENSMUSG00000058297.503|Spock2	-0.0389340518026489	yes	wtl2fc	0.0241164778866675
ENSMUSG00000058297.503|Spock2	-0.0389340518026489	yes	mutantl2fc	-0.0148175739159814
ENSMUSG00000035279.35|Ssc5d	-0.114331779691142	no	wtl2fc	0.174084780923103
ENSMUSG00000035279.35|Ssc5d	-0.114331779691142	no	mutantl2fc	0.0597530012319617
ENSMUSG00000043670.129|Diras1	0.0273452779191092	no	wtl2fc	0.0285856704005336
ENSMUSG00000043670.129|Diras1	0.0273452779191092	no	mutantl2fc	0.0559309483196429
ENSMUSG00000029636.265|Wasf3	-0.0486042224157575	no	wtl2fc	-0.0504795161228504
ENSMUSG00000029636.265|Wasf3	-0.0486042224157575	no	mutantl2fc	-0.0990837385386079
ENSMUSG00000029636.30|Wasf3	-0.00600797153446624	no	wtl2fc	-0.0132895935428707
ENSMUSG00000029636.30|Wasf3	-0.00600797153446624	no	mutantl2fc	-0.0192975650773369
ENSMUSG00000028439.133|Fam219a	-0.0060460233018686	yes	wtl2fc	-0.00191796128530262
ENSMUSG00000028439.133|Fam219a	-0.0060460233018686	yes	mutantl2fc	-0.00796398458717122
ENSMUSG00000035202.93|Lars2	0.157239397694071	yes	wtl2fc	-0.134524673967128
ENSMUSG00000035202.93|Lars2	0.157239397694071	yes	mutantl2fc	0.0227147237269427
ENSMUSG00000031028.610|Tub	0.0740393782281851	no	wtl2fc	-0.0397877182709685
ENSMUSG00000031028.610|Tub	0.0740393782281851	no	mutantl2fc	0.0342516599572166
ENSMUSG00000022095.161|Fam160b2	-0.150752916100448	no	wtl2fc	0.0715924258881951
ENSMUSG00000022095.161|Fam160b2	-0.150752916100448	no	mutantl2fc	-0.079160490212253
ENSMUSG00000090935.696|Synj2bp	0.00251994337993039	no	wtl2fc	0.055610275011006
ENSMUSG00000090935.696|Synj2bp	0.00251994337993039	no	mutantl2fc	0.0581302183909364
ENSMUSG00000058297.497|Spock2	-0.0222288282298361	yes	wtl2fc	0.072556010967136
ENSMUSG00000058297.497|Spock2	-0.0222288282298361	yes	mutantl2fc	0.0503271827372999
ENSMUSG00000029028.165|Lrrc47	-0.0888038055657131	no	wtl2fc	0.138174524779994
ENSMUSG00000029028.165|Lrrc47	-0.0888038055657131	no	mutantl2fc	0.0493707192142813
ENSMUSG00000042529.434|Kcnj12	0.0471085074676857	no	wtl2fc	0.00531339498380059
ENSMUSG00000042529.434|Kcnj12	0.0471085074676857	no	mutantl2fc	0.0524219024514863
ENSMUSG00000032194.265|Kank2	-0.706805099813292	yes	wtl2fc	3.02511623909934
ENSMUSG00000032194.265|Kank2	-0.706805099813292	yes	mutantl2fc	2.31831113928604
ENSMUSG00000032194.96|Kank2	-0.0540876996875723	no	wtl2fc	0.0684610204596459
ENSMUSG00000032194.96|Kank2	-0.0540876996875723	no	mutantl2fc	0.0143733207720736
ENSMUSG00000029028.250|Lrrc47	-0.0353796917133002	no	wtl2fc	-0.141600893486158
ENSMUSG00000029028.250|Lrrc47	-0.0353796917133002	no	mutantl2fc	-0.176980585199458
ENSMUSG00000004113.115|Cacna1b	-0.0843169150177206	no	wtl2fc	0.0132522342613819
ENSMUSG00000004113.115|Cacna1b	-0.0843169150177206	no	mutantl2fc	-0.0710646807563387
ENSMUSG00000090935.42|Synj2bp	-0.0686904354886361	no	wtl2fc	0.0444937795577724
ENSMUSG00000090935.42|Synj2bp	-0.0686904354886361	no	mutantl2fc	-0.0241966559308637
ENSMUSG00000061578.840|Ksr2	-0.0209443973703549	no	wtl2fc	0.0290018513761527
ENSMUSG00000061578.840|Ksr2	-0.0209443973703549	no	mutantl2fc	0.00805745400579778
ENSMUSG00000004113.213|Cacna1b	0.0379594200277891	no	wtl2fc	0.012976661673889
ENSMUSG00000004113.213|Cacna1b	0.0379594200277891	no	mutantl2fc	0.0509360817016781
ENSMUSG00000042529.428|Kcnj12	-0.0835186389683214	yes	wtl2fc	0.0468151728926075
ENSMUSG00000042529.428|Kcnj12	-0.0835186389683214	yes	mutantl2fc	-0.0367034660757139
ENSMUSG00000031028.618|Tub	-0.0575871529156776	no	wtl2fc	-0.0451075053052087
ENSMUSG00000031028.618|Tub	-0.0575871529156776	no	mutantl2fc	-0.102694658220886
ENSMUSG00000004113.305|Cacna1b	-0.433008935715189	yes	wtl2fc	0.414277069037774
ENSMUSG00000004113.305|Cacna1b	-0.433008935715189	yes	mutantl2fc	-0.0187318666774149
ENSMUSG00000004113.195|Cacna1b	-0.0357075601737675	no	wtl2fc	0.0854375899257142
ENSMUSG00000004113.195|Cacna1b	-0.0357075601737675	no	mutantl2fc	0.0497300297519468
ENSMUSG00000031028.455|Tub	-0.0133776505999754	yes	wtl2fc	0.129179559331697
ENSMUSG00000031028.455|Tub	-0.0133776505999754	yes	mutantl2fc	0.115801908731722
ENSMUSG00000028439.260|Fam219a	0.0436403368653007	yes	wtl2fc	-0.0587922523586308
ENSMUSG00000028439.260|Fam219a	0.0436403368653007	yes	mutantl2fc	-0.0151519154933302
ENSMUSG00000032194.266|Kank2	-0.83830849783435	yes	wtl2fc	3.2143921338168
ENSMUSG00000032194.266|Kank2	-0.83830849783435	yes	mutantl2fc	2.37608363598245
ENSMUSG00000061578.1436|Ksr2	-0.324443668364098	yes	wtl2fc	4.23028049837149
ENSMUSG00000061578.1436|Ksr2	-0.324443668364098	yes	mutantl2fc	3.90583683000739
ENSMUSG00000035202.102|Lars2	-0.0311116622545785	no	wtl2fc	0.0418702299193599
ENSMUSG00000035202.102|Lars2	-0.0311116622545785	no	mutantl2fc	0.0107585676647814
ENSMUSG00000004113.28|Cacna1b	-0.0510017905438979	no	wtl2fc	0.0949185105486025
ENSMUSG00000004113.28|Cacna1b	-0.0510017905438979	no	mutantl2fc	0.0439167200047046
ENSMUSG00000031028.496|Tub	0.0206947885464046	no	wtl2fc	-0.0112824389924261
ENSMUSG00000031028.496|Tub	0.0206947885464046	no	mutantl2fc	0.00941234955397856
ENSMUSG00000061578.1452|Ksr2	-0.207232879830632	yes	wtl2fc	4.59890038178743
ENSMUSG00000061578.1452|Ksr2	-0.207232879830632	yes	mutantl2fc	4.3916675019568
ENSMUSG00000090935.601|Synj2bp	-0.0468693532235915	no	wtl2fc	-0.0611573556210674
ENSMUSG00000090935.601|Synj2bp	-0.0468693532235915	no	mutantl2fc	-0.108026708844659
ENSMUSG00000029636.502|Wasf3	0.0049091660862732	yes	wtl2fc	0.0546941690292274
ENSMUSG00000029636.502|Wasf3	0.0049091660862732	yes	mutantl2fc	0.0596033351155006
ENSMUSG00000090935.750|Synj2bp	-0.0249943172968614	no	wtl2fc	-0.0817309074976864
ENSMUSG00000090935.750|Synj2bp	-0.0249943172968614	no	mutantl2fc	-0.106725224794548
ENSMUSG00000031028.326|Tub	-0.0785888923374494	no	wtl2fc	0.0431373224759767
ENSMUSG00000031028.326|Tub	-0.0785888923374494	no	mutantl2fc	-0.0354515698614727
ENSMUSG00000042529.415|Kcnj12	-1.54019932697986	yes	wtl2fc	1.58351413934115
ENSMUSG00000042529.415|Kcnj12	-1.54019932697986	yes	mutantl2fc	0.0433148123612956
ENSMUSG00000061578.1467|Ksr2	-0.380040952233192	yes	wtl2fc	4.13982847024591
ENSMUSG00000061578.1467|Ksr2	-0.380040952233192	yes	mutantl2fc	3.75978751801272
ENSMUSG00000061578.1470|Ksr2	-0.0405281650221037	yes	wtl2fc	3.75469198329361
ENSMUSG00000061578.1470|Ksr2	-0.0405281650221037	yes	mutantl2fc	3.71416381827151
ENSMUSG00000028439.268|Fam219a	-0.0284241407286266	yes	wtl2fc	0.102666608774895
ENSMUSG00000028439.268|Fam219a	-0.0284241407286266	yes	mutantl2fc	0.0742424680462686
ENSMUSG00000042529.481|Kcnj12	-0.0462992492393	no	wtl2fc	0.0454801015405719
ENSMUSG00000042529.481|Kcnj12	-0.0462992492393	no	mutantl2fc	-0.000819147698728119
ENSMUSG00000031028.144|Tub	-0.147890350321242	no	wtl2fc	0.0554985404493077
ENSMUSG00000031028.144|Tub	-0.147890350321242	no	mutantl2fc	-0.0923918098719345
ENSMUSG00000061578.316|Ksr2	0.0733936055803418	no	wtl2fc	-0.00495354458827454
ENSMUSG00000061578.316|Ksr2	0.0733936055803418	no	mutantl2fc	0.0684400609920673
ENSMUSG00000032194.97|Kank2	-0.0280026508922877	no	wtl2fc	0.0215456249669933
ENSMUSG00000032194.97|Kank2	-0.0280026508922877	no	mutantl2fc	-0.00645702592529434
ENSMUSG00000031028.483|Tub	0.0152069514799553	no	wtl2fc	-0.0115450494912473
ENSMUSG00000031028.483|Tub	0.0152069514799553	no	mutantl2fc	0.00366190198870793
ENSMUSG00000035279.40|Ssc5d	-0.0954489395859074	no	wtl2fc	0.0558871688041949
ENSMUSG00000035279.40|Ssc5d	-0.0954489395859074	no	mutantl2fc	-0.0395617707817125
ENSMUSG00000004113.277|Cacna1b	-0.135602131568382	no	wtl2fc	0.140376329305278
ENSMUSG00000004113.277|Cacna1b	-0.135602131568382	no	mutantl2fc	0.00477419773689564
ENSMUSG00000004113.435|Cacna1b	0.0432134948548322	no	wtl2fc	-0.0723587459208135
ENSMUSG00000004113.435|Cacna1b	0.0432134948548322	no	mutantl2fc	-0.0291452510659813
ENSMUSG00000032194.295|Kank2	-0.146694776790157	yes	wtl2fc	0.0312916677837405
ENSMUSG00000032194.295|Kank2	-0.146694776790157	yes	mutantl2fc	-0.115403109006417
ENSMUSG00000032194.83|Kank2	-0.00971546043529072	no	wtl2fc	-0.0685036346010099
ENSMUSG00000032194.83|Kank2	-0.00971546043529072	no	mutantl2fc	-0.0782190950363006
ENSMUSG00000061578.1426|Ksr2	-1.09367524766497	yes	wtl2fc	3.26329919225561
ENSMUSG00000061578.1426|Ksr2	-1.09367524766497	yes	mutantl2fc	2.16962394459064
ENSMUSG00000061578.101|Ksr2	-0.12374596840119	no	wtl2fc	-0.0190203923302068
ENSMUSG00000061578.101|Ksr2	-0.12374596840119	no	mutantl2fc	-0.142766360731397
ENSMUSG00000004113.192|Cacna1b	-0.0380890165997056	no	wtl2fc	0.115192646342735
ENSMUSG00000004113.192|Cacna1b	-0.0380890165997056	no	mutantl2fc	0.0771036297430296
ENSMUSG00000029636.471|Wasf3	0.0525211711259379	yes	wtl2fc	-0.0500037946129182
ENSMUSG00000029636.471|Wasf3	0.0525211711259379	yes	mutantl2fc	0.00251737651301964
ENSMUSG00000028439.222|Fam219a	-0.271485107938876	yes	wtl2fc	0.170277990784762
ENSMUSG00000028439.222|Fam219a	-0.271485107938876	yes	mutantl2fc	-0.101207117154113
ENSMUSG00000031028.599|Tub	-0.0164632197515413	no	wtl2fc	-0.0316407040251129
ENSMUSG00000031028.599|Tub	-0.0164632197515413	no	mutantl2fc	-0.0481039237766542
ENSMUSG00000061578.1391|Ksr2	-0.0213271734218924	no	wtl2fc	-0.116157011772858
ENSMUSG00000061578.1391|Ksr2	-0.0213271734218924	no	mutantl2fc	-0.137484185194751
ENSMUSG00000058297.232|Spock2	-0.0134837271178358	yes	wtl2fc	-0.0544807115000506
ENSMUSG00000058297.232|Spock2	-0.0134837271178358	yes	mutantl2fc	-0.0679644386178864
ENSMUSG00000058297.102|Spock2	-0.143276040460943	no	wtl2fc	0.0924692955255168
ENSMUSG00000058297.102|Spock2	-0.143276040460943	no	mutantl2fc	-0.0508067449354266
ENSMUSG00000043670.182|Diras1	-0.0690743728647274	yes	wtl2fc	0.0915304101561143
ENSMUSG00000043670.182|Diras1	-0.0690743728647274	yes	mutantl2fc	0.0224560372913869
ENSMUSG00000031028.147|Tub	0.116545533964212	no	wtl2fc	-0.0288181706108371
ENSMUSG00000031028.147|Tub	0.116545533964212	no	mutantl2fc	0.0877273633533748
ENSMUSG00000058297.567|Spock2	0.141986127958949	yes	wtl2fc	-0.0474261984855896
ENSMUSG00000058297.567|Spock2	0.141986127958949	yes	mutantl2fc	0.0945599294733597
ENSMUSG00000004113.198|Cacna1b	-0.00434067970120405	no	wtl2fc	0.0864440551674646
ENSMUSG00000004113.198|Cacna1b	-0.00434067970120405	no	mutantl2fc	0.0821033754662606
ENSMUSG00000004113.124|Cacna1b	-0.00622466789177697	no	wtl2fc	0.038655231838003
ENSMUSG00000004113.124|Cacna1b	-0.00622466789177697	no	mutantl2fc	0.032430563946226
ENSMUSG00000031028.104|Tub	0.151629143554851	no	wtl2fc	-0.0965119913314496
ENSMUSG00000031028.104|Tub	0.151629143554851	no	mutantl2fc	0.0551171522234015
ENSMUSG00000058297.91|Spock2	0.0351904805834291	no	wtl2fc	0.0253608005435229
ENSMUSG00000058297.91|Spock2	0.0351904805834291	no	mutantl2fc	0.060551281126952
ENSMUSG00000029028.63|Lrrc47	-2.66318129498127	yes	wtl2fc	2.57688170711993
ENSMUSG00000029028.63|Lrrc47	-2.66318129498127	yes	mutantl2fc	-0.0862995878613405
ENSMUSG00000058297.381|Spock2	-0.0208110856442924	yes	wtl2fc	0.0299228310516422
ENSMUSG00000058297.381|Spock2	-0.0208110856442924	yes	mutantl2fc	0.00911174540734984
ENSMUSG00000029636.492|Wasf3	0.00591436771373732	yes	wtl2fc	-0.041688564856238
ENSMUSG00000029636.492|Wasf3	0.00591436771373732	yes	mutantl2fc	-0.0357741971425007
ENSMUSG00000061578.1453|Ksr2	-0.338837830488285	yes	wtl2fc	4.69137751377231
ENSMUSG00000061578.1453|Ksr2	-0.338837830488285	yes	mutantl2fc	4.35253968328402
ENSMUSG00000061578.1449|Ksr2	0.0134365339156339	yes	wtl2fc	4.45217409467341
ENSMUSG00000061578.1449|Ksr2	0.0134365339156339	yes	mutantl2fc	4.46561062858904
ENSMUSG00000031028.388|Tub	0.122735626190398	no	wtl2fc	-0.122871058818989
ENSMUSG00000031028.388|Tub	0.122735626190398	no	mutantl2fc	-0.000135432628590689
ENSMUSG00000042529.378|Kcnj12	-0.142855628261174	no	wtl2fc	0.0551427048577363
ENSMUSG00000042529.378|Kcnj12	-0.142855628261174	no	mutantl2fc	-0.0877129234034381
ENSMUSG00000029636.498|Wasf3	0.054439902103971	yes	wtl2fc	-0.0342599797349045
ENSMUSG00000029636.498|Wasf3	0.054439902103971	yes	mutantl2fc	0.0201799223690664
ENSMUSG00000032194.16|Kank2	-0.0295771553836125	no	wtl2fc	0.080923120353281
ENSMUSG00000032194.16|Kank2	-0.0295771553836125	no	mutantl2fc	0.0513459649696685
ENSMUSG00000061578.1092|Ksr2	-0.116541725894373	no	wtl2fc	0.137422429115479
ENSMUSG00000061578.1092|Ksr2	-0.116541725894373	no	mutantl2fc	0.0208807032211058
ENSMUSG00000032194.279|Kank2	-0.499053703691656	yes	wtl2fc	0.588770597169771
ENSMUSG00000032194.279|Kank2	-0.499053703691656	yes	mutantl2fc	0.0897168934781145
ENSMUSG00000061578.482|Ksr2	0.0192334856661791	no	wtl2fc	-0.152531222808904
ENSMUSG00000061578.482|Ksr2	0.0192334856661791	no	mutantl2fc	-0.133297737142725
ENSMUSG00000032194.169|Kank2	0.057460287987428	no	wtl2fc	-0.0585557063941811
ENSMUSG00000032194.169|Kank2	0.057460287987428	no	mutantl2fc	-0.00109541840675309
ENSMUSG00000029636.272|Wasf3	0.0973241038781537	no	wtl2fc	-0.089307700881032
ENSMUSG00000029636.272|Wasf3	0.0973241038781537	no	mutantl2fc	0.00801640299712171
ENSMUSG00000043670.166|Diras1	0.0176370338621785	no	wtl2fc	0.00975397713668288
ENSMUSG00000043670.166|Diras1	0.0176370338621785	no	mutantl2fc	0.0273910109988613
ENSMUSG00000061578.1451|Ksr2	-0.0931095939617625	yes	wtl2fc	4.35333178047875
ENSMUSG00000061578.1451|Ksr2	-0.0931095939617625	yes	mutantl2fc	4.26022218651698
ENSMUSG00000028439.211|Fam219a	-0.0986860199221474	yes	wtl2fc	0.0290900190831733
ENSMUSG00000028439.211|Fam219a	-0.0986860199221474	yes	mutantl2fc	-0.0695960008389741
ENSMUSG00000032194.269|Kank2	-1.24601736127843	yes	wtl2fc	2.64247753750894
ENSMUSG00000032194.269|Kank2	-1.24601736127843	yes	mutantl2fc	1.39646017623051
ENSMUSG00000061578.479|Ksr2	0.00127411878496442	no	wtl2fc	-0.00866707327888424
ENSMUSG00000061578.479|Ksr2	0.00127411878496442	no	mutantl2fc	-0.00739295449391982
ENSMUSG00000042529.39|Kcnj12	0.00578777141084694	no	wtl2fc	-0.0758088267115847
ENSMUSG00000042529.39|Kcnj12	0.00578777141084694	no	mutantl2fc	-0.0700210553007378
ENSMUSG00000058297.509|Spock2	0.127520685758055	yes	wtl2fc	-0.0624400086981055
ENSMUSG00000058297.509|Spock2	0.127520685758055	yes	mutantl2fc	0.0650806770599499
ENSMUSG00000032194.294|Kank2	0.0647039016399375	yes	wtl2fc	-0.0156913831229567
ENSMUSG00000032194.294|Kank2	0.0647039016399375	yes	mutantl2fc	0.0490125185169808
ENSMUSG00000004113.285|Cacna1b	-0.272373543220246	yes	wtl2fc	0.239369055283124
ENSMUSG00000004113.285|Cacna1b	-0.272373543220246	yes	mutantl2fc	-0.0330044879371212
ENSMUSG00000004113.22|Cacna1b	-0.016217600917988	no	wtl2fc	0.0239307670933373
ENSMUSG00000004113.22|Cacna1b	-0.016217600917988	no	mutantl2fc	0.00771316617534924
ENSMUSG00000035202.85|Lars2	-0.0305100015607958	yes	wtl2fc	0.0714714894578494
ENSMUSG00000035202.85|Lars2	-0.0305100015607958	yes	mutantl2fc	0.0409614878970536
ENSMUSG00000058297.486|Spock2	-0.0999514004433405	yes	wtl2fc	0.0917104550472448
ENSMUSG00000058297.486|Spock2	-0.0999514004433405	yes	mutantl2fc	-0.00824094539609573
ENSMUSG00000061578.1252|Ksr2	-0.0568400267679108	no	wtl2fc	0.0179500212925194
ENSMUSG00000061578.1252|Ksr2	-0.0568400267679108	no	mutantl2fc	-0.0388900054753913
ENSMUSG00000022095.69|Fam160b2	0.191089106822902	no	wtl2fc	-0.14964642933249
ENSMUSG00000022095.69|Fam160b2	0.191089106822902	no	mutantl2fc	0.041442677490412
ENSMUSG00000042529.265|Kcnj12	-0.0154200921223396	no	wtl2fc	0.0720215685034187
ENSMUSG00000042529.265|Kcnj12	-0.0154200921223396	no	mutantl2fc	0.0566014763810791
ENSMUSG00000028439.90|Fam219a	-0.027469683027503	no	wtl2fc	-0.0275611020905454
ENSMUSG00000028439.90|Fam219a	-0.027469683027503	no	mutantl2fc	-0.0550307851180484
ENSMUSG00000032194.253|Kank2	-0.622864833243849	yes	wtl2fc	2.77151192911417
ENSMUSG00000032194.253|Kank2	-0.622864833243849	yes	mutantl2fc	2.14864709587032
ENSMUSG00000061578.1443|Ksr2	-0.362176852497476	yes	wtl2fc	4.72507104865337
ENSMUSG00000061578.1443|Ksr2	-0.362176852497476	yes	mutantl2fc	4.36289419615589
ENSMUSG00000035202.43|Lars2	0.0603000182172838	yes	wtl2fc	-0.0319485346617428
ENSMUSG00000035202.43|Lars2	0.0603000182172838	yes	mutantl2fc	0.028351483555541
ENSMUSG00000028439.191|Fam219a	0.111287273289351	yes	wtl2fc	-0.154696395665474
ENSMUSG00000028439.191|Fam219a	0.111287273289351	yes	mutantl2fc	-0.0434091223761235
ENSMUSG00000029028.68|Lrrc47	-2.23568420167622	yes	wtl2fc	2.25432535618357
ENSMUSG00000029028.68|Lrrc47	-2.23568420167622	yes	mutantl2fc	0.0186411545073486
ENSMUSG00000061578.1093|Ksr2	-0.132529489108251	no	wtl2fc	0.0904747264755634
ENSMUSG00000061578.1093|Ksr2	-0.132529489108251	no	mutantl2fc	-0.0420547626326876
ENSMUSG00000061578.804|Ksr2	0.148599993938191	no	wtl2fc	-0.154895233107511
ENSMUSG00000061578.804|Ksr2	0.148599993938191	no	mutantl2fc	-0.00629523916931956
ENSMUSG00000061578.1468|Ksr2	-0.110024507810478	yes	wtl2fc	3.88652262482922
ENSMUSG00000061578.1468|Ksr2	-0.110024507810478	yes	mutantl2fc	3.77649811701874
ENSMUSG00000061578.1385|Ksr2	0.275842905633962	no	wtl2fc	-0.182715817622255
ENSMUSG00000061578.1385|Ksr2	0.275842905633962	no	mutantl2fc	0.0931270880117061
ENSMUSG00000058297.385|Spock2	-0.116005985188773	yes	wtl2fc	0.0386144732903806
ENSMUSG00000058297.385|Spock2	-0.116005985188773	yes	mutantl2fc	-0.077391511898392
ENSMUSG00000061578.1435|Ksr2	-0.413392393676088	yes	wtl2fc	4.28539725305037
ENSMUSG00000061578.1435|Ksr2	-0.413392393676088	yes	mutantl2fc	3.87200485937429
ENSMUSG00000061578.1455|Ksr2	-0.0578020526191709	yes	wtl2fc	4.36996883800828
ENSMUSG00000061578.1455|Ksr2	-0.0578020526191709	yes	mutantl2fc	4.31216678538911
ENSMUSG00000061578.1228|Ksr2	0.00483011707801249	no	wtl2fc	-0.0463802326947828
ENSMUSG00000061578.1228|Ksr2	0.00483011707801249	no	mutantl2fc	-0.0415501156167703
ENSMUSG00000029028.90|Lrrc47	-0.122720604668982	yes	wtl2fc	0.205935733888476
ENSMUSG00000029028.90|Lrrc47	-0.122720604668982	yes	mutantl2fc	0.0832151292194941
ENSMUSG00000004113.332|Cacna1b	-0.248974756917448	yes	wtl2fc	0.216856312478873
ENSMUSG00000004113.332|Cacna1b	-0.248974756917448	yes	mutantl2fc	-0.032118444438575
ENSMUSG00000061578.1434|Ksr2	-0.567375924062473	yes	wtl2fc	4.29342175508443
ENSMUSG00000061578.1434|Ksr2	-0.567375924062473	yes	mutantl2fc	3.72604583102196
ENSMUSG00000061578.1222|Ksr2	-0.0253207451305708	no	wtl2fc	-0.0155337951023231
ENSMUSG00000061578.1222|Ksr2	-0.0253207451305708	no	mutantl2fc	-0.0408545402328939
ENSMUSG00000043670.165|Diras1	0.074133793507	no	wtl2fc	0.00836884016101931
ENSMUSG00000043670.165|Diras1	0.074133793507	no	mutantl2fc	0.0825026336680193
ENSMUSG00000061578.772|Ksr2	-0.108482776586447	no	wtl2fc	-0.0332397481599572
ENSMUSG00000061578.772|Ksr2	-0.108482776586447	no	mutantl2fc	-0.141722524746405
ENSMUSG00000029636.399|Wasf3	0.0120906064522843	yes	wtl2fc	1.31716266717245
ENSMUSG00000029636.399|Wasf3	0.0120906064522843	yes	mutantl2fc	1.32925327362474
ENSMUSG00000061578.842|Ksr2	0.0262610901185485	no	wtl2fc	0.00666540748150204
ENSMUSG00000061578.842|Ksr2	0.0262610901185485	no	mutantl2fc	0.0329264976000506
ENSMUSG00000031028.239|Tub	0.0176012479170855	no	wtl2fc	0.165486118199665
ENSMUSG00000031028.239|Tub	0.0176012479170855	no	mutantl2fc	0.18308736611675
ENSMUSG00000042529.254|Kcnj12	-0.119152769935153	no	wtl2fc	0.129604162573428
ENSMUSG00000042529.254|Kcnj12	-0.119152769935153	no	mutantl2fc	0.0104513926382751
ENSMUSG00000029636.10|Wasf3	0.0390681749193704	no	wtl2fc	0.0504004973498341
ENSMUSG00000029636.10|Wasf3	0.0390681749193704	no	mutantl2fc	0.0894686722692045
ENSMUSG00000058297.499|Spock2	0.0936813047140065	yes	wtl2fc	-0.0967374792753187
ENSMUSG00000058297.499|Spock2	0.0936813047140065	yes	mutantl2fc	-0.00305617456131223
ENSMUSG00000031028.4|Tub	0.0725172781762945	no	wtl2fc	-0.0213319066290378
ENSMUSG00000031028.4|Tub	0.0725172781762945	no	mutantl2fc	0.0511853715472566
ENSMUSG00000090935.641|Synj2bp	0.27312593482636	no	wtl2fc	-0.0492149770373545
ENSMUSG00000090935.641|Synj2bp	0.27312593482636	no	mutantl2fc	0.223910957789006
ENSMUSG00000031028.60|Tub	0.00580017367156509	no	wtl2fc	0.119767431172122
ENSMUSG00000031028.60|Tub	0.00580017367156509	no	mutantl2fc	0.125567604843687
ENSMUSG00000029636.252|Wasf3	-0.0393154150908532	no	wtl2fc	0.111234512577989
ENSMUSG00000029636.252|Wasf3	-0.0393154150908532	no	mutantl2fc	0.0719190974871359
ENSMUSG00000029636.489|Wasf3	0.0236549497833372	yes	wtl2fc	-0.0593302638384471
ENSMUSG00000029636.489|Wasf3	0.0236549497833372	yes	mutantl2fc	-0.0356753140551099
ENSMUSG00000029636.49|Wasf3	-0.267050236244904	no	wtl2fc	0.124665122856718
ENSMUSG00000029636.49|Wasf3	-0.267050236244904	no	mutantl2fc	-0.142385113388186
ENSMUSG00000029636.472|Wasf3	-0.00777616597326822	yes	wtl2fc	0.0497792536697536
ENSMUSG00000029636.472|Wasf3	-0.00777616597326822	yes	mutantl2fc	0.0420030876964853
ENSMUSG00000022095.200|Fam160b2	-0.375156318975276	no	wtl2fc	0.35388616791739
ENSMUSG00000022095.200|Fam160b2	-0.375156318975276	no	mutantl2fc	-0.021270151057885
ENSMUSG00000042529.425|Kcnj12	-0.195126229378894	yes	wtl2fc	0.188469483723517
ENSMUSG00000042529.425|Kcnj12	-0.195126229378894	yes	mutantl2fc	-0.00665674565537786
ENSMUSG00000032194.79|Kank2	0.0299123763952051	no	wtl2fc	-0.0381208162187138
ENSMUSG00000032194.79|Kank2	0.0299123763952051	no	mutantl2fc	-0.00820843982350864
ENSMUSG00000029028.88|Lrrc47	-0.0767517287219202	yes	wtl2fc	0.125592417302481
ENSMUSG00000029028.88|Lrrc47	-0.0767517287219202	yes	mutantl2fc	0.048840688580561
ENSMUSG00000061578.657|Ksr2	0.0454182244339198	no	wtl2fc	-0.0794382860010658
ENSMUSG00000061578.657|Ksr2	0.0454182244339198	no	mutantl2fc	-0.034020061567146
ENSMUSG00000029028.86|Lrrc47	-0.139607761994173	yes	wtl2fc	0.109266390935712
ENSMUSG00000029028.86|Lrrc47	-0.139607761994173	yes	mutantl2fc	-0.030341371058461
ENSMUSG00000058297.439|Spock2	0.0857695896447545	no	wtl2fc	-0.00334585121271354
ENSMUSG00000058297.439|Spock2	0.0857695896447545	no	mutantl2fc	0.0824237384320409
ENSMUSG00000042529.431|Kcnj12	-0.0137188190433006	yes	wtl2fc	-0.0265211953183469
ENSMUSG00000042529.431|Kcnj12	-0.0137188190433006	yes	mutantl2fc	-0.0402400143616475
ENSMUSG00000029636.479|Wasf3	0.0185482459626135	yes	wtl2fc	-0.0890592353212906
ENSMUSG00000029636.479|Wasf3	0.0185482459626135	yes	mutantl2fc	-0.0705109893586771
ENSMUSG00000042529.40|Kcnj12	0.060196121016565	no	wtl2fc	-0.0738432470982553
ENSMUSG00000042529.40|Kcnj12	0.060196121016565	no	mutantl2fc	-0.0136471260816903
ENSMUSG00000035279.50|Ssc5d	-0.0655440174899609	no	wtl2fc	0.0412422385374082
ENSMUSG00000035279.50|Ssc5d	-0.0655440174899609	no	mutantl2fc	-0.0243017789525527
ENSMUSG00000029028.51|Lrrc47	-1.62553533094595	yes	wtl2fc	1.6969247122194
ENSMUSG00000029028.51|Lrrc47	-1.62553533094595	yes	mutantl2fc	0.071389381273446
ENSMUSG00000042529.369|Kcnj12	0.217019321154452	no	wtl2fc	-0.179748306156499
ENSMUSG00000042529.369|Kcnj12	0.217019321154452	no	mutantl2fc	0.0372710149979526
ENSMUSG00000061578.1265|Ksr2	0.0927455019497062	no	wtl2fc	-0.078413021962795
ENSMUSG00000061578.1265|Ksr2	0.0927455019497062	no	mutantl2fc	0.0143324799869112
ENSMUSG00000028439.124|Fam219a	0.0165764296123575	no	wtl2fc	-0.0828580328521176
ENSMUSG00000028439.124|Fam219a	0.0165764296123575	no	mutantl2fc	-0.0662816032397601
ENSMUSG00000090935.148|Synj2bp	0.0807524491278189	yes	wtl2fc	0.0329653346342931
ENSMUSG00000090935.148|Synj2bp	0.0807524491278189	yes	mutantl2fc	0.113717783762112
ENSMUSG00000004113.146|Cacna1b	0.137112408878749	no	wtl2fc	-0.0472253935263923
ENSMUSG00000004113.146|Cacna1b	0.137112408878749	no	mutantl2fc	0.0898870153523568
ENSMUSG00000028439.264|Fam219a	0.0402258809640137	yes	wtl2fc	0.00644322910206644
ENSMUSG00000028439.264|Fam219a	0.0402258809640137	yes	mutantl2fc	0.0466691100660801
ENSMUSG00000031028.94|Tub	-0.0463856458235125	no	wtl2fc	0.0395368457340582
ENSMUSG00000031028.94|Tub	-0.0463856458235125	no	mutantl2fc	-0.00684880008945429
ENSMUSG00000061578.1471|Ksr2	-0.339813433764112	yes	wtl2fc	3.40393969438709
ENSMUSG00000061578.1471|Ksr2	-0.339813433764112	yes	mutantl2fc	3.06412626062298
ENSMUSG00000061578.1258|Ksr2	0.0857120482388421	no	wtl2fc	-0.0868383108573115
ENSMUSG00000061578.1258|Ksr2	0.0857120482388421	no	mutantl2fc	-0.00112626261846939
ENSMUSG00000029636.18|Wasf3	0.0419516809119387	no	wtl2fc	0.0673367329137861
ENSMUSG00000029636.18|Wasf3	0.0419516809119387	no	mutantl2fc	0.109288413825725
ENSMUSG00000031028.408|Tub	0.0243595506845521	no	wtl2fc	-0.108491497684829
ENSMUSG00000031028.408|Tub	0.0243595506845521	no	mutantl2fc	-0.0841319470002768
ENSMUSG00000034801.142|Sos2	0.0675516966382803	no	wtl2fc	-0.116238738230643
ENSMUSG00000034801.142|Sos2	0.0675516966382803	no	mutantl2fc	-0.0486870415923629
ENSMUSG00000032194.24|Kank2	-0.116323665646036	no	wtl2fc	0.0224476182956059
ENSMUSG00000032194.24|Kank2	-0.116323665646036	no	mutantl2fc	-0.0938760473504305
ENSMUSG00000058297.522|Spock2	0.0317082028766655	yes	wtl2fc	-0.075340070801877
ENSMUSG00000058297.522|Spock2	0.0317082028766655	yes	mutantl2fc	-0.0436318679252114
ENSMUSG00000031028.211|Tub	-0.121779027149815	no	wtl2fc	0.0439948546863026
ENSMUSG00000031028.211|Tub	-0.121779027149815	no	mutantl2fc	-0.0777841724635127
ENSMUSG00000029636.478|Wasf3	-0.128266866909295	yes	wtl2fc	0.0838452730388947
ENSMUSG00000029636.478|Wasf3	-0.128266866909295	yes	mutantl2fc	-0.0444215938704004
ENSMUSG00000058297.28|Spock2	-0.481138131407809	yes	wtl2fc	0.54666896490715
ENSMUSG00000058297.28|Spock2	-0.481138131407809	yes	mutantl2fc	0.0655308334993417
ENSMUSG00000035202.94|Lars2	-0.0720846615403191	yes	wtl2fc	0.024991023495669
ENSMUSG00000035202.94|Lars2	-0.0720846615403191	yes	mutantl2fc	-0.0470936380446502
ENSMUSG00000004113.278|Cacna1b	-0.159983236860925	no	wtl2fc	0.133237436044296
ENSMUSG00000004113.278|Cacna1b	-0.159983236860925	no	mutantl2fc	-0.0267458008166284
ENSMUSG00000061578.677|Ksr2	0.0700605739401306	no	wtl2fc	-0.0460508204049933
ENSMUSG00000061578.677|Ksr2	0.0700605739401306	no	mutantl2fc	0.0240097535351373
ENSMUSG00000061578.1461|Ksr2	0.28995126383015	yes	wtl2fc	3.93710407409101
ENSMUSG00000061578.1461|Ksr2	0.28995126383015	yes	mutantl2fc	4.22705533792116
ENSMUSG00000058297.306|Spock2	0.0766508743424039	yes	wtl2fc	-0.018406005780296
ENSMUSG00000058297.306|Spock2	0.0766508743424039	yes	mutantl2fc	0.0582448685621079
ENSMUSG00000090935.53|Synj2bp	0.0256318686705387	no	wtl2fc	-0.0238351070058829
ENSMUSG00000090935.53|Synj2bp	0.0256318686705387	no	mutantl2fc	0.00179676166465588
ENSMUSG00000022095.216|Fam160b2	-1.12007084033062	yes	wtl2fc	1.19243921860829
ENSMUSG00000022095.216|Fam160b2	-1.12007084033062	yes	mutantl2fc	0.0723683782776683
ENSMUSG00000042529.383|Kcnj12	-0.220820854069711	yes	wtl2fc	0.094141798472316
ENSMUSG00000042529.383|Kcnj12	-0.220820854069711	yes	mutantl2fc	-0.126679055597395
ENSMUSG00000031028.2|Tub	0.221728664051631	no	wtl2fc	-0.118253580114037
ENSMUSG00000031028.2|Tub	0.221728664051631	no	mutantl2fc	0.103475083937594
ENSMUSG00000029636.499|Wasf3	-0.0487468842264858	yes	wtl2fc	0.0830745082304979
ENSMUSG00000029636.499|Wasf3	-0.0487468842264858	yes	mutantl2fc	0.0343276240040121
ENSMUSG00000031028.419|Tub	-0.208818267833025	yes	wtl2fc	0.0949979409082051
ENSMUSG00000031028.419|Tub	-0.208818267833025	yes	mutantl2fc	-0.11382032692482
ENSMUSG00000042529.427|Kcnj12	-0.0800386365853475	yes	wtl2fc	0.0672140073692316
ENSMUSG00000042529.427|Kcnj12	-0.0800386365853475	yes	mutantl2fc	-0.0128246292161159
ENSMUSG00000004113.500|Cacna1b	0.0521499757014747	no	wtl2fc	0.0822528937685807
ENSMUSG00000004113.500|Cacna1b	0.0521499757014747	no	mutantl2fc	0.134402869470055
ENSMUSG00000028439.43|Fam219a	0.205339570631857	no	wtl2fc	-0.0262457196667896
ENSMUSG00000028439.43|Fam219a	0.205339570631857	no	mutantl2fc	0.179093850965067
ENSMUSG00000022095.51|Fam160b2	0.14793789436066	no	wtl2fc	-0.122354414356495
ENSMUSG00000022095.51|Fam160b2	0.14793789436066	no	mutantl2fc	0.025583480004165
ENSMUSG00000031028.504|Tub	0.0428983054530137	no	wtl2fc	-0.0508103500185967
ENSMUSG00000031028.504|Tub	0.0428983054530137	no	mutantl2fc	-0.00791204456558301
ENSMUSG00000061578.682|Ksr2	-0.0663264946944738	no	wtl2fc	-0.0212702286036948
ENSMUSG00000061578.682|Ksr2	-0.0663264946944738	no	mutantl2fc	-0.0875967232981686
ENSMUSG00000058297.246|Spock2	-0.177566900471283	yes	wtl2fc	0.142104018700086
ENSMUSG00000058297.246|Spock2	-0.177566900471283	yes	mutantl2fc	-0.0354628817711969
ENSMUSG00000004113.204|Cacna1b	0.0243428120164797	no	wtl2fc	0.112376276313502
ENSMUSG00000004113.204|Cacna1b	0.0243428120164797	no	mutantl2fc	0.136719088329982
ENSMUSG00000004113.326|Cacna1b	-0.54285836405378	yes	wtl2fc	0.275532888281887
ENSMUSG00000004113.326|Cacna1b	-0.54285836405378	yes	mutantl2fc	-0.267325475771892
ENSMUSG00000004113.142|Cacna1b	-0.180590015547496	no	wtl2fc	0.0937730142035793
ENSMUSG00000004113.142|Cacna1b	-0.180590015547496	no	mutantl2fc	-0.0868170013439167
ENSMUSG00000058297.86|Spock2	-0.112062946979062	no	wtl2fc	0.110284973909167
ENSMUSG00000058297.86|Spock2	-0.112062946979062	no	mutantl2fc	-0.00177797306989563
ENSMUSG00000004113.381|Cacna1b	-0.297961390023874	no	wtl2fc	0.00918308204267635
ENSMUSG00000004113.381|Cacna1b	-0.297961390023874	no	mutantl2fc	-0.288778307981198
ENSMUSG00000004113.452|Cacna1b	-0.0298048473948334	no	wtl2fc	-0.0560400357483792
ENSMUSG00000004113.452|Cacna1b	-0.0298048473948334	no	mutantl2fc	-0.0858448831432126
ENSMUSG00000032194.164|Kank2	-0.256169453957149	no	wtl2fc	0.169170757043195
ENSMUSG00000032194.164|Kank2	-0.256169453957149	no	mutantl2fc	-0.0869986969139535
ENSMUSG00000028439.239|Fam219a	0.00573812756665573	yes	wtl2fc	0.14377775850461
ENSMUSG00000028439.239|Fam219a	0.00573812756665573	yes	mutantl2fc	0.149515886071265
ENSMUSG00000090935.5|Synj2bp	0.0426738885647434	yes	wtl2fc	0.0262164798198236
ENSMUSG00000090935.5|Synj2bp	0.0426738885647434	yes	mutantl2fc	0.068890368384567
ENSMUSG00000042529.440|Kcnj12	0.030135056714898	no	wtl2fc	-0.0959452707984135
ENSMUSG00000042529.440|Kcnj12	0.030135056714898	no	mutantl2fc	-0.0658102140835155
ENSMUSG00000031028.161|Tub	-0.00311962122530458	no	wtl2fc	0.0387461014188288
ENSMUSG00000031028.161|Tub	-0.00311962122530458	no	mutantl2fc	0.0356264801935242
ENSMUSG00000043670.300|Diras1	-0.0882703728758738	no	wtl2fc	0.0884812880648411
ENSMUSG00000043670.300|Diras1	-0.0882703728758738	no	mutantl2fc	0.000210915188967294
ENSMUSG00000043670.216|Diras1	-0.0572795944545746	yes	wtl2fc	0.0670686930036207
ENSMUSG00000043670.216|Diras1	-0.0572795944545746	yes	mutantl2fc	0.00978909854904617
ENSMUSG00000028439.219|Fam219a	-0.191638079115111	yes	wtl2fc	0.0585965281845561
ENSMUSG00000028439.219|Fam219a	-0.191638079115111	yes	mutantl2fc	-0.133041550930555
ENSMUSG00000061578.1459|Ksr2	-0.121048569604072	yes	wtl2fc	4.40052978290941
ENSMUSG00000061578.1459|Ksr2	-0.121048569604072	yes	mutantl2fc	4.27948121330534
ENSMUSG00000042529.135|Kcnj12	0.175938749047418	no	wtl2fc	-0.261874996742422
ENSMUSG00000042529.135|Kcnj12	0.175938749047418	no	mutantl2fc	-0.0859362476950046
ENSMUSG00000061578.163|Ksr2	0.0741217469377535	no	wtl2fc	0.000883308047611069
ENSMUSG00000061578.163|Ksr2	0.0741217469377535	no	mutantl2fc	0.0750050549853646
ENSMUSG00000042529.318|Kcnj12	-0.0199363905443653	no	wtl2fc	0.0210728106892182
ENSMUSG00000042529.318|Kcnj12	-0.0199363905443653	no	mutantl2fc	0.00113642014485299
ENSMUSG00000061578.1448|Ksr2	-0.555971829089068	yes	wtl2fc	5.02612129615651
ENSMUSG00000061578.1448|Ksr2	-0.555971829089068	yes	mutantl2fc	4.47014946706744
ENSMUSG00000031028.120|Tub	-0.312536743662472	no	wtl2fc	0.205568669481823
ENSMUSG00000031028.120|Tub	-0.312536743662472	no	mutantl2fc	-0.106968074180649
ENSMUSG00000028439.272|Fam219a	0.157437200785324	no	wtl2fc	-0.0134910419440362
ENSMUSG00000028439.272|Fam219a	0.157437200785324	no	mutantl2fc	0.143946158841288
ENSMUSG00000058297.452|Spock2	0.0807901455188467	yes	wtl2fc	-0.097805800447599
ENSMUSG00000058297.452|Spock2	0.0807901455188467	yes	mutantl2fc	-0.0170156549287524
ENSMUSG00000058297.31|Spock2	-0.544454307437568	yes	wtl2fc	0.514800060217153
ENSMUSG00000058297.31|Spock2	-0.544454307437568	yes	mutantl2fc	-0.0296542472204156
ENSMUSG00000043670.254|Diras1	-3.76150164195808	yes	wtl2fc	3.3681669037425
ENSMUSG00000043670.254|Diras1	-3.76150164195808	yes	mutantl2fc	-0.393334738215576
ENSMUSG00000090935.35|Synj2bp	-0.0750579956708746	no	wtl2fc	0.0899478574662684
ENSMUSG00000090935.35|Synj2bp	-0.0750579956708746	no	mutantl2fc	0.0148898617953937
ENSMUSG00000028439.67|Fam219a	0.0387783181475216	no	wtl2fc	-0.00053098648453153
ENSMUSG00000028439.67|Fam219a	0.0387783181475216	no	mutantl2fc	0.03824733166299
ENSMUSG00000042529.469|Kcnj12	0.00988454529476028	no	wtl2fc	0.076717463632004
ENSMUSG00000042529.469|Kcnj12	0.00988454529476028	no	mutantl2fc	0.0866020089267643
ENSMUSG00000058297.411|Spock2	-0.167586816802799	no	wtl2fc	0.0921263868848108
ENSMUSG00000058297.411|Spock2	-0.167586816802799	no	mutantl2fc	-0.0754604299179885
ENSMUSG00000029028.252|Lrrc47	-0.0121847813046692	no	wtl2fc	-0.075507433443186
ENSMUSG00000029028.252|Lrrc47	-0.0121847813046692	no	mutantl2fc	-0.0876922147478551
ENSMUSG00000042529.128|Kcnj12	-0.0605754208345328	no	wtl2fc	-0.0269677248063857
ENSMUSG00000042529.128|Kcnj12	-0.0605754208345328	no	mutantl2fc	-0.0875431456409185
ENSMUSG00000058297.444|Spock2	0.120671441529051	no	wtl2fc	0.00185315766717259
ENSMUSG00000058297.444|Spock2	0.120671441529051	no	mutantl2fc	0.122524599196224
ENSMUSG00000058297.458|Spock2	-0.0234308597808462	yes	wtl2fc	-0.00423089028391557
ENSMUSG00000058297.458|Spock2	-0.0234308597808462	yes	mutantl2fc	-0.0276617500647618
ENSMUSG00000061578.1457|Ksr2	-0.0458047569299556	yes	wtl2fc	4.57664977625367
ENSMUSG00000061578.1457|Ksr2	-0.0458047569299556	yes	mutantl2fc	4.53084501932372
ENSMUSG00000058297.404|Spock2	0.172531096436451	no	wtl2fc	-0.0656220615857285
ENSMUSG00000058297.404|Spock2	0.172531096436451	no	mutantl2fc	0.106909034850723
ENSMUSG00000032194.42|Kank2	0.0233729339718911	no	wtl2fc	-0.0679276842526688
ENSMUSG00000032194.42|Kank2	0.0233729339718911	no	mutantl2fc	-0.0445547502807778
ENSMUSG00000032194.263|Kank2	-1.14342185009948	yes	wtl2fc	3.29339848996415
ENSMUSG00000032194.263|Kank2	-1.14342185009948	yes	mutantl2fc	2.14997663986467
ENSMUSG00000061578.347|Ksr2	0.268618586201498	no	wtl2fc	-0.167818491681845
ENSMUSG00000061578.347|Ksr2	0.268618586201498	no	mutantl2fc	0.100800094519653
ENSMUSG00000043670.180|Diras1	-0.026174199369921	yes	wtl2fc	-0.0138620898166868
ENSMUSG00000043670.180|Diras1	-0.026174199369921	yes	mutantl2fc	-0.0400362891866078
ENSMUSG00000032194.74|Kank2	0.0298840817939189	no	wtl2fc	-0.0445141286303353
ENSMUSG00000032194.74|Kank2	0.0298840817939189	no	mutantl2fc	-0.0146300468364164
ENSMUSG00000031028.606|Tub	0.00303860132018313	no	wtl2fc	0.00634681063152551
ENSMUSG00000031028.606|Tub	0.00303860132018313	no	mutantl2fc	0.00938541195170865
ENSMUSG00000034801.237|Sos2	0.0712734282603572	no	wtl2fc	-0.0883837452419277
ENSMUSG00000034801.237|Sos2	0.0712734282603572	no	mutantl2fc	-0.0171103169815706
ENSMUSG00000061578.484|Ksr2	-0.0631556554222597	no	wtl2fc	-0.117728726041526
ENSMUSG00000061578.484|Ksr2	-0.0631556554222597	no	mutantl2fc	-0.180884381463785
ENSMUSG00000004113.369|Cacna1b	0.0562786795398034	no	wtl2fc	-0.150749237703999
ENSMUSG00000004113.369|Cacna1b	0.0562786795398034	no	mutantl2fc	-0.0944705581641959
ENSMUSG00000035202.20|Lars2	-0.051238741938049	yes	wtl2fc	0.0275375486018304
ENSMUSG00000035202.20|Lars2	-0.051238741938049	yes	mutantl2fc	-0.0237011933362186
ENSMUSG00000029636.20|Wasf3	0.0148519108849509	no	wtl2fc	0.0191048071008855
ENSMUSG00000029636.20|Wasf3	0.0148519108849509	no	mutantl2fc	0.0339567179858363
ENSMUSG00000035279.38|Ssc5d	0.0457384926277065	no	wtl2fc	-0.0126567772781342
ENSMUSG00000035279.38|Ssc5d	0.0457384926277065	no	mutantl2fc	0.0330817153495722
ENSMUSG00000004113.123|Cacna1b	-0.0998680002914728	no	wtl2fc	0.0754468311726441
ENSMUSG00000004113.123|Cacna1b	-0.0998680002914728	no	mutantl2fc	-0.0244211691188286
ENSMUSG00000061578.643|Ksr2	-0.190805479307865	no	wtl2fc	0.130270070947836
ENSMUSG00000061578.643|Ksr2	-0.190805479307865	no	mutantl2fc	-0.0605354083600282
ENSMUSG00000090935.4|Synj2bp	-0.0038500610876661	yes	wtl2fc	0.0730444511190852
ENSMUSG00000090935.4|Synj2bp	-0.0038500610876661	yes	mutantl2fc	0.0691943900314191
ENSMUSG00000043670.153|Diras1	0.012611783806834	no	wtl2fc	0.0524904242086993
ENSMUSG00000043670.153|Diras1	0.012611783806834	no	mutantl2fc	0.0651022080155332
ENSMUSG00000061578.1215|Ksr2	-0.203324688978705	no	wtl2fc	0.140432125897761
ENSMUSG00000061578.1215|Ksr2	-0.203324688978705	no	mutantl2fc	-0.0628925630809437
ENSMUSG00000032194.14|Kank2	0.26388287512789	no	wtl2fc	-0.237986429966485
ENSMUSG00000032194.14|Kank2	0.26388287512789	no	mutantl2fc	0.025896445161406
ENSMUSG00000029028.236|Lrrc47	-0.0166322121540488	no	wtl2fc	-0.0300146327606781
ENSMUSG00000029028.236|Lrrc47	-0.0166322121540488	no	mutantl2fc	-0.0466468449147269
ENSMUSG00000032194.76|Kank2	0.037490953195322	no	wtl2fc	-0.0906498338192927
ENSMUSG00000032194.76|Kank2	0.037490953195322	no	mutantl2fc	-0.0531588806239707
ENSMUSG00000058297.235|Spock2	0.0418298850976676	yes	wtl2fc	-0.00942697431685836
ENSMUSG00000058297.235|Spock2	0.0418298850976676	yes	mutantl2fc	0.0324029107808092
ENSMUSG00000004113.60|Cacna1b	-0.109868683448444	no	wtl2fc	0.0212726998286693
ENSMUSG00000004113.60|Cacna1b	-0.109868683448444	no	mutantl2fc	-0.0885959836197744
ENSMUSG00000058297.256|Spock2	-1.61199621345606	yes	wtl2fc	1.67073746990191
ENSMUSG00000058297.256|Spock2	-1.61199621345606	yes	mutantl2fc	0.0587412564458485
ENSMUSG00000061578.1463|Ksr2	-0.156463024076659	yes	wtl2fc	4.27874232551346
ENSMUSG00000061578.1463|Ksr2	-0.156463024076659	yes	mutantl2fc	4.1222793014368
ENSMUSG00000029636.211|Wasf3	0.0293026333864292	no	wtl2fc	-0.0644291315142031
ENSMUSG00000029636.211|Wasf3	0.0293026333864292	no	mutantl2fc	-0.035126498127774
ENSMUSG00000031028.31|Tub	-0.0562206567445199	no	wtl2fc	0.131399562606887
ENSMUSG00000031028.31|Tub	-0.0562206567445199	no	mutantl2fc	0.0751789058623667
ENSMUSG00000058297.19|Spock2	-0.708595361014084	yes	wtl2fc	0.903412154301895
ENSMUSG00000058297.19|Spock2	-0.708595361014084	yes	mutantl2fc	0.19481679328781
ENSMUSG00000058297.56|Spock2	0.184257400278515	yes	wtl2fc	-0.264336216851753
ENSMUSG00000058297.56|Spock2	0.184257400278515	yes	mutantl2fc	-0.0800788165732382
ENSMUSG00000028439.284|Fam219a	0.0395767396226885	no	wtl2fc	-0.0204549137297995
ENSMUSG00000028439.284|Fam219a	0.0395767396226885	no	mutantl2fc	0.019121825892889
ENSMUSG00000058297.59|Spock2	0.0275224154052607	yes	wtl2fc	0.00130285646869706
ENSMUSG00000058297.59|Spock2	0.0275224154052607	yes	mutantl2fc	0.0288252718739577
ENSMUSG00000061578.1232|Ksr2	0.0282911677045673	no	wtl2fc	-0.145055029600249
ENSMUSG00000061578.1232|Ksr2	0.0282911677045673	no	mutantl2fc	-0.116763861895682
ENSMUSG00000058297.482|Spock2	-0.0373039772500924	yes	wtl2fc	0.0753298522135116
ENSMUSG00000058297.482|Spock2	-0.0373039772500924	yes	mutantl2fc	0.0380258749634192
ENSMUSG00000061578.1438|Ksr2	-0.519348620282228	yes	wtl2fc	4.4514662922976
ENSMUSG00000061578.1438|Ksr2	-0.519348620282228	yes	mutantl2fc	3.93211767201537
ENSMUSG00000029028.76|Lrrc47	-0.870398391140642	yes	wtl2fc	0.867985017179237
ENSMUSG00000029028.76|Lrrc47	-0.870398391140642	yes	mutantl2fc	-0.00241337396140476
ENSMUSG00000061578.768|Ksr2	0.0242360512748379	no	wtl2fc	-0.045167482459629
ENSMUSG00000061578.768|Ksr2	0.0242360512748379	no	mutantl2fc	-0.0209314311847911
ENSMUSG00000022095.105|Fam160b2	-0.111927234932173	no	wtl2fc	0.125878208275735
ENSMUSG00000022095.105|Fam160b2	-0.111927234932173	no	mutantl2fc	0.0139509733435613
ENSMUSG00000058297.457|Spock2	0.0201508820669949	yes	wtl2fc	-0.0294610968313202
ENSMUSG00000058297.457|Spock2	0.0201508820669949	yes	mutantl2fc	-0.00931021476432533
ENSMUSG00000022095.100|Fam160b2	0.105066602671419	no	wtl2fc	-0.0427109227426302
ENSMUSG00000022095.100|Fam160b2	0.105066602671419	no	mutantl2fc	0.062355679928789
ENSMUSG00000058297.55|Spock2	-0.0625411149535887	yes	wtl2fc	0.00962958470445419
ENSMUSG00000058297.55|Spock2	-0.0625411149535887	yes	mutantl2fc	-0.0529115302491345
ENSMUSG00000031028.107|Tub	-0.0364278162463251	no	wtl2fc	0.0518291028251494
ENSMUSG00000031028.107|Tub	-0.0364278162463251	no	mutantl2fc	0.0154012865788243
ENSMUSG00000058297.557|Spock2	0.0615248853239681	yes	wtl2fc	-0.0211863945497029
ENSMUSG00000058297.557|Spock2	0.0615248853239681	yes	mutantl2fc	0.0403384907742652
ENSMUSG00000029636.507|Wasf3	0.0552667531039464	yes	wtl2fc	0.00338301624924037
ENSMUSG00000029636.507|Wasf3	0.0552667531039464	yes	mutantl2fc	0.0586497693531868
ENSMUSG00000004113.481|Cacna1b	0.067836777279287	no	wtl2fc	0.079418824104705
ENSMUSG00000004113.481|Cacna1b	0.067836777279287	no	mutantl2fc	0.147255601383992
ENSMUSG00000061578.798|Ksr2	0.15737069832184	no	wtl2fc	-0.174203347114334
ENSMUSG00000061578.798|Ksr2	0.15737069832184	no	mutantl2fc	-0.0168326487924943
ENSMUSG00000061578.613|Ksr2	-0.0655407926023339	no	wtl2fc	0.104410258300494
ENSMUSG00000061578.613|Ksr2	-0.0655407926023339	no	mutantl2fc	0.0388694656981597
ENSMUSG00000058297.554|Spock2	0.0710496357776385	yes	wtl2fc	-0.105813272787399
ENSMUSG00000058297.554|Spock2	0.0710496357776385	yes	mutantl2fc	-0.0347636370097604
ENSMUSG00000061578.734|Ksr2	-0.0390763598614016	no	wtl2fc	0.00170570727137209
ENSMUSG00000061578.734|Ksr2	-0.0390763598614016	no	mutantl2fc	-0.0373706525900296
ENSMUSG00000031028.296|Tub	-0.0610581017955036	no	wtl2fc	-0.0717476277820442
ENSMUSG00000031028.296|Tub	-0.0610581017955036	no	mutantl2fc	-0.132805729577548
ENSMUSG00000032194.280|Kank2	-0.451132992283314	yes	wtl2fc	0.399707908076279
ENSMUSG00000032194.280|Kank2	-0.451132992283314	yes	mutantl2fc	-0.0514250842070344
ENSMUSG00000061578.1462|Ksr2	0.0229216469626454	yes	wtl2fc	4.25481658337636
ENSMUSG00000061578.1462|Ksr2	0.0229216469626454	yes	mutantl2fc	4.27773823033901
ENSMUSG00000042529.91|Kcnj12	0.112393821245092	no	wtl2fc	-0.108491754781873
ENSMUSG00000042529.91|Kcnj12	0.112393821245092	no	mutantl2fc	0.00390206646321908
ENSMUSG00000061578.98|Ksr2	-0.0200663543163647	no	wtl2fc	0.0651818725694921
ENSMUSG00000061578.98|Ksr2	-0.0200663543163647	no	mutantl2fc	0.0451155182531274
ENSMUSG00000061578.159|Ksr2	-0.102928782838322	no	wtl2fc	-0.0966762188732569
ENSMUSG00000061578.159|Ksr2	-0.102928782838322	no	mutantl2fc	-0.199605001711579
ENSMUSG00000004113.92|Cacna1b	-0.375379196538733	no	wtl2fc	0.316818417254291
ENSMUSG00000004113.92|Cacna1b	-0.375379196538733	no	mutantl2fc	-0.0585607792844425
ENSMUSG00000004113.170|Cacna1b	-0.0484391812975813	no	wtl2fc	0.050638927755629
ENSMUSG00000004113.170|Cacna1b	-0.0484391812975813	no	mutantl2fc	0.00219974645804774
ENSMUSG00000029028.31|Lrrc47	-1.94583316410629	yes	wtl2fc	1.7977813844945
ENSMUSG00000029028.31|Lrrc47	-1.94583316410629	yes	mutantl2fc	-0.148051779611789
ENSMUSG00000061578.1465|Ksr2	-0.322845200604224	yes	wtl2fc	4.35549288513579
ENSMUSG00000061578.1465|Ksr2	-0.322845200604224	yes	mutantl2fc	4.03264768453157
ENSMUSG00000029636.505|Wasf3	0.00112422900829103	yes	wtl2fc	-0.0435285056369908
ENSMUSG00000029636.505|Wasf3	0.00112422900829103	yes	mutantl2fc	-0.0424042766286998
ENSMUSG00000043670.213|Diras1	0.0404420528722221	yes	wtl2fc	0.0716702221933961
ENSMUSG00000043670.213|Diras1	0.0404420528722221	yes	mutantl2fc	0.112112275065618
ENSMUSG00000090935.523|Synj2bp	-0.0294238175064707	no	wtl2fc	-0.101788024707455
ENSMUSG00000090935.523|Synj2bp	-0.0294238175064707	no	mutantl2fc	-0.131211842213925
ENSMUSG00000042529.312|Kcnj12	-0.00419861622090797	no	wtl2fc	0.00984526765949875
ENSMUSG00000042529.312|Kcnj12	-0.00419861622090797	no	mutantl2fc	0.00564665143859078
ENSMUSG00000029028.18|Lrrc47	-2.48072524090136	yes	wtl2fc	2.47961182981852
ENSMUSG00000029028.18|Lrrc47	-2.48072524090136	yes	mutantl2fc	-0.0011134110828348
ENSMUSG00000061578.1412|Ksr2	-0.0836327726510304	yes	wtl2fc	0.124483397600216
ENSMUSG00000061578.1412|Ksr2	-0.0836327726510304	yes	mutantl2fc	0.0408506249491855
ENSMUSG00000031028.44|Tub	-0.197730648210176	no	wtl2fc	0.108868964553511
ENSMUSG00000031028.44|Tub	-0.197730648210176	no	mutantl2fc	-0.0888616836566647
ENSMUSG00000061578.844|Ksr2	0.111080884402201	no	wtl2fc	-0.0432601391456486
ENSMUSG00000061578.844|Ksr2	0.111080884402201	no	mutantl2fc	0.0678207452565526
ENSMUSG00000022095.266|Fam160b2	-0.918192586362256	yes	wtl2fc	1.22804821482479
ENSMUSG00000022095.266|Fam160b2	-0.918192586362256	yes	mutantl2fc	0.30985562846253
ENSMUSG00000004113.187|Cacna1b	-0.109731267584321	no	wtl2fc	0.0708069355506237
ENSMUSG00000004113.187|Cacna1b	-0.109731267584321	no	mutantl2fc	-0.0389243320336978
ENSMUSG00000061578.1427|Ksr2	-0.897905946252252	yes	wtl2fc	3.13310779741767
ENSMUSG00000061578.1427|Ksr2	-0.897905946252252	yes	mutantl2fc	2.23520185116542
ENSMUSG00000061578.93|Ksr2	-0.112393845321596	no	wtl2fc	0.00626130814484095
ENSMUSG00000061578.93|Ksr2	-0.112393845321596	no	mutantl2fc	-0.106132537176755
ENSMUSG00000031028.237|Tub	0.0520644692083824	no	wtl2fc	0.0268066706334424
ENSMUSG00000031028.237|Tub	0.0520644692083824	no	mutantl2fc	0.0788711398418248
ENSMUSG00000061578.1529|Ksr2	-0.013282452481738	yes	wtl2fc	-0.163309511446421
ENSMUSG00000061578.1529|Ksr2	-0.013282452481738	yes	mutantl2fc	-0.176591963928159
ENSMUSG00000061578.323|Ksr2	-0.0419698232121828	no	wtl2fc	-0.0586229317730145
ENSMUSG00000061578.323|Ksr2	-0.0419698232121828	no	mutantl2fc	-0.100592754985197
ENSMUSG00000061578.472|Ksr2	-0.0507895908418891	no	wtl2fc	0.0259095968486803
ENSMUSG00000061578.472|Ksr2	-0.0507895908418891	no	mutantl2fc	-0.0248799939932088
ENSMUSG00000004113.188|Cacna1b	-0.0726156571493436	no	wtl2fc	0.0533694448386175
ENSMUSG00000004113.188|Cacna1b	-0.0726156571493436	no	mutantl2fc	-0.0192462123107261
ENSMUSG00000090935.45|Synj2bp	-0.0309833882868945	no	wtl2fc	0.0505155784914738
ENSMUSG00000090935.45|Synj2bp	-0.0309833882868945	no	mutantl2fc	0.0195321902045793
ENSMUSG00000058297.252|Spock2	-0.510020021382314	yes	wtl2fc	0.53165877381564
ENSMUSG00000058297.252|Spock2	-0.510020021382314	yes	mutantl2fc	0.0216387524333258
ENSMUSG00000058297.515|Spock2	-0.0325966994192832	yes	wtl2fc	-0.021249206833763
ENSMUSG00000058297.515|Spock2	-0.0325966994192832	yes	mutantl2fc	-0.0538459062530462
ENSMUSG00000061578.1460|Ksr2	-0.106284111481745	yes	wtl2fc	4.37232660434395
ENSMUSG00000061578.1460|Ksr2	-0.106284111481745	yes	mutantl2fc	4.26604249286221
ENSMUSG00000032194.58|Kank2	-0.0442682531410472	no	wtl2fc	-0.0142752230653868
ENSMUSG00000032194.58|Kank2	-0.0442682531410472	no	mutantl2fc	-0.0585434762064339
ENSMUSG00000034801.233|Sos2	-0.0748644476605117	no	wtl2fc	0.021093371392057
ENSMUSG00000034801.233|Sos2	-0.0748644476605117	no	mutantl2fc	-0.0537710762684546
ENSMUSG00000032194.254|Kank2	-0.906942270356228	yes	wtl2fc	2.65885346384879
ENSMUSG00000032194.254|Kank2	-0.906942270356228	yes	mutantl2fc	1.75191119349256
ENSMUSG00000061578.329|Ksr2	-0.0204413138232762	no	wtl2fc	-0.0137691288779042
ENSMUSG00000061578.329|Ksr2	-0.0204413138232762	no	mutantl2fc	-0.0342104427011804
ENSMUSG00000058297.396|Spock2	-0.0389023664770455	yes	wtl2fc	-0.050185728663868
ENSMUSG00000058297.396|Spock2	-0.0389023664770455	yes	mutantl2fc	-0.0890880951409135
ENSMUSG00000061578.625|Ksr2	-0.0731478359922971	no	wtl2fc	0.0654207168707353
ENSMUSG00000061578.625|Ksr2	-0.0731478359922971	no	mutantl2fc	-0.00772711912156178
ENSMUSG00000061578.756|Ksr2	-0.0294357762946825	no	wtl2fc	-0.00115687595227074
ENSMUSG00000061578.756|Ksr2	-0.0294357762946825	no	mutantl2fc	-0.0305926522469533
ENSMUSG00000061578.1362|Ksr2	0.00961836092680403	no	wtl2fc	0.00988833348776791
ENSMUSG00000061578.1362|Ksr2	0.00961836092680403	no	mutantl2fc	0.0195066944145719
ENSMUSG00000061578.102|Ksr2	0.0186401556385177	no	wtl2fc	-0.121210947921315
ENSMUSG00000061578.102|Ksr2	0.0186401556385177	no	mutantl2fc	-0.102570792282797
ENSMUSG00000022095.279|Fam160b2	0.0503008447363754	yes	wtl2fc	-0.054930959469213
ENSMUSG00000022095.279|Fam160b2	0.0503008447363754	yes	mutantl2fc	-0.00463011473283764
ENSMUSG00000042529.371|Kcnj12	0.103812413473833	no	wtl2fc	-0.227595256352531
ENSMUSG00000042529.371|Kcnj12	0.103812413473833	no	mutantl2fc	-0.123782842878697
ENSMUSG00000042529.395|Kcnj12	-0.194146216541754	yes	wtl2fc	0.156103898922968
ENSMUSG00000042529.395|Kcnj12	-0.194146216541754	yes	mutantl2fc	-0.0380423176187855
ENSMUSG00000042529.461|Kcnj12	0.065767234142163	no	wtl2fc	-0.0103761613177942
ENSMUSG00000042529.461|Kcnj12	0.065767234142163	no	mutantl2fc	0.0553910728243688
ENSMUSG00000022095.131|Fam160b2	-0.181492300060924	no	wtl2fc	0.125600815832161
ENSMUSG00000022095.131|Fam160b2	-0.181492300060924	no	mutantl2fc	-0.0558914842287633
ENSMUSG00000029636.402|Wasf3	-0.146143939145368	yes	wtl2fc	1.90184009379601
ENSMUSG00000029636.402|Wasf3	-0.146143939145368	yes	mutantl2fc	1.75569615465064
ENSMUSG00000090935.149|Synj2bp	-0.0992900991459539	yes	wtl2fc	-0.00547871593285907
ENSMUSG00000090935.149|Synj2bp	-0.0992900991459539	yes	mutantl2fc	-0.104768815078813
ENSMUSG00000090935.2|Synj2bp	-0.140815333649263	yes	wtl2fc	0.0944031582690111
ENSMUSG00000090935.2|Synj2bp	-0.140815333649263	yes	mutantl2fc	-0.0464121753802514
ENSMUSG00000061578.532|Ksr2	-0.102747432895014	no	wtl2fc	0.116782898047452
ENSMUSG00000061578.532|Ksr2	-0.102747432895014	no	mutantl2fc	0.0140354651524373
ENSMUSG00000031028.98|Tub	-0.0155211359888437	no	wtl2fc	0.107673340016784
ENSMUSG00000031028.98|Tub	-0.0155211359888437	no	mutantl2fc	0.09215220402794
ENSMUSG00000029636.387|Wasf3	0.0456485013441407	yes	wtl2fc	0.327297017839701
ENSMUSG00000029636.387|Wasf3	0.0456485013441407	yes	mutantl2fc	0.372945519183842
ENSMUSG00000090935.64|Synj2bp	-0.0629938137705482	no	wtl2fc	0.0302129964820836
ENSMUSG00000090935.64|Synj2bp	-0.0629938137705482	no	mutantl2fc	-0.0327808172884645
ENSMUSG00000043670.353|Diras1	0.0595422297326857	no	wtl2fc	-0.0949902208690144
ENSMUSG00000043670.353|Diras1	0.0595422297326857	no	mutantl2fc	-0.0354479911363287
ENSMUSG00000042529.35|Kcnj12	-0.104932198865527	no	wtl2fc	0.0444250605973679
ENSMUSG00000042529.35|Kcnj12	-0.104932198865527	no	mutantl2fc	-0.0605071382681591
ENSMUSG00000043670.70|Diras1	-0.00834618532023465	no	wtl2fc	-0.0408470234929595
ENSMUSG00000043670.70|Diras1	-0.00834618532023465	no	mutantl2fc	-0.0491932088131941
ENSMUSG00000028439.42|Fam219a	0.133990894908359	no	wtl2fc	0.0765830868706068
ENSMUSG00000028439.42|Fam219a	0.133990894908359	no	mutantl2fc	0.210573981778966
ENSMUSG00000028439.68|Fam219a	-0.221731391741888	no	wtl2fc	0.132594456447212
ENSMUSG00000028439.68|Fam219a	-0.221731391741888	no	mutantl2fc	-0.0891369352946755
ENSMUSG00000032194.30|Kank2	-0.0649960795378609	no	wtl2fc	0.0397403835659666
ENSMUSG00000032194.30|Kank2	-0.0649960795378609	no	mutantl2fc	-0.0252556959718943
ENSMUSG00000032194.272|Kank2	-1.09539724411311	yes	wtl2fc	1.85535594608126
ENSMUSG00000032194.272|Kank2	-1.09539724411311	yes	mutantl2fc	0.759958701968151
ENSMUSG00000061578.1074|Ksr2	0.0948514840702122	no	wtl2fc	0.103218516823113
ENSMUSG00000061578.1074|Ksr2	0.0948514840702122	no	mutantl2fc	0.198070000893325
ENSMUSG00000022095.20|Fam160b2	-0.0339469149046496	no	wtl2fc	0.0816677660553465
ENSMUSG00000022095.20|Fam160b2	-0.0339469149046496	no	mutantl2fc	0.047720851150697
ENSMUSG00000058297.96|Spock2	0.0101963912271291	no	wtl2fc	0.0763922383565849
ENSMUSG00000058297.96|Spock2	0.0101963912271291	no	mutantl2fc	0.086588629583714
ENSMUSG00000058297.375|Spock2	0.165386270815852	yes	wtl2fc	-0.048090741842734
ENSMUSG00000058297.375|Spock2	0.165386270815852	yes	mutantl2fc	0.117295528973118
ENSMUSG00000031028.505|Tub	-0.0837261719917979	no	wtl2fc	0.0779225961067154
ENSMUSG00000031028.505|Tub	-0.0837261719917979	no	mutantl2fc	-0.00580357588508254
ENSMUSG00000042529.325|Kcnj12	0.0500928602912174	no	wtl2fc	-0.0175890558826539
ENSMUSG00000042529.325|Kcnj12	0.0500928602912174	no	mutantl2fc	0.0325038044085634
ENSMUSG00000061578.639|Ksr2	0.145588481153052	no	wtl2fc	0.0213902413266053
ENSMUSG00000061578.639|Ksr2	0.145588481153052	no	mutantl2fc	0.166978722479657
ENSMUSG00000058297.301|Spock2	0.0943156230468687	yes	wtl2fc	-0.0439354716290557
ENSMUSG00000058297.301|Spock2	0.0943156230468687	yes	mutantl2fc	0.050380151417813
ENSMUSG00000022095.191|Fam160b2	-0.225998668812444	no	wtl2fc	0.19714891692909
ENSMUSG00000022095.191|Fam160b2	-0.225998668812444	no	mutantl2fc	-0.0288497518833544
ENSMUSG00000042529.308|Kcnj12	-0.0298786893025848	no	wtl2fc	-0.00258306117017316
ENSMUSG00000042529.308|Kcnj12	-0.0298786893025848	no	mutantl2fc	-0.0324617504727579
ENSMUSG00000031028.217|Tub	-0.0654339745538222	no	wtl2fc	-0.033628951696388
ENSMUSG00000031028.217|Tub	-0.0654339745538222	no	mutantl2fc	-0.0990629262502102
ENSMUSG00000061578.1447|Ksr2	-0.961223081212191	yes	wtl2fc	4.97948334560181
ENSMUSG00000061578.1447|Ksr2	-0.961223081212191	yes	mutantl2fc	4.01826026438962
ENSMUSG00000028439.97|Fam219a	-0.0876601516741124	no	wtl2fc	0.0383987915156587
ENSMUSG00000028439.97|Fam219a	-0.0876601516741124	no	mutantl2fc	-0.0492613601584537
ENSMUSG00000022095.277|Fam160b2	-0.0625401886331574	yes	wtl2fc	0.102149153693121
ENSMUSG00000022095.277|Fam160b2	-0.0625401886331574	yes	mutantl2fc	0.0396089650599634
ENSMUSG00000004113.284|Cacna1b	-0.233901522833376	yes	wtl2fc	0.24531857777023
ENSMUSG00000004113.284|Cacna1b	-0.233901522833376	yes	mutantl2fc	0.0114170549368541
ENSMUSG00000031028.105|Tub	-0.00290435805573494	no	wtl2fc	0.154267708800335
ENSMUSG00000031028.105|Tub	-0.00290435805573494	no	mutantl2fc	0.1513633507446
ENSMUSG00000029028.82|Lrrc47	-0.188919285478626	yes	wtl2fc	0.205021970584587
ENSMUSG00000029028.82|Lrrc47	-0.188919285478626	yes	mutantl2fc	0.0161026851059616
ENSMUSG00000022095.202|Fam160b2	-0.445883892485926	yes	wtl2fc	0.409234135611197
ENSMUSG00000022095.202|Fam160b2	-0.445883892485926	yes	mutantl2fc	-0.0366497568747288
ENSMUSG00000090935.63|Synj2bp	0.0567405897006676	no	wtl2fc	0.0187846447985021
ENSMUSG00000090935.63|Synj2bp	0.0567405897006676	no	mutantl2fc	0.0755252344991696
ENSMUSG00000058297.87|Spock2	0.0461213694598224	no	wtl2fc	0.00547885997079971
ENSMUSG00000058297.87|Spock2	0.0461213694598224	no	mutantl2fc	0.0516002294306221
ENSMUSG00000090935.158|Synj2bp	0.0377281104465079	yes	wtl2fc	0.0328364077115691
ENSMUSG00000090935.158|Synj2bp	0.0377281104465079	yes	mutantl2fc	0.070564518158077
ENSMUSG00000090935.680|Synj2bp	0.188686617801914	no	wtl2fc	-0.0656967256732168
ENSMUSG00000090935.680|Synj2bp	0.188686617801914	no	mutantl2fc	0.122989892128697
ENSMUSG00000035279.45|Ssc5d	-0.172965893298251	no	wtl2fc	0.143176452055785
ENSMUSG00000035279.45|Ssc5d	-0.172965893298251	no	mutantl2fc	-0.0297894412424661
ENSMUSG00000061578.767|Ksr2	-0.0436844448546136	no	wtl2fc	-0.102066681101005
ENSMUSG00000061578.767|Ksr2	-0.0436844448546136	no	mutantl2fc	-0.145751125955619
ENSMUSG00000029636.501|Wasf3	0.00708372422467132	yes	wtl2fc	0.0704162126790082
ENSMUSG00000029636.501|Wasf3	0.00708372422467132	yes	mutantl2fc	0.0774999369036795
ENSMUSG00000058297.254|Spock2	-0.933274288466894	yes	wtl2fc	1.01434111003573
ENSMUSG00000058297.254|Spock2	-0.933274288466894	yes	mutantl2fc	0.0810668215688388
ENSMUSG00000029028.237|Lrrc47	0.0926771547521672	no	wtl2fc	-0.0757899944962512
ENSMUSG00000029028.237|Lrrc47	0.0926771547521672	no	mutantl2fc	0.0168871602559161
ENSMUSG00000032194.255|Kank2	-0.786474256688567	yes	wtl2fc	2.87213556501002
ENSMUSG00000032194.255|Kank2	-0.786474256688567	yes	mutantl2fc	2.08566130832146
ENSMUSG00000035202.81|Lars2	0.149682691021905	yes	wtl2fc	-0.0844625933192618
ENSMUSG00000035202.81|Lars2	0.149682691021905	yes	mutantl2fc	0.0652200977026428
ENSMUSG00000029028.6|Lrrc47	-1.16742918056448	yes	wtl2fc	1.15145795998663
ENSMUSG00000029028.6|Lrrc47	-1.16742918056448	yes	mutantl2fc	-0.0159712205778501
ENSMUSG00000061578.162|Ksr2	-0.0348790523033667	no	wtl2fc	0.0381157454803379
ENSMUSG00000061578.162|Ksr2	-0.0348790523033667	no	mutantl2fc	0.00323669317697113
ENSMUSG00000042529.269|Kcnj12	-0.103664559085656	no	wtl2fc	0.07045561793898
ENSMUSG00000042529.269|Kcnj12	-0.103664559085656	no	mutantl2fc	-0.0332089411466764
ENSMUSG00000058297.241|Spock2	-0.106603188324464	yes	wtl2fc	0.0233869568622877
ENSMUSG00000058297.241|Spock2	-0.106603188324464	yes	mutantl2fc	-0.0832162314621765
ENSMUSG00000090935.525|Synj2bp	-0.0636697994369254	no	wtl2fc	-0.0512508400599531
ENSMUSG00000090935.525|Synj2bp	-0.0636697994369254	no	mutantl2fc	-0.114920639496879
ENSMUSG00000090935.114|Synj2bp	-0.0539796029781765	no	wtl2fc	0.0236910763299132
ENSMUSG00000090935.114|Synj2bp	-0.0539796029781765	no	mutantl2fc	-0.0302885266482633
ENSMUSG00000029636.6|Wasf3	0.0432935739891262	no	wtl2fc	0.0411821496010108
ENSMUSG00000029636.6|Wasf3	0.0432935739891262	no	mutantl2fc	0.084475723590137
ENSMUSG00000032194.261|Kank2	-0.944539582705899	yes	wtl2fc	3.07030325855049
ENSMUSG00000032194.261|Kank2	-0.944539582705899	yes	mutantl2fc	2.12576367584459
ENSMUSG00000029636.218|Wasf3	0.0183258696629773	no	wtl2fc	-0.0816855442559057
ENSMUSG00000029636.218|Wasf3	0.0183258696629773	no	mutantl2fc	-0.0633596745929284
ENSMUSG00000031028.464|Tub	0.13330928580975	no	wtl2fc	-0.0607477991991501
ENSMUSG00000031028.464|Tub	0.13330928580975	no	mutantl2fc	0.0725614866105999
ENSMUSG00000004113.357|Cacna1b	-0.00361801982219153	no	wtl2fc	-0.0254766917498092
ENSMUSG00000004113.357|Cacna1b	-0.00361801982219153	no	mutantl2fc	-0.0290947115720008
ENSMUSG00000029636.66|Wasf3	0.30521005540833	no	wtl2fc	-0.109064250547277
ENSMUSG00000029636.66|Wasf3	0.30521005540833	no	mutantl2fc	0.196145804861053
ENSMUSG00000029028.14|Lrrc47	-2.33455789944825	yes	wtl2fc	2.5583680583878
ENSMUSG00000029028.14|Lrrc47	-2.33455789944825	yes	mutantl2fc	0.223810158939555
ENSMUSG00000031028.303|Tub	0.0423271456904446	no	wtl2fc	-0.0349036837190038
ENSMUSG00000031028.303|Tub	0.0423271456904446	no	mutantl2fc	0.00742346197144083
ENSMUSG00000061578.918|Ksr2	0.0344836435166605	no	wtl2fc	0.0737919793351591
ENSMUSG00000061578.918|Ksr2	0.0344836435166605	no	mutantl2fc	0.10827562285182
ENSMUSG00000061578.778|Ksr2	-0.256660757711477	no	wtl2fc	-0.00907751343098395
ENSMUSG00000061578.778|Ksr2	-0.256660757711477	no	mutantl2fc	-0.265738271142461
ENSMUSG00000061578.1415|Ksr2	0.0930469727269965	yes	wtl2fc	0.151243283423662
ENSMUSG00000061578.1415|Ksr2	0.0930469727269965	yes	mutantl2fc	0.244290256150658
ENSMUSG00000042529.389|Kcnj12	-0.383904153413511	yes	wtl2fc	0.31858621061763
ENSMUSG00000042529.389|Kcnj12	-0.383904153413511	yes	mutantl2fc	-0.0653179427958807
ENSMUSG00000042529.391|Kcnj12	-0.301975575053867	yes	wtl2fc	0.358832768791574
ENSMUSG00000042529.391|Kcnj12	-0.301975575053867	yes	mutantl2fc	0.0568571937377068
ENSMUSG00000061578.141|Ksr2	-0.16780205926855	yes	wtl2fc	0.17671441481009
ENSMUSG00000061578.141|Ksr2	-0.16780205926855	yes	mutantl2fc	0.00891235554154009
ENSMUSG00000058297.233|Spock2	-0.0873893069509581	yes	wtl2fc	0.101543824467203
ENSMUSG00000058297.233|Spock2	-0.0873893069509581	yes	mutantl2fc	0.0141545175162447
ENSMUSG00000090935.694|Synj2bp	-0.18283138076954	no	wtl2fc	0.102597267056357
ENSMUSG00000090935.694|Synj2bp	-0.18283138076954	no	mutantl2fc	-0.0802341137131826
ENSMUSG00000031028.92|Tub	-0.141225681877244	no	wtl2fc	0.182653167099969
ENSMUSG00000031028.92|Tub	-0.141225681877244	no	mutantl2fc	0.0414274852227246
ENSMUSG00000029636.508|Wasf3	0.00304206769077157	yes	wtl2fc	-0.0445273459866844
ENSMUSG00000029636.508|Wasf3	0.00304206769077157	yes	mutantl2fc	-0.0414852782959129
ENSMUSG00000031028.402|Tub	0.024748937399259	no	wtl2fc	0.0501635901820714
ENSMUSG00000031028.402|Tub	0.024748937399259	no	mutantl2fc	0.0749125275813303
ENSMUSG00000090935.710|Synj2bp	-0.109346137269033	no	wtl2fc	-0.143636915721133
ENSMUSG00000090935.710|Synj2bp	-0.109346137269033	no	mutantl2fc	-0.252983052990166
ENSMUSG00000061578.1399|Ksr2	0.0500103602282913	no	wtl2fc	0.00852372663639998
ENSMUSG00000061578.1399|Ksr2	0.0500103602282913	no	mutantl2fc	0.0585340868646913
ENSMUSG00000031028.309|Tub	0.0179101307770363	no	wtl2fc	-0.0889597919539216
ENSMUSG00000031028.309|Tub	0.0179101307770363	no	mutantl2fc	-0.0710496611768853
ENSMUSG00000090935.506|Synj2bp	0.107754692399952	no	wtl2fc	-0.036053539709811
ENSMUSG00000090935.506|Synj2bp	0.107754692399952	no	mutantl2fc	0.0717011526901413
ENSMUSG00000058297.228|Spock2	-0.0746811771153307	yes	wtl2fc	0.0448534816683731
ENSMUSG00000058297.228|Spock2	-0.0746811771153307	yes	mutantl2fc	-0.0298276954469576
ENSMUSG00000004113.131|Cacna1b	0.0323320895253726	no	wtl2fc	-0.0318661437760523
ENSMUSG00000004113.131|Cacna1b	0.0323320895253726	no	mutantl2fc	0.000465945749320331
ENSMUSG00000004113.208|Cacna1b	0.0238954974848809	no	wtl2fc	0.00554503967183842
ENSMUSG00000004113.208|Cacna1b	0.0238954974848809	no	mutantl2fc	0.0294405371567193
ENSMUSG00000031028.106|Tub	-0.0636362265484923	no	wtl2fc	0.0158733786325673
ENSMUSG00000031028.106|Tub	-0.0636362265484923	no	mutantl2fc	-0.047762847915925
ENSMUSG00000032194.274|Kank2	-1.09496991149814	yes	wtl2fc	1.36066364751625
ENSMUSG00000032194.274|Kank2	-1.09496991149814	yes	mutantl2fc	0.265693736018114
ENSMUSG00000061578.1469|Ksr2	-0.0619130067997884	yes	wtl2fc	3.78019894274413
ENSMUSG00000061578.1469|Ksr2	-0.0619130067997884	yes	mutantl2fc	3.71828593594435
ENSMUSG00000061578.635|Ksr2	0.0997994677907792	no	wtl2fc	-0.0488458120369202
ENSMUSG00000061578.635|Ksr2	0.0997994677907792	no	mutantl2fc	0.050953655753859
ENSMUSG00000028439.295|Fam219a	0.110132364035014	no	wtl2fc	-0.0633214466453293
ENSMUSG00000028439.295|Fam219a	0.110132364035014	no	mutantl2fc	0.046810917389685
ENSMUSG00000031028.7|Tub	-0.0322026769957408	no	wtl2fc	0.0499247302075923
ENSMUSG00000031028.7|Tub	-0.0322026769957408	no	mutantl2fc	0.0177220532118514
ENSMUSG00000061578.1439|Ksr2	-0.652204415696636	yes	wtl2fc	4.67359355708802
ENSMUSG00000061578.1439|Ksr2	-0.652204415696636	yes	mutantl2fc	4.02138914139138
ENSMUSG00000061578.41|Ksr2	-0.0538263465429726	no	wtl2fc	0.0382412779536843
ENSMUSG00000061578.41|Ksr2	-0.0538263465429726	no	mutantl2fc	-0.0155850685892882
ENSMUSG00000058297.460|Spock2	-0.0755612373032968	yes	wtl2fc	0.0272345099776479
ENSMUSG00000058297.460|Spock2	-0.0755612373032968	yes	mutantl2fc	-0.0483267273256489
ENSMUSG00000043670.190|Diras1	-0.0554893540656722	yes	wtl2fc	0.115486200071072
ENSMUSG00000043670.190|Diras1	-0.0554893540656722	yes	mutantl2fc	0.0599968460054001
ENSMUSG00000034801.146|Sos2	-0.067998390481275	no	wtl2fc	0.0449081304940344
ENSMUSG00000034801.146|Sos2	-0.067998390481275	no	mutantl2fc	-0.0230902599872406
ENSMUSG00000042529.310|Kcnj12	-0.0521807473694295	no	wtl2fc	0.0681995792095457
ENSMUSG00000042529.310|Kcnj12	-0.0521807473694295	no	mutantl2fc	0.0160188318401162
ENSMUSG00000061578.1458|Ksr2	0.11460069224653	yes	wtl2fc	4.40683751437107
ENSMUSG00000061578.1458|Ksr2	0.11460069224653	yes	mutantl2fc	4.5214382066176
ENSMUSG00000058297.501|Spock2	0.0164440920148534	yes	wtl2fc	-0.0317184625221693
ENSMUSG00000058297.501|Spock2	0.0164440920148534	yes	mutantl2fc	-0.0152743705073159
ENSMUSG00000035202.64|Lars2	-0.091200371096036	yes	wtl2fc	0.0854478653311582
ENSMUSG00000035202.64|Lars2	-0.091200371096036	yes	mutantl2fc	-0.00575250576487787
ENSMUSG00000061578.481|Ksr2	-0.0151622405273708	no	wtl2fc	-0.0454040800025011
ENSMUSG00000061578.481|Ksr2	-0.0151622405273708	no	mutantl2fc	-0.0605663205298718
ENSMUSG00000004113.160|Cacna1b	0.100365140467443	no	wtl2fc	0.0215033128500996
ENSMUSG00000004113.160|Cacna1b	0.100365140467443	no	mutantl2fc	0.121868453317542
ENSMUSG00000061578.1430|Ksr2	-0.0678834939145503	yes	wtl2fc	3.26813147285403
ENSMUSG00000061578.1430|Ksr2	-0.0678834939145503	yes	mutantl2fc	3.20024797893948
ENSMUSG00000090935.651|Synj2bp	0.0173513004434065	no	wtl2fc	-0.0123139258787248
ENSMUSG00000090935.651|Synj2bp	0.0173513004434065	no	mutantl2fc	0.00503737456468175
ENSMUSG00000061578.669|Ksr2	0.0243529884922736	no	wtl2fc	-0.0466150375734251
ENSMUSG00000061578.669|Ksr2	0.0243529884922736	no	mutantl2fc	-0.0222620490811515
ENSMUSG00000061578.1227|Ksr2	0.0723741907598958	no	wtl2fc	0.101175863698625
ENSMUSG00000061578.1227|Ksr2	0.0723741907598958	no	mutantl2fc	0.17355005445852
ENSMUSG00000028439.146|Fam219a	-0.581994006069645	yes	wtl2fc	0.442657974799362
ENSMUSG00000028439.146|Fam219a	-0.581994006069645	yes	mutantl2fc	-0.139336031270283
ENSMUSG00000004113.272|Cacna1b	-0.0571375774699713	no	wtl2fc	0.0635400766473297
ENSMUSG00000004113.272|Cacna1b	-0.0571375774699713	no	mutantl2fc	0.00640249917735841
ENSMUSG00000061578.1428|Ksr2	-0.967085595928856	yes	wtl2fc	3.34964384391646
ENSMUSG00000061578.1428|Ksr2	-0.967085595928856	yes	mutantl2fc	2.3825582479876
ENSMUSG00000032194.262|Kank2	-0.764851783710097	yes	wtl2fc	3.05016676732349
ENSMUSG00000032194.262|Kank2	-0.764851783710097	yes	mutantl2fc	2.28531498361339
ENSMUSG00000034801.235|Sos2	-0.0313074514250607	no	wtl2fc	0.00572904842920266
ENSMUSG00000034801.235|Sos2	-0.0313074514250607	no	mutantl2fc	-0.025578402995858
ENSMUSG00000031028.601|Tub	0.0247318628114511	no	wtl2fc	-0.0968927168810252
ENSMUSG00000031028.601|Tub	0.0247318628114511	no	mutantl2fc	-0.0721608540695741
ENSMUSG00000004113.111|Cacna1b	-0.0108405614915901	no	wtl2fc	-0.0709118420739528
ENSMUSG00000004113.111|Cacna1b	-0.0108405614915901	no	mutantl2fc	-0.0817524035655429
ENSMUSG00000043670.149|Diras1	0.141281645095897	no	wtl2fc	-0.109545767382047
ENSMUSG00000043670.149|Diras1	0.141281645095897	no	mutantl2fc	0.0317358777138501
ENSMUSG00000061578.1100|Ksr2	0.0277543835470726	no	wtl2fc	0.03151190224418
ENSMUSG00000061578.1100|Ksr2	0.0277543835470726	no	mutantl2fc	0.0592662857912525
ENSMUSG00000028439.184|Fam219a	-0.182003818486379	yes	wtl2fc	0.181961810367738
ENSMUSG00000028439.184|Fam219a	-0.182003818486379	yes	mutantl2fc	-4.20081186411033e-05
ENSMUSG00000090935.504|Synj2bp	0.0811711984974752	no	wtl2fc	-0.0543091788683555
ENSMUSG00000090935.504|Synj2bp	0.0811711984974752	no	mutantl2fc	0.0268620196291197
ENSMUSG00000032194.90|Kank2	0.0288556713419063	no	wtl2fc	-0.0177675010992557
ENSMUSG00000032194.90|Kank2	0.0288556713419063	no	mutantl2fc	0.0110881702426506
ENSMUSG00000061578.1405|Ksr2	-0.122280114599606	yes	wtl2fc	0.083142686243801
ENSMUSG00000061578.1405|Ksr2	-0.122280114599606	yes	mutantl2fc	-0.0391374283558052
ENSMUSG00000004113.85|Cacna1b	0.0416908295540297	no	wtl2fc	0.0198543599771751
ENSMUSG00000004113.85|Cacna1b	0.0416908295540297	no	mutantl2fc	0.0615451895312048
ENSMUSG00000004113.191|Cacna1b	-0.0180885208259723	no	wtl2fc	0.0303277859176007
ENSMUSG00000004113.191|Cacna1b	-0.0180885208259723	no	mutantl2fc	0.0122392650916284
ENSMUSG00000004113.290|Cacna1b	-0.175078397998247	yes	wtl2fc	0.168824053782963
ENSMUSG00000004113.290|Cacna1b	-0.175078397998247	yes	mutantl2fc	-0.00625434421528428
ENSMUSG00000061578.1243|Ksr2	-9.30450546836655e-05	no	wtl2fc	0.00501901156261106
ENSMUSG00000061578.1243|Ksr2	-9.30450546836655e-05	no	mutantl2fc	0.0049259665079274
ENSMUSG00000058297.296|Spock2	0.0389292821103595	yes	wtl2fc	0.039605773287831
ENSMUSG00000058297.296|Spock2	0.0389292821103595	yes	mutantl2fc	0.0785350553981905
ENSMUSG00000058297.300|Spock2	0.0503597822137938	yes	wtl2fc	-0.0835160708367087
ENSMUSG00000058297.300|Spock2	0.0503597822137938	yes	mutantl2fc	-0.0331562886229149
ENSMUSG00000022095.33|Fam160b2	-0.0140347576011431	no	wtl2fc	0.0894951270566065
ENSMUSG00000022095.33|Fam160b2	-0.0140347576011431	no	mutantl2fc	0.0754603694554634
ENSMUSG00000061578.1466|Ksr2	-0.313092425447484	yes	wtl2fc	4.24166755170909
ENSMUSG00000061578.1466|Ksr2	-0.313092425447484	yes	mutantl2fc	3.92857512626161
ENSMUSG00000061578.151|Ksr2	-0.0105211338824098	yes	wtl2fc	-0.0325536399745283
ENSMUSG00000061578.151|Ksr2	-0.0105211338824098	yes	mutantl2fc	-0.0430747738569381
ENSMUSG00000035202.48|Lars2	0.121898670840144	yes	wtl2fc	-0.100700833136499
ENSMUSG00000035202.48|Lars2	0.121898670840144	yes	mutantl2fc	0.0211978377036444
ENSMUSG00000031028.468|Tub	0.0547411778398843	no	wtl2fc	0.0788146264183775
ENSMUSG00000031028.468|Tub	0.0547411778398843	no	mutantl2fc	0.133555804258262
ENSMUSG00000032194.91|Kank2	0.0182355776040094	no	wtl2fc	-0.071496128147469
ENSMUSG00000032194.91|Kank2	0.0182355776040094	no	mutantl2fc	-0.0532605505434596
ENSMUSG00000061578.659|Ksr2	-0.0273887459187634	no	wtl2fc	0.00853200908330935
ENSMUSG00000061578.659|Ksr2	-0.0273887459187634	no	mutantl2fc	-0.0188567368354541
ENSMUSG00000061578.1538|Ksr2	0.105418987384991	no	wtl2fc	-0.182728321884164
ENSMUSG00000061578.1538|Ksr2	0.105418987384991	no	mutantl2fc	-0.0773093344991722
ENSMUSG00000032194.68|Kank2	0.00259392787956765	no	wtl2fc	-0.0173067797169044
ENSMUSG00000032194.68|Kank2	0.00259392787956765	no	mutantl2fc	-0.0147128518373368
ENSMUSG00000042529.330|Kcnj12	-0.133009331968428	no	wtl2fc	0.0798203336675239
ENSMUSG00000042529.330|Kcnj12	-0.133009331968428	no	mutantl2fc	-0.0531889983009046
ENSMUSG00000032194.196|Kank2	-0.125914617753328	no	wtl2fc	0.0571547715140699
ENSMUSG00000032194.196|Kank2	-0.125914617753328	no	mutantl2fc	-0.0687598462392583
ENSMUSG00000090935.65|Synj2bp	0.0516721391882575	no	wtl2fc	0.0177948194096389
ENSMUSG00000090935.65|Synj2bp	0.0516721391882575	no	mutantl2fc	0.0694669585978964
ENSMUSG00000058297.534|Spock2	-0.00786471978754335	yes	wtl2fc	0.0227667407023187
ENSMUSG00000058297.534|Spock2	-0.00786471978754335	yes	mutantl2fc	0.0149020209147754
ENSMUSG00000004113.286|Cacna1b	-0.364972754032055	yes	wtl2fc	0.306158736332627
ENSMUSG00000004113.286|Cacna1b	-0.364972754032055	yes	mutantl2fc	-0.0588140176994286
ENSMUSG00000061578.843|Ksr2	0.0775236193076749	no	wtl2fc	-0.0140103911399147
ENSMUSG00000061578.843|Ksr2	0.0775236193076749	no	mutantl2fc	0.0635132281677601
ENSMUSG00000061578.671|Ksr2	-0.0946918223609693	no	wtl2fc	0.049917999326053
ENSMUSG00000061578.671|Ksr2	-0.0946918223609693	no	mutantl2fc	-0.0447738230349163
ENSMUSG00000061578.1433|Ksr2	-1.28085987337056	yes	wtl2fc	3.97146605256516
ENSMUSG00000061578.1433|Ksr2	-1.28085987337056	yes	mutantl2fc	2.69060617919461
ENSMUSG00000032194.260|Kank2	-0.684023315477548	yes	wtl2fc	2.94347488415845
ENSMUSG00000032194.260|Kank2	-0.684023315477548	yes	mutantl2fc	2.2594515686809
ENSMUSG00000031028.99|Tub	-0.0863316761959866	no	wtl2fc	0.100769686232452
ENSMUSG00000031028.99|Tub	-0.0863316761959866	no	mutantl2fc	0.0144380100364649
ENSMUSG00000061578.308|Ksr2	0.107491056928635	no	wtl2fc	-0.0849637865899485
ENSMUSG00000061578.308|Ksr2	0.107491056928635	no	mutantl2fc	0.0225272703386862
ENSMUSG00000031028.96|Tub	0.0466093245993061	no	wtl2fc	0.0497460465211711
ENSMUSG00000031028.96|Tub	0.0466093245993061	no	mutantl2fc	0.0963553711204772
ENSMUSG00000031028.90|Tub	0.0528171111499788	no	wtl2fc	-0.00986369652334568
ENSMUSG00000031028.90|Tub	0.0528171111499788	no	mutantl2fc	0.0429534146266332
ENSMUSG00000061578.1091|Ksr2	-0.0482715552473645	no	wtl2fc	0.0926225182431303
ENSMUSG00000061578.1091|Ksr2	-0.0482715552473645	no	mutantl2fc	0.0443509629957657
ENSMUSG00000090935.303|Synj2bp	0.0129373322540726	no	wtl2fc	-0.0279502979953459
ENSMUSG00000090935.303|Synj2bp	0.0129373322540726	no	mutantl2fc	-0.0150129657412733
ENSMUSG00000034801.247|Sos2	0.0962419626041429	no	wtl2fc	-0.119420672877292
ENSMUSG00000034801.247|Sos2	0.0962419626041429	no	mutantl2fc	-0.0231787102731492
ENSMUSG00000004113.407|Cacna1b	0.00386083640511857	no	wtl2fc	-0.0932903804872821
ENSMUSG00000004113.407|Cacna1b	0.00386083640511857	no	mutantl2fc	-0.0894295440821635
ENSMUSG00000061578.491|Ksr2	-0.0166522345377266	no	wtl2fc	0.04527608977651
ENSMUSG00000061578.491|Ksr2	-0.0166522345377266	no	mutantl2fc	0.0286238552387834
ENSMUSG00000034801.141|Sos2	0.0876875547889429	no	wtl2fc	-0.106514734557982
ENSMUSG00000034801.141|Sos2	0.0876875547889429	no	mutantl2fc	-0.0188271797690388
ENSMUSG00000090935.138|Synj2bp	-0.082251557129938	yes	wtl2fc	-0.0999167979401228
ENSMUSG00000090935.138|Synj2bp	-0.082251557129938	yes	mutantl2fc	-0.182168355070061
ENSMUSG00000029636.263|Wasf3	0.0923316187703291	no	wtl2fc	-0.101743354946803
ENSMUSG00000029636.263|Wasf3	0.0923316187703291	no	mutantl2fc	-0.00941173617647375
ENSMUSG00000090935.341|Synj2bp	0.060138670929245	no	wtl2fc	0.0277336531947884
ENSMUSG00000090935.341|Synj2bp	0.060138670929245	no	mutantl2fc	0.0878723241240334
ENSMUSG00000090935.107|Synj2bp	-0.0187818995918403	no	wtl2fc	-0.0328925620209171
ENSMUSG00000090935.107|Synj2bp	-0.0187818995918403	no	mutantl2fc	-0.0516744616127573
ENSMUSG00000029028.243|Lrrc47	0.0935339770373185	no	wtl2fc	-0.0859904242006503
ENSMUSG00000029028.243|Lrrc47	0.0935339770373185	no	mutantl2fc	0.00754355283666825
ENSMUSG00000029636.67|Wasf3	0.0363079314623733	no	wtl2fc	-0.0413259549087805
ENSMUSG00000029636.67|Wasf3	0.0363079314623733	no	mutantl2fc	-0.0050180234464072
ENSMUSG00000090935.580|Synj2bp	0.127150705599557	no	wtl2fc	-0.119306759586334
ENSMUSG00000090935.580|Synj2bp	0.127150705599557	no	mutantl2fc	0.0078439460132228
ENSMUSG00000029636.397|Wasf3	-0.232906362225159	yes	wtl2fc	1.18495091753884
ENSMUSG00000029636.397|Wasf3	-0.232906362225159	yes	mutantl2fc	0.952044555313682
ENSMUSG00000058297.505|Spock2	0.102094959196884	yes	wtl2fc	-0.0347398028680758
ENSMUSG00000058297.505|Spock2	0.102094959196884	yes	mutantl2fc	0.0673551563288084
ENSMUSG00000022095.139|Fam160b2	0.138837726408757	no	wtl2fc	-0.101173775451821
ENSMUSG00000022095.139|Fam160b2	0.138837726408757	no	mutantl2fc	0.0376639509569363
ENSMUSG00000061578.779|Ksr2	-0.00855665666204464	no	wtl2fc	-0.0216356567009084
ENSMUSG00000061578.779|Ksr2	-0.00855665666204464	no	mutantl2fc	-0.030192313362953
ENSMUSG00000090935.588|Synj2bp	-0.0885993774292307	no	wtl2fc	-0.0761796061020083
ENSMUSG00000090935.588|Synj2bp	-0.0885993774292307	no	mutantl2fc	-0.164778983531239
ENSMUSG00000058297.50|Spock2	-0.214473136068557	yes	wtl2fc	0.18884282148444
ENSMUSG00000058297.50|Spock2	-0.214473136068557	yes	mutantl2fc	-0.0256303145841166
ENSMUSG00000058297.379|Spock2	-0.0624742861268876	yes	wtl2fc	-0.0215776842172107
ENSMUSG00000058297.379|Spock2	-0.0624742861268876	yes	mutantl2fc	-0.0840519703440984
ENSMUSG00000058297.489|Spock2	0.0558695661062508	yes	wtl2fc	-0.0686384386961865
ENSMUSG00000058297.489|Spock2	0.0558695661062508	yes	mutantl2fc	-0.0127688725899357
ENSMUSG00000032194.250|Kank2	-1.0011719550049	yes	wtl2fc	2.40105987913465
ENSMUSG00000032194.250|Kank2	-1.0011719550049	yes	mutantl2fc	1.39988792412975
ENSMUSG00000031028.201|Tub	0.0125971273719797	no	wtl2fc	-0.025839738884111
ENSMUSG00000031028.201|Tub	0.0125971273719797	no	mutantl2fc	-0.0132426115121313
ENSMUSG00000031028.3|Tub	-0.0439264570210333	no	wtl2fc	0.0898748523403992
ENSMUSG00000031028.3|Tub	-0.0439264570210333	no	mutantl2fc	0.0459483953193659
ENSMUSG00000029636.15|Wasf3	-0.0222443996633799	no	wtl2fc	0.0421375872246796
ENSMUSG00000029636.15|Wasf3	-0.0222443996633799	no	mutantl2fc	0.0198931875612997
ENSMUSG00000028439.39|Fam219a	-0.169033145830887	no	wtl2fc	0.124121485863031
ENSMUSG00000028439.39|Fam219a	-0.169033145830887	no	mutantl2fc	-0.0449116599678559
ENSMUSG00000029028.92|Lrrc47	0.115974158815718	yes	wtl2fc	0.106915187323341
ENSMUSG00000029028.92|Lrrc47	0.115974158815718	yes	mutantl2fc	0.222889346139059
ENSMUSG00000028439.117|Fam219a	0.0728851593343947	no	wtl2fc	-0.0663517984288899
ENSMUSG00000028439.117|Fam219a	0.0728851593343947	no	mutantl2fc	0.00653336090550473
ENSMUSG00000031028.200|Tub	0.0144966241142634	no	wtl2fc	-0.00273763578783198
ENSMUSG00000031028.200|Tub	0.0144966241142634	no	mutantl2fc	0.0117589883264314
ENSMUSG00000029636.57|Wasf3	-0.00584060131660276	no	wtl2fc	0.00821578864550162
ENSMUSG00000029636.57|Wasf3	-0.00584060131660276	no	mutantl2fc	0.00237518732889887
ENSMUSG00000034801.135|Sos2	-0.00094577472561181	no	wtl2fc	-0.0524917072729863
ENSMUSG00000034801.135|Sos2	-0.00094577472561181	no	mutantl2fc	-0.0534374819985981
ENSMUSG00000061578.1262|Ksr2	-0.0366923795100614	no	wtl2fc	-0.0164007223811847
ENSMUSG00000061578.1262|Ksr2	-0.0366923795100614	no	mutantl2fc	-0.0530931018912461
ENSMUSG00000028439.283|Fam219a	0.0491436410019291	no	wtl2fc	-0.0619267779393777
ENSMUSG00000028439.283|Fam219a	0.0491436410019291	no	mutantl2fc	-0.0127831369374486
ENSMUSG00000058297.95|Spock2	-0.0532363216253737	no	wtl2fc	0.0270091082295788
ENSMUSG00000058297.95|Spock2	-0.0532363216253737	no	mutantl2fc	-0.0262272133957948
ENSMUSG00000032194.292|Kank2	-0.0349372562036318	yes	wtl2fc	0.0465699065338938
ENSMUSG00000032194.292|Kank2	-0.0349372562036318	yes	mutantl2fc	0.011632650330262
ENSMUSG00000042529.436|Kcnj12	-0.046203135343428	no	wtl2fc	0.0658814414371927
ENSMUSG00000042529.436|Kcnj12	-0.046203135343428	no	mutantl2fc	0.0196783060937648
ENSMUSG00000028439.93|Fam219a	0.103701494035086	no	wtl2fc	-0.0306693638317658
ENSMUSG00000028439.93|Fam219a	0.103701494035086	no	mutantl2fc	0.07303213020332
ENSMUSG00000061578.1444|Ksr2	-0.985133319936942	yes	wtl2fc	5.10841187862507
ENSMUSG00000061578.1444|Ksr2	-0.985133319936942	yes	mutantl2fc	4.12327855868812
ENSMUSG00000058297.552|Spock2	-0.0793807225901062	yes	wtl2fc	-0.0209200392562642
ENSMUSG00000058297.552|Spock2	-0.0793807225901062	yes	mutantl2fc	-0.10030076184637
ENSMUSG00000090935.736|Synj2bp	0.190765937062455	no	wtl2fc	-0.102389986113248
ENSMUSG00000090935.736|Synj2bp	0.190765937062455	no	mutantl2fc	0.0883759509492078
ENSMUSG00000031028.391|Tub	-0.0631715131154709	no	wtl2fc	-0.0394321254728432
ENSMUSG00000031028.391|Tub	-0.0631715131154709	no	mutantl2fc	-0.102603638588314
ENSMUSG00000004113.291|Cacna1b	-0.296536921254771	yes	wtl2fc	0.235684420448979
ENSMUSG00000004113.291|Cacna1b	-0.296536921254771	yes	mutantl2fc	-0.0608525008057922
ENSMUSG00000061578.465|Ksr2	0.006169517634086	no	wtl2fc	-0.036259269490412
ENSMUSG00000061578.465|Ksr2	0.006169517634086	no	mutantl2fc	-0.030089751856326
ENSMUSG00000042529.437|Kcnj12	-0.0409304254617356	no	wtl2fc	0.0175588090218014
ENSMUSG00000042529.437|Kcnj12	-0.0409304254617356	no	mutantl2fc	-0.0233716164399342
ENSMUSG00000090935.643|Synj2bp	0.130185087546335	no	wtl2fc	-0.0445000815042068
ENSMUSG00000090935.643|Synj2bp	0.130185087546335	no	mutantl2fc	0.0856850060421278
ENSMUSG00000043670.172|Diras1	0.00289165446699632	yes	wtl2fc	0.0136509596123152
ENSMUSG00000043670.172|Diras1	0.00289165446699632	yes	mutantl2fc	0.0165426140793115
ENSMUSG00000058297.436|Spock2	0.00992394541792017	no	wtl2fc	-0.0229273955219412
ENSMUSG00000058297.436|Spock2	0.00992394541792017	no	mutantl2fc	-0.013003450104021
ENSMUSG00000031028.603|Tub	0.067773831252696	no	wtl2fc	-0.0866296369412694
ENSMUSG00000031028.603|Tub	0.067773831252696	no	mutantl2fc	-0.0188558056885734
ENSMUSG00000043670.217|Diras1	0.123394078831015	yes	wtl2fc	-0.0651083159811788
ENSMUSG00000043670.217|Diras1	0.123394078831015	yes	mutantl2fc	0.0582857628498363
ENSMUSG00000090935.684|Synj2bp	0.0100892890405277	no	wtl2fc	0.0057500104618644
ENSMUSG00000090935.684|Synj2bp	0.0100892890405277	no	mutantl2fc	0.0158392995023921
ENSMUSG00000028439.145|Fam219a	-0.476917755695394	yes	wtl2fc	0.347238702748173
ENSMUSG00000028439.145|Fam219a	-0.476917755695394	yes	mutantl2fc	-0.129679052947221
ENSMUSG00000058297.101|Spock2	0.0385261973580678	no	wtl2fc	-0.0287429461100934
ENSMUSG00000058297.101|Spock2	0.0385261973580678	no	mutantl2fc	0.00978325124797443
ENSMUSG00000004113.276|Cacna1b	-0.0230214448028471	no	wtl2fc	0.0797332240148274
ENSMUSG00000004113.276|Cacna1b	-0.0230214448028471	no	mutantl2fc	0.0567117792119803
ENSMUSG00000031028.312|Tub	0.106813517347097	no	wtl2fc	-0.0596784773366801
ENSMUSG00000031028.312|Tub	0.106813517347097	no	mutantl2fc	0.0471350400104174
ENSMUSG00000090935.151|Synj2bp	0.0756044600671621	yes	wtl2fc	-0.0370584500351527
ENSMUSG00000090935.151|Synj2bp	0.0756044600671621	yes	mutantl2fc	0.0385460100320094
ENSMUSG00000042529.305|Kcnj12	-0.0356372968545366	no	wtl2fc	0.00835370126439691
ENSMUSG00000042529.305|Kcnj12	-0.0356372968545366	no	mutantl2fc	-0.0272835955901397
ENSMUSG00000034801.232|Sos2	-0.0233964190116781	no	wtl2fc	-0.0827067692546936
ENSMUSG00000034801.232|Sos2	-0.0233964190116781	no	mutantl2fc	-0.106103188266372
ENSMUSG00000061578.1388|Ksr2	0.0324932618441184	no	wtl2fc	-0.144519633937105
ENSMUSG00000061578.1388|Ksr2	0.0324932618441184	no	mutantl2fc	-0.112026372092987
ENSMUSG00000004113.125|Cacna1b	-0.018251409878562	no	wtl2fc	0.0330132059695482
ENSMUSG00000004113.125|Cacna1b	-0.018251409878562	no	mutantl2fc	0.0147617960909863
ENSMUSG00000031028.222|Tub	0.0825341608514398	no	wtl2fc	0.0768012615200238
ENSMUSG00000031028.222|Tub	0.0825341608514398	no	mutantl2fc	0.159335422371464
ENSMUSG00000004113.486|Cacna1b	-0.0369434667522626	no	wtl2fc	0.0324129537775413
ENSMUSG00000004113.486|Cacna1b	-0.0369434667522626	no	mutantl2fc	-0.0045305129747213
ENSMUSG00000029636.241|Wasf3	-0.00507706685325447	no	wtl2fc	0.0530178192670301
ENSMUSG00000029636.241|Wasf3	-0.00507706685325447	no	mutantl2fc	0.0479407524137756
ENSMUSG00000043670.53|Diras1	0.0434541065956102	no	wtl2fc	-0.108184143767964
ENSMUSG00000043670.53|Diras1	0.0434541065956102	no	mutantl2fc	-0.0647300371723534
ENSMUSG00000035202.80|Lars2	-0.0953175598098126	yes	wtl2fc	0.0431896911944072
ENSMUSG00000035202.80|Lars2	-0.0953175598098126	yes	mutantl2fc	-0.0521278686154054
ENSMUSG00000004113.183|Cacna1b	-0.161548647488908	no	wtl2fc	0.0669838944838484
ENSMUSG00000004113.183|Cacna1b	-0.161548647488908	no	mutantl2fc	-0.09456475300506
ENSMUSG00000061578.1454|Ksr2	0.221820333410613	yes	wtl2fc	4.19616889521477
ENSMUSG00000061578.1454|Ksr2	0.221820333410613	yes	mutantl2fc	4.41798922862538
ENSMUSG00000028439.277|Fam219a	0.028690147915107	no	wtl2fc	0.0590408895715338
ENSMUSG00000028439.277|Fam219a	0.028690147915107	no	mutantl2fc	0.0877310374866408
ENSMUSG00000058297.485|Spock2	-0.105192510800089	yes	wtl2fc	0.104225387991846
ENSMUSG00000058297.485|Spock2	-0.105192510800089	yes	mutantl2fc	-0.000967122808243278
ENSMUSG00000035279.44|Ssc5d	-0.0327083101512312	no	wtl2fc	0.0832311131679577
ENSMUSG00000035279.44|Ssc5d	-0.0327083101512312	no	mutantl2fc	0.0505228030167265
ENSMUSG00000058297.291|Spock2	-0.00899121136189668	yes	wtl2fc	0.0637597020172104
ENSMUSG00000058297.291|Spock2	-0.00899121136189668	yes	mutantl2fc	0.0547684906553137
ENSMUSG00000035202.88|Lars2	-0.00450696123911726	yes	wtl2fc	0.0462874506510707
ENSMUSG00000035202.88|Lars2	-0.00450696123911726	yes	mutantl2fc	0.0417804894119534
ENSMUSG00000032194.167|Kank2	-0.040124421292522	no	wtl2fc	-0.0931879790109154
ENSMUSG00000032194.167|Kank2	-0.040124421292522	no	mutantl2fc	-0.133312400303437
ENSMUSG00000058297.240|Spock2	-0.184746071205352	yes	wtl2fc	0.133282147746448
ENSMUSG00000058297.240|Spock2	-0.184746071205352	yes	mutantl2fc	-0.0514639234589039
ENSMUSG00000022095.29|Fam160b2	0.14929841731308	no	wtl2fc	0.00779456778754619
ENSMUSG00000022095.29|Fam160b2	0.14929841731308	no	mutantl2fc	0.157092985100626
ENSMUSG00000028439.138|Fam219a	-0.0641728555398886	yes	wtl2fc	0.0747892508008892
ENSMUSG00000028439.138|Fam219a	-0.0641728555398886	yes	mutantl2fc	0.0106163952610006
ENSMUSG00000029636.104|Wasf3	0.0242752775343565	no	wtl2fc	0.0542520654739495
ENSMUSG00000029636.104|Wasf3	0.0242752775343565	no	mutantl2fc	0.078527343008306
ENSMUSG00000029636.495|Wasf3	-0.0255542666783542	yes	wtl2fc	0.00486761203580977
ENSMUSG00000029636.495|Wasf3	-0.0255542666783542	yes	mutantl2fc	-0.0206866546425444
ENSMUSG00000061578.1220|Ksr2	-0.0332927117569879	no	wtl2fc	-0.0338093120701817
ENSMUSG00000061578.1220|Ksr2	-0.0332927117569879	no	mutantl2fc	-0.0671020238271696
ENSMUSG00000004113.409|Cacna1b	0.05675607255389	no	wtl2fc	-0.042678206631624
ENSMUSG00000004113.409|Cacna1b	0.05675607255389	no	mutantl2fc	0.014077865922266
ENSMUSG00000061578.1442|Ksr2	-0.218437124117691	yes	wtl2fc	4.58359423854579
ENSMUSG00000061578.1442|Ksr2	-0.218437124117691	yes	mutantl2fc	4.3651571144281
ENSMUSG00000032194.271|Kank2	-1.11590452869746	yes	wtl2fc	1.79636335556031
ENSMUSG00000032194.271|Kank2	-1.11590452869746	yes	mutantl2fc	0.680458826862849
ENSMUSG00000032194.94|Kank2	0.0272817867689602	no	wtl2fc	-0.0143035148297555
ENSMUSG00000032194.94|Kank2	0.0272817867689602	no	mutantl2fc	0.0129782719392047
ENSMUSG00000058297.298|Spock2	0.0137953849231289	yes	wtl2fc	0.0633379229017267
ENSMUSG00000058297.298|Spock2	0.0137953849231289	yes	mutantl2fc	0.0771333078248557
ENSMUSG00000029028.16|Lrrc47	-2.38573650002879	yes	wtl2fc	2.23875483628807
ENSMUSG00000029028.16|Lrrc47	-2.38573650002879	yes	mutantl2fc	-0.146981663740721
ENSMUSG00000061578.1088|Ksr2	-0.207904639465241	no	wtl2fc	0.241787830196215
ENSMUSG00000061578.1088|Ksr2	-0.207904639465241	no	mutantl2fc	0.0338831907309743
ENSMUSG00000090935.321|Synj2bp	-0.0461801917771145	no	wtl2fc	-0.0801336200129382
ENSMUSG00000090935.321|Synj2bp	-0.0461801917771145	no	mutantl2fc	-0.126313811790053
ENSMUSG00000042529.429|Kcnj12	-0.0537174818965953	yes	wtl2fc	0.0682163137196753
ENSMUSG00000042529.429|Kcnj12	-0.0537174818965953	yes	mutantl2fc	0.01449883182308
ENSMUSG00000061578.105|Ksr2	0.0747017683133267	no	wtl2fc	-0.0654760536085286
ENSMUSG00000061578.105|Ksr2	0.0747017683133267	no	mutantl2fc	0.0092257147047981
ENSMUSG00000058297.392|Spock2	0.00521178592614323	yes	wtl2fc	-0.0617417908738815
ENSMUSG00000058297.392|Spock2	0.00521178592614323	yes	mutantl2fc	-0.0565300049477383
ENSMUSG00000031028.213|Tub	0.068054970700827	no	wtl2fc	-0.0401142117079568
ENSMUSG00000031028.213|Tub	0.068054970700827	no	mutantl2fc	0.0279407589928702
ENSMUSG00000061578.1239|Ksr2	0.271368685123526	no	wtl2fc	-0.167850146069135
ENSMUSG00000061578.1239|Ksr2	0.271368685123526	no	mutantl2fc	0.103518539054391
ENSMUSG00000022095.282|Fam160b2	-0.35603221278806	yes	wtl2fc	0.0950220766857467
ENSMUSG00000022095.282|Fam160b2	-0.35603221278806	yes	mutantl2fc	-0.261010136102313
ENSMUSG00000061578.604|Ksr2	-0.127607824969791	no	wtl2fc	0.105030369529402
ENSMUSG00000061578.604|Ksr2	-0.127607824969791	no	mutantl2fc	-0.0225774554403894
ENSMUSG00000090935.308|Synj2bp	0.0480143841385227	no	wtl2fc	0.00256147014226437
ENSMUSG00000090935.308|Synj2bp	0.0480143841385227	no	mutantl2fc	0.0505758542807871
ENSMUSG00000058297.555|Spock2	-0.0193463893733939	yes	wtl2fc	-0.0600459440578667
ENSMUSG00000058297.555|Spock2	-0.0193463893733939	yes	mutantl2fc	-0.0793923334312606
ENSMUSG00000029636.98|Wasf3	0.193620808088345	no	wtl2fc	-0.0235171207882201
ENSMUSG00000029636.98|Wasf3	0.193620808088345	no	mutantl2fc	0.170103687300125
ENSMUSG00000061578.314|Ksr2	0.145735763603688	no	wtl2fc	-0.0432308764648058
ENSMUSG00000061578.314|Ksr2	0.145735763603688	no	mutantl2fc	0.102504887138882
ENSMUSG00000058297.544|Spock2	-0.171613972196658	yes	wtl2fc	0.104902501921487
ENSMUSG00000058297.544|Spock2	-0.171613972196658	yes	mutantl2fc	-0.0667114702751708
ENSMUSG00000028439.128|Fam219a	-0.00672070475569859	yes	wtl2fc	0.0415038580691416
ENSMUSG00000028439.128|Fam219a	-0.00672070475569859	yes	mutantl2fc	0.034783153313443
ENSMUSG00000032194.285|Kank2	-0.109321688537045	yes	wtl2fc	0.175284523182135
ENSMUSG00000032194.285|Kank2	-0.109321688537045	yes	mutantl2fc	0.06596283464509
ENSMUSG00000042529.262|Kcnj12	0.121784427790741	no	wtl2fc	0.0950720230317554
ENSMUSG00000042529.262|Kcnj12	0.121784427790741	no	mutantl2fc	0.216856450822496
ENSMUSG00000031028.389|Tub	0.13333062064889	no	wtl2fc	-0.040744404040665
ENSMUSG00000031028.389|Tub	0.13333062064889	no	mutantl2fc	0.0925862166082247
ENSMUSG00000022095.130|Fam160b2	-0.0654654082354351	no	wtl2fc	0.0285357189257157
ENSMUSG00000022095.130|Fam160b2	-0.0654654082354351	no	mutantl2fc	-0.0369296893097194
ENSMUSG00000090935.156|Synj2bp	0.323239315896182	yes	wtl2fc	-0.196792414205641
ENSMUSG00000090935.156|Synj2bp	0.323239315896182	yes	mutantl2fc	0.126446901690542
ENSMUSG00000004113.490|Cacna1b	0.015450098878361	no	wtl2fc	0.04030457276275
ENSMUSG00000004113.490|Cacna1b	0.015450098878361	no	mutantl2fc	0.055754671641111
ENSMUSG00000029028.244|Lrrc47	-0.029025430625127	no	wtl2fc	0.0220185676391587
ENSMUSG00000029028.244|Lrrc47	-0.029025430625127	no	mutantl2fc	-0.00700686298596835
ENSMUSG00000029028.61|Lrrc47	-2.9320350720652	yes	wtl2fc	2.88211731522381
ENSMUSG00000029028.61|Lrrc47	-2.9320350720652	yes	mutantl2fc	-0.0499177568413915
ENSMUSG00000032194.256|Kank2	-0.622156345399881	yes	wtl2fc	2.76340635134487
ENSMUSG00000032194.256|Kank2	-0.622156345399881	yes	mutantl2fc	2.14125000594499
ENSMUSG00000022095.265|Fam160b2	-1.34451188384365	yes	wtl2fc	1.66737328025302
ENSMUSG00000022095.265|Fam160b2	-1.34451188384365	yes	mutantl2fc	0.322861396409371
ENSMUSG00000061578.340|Ksr2	0.0166089384829911	no	wtl2fc	-0.0853945815069038
ENSMUSG00000061578.340|Ksr2	0.0166089384829911	no	mutantl2fc	-0.0687856430239127
ENSMUSG00000090935.686|Synj2bp	0.0289474959832089	no	wtl2fc	0.0470688910929658
ENSMUSG00000090935.686|Synj2bp	0.0289474959832089	no	mutantl2fc	0.0760163870761747
ENSMUSG00000031028.172|Tub	0.0570359663054447	no	wtl2fc	-0.00994590824956113
ENSMUSG00000031028.172|Tub	0.0570359663054447	no	mutantl2fc	0.0470900580558836
ENSMUSG00000058297.405|Spock2	0.0102067789897118	no	wtl2fc	-0.043265545909668
ENSMUSG00000058297.405|Spock2	0.0102067789897118	no	mutantl2fc	-0.0330587669199562
ENSMUSG00000043670.84|Diras1	0.0152699424748697	no	wtl2fc	-0.106275621960811
ENSMUSG00000043670.84|Diras1	0.0152699424748697	no	mutantl2fc	-0.0910056794859414
ENSMUSG00000090935.55|Synj2bp	0.0213986621819823	no	wtl2fc	0.00986919241850565
ENSMUSG00000090935.55|Synj2bp	0.0213986621819823	no	mutantl2fc	0.031267854600488
ENSMUSG00000032194.85|Kank2	0.0353641502996107	no	wtl2fc	-0.0393048832564875
ENSMUSG00000032194.85|Kank2	0.0353641502996107	no	mutantl2fc	-0.00394073295687681
ENSMUSG00000029636.253|Wasf3	0.0437485251216428	no	wtl2fc	-0.0461392463744749
ENSMUSG00000029636.253|Wasf3	0.0437485251216428	no	mutantl2fc	-0.00239072125283208
ENSMUSG00000004113.169|Cacna1b	-0.0891432489893502	no	wtl2fc	-0.0632017848329217
ENSMUSG00000004113.169|Cacna1b	-0.0891432489893502	no	mutantl2fc	-0.152345033822272
ENSMUSG00000042529.423|Kcnj12	-0.186867744172426	yes	wtl2fc	0.257325230804151
ENSMUSG00000042529.423|Kcnj12	-0.186867744172426	yes	mutantl2fc	0.0704574866317257
ENSMUSG00000061578.1248|Ksr2	-0.040003744774905	no	wtl2fc	0.00910200280841787
ENSMUSG00000061578.1248|Ksr2	-0.040003744774905	no	mutantl2fc	-0.0309017419664871
ENSMUSG00000035202.98|Lars2	-0.0482705498333037	yes	wtl2fc	0.0626627718722322
ENSMUSG00000035202.98|Lars2	-0.0482705498333037	yes	mutantl2fc	0.0143922220389285
ENSMUSG00000058297.27|Spock2	-0.621837397897953	yes	wtl2fc	0.392988587350281
ENSMUSG00000058297.27|Spock2	-0.621837397897953	yes	mutantl2fc	-0.228848810547672
ENSMUSG00000058297.562|Spock2	0.0148967866335237	yes	wtl2fc	-0.0140943293919232
ENSMUSG00000058297.562|Spock2	0.0148967866335237	yes	mutantl2fc	0.000802457241600445
ENSMUSG00000029028.60|Lrrc47	-3.05317227299245	yes	wtl2fc	3.16809154600986
ENSMUSG00000029028.60|Lrrc47	-3.05317227299245	yes	mutantl2fc	0.114919273017418
ENSMUSG00000031028.616|Tub	0.00939624707163304	no	wtl2fc	0.00748901344250434
ENSMUSG00000031028.616|Tub	0.00939624707163304	no	mutantl2fc	0.0168852605141374
ENSMUSG00000032194.81|Kank2	-0.0182313805569984	no	wtl2fc	-0.0260436940227861
ENSMUSG00000032194.81|Kank2	-0.0182313805569984	no	mutantl2fc	-0.0442750745797845
ENSMUSG00000031028.50|Tub	-0.298068746394127	no	wtl2fc	0.123733360392525
ENSMUSG00000031028.50|Tub	-0.298068746394127	no	mutantl2fc	-0.174335386001602
ENSMUSG00000004113.207|Cacna1b	-0.022900352630478	no	wtl2fc	0.0722475219741073
ENSMUSG00000004113.207|Cacna1b	-0.022900352630478	no	mutantl2fc	0.0493471693436293
ENSMUSG00000061578.1437|Ksr2	-0.247023472615162	yes	wtl2fc	4.45440546774084
ENSMUSG00000061578.1437|Ksr2	-0.247023472615162	yes	mutantl2fc	4.20738199512568
ENSMUSG00000043670.117|Diras1	-0.132284099286468	no	wtl2fc	0.210804321824024
ENSMUSG00000043670.117|Diras1	-0.132284099286468	no	mutantl2fc	0.0785202225375565
ENSMUSG00000031028.220|Tub	0.0629497881243921	no	wtl2fc	-0.0257779783116277
ENSMUSG00000031028.220|Tub	0.0629497881243921	no	mutantl2fc	0.0371718098127644
ENSMUSG00000042529.442|Kcnj12	0.0483693210315957	no	wtl2fc	-0.0120751710220544
ENSMUSG00000042529.442|Kcnj12	0.0483693210315957	no	mutantl2fc	0.0362941500095414
ENSMUSG00000058297.93|Spock2	-0.0265634159325805	no	wtl2fc	0.0457912490823916
ENSMUSG00000058297.93|Spock2	-0.0265634159325805	no	mutantl2fc	0.0192278331498111
ENSMUSG00000061578.1416|Ksr2	-0.164498871859529	yes	wtl2fc	0.360826030988521
ENSMUSG00000061578.1416|Ksr2	-0.164498871859529	yes	mutantl2fc	0.196327159128992
ENSMUSG00000029028.255|Lrrc47	-0.0143398213610119	no	wtl2fc	-0.133082719598018
ENSMUSG00000029028.255|Lrrc47	-0.0143398213610119	no	mutantl2fc	-0.14742254095903
ENSMUSG00000061578.626|Ksr2	0.0866756207083628	no	wtl2fc	-0.0446208848368166
ENSMUSG00000061578.626|Ksr2	0.0866756207083628	no	mutantl2fc	0.0420547358715463
ENSMUSG00000029028.34|Lrrc47	-1.59925817928009	yes	wtl2fc	1.59540286393934
ENSMUSG00000029028.34|Lrrc47	-1.59925817928009	yes	mutantl2fc	-0.00385531534074868
ENSMUSG00000032194.251|Kank2	-0.80788048874829	yes	wtl2fc	2.35868915062597
ENSMUSG00000032194.251|Kank2	-0.80788048874829	yes	mutantl2fc	1.55080866187768
ENSMUSG00000022095.53|Fam160b2	0.00438623020740771	no	wtl2fc	0.0369484704663188
ENSMUSG00000022095.53|Fam160b2	0.00438623020740771	no	mutantl2fc	0.0413347006737266
ENSMUSG00000042529.244|Kcnj12	0.0103072783716948	no	wtl2fc	0.0301224504549496
ENSMUSG00000042529.244|Kcnj12	0.0103072783716948	no	mutantl2fc	0.0404297288266444
ENSMUSG00000032194.89|Kank2	0.0502032913900116	no	wtl2fc	-0.0261462427681804
ENSMUSG00000032194.89|Kank2	0.0502032913900116	no	mutantl2fc	0.0240570486218312
ENSMUSG00000042529.380|Kcnj12	0.108251098857158	yes	wtl2fc	-0.147295858485402
ENSMUSG00000042529.380|Kcnj12	0.108251098857158	yes	mutantl2fc	-0.0390447596282443
ENSMUSG00000031028.463|Tub	0.0749915808228298	no	wtl2fc	-0.0218003146226769
ENSMUSG00000031028.463|Tub	0.0749915808228298	no	mutantl2fc	0.0531912662001529
ENSMUSG00000029636.497|Wasf3	-0.00892533611527372	yes	wtl2fc	-0.0479832045666496
ENSMUSG00000029636.497|Wasf3	-0.00892533611527372	yes	mutantl2fc	-0.0569085406819233
ENSMUSG00000043670.142|Diras1	0.144272378568937	no	wtl2fc	-0.0417576360608319
ENSMUSG00000043670.142|Diras1	0.144272378568937	no	mutantl2fc	0.102514742508105
ENSMUSG00000029028.49|Lrrc47	-1.73885698818043	yes	wtl2fc	1.71344174041458
ENSMUSG00000029028.49|Lrrc47	-1.73885698818043	yes	mutantl2fc	-0.0254152477658527
ENSMUSG00000032194.264|Kank2	-0.997436377991487	yes	wtl2fc	3.13481687081739
ENSMUSG00000032194.264|Kank2	-0.997436377991487	yes	mutantl2fc	2.1373804928259
ENSMUSG00000043670.146|Diras1	-0.0287976263343852	no	wtl2fc	-0.00697325978319066
ENSMUSG00000043670.146|Diras1	-0.0287976263343852	no	mutantl2fc	-0.0357708861175759
ENSMUSG00000058297.14|Spock2	-0.649421583151817	yes	wtl2fc	0.674053081798526
ENSMUSG00000058297.14|Spock2	-0.649421583151817	yes	mutantl2fc	0.0246314986467081
ENSMUSG00000029636.22|Wasf3	-0.159466383465465	no	wtl2fc	0.187811990777484
ENSMUSG00000029636.22|Wasf3	-0.159466383465465	no	mutantl2fc	0.0283456073120191
ENSMUSG00000031028.415|Tub	-0.0701452723557206	yes	wtl2fc	0.0323514605838953
ENSMUSG00000031028.415|Tub	-0.0701452723557206	yes	mutantl2fc	-0.0377938117718253
ENSMUSG00000090935.52|Synj2bp	0.0623498209119923	no	wtl2fc	-0.0173694695900507
ENSMUSG00000090935.52|Synj2bp	0.0623498209119923	no	mutantl2fc	0.0449803513219416
ENSMUSG00000043670.137|Diras1	0.0435524676666663	no	wtl2fc	-0.0090426680683148
ENSMUSG00000043670.137|Diras1	0.0435524676666663	no	mutantl2fc	0.0345097995983515
ENSMUSG00000061578.676|Ksr2	-0.034160604798257	no	wtl2fc	-0.0525062768070973
ENSMUSG00000061578.676|Ksr2	-0.034160604798257	no	mutantl2fc	-0.0866668816053543
ENSMUSG00000034801.134|Sos2	0.0353005810311862	no	wtl2fc	-0.0181833826733497
ENSMUSG00000034801.134|Sos2	0.0353005810311862	no	mutantl2fc	0.0171171983578365
ENSMUSG00000061578.647|Ksr2	-0.00559310066194642	no	wtl2fc	-0.01018296794999
ENSMUSG00000061578.647|Ksr2	-0.00559310066194642	no	mutantl2fc	-0.0157760686119364
ENSMUSG00000032194.82|Kank2	-0.0379802946802058	no	wtl2fc	-0.0375811473239757
ENSMUSG00000032194.82|Kank2	-0.0379802946802058	no	mutantl2fc	-0.0755614420041815
ENSMUSG00000061578.470|Ksr2	0.0588380075237999	no	wtl2fc	-0.109743044375834
ENSMUSG00000061578.470|Ksr2	0.0588380075237999	no	mutantl2fc	-0.0509050368520345
ENSMUSG00000031028.235|Tub	0.0725644153849224	no	wtl2fc	0.0328113879175228
ENSMUSG00000031028.235|Tub	0.0725644153849224	no	mutantl2fc	0.105375803302445
ENSMUSG00000031028.323|Tub	-0.137078678672734	no	wtl2fc	-0.0411481314986853
ENSMUSG00000031028.323|Tub	-0.137078678672734	no	mutantl2fc	-0.178226810171419
ENSMUSG00000022095.278|Fam160b2	-0.0953593734474803	yes	wtl2fc	0.000548546713172764
ENSMUSG00000022095.278|Fam160b2	-0.0953593734474803	yes	mutantl2fc	-0.0948108267343075
ENSMUSG00000032194.203|Kank2	0.0456160845755488	no	wtl2fc	-0.0868606793439035
ENSMUSG00000032194.203|Kank2	0.0456160845755488	no	mutantl2fc	-0.0412445947683546
ENSMUSG00000058297.388|Spock2	-0.00985340191015564	yes	wtl2fc	-0.0421133279860678
ENSMUSG00000058297.388|Spock2	-0.00985340191015564	yes	mutantl2fc	-0.0519667298962235
ENSMUSG00000034801.171|Sos2	0.115128905744844	no	wtl2fc	-0.102933015754002
ENSMUSG00000034801.171|Sos2	0.115128905744844	no	mutantl2fc	0.0121958899908417
ENSMUSG00000042529.418|Kcnj12	-1.41853769967803	yes	wtl2fc	1.44992074889454
ENSMUSG00000042529.418|Kcnj12	-1.41853769967803	yes	mutantl2fc	0.0313830492165164
ENSMUSG00000028439.120|Fam219a	-0.10748960097848	no	wtl2fc	0.0489485626056736
ENSMUSG00000028439.120|Fam219a	-0.10748960097848	no	mutantl2fc	-0.0585410383728065
ENSMUSG00000058297.510|Spock2	0.0187457347260087	yes	wtl2fc	-0.00759072248206475
ENSMUSG00000058297.510|Spock2	0.0187457347260087	yes	mutantl2fc	0.011155012243944
ENSMUSG00000090935.301|Synj2bp	0.0570919146972997	no	wtl2fc	-0.0480303297052621
ENSMUSG00000090935.301|Synj2bp	0.0570919146972997	no	mutantl2fc	0.00906158499203754
ENSMUSG00000031028.286|Tub	-0.116031147595899	no	wtl2fc	0.04130487824017
ENSMUSG00000031028.286|Tub	-0.116031147595899	no	mutantl2fc	-0.0747262693557292
ENSMUSG00000058297.26|Spock2	-0.58792569395335	yes	wtl2fc	0.536371207335266
ENSMUSG00000058297.26|Spock2	-0.58792569395335	yes	mutantl2fc	-0.0515544866180844
ENSMUSG00000031028.667|Tub	0.0248698989273769	no	wtl2fc	-0.110326455334923
ENSMUSG00000031028.667|Tub	0.0248698989273769	no	mutantl2fc	-0.0854565564075459
ENSMUSG00000090935.605|Synj2bp	0.038942324507565	no	wtl2fc	-0.131372111480342
ENSMUSG00000090935.605|Synj2bp	0.038942324507565	no	mutantl2fc	-0.0924297869727773
ENSMUSG00000028439.108|Fam219a	0.009252417205829	no	wtl2fc	-0.100207426914878
ENSMUSG00000028439.108|Fam219a	0.009252417205829	no	mutantl2fc	-0.0909550097090489
ENSMUSG00000029636.275|Wasf3	-0.103370710438172	no	wtl2fc	0.139545435501311
ENSMUSG00000029636.275|Wasf3	-0.103370710438172	no	mutantl2fc	0.0361747250631397
ENSMUSG00000028439.214|Fam219a	0.0109179368617549	yes	wtl2fc	0.0221435073488787
ENSMUSG00000028439.214|Fam219a	0.0109179368617549	yes	mutantl2fc	0.0330614442106336
ENSMUSG00000004113.283|Cacna1b	-0.288279251505697	yes	wtl2fc	0.218399431032074
ENSMUSG00000004113.283|Cacna1b	-0.288279251505697	yes	mutantl2fc	-0.069879820473623
ENSMUSG00000028439.190|Fam219a	0.0695588027710324	yes	wtl2fc	0.0125367256083221
ENSMUSG00000028439.190|Fam219a	0.0695588027710324	yes	mutantl2fc	0.0820955283793545
ENSMUSG00000028439.76|Fam219a	-0.0227128395302219	no	wtl2fc	-0.0227199139833573
ENSMUSG00000028439.76|Fam219a	-0.0227128395302219	no	mutantl2fc	-0.0454327535135792
ENSMUSG00000004113.102|Cacna1b	-0.0206015820473536	no	wtl2fc	0.146758223355579
ENSMUSG00000004113.102|Cacna1b	-0.0206015820473536	no	mutantl2fc	0.126156641308225
ENSMUSG00000029636.84|Wasf3	-0.0204032106892463	no	wtl2fc	-0.0312529171921697
ENSMUSG00000029636.84|Wasf3	-0.0204032106892463	no	mutantl2fc	-0.0516561278814161
ENSMUSG00000028439.143|Fam219a	-0.246228562898943	yes	wtl2fc	0.238257302839274
ENSMUSG00000028439.143|Fam219a	-0.246228562898943	yes	mutantl2fc	-0.00797126005966927
ENSMUSG00000035279.11|Ssc5d	-0.104752139187811	no	wtl2fc	-0.0123625351406358
ENSMUSG00000035279.11|Ssc5d	-0.104752139187811	no	mutantl2fc	-0.117114674328447
ENSMUSG00000004113.387|Cacna1b	0.103743537534932	no	wtl2fc	-0.0375908019207917
ENSMUSG00000004113.387|Cacna1b	0.103743537534932	no	mutantl2fc	0.0661527356141405
ENSMUSG00000058297.511|Spock2	0.022738887041605	yes	wtl2fc	-0.0293046543183524
ENSMUSG00000058297.511|Spock2	0.022738887041605	yes	mutantl2fc	-0.0065657672767474
ENSMUSG00000061578.1082|Ksr2	-0.00180447119277558	no	wtl2fc	0.1135857465689
ENSMUSG00000061578.1082|Ksr2	-0.00180447119277558	no	mutantl2fc	0.111781275376124
ENSMUSG00000061578.1363|Ksr2	0.11222652973924	no	wtl2fc	-0.106813808846189
ENSMUSG00000061578.1363|Ksr2	0.11222652973924	no	mutantl2fc	0.00541272089305109
ENSMUSG00000031028.242|Tub	0.0478638505254055	no	wtl2fc	-0.0783856436121738
ENSMUSG00000031028.242|Tub	0.0478638505254055	no	mutantl2fc	-0.0305217930867683
ENSMUSG00000043670.346|Diras1	0.325464465643399	no	wtl2fc	-0.0189248529276752
ENSMUSG00000043670.346|Diras1	0.325464465643399	no	mutantl2fc	0.306539612715724
ENSMUSG00000043670.341|Diras1	0.0616747587090974	no	wtl2fc	0.0932922487552822
ENSMUSG00000043670.341|Diras1	0.0616747587090974	no	mutantl2fc	0.15496700746438
ENSMUSG00000058297.89|Spock2	-0.0809628322926209	no	wtl2fc	0.0873972834343537
ENSMUSG00000058297.89|Spock2	-0.0809628322926209	no	mutantl2fc	0.00643445114173276
ENSMUSG00000028439.116|Fam219a	-0.0704734431586603	no	wtl2fc	-0.00910135852761403
ENSMUSG00000028439.116|Fam219a	-0.0704734431586603	no	mutantl2fc	-0.0795748016862744
ENSMUSG00000022095.268|Fam160b2	-1.19830691101917	yes	wtl2fc	1.38637397895606
ENSMUSG00000022095.268|Fam160b2	-1.19830691101917	yes	mutantl2fc	0.188067067936881
ENSMUSG00000042529.384|Kcnj12	-0.298725578966903	yes	wtl2fc	0.187845600739197
ENSMUSG00000042529.384|Kcnj12	-0.298725578966903	yes	mutantl2fc	-0.110879978227707
ENSMUSG00000058297.382|Spock2	0.0608667355528522	yes	wtl2fc	-0.0218452350561918
ENSMUSG00000058297.382|Spock2	0.0608667355528522	yes	mutantl2fc	0.0390215004966605
ENSMUSG00000004113.328|Cacna1b	-0.254814064674593	yes	wtl2fc	0.25225583013369
ENSMUSG00000004113.328|Cacna1b	-0.254814064674593	yes	mutantl2fc	-0.0025582345409029
ENSMUSG00000032194.175|Kank2	-0.297026580883586	no	wtl2fc	0.0988232462920804
ENSMUSG00000032194.175|Kank2	-0.297026580883586	no	mutantl2fc	-0.198203334591505
ENSMUSG00000029028.62|Lrrc47	-2.55250896803551	yes	wtl2fc	2.62681075557281
ENSMUSG00000029028.62|Lrrc47	-2.55250896803551	yes	mutantl2fc	0.0743017875372979
ENSMUSG00000061578.1464|Ksr2	-0.382886761005833	yes	wtl2fc	4.39780972841411
ENSMUSG00000061578.1464|Ksr2	-0.382886761005833	yes	mutantl2fc	4.01492296740828
ENSMUSG00000029636.87|Wasf3	-0.00619922388513938	no	wtl2fc	-0.0766211927917742
ENSMUSG00000029636.87|Wasf3	-0.00619922388513938	no	mutantl2fc	-0.0828204166769136
ENSMUSG00000061578.1072|Ksr2	-0.0750582932806643	no	wtl2fc	0.183223935393793
ENSMUSG00000061578.1072|Ksr2	-0.0750582932806643	no	mutantl2fc	0.108165642113129
ENSMUSG00000042529.237|Kcnj12	-0.120304777978405	no	wtl2fc	0.0879725814097255
ENSMUSG00000042529.237|Kcnj12	-0.120304777978405	no	mutantl2fc	-0.0323321965686795
ENSMUSG00000022095.42|Fam160b2	-0.0438680269829297	no	wtl2fc	0.08932687617864
ENSMUSG00000022095.42|Fam160b2	-0.0438680269829297	no	mutantl2fc	0.0454588491957103
ENSMUSG00000058297.469|Spock2	-0.15019862478554	yes	wtl2fc	0.028656559479107
ENSMUSG00000058297.469|Spock2	-0.15019862478554	yes	mutantl2fc	-0.121542065306433
ENSMUSG00000090935.732|Synj2bp	-0.0474996163210354	no	wtl2fc	0.0371617548027868
ENSMUSG00000090935.732|Synj2bp	-0.0474996163210354	no	mutantl2fc	-0.0103378615182486
ENSMUSG00000022095.280|Fam160b2	-0.105457762081556	yes	wtl2fc	-0.016041000870959
ENSMUSG00000022095.280|Fam160b2	-0.105457762081556	yes	mutantl2fc	-0.121498762952515
ENSMUSG00000043670.310|Diras1	0.128856336764004	no	wtl2fc	-0.0022698870001785
ENSMUSG00000043670.310|Diras1	0.128856336764004	no	mutantl2fc	0.126586449763826
ENSMUSG00000032194.284|Kank2	-0.186485758636463	yes	wtl2fc	0.284594687592798
ENSMUSG00000032194.284|Kank2	-0.186485758636463	yes	mutantl2fc	0.0981089289563348
ENSMUSG00000029028.70|Lrrc47	-2.51142034869638	yes	wtl2fc	2.46651353959874
ENSMUSG00000029028.70|Lrrc47	-2.51142034869638	yes	mutantl2fc	-0.0449068090976368
ENSMUSG00000031028.54|Tub	-0.0485627267745756	no	wtl2fc	0.0879341253888544
ENSMUSG00000031028.54|Tub	-0.0485627267745756	no	mutantl2fc	0.0393713986142788
ENSMUSG00000032194.259|Kank2	-0.444769573621541	yes	wtl2fc	2.81590579701188
ENSMUSG00000032194.259|Kank2	-0.444769573621541	yes	mutantl2fc	2.37113622339034
ENSMUSG00000061578.478|Ksr2	-0.0523699005025215	no	wtl2fc	-0.0337180067209731
ENSMUSG00000061578.478|Ksr2	-0.0523699005025215	no	mutantl2fc	-0.0860879072234945
ENSMUSG00000034801.219|Sos2	0.0330943607361711	no	wtl2fc	-0.102341954381706
ENSMUSG00000034801.219|Sos2	0.0330943607361711	no	mutantl2fc	-0.0692475936455344
ENSMUSG00000043670.73|Diras1	0.0346051279234218	no	wtl2fc	-0.0242079732070563
ENSMUSG00000043670.73|Diras1	0.0346051279234218	no	mutantl2fc	0.0103971547163655
ENSMUSG00000031028.244|Tub	0.127560910488691	no	wtl2fc	-0.113100325437902
ENSMUSG00000031028.244|Tub	0.127560910488691	no	mutantl2fc	0.0144605850507891
ENSMUSG00000061578.770|Ksr2	0.12641921817043	no	wtl2fc	-0.0745058605330265
ENSMUSG00000061578.770|Ksr2	0.12641921817043	no	mutantl2fc	0.051913357637404
ENSMUSG00000004113.117|Cacna1b	0.122586451172855	no	wtl2fc	-0.0156388929860674
ENSMUSG00000004113.117|Cacna1b	0.122586451172855	no	mutantl2fc	0.106947558186787
ENSMUSG00000029636.494|Wasf3	0.0603106270688046	yes	wtl2fc	-0.0214663738133907
ENSMUSG00000029636.494|Wasf3	0.0603106270688046	yes	mutantl2fc	0.0388442532554139
ENSMUSG00000028439.114|Fam219a	-0.0516113954519857	no	wtl2fc	-0.041277765479589
ENSMUSG00000028439.114|Fam219a	-0.0516113954519857	no	mutantl2fc	-0.0928891609315747
ENSMUSG00000031028.163|Tub	0.000767049209463438	no	wtl2fc	0.0149162743785619
ENSMUSG00000031028.163|Tub	0.000767049209463438	no	mutantl2fc	0.0156833235880254
ENSMUSG00000061578.533|Ksr2	0.0657148908022694	no	wtl2fc	-0.0985245620285216
ENSMUSG00000061578.533|Ksr2	0.0657148908022694	no	mutantl2fc	-0.0328096712262522
ENSMUSG00000061578.148|Ksr2	-0.0838721033332071	yes	wtl2fc	0.0535159855859745
ENSMUSG00000061578.148|Ksr2	-0.0838721033332071	yes	mutantl2fc	-0.0303561177472326
ENSMUSG00000028439.82|Fam219a	-0.022951700752505	no	wtl2fc	-0.0901328259519106
ENSMUSG00000028439.82|Fam219a	-0.022951700752505	no	mutantl2fc	-0.113084526704416
ENSMUSG00000042529.263|Kcnj12	0.0287795282814331	no	wtl2fc	-0.0301405149341342
ENSMUSG00000042529.263|Kcnj12	0.0287795282814331	no	mutantl2fc	-0.00136098665270109
ENSMUSG00000029028.241|Lrrc47	-0.154211424812873	no	wtl2fc	0.108395760022804
ENSMUSG00000029028.241|Lrrc47	-0.154211424812873	no	mutantl2fc	-0.045815664790069
ENSMUSG00000061578.492|Ksr2	-0.114497940999982	no	wtl2fc	-0.0099605462825902
ENSMUSG00000061578.492|Ksr2	-0.114497940999982	no	mutantl2fc	-0.124458487282572
ENSMUSG00000004113.197|Cacna1b	-0.0331722689912919	no	wtl2fc	0.0744970930905223
ENSMUSG00000004113.197|Cacna1b	-0.0331722689912919	no	mutantl2fc	0.0413248240992304
ENSMUSG00000043670.143|Diras1	-0.0370389358202409	no	wtl2fc	0.0938226569950295
ENSMUSG00000043670.143|Diras1	-0.0370389358202409	no	mutantl2fc	0.0567837211747886
ENSMUSG00000058297.512|Spock2	-0.00883931941095611	yes	wtl2fc	0.0252139129839913
ENSMUSG00000058297.512|Spock2	-0.00883931941095611	yes	mutantl2fc	0.0163745935730352
ENSMUSG00000061578.1244|Ksr2	-0.173896192180488	no	wtl2fc	0.0149337880282718
ENSMUSG00000061578.1244|Ksr2	-0.173896192180488	no	mutantl2fc	-0.158962404152216
ENSMUSG00000022095.22|Fam160b2	-0.226688615676907	no	wtl2fc	0.155326413775148
ENSMUSG00000022095.22|Fam160b2	-0.226688615676907	no	mutantl2fc	-0.0713622019017589
ENSMUSG00000061578.799|Ksr2	0.0489994860904013	no	wtl2fc	-0.0784473765304345
ENSMUSG00000061578.799|Ksr2	0.0489994860904013	no	mutantl2fc	-0.0294478904400331
ENSMUSG00000058297.99|Spock2	0.0122320719093955	no	wtl2fc	-0.0302294092016387
ENSMUSG00000058297.99|Spock2	0.0122320719093955	no	mutantl2fc	-0.0179973372922433
ENSMUSG00000042529.419|Kcnj12	-1.08506123455848	yes	wtl2fc	1.12423083415259
ENSMUSG00000042529.419|Kcnj12	-1.08506123455848	yes	mutantl2fc	0.0391695995941137
ENSMUSG00000061578.695|Ksr2	-0.0849734220802256	no	wtl2fc	0.0372614827949869
ENSMUSG00000061578.695|Ksr2	-0.0849734220802256	no	mutantl2fc	-0.0477119392852387
ENSMUSG00000042529.430|Kcnj12	-0.0628782180025645	yes	wtl2fc	0.082504645546283
ENSMUSG00000042529.430|Kcnj12	-0.0628782180025645	yes	mutantl2fc	0.0196264275437185
ENSMUSG00000029636.96|Wasf3	0.0493884031248745	no	wtl2fc	-0.0408694241999626
ENSMUSG00000029636.96|Wasf3	0.0493884031248745	no	mutantl2fc	0.00851897892491193
ENSMUSG00000004113.368|Cacna1b	-0.0962404683066723	no	wtl2fc	0.0509637280536755
ENSMUSG00000004113.368|Cacna1b	-0.0962404683066723	no	mutantl2fc	-0.0452767402529967
ENSMUSG00000034801.229|Sos2	0.0538379611275805	no	wtl2fc	-0.0649084541811162
ENSMUSG00000034801.229|Sos2	0.0538379611275805	no	mutantl2fc	-0.0110704930535357
ENSMUSG00000028439.226|Fam219a	-0.0950443489547227	yes	wtl2fc	0.0840861153903999
ENSMUSG00000028439.226|Fam219a	-0.0950443489547227	yes	mutantl2fc	-0.0109582335643228
ENSMUSG00000038916.85|Soga3	-0.241575951142377	no	wtl2fc	0.100708535192703
ENSMUSG00000038916.85|Soga3	-0.241575951142377	no	mutantl2fc	-0.140867415949674
ENSMUSG00000004113.405|Cacna1b	0.00625496285000522	no	wtl2fc	-0.0573555226379818
ENSMUSG00000004113.405|Cacna1b	0.00625496285000522	no	mutantl2fc	-0.0511005597879766
ENSMUSG00000029028.168|Lrrc47	-0.0830423258855985	no	wtl2fc	0.0939575604922219
ENSMUSG00000029028.168|Lrrc47	-0.0830423258855985	no	mutantl2fc	0.0109152346066234
ENSMUSG00000043670.131|Diras1	-0.000660683534619524	no	wtl2fc	-0.0425389774328343
ENSMUSG00000043670.131|Diras1	-0.000660683534619524	no	mutantl2fc	-0.0431996609674538
ENSMUSG00000061578.34|Ksr2	-0.0509381259285217	no	wtl2fc	0.0455266222751382
ENSMUSG00000061578.34|Ksr2	-0.0509381259285217	no	mutantl2fc	-0.00541150365338348
ENSMUSG00000004113.501|Cacna1b	-0.124488746017358	no	wtl2fc	0.100917170610196
ENSMUSG00000004113.501|Cacna1b	-0.124488746017358	no	mutantl2fc	-0.0235715754071623
ENSMUSG00000031028.216|Tub	0.0832874859804318	no	wtl2fc	-0.0797872588920855
ENSMUSG00000031028.216|Tub	0.0832874859804318	no	mutantl2fc	0.00350022708834624
ENSMUSG00000004113.14|Cacna1b	0.00716877781612514	no	wtl2fc	-0.050970748682605
ENSMUSG00000004113.14|Cacna1b	0.00716877781612514	no	mutantl2fc	-0.0438019708664798
ENSMUSG00000022095.259|Fam160b2	-3.39689552539029	yes	wtl2fc	3.76752110279476
ENSMUSG00000022095.259|Fam160b2	-3.39689552539029	yes	mutantl2fc	0.370625577404464
ENSMUSG00000031028.494|Tub	-0.00500718064591413	no	wtl2fc	-0.000510109622750331
ENSMUSG00000031028.494|Tub	-0.00500718064591413	no	mutantl2fc	-0.00551729026866446
ENSMUSG00000061578.743|Ksr2	-0.0175399494209242	no	wtl2fc	-0.134675094976894
ENSMUSG00000061578.743|Ksr2	-0.0175399494209242	no	mutantl2fc	-0.152215044397819
ENSMUSG00000061578.754|Ksr2	-0.0611088286801989	no	wtl2fc	-0.0933164033813899
ENSMUSG00000061578.754|Ksr2	-0.0611088286801989	no	mutantl2fc	-0.154425232061589
ENSMUSG00000061578.761|Ksr2	0.0280823269106993	no	wtl2fc	-0.0729143515078108
ENSMUSG00000061578.761|Ksr2	0.0280823269106993	no	mutantl2fc	-0.0448320245971115
ENSMUSG00000029028.87|Lrrc47	-0.0539155947119941	yes	wtl2fc	0.135465859867912
ENSMUSG00000029028.87|Lrrc47	-0.0539155947119941	yes	mutantl2fc	0.0815502651559177
ENSMUSG00000028439.84|Fam219a	-0.0367918051035804	no	wtl2fc	-0.0113283635254275
ENSMUSG00000028439.84|Fam219a	-0.0367918051035804	no	mutantl2fc	-0.0481201686290079
ENSMUSG00000031028.97|Tub	-0.00774137184843096	no	wtl2fc	0.047805062417964
ENSMUSG00000031028.97|Tub	-0.00774137184843096	no	mutantl2fc	0.040063690569533
ENSMUSG00000029028.159|Lrrc47	-0.0205219803554196	no	wtl2fc	0.00858486976625025
ENSMUSG00000029028.159|Lrrc47	-0.0205219803554196	no	mutantl2fc	-0.0119371105891694
ENSMUSG00000061578.642|Ksr2	0.171370820447014	no	wtl2fc	-0.0491871793345999
ENSMUSG00000061578.642|Ksr2	0.171370820447014	no	mutantl2fc	0.122183641112414
ENSMUSG00000031028.162|Tub	0.135906480853796	no	wtl2fc	0.0451471617950637
ENSMUSG00000031028.162|Tub	0.135906480853796	no	mutantl2fc	0.18105364264886
ENSMUSG00000031028.604|Tub	-0.101858277327739	no	wtl2fc	-0.0257363798942518
ENSMUSG00000031028.604|Tub	-0.101858277327739	no	mutantl2fc	-0.127594657221991
ENSMUSG00000004113.421|Cacna1b	0.130874322388284	no	wtl2fc	-0.075675762122461
ENSMUSG00000004113.421|Cacna1b	0.130874322388284	no	mutantl2fc	0.0551985602658231
ENSMUSG00000032194.287|Kank2	-0.0151689729666388	yes	wtl2fc	0.0540774102282578
ENSMUSG00000032194.287|Kank2	-0.0151689729666388	yes	mutantl2fc	0.0389084372616191
ENSMUSG00000029636.366|Wasf3	0.0793012440581597	yes	wtl2fc	-0.0342170946453877
ENSMUSG00000029636.366|Wasf3	0.0793012440581597	yes	mutantl2fc	0.045084149412772
ENSMUSG00000032194.195|Kank2	-0.120456995075175	no	wtl2fc	0.0810044187525706
ENSMUSG00000032194.195|Kank2	-0.120456995075175	no	mutantl2fc	-0.0394525763226044
ENSMUSG00000061578.1404|Ksr2	-0.0190738631090379	yes	wtl2fc	0.0862101699464948
ENSMUSG00000061578.1404|Ksr2	-0.0190738631090379	yes	mutantl2fc	0.0671363068374569
ENSMUSG00000022095.208|Fam160b2	-0.558486601049712	yes	wtl2fc	0.54426359322029
ENSMUSG00000022095.208|Fam160b2	-0.558486601049712	yes	mutantl2fc	-0.0142230078294223
ENSMUSG00000029028.66|Lrrc47	-2.70013454430049	yes	wtl2fc	2.81279209663837
ENSMUSG00000029028.66|Lrrc47	-2.70013454430049	yes	mutantl2fc	0.112657552337881
ENSMUSG00000028439.289|Fam219a	0.0510402056015051	no	wtl2fc	0.00766442597750271
ENSMUSG00000028439.289|Fam219a	0.0510402056015051	no	mutantl2fc	0.0587046315790078
ENSMUSG00000029636.473|Wasf3	-0.0114874464103233	yes	wtl2fc	0.0476881924458544
ENSMUSG00000029636.473|Wasf3	-0.0114874464103233	yes	mutantl2fc	0.0362007460355311
ENSMUSG00000043670.188|Diras1	-0.067503114178839	yes	wtl2fc	0.0245327659522385
ENSMUSG00000043670.188|Diras1	-0.067503114178839	yes	mutantl2fc	-0.0429703482266005
ENSMUSG00000061578.1067|Ksr2	-0.146077089240949	no	wtl2fc	0.180518048122233
ENSMUSG00000061578.1067|Ksr2	-0.146077089240949	no	mutantl2fc	0.0344409588812842
ENSMUSG00000004113.492|Cacna1b	-0.0514283555942101	no	wtl2fc	0.013063616516835
ENSMUSG00000004113.492|Cacna1b	-0.0514283555942101	no	mutantl2fc	-0.0383647390773751
ENSMUSG00000031028.48|Tub	-0.182504430151172	no	wtl2fc	0.114936278783208
ENSMUSG00000031028.48|Tub	-0.182504430151172	no	mutantl2fc	-0.0675681513679633
ENSMUSG00000042529.445|Kcnj12	0.124590166091913	no	wtl2fc	0.00914956265479746
ENSMUSG00000042529.445|Kcnj12	0.124590166091913	no	mutantl2fc	0.133739728746711
ENSMUSG00000031028.153|Tub	0.0553520179901959	no	wtl2fc	-0.0268537944944871
ENSMUSG00000031028.153|Tub	0.0553520179901959	no	mutantl2fc	0.0284982234957088
ENSMUSG00000042529.74|Kcnj12	-0.0767542955502638	no	wtl2fc	-0.0992518066908079
ENSMUSG00000042529.74|Kcnj12	-0.0767542955502638	no	mutantl2fc	-0.176006102241072
ENSMUSG00000034801.230|Sos2	0.206972887616977	no	wtl2fc	-0.233235671138976
ENSMUSG00000034801.230|Sos2	0.206972887616977	no	mutantl2fc	-0.0262627835219991
ENSMUSG00000090935.300|Synj2bp	-0.0285890180491798	no	wtl2fc	0.0230543096424021
ENSMUSG00000090935.300|Synj2bp	-0.0285890180491798	no	mutantl2fc	-0.00553470840677776
ENSMUSG00000028439.65|Fam219a	-0.0722851861326002	no	wtl2fc	0.0311081970616804
ENSMUSG00000028439.65|Fam219a	-0.0722851861326002	no	mutantl2fc	-0.0411769890709198
ENSMUSG00000004113.301|Cacna1b	-0.603959613426282	yes	wtl2fc	0.508110646245086
ENSMUSG00000004113.301|Cacna1b	-0.603959613426282	yes	mutantl2fc	-0.0958489671811962
ENSMUSG00000043670.71|Diras1	0.0069285300196105	no	wtl2fc	0.00214123360255061
ENSMUSG00000043670.71|Diras1	0.0069285300196105	no	mutantl2fc	0.0090697636221611
ENSMUSG00000090935.700|Synj2bp	0.0670890978500789	no	wtl2fc	-0.011294988411075
ENSMUSG00000090935.700|Synj2bp	0.0670890978500789	no	mutantl2fc	0.0557941094390039
ENSMUSG00000028439.87|Fam219a	-0.0469134050674882	no	wtl2fc	-0.103121229509877
ENSMUSG00000028439.87|Fam219a	-0.0469134050674882	no	mutantl2fc	-0.150034634577365
ENSMUSG00000029636.81|Wasf3	-0.0467576750589401	no	wtl2fc	-0.0561381304298101
ENSMUSG00000029636.81|Wasf3	-0.0467576750589401	no	mutantl2fc	-0.10289580548875
ENSMUSG00000028439.121|Fam219a	-0.0180762949021006	no	wtl2fc	0.0506858896054929
ENSMUSG00000028439.121|Fam219a	-0.0180762949021006	no	mutantl2fc	0.0326095947033922
ENSMUSG00000032194.281|Kank2	-0.357764839119389	yes	wtl2fc	0.56217955705687
ENSMUSG00000032194.281|Kank2	-0.357764839119389	yes	mutantl2fc	0.204414717937481
ENSMUSG00000028439.183|Fam219a	-0.0869349914066379	yes	wtl2fc	0.117210929501989
ENSMUSG00000028439.183|Fam219a	-0.0869349914066379	yes	mutantl2fc	0.0302759380953511
ENSMUSG00000042529.317|Kcnj12	0.0540124375029423	no	wtl2fc	-0.048267693642495
ENSMUSG00000042529.317|Kcnj12	0.0540124375029423	no	mutantl2fc	0.00574474386044731
ENSMUSG00000042529.303|Kcnj12	0.0605709235950408	no	wtl2fc	-0.0198811662777468
ENSMUSG00000042529.303|Kcnj12	0.0605709235950408	no	mutantl2fc	0.040689757317294
ENSMUSG00000043670.76|Diras1	-0.0144527086425056	no	wtl2fc	-0.0572811140988495
ENSMUSG00000043670.76|Diras1	-0.0144527086425056	no	mutantl2fc	-0.0717338227413551
ENSMUSG00000031028.228|Tub	0.0622282058642815	no	wtl2fc	0.0311028838981873
ENSMUSG00000031028.228|Tub	0.0622282058642815	no	mutantl2fc	0.0933310897624689
ENSMUSG00000032194.75|Kank2	-0.0238447229290066	no	wtl2fc	-0.0984433540938746
ENSMUSG00000032194.75|Kank2	-0.0238447229290066	no	mutantl2fc	-0.122288077022881
ENSMUSG00000061578.1420|Ksr2	-0.652078188599499	yes	wtl2fc	2.0874717100869
ENSMUSG00000061578.1420|Ksr2	-0.652078188599499	yes	mutantl2fc	1.4353935214874
ENSMUSG00000090935.708|Synj2bp	-0.00143753931615325	no	wtl2fc	0.0310063299798459
ENSMUSG00000090935.708|Synj2bp	-0.00143753931615325	no	mutantl2fc	0.0295687906636927
ENSMUSG00000004113.361|Cacna1b	-0.0186147041495182	no	wtl2fc	-0.0556453495662617
ENSMUSG00000004113.361|Cacna1b	-0.0186147041495182	no	mutantl2fc	-0.0742600537157798
ENSMUSG00000061578.118|Ksr2	0.0618858609600937	yes	wtl2fc	-0.0473594643538185
ENSMUSG00000061578.118|Ksr2	0.0618858609600937	yes	mutantl2fc	0.0145263966062751
ENSMUSG00000061578.345|Ksr2	-0.147040539311323	no	wtl2fc	0.0359654170208329
ENSMUSG00000061578.345|Ksr2	-0.147040539311323	no	mutantl2fc	-0.111075122290491
ENSMUSG00000061578.926|Ksr2	0.04034483711207	no	wtl2fc	-0.101255736745821
ENSMUSG00000061578.926|Ksr2	0.04034483711207	no	mutantl2fc	-0.0609108996337514
ENSMUSG00000029636.40|Wasf3	-0.0485657380335765	no	wtl2fc	0.0063868721475561
ENSMUSG00000029636.40|Wasf3	-0.0485657380335765	no	mutantl2fc	-0.0421788658860204
ENSMUSG00000090935.724|Synj2bp	-0.231218658951484	no	wtl2fc	0.0391163902445127
ENSMUSG00000090935.724|Synj2bp	-0.231218658951484	no	mutantl2fc	-0.192102268706972
ENSMUSG00000031028.215|Tub	0.0861149915724813	no	wtl2fc	-0.0265218684075735
ENSMUSG00000031028.215|Tub	0.0861149915724813	no	mutantl2fc	0.0595931231649078
ENSMUSG00000061578.149|Ksr2	-0.0751615909498965	yes	wtl2fc	0.0587983100251031
ENSMUSG00000061578.149|Ksr2	-0.0751615909498965	yes	mutantl2fc	-0.0163632809247933
ENSMUSG00000029028.15|Lrrc47	-2.60582926113848	yes	wtl2fc	2.74402593720264
ENSMUSG00000029028.15|Lrrc47	-2.60582926113848	yes	mutantl2fc	0.138196676064153
ENSMUSG00000004113.211|Cacna1b	0.0196872645779299	no	wtl2fc	-0.00163092459118837
ENSMUSG00000004113.211|Cacna1b	0.0196872645779299	no	mutantl2fc	0.0180563399867416
ENSMUSG00000058297.506|Spock2	0.0399758540902868	yes	wtl2fc	-0.0298830333063622
ENSMUSG00000058297.506|Spock2	0.0399758540902868	yes	mutantl2fc	0.0100928207839246
ENSMUSG00000090935.6|Synj2bp	-0.0870856909515005	yes	wtl2fc	0.0398015256967847
ENSMUSG00000090935.6|Synj2bp	-0.0870856909515005	yes	mutantl2fc	-0.0472841652547158
ENSMUSG00000032194.84|Kank2	-0.00791600082286346	no	wtl2fc	-0.0418368347796839
ENSMUSG00000032194.84|Kank2	-0.00791600082286346	no	mutantl2fc	-0.0497528356025473
ENSMUSG00000032194.277|Kank2	-1.20282344624434	yes	wtl2fc	1.50149904195527
ENSMUSG00000032194.277|Kank2	-1.20282344624434	yes	mutantl2fc	0.298675595710926
ENSMUSG00000028439.62|Fam219a	0.112845690094736	no	wtl2fc	-0.0483662897972452
ENSMUSG00000028439.62|Fam219a	0.112845690094736	no	mutantl2fc	0.0644794002974912
ENSMUSG00000058297.538|Spock2	-0.212082783210829	yes	wtl2fc	0.189864812377724
ENSMUSG00000058297.538|Spock2	-0.212082783210829	yes	mutantl2fc	-0.0222179708331045
ENSMUSG00000061578.1071|Ksr2	-0.0320576095724795	no	wtl2fc	0.242586865249767
ENSMUSG00000061578.1071|Ksr2	-0.0320576095724795	no	mutantl2fc	0.210529255677288
ENSMUSG00000058297.516|Spock2	-0.149047008330596	yes	wtl2fc	0.089467462923983
ENSMUSG00000058297.516|Spock2	-0.149047008330596	yes	mutantl2fc	-0.0595795454066127
ENSMUSG00000043670.140|Diras1	-0.0738257046898004	no	wtl2fc	0.0531077850558581
ENSMUSG00000043670.140|Diras1	-0.0738257046898004	no	mutantl2fc	-0.0207179196339423
ENSMUSG00000042529.85|Kcnj12	0.1199721439831	no	wtl2fc	0.0095674153807989
ENSMUSG00000042529.85|Kcnj12	0.1199721439831	no	mutantl2fc	0.129539559363899
ENSMUSG00000090935.653|Synj2bp	0.0498272247841952	no	wtl2fc	-0.0430515155611216
ENSMUSG00000090935.653|Synj2bp	0.0498272247841952	no	mutantl2fc	0.00677570922307359
ENSMUSG00000042529.335|Kcnj12	0.0268323939849116	no	wtl2fc	0.0455787411496938
ENSMUSG00000042529.335|Kcnj12	0.0268323939849116	no	mutantl2fc	0.0724111351346054
ENSMUSG00000043670.110|Diras1	-0.176083232854813	no	wtl2fc	-0.0429788619821835
ENSMUSG00000043670.110|Diras1	-0.176083232854813	no	mutantl2fc	-0.219062094836996
ENSMUSG00000031028.612|Tub	0.0637868215671308	no	wtl2fc	0.0064227287615801
ENSMUSG00000031028.612|Tub	0.0637868215671308	no	mutantl2fc	0.0702095503287109
ENSMUSG00000090935.652|Synj2bp	0.0498694637094372	no	wtl2fc	-0.186852566572888
ENSMUSG00000090935.652|Synj2bp	0.0498694637094372	no	mutantl2fc	-0.136983102863451
ENSMUSG00000043670.282|Diras1	-1.21717933477602	yes	wtl2fc	0.801113888336388
ENSMUSG00000043670.282|Diras1	-1.21717933477602	yes	mutantl2fc	-0.41606544643963
ENSMUSG00000090935.645|Synj2bp	0.0614483651072979	no	wtl2fc	-0.0404838201957883
ENSMUSG00000090935.645|Synj2bp	0.0614483651072979	no	mutantl2fc	0.0209645449115096
ENSMUSG00000032194.154|Kank2	-0.0220203711579832	no	wtl2fc	-0.0658947541891946
ENSMUSG00000032194.154|Kank2	-0.0220203711579832	no	mutantl2fc	-0.0879151253471778
ENSMUSG00000058297.279|Spock2	-2.23189662107103	yes	wtl2fc	2.51864111275348
ENSMUSG00000058297.279|Spock2	-2.23189662107103	yes	mutantl2fc	0.286744491682457
ENSMUSG00000061578.660|Ksr2	0.0549605490818491	no	wtl2fc	-0.0160331672951027
ENSMUSG00000061578.660|Ksr2	0.0549605490818491	no	mutantl2fc	0.0389273817867464
ENSMUSG00000058297.30|Spock2	-0.434583415388997	yes	wtl2fc	0.4427247888173
ENSMUSG00000058297.30|Spock2	-0.434583415388997	yes	mutantl2fc	0.00814137342830349
ENSMUSG00000029636.52|Wasf3	0.072363420440123	no	wtl2fc	-0.0857797632796366
ENSMUSG00000029636.52|Wasf3	0.072363420440123	no	mutantl2fc	-0.0134163428395136
ENSMUSG00000043670.204|Diras1	-0.200366293510207	yes	wtl2fc	0.124274204209725
ENSMUSG00000043670.204|Diras1	-0.200366293510207	yes	mutantl2fc	-0.0760920893004823
ENSMUSG00000058297.549|Spock2	-0.0348212748700935	yes	wtl2fc	0.0168297948390902
ENSMUSG00000058297.549|Spock2	-0.0348212748700935	yes	mutantl2fc	-0.0179914800310034
ENSMUSG00000031028.489|Tub	0.0278369011881739	no	wtl2fc	-0.000763845844638752
ENSMUSG00000031028.489|Tub	0.0278369011881739	no	mutantl2fc	0.0270730553435352
ENSMUSG00000042529.366|Kcnj12	0.0381736602983105	no	wtl2fc	0.0688433884781587
ENSMUSG00000042529.366|Kcnj12	0.0381736602983105	no	mutantl2fc	0.107017048776469
ENSMUSG00000061578.1423|Ksr2	-1.2291249426596	yes	wtl2fc	2.58577343984662
ENSMUSG00000061578.1423|Ksr2	-1.2291249426596	yes	mutantl2fc	1.35664849718701
ENSMUSG00000061578.1367|Ksr2	-0.0725067517373883	no	wtl2fc	-0.0124289742986673
ENSMUSG00000061578.1367|Ksr2	-0.0725067517373883	no	mutantl2fc	-0.0849357260360556
ENSMUSG00000004113.295|Cacna1b	-0.217716096578121	yes	wtl2fc	0.177485760017757
ENSMUSG00000004113.295|Cacna1b	-0.217716096578121	yes	mutantl2fc	-0.0402303365603636
ENSMUSG00000031028.132|Tub	-0.199462892085839	no	wtl2fc	0.18585724186662
ENSMUSG00000031028.132|Tub	-0.199462892085839	no	mutantl2fc	-0.0136056502192183
ENSMUSG00000032194.77|Kank2	-0.0428934075045378	no	wtl2fc	-0.0157728347739622
ENSMUSG00000032194.77|Kank2	-0.0428934075045378	no	mutantl2fc	-0.0586662422785
ENSMUSG00000058297.245|Spock2	-0.193099383626813	yes	wtl2fc	0.122256262087425
ENSMUSG00000058297.245|Spock2	-0.193099383626813	yes	mutantl2fc	-0.0708431215393885
ENSMUSG00000004113.293|Cacna1b	-0.391833625185748	yes	wtl2fc	0.392499598023194
ENSMUSG00000004113.293|Cacna1b	-0.391833625185748	yes	mutantl2fc	0.000665972837446462
ENSMUSG00000004113.202|Cacna1b	0.00598804352395065	no	wtl2fc	0.0774162540973201
ENSMUSG00000004113.202|Cacna1b	0.00598804352395065	no	mutantl2fc	0.0834042976212708
ENSMUSG00000043670.156|Diras1	-0.030357547050443	no	wtl2fc	0.0880721862619191
ENSMUSG00000043670.156|Diras1	-0.030357547050443	no	mutantl2fc	0.0577146392114761
ENSMUSG00000004113.358|Cacna1b	-0.0664700373835021	no	wtl2fc	-0.0166776894823332
ENSMUSG00000004113.358|Cacna1b	-0.0664700373835021	no	mutantl2fc	-0.0831477268658353
ENSMUSG00000061578.476|Ksr2	0.113769456060974	no	wtl2fc	-0.12753003924314
ENSMUSG00000061578.476|Ksr2	0.113769456060974	no	mutantl2fc	-0.0137605831821661
ENSMUSG00000032194.276|Kank2	-0.942851855685466	yes	wtl2fc	1.39113607649379
ENSMUSG00000032194.276|Kank2	-0.942851855685466	yes	mutantl2fc	0.448284220808323
ENSMUSG00000029636.488|Wasf3	-0.0477292913172641	yes	wtl2fc	0.038135443020428
ENSMUSG00000029636.488|Wasf3	-0.0477292913172641	yes	mutantl2fc	-0.0095938482968361
ENSMUSG00000031028.613|Tub	-0.0258354174961416	no	wtl2fc	0.00830876364414728
ENSMUSG00000031028.613|Tub	-0.0258354174961416	no	mutantl2fc	-0.0175266538519943
ENSMUSG00000029636.377|Wasf3	0.227193979478571	yes	wtl2fc	-0.2213492056152
ENSMUSG00000029636.377|Wasf3	0.227193979478571	yes	mutantl2fc	0.0058447738633716
ENSMUSG00000090935.115|Synj2bp	-0.0724873354271471	no	wtl2fc	0.120374813898474
ENSMUSG00000090935.115|Synj2bp	-0.0724873354271471	no	mutantl2fc	0.0478874784713267
ENSMUSG00000022095.227|Fam160b2	-2.56779172851882	yes	wtl2fc	2.48971252906062
ENSMUSG00000022095.227|Fam160b2	-2.56779172851882	yes	mutantl2fc	-0.0780791994582014
ENSMUSG00000058297.226|Spock2	0.0984424672900911	yes	wtl2fc	-0.0357020482706463
ENSMUSG00000058297.226|Spock2	0.0984424672900911	yes	mutantl2fc	0.0627404190194447
ENSMUSG00000031028.448|Tub	-0.185143408545148	yes	wtl2fc	0.156238392249646
ENSMUSG00000031028.448|Tub	-0.185143408545148	yes	mutantl2fc	-0.0289050162955023
ENSMUSG00000042529.42|Kcnj12	-0.0890388574160337	no	wtl2fc	0.00299812492581867
ENSMUSG00000042529.42|Kcnj12	-0.0890388574160337	no	mutantl2fc	-0.086040732490215
ENSMUSG00000034801.179|Sos2	-0.115738866392346	no	wtl2fc	-0.0138343861513628
ENSMUSG00000034801.179|Sos2	-0.115738866392346	no	mutantl2fc	-0.129573252543709
ENSMUSG00000061578.614|Ksr2	0.148444546667724	no	wtl2fc	-0.084825321640714
ENSMUSG00000061578.614|Ksr2	0.148444546667724	no	mutantl2fc	0.0636192250270102
ENSMUSG00000029636.470|Wasf3	0.0690240363287256	yes	wtl2fc	0.00257482570540636
ENSMUSG00000029636.470|Wasf3	0.0690240363287256	yes	mutantl2fc	0.0715988620341319
ENSMUSG00000032194.257|Kank2	-0.56936292344403	yes	wtl2fc	2.89667876742085
ENSMUSG00000032194.257|Kank2	-0.56936292344403	yes	mutantl2fc	2.32731584397682
ENSMUSG00000031028.25|Tub	-0.0306664764535494	no	wtl2fc	0.0661706202390764
ENSMUSG00000031028.25|Tub	-0.0306664764535494	no	mutantl2fc	0.035504143785527
ENSMUSG00000031028.315|Tub	0.132364186616003	no	wtl2fc	0.17296621226588
ENSMUSG00000031028.315|Tub	0.132364186616003	no	mutantl2fc	0.305330398881883
ENSMUSG00000034801.158|Sos2	0.100194473966307	no	wtl2fc	-0.0598848510655616
ENSMUSG00000034801.158|Sos2	0.100194473966307	no	mutantl2fc	0.0403096229007449
ENSMUSG00000090935.721|Synj2bp	-0.0941795628933973	no	wtl2fc	0.021057658115951
ENSMUSG00000090935.721|Synj2bp	-0.0941795628933973	no	mutantl2fc	-0.0731219047774463
ENSMUSG00000031028.157|Tub	-0.0218916477846505	no	wtl2fc	-0.0222797225934123
ENSMUSG00000031028.157|Tub	-0.0218916477846505	no	mutantl2fc	-0.0441713703780629
ENSMUSG00000031028.10|Tub	-0.0253196226237735	no	wtl2fc	0.0231549555561184
ENSMUSG00000031028.10|Tub	-0.0253196226237735	no	mutantl2fc	-0.00216466706765507
ENSMUSG00000061578.1094|Ksr2	-0.107201455574538	no	wtl2fc	0.129231156662609
ENSMUSG00000061578.1094|Ksr2	-0.107201455574538	no	mutantl2fc	0.0220297010880714
ENSMUSG00000058297.231|Spock2	-0.0624787603149431	yes	wtl2fc	-0.0117825562959081
ENSMUSG00000058297.231|Spock2	-0.0624787603149431	yes	mutantl2fc	-0.0742613166108512
ENSMUSG00000042529.344|Kcnj12	0.101247882097695	no	wtl2fc	-0.0576861216406841
ENSMUSG00000042529.344|Kcnj12	0.101247882097695	no	mutantl2fc	0.0435617604570109
ENSMUSG00000029636.105|Wasf3	0.154411306943497	no	wtl2fc	0.0649682369563738
ENSMUSG00000029636.105|Wasf3	0.154411306943497	no	mutantl2fc	0.219379543899871
ENSMUSG00000004113.282|Cacna1b	-0.137922424284447	yes	wtl2fc	0.150455427444662
ENSMUSG00000004113.282|Cacna1b	-0.137922424284447	yes	mutantl2fc	0.012533003160215
ENSMUSG00000061578.857|Ksr2	0.0111442231810237	no	wtl2fc	-0.0484602582685116
ENSMUSG00000061578.857|Ksr2	0.0111442231810237	no	mutantl2fc	-0.0373160350874878
ENSMUSG00000029028.53|Lrrc47	-1.84092576815518	yes	wtl2fc	1.90536626523144
ENSMUSG00000029028.53|Lrrc47	-1.84092576815518	yes	mutantl2fc	0.0644404970762577
ENSMUSG00000043670.349|Diras1	-0.0271830245939188	no	wtl2fc	0.0895756177654999
ENSMUSG00000043670.349|Diras1	-0.0271830245939188	no	mutantl2fc	0.062392593171581
ENSMUSG00000022095.31|Fam160b2	0.116329645038966	no	wtl2fc	-0.0836743868199412
ENSMUSG00000022095.31|Fam160b2	0.116329645038966	no	mutantl2fc	0.0326552582190251
ENSMUSG00000028439.85|Fam219a	-0.0177634281257849	no	wtl2fc	-0.0888617349004298
ENSMUSG00000028439.85|Fam219a	-0.0177634281257849	no	mutantl2fc	-0.106625163026215
ENSMUSG00000031028.130|Tub	-0.0187885794893437	no	wtl2fc	0.0863777224099235
ENSMUSG00000031028.130|Tub	-0.0187885794893437	no	mutantl2fc	0.0675891429205798
ENSMUSG00000029636.220|Wasf3	0.0893095082415476	no	wtl2fc	0.0585439704235817
ENSMUSG00000029636.220|Wasf3	0.0893095082415476	no	mutantl2fc	0.147853478665129
ENSMUSG00000058297.244|Spock2	-0.169734076332476	yes	wtl2fc	0.0537197604127977
ENSMUSG00000058297.244|Spock2	-0.169734076332476	yes	mutantl2fc	-0.116014315919678
ENSMUSG00000058297.376|Spock2	-0.0700159527083823	yes	wtl2fc	-0.0454577357354748
ENSMUSG00000058297.376|Spock2	-0.0700159527083823	yes	mutantl2fc	-0.115473688443857
ENSMUSG00000061578.1422|Ksr2	-0.912971593702414	yes	wtl2fc	2.52313566912929
ENSMUSG00000061578.1422|Ksr2	-0.912971593702414	yes	mutantl2fc	1.61016407542688
ENSMUSG00000028439.185|Fam219a	-0.092047369884086	yes	wtl2fc	0.157066671479849
ENSMUSG00000028439.185|Fam219a	-0.092047369884086	yes	mutantl2fc	0.0650193015957629
ENSMUSG00000029636.486|Wasf3	-0.00861517698422383	yes	wtl2fc	0.107054518508864
ENSMUSG00000029636.486|Wasf3	-0.00861517698422383	yes	mutantl2fc	0.0984393415246403
ENSMUSG00000061578.835|Ksr2	-0.133144718369199	no	wtl2fc	0.0718170703664585
ENSMUSG00000061578.835|Ksr2	-0.133144718369199	no	mutantl2fc	-0.0613276480027409
ENSMUSG00000061578.764|Ksr2	0.134555410637767	no	wtl2fc	-0.0530346874486777
ENSMUSG00000061578.764|Ksr2	0.134555410637767	no	mutantl2fc	0.0815207231890891
ENSMUSG00000090935.75|Synj2bp	-0.0722884546018174	no	wtl2fc	-0.0665166078019888
ENSMUSG00000090935.75|Synj2bp	-0.0722884546018174	no	mutantl2fc	-0.138805062403806
ENSMUSG00000031028.502|Tub	-0.0522818708869215	no	wtl2fc	-0.0159267341780214
ENSMUSG00000031028.502|Tub	-0.0522818708869215	no	mutantl2fc	-0.0682086050649429
ENSMUSG00000031028.697|Tub	0.0764738112297512	no	wtl2fc	-0.127541756065043
ENSMUSG00000031028.697|Tub	0.0764738112297512	no	mutantl2fc	-0.0510679448352922
ENSMUSG00000031028.501|Tub	-0.0257754148952408	no	wtl2fc	0.00589007910582809
ENSMUSG00000031028.501|Tub	-0.0257754148952408	no	mutantl2fc	-0.0198853357894127
ENSMUSG00000034801.251|Sos2	-0.0549464846327243	no	wtl2fc	0.0675909699210421
ENSMUSG00000034801.251|Sos2	-0.0549464846327243	no	mutantl2fc	0.0126444852883179
ENSMUSG00000058297.437|Spock2	0.112923595350025	no	wtl2fc	-0.0148971894306966
ENSMUSG00000058297.437|Spock2	0.112923595350025	no	mutantl2fc	0.098026405919328
ENSMUSG00000061578.475|Ksr2	-0.180035317070639	no	wtl2fc	0.120759747877844
ENSMUSG00000061578.475|Ksr2	-0.180035317070639	no	mutantl2fc	-0.0592755691927949
ENSMUSG00000031028.229|Tub	0.176537694355686	no	wtl2fc	-0.111247989310588
ENSMUSG00000031028.229|Tub	0.176537694355686	no	mutantl2fc	0.0652897050450977
ENSMUSG00000061578.108|Ksr2	-0.173419923605354	no	wtl2fc	0.110364123641648
ENSMUSG00000061578.108|Ksr2	-0.173419923605354	no	mutantl2fc	-0.0630557999637062
ENSMUSG00000004113.177|Cacna1b	0.0553989214063288	no	wtl2fc	-0.000102999720158991
ENSMUSG00000004113.177|Cacna1b	0.0553989214063288	no	mutantl2fc	0.0552959216861698
ENSMUSG00000031028.233|Tub	-0.20912599430782	no	wtl2fc	0.110571244041399
ENSMUSG00000031028.233|Tub	-0.20912599430782	no	mutantl2fc	-0.098554750266421
ENSMUSG00000061578.703|Ksr2	-0.0108888230319451	no	wtl2fc	-0.0375688794560185
ENSMUSG00000061578.703|Ksr2	-0.0108888230319451	no	mutantl2fc	-0.0484577024879636
ENSMUSG00000058297.25|Spock2	-0.953171884103907	yes	wtl2fc	0.752202455894971
ENSMUSG00000058297.25|Spock2	-0.953171884103907	yes	mutantl2fc	-0.200969428208936
ENSMUSG00000035202.49|Lars2	0.0637784053146765	yes	wtl2fc	0.00270848817741363
ENSMUSG00000035202.49|Lars2	0.0637784053146765	yes	mutantl2fc	0.0664868934920902
ENSMUSG00000004113.417|Cacna1b	-0.102223752767704	no	wtl2fc	-0.0821253569230724
ENSMUSG00000004113.417|Cacna1b	-0.102223752767704	no	mutantl2fc	-0.184349109690777
ENSMUSG00000058297.496|Spock2	-0.0334639778608274	yes	wtl2fc	0.0147493197902912
ENSMUSG00000058297.496|Spock2	-0.0334639778608274	yes	mutantl2fc	-0.0187146580705362
ENSMUSG00000042529.386|Kcnj12	-0.136101364646467	yes	wtl2fc	0.102322302999703
ENSMUSG00000042529.386|Kcnj12	-0.136101364646467	yes	mutantl2fc	-0.0337790616467638
ENSMUSG00000058297.449|Spock2	0.0566209293463154	no	wtl2fc	-0.0696872851531076
ENSMUSG00000058297.449|Spock2	0.0566209293463154	no	mutantl2fc	-0.0130663558067921
ENSMUSG00000061578.773|Ksr2	-0.0174850916026214	no	wtl2fc	0.00713577110649942
ENSMUSG00000061578.773|Ksr2	-0.0174850916026214	no	mutantl2fc	-0.010349320496122
ENSMUSG00000032194.95|Kank2	0.0243668957705632	no	wtl2fc	-0.0098578676955318
ENSMUSG00000032194.95|Kank2	0.0243668957705632	no	mutantl2fc	0.0145090280750314
ENSMUSG00000031028.460|Tub	0.0183798058491496	no	wtl2fc	0.00925528924455255
ENSMUSG00000031028.460|Tub	0.0183798058491496	no	mutantl2fc	0.0276350950937021
ENSMUSG00000028439.149|Fam219a	-0.705120656116097	yes	wtl2fc	0.646319928698767
ENSMUSG00000028439.149|Fam219a	-0.705120656116097	yes	mutantl2fc	-0.0588007274173302
ENSMUSG00000034801.191|Sos2	-0.28755306767824	no	wtl2fc	0.103849847656411
ENSMUSG00000034801.191|Sos2	-0.28755306767824	no	mutantl2fc	-0.183703220021829
ENSMUSG00000029636.266|Wasf3	0.0248802624750647	no	wtl2fc	-0.127513213972838
ENSMUSG00000029636.266|Wasf3	0.0248802624750647	no	mutantl2fc	-0.102632951497773
ENSMUSG00000090935.44|Synj2bp	0.0279649288116223	no	wtl2fc	-0.0139662551088097
ENSMUSG00000090935.44|Synj2bp	0.0279649288116223	no	mutantl2fc	0.0139986737028125
ENSMUSG00000042529.382|Kcnj12	-0.0939893410744534	yes	wtl2fc	0.0240080848143105
ENSMUSG00000042529.382|Kcnj12	-0.0939893410744534	yes	mutantl2fc	-0.0699812562601429
ENSMUSG00000031028.87|Tub	-0.0315311587688816	no	wtl2fc	0.0298331785639173
ENSMUSG00000031028.87|Tub	-0.0315311587688816	no	mutantl2fc	-0.00169798020496428
ENSMUSG00000061578.1185|Ksr2	-0.0998748176527124	no	wtl2fc	-0.0248331693198108
ENSMUSG00000061578.1185|Ksr2	-0.0998748176527124	no	mutantl2fc	-0.124707986972523
ENSMUSG00000028439.22|Fam219a	0.191122627032973	no	wtl2fc	-0.127944541719677
ENSMUSG00000028439.22|Fam219a	0.191122627032973	no	mutantl2fc	0.0631780853132959
ENSMUSG00000058297.507|Spock2	-0.0465333748362643	yes	wtl2fc	-0.0159707907639902
ENSMUSG00000058297.507|Spock2	-0.0465333748362643	yes	mutantl2fc	-0.0625041656002545
ENSMUSG00000034801.220|Sos2	0.0407214823933087	no	wtl2fc	-0.106994172551564
ENSMUSG00000034801.220|Sos2	0.0407214823933087	no	mutantl2fc	-0.0662726901582555
ENSMUSG00000004113.122|Cacna1b	-0.0722241206401529	no	wtl2fc	0.113845263878463
ENSMUSG00000004113.122|Cacna1b	-0.0722241206401529	no	mutantl2fc	0.04162114323831
ENSMUSG00000090935.589|Synj2bp	-0.0032672049646582	no	wtl2fc	-0.056562575306656
ENSMUSG00000090935.589|Synj2bp	-0.0032672049646582	no	mutantl2fc	-0.0598297802713142
ENSMUSG00000090935.638|Synj2bp	-0.371262967887737	no	wtl2fc	0.173597033281472
ENSMUSG00000090935.638|Synj2bp	-0.371262967887737	no	mutantl2fc	-0.197665934606265
ENSMUSG00000029636.7|Wasf3	-0.0390195125593595	no	wtl2fc	0.0358859663878181
ENSMUSG00000029636.7|Wasf3	-0.0390195125593595	no	mutantl2fc	-0.00313354617154146
ENSMUSG00000061578.1266|Ksr2	0.102645421550772	no	wtl2fc	-0.140211130505167
ENSMUSG00000061578.1266|Ksr2	0.102645421550772	no	mutantl2fc	-0.0375657089543952
ENSMUSG00000042529.242|Kcnj12	0.131687023939299	no	wtl2fc	-0.048817555033704
ENSMUSG00000042529.242|Kcnj12	0.131687023939299	no	mutantl2fc	0.0828694689055949
ENSMUSG00000029636.11|Wasf3	-0.175738771571519	no	wtl2fc	0.110285221703513
ENSMUSG00000029636.11|Wasf3	-0.175738771571519	no	mutantl2fc	-0.0654535498680053
ENSMUSG00000043670.303|Diras1	-0.0803573942738691	no	wtl2fc	0.0918977098456064
ENSMUSG00000043670.303|Diras1	-0.0803573942738691	no	mutantl2fc	0.0115403155717372
ENSMUSG00000042529.458|Kcnj12	-0.0542189858136843	no	wtl2fc	-0.00200124442633352
ENSMUSG00000042529.458|Kcnj12	-0.0542189858136843	no	mutantl2fc	-0.0562202302400178
ENSMUSG00000031028.396|Tub	0.0742799165416556	no	wtl2fc	-0.090834003730039
ENSMUSG00000031028.396|Tub	0.0742799165416556	no	mutantl2fc	-0.0165540871883835
ENSMUSG00000043670.55|Diras1	0.0310220162463282	no	wtl2fc	-0.017985810771958
ENSMUSG00000043670.55|Diras1	0.0310220162463282	no	mutantl2fc	0.0130362054743702
ENSMUSG00000029636.85|Wasf3	-0.0755365960435276	no	wtl2fc	0.0366420241025799
ENSMUSG00000029636.85|Wasf3	-0.0755365960435276	no	mutantl2fc	-0.0388945719409476
ENSMUSG00000032194.283|Kank2	-0.0638112731329368	yes	wtl2fc	0.115764084899799
ENSMUSG00000032194.283|Kank2	-0.0638112731329368	yes	mutantl2fc	0.0519528117668617
ENSMUSG00000061578.1431|Ksr2	-1.12924733993189	yes	wtl2fc	3.79361568561097
ENSMUSG00000061578.1431|Ksr2	-1.12924733993189	yes	mutantl2fc	2.66436834567908
ENSMUSG00000031028.45|Tub	-0.130874413690555	no	wtl2fc	0.0645404015681731
ENSMUSG00000031028.45|Tub	-0.130874413690555	no	mutantl2fc	-0.0663340121223823
ENSMUSG00000029636.216|Wasf3	-0.0144411143971474	no	wtl2fc	0.0187683043238298
ENSMUSG00000029636.216|Wasf3	-0.0144411143971474	no	mutantl2fc	0.00432718992668239
ENSMUSG00000031028.66|Tub	0.112579452030228	no	wtl2fc	0.0272115002324125
ENSMUSG00000031028.66|Tub	0.112579452030228	no	mutantl2fc	0.139790952262641
ENSMUSG00000004113.275|Cacna1b	-0.13014383562107	no	wtl2fc	0.144573084797899
ENSMUSG00000004113.275|Cacna1b	-0.13014383562107	no	mutantl2fc	0.0144292491768285
ENSMUSG00000028439.286|Fam219a	0.0237196013483007	no	wtl2fc	-0.109468471595306
ENSMUSG00000028439.286|Fam219a	0.0237196013483007	no	mutantl2fc	-0.0857488702470053
ENSMUSG00000043670.72|Diras1	-0.0595288067506247	no	wtl2fc	0.0537800181648528
ENSMUSG00000043670.72|Diras1	-0.0595288067506247	no	mutantl2fc	-0.00574878858577193
ENSMUSG00000043670.147|Diras1	-0.116559063301019	no	wtl2fc	0.0947662264776196
ENSMUSG00000043670.147|Diras1	-0.116559063301019	no	mutantl2fc	-0.0217928368233998
ENSMUSG00000029636.102|Wasf3	0.051796623904664	no	wtl2fc	0.0170096600729488
ENSMUSG00000029636.102|Wasf3	0.051796623904664	no	mutantl2fc	0.0688062839776128
ENSMUSG00000029028.166|Lrrc47	-0.157057159938254	no	wtl2fc	0.0229761671931192
ENSMUSG00000029028.166|Lrrc47	-0.157057159938254	no	mutantl2fc	-0.134080992745135
ENSMUSG00000061578.1472|Ksr2	-0.0992552589381837	yes	wtl2fc	3.05562779009384
ENSMUSG00000061578.1472|Ksr2	-0.0992552589381837	yes	mutantl2fc	2.95637253115565
ENSMUSG00000042529.373|Kcnj12	-0.0239194266926579	no	wtl2fc	-0.0219677728883623
ENSMUSG00000042529.373|Kcnj12	-0.0239194266926579	no	mutantl2fc	-0.0458871995810202
ENSMUSG00000031028.218|Tub	-0.033052945673455	no	wtl2fc	0.087779309526106
ENSMUSG00000031028.218|Tub	-0.033052945673455	no	mutantl2fc	0.054726363852651
ENSMUSG00000004113.120|Cacna1b	-0.0176306338014275	no	wtl2fc	0.0300710296144617
ENSMUSG00000004113.120|Cacna1b	-0.0176306338014275	no	mutantl2fc	0.0124403958130342
ENSMUSG00000022095.188|Fam160b2	-0.149300682585515	no	wtl2fc	0.152330231383232
ENSMUSG00000022095.188|Fam160b2	-0.149300682585515	no	mutantl2fc	0.00302954879771687
ENSMUSG00000090935.314|Synj2bp	0.0613907632902544	no	wtl2fc	-0.0599171374541556
ENSMUSG00000090935.314|Synj2bp	0.0613907632902544	no	mutantl2fc	0.00147362583609882
ENSMUSG00000042529.390|Kcnj12	-0.457074899733382	yes	wtl2fc	0.431710730011127
ENSMUSG00000042529.390|Kcnj12	-0.457074899733382	yes	mutantl2fc	-0.0253641697222548
ENSMUSG00000028439.275|Fam219a	0.026736955582279	no	wtl2fc	0.0736917441207731
ENSMUSG00000028439.275|Fam219a	0.026736955582279	no	mutantl2fc	0.100428699703052
ENSMUSG00000029636.504|Wasf3	-0.0655300262251348	yes	wtl2fc	0.0679608423533475
ENSMUSG00000029636.504|Wasf3	-0.0655300262251348	yes	mutantl2fc	0.00243081612821276
ENSMUSG00000061578.480|Ksr2	0.130193015280025	no	wtl2fc	-0.113676427449585
ENSMUSG00000061578.480|Ksr2	0.130193015280025	no	mutantl2fc	0.01651658783044
ENSMUSG00000029636.469|Wasf3	0.0043016253358343	yes	wtl2fc	0.0497362039511921
ENSMUSG00000029636.469|Wasf3	0.0043016253358343	yes	mutantl2fc	0.0540378292870264
ENSMUSG00000035279.46|Ssc5d	0.139811193105362	no	wtl2fc	0.0176591632747785
ENSMUSG00000035279.46|Ssc5d	0.139811193105362	no	mutantl2fc	0.15747035638014
ENSMUSG00000061578.634|Ksr2	-0.146431617143208	no	wtl2fc	0.0435526992027732
ENSMUSG00000061578.634|Ksr2	-0.146431617143208	no	mutantl2fc	-0.102878917940435
ENSMUSG00000028439.29|Fam219a	-0.107579300206465	no	wtl2fc	0.0443293677490117
ENSMUSG00000028439.29|Fam219a	-0.107579300206465	no	mutantl2fc	-0.0632499324574533
ENSMUSG00000028439.141|Fam219a	-0.105400227365174	yes	wtl2fc	0.157172308812321
ENSMUSG00000028439.141|Fam219a	-0.105400227365174	yes	mutantl2fc	0.051772081447147
ENSMUSG00000090935.511|Synj2bp	-0.0260384591269633	no	wtl2fc	-0.0156977709707676
ENSMUSG00000090935.511|Synj2bp	-0.0260384591269633	no	mutantl2fc	-0.0417362300977309
ENSMUSG00000031028.241|Tub	0.0143748896378534	no	wtl2fc	-0.0356651533448561
ENSMUSG00000031028.241|Tub	0.0143748896378534	no	mutantl2fc	-0.0212902637070027
ENSMUSG00000043670.211|Diras1	-0.240422831845108	yes	wtl2fc	0.145771420795955
ENSMUSG00000043670.211|Diras1	-0.240422831845108	yes	mutantl2fc	-0.0946514110491533
ENSMUSG00000031028.589|Tub	-0.0404436794135032	no	wtl2fc	-0.0198559542305038
ENSMUSG00000031028.589|Tub	-0.0404436794135032	no	mutantl2fc	-0.060299633644007
ENSMUSG00000061578.1075|Ksr2	-0.026257566141604	no	wtl2fc	0.171299618020688
ENSMUSG00000061578.1075|Ksr2	-0.026257566141604	no	mutantl2fc	0.145042051879084
ENSMUSG00000031028.411|Tub	-0.0102996353544646	yes	wtl2fc	0.0460295349065026
ENSMUSG00000031028.411|Tub	-0.0102996353544646	yes	mutantl2fc	0.0357298995520379
ENSMUSG00000061578.641|Ksr2	0.0520225584355433	no	wtl2fc	0.00204212866579423
ENSMUSG00000061578.641|Ksr2	0.0520225584355433	no	mutantl2fc	0.0540646871013375
ENSMUSG00000031028.418|Tub	-0.0911303467819531	yes	wtl2fc	0.148516480822817
ENSMUSG00000031028.418|Tub	-0.0911303467819531	yes	mutantl2fc	0.0573861340408642
ENSMUSG00000061578.23|Ksr2	-0.0757253257103537	no	wtl2fc	0.00246264222557835
ENSMUSG00000061578.23|Ksr2	-0.0757253257103537	no	mutantl2fc	-0.0732626834847754
ENSMUSG00000031028.6|Tub	0.101432001346255	no	wtl2fc	-0.0232629556379984
ENSMUSG00000031028.6|Tub	0.101432001346255	no	mutantl2fc	0.0781690457082571
ENSMUSG00000031028.609|Tub	0.133927492778524	no	wtl2fc	-0.116284610755181
ENSMUSG00000031028.609|Tub	0.133927492778524	no	mutantl2fc	0.0176428820233433
ENSMUSG00000029636.468|Wasf3	0.0118354737048548	yes	wtl2fc	0.0483312237216577
ENSMUSG00000029636.468|Wasf3	0.0118354737048548	yes	mutantl2fc	0.0601666974265126
ENSMUSG00000034801.243|Sos2	0.0471330707229897	no	wtl2fc	-0.0966982504462198
ENSMUSG00000034801.243|Sos2	0.0471330707229897	no	mutantl2fc	-0.04956517972323
ENSMUSG00000061578.1267|Ksr2	0.0735912834040569	no	wtl2fc	-0.145860475090036
ENSMUSG00000061578.1267|Ksr2	0.0735912834040569	no	mutantl2fc	-0.0722691916859787
ENSMUSG00000032194.268|Kank2	-1.00903396859249	yes	wtl2fc	2.84513972494566
ENSMUSG00000032194.268|Kank2	-1.00903396859249	yes	mutantl2fc	1.83610575635316
ENSMUSG00000090935.754|Synj2bp	0.139778789959609	no	wtl2fc	-0.0843482939053225
ENSMUSG00000090935.754|Synj2bp	0.139778789959609	no	mutantl2fc	0.055430496054286
ENSMUSG00000028439.122|Fam219a	0.113042602066711	no	wtl2fc	-0.0676069198487988
ENSMUSG00000028439.122|Fam219a	0.113042602066711	no	mutantl2fc	0.0454356822179122
ENSMUSG00000004113.410|Cacna1b	-0.172358725202708	no	wtl2fc	0.126477768933227
ENSMUSG00000004113.410|Cacna1b	-0.172358725202708	no	mutantl2fc	-0.0458809562694809
ENSMUSG00000022095.170|Fam160b2	0.068059637982511	no	wtl2fc	0.0100021113235712
ENSMUSG00000022095.170|Fam160b2	0.068059637982511	no	mutantl2fc	0.0780617493060822
ENSMUSG00000042529.130|Kcnj12	0.0277084877638296	no	wtl2fc	-0.0540596287665645
ENSMUSG00000042529.130|Kcnj12	0.0277084877638296	no	mutantl2fc	-0.0263511410027349
ENSMUSG00000028439.212|Fam219a	-0.143193982058729	yes	wtl2fc	-0.0177914190634206
ENSMUSG00000028439.212|Fam219a	-0.143193982058729	yes	mutantl2fc	-0.16098540112215
ENSMUSG00000058297.21|Spock2	-1.35586031530464	yes	wtl2fc	1.28097281739578
ENSMUSG00000058297.21|Spock2	-1.35586031530464	yes	mutantl2fc	-0.0748874979088633
ENSMUSG00000004113.393|Cacna1b	0.076259630720573	no	wtl2fc	-0.0908073001256771
ENSMUSG00000004113.393|Cacna1b	0.076259630720573	no	mutantl2fc	-0.0145476694051041
ENSMUSG00000043670.284|Diras1	-0.890316268792904	yes	wtl2fc	0.642254478082747
ENSMUSG00000043670.284|Diras1	-0.890316268792904	yes	mutantl2fc	-0.248061790710157
ENSMUSG00000090935.40|Synj2bp	0.126221135983596	no	wtl2fc	-0.0954825535945758
ENSMUSG00000090935.40|Synj2bp	0.126221135983596	no	mutantl2fc	0.0307385823890198
ENSMUSG00000061578.687|Ksr2	0.0490167784974475	no	wtl2fc	-0.0161092440573765
ENSMUSG00000061578.687|Ksr2	0.0490167784974475	no	mutantl2fc	0.032907534440071
ENSMUSG00000029636.269|Wasf3	-0.0658013386725346	no	wtl2fc	-0.000143826562671205
ENSMUSG00000029636.269|Wasf3	-0.0658013386725346	no	mutantl2fc	-0.0659451652352058
ENSMUSG00000029028.249|Lrrc47	0.0979354713836149	no	wtl2fc	-0.190464527129917
ENSMUSG00000029028.249|Lrrc47	0.0979354713836149	no	mutantl2fc	-0.092529055746302
ENSMUSG00000061578.469|Ksr2	0.0157670823479073	no	wtl2fc	-0.0391796426327545
ENSMUSG00000061578.469|Ksr2	0.0157670823479073	no	mutantl2fc	-0.0234125602848472
ENSMUSG00000061578.691|Ksr2	-0.0996688145166721	no	wtl2fc	0.021768172058841
ENSMUSG00000061578.691|Ksr2	-0.0996688145166721	no	mutantl2fc	-0.0779006424578311
ENSMUSG00000031028.109|Tub	0.0602119272096034	no	wtl2fc	0.00785447567390772
ENSMUSG00000031028.109|Tub	0.0602119272096034	no	mutantl2fc	0.0680664028835111
ENSMUSG00000032194.55|Kank2	0.117996367355674	no	wtl2fc	-0.038656228684426
ENSMUSG00000032194.55|Kank2	0.117996367355674	no	mutantl2fc	0.079340138671248
ENSMUSG00000042529.320|Kcnj12	0.0913454052709282	no	wtl2fc	-0.139187234047425
ENSMUSG00000042529.320|Kcnj12	0.0913454052709282	no	mutantl2fc	-0.0478418287764969
ENSMUSG00000031028.27|Tub	0.00707231329802907	no	wtl2fc	-0.128996690737732
ENSMUSG00000031028.27|Tub	0.00707231329802907	no	mutantl2fc	-0.121924377439703
ENSMUSG00000029636.19|Wasf3	-0.133442967399442	no	wtl2fc	0.0910839965408734
ENSMUSG00000029636.19|Wasf3	-0.133442967399442	no	mutantl2fc	-0.0423589708585685
ENSMUSG00000029636.257|Wasf3	0.0516141802376354	no	wtl2fc	-0.0191185785267795
ENSMUSG00000029636.257|Wasf3	0.0516141802376354	no	mutantl2fc	0.0324956017108558
ENSMUSG00000032194.23|Kank2	-0.120044125342504	no	wtl2fc	-0.0309347703335438
ENSMUSG00000032194.23|Kank2	-0.120044125342504	no	mutantl2fc	-0.150978895676048
ENSMUSG00000029636.490|Wasf3	-0.0481279581424132	yes	wtl2fc	0.0141786062026513
ENSMUSG00000029636.490|Wasf3	-0.0481279581424132	yes	mutantl2fc	-0.0339493519397619
ENSMUSG00000090935.664|Synj2bp	-0.0607638093145853	no	wtl2fc	0.000354476557897046
ENSMUSG00000090935.664|Synj2bp	-0.0607638093145853	no	mutantl2fc	-0.0604093327566882
ENSMUSG00000042529.411|Kcnj12	-1.16811003596218	yes	wtl2fc	0.985685309027896
ENSMUSG00000042529.411|Kcnj12	-1.16811003596218	yes	mutantl2fc	-0.182424726934281
ENSMUSG00000022095.183|Fam160b2	-0.096173861682308	no	wtl2fc	0.0977763513473184
ENSMUSG00000022095.183|Fam160b2	-0.096173861682308	no	mutantl2fc	0.00160248966501043
ENSMUSG00000058297.32|Spock2	-0.559009409532292	yes	wtl2fc	0.559972818412946
ENSMUSG00000058297.32|Spock2	-0.559009409532292	yes	mutantl2fc	0.000963408880654387
ENSMUSG00000061578.828|Ksr2	0.142066730173779	no	wtl2fc	0.0696943080663182
ENSMUSG00000061578.828|Ksr2	0.142066730173779	no	mutantl2fc	0.211761038240097
ENSMUSG00000058297.397|Spock2	0.139052560424894	yes	wtl2fc	-0.0882266817061957
ENSMUSG00000058297.397|Spock2	0.139052560424894	yes	mutantl2fc	0.0508258787186982
ENSMUSG00000031028.676|Tub	0.00219353634802855	no	wtl2fc	-0.16407136935728
ENSMUSG00000031028.676|Tub	0.00219353634802855	no	mutantl2fc	-0.161877833009252
ENSMUSG00000061578.740|Ksr2	-0.128568465987452	no	wtl2fc	0.0455557317041416
ENSMUSG00000061578.740|Ksr2	-0.128568465987452	no	mutantl2fc	-0.0830127342833108
ENSMUSG00000061578.324|Ksr2	-0.030725429028489	no	wtl2fc	-0.0731210885076355
ENSMUSG00000061578.324|Ksr2	-0.030725429028489	no	mutantl2fc	-0.103846517536125
ENSMUSG00000028439.99|Fam219a	-0.00543222314995444	no	wtl2fc	0.0791585451269162
ENSMUSG00000028439.99|Fam219a	-0.00543222314995444	no	mutantl2fc	0.0737263219769618
ENSMUSG00000090935.575|Synj2bp	0.085654192452709	no	wtl2fc	-0.0705729820667661
ENSMUSG00000090935.575|Synj2bp	0.085654192452709	no	mutantl2fc	0.0150812103859429
ENSMUSG00000032194.45|Kank2	-0.124042059718715	no	wtl2fc	0.0462438248137024
ENSMUSG00000032194.45|Kank2	-0.124042059718715	no	mutantl2fc	-0.0777982349050121
ENSMUSG00000031028.498|Tub	0.110341742194058	no	wtl2fc	-0.0733460109165076
ENSMUSG00000031028.498|Tub	0.110341742194058	no	mutantl2fc	0.0369957312775505
ENSMUSG00000058297.16|Spock2	-0.663922327459214	yes	wtl2fc	0.775432739129606
ENSMUSG00000058297.16|Spock2	-0.663922327459214	yes	mutantl2fc	0.111510411670392
ENSMUSG00000043670.62|Diras1	-0.0291721386011019	no	wtl2fc	-0.0191905483946703
ENSMUSG00000043670.62|Diras1	-0.0291721386011019	no	mutantl2fc	-0.0483626869957721
ENSMUSG00000034801.139|Sos2	-0.0511581355797896	no	wtl2fc	0.00799492588069652
ENSMUSG00000034801.139|Sos2	-0.0511581355797896	no	mutantl2fc	-0.0431632096990931
ENSMUSG00000058297.286|Spock2	-0.149579838579221	yes	wtl2fc	0.297511185125153
ENSMUSG00000058297.286|Spock2	-0.149579838579221	yes	mutantl2fc	0.147931346545932
ENSMUSG00000031028.581|Tub	-0.132269243787423	no	wtl2fc	0.0192748428598928
ENSMUSG00000031028.581|Tub	-0.132269243787423	no	mutantl2fc	-0.11299440092753
ENSMUSG00000031028.678|Tub	0.177264069318197	no	wtl2fc	-0.175145785786315
ENSMUSG00000031028.678|Tub	0.177264069318197	no	mutantl2fc	0.00211828353188222
ENSMUSG00000058297.395|Spock2	0.0655455730711307	yes	wtl2fc	-0.0838611779150844
ENSMUSG00000058297.395|Spock2	0.0655455730711307	yes	mutantl2fc	-0.0183156048439538
ENSMUSG00000029636.28|Wasf3	0.113734990837942	no	wtl2fc	-0.0917445960874835
ENSMUSG00000029636.28|Wasf3	0.113734990837942	no	mutantl2fc	0.0219903947504588
ENSMUSG00000032194.278|Kank2	-0.727011049963284	yes	wtl2fc	0.962875367556139
ENSMUSG00000032194.278|Kank2	-0.727011049963284	yes	mutantl2fc	0.235864317592854
ENSMUSG00000061578.848|Ksr2	-0.0195522696002826	no	wtl2fc	0.0358967188266067
ENSMUSG00000061578.848|Ksr2	-0.0195522696002826	no	mutantl2fc	0.0163444492263241
ENSMUSG00000029636.509|Wasf3	0.0778101075294797	yes	wtl2fc	-0.0470666993229081
ENSMUSG00000029636.509|Wasf3	0.0778101075294797	yes	mutantl2fc	0.0307434082065716
ENSMUSG00000058297.387|Spock2	0.0839263979266725	yes	wtl2fc	-0.0222301748001251
ENSMUSG00000058297.387|Spock2	0.0839263979266725	yes	mutantl2fc	0.0616962231265474
ENSMUSG00000029636.213|Wasf3	0.0445367370088385	no	wtl2fc	-0.078668332741648
ENSMUSG00000029636.213|Wasf3	0.0445367370088385	no	mutantl2fc	-0.0341315957328095
ENSMUSG00000058297.480|Spock2	-0.0415506195978313	yes	wtl2fc	-0.00488790606746512
ENSMUSG00000058297.480|Spock2	-0.0415506195978313	yes	mutantl2fc	-0.0464385256652964
ENSMUSG00000061578.1249|Ksr2	-0.0052321391859066	no	wtl2fc	0.0590332183388304
ENSMUSG00000061578.1249|Ksr2	-0.0052321391859066	no	mutantl2fc	0.0538010791529238
ENSMUSG00000090935.697|Synj2bp	0.0217268571987526	no	wtl2fc	0.0492274166513338
ENSMUSG00000090935.697|Synj2bp	0.0217268571987526	no	mutantl2fc	0.0709542738500864
ENSMUSG00000029028.55|Lrrc47	-2.69674310903317	yes	wtl2fc	2.53997058825121
ENSMUSG00000029028.55|Lrrc47	-2.69674310903317	yes	mutantl2fc	-0.156772520781958
ENSMUSG00000035202.34|Lars2	-0.0504231348455147	yes	wtl2fc	-0.0214931934647273
ENSMUSG00000035202.34|Lars2	-0.0504231348455147	yes	mutantl2fc	-0.071916328310242
ENSMUSG00000004113.109|Cacna1b	0.182400155812144	no	wtl2fc	-0.0556840270200157
ENSMUSG00000004113.109|Cacna1b	0.182400155812144	no	mutantl2fc	0.126716128792128
ENSMUSG00000029636.236|Wasf3	-0.0639238954895721	no	wtl2fc	0.0363616654274782
ENSMUSG00000029636.236|Wasf3	-0.0639238954895721	no	mutantl2fc	-0.0275622300620938
ENSMUSG00000061578.830|Ksr2	0.171106678340852	no	wtl2fc	0.0315689884483093
ENSMUSG00000061578.830|Ksr2	0.171106678340852	no	mutantl2fc	0.202675666789162
ENSMUSG00000061578.765|Ksr2	0.000926367980820658	no	wtl2fc	-0.0433097842502828
ENSMUSG00000061578.765|Ksr2	0.000926367980820658	no	mutantl2fc	-0.0423834162694621
ENSMUSG00000032194.177|Kank2	-0.0278409229738525	no	wtl2fc	0.0654309666984417
ENSMUSG00000032194.177|Kank2	-0.0278409229738525	no	mutantl2fc	0.0375900437245892
ENSMUSG00000032194.87|Kank2	-0.00458160348280799	no	wtl2fc	-0.0506028353533119
ENSMUSG00000032194.87|Kank2	-0.00458160348280799	no	mutantl2fc	-0.0551844388361199
ENSMUSG00000004113.18|Cacna1b	-0.00405871051465811	no	wtl2fc	0.0210111140984861
ENSMUSG00000004113.18|Cacna1b	-0.00405871051465811	no	mutantl2fc	0.016952403583828
ENSMUSG00000061578.135|Ksr2	-0.0621401555891959	yes	wtl2fc	0.110377757173837
ENSMUSG00000061578.135|Ksr2	-0.0621401555891959	yes	mutantl2fc	0.048237601584641
ENSMUSG00000043670.123|Diras1	0.133009932106784	no	wtl2fc	0.0194439928419556
ENSMUSG00000043670.123|Diras1	0.133009932106784	no	mutantl2fc	0.152453924948739
ENSMUSG00000022095.197|Fam160b2	-0.486394037141593	no	wtl2fc	0.368673497698702
ENSMUSG00000022095.197|Fam160b2	-0.486394037141593	no	mutantl2fc	-0.117720539442891
ENSMUSG00000090935.110|Synj2bp	0.0339197800093612	no	wtl2fc	-0.0764855279301936
ENSMUSG00000090935.110|Synj2bp	0.0339197800093612	no	mutantl2fc	-0.0425657479208325
ENSMUSG00000058297.391|Spock2	-0.03936187884039	yes	wtl2fc	-0.0542391747423238
ENSMUSG00000058297.391|Spock2	-0.03936187884039	yes	mutantl2fc	-0.0936010535827138
ENSMUSG00000031028.53|Tub	-0.0181873319015315	no	wtl2fc	0.0960863577388679
ENSMUSG00000031028.53|Tub	-0.0181873319015315	no	mutantl2fc	0.0778990258373363
ENSMUSG00000043670.317|Diras1	-0.0653975723636957	no	wtl2fc	0.0513657336407842
ENSMUSG00000043670.317|Diras1	-0.0653975723636957	no	mutantl2fc	-0.0140318387229115
ENSMUSG00000061578.343|Ksr2	0.0747582125505838	no	wtl2fc	0.0223062053880423
ENSMUSG00000061578.343|Ksr2	0.0747582125505838	no	mutantl2fc	0.0970644179386261
ENSMUSG00000029636.42|Wasf3	-0.088155691603571	no	wtl2fc	-0.0375081019976211
ENSMUSG00000029636.42|Wasf3	-0.088155691603571	no	mutantl2fc	-0.125663793601192
ENSMUSG00000004113.179|Cacna1b	0.0411444245153107	no	wtl2fc	-0.0295395254276593
ENSMUSG00000004113.179|Cacna1b	0.0411444245153107	no	mutantl2fc	0.0116048990876514
ENSMUSG00000028439.63|Fam219a	-0.121152283262762	no	wtl2fc	0.0453675379662688
ENSMUSG00000028439.63|Fam219a	-0.121152283262762	no	mutantl2fc	-0.0757847452964932
ENSMUSG00000031028.65|Tub	0.0563285285841459	no	wtl2fc	0.0880019805001121
ENSMUSG00000031028.65|Tub	0.0563285285841459	no	mutantl2fc	0.144330509084258
ENSMUSG00000090935.633|Synj2bp	0.0954683867681039	no	wtl2fc	-0.0590727084592478
ENSMUSG00000090935.633|Synj2bp	0.0954683867681039	no	mutantl2fc	0.0363956783088561
ENSMUSG00000043670.64|Diras1	-0.0430867675368018	no	wtl2fc	-0.120281397879645
ENSMUSG00000043670.64|Diras1	-0.0430867675368018	no	mutantl2fc	-0.163368165416447
ENSMUSG00000031028.301|Tub	-0.0309396067779803	no	wtl2fc	0.00275193402304104
ENSMUSG00000031028.301|Tub	-0.0309396067779803	no	mutantl2fc	-0.0281876727549393
ENSMUSG00000029028.41|Lrrc47	-1.50581595369167	yes	wtl2fc	1.43348880528644
ENSMUSG00000029028.41|Lrrc47	-1.50581595369167	yes	mutantl2fc	-0.0723271484052275
ENSMUSG00000061578.158|Ksr2	0.229403918882314	no	wtl2fc	-0.181066295522543
ENSMUSG00000061578.158|Ksr2	0.229403918882314	no	mutantl2fc	0.0483376233597703
ENSMUSG00000042529.159|Kcnj12	-0.0877981882044293	no	wtl2fc	-0.00676397479344708
ENSMUSG00000042529.159|Kcnj12	-0.0877981882044293	no	mutantl2fc	-0.0945621629978763
ENSMUSG00000032194.93|Kank2	0.0358964811124857	no	wtl2fc	0.0449152558008724
ENSMUSG00000032194.93|Kank2	0.0358964811124857	no	mutantl2fc	0.080811736913358
ENSMUSG00000058297.514|Spock2	-0.116584428322157	yes	wtl2fc	0.0134602320052067
ENSMUSG00000058297.514|Spock2	-0.116584428322157	yes	mutantl2fc	-0.10312419631695
ENSMUSG00000061578.636|Ksr2	-0.071700193285686	no	wtl2fc	0.0570327393938379
ENSMUSG00000061578.636|Ksr2	-0.071700193285686	no	mutantl2fc	-0.0146674538918481
ENSMUSG00000031028.416|Tub	-0.014368688906789	yes	wtl2fc	0.063596236336244
ENSMUSG00000031028.416|Tub	-0.014368688906789	yes	mutantl2fc	0.049227547429455
ENSMUSG00000058297.502|Spock2	0.0254307279455148	yes	wtl2fc	0.00311639118680186
ENSMUSG00000058297.502|Spock2	0.0254307279455148	yes	mutantl2fc	0.0285471191323167
ENSMUSG00000031028.666|Tub	0.171897134675817	no	wtl2fc	-0.226209127074919
ENSMUSG00000031028.666|Tub	0.171897134675817	no	mutantl2fc	-0.0543119923991012
ENSMUSG00000004113.288|Cacna1b	-0.276911734155519	yes	wtl2fc	0.236911880929993
[truncated: 7,133 more rows]
