# Supplementary material for: TDP-43 directly inhibits mRNA accumulation in neurites through modulation of mRNA stability
Source: EMBO J. 2025 Dec 15;45(3):692–721. doi: 10.1038/s44318-025-00653-4 (PMC12864922; doi:10.1038/s44318-025-00653-4)
Supplement: Supplementary file 14 — Source data Fig. 4 [file 44318_2025_653_MOESM14_ESM.zip › Figure4/4B/Fig4Bsource.txt]

ensid	pos	genename	baseMean	log2FoldChange	lfcSE	stat	pvalue	padj	oligotype	CLIP	rm	rsd	rse	sig	oligostart	oligostart_utr	oligocenter_utr	y.sig	y.motif	y.clip
ENSMUSG00000043670	1	Diras1	699.465080621045	0.0179489973845743	0.0926234033475666	0.193784688705739	0.846344476396874	0.998540876473706	nomotif	no	NA	NA	NA	nonsig	0	-100	30	-0.6	-1	-0.8
ENSMUSG00000043670	2	Diras1	491.357814746292	-0.0809996358118614	0.0954132771656704	-0.84893463696062	0.395917664046157	0.998540876473706	nomotif	no	NA	NA	NA	nonsig	6	-94	36	-0.6	-1	-0.8
ENSMUSG00000043670	3	Diras1	459.045966712269	0.0705260894777687	0.0980188942395688	0.719515252900072	0.47182350764826	0.998540876473706	nomotif	no	NA	NA	NA	nonsig	12	-88	42	-0.6	-1	-0.8
ENSMUSG00000043670	4	Diras1	388.449405296302	0.113100502461383	0.114164972012323	0.990676040713909	0.321843793944593	0.998540876473706	nomotif	no	-0.0835461383441969	NA	NA	nonsig	18	-82	48	-0.6	-1	-0.8
ENSMUSG00000043670	5	Diras1	412.037049055424	-0.130140575065364	0.118751269701631	-1.09590891442549	0.273118637531152	0.998540876473706	nomotif	no	-0.101479946231013	NA	NA	nonsig	24	-76	54	-0.6	-1	-0.8
ENSMUSG00000043670	6	Diras1	450.428104810491	-0.10028964408819	0.102326601488541	-0.980093569309253	0.327039933185941	0.998540876473706	nomotif	no	-0.122606948477571	NA	NA	nonsig	30	-70	60	-0.6	-1	-0.8
ENSMUSG00000043670	7	Diras1	171.239624964499	-0.0822053156940449	0.167913455147092	-0.489569556067041	0.624438523726183	0.998540876473706	nomotif	no	-0.13175837034938	NA	NA	nonsig	36	-64	66	-0.6	-1	-0.8
ENSMUSG00000043670	8	Diras1	158.252441344024	-0.476309525417841	0.160972033962801	-2.95895823449625	0.00308680933768275	0.0521226068248549	nomotif	no	-0.190898404723615	0.181041495845879	0.0640078346943885	nonsig	42	-58	72	-0.6	-1	-0.8
ENSMUSG00000043670	9	Diras1	167.270605391561	-0.125521465709953	0.151161360684545	-0.830380628631021	0.406323614424041	0.998540876473706	nomotif	no	-0.209687985332154	0.176602805484545	0.0624385206673453	nonsig	48	-52	78	-0.6	-1	-0.8
ENSMUSG00000043670	10	Diras1	113.426511827349	-0.250015653784326	0.19157697005573	-1.30504023375877	0.19187914805546	0.95025485294243	nomotif	no	-0.209401622542543	0.183767114984146	0.0649714865821888	nonsig	54	-46	84	-0.6	-1	-0.8
ENSMUSG00000043670	11	Diras1	107.51625354515	-0.00268528549670265	0.195047843567983	-0.0137673170212041	0.98901561730105	0.999525940224632	nomotif	no	-0.216419700873659	0.174357315619885	0.061644620112152	nonsig	60	-40	90	-0.6	-1	-0.8
ENSMUSG00000043670	12	Diras1	52.4709715733368	-0.360019772532498	0.241758765442936	-1.4891694697104	0.136442748110053	0.887730072448246	nomotif	no	-0.188418774841969	0.159001511842483	0.0562155236213664	nonsig	66	-34	96	-0.6	-1	-0.8
ENSMUSG00000043670	13	Diras1	128.940899775708	-0.280457219933673	0.168632921551202	-1.66312258219708	0.0962879004114162	0.783722761336417	nomotif	no	-0.136756728154595	0.159676121382744	0.0564540341116521	nonsig	72	-28	102	-0.6	-1	-0.8
ENSMUSG00000043670	14	Diras1	69.2733558892487	-0.097998741771305	0.233867494232336	-0.419035326362834	0.6751903149112	0.998540876473706	nomotif	no	-0.16401005623334	0.159902238084016	0.0565339784380569	nonsig	78	-22	108	-0.6	-1	-0.8
ENSMUSG00000043670	15	Diras1	99.1176097312648	-0.138349942342974	0.184807382675637	-0.7486169672442	0.454088102509881	0.998540876473706	nomotif	no	-0.189398449645584	0.154668536649708	0.0546835855506041	nonsig	84	-16	114	-0.6	-1	-0.8
ENSMUSG00000043670	16	Diras1	80.9838941441914	-0.252302117164323	0.230153885372738	-1.09623227414004	0.272977139097803	0.998540876473706	nomotif	no	-0.175296316687268	0.1164528755909	0.0411723090094993	nonsig	90	-10	120	-0.6	-1	-0.8
ENSMUSG00000043670	17	Diras1	43.771938069251	0.287774907789037	0.28424867519831	1.01240544951799	0.311344233822124	0.998540876473706	nomotif	no	-0.166745060294616	0.205767386341238	0.0727497571144608	nonsig	96	-4	126	-0.6	-1	-0.8
ENSMUSG00000043670	18	Diras1	23.7849474916334	-0.468042278414278	0.379451444640303	-1.23347080377557	0.217400163015051	0.980551595513854	nomotif	no	-0.144403915523246	0.235239118897301	0.083169588086315	nonsig	102	2	132	-0.6	-1	-0.8
ENSMUSG00000043670	19	Diras1	37.7106369139902	-0.205792432794659	0.334026353010052	-0.616096397605088	0.537830899512886	0.998540876473706	nomotif	no	-0.121957255294408	0.226124372413089	0.0799470385624237	nonsig	108	8	138	-0.6	-1	-0.8
ENSMUSG00000043670	20	Diras1	15.2253577839599	-0.247202708865971	0.580623295480968	-0.425754031555342	0.670287086115849	0.998540876473706	nomotif	no	-0.151727108856764	0.217309640152689	0.0768305600845874	nonsig	114	14	144	-0.6	-1	-0.8
ENSMUSG00000043670	21	Diras1	14.5983360825035	-0.212047168792453	0.517516208185777	-0.409740150044407	0.681996574094245	0.998540876473706	nomotif	no	-0.20735709668493	0.213899567753104	0.0756249174255456	nonsig	120	20	150	-0.6	-1	-0.8
ENSMUSG00000043670	22	Diras1	14.3791933059001	0.0807304163996488	0.513639831112695	0.15717320096606	0.875108348305682	0.998540876473706	nomotif	no	-0.173140257890482	0.230773920552975	0.0815909020720071	nonsig	126	26	156	-0.6	-1	-0.8
ENSMUSG00000043670	23	Diras1	23.2846168536974	0.0412233394877351	0.398863582066585	0.103351976317691	0.917683625307177	0.998540876473706	nomotif	no	-0.193647021274624	0.239995899851866	0.084851364121111	nonsig	132	32	162	-0.6	-1	-0.8
ENSMUSG00000043670	24	Diras1	26.312607062887	-0.490460945663172	0.358999027203376	-1.36619018019044	0.171879278866785	0.935425702371797	nomotif	no	-0.213811066281432	0.271214584777038	0.0958888360262685	nonsig	138	38	168	-0.6	-1	-0.8
ENSMUSG00000043670	25	Diras1	122.051760381551	-0.157264994836294	0.183898275227588	-0.855173843483121	0.3924549142811	0.998540876473706	nomotif	no	-0.200005578683943	0.205986316518413	0.0728271606209043	nonsig	144	44	174	-0.6	-1	-0.8
ENSMUSG00000043670	26	Diras1	98.5351640663977	-0.19430756805869	0.211343297552047	-0.919393093177408	0.357890000645336	0.998540876473706	nomotif	no	-0.246874979193309	0.177224525841088	0.062658332007402	nonsig	150	50	180	-0.6	-1	-0.8
ENSMUSG00000043670	27	Diras1	123.431954399198	-0.369846539867794	0.210554084836524	-1.75653937160586	0.0789963548861324	0.71763026038276	nomotif	no	-0.228847206256975	0.190534101186491	0.0673639774981259	nonsig	156	56	186	-0.6	-1	-0.8
ENSMUSG00000043670	28	Diras1	26.6671861721814	-0.408515068920438	0.350289212547758	-1.16622223661753	0.243524604270512	0.998540876473706	nomotif	no	-0.182408885864713	0.20499827962416	0.0724778368269099	nonsig	162	62	192	-0.6	-1	-0.8
ENSMUSG00000043670	29	Diras1	129.242381458197	-0.101603268012543	0.185217444197637	-0.548562088483018	0.583306009164	0.998540876473706	nomotif	no	-0.168494834082187	0.208817353307903	0.0738280832767226	nonsig	168	68	198	-0.6	-1	-0.8
ENSMUSG00000043670	30	Diras1	170.252219045841	-0.294224787675279	0.18819712217954	-1.56338622114843	0.117961779099143	0.841698035713463	nomotif	no	-0.140859622790684	0.176361416282483	0.0623531766965036	nonsig	174	74	204	-0.6	-1	-0.8
ENSMUSG00000043670	31	Diras1	122.867998549215	0.185445522978407	0.227593819984817	0.81480913229884	0.415181572713993	0.998540876473706	nomotif	no	-0.110394680313585	0.213482623805094	0.0754775054790393	nonsig	180	80	210	-0.6	-1	-0.8
ENSMUSG00000043670	32	Diras1	354.325814940979	-0.118954382525074	0.155796360019837	-0.763524786522145	0.445150485907766	0.998540876473706	nomotif	no	-0.0786619229515023	0.187237953235141	0.0661986132140288	nonsig	186	86	216	-0.6	-1	-0.8
ENSMUSG00000043670	33	Diras1	286.248233401964	-0.0459525805760827	0.146727495047617	-0.313183160123943	0.754141511627499	0.998540876473706	nomotif	no	-0.0752882366988579	0.193407659481474	0.0683799337763845	nonsig	192	92	222	-0.6	-1	-0.8
ENSMUSG00000043670	34	Diras1	463.485040044012	0.0267741222733345	0.0981398242208455	0.272816081401209	0.784994597158496	0.998540876473706	nomotif	no	-0.054760212961991	0.204659887925078	0.0723581972943506	nonsig	198	98	228	-0.6	-1	-0.8
ENSMUSG00000043670	35	Diras1	420.482107121674	-0.126127000051004	0.123741401120114	-1.01927890673045	0.308070575024711	0.998540876473706	nomotif	no	-0.0842158117937272	0.182661602931207	0.0645806290475303	nonsig	204	104	234	-0.6	-1	-0.8
ENSMUSG00000043670	36	Diras1	576.993685914572	-0.154653010023778	0.122410495205222	-1.26339665373056	0.20644666613103	0.967063210265894	nomotif	no	-0.0828081583497281	0.14070441094975	0.0497465215627135	nonsig	210	110	240	-0.6	-1	-0.8
ENSMUSG00000043670	37	Diras1	371.523084247434	-0.0746137779913871	0.1352270175391	-0.551766794455945	0.581108140198931	0.998540876473706	nomotif	no	-0.0926293502050999	0.140398996189926	0.0496385411388403	nonsig	216	116	246	-0.6	-1	-0.8
ENSMUSG00000043670	38	Diras1	529.330406962565	-0.130000597780344	0.102084941165277	-1.27345518640081	0.202856565069034	0.965519370162762	nomotif	no	-0.0951261931687788	0.113182645029616	0.0400161079065356	nonsig	222	122	252	-0.6	-1	-0.8
ENSMUSG00000043670	39	Diras1	478.304541795142	-0.0501992676754832	0.104074812451184	-0.482338295819933	0.629565646828116	0.998540876473706	nomotif	no	-0.100322192921806	0.0598248946918645	0.0211512943601942	nonsig	228	128	258	-0.6	-1	-0.8
ENSMUSG00000043670	40	Diras1	496.538433245253	-0.10769315497308	0.0993959941848035	-1.08347580660897	0.278597283771403	0.998540876473706	nomotif	no	-0.0826894670359773	0.0590177837784098	0.0208659375601575	nonsig	234	134	264	-0.6	-1	-0.8
ENSMUSG00000043670	41	Diras1	406.507216503584	-0.124522115419057	0.113187545599977	-1.10013972614212	0.271271247282762	0.998540876473706	nomotif	no	-0.0735160736666203	0.058543958747104	0.0206984151137914	nonsig	240	140	270	-0.6	-1	-0.8
ENSMUSG00000043670	42	Diras1	586.377959660032	0.00679937856390286	0.102427531356675	0.0663823336738044	0.947073434862277	0.998790475058442	nomotif	no	-0.0698020156936247	0.0528755612018955	0.0186943339424523	nonsig	246	146	276	-0.6	-1	-0.8
ENSMUSG00000043670	43	Diras1	933.292707191231	-0.167694998075223	0.0699247634478952	-2.39822045590733	0.0164749463621163	0.240192663120854	nomotif	no	-0.0735768566241717	0.0581377292269225	0.0205547912895721	nonsig	252	152	282	-0.6	-1	-0.8
ENSMUSG00000043670	44	Diras1	423.539059201028	-0.0135912029371466	0.115539298516567	-0.117632728531737	0.90635867135604	0.998540876473706	nomotif	no	-0.0569417010937376	0.0606430913237133	0.0214405705535564	nonsig	258	158	288	-0.6	-1	-0.8
ENSMUSG00000043670	45	Diras1	517.746094508869	-0.00122663103653115	0.0977284641098193	-0.0125514203840629	0.989985678399723	0.999525940224632	nomotif	no	-0.0645862814959764	0.0672318583127817	0.0237700514623705	nonsig	264	164	294	-0.6	-1	-0.8
ENSMUSG00000043670	46	Diras1	822.074969755138	-0.100288133996379	0.0958653034849795	-1.04613588389769	0.295498299843023	0.998540876473706	nomotif	no	-0.0950169802255352	0.0644279745610353	0.0227787288551112	nonsig	270	170	300	-0.6	-1	-0.8
ENSMUSG00000043670	47	Diras1	588.777720947699	-0.0803979951198593	0.0924511882438695	-0.869626412023867	0.384504599052545	0.998540876473706	nomotif	no	-0.109592008265797	0.0639986149403618	0.0226269273054382	nonsig	276	176	306	-0.6	-1	-0.8
ENSMUSG00000043670	48	Diras1	526.282231486876	0.0253880892703925	0.106425493583705	0.238552704013765	0.81145244304024	0.998540876473706	nomotif	no	-0.133345680322266	0.0707985779787594	0.0250310772935727	nonsig	282	182	312	-0.6	-1	-0.8
ENSMUSG00000043670	49	Diras1	295.844251899286	-0.185678758636967	0.108644642683429	-1.70904661335213	0.0874423154149887	0.750986264932608	motif	no	-0.146715369413695	0.081613786663597	0.0288548309940708	nonsig	288	188	318	-0.6	-1	-0.8
ENSMUSG00000043670	50	Diras1	307.364875091803	-0.236646211272568	0.135601591714035	-1.74515806401169	0.0809573587228388	0.726639955499227	motif	no	-0.135409757859193	0.0954135051732984	0.0337337682624085	nonsig	294	194	324	-0.6	-1	-0.8
ENSMUSG00000043670	51	Diras1	103.501282557654	-0.284295222397315	0.212302338043776	-1.33910547107915	0.180536339654669	0.942908651999128	motif	no	-0.127608234815705	0.114997432224916	0.0406577320726393	nonsig	300	200	330	-0.6	-1	-0.8
ENSMUSG00000043670	52	Diras1	369.305018087759	-0.203620579388903	0.133014802201617	-1.53081142864285	0.125816004229533	0.857545329886888	motif	no	-0.135298414241576	0.111919733995039	0.0395696014282435	nonsig	306	206	336	-0.6	-1	-0.8
ENSMUSG00000043670	53	Diras1	802.750425884181	-0.108184143767964	0.108895140569548	-0.993470812399286	0.320480567580394	0.998540876473706	motif	no	-0.120717677867211	0.0995919238328073	0.0352110623467961	nonsig	312	212	342	-0.6	-1	-0.8
ENSMUSG00000043670	54	Diras1	819.146007124269	-0.0098432415603597	0.0940048168382523	-0.104709970099684	0.916605950461089	0.998540876473706	motif	no	-0.0827066651011641	0.110185438124407	0.0389564352428894	nonsig	318	218	348	-0.6	-1	-0.8
ENSMUSG00000043670	55	Diras1	1071.45322961624	-0.017985810771958	0.0910789571987344	-0.197474930819782	0.84345589747144	0.998540876473706	motif	no	-0.0411173215130892	0.116656390822513	0.0412442625096736	nonsig	324	224	354	-0.6	-1	-0.8
ENSMUSG00000043670	56	Diras1	545.198560889921	-0.0361333461365731	0.116715868719966	-0.309583834082298	0.756877451261837	0.998540876473706	motif	no	-0.0168199374708206	0.106735764414698	0.0377367914063814	nonsig	330	230	360	-0.6	-1	-0.8
ENSMUSG00000043670	57	Diras1	766.583673000267	-0.0690328676420447	0.0878860481122943	-0.785481531196392	0.432171294622698	0.998540876473706	motif	no	-0.00186840190329671	0.106837543170739	0.0377727756306699	nonsig	336	236	366	-0.6	-1	-0.8
ENSMUSG00000043670	58	Diras1	538.608299292596	0.0674418908558036	0.115106754151356	0.585907328836006	0.557937792027868	0.998540876473706	motif	no	-0.00303681525758553	0.113581767983514	0.0401572191801499	nonsig	342	242	372	-0.6	-1	-0.8
ENSMUSG00000043670	59	Diras1	868.154329526692	0.0484195263072849	0.102347383087586	0.473090027771876	0.636148951062887	0.998540876473706	motif	no	-0.00666316991581157	0.0870340407686815	0.0307711802108006	nonsig	348	248	378	-0.6	-1	-0.8
ENSMUSG00000043670	60	Diras1	1121.85733303422	-0.00924150705075391	0.0826117400576563	-0.111866752162636	0.910929059022073	0.998540876473706	motif	no	-0.0171816763836956	0.0572092968527166	0.0202265408757351	nonsig	354	254	384	-0.6	-1	-0.8
ENSMUSG00000043670	61	Diras1	853.358222872039	0.0114281407722277	0.0816426946845173	0.139977505842846	0.888677763128055	0.998540876473706	motif	no	-0.0180593123245992	0.044033224355802	0.0155680957697481	nonsig	360	260	390	-0.6	-1	-0.8
ENSMUSG00000043670	62	Diras1	1130.19912966278	-0.0191905483946703	0.0878037295191832	-0.218561882277194	0.826991348408688	0.998540876473706	motif	no	-0.0503332452468025	0.044397572494064	0.015696912289387	nonsig	366	266	396	-0.6	-1	-0.8
ENSMUSG00000043670	63	Diras1	1164.3211588936	-0.0469966480377663	0.0884542337472042	-0.53131032904631	0.59520374887136	0.998540876473706	motif	no	-0.0708136399421231	0.0469069016394245	0.0165840941168437	nonsig	372	272	402	-0.6	-1	-0.8
ENSMUSG00000043670	64	Diras1	1589.09724782775	-0.120281397879645	0.0732165266270467	-1.64281759079257	0.100420679526528	0.794000809351615	motif	no	-0.0770536595736993	0.0615946432764989	0.0217769949727894	nonsig	378	278	408	-0.6	-1	-0.8
ENSMUSG00000043670	65	Diras1	1543.87009103428	-0.076053955169274	0.078364995133359	-0.97050928210801	0.331792700461735	0.998540876473706	motif	no	-0.093024421233888	0.0624826121850287	0.0220909393911415	nonsig	384	284	414	-0.6	-1	-0.8
ENSMUSG00000043670	66	Diras1	1472.97662096572	-0.190749572521822	0.0724794882138523	-2.63177317090059	0.00849405517044041	0.132914174820177	motif	no	-0.0957314806211742	0.0770038533635131	0.0272249734454173	nonsig	390	290	420	-0.6	-1	-0.8
ENSMUSG00000043670	67	Diras1	1278.06324698245	-0.11542363125528	0.0694122457134712	-1.66287129985307	0.0963382004790933	0.783722761336417	motif	no	-0.0895892454161346	0.0682811728453082	0.0241410401731441	nonsig	396	296	426	-0.6	-1	-0.8
ENSMUSG00000043670	68	Diras1	1317.61204615005	-0.0591616641033638	0.0714951629358087	-0.827491842440888	0.407958343859507	0.998540876473706	motif	no	-0.0678315684105723	0.0639970626424714	0.0226263784852559	nonsig	402	302	432	-0.6	-1	-0.8
ENSMUSG00000043670	69	Diras1	1175.71967534546	-0.116337952509282	0.0823756528366372	-1.41228565119838	0.157865869601714	0.922832938023025	motif	no	-0.0613508206652951	0.0539087496780978	0.0190596212313355	nonsig	408	308	438	-0.6	-1	-0.8
ENSMUSG00000043670	70	Diras1	1026.54221197052	-0.0408470234929595	0.0791444342176555	-0.516107340923379	0.605779441101635	0.998540876473706	motif	no	-0.0389524446612803	0.0500792054583217	0.0177056728880068	nonsig	414	314	444	-0.6	-1	-0.8
ENSMUSG00000043670	71	Diras1	733.127776757255	0.00214123360255061	0.0821475485481294	0.0260657029989894	0.979204932804411	0.999525940224632	motif	no	-0.0345759819271739	0.0591096506399414	0.0208984174005351	nonsig	420	320	450	-0.6	-1	-0.8
ENSMUSG00000043670	72	Diras1	832.90508889983	0.0537800181648528	0.0796379233083559	0.675306636972665	0.499480968099151	0.998540876473706	motif	no	-0.0343409131766096	0.0758600412780157	0.0268205748043881	nonsig	426	326	456	-0.6	-1	-0.8
ENSMUSG00000043670	73	Diras1	1024.48717222186	-0.0242079732070563	0.0668374736464094	-0.362191625241909	0.717208837414488	0.998540876473706	motif	no	-0.0266203029028273	0.0772589622380314	0.0273151680529737	nonsig	432	332	462	-0.6	-1	-0.8
ENSMUSG00000043670	74	Diras1	742.714847694114	-0.0115625644897034	0.0865494226169575	-0.133594935010438	0.893722889561668	0.998540876473706	motif	no	-0.0211440771948256	0.0579457458228007	0.0204869149061072	nonsig	438	338	468	-0.6	-1	-0.8
ENSMUSG00000043670	75	Diras1	637.77786769953	-0.0804119293824296	0.0876292201441488	-0.917638308890038	0.358808254879618	0.998540876473706	motif	no	-0.0371555365512431	0.0524019973698782	0.0185269038439803	nonsig	444	344	474	-0.6	-1	-0.8
ENSMUSG00000043670	76	Diras1	902.400169991084	-0.0572811140988495	0.0796602899800847	-0.719067356058708	0.472099419543347	0.998540876473706	motif	no	-0.0453157155881466	0.0522800296463925	0.0184837817417989	nonsig	450	350	480	-0.6	-1	-0.8
ENSMUSG00000043670	77	Diras1	932.943060765394	-0.0545730703190231	0.0719621319514705	-0.758358164761237	0.448236595475978	0.998540876473706	motif	no	-0.05140191186234	0.0419887291647723	0.0148452575629079	nonsig	456	356	486	-0.6	-1	-0.8
ENSMUSG00000043670	78	Diras1	697.224208152772	0.00296278217105443	0.0922283401963992	0.0321244225445803	0.974372827084776	0.999525940224632	motif	no	-0.0779286727196477	0.0427187155334708	0.0151033467186482	nonsig	462	362	492	-0.6	-1	-0.8
ENSMUSG00000043670	79	Diras1	668.349850421801	-0.125950441248789	0.083636161915458	-1.50593282097407	0.132084420048545	0.874958878483484	motif	no	-0.0682959768204009	0.0549876014587589	0.0194410529363359	nonsig	468	368	498	-0.6	-1	-0.8
ENSMUSG00000043670	80	Diras1	330.561564635245	-0.0115014141303759	0.136668015355212	-0.084155858270735	0.93293251363177	0.998790475058442	motif	no	-0.074420290303146	0.0431303752917615	0.0152488904219626	nonsig	474	374	504	-0.6	-1	-0.8
ENSMUSG00000043670	81	Diras1	420.386238928666	-0.0728975434006035	0.110626600183019	-0.658951312613807	0.50992703381357	0.998540876473706	motif	no	-0.0827061842883965	0.0431616414787861	0.0152599446883961	nonsig	480	380	510	-0.6	-1	-0.8
ENSMUSG00000043670	82	Diras1	547.255083255518	-0.223776651348164	0.0969661097801185	-2.30778208856272	0.021011259640469	0.293103394401174	motif	no	-0.0780573886117436	0.071251081141757	0.0251910613211047	nonsig	486	386	516	-0.6	-1	-0.8
ENSMUSG00000043670	83	Diras1	335.516333745366	-0.00335036218845526	0.112749987778685	-0.0297149671983258	0.976294375094937	0.999525940224632	motif	no	-0.0566956344351277	0.0759233289414106	0.0268429503723642	nonsig	492	392	522	-0.6	-1	-0.8
ENSMUSG00000043670	84	Diras1	455.222539089334	-0.106275621960811	0.107510861314072	-0.988510562205873	0.32290266420646	0.998540876473706	motif	no	-0.0587505295397013	0.0768779474807372	0.0271804589936663	nonsig	498	398	528	-0.6	-1	-0.8
ENSMUSG00000043670	85	Diras1	516.092135940134	-0.120860222201027	0.0951162899484631	-1.27065744749414	0.203850540062447	0.965519370162762	motif	no	-0.050338606836181	0.0779972879404516	0.0275762056084265	nonsig	504	404	534	-0.6	-1	-0.8
ENSMUSG00000043670	86	Diras1	236.003310948898	0.0401531475842777	0.134833615909713	0.297797751053158	0.765857531123571	0.998540876473706	motif	no	-0.0300569292564071	0.0846567790606646	0.0299306912736036	nonsig	510	410	540	-0.6	-1	-0.8
ENSMUSG00000043670	87	Diras1	523.386352547801	0.0449435921641375	0.111481282249782	0.403149221619447	0.686838452363127	0.998540876473706	motif	no	-0.01704921978248	0.0920809365530438	0.0325555273273328	nonsig	516	416	546	-0.6	-1	-0.8
ENSMUSG00000043670	88	Diras1	611.51587545383	-0.0279405749669647	0.0922917376163597	-0.302741888803835	0.762086572219819	0.998540876473706	motif	no	-0.0312549757968748	0.091106568118516	0.0322110360636184	nonsig	522	422	552	-0.6	-1	-0.8
ENSMUSG00000043670	89	Diras1	452.113130348577	-0.00560216177244055	0.101225959008844	-0.0553431335923536	0.955865099164365	0.998790475058442	motif	no	-0.0224868079865241	0.0927064296790989	0.0327766725428423	nonsig	528	428	558	-0.6	-1	-0.8
ENSMUSG00000043670	90	Diras1	425.845216863199	-0.0615232307099729	0.0983361501807037	-0.625642051238706	0.531549750350911	0.998540876473706	motif	no	-0.0362068660332372	0.0620079991272765	0.0219231383353534	nonsig	534	434	564	-0.6	-1	-0.8
ENSMUSG00000043670	91	Diras1	438.667772125032	0.100711313602961	0.104950599326123	0.959606845979138	0.337253122243154	0.998540876473706	motif	no	-0.0457245566980667	0.0774120997005038	0.0273693103220577	nonsig	540	440	570	-0.6	-1	-0.8
ENSMUSG00000043670	92	Diras1	419.770670350046	-0.21992167007597	0.101153583034565	-2.17413623401577	0.0296949054863029	0.380495814671759	nomotif	no	-0.0538078206489245	0.102490337155096	0.0362358062042318	nonsig	546	446	576	-0.6	-1	-0.8
ENSMUSG00000043670	93	Diras1	1101.76942976217	-0.0507148797182215	0.0756500064771306	-0.670388306358611	0.502610287078902	0.998540876473706	nomotif	no	-0.0559213207921587	0.0965582178308075	0.0341384853037259	nonsig	552	452	582	-0.6	-1	-0.8
ENSMUSG00000043670	94	Diras1	741.881670800007	-0.0696073167894264	0.083655048602038	-0.832075504738044	0.405366327191533	0.998540876473706	nomotif	no	-0.0509366077875283	0.0941541929785716	0.0332885341661474	nonsig	558	458	588	-0.6	-1	-0.8
ENSMUSG00000043670	95	Diras1	772.730261491945	-0.0311979331544988	0.0798959989092784	-0.390481796089988	0.696180313705931	0.998540876473706	nomotif	no	-0.0553083249121162	0.088455061590078	0.031273586940309	nonsig	564	464	594	-0.6	-1	-0.8
ENSMUSG00000043670	96	Diras1	602.649334989029	-0.0926066865738273	0.0827990414136101	-1.11845119210046	0.263374340952653	0.998540876473706	nomotif	no	-0.0365716755527503	0.0895457076366295	0.0316591885480044	nonsig	570	470	600	-0.6	-1	-0.8
ENSMUSG00000043670	97	Diras1	1034.77722836202	-0.022510162918314	0.079008495617163	-0.284908132251845	0.775714525453101	0.998540876473706	nomotif	no	-0.0530754392510261	0.0884380808910764	0.0312675833566023	nonsig	576	476	606	-0.6	-1	-0.8
ENSMUSG00000043670	98	Diras1	723.449921743822	-0.0216455266729296	0.0891088528610758	-0.242911068630587	0.808074290817606	0.998540876473706	nomotif	no	-0.0343832949636791	0.0891977969136524	0.0315361835322721	nonsig	582	482	612	-0.6	-1	-0.8
ENSMUSG00000043670	99	Diras1	514.305617482776	0.0657375766062575	0.0987299161745867	0.665832395623754	0.505518235726536	0.998540876473706	nomotif	no	-0.032580373821788	0.0812022226795582	0.0287093211520678	nonsig	588	488	618	-0.6	-1	-0.8
ENSMUSG00000043670	100	Diras1	198.233093371857	-0.0700284752010421	0.139791221195569	-0.500950450265197	0.616405995381243	0.998540876473706	nomotif	no	-0.044921478913219	0.0485021942971537	0.0171481152449724	nonsig	594	494	624	-0.6	-1	-0.8
ENSMUSG00000043670	101	Diras1	343.438350715192	-0.182744989304428	0.121919080341204	-1.49890393524127	0.133898555348739	0.882446102091605	nomotif	no	-0.033856433899893	0.0711686665212436	0.0251619233525877	nonsig	600	500	630	-0.6	-1	-0.8
ENSMUSG00000043670	102	Diras1	412.420867201002	0.0799298375093491	0.121418540929104	0.658300098961161	0.510345314416852	0.998540876473706	nomotif	no	-0.0217754708221484	0.084580295127995	0.0299036501198824	nonsig	606	506	636	-0.6	-1	-0.8
ENSMUSG00000043670	103	Diras1	322.848267928428	-0.0167745640193695	0.121219708817681	-0.138381490790405	0.889938924483647	0.998540876473706	nomotif	no	-0.0344654453420688	0.0848113039518013	0.0299853240727961	nonsig	612	512	642	-0.6	-1	-0.8
ENSMUSG00000043670	104	Diras1	301.484770651481	-0.191335527305276	0.119012842853685	-1.60768806724922	0.107903513299959	0.816964218810014	nomotif	no	-0.0105245380233076	0.100521723652134	0.0355397962254921	nonsig	618	518	648	-0.6	-1	-0.8
ENSMUSG00000043670	105	Diras1	367.421219694878	0.0660101971882945	0.115008843550553	0.573957577090839	0.565996509145204	0.998540876473706	nomotif	no	-0.00111016481987093	0.107939405217441	0.0381623426932475	nonsig	624	524	654	-0.6	-1	-0.8
ENSMUSG00000043670	106	Diras1	351.544421784261	0.075002177949027	0.105779523473593	0.709042501668586	0.478298102373269	0.998540876473706	nomotif	no	-0.0164737522563125	0.114698299998702	0.0405519728598256	nonsig	630	530	660	-0.6	-1	-0.8
ENSMUSG00000043670	107	Diras1	304.937881683572	-0.0357822195531056	0.119617562934473	-0.29913851005899	0.764834363997196	0.998540876473706	nomotif	no	-0.0109369953939051	0.109112832865421	0.038577212016807	nonsig	636	536	666	-0.6	-1	-0.8
ENSMUSG00000043670	108	Diras1	319.188677121459	0.121498783349048	0.111980367451591	1.08500075606174	0.277921320405732	0.998540876473706	motif	no	0.0219034286305292	0.120602089098183	0.0426392775132947	nonsig	642	542	672	-0.6	-1	-0.8
ENSMUSG00000043670	109	Diras1	335.044659338512	-0.107430003676934	0.13226607653294	-0.812226433965325	0.416661714196842	0.998540876473706	motif	no	0.0207900674653792	0.107461481016281	0.0379933709714808	nonsig	648	548	678	-0.6	-1	-0.8
ENSMUSG00000043670	110	Diras1	400.217321906978	-0.0429788619821835	0.0960607859315136	-0.447413182865537	0.654576759192732	0.998540876473706	motif	no	-0.00553605217928218	0.102909791696209	0.0363841057794421	nonsig	654	554	684	-0.6	-1	-0.8
ENSMUSG00000043670	111	Diras1	462.083984115166	0.0275194908798895	0.117065030005921	0.235078664213367	0.814147678212439	0.998540876473706	motif	no	0.0142602071589511	0.10407624000167	0.0367965075327896	nonsig	660	560	690	-0.6	-1	-0.8
ENSMUSG00000043670	112	Diras1	200.158846619175	0.0713878648901991	0.137222531104839	0.52023428161122	0.602900294266814	0.998540876473706	motif	no	-0.0026520904775568	0.0769311852375489	0.0271992813830946	nonsig	666	566	696	-0.6	-1	-0.8
ENSMUSG00000043670	113	Diras1	326.102328156162	0.0571033078670941	0.135299974915244	0.422049655980093	0.67298877340735	0.998540876473706	motif	no	0.037127200210063	0.0762632271575293	0.0269631225391295	nonsig	672	572	702	-0.6	-1	-0.8
ENSMUSG00000043670	114	Diras1	344.204594833303	-0.135606779208264	0.118296562493335	-1.1463289917313	0.251659051402266	0.998540876473706	motif	no	0.027947707003592	0.0899913192935645	0.0318167360602016	nonsig	678	578	708	-0.6	-1	-0.8
ENSMUSG00000043670	115	Diras1	349.125521471259	0.122587855152761	0.103607989795989	1.18318920571806	0.236734169987668	0.998540876473706	motif	no	0.0296504506291044	0.0993225860922061	0.0351158370753918	nonsig	684	584	714	-0.6	-1	-0.8
ENSMUSG00000043670	116	Diras1	229.388590163507	-0.0137995977430154	0.142800222578028	-0.0966356879134066	0.923015714257618	0.998540876473706	motif	no	0.0114152475821923	0.08948572647028	0.0316379820032698	nonsig	690	590	720	-0.6	-1	-0.8
ENSMUSG00000043670	117	Diras1	333.60946514126	0.210804321824024	0.113447105827468	1.85817276065744	0.0631444848856618	0.639739251532277	motif	no	0.000796452134457204	0.10554617121753	0.037316206698096	nonsig	696	596	726	-0.6	-1	-0.8
ENSMUSG00000043670	118	Diras1	460.350358581103	-0.116414807633952	0.0931011780385732	-1.25041175725746	0.211149171867195	0.97275080912228	motif	no	0.0274211706564876	0.116167380483854	0.0410713712464055	nonsig	702	602	732	-0.6	-1	-0.8
ENSMUSG00000043670	119	Diras1	309.57735130686	0.0411414398839886	0.124574725754691	0.330255111016685	0.74120720800517	0.998540876473706	motif	no	0.014528187867637	0.116260003287459	0.0411041183526664	nonsig	708	608	738	-0.6	-1	-0.8
ENSMUSG00000043670	120	Diras1	278.371503990847	-0.0744937594850978	0.133719879131119	-0.557088145525862	0.577467206526946	0.998540876473706	motif	no	0.0170341568126941	0.120153795648156	0.042480781844057	nonsig	714	614	744	-0.6	-1	-0.8
ENSMUSG00000043670	121	Diras1	700.648262256021	-0.0278470557147866	0.0904083738617086	-0.308014119990503	0.758071588139142	0.998540876473706	motif	no	-0.0215427415523222	0.119289923735717	0.0421753570003759	nonsig	720	620	750	-0.6	-1	-0.8
ENSMUSG00000043670	122	Diras1	706.069180416907	0.077390968967979	0.0810206679211328	0.955200332874483	0.339476397525133	0.998540876473706	motif	no	-0.0127206460448938	0.107703610982918	0.0380789768421498	nonsig	726	626	756	-0.6	-1	-0.8
ENSMUSG00000043670	123	Diras1	844.869429897947	0.0194439928419556	0.0922225774503037	0.210837664480083	0.833013947092608	0.998540876473706	motif	no	-0.0137752935544448	0.10062489057147	0.0355762712396202	nonsig	732	632	762	-0.6	-1	-0.8
ENSMUSG00000043670	124	Diras1	501.854893611755	0.00624815381744199	0.0968437884439001	0.0645178582729798	0.948557887889705	0.998790475058442	motif	no	-0.00424569193054447	0.100066718244152	0.0353789275207619	nonsig	738	638	768	-0.6	-1	-0.8
ENSMUSG00000043670	125	Diras1	370.265346957269	-0.0978108650961064	0.105001633539648	-0.93151755643091	0.351585907316329	0.998540876473706	motif	no	0.00280839883387055	0.0695192904473063	0.0245787808492837	nonsig	744	644	774	-0.6	-1	-0.8
ENSMUSG00000043670	126	Diras1	504.093719176184	-0.0458380435745247	0.105542681088814	-0.434308121620978	0.664064706940319	0.998540876473706	motif	no	-0.0263278845712598	0.059518832595471	0.0210430850682822	nonsig	750	650	780	-0.6	-1	-0.8
ENSMUSG00000043670	127	Diras1	567.668688135001	0.032704259807581	0.0945108015772417	0.346037270468524	0.729314705188603	0.998540876473706	motif	no	-0.0340757558556086	0.0584940040331786	0.0206807534553069	nonsig	756	656	786	-0.6	-1	-0.8
ENSMUSG00000043670	128	Diras1	491.260577997444	0.00174305350610452	0.0904762445609966	0.0192653167089556	0.984629452047526	0.999525940224632	motif	no	-0.0237825987394172	0.0531553250772441	0.0187932454091473	nonsig	762	662	792	-0.6	-1	-0.8
ENSMUSG00000043670	129	Diras1	446.853894821325	0.0285856704005336	0.0977084814407336	0.292560788777304	0.769857888956583	0.998540876473706	motif	no	-0.0258953418274801	0.0533200746120071	0.0188514931657614	nonsig	768	668	798	-0.6	-1	-0.8
ENSMUSG00000043670	130	Diras1	380.204217011683	-0.155699298273064	0.109313791696105	-1.4243335251412	0.154349947129574	0.916213315756732	motif	no	-0.0291787380768927	0.0683185382553478	0.0241542508405545	nonsig	774	674	804	-0.6	-1	-0.8
ENSMUSG00000043670	131	Diras1	639.186512504003	-0.0425389774328343	0.0900483689702895	-0.472401420695022	0.63664029049668	0.998540876473706	motif	no	-0.027054257776818	0.0658563993850662	0.0232837532948549	nonsig	780	680	810	-0.6	-1	-0.8
ENSMUSG00000043670	132	Diras1	372.038832002336	0.0885934107469726	0.106593976235883	0.83112961797131	0.405900409568379	0.998540876473706	motif	no	-0.0369903969688214	0.0783158180118533	0.0276888229951765	nonsig	786	686	816	-0.6	-1	-0.8
ENSMUSG00000043670	133	Diras1	513.932560026794	-0.114712809800609	0.104076501368371	-1.10219702134868	0.270376026669035	0.998540876473706	motif	no	-0.0416939392774274	0.0807871816680512	0.0285625819952143	nonsig	792	692	822	-0.6	-1	-0.8
ENSMUSG00000043670	134	Diras1	692.42757993323	-0.0721052135698254	0.100070760589372	-0.720542275737267	0.471191180207812	0.998540876473706	motif	no	-0.0189007414295474	0.0822343136749184	0.0290742204228782	nonsig	798	698	828	-0.6	-1	-0.8
ENSMUSG00000043670	135	Diras1	870.983402889819	0.0497001022081784	0.0793276717111646	0.626516587920778	0.530976160147108	0.998540876473706	motif	no	-0.0121034578122592	0.0842561020293645	0.0297890305506546	nonsig	804	704	834	-0.6	-1	-0.8
ENSMUSG00000043670	136	Diras1	432.612842857269	-0.0777460600299223	0.103691786449542	-0.749780312327389	0.453387028016756	0.998540876473706	motif	no	-0.0165391610236485	0.0850581262486158	0.0300725889327088	nonsig	810	710	840	-0.6	-1	-0.8
ENSMUSG00000043670	137	Diras1	820.046912413328	-0.0090426680683148	0.0873629474931307	-0.103506902271421	0.917560671699998	0.998540876473706	motif	no	0.0128222884577552	0.0818954580491437	0.028954416867464	nonsig	816	716	846	-0.6	-1	-0.8
ENSMUSG00000043670	138	Diras1	525.211032632949	0.0266462845099765	0.103956212066172	0.25632219547414	0.79770206009088	0.998540876473706	motif	no	0.0166157356463794	0.0701681528351523	0.0248081883465351	nonsig	822	722	852	-0.6	-1	-0.8
ENSMUSG00000043670	139	Diras1	886.650525249544	0.0118392915054712	0.0782048972862715	0.151388108881892	0.87966956909249	0.998540876473706	motif	no	0.0221310549947358	0.0701850071626912	0.0248141472511827	nonsig	828	728	858	-0.6	-1	-0.8
ENSMUSG00000043670	140	Diras1	563.928436674417	0.0531077850558581	0.0997131084546867	0.532605851717001	0.594306450542701	0.998540876473706	motif	no	0.0380103417671687	0.0637369479836822	0.022534414065698	nonsig	834	734	864	-0.6	-1	-0.8
ENSMUSG00000043670	141	Diras1	502.909196198612	0.12017878605062	0.104825231609266	1.14646811846393	0.251601511475388	0.998540876473706	motif	no	0.0421566075671662	0.0661100422247965	0.0233734295808413	nonsig	840	740	870	-0.6	-1	-0.8
ENSMUSG00000043670	142	Diras1	294.564523900399	-0.0417576360608319	0.119604530172625	-0.349130889946755	0.726991047095996	0.998540876473706	motif	no	0.0379541645305203	0.0612313288252923	0.0216485439167138	nonsig	846	746	876	-0.6	-1	-0.8
ENSMUSG00000043670	143	Diras1	668.536234950527	0.0938226569950295	0.0942163271602226	0.995821635410138	0.319336816166543	0.998540876473706	motif	no	0.0483200314020388	0.066405585846377	0.0234779200303193	nonsig	852	752	882	-0.6	-1	-0.8
ENSMUSG00000043670	144	Diras1	424.867621404361	0.0492882341495411	0.120229981484003	0.409949611080155	0.681842911390033	0.998540876473706	motif	no	0.0281146785868073	0.0529322654881985	0.0187143819351359	nonsig	858	758	888	-0.6	-1	-0.8
ENSMUSG00000043670	145	Diras1	604.378415554476	0.0241274583316647	0.0948132334255183	0.254473531383341	0.79912975007884	0.998540876473706	motif	no	-0.000600890592276103	0.0499342276903525	0.0176544155065807	nonsig	864	764	894	-0.6	-1	-0.8
ENSMUSG00000043670	146	Diras1	505.612201769594	-0.00697325978319066	0.097687592215155	-0.0713832701274098	0.943092724144488	0.998790475058442	motif	no	-0.00780891215672403	0.0527607527157654	0.0186537430129121	nonsig	870	770	900	-0.6	-1	-0.8
ENSMUSG00000043670	147	Diras1	460.782483414198	0.0947662264776196	0.0978105045745189	0.96887575511299	0.332607183503315	0.998540876473706	motif	no	-0.00284359213150479	0.0549959653215206	0.0194440100083737	nonsig	876	776	906	-0.6	-1	-0.8
ENSMUSG00000043670	148	Diras1	288.579746147312	-0.108535037465994	0.126961340625239	-0.85486681954915	0.392624881309562	0.998540876473706	motif	no	0.00470633272726285	0.0779069345867812	0.0275442608738849	nonsig	882	782	912	-0.6	-1	-0.8
ENSMUSG00000043670	149	Diras1	345.712324783111	-0.109545767382047	0.104010986316433	-1.05321342736598	0.292243185842449	0.998540876473706	motif	no	0.00825170346189218	0.0813847655031057	0.0287738597862615	nonsig	888	788	918	-0.6	-1	-0.8
ENSMUSG00000043670	150	Diras1	480.332586884548	-0.0994218085764153	0.0980144430461413	-1.01435875659275	0.310411596727473	0.998540876473706	motif	no	0.00950956471252751	0.0878476049975546	0.031058818602384	nonsig	894	794	924	-0.6	-1	-0.8
ENSMUSG00000043670	151	Diras1	620.778458911056	0.133545217196783	0.0827499332426224	1.61384078468353	0.106561965545597	0.813162245404777	motif	no	-0.00398184158981454	0.0952254398332582	0.0336672771237842	nonsig	900	800	930	-0.6	-1	-0.8
ENSMUSG00000043670	152	Diras1	408.275603804426	0.109687633019682	0.10640277953081	1.0308718766874	0.30260090643038	0.998540876473706	motif	no	0.0205940613761746	0.102095703799151	0.0360962822431965	nonsig	906	806	936	-0.6	-1	-0.8
ENSMUSG00000043670	153	Diras1	452.052266976313	0.0524904242086993	0.10027064971193	0.523487424879564	0.600635099738192	0.998540876473706	motif	no	0.0507207304772069	0.103351212025172	0.0365401714334239	nonsig	912	812	942	-0.6	-1	-0.8
ENSMUSG00000043670	154	Diras1	460.099764556734	0.00308963022189201	0.0915850132293949	0.0337351070109402	0.973088383549973	0.999525940224632	motif	no	0.0576005596906648	0.103200568218548	0.0364869108048202	nonsig	918	818	948	-0.6	-1	-0.8
ENSMUSG00000043670	155	Diras1	609.557072685657	-0.0131650239411168	0.0850073878034261	-0.154869174095316	0.876924455909244	0.998540876473706	motif	no	0.0438442234853833	0.0973519353447543	0.034419106821955	nonsig	924	824	954	-0.6	-1	-0.8
ENSMUSG00000043670	156	Diras1	215.407461698907	0.0880721862619191	0.144059717014198	0.611358873162572	0.540962023335835	0.998540876473706	motif	no	0.0289048839322407	0.0918481420845142	0.0324732220536728	nonsig	930	830	960	-0.6	-1	-0.8
ENSMUSG00000043670	157	Diras1	332.799193179333	0.131467585426211	0.135255111067462	0.971997171778879	0.331051955567727	0.998540876473706	motif	no	0.0207387455361527	0.0820698328147699	0.029016067657085	nonsig	936	836	966	-0.6	-1	-0.8
ENSMUSG00000043670	158	Diras1	287.756670170453	-0.0443831748687522	0.119140622304249	-0.37252764011431	0.709500036648704	0.998540876473706	motif	no	0.0284590062718076	0.0689425398287214	0.0243748687125563	nonsig	942	842	972	-0.6	-1	-0.8
ENSMUSG00000043670	159	Diras1	331.159456804684	0.0234945275545322	0.138386340706326	0.169774902888651	0.865187164964176	0.998540876473706	motif	no	0.0409875395928194	0.0622819083158541	0.0220199798576896	nonsig	948	848	978	-0.6	-1	-0.8
ENSMUSG00000043670	160	Diras1	333.197804545521	-0.00982708340545907	0.113576999921017	-0.0865235339222994	0.931050248855979	0.998540876473706	motif	no	0.0278143659405964	0.0584478233717268	0.0206644261258708	nonsig	954	854	984	-0.6	-1	-0.8
ENSMUSG00000043670	161	Diras1	277.223358975706	-0.0128386829600048	0.122261462354584	-0.105010055603374	0.91636782962039	0.998540876473706	motif	no	0.0124270227824474	0.0592401860884635	0.0209445686509527	nonsig	960	860	990	-0.6	-1	-0.8
ENSMUSG00000043670	162	Diras1	269.313982058897	0.0648517161071318	0.122562279085185	0.529132752680438	0.596713362229294	0.998540876473706	motif	no	0.0191941667831268	0.0606199413549917	0.0214323858036227	nonsig	966	866	996	-0.6	-1	-0.8
ENSMUSG00000043670	163	Diras1	442.303748084851	0.0870632426269769	0.116842099836878	0.745135894925933	0.456189571472494	0.998540876473706	motif	no	0.00795505783956307	0.0611434197830676	0.0216174633767714	nonsig	972	872	1002	-0.6	-1	-0.8
ENSMUSG00000043670	164	Diras1	751.65215180984	-0.0173132029558646	0.0789570599872638	-0.219273652776045	0.82643688453187	0.998540876473706	motif	no	0.00521160381747165	0.0609020021680967	0.0215321093604495	nonsig	978	878	1008	-0.6	-1	-0.8
ENSMUSG00000043670	165	Diras1	517.186877945047	0.00836884016101931	0.0918693030671607	0.0910950652896681	0.927417053669801	0.998540876473706	motif	no	-0.00473130344157935	0.0442450207109036	0.0156429770892096	nonsig	984	884	1014	-0.6	-1	-0.8
ENSMUSG00000043670	166	Diras1	1548.14420946433	0.00975397713668288	0.0647261365529872	0.15069611220651	0.880215440221004	0.998540876473706	motif	no	-0.00817870151554909	0.0380164357621553	0.0134408397619814	nonsig	990	890	1020	-0.6	-1	-0.8
ENSMUSG00000043670	167	Diras1	1455.5235303062	-0.0664183439939775	0.0834962894931611	-0.795464617615344	0.426343284928303	0.998540876473706	motif	no	-0.0095023855507038	0.0484284657384178	0.0171220482630478	nonsig	996	896	1026	-0.6	-1	-0.8
ENSMUSG00000043670	168	Diras1	1139.72788694456	-0.0317747155821905	0.0726807182144832	-0.437182190308333	0.66197922466629	0.998540876473706	motif	no	-0.00563186522968132	0.0501700708811753	0.0177377986663444	nonsig	1002	902	1032	-0.6	-1	-0.8
ENSMUSG00000043670	169	Diras1	1094.99636418955	-0.0923819410324127	0.0740036343328961	-1.24834329915264	0.211905363914818	0.972760013080726	motif	no	0.00111432332906813	0.0609766325161599	0.0215584951730484	nonsig	1008	908	1038	-0.6	-1	-0.8
ENSMUSG00000043670	170	Diras1	1818.68265884528	0.0372725315153738	0.074362377314513	0.501228347740026	0.616210425922866	0.998540876473706	motif	no	0.00816037589805952	0.0571395498567286	0.0202018815888198	nonsig	1014	914	1044	-0.6	-1	-0.8
ENSMUSG00000043670	171	Diras1	615.243398784075	0.0764737703457393	0.0866718181270663	0.882337211775389	0.377594478940476	0.998540876473706	motif	yes	0.0231590701632533	0.0546880674600251	0.0193351516754856	nonsig	1020	920	1050	-0.6	-1	-0.8
ENSMUSG00000043670	172	Diras1	685.29748108056	0.0136509596123152	0.10316465987612	0.132322053198326	0.894729564816236	0.998540876473706	motif	yes	0.0276620204255357	0.0551500733853201	0.0194984954368478	nonsig	1026	926	1056	-0.6	-1	-0.8
ENSMUSG00000043670	173	Diras1	1354.85639507469	0.0623383486310149	0.0912801099714096	0.682934635492226	0.49464814680762	0.998540876473706	motif	yes	0.0452145107967803	0.0601789663077834	0.0212764775805152	nonsig	1032	932	1062	-0.6	-1	-0.8
ENSMUSG00000043670	174	Diras1	1067.42143634404	0.066122397688614	0.0742184647596274	0.890915729701035	0.372974380996673	0.998540876473706	motif	yes	0.0396353916483396	0.0644812122811135	0.0227975512315523	nonsig	1038	938	1068	-0.6	-1	-0.8
ENSMUSG00000043670	175	Diras1	960.413705522009	0.0535712101275725	0.0805797435062335	0.664822296479863	0.506164159921891	0.998540876473706	motif	yes	0.033986318589241	0.0583159607263906	0.0206178056405196	nonsig	1044	944	1074	-0.6	-1	-0.8
ENSMUSG00000043670	176	Diras1	817.130735280802	0.00424888651606929	0.093528303215364	0.0454288848401916	0.963765457975447	0.998790475058442	motif	yes	0.0305471874106158	0.0547499780415099	0.0193570403714831	nonsig	1050	950	1080	-0.6	-1	-0.8
ENSMUSG00000043670	177	Diras1	1282.61065495355	0.0480379819375442	0.0903629984118657	0.531611199072786	0.594995306680955	0.998540876473706	motif	yes	0.0425843006405196	0.0254188581512148	0.00898692348437148	nonsig	1056	956	1086	-0.6	-1	-0.8
ENSMUSG00000043670	178	Diras1	1580.63779564194	-0.00736042167215187	0.0780164632252802	-0.0943444674093713	0.924835527533086	0.998540876473706	motif	yes	0.0457603021989572	0.03156594994929	0.0111602486318691	nonsig	1062	962	1092	-0.6	-1	-0.8
ENSMUSG00000043670	179	Diras1	1440.24160439466	0.0312811858729502	0.0675953998783284	0.46277092715268	0.64352857236412	0.998540876473706	motif	yes	0.0484820687847907	0.0278575323773246	0.00984912502556503	nonsig	1068	968	1098	-0.6	-1	-0.8
ENSMUSG00000043670	180	Diras1	1709.29647061514	-0.0138620898166868	0.0807208302519672	-0.171728781448565	0.863650757617337	0.998540876473706	motif	yes	0.0651735389041887	0.0321016625008415	0.0113496516208535	nonsig	1074	974	1104	-0.6	-1	-0.8
ENSMUSG00000043670	181	Diras1	1157.66397924646	0.158635254470246	0.0743103379746201	2.13476696236298	0.0327800501760385	0.409922070977552	motif	yes	0.0639443301260664	0.0553564493329758	0.0195714603528784	nonsig	1080	980	1110	-0.6	-1	-0.8
ENSMUSG00000043670	182	Diras1	1420.79386916912	0.0915304101561143	0.0700475649598813	1.30668939325067	0.191318222436636	0.948305799944201	motif	yes	0.0739541529711818	0.0575839004238334	0.0203589832384318	nonsig	1086	986	1116	-0.6	-1	-0.8
ENSMUSG00000043670	183	Diras1	1640.21825216624	0.0753453428142404	0.0618291432948929	1.21860564127312	0.222993906882775	0.98336117918981	motif	yes	0.0829497091850752	0.0585129281867451	0.0206874441539645	nonsig	1092	992	1122	-0.6	-1	-0.8
ENSMUSG00000043670	184	Diras1	809.906984183976	0.137780647471253	0.0840736116272662	1.63880966696296	0.101252905274445	0.79439914711098	motif	yes	0.0877490661561908	0.0629684271211042	0.0222627009089918	nonsig	1098	998	1128	-0.6	-1	-0.8
ENSMUSG00000043670	185	Diras1	1035.9885173738	0.0382043117125663	0.0746030615229328	0.512101124708165	0.60858023743886	0.998540876473706	motif	yes	0.0859509079579334	0.0634448961897929	0.0224311581637396	nonsig	1104	1004	1134	-0.6	-1	-0.8
ENSMUSG00000043670	186	Diras1	1439.91084898199	0.072718161088771	0.0734448495547123	0.990105657914107	0.322122478173247	0.998540876473706	motif	yes	0.0889453816973032	0.0565278995861678	0.0199856305618057	nonsig	1110	1010	1140	-0.6	-1	-0.8
ENSMUSG00000043670	187	Diras1	1222.67802956786	0.103245635584097	0.065810866602127	1.56882352284296	0.116689065736295	0.838259552005821	motif	yes	0.113426977318767	0.054455056962186	0.0192527700239307	nonsig	1116	1016	1146	-0.6	-1	-0.8
ENSMUSG00000043670	188	Diras1	1581.04283503698	0.0245327659522385	0.0709758422258125	0.345649522187937	0.729606123922845	0.998540876473706	motif	yes	0.113005452562034	0.0456902878290434	0.0161539561791409	nonsig	1122	1022	1152	-0.6	-1	-0.8
ENSMUSG00000043670	189	Diras1	1625.11954717671	0.144249988884187	0.0634794859361398	2.27238747694495	0.023063117424313	0.315108078637328	motif	yes	0.122330767079435	0.0426863183257945	0.0150918925760284	nonsig	1128	1028	1158	-0.6	-1	-0.8
ENSMUSG00000043670	190	Diras1	1088.60269501567	0.115486200071072	0.077338293373515	1.49326026000234	0.135369073703124	0.885789423164122	motif	yes	0.133883666791647	0.0439550420593915	0.0155404541537678	nonsig	1134	1034	1164	-0.6	-1	-0.8
ENSMUSG00000043670	191	Diras1	1871.07779712653	0.271198107785954	0.0592590392778925	4.57648505764975	4.72853466149327e-06	9.42160531302533e-05	motif	yes	0.143363094911016	0.0772386163344671	0.0273079746897839	more localized	1140	1040	1170	-0.6	-1	-0.8
ENSMUSG00000043670	192	Diras1	1011.16391323946	0.134408449417383	0.0776464555732049	1.73103135777605	0.0834461717601154	0.735099445137071	motif	yes	0.162752372524496	0.0770957905367506	0.027257478144737	nonsig	1146	1046	1176	-0.6	-1	-0.8
ENSMUSG00000043670	193	Diras1	1500.0856301769	0.112806827851781	0.0799074114803704	1.41171921054523	0.158032654599188	0.922832938023025	motif	yes	0.167157375742853	0.0710286293204684	0.0251124127254444	nonsig	1152	1052	1182	-0.6	-1	-0.8
ENSMUSG00000043670	194	Diras1	1807.11661024279	0.165141358786463	0.0779370499693083	2.11890697494318	0.0340983293794683	0.420944221494421	motif	yes	0.176396034771477	0.0693016629743256	0.0245018379183252	nonsig	1158	1058	1188	-0.6	-1	-0.8
ENSMUSG00000043670	195	Diras1	1141.74428597113	0.179081060539049	0.0731173048999143	2.44922950571252	0.0143162194750007	0.211296794843991	motif	yes	0.170998803536839	0.0696975941607433	0.0246418207317247	nonsig	1164	1064	1194	-0.6	-1	-0.8
ENSMUSG00000043670	196	Diras1	1480.95419893803	0.179646986860075	0.0609167825638867	2.94905573306781	0.00318746488427229	0.0537463225549721	motif	yes	0.179879841608751	0.0509798327998558	0.0180240927382672	nonsig	1170	1070	1200	-0.6	-1	-0.8
ENSMUSG00000043670	197	Diras1	1750.17553682441	0.179490014631049	0.0536946794312818	3.34278957491048	0.000829407677702731	0.0147553106948455	motif	yes	0.181654321909154	0.0506742841265846	0.0179160649688409	nonsig	1176	1076	1206	-0.6	-1	-0.8
ENSMUSG00000043670	198	Diras1	2201.49701354542	0.18939547230006	0.061537184340522	3.07774030173402	0.00208576596909742	0.0360858641976261	motif	yes	0.185457444367216	0.0464711607654207	0.0164300364534196	nonsig	1182	1082	1212	-0.6	-1	-0.8
ENSMUSG00000043670	199	Diras1	1151.15248456405	0.228020257908849	0.0791385440953883	2.88127941340452	0.00396064358871455	0.0653998537335393	motif	yes	0.170658049306193	0.0349725770260328	0.0123646731853383	nonsig	1188	1088	1218	-0.6	-1	-0.8
ENSMUSG00000043670	200	Diras1	1097.02578743873	0.205456753992686	0.0635358829732879	3.23371210689029	0.00122192562818074	0.021609646279439	motif	yes	0.163736451474899	0.0333361272153905	0.01178610080625	nonsig	1194	1094	1224	-0.6	-1	-0.8
ENSMUSG00000043670	201	Diras1	1324.76058326313	0.127002670255005	0.0763822279422343	1.6627253966859	0.0963674160739886	0.783722761336417	motif	yes	0.163157906969711	0.0294014029725589	0.0103949657091474	nonsig	1200	1100	1230	-0.6	-1	-0.8
ENSMUSG00000043670	202	Diras1	1084.03191223745	0.195566338450956	0.0794113409679888	2.4627003658053	0.0137895100984058	0.20453299407747	motif	yes	0.153938587119003	0.0289241713228707	0.0102262388413017	nonsig	1206	1106	1236	-0.6	-1	-0.8
ENSMUSG00000043670	203	Diras1	1753.94751769674	0.060685900050867	0.0618852175669771	0.980620290866522	0.326780024373972	0.998540876473706	motif	yes	0.147682956090307	0.0529573373494284	0.0187232461766822	nonsig	1212	1112	1242	-0.6	-1	-0.8
ENSMUSG00000043670	204	Diras1	451.95086260521	0.124274204209725	0.0973433324182782	1.27665861772357	0.201722797309377	0.963426233476115	motif	yes	0.131563004111449	0.055186371259149	0.0195113286732113	nonsig	1218	1118	1248	-0.6	-1	-0.8
ENSMUSG00000043670	205	Diras1	1035.22253812325	0.174861658589539	0.0682092031379979	2.56360799635449	0.0103590468020581	0.158772313485391	motif	yes	0.126863610636303	0.0550216409119972	0.0194530877004422	nonsig	1224	1124	1254	-0.6	-1	-0.8
ENSMUSG00000043670	206	Diras1	716.864389007759	0.115640913494402	0.0845726007810087	1.36735671395328	0.17151352306462	0.935425702371797	motif	yes	0.123789654773056	0.0561644965982354	0.0198571482032705	nonsig	1230	1130	1260	-0.6	-1	-0.8
ENSMUSG00000043670	207	Diras1	2040.34602553632	0.177975209679275	0.0716919392035774	2.48249959000124	0.013046421799093	0.194719066926538	motif	yes	0.134425344866192	0.0490739335339834	0.0173502555906888	nonsig	1236	1136	1266	-0.6	-1	-0.8
ENSMUSG00000043670	208	Diras1	941.307370639041	0.0764971381618237	0.0772967958123665	0.98965471152926	0.322342918208505	0.998540876473706	motif	yes	0.132547881827987	0.0485629823795296	0.0171696070776041	nonsig	1242	1142	1272	-0.6	-1	-0.8
ENSMUSG00000043670	209	Diras1	784.145339913932	0.089407522453836	0.0891555699779891	1.00282598693395	0.315944828075683	0.998540876473706	motif	yes	0.119648952278469	0.0508332798747753	0.0179722784547036	nonsig	1248	1148	1278	-0.6	-1	-0.8
ENSMUSG00000043670	210	Diras1	810.680271058779	0.170974691544977	0.087480017558345	1.95444281239364	0.0506488717810176	0.556021361011997	motif	yes	0.11723738861963	0.0466572386243618	0.0164958249113626	nonsig	1254	1154	1284	-0.6	-1	-0.8
ENSMUSG00000043670	211	Diras1	1167.62602473254	0.145771420795955	0.0654943521760864	2.22570978951037	0.0260336266156734	0.346037820941539	motif	yes	0.105989494714999	0.0393418286301416	0.0139094369043261	nonsig	1260	1160	1290	-0.6	-1	-0.8
ENSMUSG00000043670	212	Diras1	1687.87222490388	0.109254499904086	0.0633713538401765	1.72403607124487	0.0847013315605375	0.741305728426725	motif	yes	0.104810939070224	0.0402435144722447	0.0142282309910516	nonsig	1266	1166	1296	-0.6	-1	-0.8
ENSMUSG00000043670	213	Diras1	1101.08685731676	0.0716702221933961	0.0759854955187791	0.943209249397912	0.345573883289122	0.998540876473706	motif	yes	0.0854964592658469	0.0412680399861954	0.0145904554602582	nonsig	1272	1172	1302	-0.6	-1	-0.8
ENSMUSG00000043670	214	Diras1	983.292419900473	0.0963484042236919	0.0818045793277308	1.17778741747078	0.238881366094345	0.998540876473706	motif	yes	0.0639547725065699	0.042091200167237	0.0148814865332668	nonsig	1278	1178	1308	-0.6	-1	-0.8
ENSMUSG00000043670	215	Diras1	1039.79922378521	0.0879920584422274	0.0758998045102958	1.15931864396688	0.246326324925628	0.998540876473706	motif	yes	0.0555849081670853	0.0349607318745354	0.0123604852918643	nonsig	1284	1184	1314	-0.6	-1	-0.8
ENSMUSG00000043670	216	Diras1	2798.86776139165	0.0670686930036207	0.0551369873972425	1.21640111601337	0.22383215904896	0.984421283114685	motif	yes	0.0373836904320168	0.0362327538797155	0.012810212984705	nonsig	1290	1190	1320	-0.6	-1	-0.8
ENSMUSG00000043670	217	Diras1	1302.84149169103	-0.0651083159811788	0.0658048548389434	-0.989415084047076	0.322460097427638	0.998540876473706	motif	yes	0.037863304770058	0.0705494579596595	0.0249430000661553	nonsig	1296	1196	1326	-0.6	-1	-0.8
ENSMUSG00000043670	218	Diras1	1591.75255537947	-0.00135880252923916	0.0724317186347421	-0.0187597720287615	0.985032745441156	0.999525940224632	motif	yes	0.0237181895152848	0.0669387100149532	0.0236664078877266	nonsig	1302	1202	1332	-0.6	-1	-0.8
ENSMUSG00000043670	219	Diras1	735.540761148315	0.0788125060800778	0.084474039572322	0.932979013186683	0.350830804290025	0.998540876473706	motif	yes	0.0130132826166936	0.0589574756757582	0.0208446154259848	nonsig	1308	1208	1338	-0.6	-1	-0.8
ENSMUSG00000043670	220	Diras1	1011.82025464922	-0.0363552419764611	0.0766087084480301	-0.474557562879732	0.635102359996294	0.998540876473706	motif	no	0.0139282021101261	0.0623975492665375	0.0220608651078952	nonsig	1314	1214	1344	-0.6	-1	-0.8
ENSMUSG00000043670	221	Diras1	1133.97371558324	0.0755071368977258	0.0811268627853299	0.930729160543598	0.351993681540177	0.998540876473706	motif	no	0.0144700212198417	0.0627126892516106	0.0221722839181293	nonsig	1320	1220	1350	-0.6	-1	-0.8
ENSMUSG00000043670	222	Diras1	1675.56199643392	-0.0168125178144938	0.062557712587726	-0.268752118948039	0.788120441595574	0.998540876473706	motif	no	0.0134928510671288	0.060354233115609	0.0213384437546804	nonsig	1326	1226	1356	-0.6	-1	-0.8
ENSMUSG00000043670	223	Diras1	584.087371714421	0.00235280325349772	0.0878534683015141	0.0267809945240053	0.978634411953989	0.999525940224632	motif	no	0.0125728475271302	0.0546508703818161	0.0193220005223646	nonsig	1332	1232	1362	-0.6	-1	-0.8
ENSMUSG00000043670	224	Diras1	639.230797733358	0.0743880489510804	0.0966205849182617	0.769898557476242	0.44136006967636	0.998540876473706	motif	no	0.0281541364646367	0.0557356020658458	0.0197055110871373	nonsig	1338	1238	1368	-0.6	-1	-0.8
ENSMUSG00000043670	225	Diras1	637.938830616551	-0.0607737631034541	0.0987634442029452	-0.615346736780184	0.53832575856531	0.998540876473706	motif	no	0.0263567384776781	0.0548718835557478	0.0194001404793739	nonsig	1344	1244	1374	-0.6	-1	-0.8
ENSMUSG00000043670	226	Diras1	570.281774651253	-0.00917616375094212	0.101113517599185	-0.0907511079509326	0.927690359868334	0.998540876473706	motif	no	0.0711083571255597	0.055262253644422	0.0195381571478109	nonsig	1350	1250	1380	-0.6	-1	-0.8
ENSMUSG00000043670	227	Diras1	989.94519133521	0.0714524777600887	0.0938544533860895	0.761311532721355	0.446471013803457	0.998540876473706	motif	no	0.106220322092735	0.0540678231328694	0.0191158621906234	nonsig	1356	1256	1386	-0.6	-1	-0.8
ENSMUSG00000043670	228	Diras1	548.676500244432	0.0882950695235911	0.132726109897957	0.665242653397094	0.505895303174488	0.998540876473706	motif	no	0.113512095525728	0.0558837964380017	0.0197579057098798	nonsig	1362	1262	1392	-0.6	-1	-0.8
ENSMUSG00000043670	229	Diras1	573.473095050766	0.0611279530020574	0.108425153739513	0.563780182861579	0.572903740157296	0.998540876473706	motif	no	0.147177822047038	0.0543534881797023	0.0192168600365052	nonsig	1368	1268	1398	-0.6	-1	-0.8
ENSMUSG00000043670	230	Diras1	162.39814300384	0.341200431368559	0.200784009652107	1.69934065944667	0.0892550157816229	0.756768591254824	motif	yes	0.196918306885616	0.12066566503751	0.0426617550022039	nonsig	1374	1274	1404	-0.6	-1	-0.8
ENSMUSG00000043670	231	Diras1	180.488685561123	0.2832485229909	0.291672751076704	0.971117534789566	0.33148975290824	0.998540876473706	motif	yes	0.217595593795855	0.137495320516156	0.0486119367591957	nonsig	1380	1280	1410	-0.6	-1	-0.8
ENSMUSG00000043670	232	Diras1	418.35854687498	0.132722236415024	0.358569373211826	0.370143816874785	0.71127533578028	0.998540876473706	motif	yes	0.246278107342878	0.13711227949483	0.0484765113073698	nonsig	1386	1286	1416	-0.6	-1	-0.8
ENSMUSG00000043670	233	Diras1	440.247281151707	0.208552049067029	0.362835954717936	0.574783304562952	0.565437859396682	0.998540876473706	motif	yes	0.279738460944314	0.120230982120274	0.042508071382982	nonsig	1392	1292	1422	-0.6	-1	-0.8
ENSMUSG00000043670	234	Diras1	395.557565927479	0.388747714957683	0.411056441513608	0.945728312944619	0.344287177624666	0.998540876473706	motif	yes	0.294327774414262	0.128343813397213	0.0453763903882549	nonsig	1398	1298	1428	-0.6	-1	-0.8
ENSMUSG00000043670	235	Diras1	363.781652671816	0.236870773041999	0.370156057820809	0.639921373802472	0.52222371749138	0.998540876473706	motif	yes	0.301733088876404	0.118163968875846	0.0417772718420135	nonsig	1404	1304	1434	-0.6	-1	-0.8
ENSMUSG00000043670	236	Diras1	475.808327105757	0.317755177899773	0.30196751860608	1.0522826407508	0.292669893651504	0.998540876473706	motif	yes	0.317037940497306	0.109851125767838	0.0388382379757074	nonsig	1410	1310	1440	-0.6	-1	-0.8
ENSMUSG00000043670	237	Diras1	425.480816457831	0.328810781813546	0.370228684193964	0.888128866971531	0.374471436398939	0.998540876473706	motif	yes	0.343189112692611	0.082846837533415	0.029290780309869	nonsig	1416	1316	1446	-0.6	-1	-0.8
ENSMUSG00000043670	238	Diras1	230.578101327205	0.457914939128143	0.406698170339055	1.12593311827882	0.26019382985973	0.998540876473706	motif	yes	0.331434275514712	0.103033758999093	0.0364279348396997	nonsig	1422	1322	1452	-0.6	-1	-0.8
ENSMUSG00000043670	239	Diras1	209.93046461736	0.342491038688035	0.420509586093395	0.814466661437696	0.415377663504987	0.998540876473706	motif	yes	0.348558718229256	0.104245540644275	0.0368563643490124	nonsig	1428	1328	1458	-0.6	-1	-0.8
ENSMUSG00000043670	240	Diras1	565.333522892594	0.255161049382243	0.240011355016834	1.06312074011809	0.287727200075004	0.998540876473706	motif	yes	0.392023932270685	0.0826354368444755	0.0292160388795207	nonsig	1434	1334	1464	-0.6	-1	-0.8
ENSMUSG00000043670	241	Diras1	315.666503062923	0.417761426629465	0.180742229424721	2.31136590468727	0.0208126525581719	0.292038357662347	motif	yes	0.494644570962694	0.0762563997492544	0.026960708685785	nonsig	1440	1340	1470	-0.6	-1	-0.8
ENSMUSG00000043670	242	Diras1	672.081295620671	0.294709017534492	0.135091333811663	2.18155383635015	0.0291424770609825	0.37542921687936	motif	yes	0.652655119314379	0.0754743034119073	0.0266841958739453	nonsig	1446	1346	1476	-0.6	-1	-0.8
ENSMUSG00000043670	243	Diras1	361.802388357474	0.373866314758356	0.144807471681248	2.58181646580581	0.00982818364835192	0.151911051041688	motif	yes	0.801600367084304	0.0658860954080017	0.0232942524244509	nonsig	1452	1352	1482	-0.6	-1	-0.8
ENSMUSG00000043670	244	Diras1	555.760206250344	0.665476890231201	0.140487382794249	4.73691570726906	2.16995367036192e-06	4.39691459816556e-05	motif	yes	1.08407299164682	0.128040905278449	0.0452692961958277	more localized	1458	1358	1488	-0.6	-1	-0.8
ENSMUSG00000043670	245	Diras1	655.551110781466	1.14977589134962	0.121766290329485	9.44248106958389	3.64055108848503e-21	9.93670964904988e-20	motif	yes	1.38177851268196	0.292942090616772	0.103570669385042	more localized	1464	1364	1494	-0.6	-1	-0.8
ENSMUSG00000043670	246	Diras1	922.846635756261	1.72199932594162	0.129043489740523	13.344333212037	1.2780904446801e-40	4.56106604959717e-39	motif	yes	1.67360338510124	0.521812423985034	0.184488551753604	more localized	1470	1370	1500	-0.6	-1	-0.8
ENSMUSG00000043670	247	Diras1	907.84888090661	1.53405302084744	0.0982202044067812	15.6185077206124	5.4465491816675e-55	2.36776347152127e-53	motif	yes	1.9176432863453	0.58666131017894	0.207416095343656	more localized	1476	1376	1506	-0.6	-1	-0.8
ENSMUSG00000043670	248	Diras1	1519.34337957127	2.51494204588237	0.113286051620236	22.1999267333732	3.44010651074487e-109	3.48529435050465e-107	motif	yes	2.19546473614722	0.793529004005352	0.280554869900196	more localized	1482	1382	1512	-0.6	-1	-0.8
ENSMUSG00000043670	249	Diras1	1004.65379817177	2.79940559491058	0.120552964550854	23.2213749810331	2.76983444314697e-119	3.52269901785341e-117	motif	yes	2.43632784075173	0.940910211405454	0.332661995486232	more localized	1488	1388	1518	-0.6	-1	-0.8
ENSMUSG00000043670	250	Diras1	1139.01192204764	2.62930799688874	0.109654983039535	23.9780074193324	4.71725331588385e-127	6.79454980619173e-125	motif	yes	2.64209878797684	0.917333080096414	0.324326220771458	more localized	1494	1394	1524	-0.6	-1	-0.8
ENSMUSG00000043670	251	Diras1	393.007711069082	2.32618552471082	0.16491956585399	14.1049699753048	3.53939878903138e-45	1.33061360134812e-43	motif	yes	2.87646356995592	0.770028113456576	0.272246050364715	more localized	1500	1400	1530	-0.6	-1	-0.8
ENSMUSG00000043670	252	Diras1	1282.1517880726	2.88804848864658	0.114664345471831	25.1869792372039	5.56369683994202e-140	9.50199938878669e-138	motif	yes	3.01873287161258	0.644414526963389	0.227834940955467	more localized	1506	1406	1536	-0.6	-1	-0.8
ENSMUSG00000043670	253	Diras1	889.870174984447	3.07668072818571	0.125536962828286	24.5081660322952	1.20885717581465e-132	1.82935285276761e-130	motif	yes	3.14470553446004	0.551082928830989	0.194837237986268	more localized	1512	1412	1542	-0.6	-1	-0.8
ENSMUSG00000043670	254	Diras1	835.17845390258	3.3681669037425	0.12807523889829	26.2983456655295	2.00311536150094e-152	4.69553806798896e-150	motif	yes	3.28477612597209	0.553582115680868	0.195720833970769	more localized	1518	1418	1548	-0.6	-1	-0.8
ENSMUSG00000043670	255	Diras1	1516.6871673754	3.40897127668006	0.142222074336019	23.9693542130872	5.80683464583363e-127	8.26437002273108e-125	motif	yes	3.45784917938241	0.390253634600371	0.13797549570431	more localized	1524	1424	1554	-0.6	-1	-0.8
ENSMUSG00000043670	256	Diras1	1529.5955327617	3.65309645913562	0.12646526788578	28.8861639263279	1.78156086596189e-183	8.87440006357268e-181	motif	yes	3.58652177766915	0.44346391282844	0.156788169986255	more localized	1530	1430	1560	-0.6	-1	-0.8
ENSMUSG00000043670	257	Diras1	2340.05838624452	3.80718689769029	0.123439036728522	30.8426491213099	7.0289950940191e-209	8.40316363489983e-206	motif	yes	3.6440102363925	0.510353392481462	0.180437172312601	more localized	1536	1436	1566	-0.6	-1	-0.8
ENSMUSG00000043670	258	Diras1	1815.86919125123	3.74987272898511	0.138202516583027	27.133172547783	4.00024925130682e-162	1.06273288443051e-159	motif	yes	3.66216837692717	0.502402605097869	0.177626144475245	more localized	1542	1442	1572	-0.6	-1	-0.8
ENSMUSG00000043670	259	Diras1	4719.10830597818	3.71076995199343	0.12557825424226	29.549462798191	6.67228991341477e-192	3.79843932927969e-189	motif	yes	3.6819820956293	0.335899472145113	0.118758397275396	more localized	1548	1448	1578	-0.6	-1	-0.8
ENSMUSG00000043670	260	Diras1	2921.33488669848	3.91742927494049	0.144020884213782	27.2004251072749	6.42011564371652e-163	1.74437460274161e-160	motif	yes	3.66086155096044	0.278743897917275	0.098550850215838	more localized	1554	1454	1584	-0.6	-1	-0.8
ENSMUSG00000043670	261	Diras1	5471.76513077736	3.53658839797249	0.110279085846967	32.0694388315856	1.17648076956616e-225	2.8129655200327e-222	motif	yes	3.59599352343416	0.192726003865323	0.0681389321220774	more localized	1560	1460	1590	-0.6	-1	-0.8
ENSMUSG00000043670	262	Diras1	5470.06156698853	3.51343202801987	0.128781817194764	27.2820504055035	6.92722084170502e-164	1.92592849215311e-161	motif	yes	3.53423510284041	0.168322211315173	0.059510888522637	more localized	1566	1466	1596	-0.6	-1	-0.8
ENSMUSG00000043670	263	Diras1	4102.02255747397	3.56748102629709	0.17981122516333	19.8401463704871	1.34067838814065e-87	9.0043877136076e-86	motif	yes	3.49153100701986	0.14144298344439	0.0500076463723922	more localized	1572	1472	1602	-0.6	-1	-0.8
ENSMUSG00000043670	264	Diras1	3901.69227822053	3.48413210178471	0.1370842784623	25.4159859968399	1.67900155250162e-142	3.08807131694721e-140	motif	yes	3.4605089505284	0.158016474625425	0.055867260373415	more localized	1578	1478	1608	-0.6	-1	-0.8
ENSMUSG00000043670	265	Diras1	5341.27513287907	3.2882426774801	0.117259633840432	28.0424095640174	4.94351703466863e-173	1.68856417569896e-170	motif	yes	3.47774677765354	0.192188625197924	0.0679489400721861	more localized	1584	1484	1614	-0.6	-1	-0.8
ENSMUSG00000043670	266	Diras1	4707.22306701231	3.25580536423507	0.127299234381746	25.5760011444495	2.82177851938505e-144	5.44102616116908e-142	motif	yes	3.51479777697619	0.213839601849033	0.0756037162768414	more localized	1590	1490	1620	-0.6	-1	-0.8
ENSMUSG00000043670	267	Diras1	5093.45287755708	3.36913718542906	0.129030449200624	26.1111792317373	2.72183758549565e-150	5.91628515174555e-148	motif	yes	3.52685511114121	0.207569361282286	0.0733868514646324	more localized	1596	1496	1626	-0.6	-1	-0.8
ENSMUSG00000043670	268	Diras1	2788.12663397456	3.66925282300876	0.215419051054234	17.0330934290718	4.66705437941859e-65	2.40494116835988e-63	motif	yes	3.54823501295662	0.143473264583073	0.0507254591528314	more localized	1602	1502	1632	-0.6	-1	-0.8
ENSMUSG00000043670	269	Diras1	2086.70589479072	3.67449101497365	0.194247733345937	18.9165193934578	8.33824028424393e-80	5.08590115296613e-78	motif	yes	3.52631620396716	0.161118919550461	0.0569641402957905	more localized	1608	1508	1638	-0.6	-1	-0.8
ENSMUSG00000043670	270	Diras1	2400.78346664922	3.80984002260109	0.149836446426354	25.4266576221404	1.2795314812397e-142	2.39012482159697e-140	motif	yes	3.38915933334018	0.19990905700178	0.0706785249132833	more localized	1614	1514	1644	-0.6	-1	-0.8
ENSMUSG00000043670	271	Diras1	1301.84162022853	3.66393969961721	0.221810415256373	16.5183393006246	2.70751029686616e-61	1.29993114855562e-59	motif	yes	3.24279074589216	0.206345816314023	0.0729542629925597	more localized	1620	1520	1650	-0.6	-1	-0.8
ENSMUSG00000043670	272	Diras1	2255.79446134021	3.655171316308	0.149173999801345	24.5027372140962	1.3811712562793e-132	2.06398779610237e-130	motif	yes	3.08852344951415	0.210113290100821	0.0742862661238534	more localized	1626	1526	1656	-0.6	-1	-0.8
ENSMUSG00000043670	273	Diras1	3192.18304506392	3.11289220556446	0.145265645017771	21.4289635046445	7.17598677429417e-102	6.65030402222378e-100	motif	yes	2.86760948839356	0.247015625497766	0.0873332119242535	more localized	1632	1532	1662	-0.6	-1	-0.8
ENSMUSG00000043670	274	Diras1	3340.71598078013	2.15855039921922	0.130410250525286	16.551999482592	1.54872443253591e-61	7.46572604474469e-60	motif	yes	2.69390687022977	0.544351273092777	0.192457238275716	more localized	1638	1538	1668	-0.6	-1	-0.8
ENSMUSG00000043670	275	Diras1	1393.88815995818	2.19818848584485	0.164880004736059	13.3320501134369	1.50698696669926e-40	5.36191344847907e-39	motif	yes	2.5005144483265	0.688772067384997	0.243517699769904	more localized	1644	1544	1674	-0.6	-1	-0.8
ENSMUSG00000043670	276	Diras1	807.350742291162	2.43511445198471	0.236881799325314	10.279871475649	8.68433298277683e-25	2.50775847364969e-23	motif	yes	2.26326000121693	0.717230051590925	0.25357911657536	more localized	1650	1550	1680	-0.6	-1	-0.8
ENSMUSG00000043670	277	Diras1	2500.24663229708	1.90717932600892	0.119533977815186	15.955123060973	2.62455832684225e-57	1.18850737868936e-55	motif	yes	2.07035328984797	0.780359326845353	0.275898685887259	more localized	1656	1556	1686	-0.6	-1	-0.8
ENSMUSG00000043670	278	Diras1	844.83092344753	2.4202190772908	0.151052745981311	16.0223441260064	8.92223077021663e-58	4.0711934678603e-56	motif	yes	1.90067372598761	0.690103900754886	0.243988573973534	more localized	1662	1562	1692	-0.6	-1	-0.8
ENSMUSG00000043670	279	Diras1	628.813657151985	2.11680032439101	0.17050249941199	12.4150691731276	2.16499655775858e-35	7.18959273555664e-34	motif	yes	1.67207075372187	0.58877439303103	0.208163182950617	more localized	1668	1568	1698	-0.6	-1	-0.8
ENSMUSG00000043670	280	Diras1	1011.13092204536	1.75713573943145	0.150772388183911	11.6542276778697	2.1835114816514e-31	6.83347637778598e-30	motif	yes	1.44796325698413	0.413288042393623	0.146119388679922	more localized	1674	1574	1704	-0.6	-1	-0.8
ENSMUSG00000043670	281	Diras1	1477.3449724361	1.56963851461277	0.129396638281153	12.1304427646896	7.28544573258999e-34	2.36677999274765e-32	motif	yes	1.30408073256478	0.306403313014514	0.108329930205294	more localized	1680	1580	1710	-0.6	-1	-0.8
ENSMUSG00000043670	282	Diras1	1366.46162400852	0.801113888336388	0.119515060523016	6.70303713047202	2.04131567048766e-11	4.67508215338696e-10	motif	yes	1.08974594959724	0.538522001765307	0.190396279633201	more localized	1686	1586	1716	-0.6	-1	-0.8
ENSMUSG00000043670	283	Diras1	744.75165602058	0.369364707718929	0.1199485297046	3.07936002740985	0.00207445824439514	0.0359422439300637	motif	yes	0.925293420873592	0.743386013009338	0.262826645419067	nonsig	1692	1592	1722	-0.6	-1	-0.8
ENSMUSG00000043670	284	Diras1	1505.26746232989	0.642254478082747	0.130014624377572	4.93986335119959	7.81773377520357e-07	1.61697244433493e-05	motif	yes	0.733636224377202	0.750699851160386	0.26541247769562	more localized	1698	1598	1728	-0.6	-1	-0.8
ENSMUSG00000043670	285	Diras1	1352.86382638323	0.756119130654176	0.12010113764162	6.29568666460449	3.06042023969805e-10	6.87731653488538e-09	motif	yes	0.551866850542008	0.760357370502843	0.268826926403866	more localized	1704	1604	1734	-0.6	-1	-0.8
ENSMUSG00000043670	286	Diras1	812.504647464024	0.705540813550415	0.144554741031032	4.88078639633793	1.0566364161143e-06	2.17419765140214e-05	motif	yes	0.428949112152037	0.631548364024483	0.223286065424491	more localized	1710	1610	1740	-0.6	-1	-0.8
ENSMUSG00000043670	287	Diras1	802.191544945266	0.801180094601849	0.144960291448585	5.52689351404908	3.2595066064016e-08	7.09788733689093e-07	motif	yes	0.396683770763707	0.478695525505274	0.169244426104219	more localized	1716	1616	1746	-0.6	-1	-0.8
ENSMUSG00000043670	288	Diras1	1209.87646901658	0.223878167460329	0.116745882087194	1.9176536547398	0.0551549419159161	0.587157017457504	motif	yes	0.302114832692612	0.398247537880941	0.14080176731323	nonsig	1722	1622	1752	-0.6	-1	-0.8
ENSMUSG00000043670	289	Diras1	731.422491832275	0.115483523931225	0.107958475110041	1.06970317812949	0.284752935350599	0.998540876473706	motif	yes	0.204934226554484	0.27492851010286	0.0972019069176234	nonsig	1728	1628	1758	-0.6	-1	-0.8
ENSMUSG00000043670	290	Diras1	1312.4706662896	-0.182228018783386	0.0958770511244562	-1.9006427152921	0.0573488265408013	0.605317898793057	motif	yes	0.153127168288187	0.355568122407145	0.12571231526393	nonsig	1734	1634	1764	-0.6	-1	-0.8
ENSMUSG00000043670	291	Diras1	501.90165126847	0.111241976612289	0.101690487376144	1.09392706714851	0.273986966495059	0.998540876473706	motif	yes	0.0415019231777806	0.373030050950892	0.13188603930687	nonsig	1740	1640	1770	-0.6	-1	-0.8
ENSMUSG00000043670	292	Diras1	455.337227794942	-0.114297026486011	0.0964710095205116	-1.18478107624353	0.2361040165651	0.998540876473706	motif	yes	-0.0079714088871133	0.397008467500308	0.140363689778974	nonsig	1746	1646	1776	-0.6	-1	-0.8
ENSMUSG00000043670	293	Diras1	663.031683312134	-0.021325718450848	0.0914975722899781	-0.233074145216242	0.815703831193467	0.998540876473706	motif	yes	-0.0375719537998761	0.363760397740448	0.128608721984693	nonsig	1752	1652	1782	-0.6	-1	-0.8
ENSMUSG00000043670	294	Diras1	433.134662849654	0.291084347420043	0.0970016921356451	3.00081721268322	0.00269256141059976	0.0461830296466572	motif	yes	-0.00958539058980905	0.307430481535907	0.108693089118743	nonsig	1758	1658	1788	-0.6	-1	-0.8
ENSMUSG00000043670	295	Diras1	467.064898887897	-0.0918218662814043	0.106051242620817	-0.865825463353694	0.386585883098001	0.998540876473706	motif	yes	-0.0107875009155816	0.16984883123657	0.0600506301719941	nonsig	1764	1664	1794	-0.6	-1	-0.8
ENSMUSG00000043670	296	Diras1	272.169041035457	-0.171908489058822	0.119562120580267	-1.43781733064372	0.150485890704439	0.909794785512914	motif	yes	0.014559788403275	0.166751484548784	0.0589555527486846	nonsig	1770	1670	1800	-0.6	-1	-0.8
ENSMUSG00000043670	297	Diras1	254.848793073562	-0.121320835370878	0.140161560802321	-0.865578512941819	0.386721343076547	0.998540876473706	motif	yes	0.0162989977867046	0.162674011081111	0.0575139481791346	nonsig	1776	1676	1806	-0.6	-1	-0.8
ENSMUSG00000043670	298	Diras1	584.285096277663	0.0416644868971506	0.0873004430601125	0.477254014260405	0.633181252466202	0.998540876473706	motif	yes	-0.0229960643113379	0.153216416410558	0.0541701835165036	nonsig	1782	1682	1812	-0.6	-1	-0.8
ENSMUSG00000043670	299	Diras1	839.884808359051	0.101625094006108	0.0734765947243128	1.38309477170805	0.166635808598464	0.932867260801275	motif	yes	-3.11172954615899e-05	0.15216713108057	0.0537992051303866	nonsig	1788	1688	1818	-0.6	-1	-0.8
ENSMUSG00000043670	300	Diras1	632.035899678247	0.0884812880648411	0.0855581381351678	1.03416565616535	0.30105872664813	0.998540876473706	motif	no	0.0393074886479058	0.149324211243452	0.0527940811827887	nonsig	1794	1694	1824	-0.6	-1	-0.8
ENSMUSG00000043670	301	Diras1	547.797503392629	-0.00741204338341127	0.0883427644390723	-0.0839009672209563	0.933135170542781	0.998790475058442	motif	no	0.0667257403397826	0.148927035557687	0.0526536583724252	nonsig	1800	1700	1830	-0.6	-1	-0.8
ENSMUSG00000043670	302	Diras1	1157.73655381602	-0.0232761493642971	0.0709565769688392	-0.328033712428361	0.742886172841071	0.998540876473706	motif	no	0.0826735349502059	0.0992552424643498	0.0350920275074284	nonsig	1806	1706	1836	-0.6	-1	-0.8
ENSMUSG00000043670	303	Diras1	756.027819731936	0.0918977098456064	0.0825575291957915	1.1131354189109	0.265650273910779	0.998540876473706	motif	no	0.0793523706225468	0.102264153814847	0.0361558383173912	nonsig	1812	1712	1842	-0.6	-1	-0.8
ENSMUSG00000043670	304	Diras1	492.251319363867	0.142800358488117	0.0914226450856404	1.56198016754327	0.118292661021216	0.842782337609438	motif	no	0.0707425251546002	0.0859272884461555	0.0303798841746245	nonsig	1818	1718	1848	-0.6	-1	-0.8
ENSMUSG00000043670	305	Diras1	673.61222077646	0.0980251781641363	0.096620053161901	1.01454278854391	0.31032382294486	0.998540876473706	motif	no	0.096437595425653	0.0577144654760343	0.0204051449553303	nonsig	1824	1724	1854	-0.6	-1	-0.8
ENSMUSG00000043670	306	Diras1	661.26167735399	0.169246843780537	0.104250396141688	1.62346475451769	0.104490091882114	0.806897290641526	motif	no	0.0990633782211679	0.0667239191202876	0.0235904678386491	nonsig	1830	1730	1860	-0.6	-1	-0.8
ENSMUSG00000043670	307	Diras1	453.594736445731	0.0750557793848354	0.113949741992949	0.658674412702747	0.510104867285338	0.998540876473706	motif	no	0.101447525936265	0.066305782153238	0.0234426340962163	nonsig	1836	1736	1866	-0.6	-1	-0.8
ENSMUSG00000043670	308	Diras1	436.785032505903	0.0196025243212683	0.135205950877736	0.144982703749441	0.884724527901629	0.998540876473706	motif	no	0.0975220677306154	0.0693529984068783	0.0245199877345617	nonsig	1842	1742	1872	-0.6	-1	-0.8
ENSMUSG00000043670	309	Diras1	415.175531783361	0.198148518785011	0.101438985757876	1.95337637994498	0.0507750129441938	0.556894752062235	motif	no	0.0872998887042753	0.07417270026854	0.0262240096694009	nonsig	1848	1748	1878	-0.6	-1	-0.8
ENSMUSG00000043670	310	Diras1	505.928443373977	-0.0022698870001785	0.104905840458988	-0.0216373749092252	0.982737219637358	0.999525940224632	motif	no	0.0907433542563084	0.0695575350429777	0.0245923023557552	nonsig	1854	1754	1884	-0.6	-1	-0.8
ENSMUSG00000043670	311	Diras1	518.939486068735	0.110970891566386	0.101298782726994	1.09548099768838	0.2733059659951	0.998540876473706	motif	no	0.0499587245231862	0.0696036981334472	0.024608623472911	nonsig	1860	1760	1890	-0.6	-1	-0.8
ENSMUSG00000043670	312	Diras1	522.086951073921	0.111396692842918	0.110010387170769	1.01260158888449	0.311250500624885	0.998540876473706	motif	no	0.0573823512851647	0.067800525642763	0.023971105725005	nonsig	1866	1766	1896	-0.6	-1	-0.8
ENSMUSG00000043670	313	Diras1	342.839471038415	0.0162477459534157	0.115483122206105	0.14069368443657	0.888111934556505	0.998540876473706	motif	no	0.0390345031421363	0.0736281173484187	0.0260314705315329	nonsig	1872	1772	1902	-0.6	-1	-0.8
ENSMUSG00000043670	314	Diras1	513.708114753428	0.196794568196802	0.0946607565893523	2.07894565063024	0.0376223461649101	0.45249008893511	motif	no	0.0486089537334074	0.0784916914627126	0.0277510036500432	nonsig	1878	1778	1908	-0.6	-1	-0.8
ENSMUSG00000043670	315	Diras1	346.724230059978	-0.251221258480143	0.138127307732792	-1.81876605432817	0.068947129334192	0.672867698930829	motif	no	0.0302369466257701	0.144673636447026	0.0511498546953045	nonsig	1884	1784	1914	-0.6	-1	-0.8
ENSMUSG00000043670	316	Diras1	308.68577437244	0.0789915384170961	0.115915688624975	0.68145683603416	0.495582470080949	0.998540876473706	motif	no	0.00775552601474011	0.144416931683004	0.0510590958556031	nonsig	1890	1790	1920	-0.6	-1	-0.8
ENSMUSG00000043670	317	Diras1	560.818014187436	0.0513657336407842	0.102196916568979	0.502615297655428	0.615234771802251	0.998540876473706	motif	no	0.0222331257404775	0.13283808007204	0.0469653536093704	nonsig	1896	1796	1926	-0.6	-1	-0.8
ENSMUSG00000043670	318	Diras1	296.936232421422	0.0743257177299904	0.121296172272488	0.61276226889518	0.540033542605726	0.998540876473706	nomotif	no	-0.0382656347301253	0.132194523859803	0.0467378221284967	nonsig	1902	1802	1932	-0.6	-1	-0.8
ENSMUSG00000043670	319	Diras1	186.582776622125	-0.0360051652947126	0.13294532430407	-0.270826864225494	0.786524197092894	0.998540876473706	nomotif	no	-0.0165376621098999	0.132502311385206	0.0468466414516854	nonsig	1908	1808	1938	-0.6	-1	-0.8
ENSMUSG00000043670	320	Diras1	312.095555788057	-0.0684546720453219	0.127855567629315	-0.535406265949944	0.592368958210017	0.998540876473706	nomotif	no	-0.00604177816359616	0.132021564615852	0.0466766718013634	nonsig	1914	1814	1944	-0.6	-1	-0.8
ENSMUSG00000043670	321	Diras1	199.859691472745	0.132068543759314	0.165045297526319	0.800195738616871	0.423597398398643	0.998540876473706	nomotif	no	-0.0162606275280521	0.139239083232531	0.0492284499799604	nonsig	1920	1820	1950	-0.6	-1	-0.8
ENSMUSG00000043670	322	Diras1	308.643844297731	-0.28719551556802	0.124878547942318	-2.2997986467674	0.0214596301663943	0.298791241181115	nomotif	no	-0.0421492048345111	0.156618847076864	0.0553731244148348	nonsig	1926	1826	1956	-0.6	-1	-0.8
ENSMUSG00000043670	323	Diras1	270.840120607402	-0.0773974775183397	0.140646061478125	-0.550299643693739	0.582113868587333	0.998540876473706	nomotif	no	-0.0409287451332675	0.133154372224532	0.0470771797723021	nonsig	1932	1832	1962	-0.6	-1	-0.8
ENSMUSG00000043670	324	Diras1	372.49437250281	0.162958609987526	0.147499208361212	1.10481006507137	0.269241898306343	0.998540876473706	nomotif	no	-0.0342838682649636	0.144579381459557	0.0511165305249046	nonsig	1938	1838	1968	-0.6	-1	-0.8
ENSMUSG00000043670	325	Diras1	233.442026407687	-0.0303850612748636	0.156140455105592	-0.194600824330346	0.845705457673447	0.998540876473706	nomotif	no	-0.0667115152135304	0.142820545123189	0.0504946879746831	nonsig	1944	1844	1974	-0.6	-1	-0.8
ENSMUSG00000043670	326	Diras1	155.565791079382	-0.132782900721681	0.156888148453741	-0.846353928135192	0.397355331899059	0.998540876473706	nomotif	no	-0.0111319769170494	0.142825449657153	0.0504964219892952	nonsig	1950	1850	1980	-0.6	-1	-0.8
ENSMUSG00000043670	327	Diras1	104.220543317988	-0.0262414876847642	0.178269490056623	-0.147201227065995	0.882973192090653	0.998540876473706	nomotif	no	0.0182903178735497	0.142927131062533	0.0505323717949278	nonsig	1956	1856	1986	-0.6	-1	-0.8
ENSMUSG00000043670	328	Diras1	183.642137685739	-0.0152956570988908	0.18529608573547	-0.082547113924074	0.934211654647192	0.998790475058442	nomotif	no	-0.0180669896913103	0.142700133645656	0.050452116088535	nonsig	1962	1862	1992	-0.6	-1	-0.8
ENSMUSG00000043670	329	Diras1	311.119999545732	-0.12735263182922	0.124839397876464	-1.02013173722003	0.307665986734842	0.998540876473706	nomotif	no	0.0343299072681051	0.128240593344549	0.0453398965886584	nonsig	1968	1868	1998	-0.6	-1	-0.8
ENSMUSG00000043670	330	Diras1	267.923716545572	0.157440790803828	0.11986853762809	1.31344549553371	0.189032875617564	0.946294097298341	nomotif	no	0.0566161906182719	0.114665930755463	0.0405405286041273	nonsig	1974	1874	2004	-0.6	-1	-0.8
ENSMUSG00000043670	331	Diras1	168.098111363848	0.157980880806453	0.14889227551489	1.06104148291195	0.288671049384077	0.998540876473706	nomotif	no	0.0540510761073597	0.124968910627305	0.0441831820710314	nonsig	1980	1880	2010	-0.6	-1	-0.8
ENSMUSG00000043670	332	Diras1	169.752526390599	-0.127899850531353	0.148436173998856	-0.861648795477167	0.3888808107488	0.998540876473706	nomotif	no	0.0509724254665681	0.119036861308815	0.0420858859213129	nonsig	1986	1886	2016	-0.6	-1	-0.8
ENSMUSG00000043670	333	Diras1	163.666067501811	0.388790114400459	0.151383352179005	2.56824881206706	0.0102213760746952	0.157064975543677	nomotif	no	0.0824721826346858	0.186166557617626	0.0658198176607898	nonsig	1992	1892	2022	-0.6	-1	-0.8
ENSMUSG00000043670	334	Diras1	157.120353025007	0.0455073660796536	0.164078541644483	0.277351112604698	0.78151051609275	0.998540876473706	nomotif	no	0.0410972293074266	0.173547328996658	0.0613582465951749	nonsig	1998	1898	2028	-0.6	-1	-0.8
ENSMUSG00000043670	335	Diras1	207.171484105432	-0.0467624037720624	0.147266606117247	-0.317535692612027	0.750837160876689	0.998540876473706	nomotif	no	0.0198120040553206	0.175091742579972	0.0619042792540339	nonsig	2004	1904	2034	-0.6	-1	-0.8
ENSMUSG00000043670	336	Diras1	182.200372958556	-0.0399248622252236	0.149855717316739	-0.266422015389892	0.789914211918324	0.998540876473706	nomotif	no	0.0315733133048654	0.176694454233777	0.0624709233933798	nonsig	2010	1910	2040	-0.6	-1	-0.8
ENSMUSG00000043670	337	Diras1	316.501842633983	0.124645425515722	0.122646413547681	1.01629898429329	0.309487032139301	0.998540876473706	nomotif	no	-0.00536391990078179	0.162232865422471	0.057357979635777	nonsig	2016	1916	2046	-0.6	-1	-0.8
ENSMUSG00000043670	338	Diras1	274.955529277504	-0.173558835814246	0.123402868776873	-1.40644085129059	0.159593256884123	0.926653464841359	motif	no	-0.00837569983319507	0.181451691507612	0.0641528607614009	nonsig	2022	1922	2052	-0.6	-1	-0.8
ENSMUSG00000043670	339	Diras1	376.953410812602	-0.0123009212103947	0.124986478074561	-0.0984180160917612	0.921600369356381	0.998540876473706	motif	no	-0.0185108840275933	0.175677505851542	0.0621113778447822	nonsig	2028	1928	2058	-0.6	-1	-0.8
ENSMUSG00000043670	340	Diras1	373.533974825205	-0.033809376534995	0.0983103700321014	-0.343904478479282	0.73091812373698	0.998540876473706	motif	no	-0.0196558345734997	0.167326855390622	0.0591589770606648	nonsig	2034	1934	2064	-0.6	-1	-0.8
ENSMUSG00000043670	341	Diras1	305.859287727559	0.0932922487552822	0.123676384429835	0.754325485705069	0.450653802647506	0.998540876473706	motif	no	-0.0475566367710493	0.0935631537499479	0.0330795702428938	nonsig	2040	1940	2070	-0.6	-1	-0.8
ENSMUSG00000043670	342	Diras1	425.815609506445	0.0214131266203474	0.12191304835779	0.175642615034153	0.860574720809206	0.998540876473706	motif	no	-0.0282273889102279	0.092067523445455	0.0325507850776663	nonsig	2046	1946	2076	-0.6	-1	-0.8
ENSMUSG00000043670	343	Diras1	273.048720060747	-0.127843877327248	0.140065950018439	-0.912740586205413	0.36137899273613	0.998540876473706	motif	no	-0.0158150052500161	0.100933027893946	0.0356852142347502	nonsig	2052	1952	2082	-0.6	-1	-0.8
ENSMUSG00000043670	344	Diras1	358.742277286296	-0.0490844665924748	0.102233029186275	-0.480123370921935	0.631139670878421	0.998540876473706	motif	no	-0.00652505511855466	0.101262058212106	0.0358015440193435	nonsig	2058	1958	2088	-0.6	-1	-0.8
ENSMUSG00000043670	345	Diras1	402.50108045575	-0.0985609920646746	0.112357199501509	-0.877211184525394	0.380371942226305	0.998540876473706	motif	no	-0.00698963399227746	0.0853175272084049	0.0301643010215654	nonsig	2064	1964	2094	-0.6	-1	-0.8
ENSMUSG00000043670	346	Diras1	318.17743173296	-0.0189248529276752	0.139513326388539	-0.135649069644933	0.89209871197071	0.998540876473706	motif	no	-0.0374150289523279	0.0685647029580824	0.0242412832058507	nonsig	2070	1970	2100	-0.6	-1	-0.8
ENSMUSG00000043670	347	Diras1	310.891554132884	0.0869981480712998	0.140998802034172	0.617013384625885	0.537225897383948	0.998540876473706	motif	no	-0.0181421745978237	0.0799093801899305	0.0282522323063569	nonsig	2076	1976	2106	-0.6	-1	-0.8
ENSMUSG00000043670	348	Diras1	373.598818188674	0.0405102245166965	0.110542689563816	0.366466789224537	0.714016789911269	0.998540876473706	motif	no	-0.0287235346707903	0.0818158839094071	0.0289262831605566	nonsig	2082	1982	2112	-0.6	-1	-0.8
ENSMUSG00000043670	349	Diras1	277.197535520975	0.0895756177654999	0.123066262737173	0.727864938555928	0.466696267771559	0.998540876473706	motif	no	-0.0282771882713327	0.0811761669167127	0.0287001090487693	nonsig	2088	1988	2118	-0.6	-1	-0.8
ENSMUSG00000043670	350	Diras1	130.235454486981	-0.221990033060056	0.188900892950501	-1.17516666857804	0.239928042435918	0.998540876473706	motif	no	-0.031047710354937	0.109635635531072	0.038762050671859	nonsig	2094	1994	2124	-0.6	-1	-0.8
ENSMUSG00000043670	351	Diras1	270.288862452236	0.026338957508786	0.12557759604494	0.209742488615247	0.833868661919886	0.998540876473706	motif	no	-0.0305716798366167	0.104918648008571	0.0370943437398926	nonsig	2100	2000	2130	-0.6	-1	-0.8
ENSMUSG00000043670	352	Diras1	369.405630927795	-0.133735347176208	0.110937475550572	-1.2055019867046	0.228009571533791	0.989420844895272	motif	no	-0.0380547619931768	0.112481168941122	0.0397680986570286	nonsig	2106	2006	2136	-0.6	-1	-0.8
ENSMUSG00000043670	353	Diras1	523.557668331972	-0.0949902208690144	0.0891716927653129	-1.06525084276481	0.286762431338294	0.998540876473706	motif	no	-0.0424641245180827	0.112171108457515	0.0396584757217604	nonsig	2112	2012	2142	-0.6	-1	-0.8
ENSMUSG00000043670	354	Diras1	503.635704537733	-0.0410890295965088	0.105714694533742	-0.38867850659488	0.697513983891351	0.998540876473706	motif	no	0.00793757079586185	0.112180832185583	0.0396619135787878	nonsig	2118	2018	2148	-0.6	-1	-0.8
ENSMUSG00000043670	355	Diras1	522.118704266789	0.0908063922178618	0.0969029176501749	0.937086255190769	0.348714191006546	0.998540876473706	motif	no	0.0258821527870694	0.11275989570179	0.0398666434483116	nonsig	2124	2024	2154	-0.6	-1	-0.8
ENSMUSG00000043670	356	Diras1	646.99844574772	-0.0193544327357843	0.10358414476035	-0.186847444467125	0.851780246609837	0.998540876473706	motif	no	0.0412066319751656	0.109302186560459	0.0386441586577089	nonsig	2130	2030	2160	-0.6	-1	-0.8
ENSMUSG00000043670	357	Diras1	340.361903148059	0.0543007175662523	0.117630713159761	0.461620235971054	0.644353680370406	0.998540876473706	motif	no	0.0681698694241356	0.104000863219345	0.0367698578158266	nonsig	2136	2036	2166	-0.6	-1	-0.8
ENSMUSG00000043670	358	Diras1	341.529367534618	0.1812235294515	0.118338238367063	1.53140296790103	0.125669831048177	0.857545329886888	motif	no	0.0633047633755023	0.102258233639169	0.0361537452192073	nonsig	2142	2042	2172	-0.6	-1	-0.8
ENSMUSG00000043670	359	Diras1	276.233785537068	0.169895613438447	0.119551501342973	1.42110815447683	0.155285319731441	0.918211386784982	motif	no	NA	0.117420463530465	0.0415144030062299	nonsig	2148	2048	2178	-0.6	-1	-0.8
ENSMUSG00000043670	360	Diras1	300.760684709966	-0.0111395136714382	0.115901751883061	-0.0961116936582412	0.923431864108024	0.998540876473706	motif	no	NA	0.100375791748319	0.0354882015061024	nonsig	2154	2054	2184	-0.6	-1	-0.8
ENSMUSG00000043670	361	Diras1	389.97744981257	0.120715678722745	0.11473091742701	1.05216345715655	0.292724562119409	0.998540876473706	motif	no	NA	0.0865885784153402	0.0306136854853951	nonsig	2160	2060	2190	-0.6	-1	-0.8
ENSMUSG00000043670	362	Diras1	152.199924057441	-0.080009877985575	0.152673235294388	-0.524059622050312	0.600237071512497	0.998540876473706	motif	no	NA	0.0943499942131978	0.0333577603565318	nonsig	2166	2066	2196	-0.6	-1	-0.8
