# Supplementary material for: TDP-43 directly inhibits mRNA accumulation in neurites through modulation of mRNA stability
Source: EMBO J. 2025 Dec 15;45(3):692–721. doi: 10.1038/s44318-025-00653-4 (PMC12864922; doi:10.1038/s44318-025-00653-4)
Supplement: Supplementary file 14 — Source data Fig. 4 [file 44318_2025_653_MOESM14_ESM.zip › Figure4/4C/diras1_reporter_qpcr_plot_4c.tsv]

reporter	condition	rep	log2net1	net1enrich	log2GFP	GFPenrich	date	norm_fac	norm_enrich	x	se	mean
full length	WT	1	-4.626486564	24.700812	-0.175376067	1.12925873	19-Jun	0.474	-0.298623933	x	0.16755880224751257	4.32944666666694e-4
full length	WT	2	-3.30179806	9.861438161	-0.492997287	1.407365728	22-Jul	0.474	0.01899728700000003	x	0.16755880224751257	4.32944666666694e-4
full length	WT	3	-5.07375944	33.6785808	-0.75492548	1.687544423	22-Jul	0.474	0.28092548000000006	x	0.16755880224751257	4.32944666666694e-4
full length	KO	1	-2.754567817	6.74850444	-2.132191892	4.383830118	8-Jul	0.474	1.6581918919999998	x	0.2294450678437931	1.3992045264
full length	KO	2	-2.147794468	4.431498018	-2.096427495	4.276490973	8-Jul	0.474	1.622427495	x	0.2294450678437931	1.3992045264
full length	KO	3	-2.126874917	4.367703482	-1.288923981	2.443457449	8-Jul	0.474	0.814923981	x	0.2294450678437931	1.3992045264
full length	KO	4	-2.862458273	7.272534692	-1.381374587	2.605164706	22-Jul	0.474	0.9073745870000001	x	0.2294450678437931	1.3992045264
full length	KO	5	-2.307432803	4.950014679	-2.467104677	5.529329999	22-Jul	0.474	1.993104677	x	0.2294450678437931	1.3992045264
peak oligo deletion	WT	1	-3.293516546	9.804992633	-0.508149303	1.422224588	15-Jul	1.03	-0.521850697	x	0.36380092488121063	-0.001139878499999969
peak oligo deletion	WT	2	-4.993671548	31.85993786	-0.580555051	1.495424476	15-Jul	1.03	-0.449444949	x	0.36380092488121063	-0.001139878499999969
peak oligo deletion	WT	3	-4.807833407	28.00928804	-0.94477319	1.924886245	6-Aug	1.03	-0.08522680999999999	x	0.36380092488121063	-0.001139878499999969
peak oligo deletion	KO	1	-2.757968223	6.764429305	-0.580387173	1.495250472	1-Jul	1.03	-0.44961282700000005	x	0.24950417858412893	-0.43353893060000004
peak oligo deletion	KO	2	-4.055662023	16.62937478	0.079773129	0.946206431	6-Aug	1.03	-1.1097731290000001	x	0.24950417858412893	-0.43353893060000004
peak oligo deletion	KO	3	-3.856495851	14.48508104	-0.464180155	1.379533179	6-Aug	1.03	-0.565819845	x	0.24950417858412893	-0.43353893060000004
peak oligo deletion	WT	1	-4.481740122	22.34283146	-2.081962942	4.233828825	8-Aug	1.03	1.051962942	x	0.36380092488121063	-0.001139878499999969
peak oligo deletion	KO	1	-1.189663505	2.280995349	-0.54506177200000006	1.459082817	8-Aug	1.03	-0.48493822799999997	x	0.24950417858412893	-0.43353893060000004
peak oligo deletion	KO	2	-2.186259765	4.551240313	-1.472449376	2.774926148	8-Aug	1.03	0.4424493759999999	x	0.24950417858412893	-0.43353893060000004
