# Supplementary material for: TDP-43 directly inhibits mRNA accumulation in neurites through modulation of mRNA stability
Source: EMBO J. 2025 Dec 15;45(3):692–721. doi: 10.1038/s44318-025-00653-4 (PMC12864922; doi:10.1038/s44318-025-00653-4)
Supplement: Supplementary file 14 — Source data Fig. 4 [file 44318_2025_653_MOESM14_ESM.zip › Figure4/4D/Fig4Dsource.txt]

oligo	baseMean	log2FoldChange	lfcSE	stat	pvalue	padj	oligotype	CLIP	oligotype2
ENSMUSG00000029636.488|Wasf3	2780.15357405736	0.038135443020428	0.0609119393114644	0.626075010113008	0.531265742484227	0.998540876473706	motif	yes	motifyesCLIP
ENSMUSG00000061578.455|Ksr2	1891.80086338129	-0.00776968882833557	0.06606735270473	-0.117602545133904	0.90638258821786	0.998540876473706	nomotif	no	nomotif
ENSMUSG00000029028.70|Lrrc47	3734.58357431111	2.46651353959874	0.100398687708532	24.5671890329811	2.83367848643586e-133	4.4574508296501e-131	motif	yes	motifyesCLIP
ENSMUSG00000032194.77|Kank2	2116.76066845427	-0.0157728347739622	0.0677990539545865	-0.232640927180595	0.816040243823363	0.998540876473706	motif	no	motifnoCLIP
ENSMUSG00000061578.1108|Ksr2	880.849661427901	-0.0374919111998866	0.078150897360032	-0.47973743701452	0.631414104159916	0.998540876473706	nomotif	no	nomotif
ENSMUSG00000061578.509|Ksr2	429.901055646438	0.191412384099384	0.166541959920216	1.14933428303043	0.250418166774945	0.998540876473706	motif	no	motifnoCLIP
ENSMUSG00000031028.163|Tub	2546.20240799486	0.0149162743785619	0.0571518661539677	0.260993653967087	0.794097401103367	0.998540876473706	motif	no	motifnoCLIP
ENSMUSG00000061578.445|Ksr2	1431.12700230354	0.0252652589371464	0.0678607204503154	0.372310502592504	0.709661679868112	0.998540876473706	nomotif	no	nomotif
ENSMUSG00000031028.694|Tub	170.109224588042	-0.0465182952088138	0.14400850232978	-0.323024644074741	0.746676578434821	0.998540876473706	motif	no	motifnoCLIP
ENSMUSG00000029028.38|Lrrc47	3873.86111927985	1.26273708695073	0.0969275751636014	13.0276351680044	8.52077792645833e-39	2.95263478582056e-37	motif	yes	motifyesCLIP
ENSMUSG00000029028.34|Lrrc47	8797.94181587812	1.59540286393934	0.116090180656533	13.7427890534475	5.62657789178328e-43	2.05078471634967e-41	motif	yes	motifyesCLIP
ENSMUSG00000022095.246|Fam160b2	7534.23712618866	4.12020531567854	0.120754372837372	34.1205475119937	3.65746110312825e-255	2.18624737439491e-251	motif	yes	motifyesCLIP
ENSMUSG00000042529.129|Kcnj12	845.084926551773	-0.0843006089169108	0.0841130717621635	-1.00222958394954	0.316232722621887	0.998540876473706	motif	no	motifnoCLIP
ENSMUSG00000029028.125|Lrrc47	1246.71078877681	0.00995747980928283	0.0816525148399296	0.121949456533009	0.902939047240441	0.998540876473706	nomotif	no	nomotif
ENSMUSG00000004113.247|Cacna1b	725.811377212353	0.0162587156837423	0.0767103738474138	0.211949373576028	0.832146530964858	0.998540876473706	motif	no	motifnoCLIP
ENSMUSG00000042529.293|Kcnj12	3327.25419283673	0.0357617740871863	0.051780695224091	0.690639125883117	0.489792353165342	0.998540876473706	nomotif	no	nomotif
ENSMUSG00000028439.259|Fam219a	2026.82768030307	-0.0253401655133334	0.0814927979688417	-0.310949754394517	0.755838819474243	0.998540876473706	motif	yes	motifyesCLIP
ENSMUSG00000029028.61|Lrrc47	11362.8841626629	2.88211731522381	0.101693731192016	28.341150250273	1.0759783091868e-176	4.59404310226009e-174	motif	yes	motifyesCLIP
ENSMUSG00000022095.251|Fam160b2	8061.908223411	3.71438574238611	0.170674295390714	21.7630061626034	5.20236277501576e-105	4.97553975802507e-103	motif	yes	motifyesCLIP
ENSMUSG00000090935.593|Synj2bp	1413.3968634102	-0.0080817853079739	0.0764269372001202	-0.10574524642813	0.915784480120799	0.998540876473706	motif	no	motifnoCLIP
ENSMUSG00000061578.1435|Ksr2	5528.11813294108	4.28539725305037	0.140057972003636	30.5973104689759	1.32905919021607e-205	1.44444569263937e-202	motif	yes	motifyesCLIP
ENSMUSG00000090935.281|Synj2bp	1117.71267749275	0.0709770789900226	0.0734006533400157	0.966981569785676	0.333553247114231	0.998540876473706	nomotif	no	nomotif
ENSMUSG00000061578.447|Ksr2	2411.23566826563	0.00347548442751758	0.0676234544648355	0.0513946596639017	0.95901104012217	0.998790475058442	nomotif	no	nomotif
ENSMUSG00000061578.1477|Ksr2	8476.21375555656	2.39377799079493	0.122035001503108	19.6155034318902	1.14002656951861e-85	7.48847122999727e-84	nomotif	yes	nomotif
ENSMUSG00000043670.274|Diras1	3340.71598078013	2.15855039921922	0.130410250525286	16.551999482592	1.54872443253591e-61	7.46572604474469e-60	motif	yes	motifyesCLIP
ENSMUSG00000029636.401|Wasf3	1278.55730254019	1.57216066398361	0.129267840268763	12.1620401541087	4.95066452082086e-34	1.61267559527012e-32	motif	yes	motifyesCLIP
ENSMUSG00000061578.1426|Ksr2	2679.95167602727	3.26329919225561	0.11740206632317	27.7959263789514	4.85851677441747e-170	1.61343244550447e-167	motif	yes	motifyesCLIP
ENSMUSG00000090935.529|Synj2bp	528.916665770996	0.00192124072435943	0.108893701882308	0.0176432676192411	0.985923439471721	0.999525940224632	motif	no	motifnoCLIP
ENSMUSG00000029028.41|Lrrc47	3956.60034767152	1.43348880528644	0.107086836750858	13.3862279322109	7.27844385812171e-41	2.60520348274985e-39	motif	yes	motifyesCLIP
ENSMUSG00000029636.418|Wasf3	3372.08948828445	3.39074479575996	0.136141510806449	24.9060317876195	6.40091545476232e-137	1.06281867030116e-134	nomotif	yes	nomotif
ENSMUSG00000031028.304|Tub	701.44912280284	0.00442293716831909	0.0792124014246541	0.0558364231960085	0.955472118677679	0.998790475058442	motif	no	motifnoCLIP
ENSMUSG00000043670.184|Diras1	809.906984183976	0.137780647471253	0.0840736116272662	1.63880966696296	0.101252905274445	0.79439914711098	motif	yes	motifyesCLIP
ENSMUSG00000022095.226|Fam160b2	4698.38604560198	2.21671381417408	0.191420370535171	11.5803443906028	5.18373838454861e-31	1.61384355175205e-29	motif	yes	motifyesCLIP
ENSMUSG00000022095.235|Fam160b2	10365.2963467648	3.72220274146707	0.194153213750092	19.1714711776967	6.40710112423032e-82	4.01030858325516e-80	motif	yes	motifyesCLIP
ENSMUSG00000032194.83|Kank2	3838.97194104304	-0.0685036346010099	0.0693912801515775	-0.987208111038899	0.323540626316119	0.998540876473706	motif	no	motifnoCLIP
ENSMUSG00000032194.80|Kank2	2750.93476423896	-0.118817871860093	0.068373997402696	-1.73776400932511	0.082252404784338	0.731457360885	motif	no	motifnoCLIP
ENSMUSG00000031028.323|Tub	676.935070513897	-0.0411481314986853	0.081752360371181	-0.503326525519998	0.61473472003591	0.998540876473706	motif	no	motifnoCLIP
ENSMUSG00000028439.39|Fam219a	534.016893235176	0.124121485863031	0.0921165667960477	1.34743933887424	0.177838778017307	0.941558204094171	motif	no	motifnoCLIP
ENSMUSG00000058297.52|Spock2	1508.55021202657	0.0791678380261863	0.0675279233957304	1.17237187292497	0.241047787023099	0.998540876473706	motif	yes	motifyesCLIP
ENSMUSG00000029028.59|Lrrc47	9514.07115952965	3.05465393779392	0.0980807384447367	31.144279562241	6.0623639989854e-213	1.03536516582672e-209	motif	yes	motifyesCLIP
ENSMUSG00000058297.504|Spock2	2579.43781465124	-0.0554069578302743	0.0678764936626321	-0.816290807619862	0.414333830632628	0.998540876473706	motif	yes	motifyesCLIP
ENSMUSG00000029636.223|Wasf3	501.967502858784	-0.0413011518645633	0.097875628238053	-0.421975854541753	0.67304264156227	0.998540876473706	motif	no	motifnoCLIP
ENSMUSG00000061578.1479|Ksr2	3821.19631926601	2.83965605558398	0.133677688965714	21.2425579582865	3.8627257283299e-100	3.39550632957235e-98	nomotif	yes	nomotif
ENSMUSG00000029028.30|Lrrc47	9634.30712742839	2.05773729955167	0.112298355891989	18.3238417268623	5.34062845703301e-75	3.06957755787642e-73	motif	yes	motifyesCLIP
ENSMUSG00000061578.1098|Ksr2	528.420395231072	0.0288509635465583	0.0954986775811523	0.302108513723046	0.762569342496241	0.998540876473706	motif	no	motifnoCLIP
ENSMUSG00000022095.218|Fam160b2	3639.99258410285	1.43103380331988	0.172796517153316	8.28161253996903	1.21518417121255e-16	3.08440058744078e-15	motif	yes	motifyesCLIP
ENSMUSG00000061578.537|Ksr2	720.065751703871	-0.0607986671683959	0.11407892959596	-0.532952644136215	0.594066361908178	0.998540876473706	nomotif	no	nomotif
ENSMUSG00000004113.144|Cacna1b	1044.2442184135	-0.0340579469620388	0.0923553146916284	-0.368770839834797	0.712298541565105	0.998540876473706	motif	no	motifnoCLIP
ENSMUSG00000043670.262|Diras1	5470.06156698853	3.51343202801987	0.128781817194764	27.2820504055035	6.92722084170502e-164	1.92592849215311e-161	motif	yes	motifyesCLIP
ENSMUSG00000029028.177|Lrrc47	511.333457301055	-0.105733266753738	0.092092706211834	-1.14811770772082	0.250919975001519	0.998540876473706	motif	no	motifnoCLIP
ENSMUSG00000022095.237|Fam160b2	12018.4862717011	3.80615566374269	0.135712014298771	28.0458269181932	4.49119491859756e-173	1.57918338975982e-170	motif	yes	motifyesCLIP
ENSMUSG00000043670.203|Diras1	1753.94751769674	0.060685900050867	0.0618852175669771	0.980620290866522	0.326780024373972	0.998540876473706	motif	yes	motifyesCLIP
ENSMUSG00000061578.1460|Ksr2	3700.68668860754	4.37232660434395	0.159572960163771	27.4001723089964	2.72958845195726e-165	8.36723844696129e-163	motif	yes	motifyesCLIP
ENSMUSG00000061578.615|Ksr2	652.602961665866	0.198480944101223	0.0945846990331412	2.09844664232296	0.0358657086967365	0.436895120802899	motif	no	motifnoCLIP
ENSMUSG00000090935.250|Synj2bp	2818.91689168104	-0.0270216853600651	0.0645561376678745	-0.418576549592931	0.675525630848886	0.998540876473706	nomotif	no	nomotif
ENSMUSG00000022095.240|Fam160b2	11983.9782641684	3.93897658132156	0.195623418048286	20.1355063755674	3.60608369953723e-90	2.55093080638862e-88	motif	yes	motifyesCLIP
ENSMUSG00000061578.1461|Ksr2	9354.99925265277	3.93710407409101	0.130732930653709	30.1156262190725	3.02535099637201e-199	2.12753359774279e-196	motif	yes	motifyesCLIP
ENSMUSG00000061578.1470|Ksr2	5063.71572720346	3.75469198329361	0.154081341471278	24.3682456775179	3.71433347271503e-131	5.48208106991459e-129	motif	yes	motifyesCLIP
ENSMUSG00000061578.1496|Ksr2	5823.26915809218	0.521385600513447	0.120346291889937	4.33237777687642	1.47507553715602e-05	0.00028534835027023	nomotif	yes	nomotif
ENSMUSG00000029028.24|Lrrc47	5581.15539333742	2.19380123113922	0.121925838420896	17.9929148698251	2.2139963161224e-72	1.23683766164688e-70	motif	yes	motifyesCLIP
ENSMUSG00000029636.7|Wasf3	2315.99104277009	0.0358859663878181	0.0679757646614673	0.527922952636683	0.597552813248594	0.998540876473706	motif	no	motifnoCLIP
ENSMUSG00000042529.285|Kcnj12	873.68301219038	0.023808331240661	0.106421713466375	0.223716856881686	0.822977628477483	0.998540876473706	nomotif	no	nomotif
ENSMUSG00000029028.15|Lrrc47	5860.30213112676	2.74402593720264	0.110669967498411	24.7946755495526	1.0232454773624e-135	1.67573968244759e-133	motif	yes	motifyesCLIP
ENSMUSG00000029028.88|Lrrc47	1316.5724163761	0.125592417302481	0.082303924210949	1.52595904152251	0.127020065239385	0.859075949978466	motif	yes	motifyesCLIP
ENSMUSG00000058297.96|Spock2	2276.78896601693	0.0763922383565849	0.0551290926502841	1.38569736384354	0.16583933349428	0.931640596674483	motif	no	motifnoCLIP
ENSMUSG00000058297.423|Spock2	684.137407361712	0.00438576979926582	0.0880948659436292	0.049784624248957	0.96029401956055	0.998790475058442	nomotif	no	nomotif
ENSMUSG00000042529.70|Kcnj12	111.297010724009	0.17174666465139	0.18526340781215	0.927040405224187	0.353905556068062	0.998540876473706	motif	no	motifnoCLIP
ENSMUSG00000022095.253|Fam160b2	6559.06037129166	3.78187102016913	0.136589936460008	27.6877720144223	9.80055206252062e-169	3.08330526072195e-166	motif	yes	motifyesCLIP
ENSMUSG00000004113.409|Cacna1b	609.371297655074	-0.042678206631624	0.0814923773418747	-0.523707959243617	0.600481678872199	0.998540876473706	motif	no	motifnoCLIP
ENSMUSG00000029636.473|Wasf3	3068.56789236049	0.0476881924458544	0.0594277377498532	0.802456803026668	0.422288766348401	0.998540876473706	motif	yes	motifyesCLIP
ENSMUSG00000061578.680|Ksr2	1008.82990983481	-0.0458647372199825	0.0814762864358506	-0.562921301722478	0.573488474212933	0.998540876473706	motif	no	motifnoCLIP
ENSMUSG00000031028.415|Tub	2267.52749429846	0.0323514605838953	0.0742426332327736	0.435753140415474	0.66301584566088	0.998540876473706	motif	yes	motifyesCLIP
ENSMUSG00000090935.592|Synj2bp	2030.17281382583	-0.0473251680333718	0.0569749984842682	-0.830630439532861	0.406182433366242	0.998540876473706	motif	no	motifnoCLIP
ENSMUSG00000090935.693|Synj2bp	383.613682907662	-0.0716130517513509	0.107855210694136	-0.663973963709892	0.506706975251454	0.998540876473706	motif	no	motifnoCLIP
ENSMUSG00000022095.254|Fam160b2	2180.36587784407	3.8531005358428	0.135375032986739	28.4624162287018	3.42113137915133e-178	1.51480094954645e-175	motif	yes	motifyesCLIP
ENSMUSG00000061578.383|Ksr2	164.403284366779	-0.358220422248315	0.162864472886278	-2.19950008678962	0.0278423829721173	0.362171644688633	nomotif	no	nomotif
ENSMUSG00000022095.223|Fam160b2	4174.76253704716	1.89201684021114	0.191860516419129	9.86141846964453	6.11789119572607e-23	1.72498559539871e-21	motif	yes	motifyesCLIP
ENSMUSG00000031028.419|Tub	1071.32712634589	0.0949979409082051	0.0912995490607498	1.04050832545728	0.298103798124115	0.998540876473706	motif	yes	motifyesCLIP
ENSMUSG00000043670.169|Diras1	1094.99636418955	-0.0923819410324127	0.0740036343328961	-1.24834329915264	0.211905363914818	0.972760013080726	motif	no	motifnoCLIP
ENSMUSG00000090935.127|Synj2bp	1708.97972090945	-0.0389456356208847	0.0628478135300382	-0.619681631442446	0.535467411267982	0.998540876473706	motif	yes	motifyesCLIP
ENSMUSG00000043670.222|Diras1	1675.56199643392	-0.0168125178144938	0.062557712587726	-0.268752118948039	0.788120441595574	0.998540876473706	motif	no	motifnoCLIP
ENSMUSG00000061578.1469|Ksr2	5201.2028218614	3.78019894274413	0.149268606918777	25.3248088849726	1.7030087446208e-141	3.03872679730472e-139	motif	yes	motifyesCLIP
ENSMUSG00000029028.26|Lrrc47	7782.72707203798	1.60626188399456	0.100959363096246	15.9099843217442	5.40270218634863e-57	2.43733225048294e-55	motif	yes	motifyesCLIP
ENSMUSG00000029636.506|Wasf3	4804.60009237939	0.0458328792109748	0.0461449862355178	0.993236382757813	0.32059477182548	0.998540876473706	motif	yes	motifyesCLIP
ENSMUSG00000031028.456|Tub	1644.86278642464	0.00704626761860612	0.0653451977168893	0.107831453033999	0.91412939243799	0.998540876473706	motif	yes	motifyesCLIP
ENSMUSG00000028439.177|Fam219a	616.681154885641	0.288579770367521	0.109540683240578	2.63445289759358	0.00842729955733977	0.132042419669721	motif	yes	motifyesCLIP
ENSMUSG00000004113.321|Cacna1b	1085.79438523705	0.580501459359542	0.119917276621332	4.84084925638045	1.29285418831488e-06	2.64658764063432e-05	motif	yes	motifyesCLIP
ENSMUSG00000061578.1466|Ksr2	4114.75409090379	4.24166755170909	0.148410441460256	28.5806545009504	1.16892425309987e-179	5.37480363300343e-177	motif	yes	motifyesCLIP
ENSMUSG00000042529.420|Kcnj12	864.75640044833	0.850826859539642	0.101109660443602	8.41489186895477	3.93257496354438e-17	1.00888269719256e-15	motif	yes	motifyesCLIP
ENSMUSG00000042529.157|Kcnj12	747.746634706266	0.0546188306630186	0.093596279863382	0.583557709160483	0.55951792011482	0.998540876473706	motif	no	motifnoCLIP
ENSMUSG00000061578.1478|Ksr2	11630.6909420278	2.32841871016312	0.117116646130234	19.8811935544492	5.92084903093461e-88	4.04478572370418e-86	nomotif	yes	nomotif
ENSMUSG00000061578.1434|Ksr2	2706.21897421756	4.29342175508443	0.152858324743963	28.0875887019951	1.38890937656713e-173	5.18887862401877e-171	motif	yes	motifyesCLIP
ENSMUSG00000022095.258|Fam160b2	3038.75979031028	3.65654441427903	0.207240771855674	17.6439432334555	1.13273406588063e-69	6.12752749212801e-68	motif	yes	motifyesCLIP
ENSMUSG00000058297.66|Spock2	880.199544024402	-0.0110426665675953	0.0895348127910758	-0.123333776252626	0.901842795417628	0.998540876473706	nomotif	no	nomotif
ENSMUSG00000035202.30|Lars2	716.610244448495	0.0976967513421254	0.0822697209070693	1.18751771933786	0.235023471505496	0.996029779936872	motif	yes	motifyesCLIP
ENSMUSG00000061578.1445|Ksr2	2658.75425321626	4.79263948383509	0.20671822446822	23.1844071617977	6.54129534764633e-119	8.14595686261582e-117	motif	yes	motifyesCLIP
ENSMUSG00000029636.492|Wasf3	2061.58043157316	-0.041688564856238	0.0578382061572441	-0.720779007960581	0.471045492927508	0.998540876473706	motif	yes	motifyesCLIP
ENSMUSG00000061578.459|Ksr2	1179.75652326351	0.00169053650186522	0.0696306521252577	0.0242786251495123	0.980630362765112	0.999525940224632	nomotif	no	nomotif
ENSMUSG00000032194.59|Kank2	1419.60935181506	0.0695915018465115	0.059415065349655	1.17127703953482	0.241487437422135	0.998540876473706	motif	no	motifnoCLIP
ENSMUSG00000043670.280|Diras1	1011.13092204536	1.75713573943145	0.150772388183911	11.6542276778697	2.1835114816514e-31	6.83347637778598e-30	motif	yes	motifyesCLIP
ENSMUSG00000004113.318|Cacna1b	1650.5030644372	0.658266693283	0.119285489744019	5.51841380452566	3.42073182278694e-08	7.43542708025779e-07	motif	yes	motifyesCLIP
ENSMUSG00000043670.278|Diras1	844.83092344753	2.4202190772908	0.151052745981311	16.0223441260064	8.92223077021663e-58	4.0711934678603e-56	motif	yes	motifyesCLIP
ENSMUSG00000061578.1327|Ksr2	663.075018465389	0.0156134788051275	0.0825636969872541	0.189108280937781	0.850007951341942	0.998540876473706	nomotif	no	nomotif
ENSMUSG00000029028.56|Lrrc47	8916.64982423049	2.27581210868001	0.10819564558956	21.0342301326367	3.18907351066176e-98	2.59356284489533e-96	motif	yes	motifyesCLIP
ENSMUSG00000022095.249|Fam160b2	5076.8239336832	4.0353788065925	0.24089212695782	16.7518086105782	5.49305802327315e-63	2.73622952784294e-61	motif	yes	motifyesCLIP
ENSMUSG00000061578.1465|Ksr2	3812.09732209222	4.35549288513579	0.202224255507323	21.5379350721757	6.87017524927295e-103	6.46716103189434e-101	motif	yes	motifyesCLIP
ENSMUSG00000058297.272|Spock2	3414.9128987777	2.84318589449888	0.116709924303069	24.3611321957143	4.41853415319634e-131	6.4418994879832e-129	motif	yes	motifyesCLIP
ENSMUSG00000029028.83|Lrrc47	663.411671698902	0.263326973730619	0.082837745892676	3.17882833354476	0.00147871638944394	0.0259971388761799	motif	yes	motifyesCLIP
ENSMUSG00000061578.409|Ksr2	1060.27095023868	-0.080121313608016	0.0739816020893422	-1.08298970751214	0.27881299153647	0.998540876473706	nomotif	no	nomotif
ENSMUSG00000061578.932|Ksr2	586.397358620701	-0.118095014522016	0.084488273116337	-1.397768118179	0.162182711188735	0.928900799144042	motif	no	motifnoCLIP
ENSMUSG00000061578.491|Ksr2	1589.60650086475	0.04527608977651	0.0689985652298787	0.656188858792443	0.511702616438611	0.998540876473706	motif	no	motifnoCLIP
ENSMUSG00000022095.266|Fam160b2	1787.47764262288	1.22804821482479	0.101537334770912	12.0945484495481	1.12861090875186e-33	3.65651583038712e-32	motif	yes	motifyesCLIP
ENSMUSG00000042529.319|Kcnj12	1221.19362415126	-0.122050465744761	0.0626929059233632	-1.94679866800173	0.0515588767275015	0.561371922839054	motif	no	motifnoCLIP
ENSMUSG00000029028.23|Lrrc47	4186.68845015446	2.34531920580108	0.140091947866857	16.7412848597841	6.55577022021561e-63	3.23860466870569e-61	motif	yes	motifyesCLIP
ENSMUSG00000042529.424|Kcnj12	3427.57564160659	0.300929728754827	0.0720347183388419	4.17756514767356	2.9464628518933e-05	0.00056359941431015	motif	yes	motifyesCLIP
ENSMUSG00000029636.234|Wasf3	418.022995803593	0.0735092971214665	0.109178260444262	0.673296101461468	0.500758932496302	0.998540876473706	motif	no	motifnoCLIP
ENSMUSG00000058297.240|Spock2	1095.37966790381	0.133282147746448	0.0748167458051618	1.78144807438621	0.0748392805279902	0.69953369719478	motif	yes	motifyesCLIP
ENSMUSG00000061578.1459|Ksr2	4063.33958890396	4.40052978290941	0.147900123776297	29.7533881010495	1.56767792694327e-194	9.8639945350562e-192	motif	yes	motifyesCLIP
ENSMUSG00000029028.52|Lrrc47	3230.73365139289	1.79052942102901	0.113638340856027	15.7563847513183	6.20844074837645e-56	2.73881583567677e-54	motif	yes	motifyesCLIP
ENSMUSG00000022095.129|Fam160b2	1349.159361223	0.0178538929862427	0.0648252196751463	0.275415850123032	0.782996768153493	0.998540876473706	motif	no	motifnoCLIP
ENSMUSG00000043670.127|Diras1	567.668688135001	0.032704259807581	0.0945108015772417	0.346037270468524	0.729314705188603	0.998540876473706	motif	no	motifnoCLIP
ENSMUSG00000022095.230|Fam160b2	6129.10794301727	3.12393354423483	0.211080453888007	14.799729139735	1.47073672738624e-49	5.88048748357944e-48	motif	yes	motifyesCLIP
ENSMUSG00000004113.209|Cacna1b	1476.62361972088	0.0429822239332958	0.0662484087343518	0.648803869473294	0.51646515605829	0.998540876473706	motif	no	motifnoCLIP
ENSMUSG00000029028.62|Lrrc47	10351.5374373709	2.62681075557281	0.102301053438537	25.6772600797411	2.09821660850985e-145	4.18069659245589e-143	motif	yes	motifyesCLIP
ENSMUSG00000022095.189|Fam160b2	2182.03551067579	0.130240360189006	0.0882890826538347	1.47515815403422	0.140170028762128	0.898245659652112	motif	no	motifnoCLIP
ENSMUSG00000029636.484|Wasf3	1106.65273441914	0.0349626502287958	0.0716741033040693	0.487800315833331	0.625691287679201	0.998540876473706	motif	yes	motifyesCLIP
ENSMUSG00000029028.29|Lrrc47	5584.0862612311	1.97741443432941	0.107024781902904	18.4762295159206	3.20834081362636e-76	1.88944406043858e-74	motif	yes	motifyesCLIP
ENSMUSG00000029636.231|Wasf3	1819.69611526749	-0.0679506254565568	0.0536398679207341	-1.26679330301429	0.20522920734418	0.966601921755726	motif	no	motifnoCLIP
ENSMUSG00000090935.309|Synj2bp	1357.19572445638	-0.0507989955313597	0.0840917734384983	-0.604089953799253	0.545783838343281	0.998540876473706	motif	no	motifnoCLIP
ENSMUSG00000061578.1224|Ksr2	1055.79627300418	0.0124686548335297	0.0851639481487526	0.146407665503614	0.883599576320968	0.998540876473706	motif	no	motifnoCLIP
ENSMUSG00000029028.58|Lrrc47	7674.24533719526	2.71147973677094	0.110380471792458	24.5648500385936	3.00155463948033e-133	4.66020593701134e-131	motif	yes	motifyesCLIP
ENSMUSG00000022095.234|Fam160b2	11359.4489429308	3.55134282268027	0.197209702377192	18.0079518394476	1.68758229880263e-72	9.56163335648598e-71	motif	yes	motifyesCLIP
ENSMUSG00000031028.636|Tub	460.444232903908	0.0380159326301263	0.102697076054389	0.370175413854946	0.711251794367212	0.998540876473706	nomotif	no	nomotif
ENSMUSG00000061578.670|Ksr2	706.706744772989	0.0469933773372731	0.0988173124459319	0.475558140310541	0.63438920329262	0.998540876473706	motif	no	motifnoCLIP
ENSMUSG00000029028.178|Lrrc47	362.303884952539	0.112758619002335	0.107201987766041	1.05183328548367	0.292876044770062	0.998540876473706	motif	no	motifnoCLIP
ENSMUSG00000031028.111|Tub	1618.35549177452	0.016735220903162	0.0641736762658092	0.260780149696336	0.794262053159031	0.998540876473706	motif	no	motifnoCLIP
ENSMUSG00000004113.237|Cacna1b	285.543880476429	0.0775395745971076	0.11343336748438	0.683569361614735	0.494247137116513	0.998540876473706	motif	no	motifnoCLIP
ENSMUSG00000034801.93|Sos2	364.489127333192	-0.027554036456745	0.106439447636716	-0.25887053219957	0.795735135241032	0.998540876473706	nomotif	no	nomotif
ENSMUSG00000061578.1436|Ksr2	7095.44513029747	4.23028049837149	0.13885989749951	30.4643786618552	7.72723649894369e-204	7.69825936207265e-201	motif	yes	motifyesCLIP
ENSMUSG00000061578.840|Ksr2	1721.53144233195	0.0290018513761527	0.0577893799955572	0.501854343797811	0.615769983006816	0.998540876473706	motif	no	motifnoCLIP
ENSMUSG00000032194.248|Kank2	847.840344005248	2.18040089897516	0.216220403246492	10.0841588778719	6.49187880655722e-24	1.85227711533154e-22	motif	yes	motifyesCLIP
ENSMUSG00000043670.267|Diras1	5093.45287755708	3.36913718542906	0.129030449200624	26.1111792317373	2.72183758549565e-150	5.91628515174555e-148	motif	yes	motifyesCLIP
ENSMUSG00000022095.250|Fam160b2	8344.55052185282	4.05180490927867	0.110295735896813	36.735825517945	1.95791621304313e-295	2.34068883269306e-291	motif	yes	motifyesCLIP
ENSMUSG00000061578.1384|Ksr2	615.441512586137	-0.0326561742051999	0.12251040534538	-0.266558372026736	0.789809210493678	0.998540876473706	motif	no	motifnoCLIP
ENSMUSG00000043670.248|Diras1	1519.34337957127	2.51494204588237	0.113286051620236	22.1999267333732	3.44010651074487e-109	3.48529435050465e-107	motif	yes	motifyesCLIP
ENSMUSG00000058297.274|Spock2	2436.60409226928	2.81857915559817	0.134902448516268	20.8934618059084	6.14031158539097e-97	4.86141887439398e-95	motif	yes	motifyesCLIP
ENSMUSG00000061578.1440|Ksr2	3596.11529446327	4.66251526750272	0.218993209092594	21.2906842491692	1.3849117083066e-100	1.22641625724485e-98	motif	yes	motifyesCLIP
ENSMUSG00000034801.36|Sos2	154.719838254478	0.000206070396477309	0.174903445452925	0.00117819518045328	0.999059936473395	0.999745855520116	nomotif	no	nomotif
ENSMUSG00000022095.252|Fam160b2	5794.41822446863	3.78609601708467	0.217379781326408	17.4169648804625	6.13461697745245e-68	3.23080819231031e-66	motif	yes	motifyesCLIP
ENSMUSG00000061578.1489|Ksr2	3459.82270101605	1.88883553027261	0.117812599812229	16.0325426421542	7.5720088801304e-58	3.46832820543904e-56	nomotif	yes	nomotif
ENSMUSG00000029028.64|Lrrc47	8548.48016534546	2.53287138237604	0.115955186020818	21.8435368808887	8.95477345739781e-106	8.6334126357412e-104	motif	yes	motifyesCLIP
ENSMUSG00000042529.287|Kcnj12	1338.38036730464	0.0205260706372144	0.0856713924834123	0.239590720335131	0.810647559375836	0.998540876473706	nomotif	no	nomotif
ENSMUSG00000061578.1443|Ksr2	3158.3458710842	4.72507104865337	0.202977852882093	23.2787517532669	7.2783216122225e-120	9.4578624863174e-118	motif	yes	motifyesCLIP
ENSMUSG00000061578.1490|Ksr2	3463.1971305631	1.78861002629771	0.113918532692966	15.7007818132489	1.49389568766317e-55	6.51807406788802e-54	nomotif	yes	nomotif
ENSMUSG00000058297.259|Spock2	1363.82047652562	1.58935128169443	0.107802305048031	14.7432031345369	3.40255911942373e-49	1.35591980909036e-47	motif	yes	motifyesCLIP
ENSMUSG00000022095.211|Fam160b2	4226.77909182621	0.733230398435165	0.124346303994347	5.89668027823731	3.70887508846925e-09	8.2262711841651e-08	motif	yes	motifyesCLIP
ENSMUSG00000090935.156|Synj2bp	451.074582334003	-0.196792414205641	0.160852546571266	-1.22343362539461	0.221165959541238	0.982783118192674	motif	yes	motifyesCLIP
ENSMUSG00000043670.265|Diras1	5341.27513287907	3.2882426774801	0.117259633840432	28.0424095640174	4.94351703466863e-173	1.68856417569896e-170	motif	yes	motifyesCLIP
ENSMUSG00000022095.268|Fam160b2	3956.91839355646	1.38637397895606	0.0925657834669726	14.9771754424864	1.03524115404773e-50	4.28245951440853e-49	motif	yes	motifyesCLIP
ENSMUSG00000061578.1432|Ksr2	2258.05585670606	3.88456212091073	0.142371085489961	27.2847685858561	6.43143773019728e-164	1.83066281105973e-161	motif	yes	motifyesCLIP
ENSMUSG00000004113.39|Cacna1b	458.029407180311	0.087831690458617	0.103793605710857	0.846214849721036	0.397432899351999	0.998540876473706	nomotif	no	nomotif
ENSMUSG00000058297.393|Spock2	1346.80091653349	-0.00837841460709259	0.0682040434597285	-0.122843370892514	0.902231129324269	0.998540876473706	motif	yes	motifyesCLIP
ENSMUSG00000061578.131|Ksr2	505.17133560906	0.119385516534723	0.0950104719958986	1.25655113617241	0.208916218120889	0.970302975596306	motif	yes	motifyesCLIP
ENSMUSG00000031028.48|Tub	653.708534028313	0.114936278783208	0.0930551023056298	1.23514214627063	0.216777606169164	0.980172572523585	motif	no	motifnoCLIP
ENSMUSG00000029636.420|Wasf3	4912.51028848897	3.4739154150051	0.137453733231053	25.2733434978125	6.27423308411239e-141	1.08707908000817e-138	nomotif	yes	nomotif
ENSMUSG00000090935.504|Synj2bp	1140.24082910058	-0.0543091788683555	0.0810308292410026	-0.670228595425436	0.502712077647219	0.998540876473706	motif	no	motifnoCLIP
ENSMUSG00000031028.481|Tub	465.42125888729	-0.0703215099957893	0.105545251690013	-0.666268817116697	0.505239293289653	0.998540876473706	motif	no	motifnoCLIP
ENSMUSG00000029028.51|Lrrc47	5265.36801673407	1.6969247122194	0.11453080513546	14.8163169743929	1.14914732569556e-49	4.62560817464325e-48	motif	yes	motifyesCLIP
ENSMUSG00000061578.1500|Ksr2	2715.50973725113	0.370689600727717	0.141943655593835	2.61152637768064	0.00901390339276376	0.140314082110014	nomotif	yes	nomotif
ENSMUSG00000061578.1475|Ksr2	5789.20826298849	3.22124336511613	0.142973366488148	22.5303736230002	2.09184520950621e-112	2.2529738269952e-110	nomotif	yes	nomotif
ENSMUSG00000004113.198|Cacna1b	2644.92759213154	0.0864440551674646	0.064175834099701	1.34698763763894	0.177984214222802	0.941558204094171	motif	no	motifnoCLIP
ENSMUSG00000029028.14|Lrrc47	4774.34903531624	2.5583680583878	0.128326670087534	19.9363706440968	1.96838520984356e-88	1.36814216184185e-86	motif	yes	motifyesCLIP
ENSMUSG00000022095.228|Fam160b2	5428.4532109791	2.5340757430323	0.194457063223553	13.0315438329903	8.09529309025972e-39	2.81334967715276e-37	motif	yes	motifyesCLIP
ENSMUSG00000029636.29|Wasf3	1205.98329601533	0.0914138790876841	0.0813110334818601	1.12424938133492	0.260907245711049	0.998540876473706	motif	no	motifnoCLIP
ENSMUSG00000031028.489|Tub	3516.31747050849	-0.000763845844638752	0.06411069481696	-0.0119144839534118	0.990493842111831	0.999525940224632	motif	no	motifnoCLIP
ENSMUSG00000061578.203|Ksr2	642.501042225966	0.129268452325686	0.0883522367198481	1.463103336428	0.143439105065847	0.90151192026882	nomotif	no	nomotif
ENSMUSG00000031028.17|Tub	351.498150422246	-0.0520250277241785	0.112627555214997	-0.461920953756538	0.644138007054073	0.998540876473706	motif	no	motifnoCLIP
ENSMUSG00000022095.243|Fam160b2	10650.9844317359	4.05260753389066	0.130618456508033	31.0263008937136	2.38242362560989e-211	3.56023430552078e-208	motif	yes	motifyesCLIP
ENSMUSG00000061578.658|Ksr2	1097.88058624932	-0.0256606334568995	0.072209391753859	-0.355364210023665	0.722316757610128	0.998540876473706	motif	no	motifnoCLIP
ENSMUSG00000061578.1429|Ksr2	3953.17589141294	3.37103934035221	0.121679012328549	27.7043614658046	6.18655713310913e-169	1.99892677098161e-166	motif	yes	motifyesCLIP
ENSMUSG00000029028.11|Lrrc47	2890.94779947244	1.49148004190115	0.131210556601934	11.367073507858	6.09985796673818e-30	1.86505887448478e-28	motif	yes	motifyesCLIP
ENSMUSG00000061578.1504|Ksr2	5199.57419041901	0.0418869352092382	0.192766564654054	0.217293571031937	0.827979566983578	0.998540876473706	nomotif	yes	nomotif
ENSMUSG00000090935.184|Synj2bp	825.404141083196	-0.179451750644532	0.0992335219818673	-1.8083783288204	0.0705476384265207	0.678119734175298	nomotif	no	nomotif
ENSMUSG00000043670.193|Diras1	1500.0856301769	0.112806827851781	0.0799074114803704	1.41171921054523	0.158032654599188	0.922832938023025	motif	yes	motifyesCLIP
ENSMUSG00000061578.1092|Ksr2	1308.48058446166	0.137422429115479	0.0897791527464769	1.53067193119476	0.125850494246226	0.857545329886888	motif	no	motifnoCLIP
ENSMUSG00000029636.419|Wasf3	1925.95724494743	3.61025988968771	0.196946445189882	18.331175697063	4.66707304367029e-75	2.695403779569e-73	nomotif	yes	nomotif
ENSMUSG00000061578.545|Ksr2	528.158249027082	-0.0205422797057747	0.124945019860156	-0.164410552167397	0.869407957181204	0.998540876473706	nomotif	no	nomotif
ENSMUSG00000061578.117|Ksr2	578.595411323067	-0.108644806575316	0.0925834123647776	-1.17348025742729	0.240603269391518	0.998540876473706	motif	yes	motifyesCLIP
ENSMUSG00000043670.105|Diras1	367.421219694878	0.0660101971882945	0.115008843550553	0.573957577090839	0.565996509145204	0.998540876473706	nomotif	no	nomotif
ENSMUSG00000043670.264|Diras1	3901.69227822053	3.48413210178471	0.1370842784623	25.4159859968399	1.67900155250162e-142	3.08807131694721e-140	motif	yes	motifyesCLIP
ENSMUSG00000058297.252|Spock2	1579.12878946996	0.53165877381564	0.0898395077130914	5.91787274161751	3.26132143307293e-09	7.24704418817601e-08	motif	yes	motifyesCLIP
ENSMUSG00000029636.513|Wasf3	738.405819299957	-0.0350653681387779	0.0945613446022777	-0.370821378294289	0.710770577249508	0.998540876473706	nomotif	yes	nomotif
ENSMUSG00000058297.205|Spock2	443.616197088568	-0.0549997314112601	0.116167317346738	-0.473452711721802	0.635890230766336	0.998540876473706	nomotif	no	nomotif
ENSMUSG00000061578.1428|Ksr2	7381.85886799787	3.34964384391646	0.102138951136586	32.794970054442	6.94524578981035e-236	2.76768044723942e-232	motif	yes	motifyesCLIP
ENSMUSG00000058297.515|Spock2	991.975856963248	-0.021249206833763	0.0791364585182514	-0.268513492158134	0.788304090835945	0.998540876473706	motif	yes	motifyesCLIP
ENSMUSG00000029636.410|Wasf3	1604.3165951363	3.59628726608725	0.159945263355868	22.4844874467195	5.88765166462968e-112	6.17428733777612e-110	nomotif	yes	nomotif
ENSMUSG00000061578.1462|Ksr2	6259.47170118877	4.25481658337636	0.140999017926921	30.1762143164827	4.86041014736055e-200	3.87374688744636e-197	motif	yes	motifyesCLIP
ENSMUSG00000043670.211|Diras1	1167.62602473254	0.145771420795955	0.0654943521760864	2.22570978951037	0.0260336266156734	0.346037820941539	motif	yes	motifyesCLIP
ENSMUSG00000032194.236|Kank2	768.595910707974	0.0936281427128434	0.123809973310512	0.756224560989334	0.449514569364277	0.998540876473706	nomotif	yes	nomotif
ENSMUSG00000031028.156|Tub	1710.84043490171	0.0580014089677217	0.060688930537458	0.955716445389039	0.339215511644465	0.998540876473706	motif	no	motifnoCLIP
ENSMUSG00000029028.25|Lrrc47	4607.3805735215	1.95319016950092	0.111135615331179	17.5748356067541	3.84001746957048e-69	2.04943789503192e-67	motif	yes	motifyesCLIP
ENSMUSG00000061578.1325|Ksr2	685.863343507684	-0.0570178263767324	0.0802686660058101	-0.710337286190918	0.477495003120966	0.998540876473706	nomotif	no	nomotif
ENSMUSG00000029636.259|Wasf3	1777.79203850585	-0.0071436233459894	0.0693789659538942	-0.102965261124484	0.91799054197736	0.998540876473706	motif	no	motifnoCLIP
ENSMUSG00000022095.238|Fam160b2	9868.52480659317	3.88462934147005	0.199588336739591	19.4632081459672	2.25234583972363e-84	1.46341274532043e-82	motif	yes	motifyesCLIP
ENSMUSG00000061578.997|Ksr2	820.370624070764	-0.168651710070898	0.0921941693721412	-1.82930993596934	0.0673531910284382	0.664775365243213	nomotif	no	nomotif
ENSMUSG00000029028.86|Lrrc47	1366.51121068465	0.109266390935712	0.0655569639908642	1.66673964570628	0.0955661859365167	0.782529967719902	motif	yes	motifyesCLIP
ENSMUSG00000061578.845|Ksr2	2263.51772121679	-0.0451280296829438	0.0642905800286041	-0.7019384435926	0.482717552879153	0.998540876473706	motif	no	motifnoCLIP
ENSMUSG00000042529.413|Kcnj12	1487.69944854247	0.975785297676334	0.12755198665889	7.6500987811806	2.00824982979234e-14	4.87980217787957e-13	motif	yes	motifyesCLIP
ENSMUSG00000034801.169|Sos2	838.046988242211	-0.160824996076373	0.0900030853745186	-1.78688314302951	0.0739563775611399	0.69399410811886	motif	no	motifnoCLIP
ENSMUSG00000061578.1502|Ksr2	1942.72598097895	0.0114301298748	0.199424300187705	0.0573156323679792	0.954293767994393	0.998790475058442	nomotif	yes	nomotif
ENSMUSG00000031028.150|Tub	714.905751191434	0.0333834251419119	0.083400784059316	0.400277113919805	0.688952422529391	0.998540876473706	motif	no	motifnoCLIP
ENSMUSG00000058297.428|Spock2	424.109049686287	-0.0768330641036608	0.113155170486939	-0.679006215739201	0.497133923564149	0.998540876473706	nomotif	no	nomotif
ENSMUSG00000061578.1474|Ksr2	4001.47903260499	3.18498005407373	0.140669143093401	22.6416396946342	1.68652162861079e-113	1.88433327757401e-111	nomotif	yes	nomotif
ENSMUSG00000028439.65|Fam219a	842.788525387862	0.0311081970616804	0.0771878799227955	0.40301919281622	0.686934105280594	0.998540876473706	motif	no	motifnoCLIP
ENSMUSG00000034801.126|Sos2	2479.27724670882	0.049949725839256	0.0701777327908193	0.711760324149292	0.476613205410402	0.998540876473706	nomotif	no	nomotif
ENSMUSG00000061578.1464|Ksr2	2889.78783206957	4.39780972841411	0.20815013892744	21.1280653045692	4.39176445572408e-99	3.69743268085785e-97	motif	yes	motifyesCLIP
ENSMUSG00000061578.1179|Ksr2	822.690997719433	-0.067649100792773	0.0951945760677542	-0.710640286318667	0.477307171727928	0.998540876473706	nomotif	no	nomotif
ENSMUSG00000058297.246|Spock2	1314.03762822947	0.142104018700086	0.0679581569359538	2.09105168690802	0.0365234309151514	0.442837339341415	motif	yes	motifyesCLIP
ENSMUSG00000032194.281|Kank2	1492.61157674801	0.56217955705687	0.0632414781008053	8.88941204316524	6.14331132575386e-19	1.61059839691639e-17	motif	yes	motifyesCLIP
ENSMUSG00000043670.266|Diras1	4707.22306701231	3.25580536423507	0.127299234381746	25.5760011444495	2.82177851938505e-144	5.44102616116908e-142	motif	yes	motifyesCLIP
ENSMUSG00000061578.1423|Ksr2	3192.72582906736	2.58577343984662	0.0976219697447103	26.4876179676422	1.34616863424078e-154	3.2843767392548e-152	motif	yes	motifyesCLIP
ENSMUSG00000029636.499|Wasf3	2092.02114025102	0.0830745082304979	0.0551312073355465	1.5068508789383	0.131848884695892	0.874958878483484	motif	yes	motifyesCLIP
ENSMUSG00000058297.35|Spock2	1262.09900972238	0.459901922026539	0.0858118837898821	5.3594199511183	8.34895768233207e-08	1.78874174000502e-06	motif	yes	motifyesCLIP
ENSMUSG00000029028.27|Lrrc47	5496.81177291776	2.32661659828661	0.113057349710125	20.5790831312779	4.22598954704121e-94	3.19757626803023e-92	motif	yes	motifyesCLIP
ENSMUSG00000031028.461|Tub	1957.67621870173	0.0502424299161411	0.0677249314220189	0.741860181490065	0.458172053223366	0.998540876473706	motif	no	motifnoCLIP
ENSMUSG00000058297.397|Spock2	1701.05095026777	-0.0882266817061957	0.0695815361706914	-1.26796110809864	0.204811839705529	0.965975638000247	motif	yes	motifyesCLIP
ENSMUSG00000022095.51|Fam160b2	640.091952158357	-0.122354414356495	0.0857384437049631	-1.42706595862099	0.153560883496985	0.915766911548316	motif	no	motifnoCLIP
ENSMUSG00000004113.105|Cacna1b	1266.67715399088	0.0397756664564707	0.0815007294885916	0.488040618851619	0.625521070327903	0.998540876473706	motif	no	motifnoCLIP
ENSMUSG00000029636.290|Wasf3	1257.10028909494	0.0348817151946334	0.0792435497668253	0.440183652767615	0.659804098549231	0.998540876473706	nomotif	no	nomotif
ENSMUSG00000090935.165|Synj2bp	387.057102080837	0.126940152466912	0.151604355881408	0.83731203980848	0.402417193428411	0.998540876473706	nomotif	yes	nomotif
ENSMUSG00000058297.270|Spock2	627.941801264705	1.78958053657211	0.13852568259539	12.9187635320965	3.5276473948218e-38	1.20839612048982e-36	motif	yes	motifyesCLIP
ENSMUSG00000004113.131|Cacna1b	1334.63840840845	-0.0318661437760523	0.0662892996486056	-0.480713236449506	0.63072032236247	0.998540876473706	motif	no	motifnoCLIP
ENSMUSG00000029636.47|Wasf3	517.674053609265	0.200421086960642	0.0849487833898416	2.35931674313547	0.0183086211780971	0.26150485804558	motif	no	motifnoCLIP
ENSMUSG00000031028.654|Tub	941.256050061388	-0.0105199877916424	0.0831880544163479	-0.126460317715701	0.899367558687485	0.998540876473706	nomotif	no	nomotif
ENSMUSG00000029028.32|Lrrc47	6021.80583383781	2.23318037105962	0.113217078364696	19.724765939164	1.32167784143805e-86	8.72964563226073e-85	motif	yes	motifyesCLIP
ENSMUSG00000058297.67|Spock2	1627.50675544015	0.0997797841724172	0.0651770734784661	1.53090310514453	0.125793341702784	0.857545329886888	nomotif	no	nomotif
ENSMUSG00000032194.102|Kank2	2285.92519154542	-0.00592282292255096	0.0866176771553083	-0.0683789166030296	0.94548400465524	0.998790475058442	nomotif	no	nomotif
ENSMUSG00000061578.440|Ksr2	2364.16366185996	-0.015165717529168	0.0535362468768843	-0.283279430551869	0.776962643808855	0.998540876473706	nomotif	no	nomotif
ENSMUSG00000029636.447|Wasf3	1700.56895239982	0.890240899292546	0.0914610061772079	9.73355680745172	2.16874205163715e-22	6.02960726216794e-21	nomotif	yes	nomotif
ENSMUSG00000043670.269|Diras1	2086.70589479072	3.67449101497365	0.194247733345937	18.9165193934578	8.33824028424393e-80	5.08590115296613e-78	motif	yes	motifyesCLIP
ENSMUSG00000029636.423|Wasf3	3989.62088092287	3.09606607351752	0.120109854604626	25.7769529711702	1.60801388924245e-146	3.3144493182575e-144	nomotif	yes	nomotif
ENSMUSG00000061578.1455|Ksr2	5274.43130027527	4.36996883800828	0.144257868052167	30.2927590502586	1.42788082750251e-201	1.21930823519946e-198	motif	yes	motifyesCLIP
ENSMUSG00000061578.1495|Ksr2	5180.88574476423	0.587061553032649	0.120474768448258	4.87290044707397	1.09971646394488e-06	2.25895366434039e-05	nomotif	yes	nomotif
ENSMUSG00000022095.233|Fam160b2	10885.4474720866	3.70236741333454	0.189700322267855	19.5169273782615	7.8839099735512e-85	5.15039036796747e-83	motif	yes	motifyesCLIP
ENSMUSG00000022095.209|Fam160b2	4917.65501777276	0.609625969281939	0.111942012287719	5.44590861664206	5.15415946228514e-08	1.11223784064294e-06	motif	yes	motifyesCLIP
ENSMUSG00000061578.1454|Ksr2	4364.73789935872	4.19616889521477	0.189198036394936	22.178712713781	5.51338790248106e-109	5.49271269784676e-107	motif	yes	motifyesCLIP
ENSMUSG00000029028.60|Lrrc47	4151.22230234211	3.16809154600986	0.138037105578251	22.9510140243698	1.43951381962787e-116	1.68719487388737e-114	motif	yes	motifyesCLIP
ENSMUSG00000028439.131|Fam219a	858.06756076971	0.0323650913808289	0.109256862237709	0.296229369194335	0.767054921438605	0.998540876473706	motif	yes	motifyesCLIP
ENSMUSG00000061578.1086|Ksr2	1515.08601262512	-0.0150690522850045	0.059896681101439	-0.25158409460925	0.801362553927496	0.998540876473706	motif	no	motifnoCLIP
ENSMUSG00000058297.34|Spock2	2489.62127375662	0.537499975762125	0.0821016161446408	6.54676486288888	5.87968265889161e-11	1.33888773689618e-09	motif	yes	motifyesCLIP
ENSMUSG00000029028.54|Lrrc47	3903.86459999045	2.32382532098512	0.111681812226796	20.8075538411398	3.69735070463916e-96	2.85173081767492e-94	motif	yes	motifyesCLIP
ENSMUSG00000061578.547|Ksr2	413.812808973878	0.0824103595838966	0.100344576183549	0.821273682327905	0.411490394862673	0.998540876473706	nomotif	no	nomotif
ENSMUSG00000061578.1261|Ksr2	531.704857020088	0.00319472890364538	0.101852709108861	0.0313661652360255	0.974977524097286	0.999525940224632	motif	no	motifnoCLIP
ENSMUSG00000022095.210|Fam160b2	3612.52473299384	0.563359875696654	0.108327038007282	5.20054721388011	1.98702633755019e-07	4.20440705582523e-06	motif	yes	motifyesCLIP
ENSMUSG00000090935.453|Synj2bp	734.622241570578	-0.100002722791166	0.0751863582475072	-1.33006472346972	0.183496947166444	0.94322605472742	nomotif	no	nomotif
ENSMUSG00000061578.1467|Ksr2	5275.04408842478	4.13982847024591	0.195500583759186	21.1755299684695	1.60565861665831e-99	1.38098192533454e-97	motif	yes	motifyesCLIP
ENSMUSG00000090935.235|Synj2bp	465.115160919992	-0.0651593275783871	0.0932591738017324	-0.69869080887329	0.48474527912279	0.998540876473706	nomotif	no	nomotif
ENSMUSG00000043670.255|Diras1	1516.6871673754	3.40897127668006	0.142222074336019	23.9693542130872	5.80683464583363e-127	8.26437002273108e-125	motif	yes	motifyesCLIP
ENSMUSG00000022095.267|Fam160b2	2084.11618149506	1.22812572755888	0.0966715827323151	12.7041028278142	5.61092122320251e-37	1.9002425842319e-35	motif	yes	motifyesCLIP
ENSMUSG00000029028.48|Lrrc47	3443.50767319777	1.98882875504016	0.134139875123833	14.8265290481607	9.87064268627481e-50	3.98660585521674e-48	motif	yes	motifyesCLIP
ENSMUSG00000058297.277|Spock2	3693.82589634878	3.15328751031351	0.109995794890083	28.6673459968586	9.74520516273191e-181	4.6601571088184e-178	motif	yes	motifyesCLIP
ENSMUSG00000042529.160|Kcnj12	346.393087311328	-0.00437800894920793	0.108917096748719	-0.0401957918444005	0.967937032542251	0.999525940224632	motif	no	motifnoCLIP
ENSMUSG00000058297.498|Spock2	1491.46270860167	-0.0482336847600035	0.074478608049932	-0.647617967398996	0.517232073320883	0.998540876473706	motif	yes	motifyesCLIP
ENSMUSG00000022095.256|Fam160b2	3638.68819603262	3.76280944455579	0.189299016037832	19.8775964255608	6.36089216629112e-88	4.32070828681877e-86	motif	yes	motifyesCLIP
ENSMUSG00000029028.246|Lrrc47	1102.46300042033	-0.035441957716064	0.0696218440894704	-0.509063759795243	0.610707532998271	0.998540876473706	motif	no	motifnoCLIP
ENSMUSG00000029636.412|Wasf3	659.544116059017	3.48887844159742	0.242351878486996	14.3959207718071	5.4888968713168e-47	2.12361689632985e-45	nomotif	yes	nomotif
ENSMUSG00000031028.336|Tub	467.348476155959	-0.000448446124119975	0.097985467680268	-0.0045766595265257	0.996348366771476	0.999745855520116	nomotif	no	nomotif
ENSMUSG00000004113.308|Cacna1b	2075.20735773377	0.576220079173458	0.0888039263759505	6.48867795252697	8.65928376345785e-11	1.9680938667707e-09	motif	yes	motifyesCLIP
ENSMUSG00000035202.128|Lars2	115.945327328065	0.159056133802935	0.173466117464635	0.916929116346666	0.359179785394084	0.998540876473706	nomotif	no	nomotif
ENSMUSG00000031028.615|Tub	3569.66946435886	-0.0302630460966834	0.0634787777043284	-0.476742734991569	0.633545327822686	0.998540876473706	motif	no	motifnoCLIP
ENSMUSG00000031028.591|Tub	874.304065217656	-0.0779782977543357	0.073589042158438	-1.05964550518877	0.289305903237522	0.998540876473706	motif	no	motifnoCLIP
ENSMUSG00000022095.195|Fam160b2	3826.29287523939	0.267478303388234	0.0792832306343134	3.37370590537554	0.000741635568143868	0.0132529943455306	motif	no	motifnoCLIP
ENSMUSG00000032194.264|Kank2	1842.99801304031	3.13481687081739	0.233243594349943	13.4400984496668	3.51968060523724e-41	1.26740306131359e-39	motif	yes	motifyesCLIP
ENSMUSG00000032194.177|Kank2	1122.17659377309	0.0654309666984417	0.0917731905092007	0.712963844183688	0.475868130583589	0.998540876473706	motif	no	motifnoCLIP
ENSMUSG00000061578.35|Ksr2	1041.69119955911	-0.0173838299125587	0.0758361302987699	-0.229228862866182	0.81869104043819	0.998540876473706	motif	no	motifnoCLIP
ENSMUSG00000038916.58|Soga3	1471.65196225128	-0.00883022942524861	0.070571668063873	-0.125124283830964	0.900425158655964	0.998540876473706	nomotif	yes	nomotif
ENSMUSG00000029636.435|Wasf3	2322.50637106962	3.22460947471056	0.157138262982018	20.5208420502877	1.40261905861128e-93	1.04801942785611e-91	nomotif	yes	nomotif
ENSMUSG00000029028.37|Lrrc47	3312.97604462974	1.40138558768828	0.0985297430545432	14.2229700823691	6.59915755707862e-46	2.51251364951831e-44	motif	yes	motifyesCLIP
ENSMUSG00000043670.189|Diras1	1625.11954717671	0.144249988884187	0.0634794859361398	2.27238747694495	0.023063117424313	0.315108078637328	motif	yes	motifyesCLIP
ENSMUSG00000058297.46|Spock2	770.955401135509	0.3515615019971	0.0994789794478424	3.5340280323385	0.000409277668337465	0.00743604031151124	motif	yes	motifyesCLIP
ENSMUSG00000004113.320|Cacna1b	1582.07397176477	0.661038855836542	0.124014645206997	5.33032896826966	9.80350209556104e-08	2.09311630113819e-06	motif	yes	motifyesCLIP
ENSMUSG00000043670.275|Diras1	1393.88815995818	2.19818848584485	0.164880004736059	13.3320501134369	1.50698696669926e-40	5.36191344847907e-39	motif	yes	motifyesCLIP
ENSMUSG00000043670.164|Diras1	751.65215180984	-0.0173132029558646	0.0789570599872638	-0.219273652776045	0.82643688453187	0.998540876473706	motif	no	motifnoCLIP
ENSMUSG00000029028.35|Lrrc47	6064.36193972185	1.46384673109475	0.105437273629887	13.8835791243355	7.9664499326462e-44	2.93947249829584e-42	motif	yes	motifyesCLIP
ENSMUSG00000004113.151|Cacna1b	445.772662053717	-0.0523512287633621	0.0906836885668442	-0.577294876186838	0.563740274389463	0.998540876473706	motif	no	motifnoCLIP
ENSMUSG00000028439.194|Fam219a	1038.06879874282	-0.0205786736280338	0.0681062965786429	-0.302155228838077	0.762533732208127	0.998540876473706	nomotif	yes	nomotif
ENSMUSG00000032194.244|Kank2	1556.63517481606	1.27117002349075	0.137610900266395	9.23742247910555	2.52506391893921e-20	6.78362677548726e-19	nomotif	yes	nomotif
ENSMUSG00000029636.265|Wasf3	379.505895198694	-0.0504795161228504	0.0973898641780728	-0.518324124885841	0.604232143509735	0.998540876473706	motif	no	motifnoCLIP
ENSMUSG00000029028.72|Lrrc47	1221.2500218817	1.56632532670911	0.124697191168274	12.561031343484	3.45795709044141e-36	1.16450357792189e-34	motif	yes	motifyesCLIP
ENSMUSG00000028439.289|Fam219a	1508.18145850205	0.00766442597750271	0.0824610575894311	0.0929460062913994	0.925946456177337	0.998540876473706	motif	no	motifnoCLIP
ENSMUSG00000031028.640|Tub	888.124538151213	-0.0900485102721181	0.0703326430413931	-1.28032313841983	0.2004315132891	0.962758897974925	nomotif	no	nomotif
ENSMUSG00000061578.1427|Ksr2	4532.94779671625	3.13310779741767	0.114814567410807	27.2884170369026	5.82122639654764e-164	1.69738442855432e-161	motif	yes	motifyesCLIP
ENSMUSG00000029028.63|Lrrc47	6535.73446329621	2.57688170711993	0.108977131914695	23.6460775012601	1.29525385014302e-123	1.77985744579998e-121	motif	yes	motifyesCLIP
ENSMUSG00000061578.228|Ksr2	622.142483077592	0.00905663368031668	0.0980445254379933	0.092372660685113	0.926401960153076	0.998540876473706	nomotif	no	nomotif
ENSMUSG00000058297.114|Spock2	491.308225202747	0.0135841601318383	0.101906962958733	0.133299626810968	0.893956422728783	0.998540876473706	motif	no	motifnoCLIP
ENSMUSG00000061578.1417|Ksr2	525.806004511705	1.02730140082488	0.110565808100293	9.29131183026332	1.5239826152257e-20	4.13134062698938e-19	motif	yes	motifyesCLIP
ENSMUSG00000061578.1410|Ksr2	699.327258406778	0.161934080677506	0.101759320693664	1.59134396312444	0.11153218798143	0.828732462409978	motif	yes	motifyesCLIP
ENSMUSG00000090935.179|Synj2bp	682.585858968721	0.0604232830148679	0.0937739434035506	0.644350454100452	0.51934820517363	0.998540876473706	nomotif	no	nomotif
ENSMUSG00000022095.219|Fam160b2	4530.87712983042	1.57002178830707	0.137063330788808	11.4547178977156	2.22687082683743e-30	6.91486772333546e-29	motif	yes	motifyesCLIP
ENSMUSG00000061578.1456|Ksr2	4799.51991980442	4.51284840812926	0.152955189880883	29.5043823726656	2.5294136891294e-191	1.37450639334282e-188	motif	yes	motifyesCLIP
ENSMUSG00000058297.244|Spock2	1250.66157790902	0.0537197604127977	0.0740994466907732	0.724968441896434	0.468471390985087	0.998540876473706	motif	yes	motifyesCLIP
ENSMUSG00000090935.663|Synj2bp	768.986597103511	-0.0515258089688315	0.0725264499704849	-0.710441624949246	0.477430318404303	0.998540876473706	motif	no	motifnoCLIP
ENSMUSG00000004113.208|Cacna1b	1387.23355288959	0.00554503967183842	0.0640276998591687	0.0866037618723605	0.930986475596429	0.998540876473706	motif	no	motifnoCLIP
ENSMUSG00000061578.1183|Ksr2	607.836193563756	0.0345561873494432	0.118245375608989	0.292241342813377	0.770102103614561	0.998540876473706	nomotif	no	nomotif
ENSMUSG00000029636.177|Wasf3	246.957883161771	-0.0801793298317978	0.127141413692416	-0.630631102040202	0.528281757754499	0.998540876473706	nomotif	no	nomotif
ENSMUSG00000061578.682|Ksr2	844.151700323858	-0.0212702286036948	0.07243711285202	-0.293637167002324	0.76903517194887	0.998540876473706	motif	no	motifnoCLIP
ENSMUSG00000031028.488|Tub	3077.53866269072	-0.0473763671877847	0.0801552672754015	-0.591057441365726	0.554481934135428	0.998540876473706	motif	no	motifnoCLIP
ENSMUSG00000029028.57|Lrrc47	8273.87156455947	2.56295279933802	0.108094480679512	23.7103021655369	2.82318361852198e-124	3.92455350691049e-122	motif	yes	motifyesCLIP
ENSMUSG00000029636.16|Wasf3	2261.69390411523	0.0125846392275908	0.0693691332389872	0.181415546655813	0.856041416878639	0.998540876473706	motif	no	motifnoCLIP
ENSMUSG00000061578.1170|Ksr2	1016.67740808984	-0.078520975237463	0.0763217213306198	-1.0288155700435	0.303566348762981	0.998540876473706	nomotif	no	nomotif
ENSMUSG00000029028.19|Lrrc47	3899.18518280832	2.09419699386682	0.125305720151781	16.7127006758362	1.05927511478322e-62	5.21137201532237e-61	motif	yes	motifyesCLIP
ENSMUSG00000043670.300|Diras1	632.035899678247	0.0884812880648411	0.0855581381351678	1.03416565616535	0.30105872664813	0.998540876473706	motif	no	motifnoCLIP
ENSMUSG00000022095.239|Fam160b2	11044.7561893177	3.94794255668363	0.188028671041749	20.9964923690124	7.06102945701902e-98	5.7036896728826e-96	motif	yes	motifyesCLIP
ENSMUSG00000028439.48|Fam219a	964.036135641785	0.063829592145913	0.0824100852673112	0.774536174048004	0.438613784866664	0.998540876473706	nomotif	no	nomotif
ENSMUSG00000022095.275|Fam160b2	3005.58687678092	0.208224821390279	0.0755587507905548	2.75580021124844	0.00585487473895869	0.094332921164759	motif	yes	motifyesCLIP
ENSMUSG00000022095.229|Fam160b2	4988.1382695467	2.64193479532272	0.195422074676948	13.5191216227241	1.20607233389026e-41	4.35607092195109e-40	motif	yes	motifyesCLIP
ENSMUSG00000061578.1484|Ksr2	6128.48141826699	2.25197168655753	0.142411229107887	15.8131609471012	2.52474945661198e-56	1.1347135245788e-54	nomotif	yes	nomotif
ENSMUSG00000022095.272|Fam160b2	898.480766943467	0.569933812973519	0.0819586390275422	6.95391992517094	3.55273316252317e-12	8.31172699764472e-11	motif	yes	motifyesCLIP
ENSMUSG00000029028.137|Lrrc47	920.179274655495	0.0690846098950705	0.0935863196403329	0.738191331388751	0.460398189836676	0.998540876473706	nomotif	no	nomotif
ENSMUSG00000004113.199|Cacna1b	2675.78618933611	0.139499904644839	0.0638291473574216	2.18552041536269	0.0288507107374671	0.372479932753388	motif	no	motifnoCLIP
ENSMUSG00000061578.1082|Ksr2	2171.17032703346	0.1135857465689	0.073442911416283	1.54658556392301	0.121963212979427	0.851104651595796	motif	no	motifnoCLIP
ENSMUSG00000004113.296|Cacna1b	2405.95947576092	0.350276282813285	0.0993966333919299	3.52402562199581	0.000425043146111807	0.0077107599571573	motif	yes	motifyesCLIP
ENSMUSG00000032194.267|Kank2	2612.11820920705	3.05098543238515	0.130565712707835	23.3674321466946	9.16503776725881e-121	1.21742251675088e-118	motif	yes	motifyesCLIP
ENSMUSG00000058297.20|Spock2	1857.72884955586	1.28249214009848	0.0936000766421254	13.7018278842016	9.90002553217139e-43	3.59741049352915e-41	motif	yes	motifyesCLIP
ENSMUSG00000058297.303|Spock2	660.392981638285	-0.0057451846860185	0.0908279328163564	-0.0632535004141799	0.949564642865127	0.998790475058442	motif	yes	motifyesCLIP
ENSMUSG00000090935.679|Synj2bp	277.131482088908	0.0528160976023819	0.123378113161836	0.428083200892386	0.668590546924319	0.998540876473706	motif	no	motifnoCLIP
ENSMUSG00000031028.181|Tub	1314.68805335031	-0.108328422863295	0.0648698435097613	-1.66993501143554	0.0949322223523227	0.781583452375824	nomotif	no	nomotif
ENSMUSG00000061578.688|Ksr2	540.178441712437	0.0448189458010324	0.090457679078939	0.495468668413664	0.620269333189721	0.998540876473706	motif	no	motifnoCLIP
ENSMUSG00000029028.67|Lrrc47	7047.80069575758	2.48202383080048	0.0933678615247584	26.5832781244788	1.05957475046757e-155	2.69515237060421e-153	motif	yes	motifyesCLIP
ENSMUSG00000029028.205|Lrrc47	868.589886988297	0.0242271291292603	0.0761986376667571	0.317947011536005	0.750525131374404	0.998540876473706	nomotif	no	nomotif
ENSMUSG00000043670.361|Diras1	389.97744981257	0.120715678722745	0.11473091742701	1.05216345715655	0.292724562119409	0.998540876473706	motif	no	motifnoCLIP
ENSMUSG00000061578.1480|Ksr2	4950.51654103228	1.96949126452269	0.137891750177923	14.2828795920093	2.79796772177506e-46	1.072105901084e-44	nomotif	yes	nomotif
ENSMUSG00000058297.21|Spock2	1760.75440414219	1.28097281739578	0.102249562261282	12.5279051476275	5.25319598602512e-36	1.76409994418344e-34	motif	yes	motifyesCLIP
ENSMUSG00000061578.442|Ksr2	3133.10903328047	0.0550411216320582	0.055489846511336	0.99191338762874	0.321239777863032	0.998540876473706	nomotif	no	nomotif
ENSMUSG00000022095.202|Fam160b2	4958.74393090154	0.409234135611197	0.0916815075725626	4.46364972006271	8.05752493201777e-06	0.000157914279610283	motif	yes	motifyesCLIP
ENSMUSG00000058297.286|Spock2	1923.98909449628	0.297511185125153	0.0835882393224255	3.55924694115832	0.000371919706396976	0.00678824441217687	motif	yes	motifyesCLIP
ENSMUSG00000004113.95|Cacna1b	925.536537289154	-0.0258779597972247	0.0846985519015945	-0.305530132643715	0.759962423867945	0.998540876473706	motif	no	motifnoCLIP
ENSMUSG00000061578.990|Ksr2	524.52471782025	-0.074457869200992	0.0874963520485287	-0.850982554789199	0.394779043622254	0.998540876473706	nomotif	no	nomotif
ENSMUSG00000061578.1481|Ksr2	4630.34558429703	1.91177748416836	0.136771976981803	13.9778449237647	2.12835733847514e-44	7.87755788900011e-43	nomotif	yes	nomotif
ENSMUSG00000022095.77|Fam160b2	543.973133987169	0.0867097942035319	0.108001379385541	0.802858210671522	0.422056692277932	0.998540876473706	motif	no	motifnoCLIP
ENSMUSG00000031028.494|Tub	3504.08078803205	-0.000510109622750331	0.062633094314753	-0.00814441036853223	0.993501772549627	0.999525940224632	motif	no	motifnoCLIP
ENSMUSG00000028439.36|Fam219a	361.332534797255	-0.0110007113381481	0.105671860900514	-0.104102560931569	0.917087958573454	0.998540876473706	motif	no	motifnoCLIP
ENSMUSG00000029636.421|Wasf3	1879.80330640067	3.62478286435416	0.161074911741575	22.5037085239549	3.81768903579109e-112	4.0750421806145e-110	nomotif	yes	nomotif
ENSMUSG00000028439.187|Fam219a	1038.59935198668	0.0492246409499304	0.0827296882564785	0.595005758964353	0.55183962145068	0.998540876473706	motif	yes	motifyesCLIP
ENSMUSG00000061578.664|Ksr2	1052.65605131546	0.0392157644629073	0.0746685525293054	0.525197866230448	0.599445648101828	0.998540876473706	motif	no	motifnoCLIP
ENSMUSG00000061578.1067|Ksr2	830.425253391933	0.180518048122233	0.156156013537828	1.15601086395884	0.247676713296357	0.998540876473706	motif	no	motifnoCLIP
ENSMUSG00000004113.408|Cacna1b	1221.81148411769	-0.0301947332517643	0.0711505092664154	-0.424378315251453	0.6712899326602	0.998540876473706	motif	no	motifnoCLIP
ENSMUSG00000004113.466|Cacna1b	603.199184163297	-0.0688148522626297	0.081551748477278	-0.843818232564357	0.398770985474888	0.998540876473706	nomotif	no	nomotif
ENSMUSG00000028439.158|Fam219a	563.435509833127	1.7874631660379	0.158641634402209	11.2673017570286	1.9031291263926e-29	5.80405834337337e-28	motif	yes	motifyesCLIP
ENSMUSG00000043670.217|Diras1	1302.84149169103	-0.0651083159811788	0.0658048548389434	-0.989415084047076	0.322460097427638	0.998540876473706	motif	yes	motifyesCLIP
ENSMUSG00000061578.1483|Ksr2	4465.92645949339	1.68141985853165	0.147295363250795	11.4152938790663	3.5071653180567e-30	1.07784476548503e-28	nomotif	yes	nomotif
ENSMUSG00000058297.28|Spock2	2016.99827684776	0.54666896490715	0.0805608547605655	6.7857890352815	1.15453756945557e-11	2.66457464147517e-10	motif	yes	motifyesCLIP
ENSMUSG00000029636.438|Wasf3	1106.48295962003	2.72690263121206	0.151718899467503	17.973387895528	3.14884254662615e-72	1.750902913717e-70	nomotif	yes	nomotif
ENSMUSG00000042529.323|Kcnj12	639.133053691298	-0.108444839596806	0.0889766242740356	-1.21880146028929	0.222919557131947	0.98336117918981	motif	no	motifnoCLIP
ENSMUSG00000004113.427|Cacna1b	1248.75411999219	-0.124604162233881	0.076832141064748	-1.6217713122022	0.104852323128753	0.806897290641526	motif	no	motifnoCLIP
ENSMUSG00000043670.121|Diras1	700.648262256021	-0.0278470557147866	0.0904083738617086	-0.308014119990503	0.758071588139142	0.998540876473706	motif	no	motifnoCLIP
ENSMUSG00000029028.66|Lrrc47	4956.66999181455	2.81279209663837	0.107615831370368	26.137344857356	1.37266060689796e-150	3.03891806582687e-148	motif	yes	motifyesCLIP
ENSMUSG00000029636.119|Wasf3	993.904889443159	0.0597462036439184	0.0850649353381689	0.702359948977826	0.482454715778696	0.998540876473706	nomotif	no	nomotif
ENSMUSG00000029028.33|Lrrc47	8424.5721948557	1.49083875590099	0.105767335719094	14.0954553290487	4.05027013411918e-45	1.51789904242617e-43	motif	yes	motifyesCLIP
ENSMUSG00000058297.559|Spock2	740.300750125489	-0.0949564071978668	0.0889535252724285	-1.06748335051426	0.285753628026673	0.998540876473706	motif	yes	motifyesCLIP
ENSMUSG00000061578.200|Ksr2	862.810663155634	0.020504305966178	0.082832120935727	0.247540516101093	0.804489939595331	0.998540876473706	nomotif	no	nomotif
ENSMUSG00000035202.79|Lars2	1050.7844349705	-0.0602495421332019	0.0722769359642923	-0.833592920471444	0.404510416364554	0.998540876473706	motif	yes	motifyesCLIP
ENSMUSG00000029028.200|Lrrc47	308.332549300083	0.0978760076985383	0.124875579281656	0.783788217532747	0.433164388594969	0.998540876473706	nomotif	no	nomotif
ENSMUSG00000031028.500|Tub	2177.22559092798	0.0100943697134062	0.0651294062558755	0.154989432480748	0.876829648293381	0.998540876473706	motif	no	motifnoCLIP
ENSMUSG00000032194.273|Kank2	2258.66541299596	1.58047482574999	0.0968161665559442	16.3244929227468	6.60875371384073e-60	3.09833924113592e-58	motif	yes	motifyesCLIP
ENSMUSG00000004113.184|Cacna1b	3217.47904185689	0.0122236329243013	0.0584038871730258	0.209294852037638	0.834218070269799	0.998540876473706	motif	no	motifnoCLIP
ENSMUSG00000061578.555|Ksr2	1353.05009636414	-0.0968703762348035	0.0908201950570131	-1.06661713481228	0.286144759791459	0.998540876473706	nomotif	no	nomotif
ENSMUSG00000061578.1463|Ksr2	4706.23744457896	4.27874232551346	0.186210329988054	22.9780073199374	7.73558940482273e-117	9.24789713346558e-115	motif	yes	motifyesCLIP
ENSMUSG00000042529.346|Kcnj12	929.2258717589	0.0665969303118337	0.109970701150422	0.605587939470712	0.544788413015134	0.998540876473706	motif	no	motifnoCLIP
ENSMUSG00000022095.188|Fam160b2	1886.90775507358	0.152330231383232	0.075297321368294	2.0230498059573	0.0430680127822492	0.498912880631578	motif	no	motifnoCLIP
ENSMUSG00000031028.413|Tub	1870.06881434081	0.199862575514111	0.067247524927927	2.97204359161642	0.00295824679136205	0.0502355687368371	motif	yes	motifyesCLIP
ENSMUSG00000042529.437|Kcnj12	1622.98433128706	0.0175588090218014	0.0851828627762694	0.206130769142135	0.836688764538329	0.998540876473706	motif	no	motifnoCLIP
ENSMUSG00000061578.1446|Ksr2	1907.4464728027	4.71076059418897	0.271050456833449	17.3796445474489	1.17680623546288e-67	6.1704905898942e-66	motif	yes	motifyesCLIP
ENSMUSG00000090935.316|Synj2bp	1034.02174740747	-0.0608061918511702	0.0813071963365387	-0.747857441787653	0.454546150068566	0.998540876473706	motif	no	motifnoCLIP
ENSMUSG00000022095.221|Fam160b2	3508.38304536594	1.71002163393954	0.134396502915302	12.7237063230522	4.36646853940046e-37	1.48298668717422e-35	motif	yes	motifyesCLIP
ENSMUSG00000058297.15|Spock2	2263.6309038145	0.553207021428947	0.0708189149218696	7.81157155597863	5.64792695426797e-15	1.38932030325666e-13	motif	yes	motifyesCLIP
ENSMUSG00000042529.292|Kcnj12	4140.48070447885	-0.0184096252345348	0.04974486023093	-0.370080952063632	0.711322174191773	0.998540876473706	nomotif	no	nomotif
ENSMUSG00000090935.542|Synj2bp	394.720232502066	-0.0492223482935816	0.102161631690716	-0.481808556490145	0.629941950441233	0.998540876473706	motif	no	motifnoCLIP
ENSMUSG00000061578.1452|Ksr2	2501.0566937396	4.59890038178743	0.246462928921329	18.6596028940945	1.0551237679103e-77	6.30700232268384e-76	motif	yes	motifyesCLIP
ENSMUSG00000004113.207|Cacna1b	1607.8968934419	0.0722475219741073	0.0626591844317277	1.15302365693615	0.248900674593401	0.998540876473706	motif	no	motifnoCLIP
ENSMUSG00000029636.428|Wasf3	1922.39690135554	3.41045113997143	0.134239129855584	25.4057899782309	2.17643714426705e-142	3.94231909995645e-140	nomotif	yes	nomotif
ENSMUSG00000058297.380|Spock2	1336.00436490624	-0.0922116912590444	0.0872624732579751	-1.05671645343397	0.290641013570878	0.998540876473706	motif	yes	motifyesCLIP
ENSMUSG00000090935.175|Synj2bp	1266.88584943604	0.0126588363657385	0.0752586688904301	0.168204361734973	0.866422509667875	0.998540876473706	nomotif	no	nomotif
ENSMUSG00000004113.27|Cacna1b	487.515299083381	-0.0941205510359925	0.105115281662764	-0.89540311881535	0.370571634053057	0.998540876473706	motif	no	motifnoCLIP
ENSMUSG00000029028.65|Lrrc47	6544.9303190151	2.27165489154727	0.109319073327124	20.7800416012456	6.56017668791869e-96	5.02736617333769e-94	motif	yes	motifyesCLIP
ENSMUSG00000043670.272|Diras1	2255.79446134021	3.655171316308	0.149173999801345	24.5027372140962	1.3811712562793e-132	2.06398779610237e-130	motif	yes	motifyesCLIP
ENSMUSG00000090935.180|Synj2bp	700.439177828105	-0.0108057606290103	0.11190952229791	-0.0965580087121154	0.923077404804825	0.998540876473706	nomotif	no	nomotif
ENSMUSG00000042529.411|Kcnj12	845.650753200128	0.985685309027896	0.113209547395874	8.706733060076	3.12758499013056e-18	8.18168020941156e-17	motif	yes	motifyesCLIP
ENSMUSG00000032194.253|Kank2	974.27526195466	2.77151192911417	0.242653797207278	11.4216713730085	3.25905259559529e-30	1.00417458196757e-28	motif	yes	motifyesCLIP
ENSMUSG00000004113.402|Cacna1b	1031.81740232924	-0.023598804181641	0.0715642900187936	-0.329756700939026	0.741583806596768	0.998540876473706	nomotif	no	nomotif
ENSMUSG00000031028.403|Tub	1117.68199507191	-0.0367344237931953	0.0760182821006307	-0.483231438255436	0.628931415297293	0.998540876473706	motif	no	motifnoCLIP
ENSMUSG00000032194.268|Kank2	4484.26722607531	2.84513972494566	0.113254732298307	25.1215968393417	2.88901746360569e-139	4.86453574329662e-137	motif	yes	motifyesCLIP
ENSMUSG00000032194.99|Kank2	1737.28469216608	0.00531712348160125	0.0788972788969398	0.0673929894153483	0.946268850138223	0.998790475058442	nomotif	no	nomotif
ENSMUSG00000022095.245|Fam160b2	7370.70065560026	4.12083618924962	0.135487991400241	30.4147706867716	3.50376493290496e-203	3.22211613637529e-200	motif	yes	motifyesCLIP
ENSMUSG00000022095.201|Fam160b2	3369.7482742107	0.365150504221152	0.0943502284887176	3.870160253664	0.000108763834363348	0.00202534523335486	motif	no	motifnoCLIP
ENSMUSG00000029028.138|Lrrc47	1080.24137032942	0.0816718568474146	0.0790206540002285	1.03355075809899	0.301346229781976	0.998540876473706	nomotif	no	nomotif
ENSMUSG00000038916.6|Soga3	309.38084552521	0.0674866024548973	0.121506248082496	0.555416725640955	0.578609654924595	0.998540876473706	nomotif	no	nomotif
ENSMUSG00000061578.88|Ksr2	730.912735140757	0.0121335943583215	0.0783561935913777	0.154851758389354	0.876938186005164	0.998540876473706	motif	no	motifnoCLIP
ENSMUSG00000004113.210|Cacna1b	2335.266457302	-0.00856068198490034	0.0608448361171042	-0.140696935536553	0.888109366101745	0.998540876473706	motif	no	motifnoCLIP
ENSMUSG00000032194.30|Kank2	959.667133570676	0.0397403835659666	0.07251564889016	0.548024932193073	0.583674783479972	0.998540876473706	motif	no	motifnoCLIP
ENSMUSG00000029636.159|Wasf3	544.240158282693	-0.0334560123320922	0.0874213433139444	-0.382698447128023	0.70194336597832	0.998540876473706	nomotif	no	nomotif
ENSMUSG00000031028.697|Tub	557.179120541019	-0.127541756065043	0.109589278602258	-1.1638160018184	0.244498585897733	0.998540876473706	motif	no	motifnoCLIP
ENSMUSG00000061578.727|Ksr2	894.879329236262	0.0729859810829507	0.0779924601681946	0.935808165629766	0.349371966489347	0.998540876473706	nomotif	no	nomotif
ENSMUSG00000061578.468|Ksr2	793.705623321138	-0.0702677473790418	0.0805659347305315	-0.872176902236236	0.383111878154289	0.998540876473706	motif	no	motifnoCLIP
ENSMUSG00000043670.54|Diras1	819.146007124269	-0.0098432415603597	0.0940048168382523	-0.104709970099684	0.916605950461089	0.998540876473706	motif	no	motifnoCLIP
ENSMUSG00000061578.199|Ksr2	434.151120139563	0.0341230719982729	0.0941024306147834	0.362616265864149	0.716891557768998	0.998540876473706	nomotif	no	nomotif
ENSMUSG00000031028.89|Tub	925.147022991117	0.0749134596501025	0.0741581684989423	1.01018486791743	0.312406727686192	0.998540876473706	motif	no	motifnoCLIP
ENSMUSG00000061578.414|Ksr2	719.118839664687	-0.106827186295476	0.10033329981367	-1.06472314270403	0.287001234126452	0.998540876473706	nomotif	no	nomotif
ENSMUSG00000061578.893|Ksr2	345.095315079492	-0.0952269123565704	0.120974808407027	-0.787163159094859	0.431186360481156	0.998540876473706	motif	no	motifnoCLIP
ENSMUSG00000058297.86|Spock2	1180.26399580437	0.110284973909167	0.0692627620188515	1.59226936227507	0.111324193897841	0.828692863044016	motif	no	motifnoCLIP
ENSMUSG00000029636.295|Wasf3	1356.11408207261	-0.0396611424320473	0.0855682657117983	-0.463502936539927	0.6430039104621	0.998540876473706	nomotif	no	nomotif
ENSMUSG00000090935.382|Synj2bp	1011.55417851809	-0.0188354897439128	0.101179330713213	-0.186159461731378	0.852319713064145	0.998540876473706	nomotif	no	nomotif
ENSMUSG00000022095.259|Fam160b2	4561.97508509858	3.76752110279476	0.197561613907524	19.0701069315939	4.47389261032775e-81	2.75697866785919e-79	motif	yes	motifyesCLIP
ENSMUSG00000061578.1442|Ksr2	5307.82841905572	4.58359423854579	0.232164452981999	19.7428769980613	9.23659764967747e-87	6.13464027232746e-85	motif	yes	motifyesCLIP
ENSMUSG00000058297.271|Spock2	2106.67897996266	2.05817777968141	0.123561139182386	16.6571609269754	2.68469447195556e-62	1.30469603301743e-60	motif	yes	motifyesCLIP
ENSMUSG00000028439.269|Fam219a	1485.65384815929	0.0387785332449063	0.0890054666282005	0.4356870955679	0.663063769672083	0.998540876473706	motif	yes	motifyesCLIP
ENSMUSG00000090935.461|Synj2bp	1137.40650010636	-0.100907472240123	0.0738053179901345	-1.3672114014008	0.171559052668899	0.935425702371797	nomotif	no	nomotif
ENSMUSG00000058297.226|Spock2	938.627998228371	-0.0357020482706463	0.0695683983932249	-0.513193477142392	0.607815988303561	0.998540876473706	motif	yes	motifyesCLIP
ENSMUSG00000043670.281|Diras1	1477.3449724361	1.56963851461277	0.129396638281153	12.1304427646896	7.28544573258999e-34	2.36677999274765e-32	motif	yes	motifyesCLIP
ENSMUSG00000090935.233|Synj2bp	303.063775417064	-0.24076698964754	0.125500845568275	-1.91844914316978	0.0550540848387803	0.586765613178938	nomotif	no	nomotif
ENSMUSG00000029028.28|Lrrc47	5564.68929294278	2.15272309269118	0.120514255697773	17.862808679579	2.29780113431813e-71	1.2717691000358e-69	motif	yes	motifyesCLIP
ENSMUSG00000090935.645|Synj2bp	2134.40848427676	-0.0404838201957883	0.0529254968907978	-0.764920927985227	0.444318631080971	0.998540876473706	motif	no	motifnoCLIP
ENSMUSG00000004113.305|Cacna1b	3453.26279209049	0.414277069037774	0.0862102596036622	4.80542653440954	1.54421934669755e-06	3.15036557845892e-05	motif	yes	motifyesCLIP
ENSMUSG00000029636.452|Wasf3	2324.08144448505	-0.113628772322787	0.0817318734636004	-1.39026266629496	0.164449130247601	0.928900799144042	nomotif	yes	nomotif
ENSMUSG00000028439.143|Fam219a	879.881677228881	0.238257302839274	0.094195640448603	2.52938779018416	0.0114261703540842	0.172911223522882	motif	yes	motifyesCLIP
ENSMUSG00000061578.1093|Ksr2	4217.47270806562	0.0904747264755634	0.0637727289254979	1.4187055815231	0.155984869290596	0.920433915285819	motif	no	motifnoCLIP
ENSMUSG00000034801.125|Sos2	2279.12247438478	-0.0725293735579309	0.0715306324555816	-1.01396242516057	0.310600682097562	0.998540876473706	nomotif	no	nomotif
ENSMUSG00000028439.252|Fam219a	818.850306780602	0.068788526844489	0.0790809668541613	0.869849340250818	0.384382743478072	0.998540876473706	motif	yes	motifyesCLIP
ENSMUSG00000032194.245|Kank2	1644.00909748582	1.13364441721964	0.136426664183267	8.30955168482884	9.60643086128986e-17	2.44871814385331e-15	nomotif	yes	nomotif
ENSMUSG00000031028.442|Tub	1596.73834613837	0.0156525726467735	0.0751042035850281	0.208411405748451	0.834907751356954	0.998540876473706	motif	yes	motifyesCLIP
ENSMUSG00000031028.77|Tub	613.481600291455	0.132958295789341	0.133215264186814	0.998071028879148	0.318244917297761	0.998540876473706	motif	no	motifnoCLIP
ENSMUSG00000061578.991|Ksr2	602.310247257807	0.0205612767834629	0.0853733938842375	0.240839397943381	0.809679593043787	0.998540876473706	nomotif	no	nomotif
ENSMUSG00000032194.306|Kank2	494.934431949093	0.0252900387068869	0.0878848373030247	0.287763389942767	0.773527863081609	0.998540876473706	nomotif	no	nomotif
ENSMUSG00000061578.1070|Ksr2	349.418881945426	0.343638731838031	0.155368727066246	2.21176254917445	0.0269830760650603	0.35487642943652	motif	no	motifnoCLIP
ENSMUSG00000029636.21|Wasf3	1160.83632414655	0.00498002193871898	0.0731069326186652	0.0681196948132866	0.945690352577475	0.998790475058442	motif	no	motifnoCLIP
ENSMUSG00000090935.607|Synj2bp	636.548338375778	-0.0354394504316776	0.0999503203327629	-0.354570653837723	0.722911264336712	0.998540876473706	motif	no	motifnoCLIP
ENSMUSG00000061578.1343|Ksr2	798.914831826019	-0.0439747350346601	0.0873509460330707	-0.503425973406303	0.614664814239228	0.998540876473706	nomotif	no	nomotif
ENSMUSG00000061578.1107|Ksr2	1309.41181200406	-0.00101574217549004	0.0776092085706088	-0.0130879079196629	0.989557658455792	0.999525940224632	nomotif	no	nomotif
ENSMUSG00000034801.241|Sos2	804.415463227372	-0.0772960991810641	0.0866002512451374	-0.892562066156872	0.372091741133265	0.998540876473706	motif	no	motifnoCLIP
ENSMUSG00000022095.255|Fam160b2	3559.83587279231	3.87198354613307	0.121069211465908	31.9815707003541	1.96737883423714e-224	3.92000232721749e-221	motif	yes	motifyesCLIP
ENSMUSG00000004113.300|Cacna1b	2518.79384481205	0.558342075160832	0.110472899771189	5.05410898344542	4.32404656713389e-07	9.02163642409871e-06	motif	yes	motifyesCLIP
ENSMUSG00000004113.286|Cacna1b	2992.26391856884	0.306158736332627	0.0671735210082	4.55772947044496	5.17095815951949e-06	0.000102689044513381	motif	yes	motifyesCLIP
ENSMUSG00000058297.258|Spock2	1463.37431086336	1.74565653240933	0.0936537360373553	18.6394756501017	1.53740360044486e-77	9.14410947428774e-76	motif	yes	motifyesCLIP
ENSMUSG00000043670.188|Diras1	1581.04283503698	0.0245327659522385	0.0709758422258125	0.345649522187937	0.729606123922845	0.998540876473706	motif	yes	motifyesCLIP
ENSMUSG00000029028.68|Lrrc47	3222.41205178642	2.25432535618357	0.106805948629439	21.1067397004721	6.89693988290709e-99	5.76593820280799e-97	motif	yes	motifyesCLIP
ENSMUSG00000038916.36|Soga3	1243.8482891913	-0.0565655828996867	0.106388730351646	-0.531687733397332	0.594942289162449	0.998540876473706	nomotif	yes	nomotif
ENSMUSG00000022095.203|Fam160b2	5105.4613931699	0.412321662892026	0.0961887059416177	4.28659122560904	1.81435713704882e-05	0.000349285661407708	motif	yes	motifyesCLIP
ENSMUSG00000061578.588|Ksr2	318.659901872875	-0.134090360960716	0.125848519794101	-1.06549017167702	0.286654170845165	0.998540876473706	nomotif	no	nomotif
ENSMUSG00000061578.834|Ksr2	675.639367704697	0.0274393974474186	0.0955413673596976	0.287199128562958	0.7739598535316	0.998540876473706	motif	no	motifnoCLIP
ENSMUSG00000031028.270|Tub	1163.68392228385	-0.191521985609407	0.0930663201813244	-2.05790865305793	0.0395989029500133	0.470114086164259	nomotif	no	nomotif
ENSMUSG00000042529.434|Kcnj12	2218.17982184588	0.00531339498380059	0.0854911085997785	0.0621514338839016	0.950442237817614	0.998790475058442	motif	no	motifnoCLIP
ENSMUSG00000022095.242|Fam160b2	10980.6999116927	3.92955919605522	0.184344216970501	21.3164224006226	7.99410587127876e-101	7.29538440390363e-99	motif	yes	motifyesCLIP
ENSMUSG00000028439.27|Fam219a	476.06195248221	-0.0581102491846706	0.0945001427376986	-0.614922342984874	0.538606006636184	0.998540876473706	motif	no	motifnoCLIP
ENSMUSG00000042529.427|Kcnj12	2624.5144506682	0.0672140073692316	0.0811274921213938	0.828498522654404	0.40738823125011	0.998540876473706	motif	yes	motifyesCLIP
ENSMUSG00000061578.836|Ksr2	1370.93624050927	-0.0739316112593642	0.0744048696358393	-0.993639416629699	0.320398447144412	0.998540876473706	motif	no	motifnoCLIP
ENSMUSG00000090935.147|Synj2bp	1955.75176041094	0.0499839300504841	0.0807332519469129	0.619124448044675	0.535834378670344	0.998540876473706	motif	yes	motifyesCLIP
ENSMUSG00000031028.563|Tub	1417.83854986972	-0.00696446915699711	0.070794738092968	-0.0983755197717003	0.92163411276745	0.998540876473706	nomotif	no	nomotif
ENSMUSG00000043670.261|Diras1	5471.76513077736	3.53658839797249	0.110279085846967	32.0694388315856	1.17648076956616e-225	2.8129655200327e-222	motif	yes	motifyesCLIP
ENSMUSG00000058297.512|Spock2	2048.49139553151	0.0252139129839913	0.054820525467965	0.459935631203049	0.645562423857235	0.998540876473706	motif	yes	motifyesCLIP
ENSMUSG00000058297.253|Spock2	1314.5728268761	0.704796469230058	0.0976097981953102	7.2205504187173	5.17775679512227e-13	1.22574420763736e-11	motif	yes	motifyesCLIP
ENSMUSG00000022095.236|Fam160b2	12278.0284727947	3.81095626322375	0.179908464266159	21.18275134396	1.37747489306083e-99	1.19331248887987e-97	motif	yes	motifyesCLIP
ENSMUSG00000004113.284|Cacna1b	2427.57158045956	0.24531857777023	0.0777864052845783	3.15374617033327	0.00161189217802047	0.0281727646026824	motif	yes	motifyesCLIP
ENSMUSG00000031028.426|Tub	449.794985276819	-0.00752695428714017	0.102145422928939	-0.073688610525178	0.941258161633786	0.998790475058442	motif	yes	motifyesCLIP
ENSMUSG00000061578.1255|Ksr2	920.872518469889	-0.0120493973911519	0.0781681243701526	-0.154147198595862	0.877493673881539	0.998540876473706	motif	no	motifnoCLIP
ENSMUSG00000061578.1451|Ksr2	4083.31316470017	4.35333178047875	0.218148347114657	19.9558320659229	1.3338415571598e-88	9.32519053558214e-87	motif	yes	motifyesCLIP
ENSMUSG00000090935.264|Synj2bp	2657.3810696626	0.00763437789323339	0.0656430516160119	0.116301386137435	0.907413687089975	0.998540876473706	nomotif	no	nomotif
ENSMUSG00000029636.431|Wasf3	1470.56849842118	3.56905549609663	0.144403517401431	24.7158487571665	7.22488462488494e-135	1.16720940122297e-132	nomotif	yes	nomotif
ENSMUSG00000032194.157|Kank2	472.018148511901	-0.0470213060345624	0.0996681522751966	-0.471778647051975	0.637084793696547	0.998540876473706	motif	no	motifnoCLIP
ENSMUSG00000034801.100|Sos2	421.202870794549	-0.0821349578662935	0.0994371107434123	-0.825999038510227	0.4088046372269	0.998540876473706	nomotif	no	nomotif
ENSMUSG00000004113.322|Cacna1b	1625.1037133583	0.316204402437945	0.0956841550598163	3.30466838778345	0.00095088835580881	0.01686627640014	motif	yes	motifyesCLIP
ENSMUSG00000034801.119|Sos2	1692.04854619987	0.0262489206619053	0.0807232986546224	0.325171556407924	0.745051234619582	0.998540876473706	nomotif	no	nomotif
ENSMUSG00000061578.1513|Ksr2	610.004757417583	0.162455993032011	0.209470981086362	0.775553693353987	0.438012550874637	0.998540876473706	nomotif	yes	nomotif
ENSMUSG00000061578.982|Ksr2	473.038839661811	-0.135810815959123	0.0984728716980515	-1.37916985274443	0.167842390759883	0.933578417210468	nomotif	no	nomotif
ENSMUSG00000004113.196|Cacna1b	2886.56590189598	0.0837776059639783	0.0524798584488817	1.59637637067147	0.110404788469033	0.826480429647646	motif	no	motifnoCLIP
ENSMUSG00000061578.109|Ksr2	384.438766697817	-0.0515444816102762	0.107314443541967	-0.480312620641033	0.63100511609975	0.998540876473706	motif	no	motifnoCLIP
ENSMUSG00000022095.232|Fam160b2	7483.29918418716	3.53142362000229	0.208973564337181	16.8989012136688	4.58368512367601e-64	2.32194727345537e-62	motif	yes	motifyesCLIP
ENSMUSG00000032194.145|Kank2	1104.28620848188	-0.0216561444267585	0.0708141366961288	-0.305816683463747	0.759744225099158	0.998540876473706	nomotif	no	nomotif
ENSMUSG00000031028.502|Tub	3618.98576839993	-0.0159267341780214	0.0498207749616067	-0.319680578840754	0.74921048366495	0.998540876473706	motif	no	motifnoCLIP
ENSMUSG00000032194.187|Kank2	512.102009293615	0.112061707936585	0.126680931132167	0.884598075930392	0.376373444780956	0.998540876473706	motif	no	motifnoCLIP
ENSMUSG00000043670.201|Diras1	1324.76058326313	0.127002670255005	0.0763822279422343	1.6627253966859	0.0963674160739886	0.783722761336417	motif	yes	motifyesCLIP
ENSMUSG00000029636.502|Wasf3	3448.85477842442	0.0546941690292274	0.0586663827507118	0.932291483891835	0.351185907624697	0.998540876473706	motif	yes	motifyesCLIP
ENSMUSG00000061578.1517|Ksr2	276.01920139733	-0.188311167142807	0.187031673089315	-1.00684105548733	0.314011161708847	0.998540876473706	nomotif	yes	nomotif
ENSMUSG00000042529.408|Kcnj12	1249.33944893236	1.6624712391947	0.127639215921225	13.0247685023444	8.84689859749469e-39	3.05678244893205e-37	motif	yes	motifyesCLIP
ENSMUSG00000032194.266|Kank2	1655.13241877554	3.2143921338168	0.137637463094035	23.3540495556846	1.25358686708618e-120	1.64688252703465e-118	motif	yes	motifyesCLIP
ENSMUSG00000061578.716|Ksr2	970.198445473228	-0.0161350993507117	0.075226796613338	-0.214486061843698	0.830168035098557	0.998540876473706	nomotif	no	nomotif
ENSMUSG00000032194.250|Kank2	1073.28415288223	2.40105987913465	0.201939971637924	11.8899683884264	1.33457086937581e-32	4.24329647430527e-31	motif	yes	motifyesCLIP
ENSMUSG00000032194.280|Kank2	2296.5576835622	0.399707908076279	0.0729084606890754	5.48232542970382	4.19771141994513e-08	9.09123913504422e-07	motif	yes	motifyesCLIP
ENSMUSG00000090935.54|Synj2bp	482.010867777826	-0.019195785157563	0.0958338495122129	-0.200302766248753	0.841243799235325	0.998540876473706	motif	no	motifnoCLIP
ENSMUSG00000090935.178|Synj2bp	1019.89055859575	0.0249035714586566	0.0773996693745624	0.321752943648119	0.747639865558002	0.998540876473706	nomotif	no	nomotif
ENSMUSG00000058297.9|Spock2	1541.63005021942	0.158741615657446	0.0999394964451229	1.58837718123397	0.112201074216802	0.829025860483232	motif	yes	motifyesCLIP
ENSMUSG00000042529.418|Kcnj12	923.650166835532	1.44992074889454	0.156533761328991	9.26267111059323	1.99380754375713e-20	5.38057995160644e-19	motif	yes	motifyesCLIP
ENSMUSG00000029636.318|Wasf3	4024.21203074176	-0.0435024967076554	0.0596681374747485	-0.729074151611747	0.465956305101083	0.998540876473706	nomotif	no	nomotif
ENSMUSG00000022095.248|Fam160b2	6670.76878308077	3.99968163035897	0.175882166038622	22.7406889535388	1.7742219111018e-114	2.03950220646366e-112	motif	yes	motifyesCLIP
ENSMUSG00000061578.542|Ksr2	1457.59166556128	-0.0501799113945657	0.083931525806241	-0.597867260395192	0.549928506844289	0.998540876473706	nomotif	no	nomotif
ENSMUSG00000022095.227|Fam160b2	4864.39273797596	2.48971252906062	0.20087840145493	12.3941275469539	2.81189374293287e-35	9.31196390492035e-34	motif	yes	motifyesCLIP
ENSMUSG00000022095.166|Fam160b2	450.247265804918	0.0494723449319572	0.103521627411201	0.477893809913234	0.632725787388208	0.998540876473706	motif	no	motifnoCLIP
ENSMUSG00000034801.196|Sos2	1623.6471784471	-0.0848061774231703	0.0757315975870756	-1.1198255434353	0.262788111971291	0.998540876473706	nomotif	no	nomotif
ENSMUSG00000032194.274|Kank2	2744.51998114798	1.36066364751625	0.0987036670718609	13.7853403817877	3.12290141615549e-43	1.14522351012696e-41	motif	yes	motifyesCLIP
ENSMUSG00000028439.411|Fam219a	120.952932869661	0.149500612728353	0.17379129611083	0.860230725438707	0.389661870840129	0.998540876473706	motif	no	motifnoCLIP
ENSMUSG00000061578.310|Ksr2	492.108686703011	-0.017422133606651	0.0994948726116498	-0.175105843641344	0.860996466653423	0.998540876473706	motif	no	motifnoCLIP
ENSMUSG00000004113.231|Cacna1b	131.658463803707	-0.164916787666745	0.161002022184754	-1.0243150081525	0.305686511397312	0.998540876473706	motif	no	motifnoCLIP
ENSMUSG00000061578.1302|Ksr2	408.534216866521	0.133989410011645	0.105677470038054	1.26790894940422	0.204830467781734	0.965975638000247	nomotif	no	nomotif
ENSMUSG00000031028.252|Tub	1117.34531682638	-0.334911299939035	0.088176393528037	-3.79819684769195	0.000145752552126889	0.00268899963067432	motif	no	motifnoCLIP
ENSMUSG00000038916.59|Soga3	2366.7298159458	-0.0579877448098043	0.0631966295543612	-0.91757654195662	0.358840603621102	0.998540876473706	nomotif	yes	nomotif
ENSMUSG00000028439.214|Fam219a	451.461839241849	0.0221435073488787	0.0945016533569783	0.23431872948542	0.81473754659451	0.998540876473706	motif	yes	motifyesCLIP
ENSMUSG00000004113.92|Cacna1b	281.350396280127	0.316818417254291	0.124120711985218	2.55250241629312	0.0106952167687235	0.163296700472655	motif	no	motifnoCLIP
ENSMUSG00000061578.1165|Ksr2	921.315765440313	-0.090731244151775	0.0791828855857208	-1.14584412377284	0.251859654447248	0.998540876473706	nomotif	no	nomotif
ENSMUSG00000031028.234|Tub	1644.68137591113	0.0102236456875421	0.0765527860008266	0.133550275850597	0.89375820595515	0.998540876473706	motif	no	motifnoCLIP
ENSMUSG00000031028.617|Tub	2458.62997679206	0.0382488248337265	0.0783936665237491	0.487907078847233	0.625615660208461	0.998540876473706	motif	no	motifnoCLIP
ENSMUSG00000004113.330|Cacna1b	1220.37211260737	0.147135147645825	0.0678834574595125	2.16746690802512	0.0301992703187704	0.385285094775697	motif	yes	motifyesCLIP
ENSMUSG00000031028.31|Tub	474.522832516683	0.131399562606887	0.124559112797461	1.05491729714348	0.291463150640283	0.998540876473706	motif	no	motifnoCLIP
ENSMUSG00000031028.176|Tub	1227.98118552206	-0.091482525944975	0.0772053049766203	-1.18492538786911	0.236046948476894	0.998540876473706	motif	no	motifnoCLIP
ENSMUSG00000043670.102|Diras1	412.420867201002	0.0799298375093491	0.121418540929104	0.658300098961161	0.510345314416852	0.998540876473706	nomotif	no	nomotif
ENSMUSG00000061578.771|Ksr2	1542.78831959306	-0.0761801247713096	0.0640850219845731	-1.18873525220368	0.234543863915462	0.99572865522349	motif	no	motifnoCLIP
ENSMUSG00000061578.1433|Ksr2	3526.00096354211	3.97146605256516	0.134268770750598	29.5784792723105	2.82678964893367e-192	1.6897135126501e-189	motif	yes	motifyesCLIP
ENSMUSG00000032194.144|Kank2	814.254473581903	0.0598393178617339	0.0805381223702246	0.742993704107718	0.457485492164034	0.998540876473706	nomotif	no	nomotif
ENSMUSG00000032194.18|Kank2	376.919337097592	0.0935193144666515	0.100745668541949	0.928271317468219	0.353266848458082	0.998540876473706	motif	no	motifnoCLIP
ENSMUSG00000032194.138|Kank2	268.643623859864	0.0514298219445671	0.126645390074094	0.406093122809115	0.684674178654149	0.998540876473706	nomotif	no	nomotif
ENSMUSG00000029028.69|Lrrc47	4529.13835266535	2.4063937753336	0.104561283827339	23.0141949988606	3.36049541216995e-117	4.09946149515221e-115	motif	yes	motifyesCLIP
ENSMUSG00000061578.993|Ksr2	585.222121792428	-0.0146426095035297	0.0794875207305139	-0.184212683562901	0.853846609709178	0.998540876473706	nomotif	no	nomotif
ENSMUSG00000029636.57|Wasf3	3550.93137849128	0.00821578864550162	0.0590984999205046	0.139018564879869	0.889435478844338	0.998540876473706	motif	no	motifnoCLIP
ENSMUSG00000032194.232|Kank2	753.849345544824	0.0690303824729456	0.0840696589308809	0.821109343737197	0.411583988253807	0.998540876473706	nomotif	yes	nomotif
ENSMUSG00000022095.222|Fam160b2	4215.56768070429	1.65650541297739	0.198642864754878	8.33911358971535	7.48494864420447e-17	1.91202053507403e-15	motif	yes	motifyesCLIP
ENSMUSG00000058297.22|Spock2	1760.69400818084	0.725363731925271	0.087388424248585	8.30045555990234	1.03712928869032e-16	2.63805971197717e-15	motif	yes	motifyesCLIP
ENSMUSG00000090935.752|Synj2bp	1481.81205474715	-0.0100785203970092	0.0688859071603214	-0.146307435184863	0.883678696591446	0.998540876473706	motif	no	motifnoCLIP
ENSMUSG00000022095.124|Fam160b2	1119.26573559854	0.0113132163496783	0.0705030657942311	0.160464175879909	0.872515439421342	0.998540876473706	nomotif	no	nomotif
ENSMUSG00000058297.275|Spock2	1062.62921016868	2.179491229132	0.0972533372679805	22.4104518195241	3.11263561610883e-111	3.20789299918802e-109	motif	yes	motifyesCLIP
ENSMUSG00000032194.91|Kank2	2325.22007930238	-0.071496128147469	0.0785816040610441	-0.909832892847658	0.362910644799899	0.998540876473706	motif	no	motifnoCLIP
ENSMUSG00000061578.1355|Ksr2	1163.01521262598	0.0480000898900822	0.0764299778626226	0.628027002393732	0.529986251152024	0.998540876473706	nomotif	no	nomotif
ENSMUSG00000061578.784|Ksr2	1500.92148177453	-0.124147433874009	0.0822653037156925	-1.50911050305072	0.131270545932579	0.874790467211318	nomotif	no	nomotif
ENSMUSG00000061578.1053|Ksr2	248.874166351575	0.133671256137049	0.127565961177769	1.04785990638029	0.294703156936485	0.998540876473706	nomotif	no	nomotif
ENSMUSG00000029636.409|Wasf3	1950.91581222777	3.0254162476306	0.201225008928379	15.0349912455833	4.33105597590656e-51	1.80410363038198e-49	nomotif	yes	nomotif
ENSMUSG00000031028.175|Tub	1833.23212833242	0.00404017224795043	0.057286044823385	0.0705262906595565	0.943774775725268	0.998790475058442	motif	no	motifnoCLIP
ENSMUSG00000058297.310|Spock2	640.766685793632	-0.0129042868783906	0.0856463781446851	-0.150669382149365	0.880236526966556	0.998540876473706	nomotif	yes	nomotif
ENSMUSG00000004113.136|Cacna1b	2432.99062342755	-0.0285629765735602	0.0567680138557721	-0.503152649415018	0.614856952736572	0.998540876473706	motif	no	motifnoCLIP
ENSMUSG00000004113.299|Cacna1b	2559.98428927455	0.4628413438833	0.101746459758768	4.54896755111338	5.39097541528715e-06	0.000106703826307546	motif	yes	motifyesCLIP
ENSMUSG00000042529.311|Kcnj12	805.301965966831	-0.0410582570655928	0.0778271772622603	-0.527556806117169	0.597806979232367	0.998540876473706	motif	no	motifnoCLIP
ENSMUSG00000061578.1471|Ksr2	4020.63653929906	3.40393969438709	0.194190550157245	17.5288637455879	8.62763637258973e-69	4.58415079263601e-67	motif	yes	motifyesCLIP
ENSMUSG00000004113.281|Cacna1b	1487.891016261	0.131391119087592	0.0612800768604422	2.14410826192041	0.0320242132356119	0.403849651088334	motif	yes	motifyesCLIP
ENSMUSG00000061578.134|Ksr2	660.296499451617	-0.0198024842595003	0.0906956024120626	-0.218340070883818	0.827164155461809	0.998540876473706	motif	yes	motifyesCLIP
ENSMUSG00000061578.1472|Ksr2	3474.89364538087	3.05562779009384	0.146762236381227	20.8202591173154	2.83647609726726e-96	2.20195271057339e-94	motif	yes	motifyesCLIP
ENSMUSG00000061578.53|Ksr2	1141.32478478807	0.045720032120297	0.0781648922340876	0.584917740094556	0.558603029545945	0.998540876473706	motif	no	motifnoCLIP
ENSMUSG00000031028.561|Tub	713.744564953038	-0.0798489941358021	0.0761706699011485	-1.04829055907513	0.294504758015907	0.998540876473706	nomotif	no	nomotif
ENSMUSG00000042529.41|Kcnj12	1380.28958117669	0.022972049755248	0.0850619133042347	0.270062697427056	0.787112019293921	0.998540876473706	motif	no	motifnoCLIP
ENSMUSG00000061578.963|Ksr2	913.949411817095	0.0484085350824331	0.0885607821425412	0.546613680585139	0.58464416826931	0.998540876473706	nomotif	no	nomotif
ENSMUSG00000028439.155|Fam219a	437.57962020066	0.845556446173045	0.105379938538689	8.02388441195196	1.02452712005089e-15	2.56238948121516e-14	motif	yes	motifyesCLIP
ENSMUSG00000032194.276|Kank2	3456.16585438598	1.39113607649379	0.0895509221784175	15.5345812488915	2.02389940304026e-54	8.7034954544411e-53	motif	yes	motifyesCLIP
ENSMUSG00000061578.1439|Ksr2	5503.65963357561	4.67359355708802	0.143591246271853	32.5479002267295	2.24205092021738e-232	6.70092968779969e-229	motif	yes	motifyesCLIP
ENSMUSG00000061578.1519|Ksr2	258.775605098941	-0.153107940163507	0.307826796295345	-0.497383405233531	0.618918705675862	0.998540876473706	nomotif	yes	nomotif
ENSMUSG00000022095.208|Fam160b2	5115.32530173461	0.54426359322029	0.116171187617348	4.68501359401628	2.79941351938485e-06	5.64367430425731e-05	motif	yes	motifyesCLIP
ENSMUSG00000090935.637|Synj2bp	315.201132460642	-0.122960569565229	0.109301947918881	-1.12496228938651	0.260605014609184	0.998540876473706	motif	no	motifnoCLIP
ENSMUSG00000029636.434|Wasf3	1804.0258634983	3.37369873157582	0.201295384367912	16.7599408310805	4.79100744239319e-63	2.39650602400881e-61	nomotif	yes	nomotif
ENSMUSG00000061578.999|Ksr2	1395.02342679336	-0.0440833671110978	0.0744059994229737	-0.592470599857121	0.553535502434697	0.998540876473706	nomotif	no	nomotif
ENSMUSG00000031028.308|Tub	1457.42527127176	-0.0740206538907035	0.0645770890493251	-1.14623707851194	0.25169706983497	0.998540876473706	motif	no	motifnoCLIP
ENSMUSG00000022095.190|Fam160b2	2299.47774462766	0.138195257584769	0.0728537032984254	1.89688720446633	0.0578428265746587	0.607121151624271	motif	no	motifnoCLIP
ENSMUSG00000061578.770|Ksr2	605.919639123406	-0.0745058605330265	0.0862817263714351	-0.863518425816904	0.387852493117226	0.998540876473706	motif	no	motifnoCLIP
ENSMUSG00000058297.394|Spock2	1576.52011743202	-0.0717412847284854	0.057676962666272	-1.24384644079807	0.213556084498777	0.975271792378374	motif	yes	motifyesCLIP
ENSMUSG00000029636.108|Wasf3	1231.76286280402	0.0248831165491607	0.0784296279972024	0.317266792978392	0.751041172112738	0.998540876473706	nomotif	no	nomotif
ENSMUSG00000029636.453|Wasf3	4275.04117367259	-0.0514045130341647	0.0766486447658325	-0.670651297113073	0.502442695637531	0.998540876473706	nomotif	yes	nomotif
ENSMUSG00000061578.1476|Ksr2	3698.62652851276	2.93234490208766	0.198089602171354	14.8031237881486	1.39834656393798e-49	5.60980978922101e-48	nomotif	yes	nomotif
ENSMUSG00000028439.275|Fam219a	1833.16873578928	0.0736917441207731	0.068418107078595	1.07707955199813	0.28144472735016	0.998540876473706	motif	no	motifnoCLIP
ENSMUSG00000058297.221|Spock2	572.510753544816	-0.11132537542002	0.0830981300459279	-1.33968568677166	0.180347552858047	0.942908651999128	motif	yes	motifyesCLIP
ENSMUSG00000028439.257|Fam219a	469.72869173764	-0.100880137370607	0.124526230446709	-0.810111548456279	0.41787606752592	0.998540876473706	motif	yes	motifyesCLIP
ENSMUSG00000090935.362|Synj2bp	2057.90837756884	-0.0208001615462854	0.0586397797687445	-0.354710771907982	0.72280628022148	0.998540876473706	nomotif	no	nomotif
ENSMUSG00000029636.229|Wasf3	464.260144868725	0.0661859432401715	0.0973096692522243	0.680157930334951	0.49640446702904	0.998540876473706	motif	no	motifnoCLIP
ENSMUSG00000090935.374|Synj2bp	1360.16078868216	-0.190673857316534	0.074730612270208	-2.55148260564363	0.010726567834091	0.163566477623161	nomotif	no	nomotif
ENSMUSG00000042529.118|Kcnj12	421.327667921935	-0.0223940811848799	0.100659766150194	-0.222473010233958	0.823945681541118	0.998540876473706	nomotif	no	nomotif
ENSMUSG00000029028.12|Lrrc47	2888.52752607642	1.61273584100071	0.124433205328596	12.9606549694022	2.04493969168049e-38	7.0250729925403e-37	motif	yes	motifyesCLIP
ENSMUSG00000061578.448|Ksr2	5449.47910394206	0.0057092560169619	0.0421047957860143	0.13559633553331	0.892140402517776	0.998540876473706	nomotif	no	nomotif
ENSMUSG00000028439.366|Fam219a	386.700202615157	-0.0351273972062505	0.249993523424475	-0.140513229003162	0.888254500951497	0.998540876473706	nomotif	no	nomotif
ENSMUSG00000090935.452|Synj2bp	1345.79010224441	-0.0351951309338744	0.0822375490974526	-0.427969112894739	0.668673607943723	0.998540876473706	nomotif	no	nomotif
ENSMUSG00000004113.120|Cacna1b	1774.75370764512	0.0300710296144617	0.0587100450780877	0.512195648537921	0.608514088249787	0.998540876473706	motif	no	motifnoCLIP
ENSMUSG00000058297.169|Spock2	684.912348862234	0.0770154482081209	0.0824517993422954	0.934066312954486	0.350269687545719	0.998540876473706	nomotif	no	nomotif
ENSMUSG00000004113.292|Cacna1b	2492.20551768608	0.303853234237894	0.0634868429371893	4.78608196880276	1.7006862181365e-06	3.4636633284194e-05	motif	yes	motifyesCLIP
ENSMUSG00000022095.261|Fam160b2	3599.29491402187	3.18706588409831	0.137370686418932	23.200480154688	4.50267991085148e-119	5.66626719307678e-117	motif	yes	motifyesCLIP
ENSMUSG00000043670.236|Diras1	475.808327105757	0.317755177899773	0.30196751860608	1.0522826407508	0.292669893651504	0.998540876473706	motif	yes	motifyesCLIP
ENSMUSG00000061578.423|Ksr2	416.774061011752	-0.0212261363416457	0.10338200576195	-0.205317513286805	0.837324061899803	0.998540876473706	nomotif	no	nomotif
ENSMUSG00000090935.523|Synj2bp	665.588790378236	-0.101788024707455	0.0903466324860152	-1.12663883430531	0.259895212944923	0.998540876473706	motif	no	motifnoCLIP
ENSMUSG00000061578.416|Ksr2	1047.32371884479	-0.0397699396761802	0.0729101941486684	-0.545464734260436	0.58543392879123	0.998540876473706	nomotif	no	nomotif
ENSMUSG00000022095.39|Fam160b2	273.915469135898	-0.181155803790995	0.117914657369579	-1.53632981541218	0.124457510543787	0.855086144855109	motif	no	motifnoCLIP
ENSMUSG00000032194.271|Kank2	3677.9878200991	1.79636335556031	0.0950987638274804	18.8894501175548	1.39289082726682e-79	8.41010597978525e-78	motif	yes	motifyesCLIP
ENSMUSG00000029636.408|Wasf3	2063.94247941195	3.12840745574566	0.193802633774993	16.1422339563134	1.28794104339723e-58	5.9679593696953e-57	nomotif	yes	nomotif
ENSMUSG00000032194.261|Kank2	2044.77359923525	3.07030325855049	0.254051353007451	12.0853647193937	1.26208870695513e-33	4.07791094368881e-32	motif	yes	motifyesCLIP
ENSMUSG00000034801.138|Sos2	1446.33044598276	-0.0165399711371476	0.074793152693697	-0.221142852540049	0.824981204631212	0.998540876473706	motif	no	motifnoCLIP
ENSMUSG00000029028.245|Lrrc47	1395.25044754145	0.0947144194045484	0.0638863624118508	1.48254519163199	0.138195288258127	0.892557899041551	motif	no	motifnoCLIP
ENSMUSG00000061578.1143|Ksr2	764.2816254695	-0.0462826476679134	0.085564272733918	-0.540910898779448	0.588568998398002	0.998540876473706	nomotif	no	nomotif
ENSMUSG00000004113.24|Cacna1b	987.72473081361	0.0546583243872094	0.0872780302199574	0.626255247161971	0.531147535146076	0.998540876473706	motif	no	motifnoCLIP
ENSMUSG00000058297.268|Spock2	1309.73069795376	2.09170382991918	0.109015326058242	19.1872455511592	4.73057382060273e-82	2.97652684343714e-80	motif	yes	motifyesCLIP
ENSMUSG00000031028.297|Tub	534.021733927072	0.0155587285074173	0.0915889248253334	0.169875654038837	0.865107928075909	0.998540876473706	motif	no	motifnoCLIP
ENSMUSG00000061578.1450|Ksr2	2941.52804413524	4.6567483870858	0.197527310243322	23.5752128723336	6.923054149093e-123	9.40512640368259e-121	motif	yes	motifyesCLIP
ENSMUSG00000058297.4|Spock2	343.240360639058	0.171129085715025	0.107281735596814	1.59513718493669	0.110681561746114	0.826998794171749	motif	yes	motifyesCLIP
ENSMUSG00000043670.93|Diras1	1101.76942976217	-0.0507148797182215	0.0756500064771306	-0.670388306358611	0.502610287078902	0.998540876473706	nomotif	no	nomotif
ENSMUSG00000058297.123|Spock2	689.952708310395	0.0249786074295327	0.111099505067736	0.224830951445766	0.82211078666171	0.998540876473706	nomotif	no	nomotif
ENSMUSG00000090935.194|Synj2bp	206.440620373035	0.0950925096234058	0.13113354330082	0.725157783659242	0.468355238478588	0.998540876473706	nomotif	no	nomotif
ENSMUSG00000022095.225|Fam160b2	4100.50553796602	1.98053969385448	0.192082827255569	10.3108628821844	6.29337031106472e-25	1.82172498955881e-23	motif	yes	motifyesCLIP
ENSMUSG00000090935.247|Synj2bp	935.006244204557	-0.0992762921479416	0.090377602678999	-1.09846122496244	0.272003140352202	0.998540876473706	nomotif	no	nomotif
ENSMUSG00000029636.155|Wasf3	440.041631578278	-0.0458696883467246	0.0973251805707145	-0.471303398336843	0.637424089210355	0.998540876473706	nomotif	no	nomotif
ENSMUSG00000022095.196|Fam160b2	3640.54569502067	0.310113910772252	0.0801014534731301	3.87151415268987	0.000108161376007777	0.00201726872101867	motif	no	motifnoCLIP
ENSMUSG00000029636.307|Wasf3	2251.82601556199	-0.0731113350576517	0.0582544415013259	-1.25503452051785	0.209466228680398	0.970302975596306	nomotif	no	nomotif
ENSMUSG00000028439.45|Fam219a	934.249965895577	0.0551414493558548	0.0770498126859808	0.715659745735993	0.474201472448162	0.998540876473706	nomotif	no	nomotif
ENSMUSG00000090935.419|Synj2bp	390.63910349925	-0.184772667240283	0.125468986204728	-1.47265609478018	0.140843790956221	0.899112175512938	nomotif	no	nomotif
ENSMUSG00000004113.129|Cacna1b	2312.34855128108	-0.00715629274182585	0.0674139112560207	-0.10615454004216	0.915459738864196	0.998540876473706	motif	no	motifnoCLIP
ENSMUSG00000004113.1|Cacna1b	753.204183449733	-0.144190520270293	0.0862748806582742	-1.67129202810974	0.0946640102843903	0.781566466125612	motif	no	motifnoCLIP
ENSMUSG00000058297.23|Spock2	1935.10578343837	1.24929741231447	0.0939993447441545	13.2904906487889	2.62848960079629e-40	9.29692105843776e-39	motif	yes	motifyesCLIP
ENSMUSG00000043670.273|Diras1	3192.18304506392	3.11289220556446	0.145265645017771	21.4289635046445	7.17598677429417e-102	6.65030402222378e-100	motif	yes	motifyesCLIP
ENSMUSG00000022095.241|Fam160b2	8691.1981583012	3.99816643142721	0.187697606920895	21.3011049901783	1.10874660236064e-100	1.0041716387289e-98	motif	yes	motifyesCLIP
ENSMUSG00000029636.494|Wasf3	4803.41158064081	-0.0214663738133907	0.0570582827957414	-0.376218364128422	0.706754564027137	0.998540876473706	motif	yes	motifyesCLIP
ENSMUSG00000090935.270|Synj2bp	1575.85903294245	-0.0246734569215518	0.061357307159577	-0.402127441111155	0.687590238415633	0.998540876473706	nomotif	no	nomotif
ENSMUSG00000004113.266|Cacna1b	308.589598974355	0.0841225993571653	0.127225938647542	0.661206356592209	0.508479985307036	0.998540876473706	motif	no	motifnoCLIP
ENSMUSG00000061578.1275|Ksr2	420.273794828364	-0.095069363245826	0.106257854871369	-0.894704333725848	0.370945161429005	0.998540876473706	nomotif	no	nomotif
ENSMUSG00000090935.234|Synj2bp	464.418908412883	-0.227015547411189	0.114988610838875	-1.97424375992584	0.0483540323759742	0.538744135186181	nomotif	no	nomotif
ENSMUSG00000035279.45|Ssc5d	780.84353848954	0.143176452055785	0.0880939060254069	1.62527078790776	0.104104872974393	0.805976952713656	motif	no	motifnoCLIP
ENSMUSG00000058297.97|Spock2	1994.38457202851	0.0251244172665936	0.0523219312469758	0.480189027197764	0.63109298849565	0.998540876473706	motif	no	motifnoCLIP
ENSMUSG00000031028.555|Tub	1683.27103116217	0.00855443358582375	0.0579371962526121	0.147650113210959	0.882618903873037	0.998540876473706	nomotif	no	nomotif
ENSMUSG00000022095.231|Fam160b2	6153.87408976187	3.14876229266681	0.182921579859308	17.2137278449521	2.095008526194e-66	1.08894899698475e-64	motif	yes	motifyesCLIP
ENSMUSG00000090935.305|Synj2bp	686.718196127752	-0.110151953281953	0.0849309294311833	-1.29695923522426	0.194645213306038	0.954072786008068	motif	no	motifnoCLIP
ENSMUSG00000031028.79|Tub	1743.71491416694	0.139554770115004	0.0948471762433229	1.4713645217754	0.141192562704791	0.899798950440117	motif	no	motifnoCLIP
ENSMUSG00000043670.355|Diras1	522.118704266789	0.0908063922178618	0.0969029176501749	0.937086255190769	0.348714191006546	0.998540876473706	motif	no	motifnoCLIP
ENSMUSG00000090935.519|Synj2bp	1976.93517805211	-0.0794180679398088	0.0663137781101474	-1.19761036398643	0.231068739458511	0.992250998644574	motif	no	motifnoCLIP
ENSMUSG00000043670.187|Diras1	1222.67802956786	0.103245635584097	0.065810866602127	1.56882352284296	0.116689065736295	0.838259552005821	motif	yes	motifyesCLIP
ENSMUSG00000031028.254|Tub	2809.0028547904	-0.849829627803785	0.0889728910012267	-9.55155686457427	1.27761672402883e-21	3.51933362575222e-20	motif	no	motifnoCLIP
ENSMUSG00000031028.164|Tub	1655.03324928804	0.0735166754976413	0.0742657226321844	0.989913958849456	0.322216176066758	0.998540876473706	motif	no	motifnoCLIP
ENSMUSG00000061578.942|Ksr2	777.49193268698	-0.0679783353237088	0.076755414816914	-0.885648725706957	0.375806846243215	0.998540876473706	nomotif	no	nomotif
ENSMUSG00000043670.259|Diras1	4719.10830597818	3.71076995199343	0.12557825424226	29.549462798191	6.67228991341477e-192	3.79843932927969e-189	motif	yes	motifyesCLIP
ENSMUSG00000004113.195|Cacna1b	2694.6700870407	0.0854375899257142	0.0669175383536066	1.27675930746651	0.201687235947889	0.963426233476115	motif	no	motifnoCLIP
ENSMUSG00000029028.142|Lrrc47	579.85389182963	0.18651572166683	0.0845052471551576	2.20714959065647	0.027303610181318	0.357490721449227	nomotif	no	nomotif
ENSMUSG00000058297.278|Spock2	3852.66229051887	3.23041131024002	0.126167755007465	25.6040959914748	1.37344792646118e-144	2.69173278046614e-142	motif	yes	motifyesCLIP
ENSMUSG00000058297.527|Spock2	283.62611943942	-0.08181728695447	0.12001413897241	-0.681730399892959	0.495409441152385	0.998540876473706	nomotif	yes	nomotif
ENSMUSG00000029636.404|Wasf3	1317.65728739504	2.20774344352066	0.132464996902978	16.6666175603937	2.29203027666045e-62	1.11841722275411e-60	nomotif	yes	nomotif
ENSMUSG00000032194.277|Kank2	3073.16122066721	1.50149904195527	0.0902983586598784	16.6281986100199	4.35491632392971e-62	2.10781476326234e-60	motif	yes	motifyesCLIP
ENSMUSG00000029636.75|Wasf3	856.622593517315	-0.156385867497983	0.0788834745036281	-1.98249213136257	0.0474241871934782	0.531443219528833	motif	no	motifnoCLIP
ENSMUSG00000029636.298|Wasf3	849.985333676206	-0.0266119158134652	0.0858825142689448	-0.309864191098654	0.756664234776681	0.998540876473706	nomotif	no	nomotif
ENSMUSG00000042529.487|Kcnj12	260.856444697891	0.0508841166889241	0.137252059694682	0.370734813030245	0.710835058150805	0.998540876473706	nomotif	no	nomotif
ENSMUSG00000061578.640|Ksr2	1159.56994997329	-0.0266123243266502	0.0786821655130174	-0.338225621437012	0.735193169312705	0.998540876473706	motif	no	motifnoCLIP
ENSMUSG00000061578.1486|Ksr2	5717.53002483153	2.03463165974834	0.129083245847443	15.7621668589971	5.66566311622135e-56	2.51743189955328e-54	nomotif	yes	nomotif
ENSMUSG00000061578.1057|Ksr2	295.701222956906	0.148636489534021	0.118440349999243	1.25494807753415	0.209497609350951	0.970302975596306	nomotif	no	nomotif
ENSMUSG00000061578.1506|Ksr2	1022.27109428575	0.299580648172766	0.234262231646813	1.27882606627103	0.200958312622365	0.962758897974925	nomotif	yes	nomotif
ENSMUSG00000028439.43|Fam219a	1000.12688714848	-0.0262457196667896	0.0801558585208938	-0.327433579417633	0.743339972253616	0.998540876473706	motif	no	motifnoCLIP
ENSMUSG00000029636.407|Wasf3	3000.17252437281	2.9425901747516	0.132620703274786	22.1880151597043	4.48349151546343e-109	4.50421353507271e-107	nomotif	yes	nomotif
ENSMUSG00000090935.373|Synj2bp	1346.96029664051	-0.0404231043148108	0.0827780801408139	-0.488331020072548	0.625315392822416	0.998540876473706	nomotif	no	nomotif
ENSMUSG00000042529.397|Kcnj12	405.540699043216	0.0593748306845676	0.171265737330127	0.346682480746972	0.728829873242924	0.998540876473706	motif	yes	motifyesCLIP
ENSMUSG00000029028.16|Lrrc47	4718.17903606582	2.23875483628807	0.137066684464401	16.3333259649212	5.71802910105431e-60	2.69130070484662e-58	motif	yes	motifyesCLIP
ENSMUSG00000058297.340|Spock2	373.196527673559	0.0317988522787186	0.122143381992767	0.260340361957569	0.794601241324919	0.998540876473706	nomotif	yes	nomotif
ENSMUSG00000035202.145|Lars2	673.797233247841	0.00136676019028967	0.0976288253502355	0.0139995558216185	0.988830335405582	0.999525940224632	nomotif	no	nomotif
ENSMUSG00000061578.583|Ksr2	378.244672768229	-0.0136799538714575	0.102867758152279	-0.132985826824441	0.894204589490839	0.998540876473706	nomotif	no	nomotif
ENSMUSG00000034801.202|Sos2	1498.80622069968	0.00600925166416321	0.0834843119797613	0.0719806095499715	0.942617339154424	0.998790475058442	nomotif	no	nomotif
ENSMUSG00000061578.1244|Ksr2	659.24805734497	0.0149337880282718	0.0861493985502624	0.173347559931704	0.862378242087809	0.998540876473706	motif	no	motifnoCLIP
ENSMUSG00000058297.265|Spock2	740.947915399874	1.48852758069543	0.119806264814723	12.424455290359	1.92533346688778e-35	6.41152133611236e-34	motif	yes	motifyesCLIP
ENSMUSG00000031028.56|Tub	602.219863241751	0.232001984014937	0.0968226399292375	2.39615428978692	0.0165681145092763	0.24125677096029	motif	no	motifnoCLIP
ENSMUSG00000061578.1361|Ksr2	2552.79259793535	-0.0379418634082696	0.0545598547067751	-0.69541723694433	0.486793861404756	0.998540876473706	motif	no	motifnoCLIP
ENSMUSG00000029028.183|Lrrc47	657.765221166429	-0.0977728048075038	0.0796544798829211	-1.22746146797033	0.219649195669839	0.980883682919696	motif	no	motifnoCLIP
ENSMUSG00000022095.247|Fam160b2	6952.47928996947	4.04007297642921	0.179146145195043	22.5518275708954	1.28853110835232e-112	1.41324673397724e-110	motif	yes	motifyesCLIP
ENSMUSG00000058297.318|Spock2	610.69250338041	-0.011877945468439	0.0866745986785241	-0.13704067454058	0.890998644749223	0.998540876473706	nomotif	yes	nomotif
ENSMUSG00000029028.39|Lrrc47	4496.23224485908	1.60631590005449	0.12288499752982	13.0717006334698	4.77851458006209e-39	1.66551433832776e-37	motif	yes	motifyesCLIP
ENSMUSG00000043670.270|Diras1	2400.78346664922	3.80984002260109	0.149836446426354	25.4266576221404	1.2795314812397e-142	2.39012482159697e-140	motif	yes	motifyesCLIP
ENSMUSG00000061578.1431|Ksr2	2458.84729698588	3.79361568561097	0.135018798445499	28.0969444943053	1.06754455919972e-173	4.11693393717181e-171	motif	yes	motifyesCLIP
ENSMUSG00000032194.20|Kank2	287.807261643632	0.313384812564971	0.118939824295473	2.63481818996515	0.00841823606506069	0.132042419669721	motif	no	motifnoCLIP
ENSMUSG00000090935.29|Synj2bp	1952.87097569705	-0.0485704283933905	0.0733619421494546	-0.662065738314858	0.507929092248622	0.998540876473706	motif	no	motifnoCLIP
ENSMUSG00000028439.290|Fam219a	841.160920704393	0.0045127900806533	0.105173931933795	0.0429078764830627	0.96577497000924	0.999466738786398	motif	no	motifnoCLIP
ENSMUSG00000042529.284|Kcnj12	369.750379412572	0.104629050057271	0.100867004597123	1.03729708714137	0.299597422892034	0.998540876473706	nomotif	no	nomotif
ENSMUSG00000042529.257|Kcnj12	313.695055094682	0.0402774643816063	0.118240027953179	0.340641532980315	0.733373458631566	0.998540876473706	motif	no	motifnoCLIP
ENSMUSG00000029636.120|Wasf3	1332.13900184161	0.0503157761860009	0.0715707063941312	0.703021930633436	0.482042082520134	0.998540876473706	nomotif	no	nomotif
ENSMUSG00000029028.9|Lrrc47	3318.07442945615	1.3033691895972	0.1201705355082	10.8459963508131	2.08353175176198e-27	6.22715552307863e-26	motif	yes	motifyesCLIP
ENSMUSG00000031028.288|Tub	785.611446656121	-0.121863632776972	0.0799821235917195	-1.52363587392407	0.127599696520614	0.861351988652705	motif	no	motifnoCLIP
ENSMUSG00000058297.285|Spock2	1586.25085639782	0.391744413200437	0.0955502567326561	4.09987818553449	4.13367659786464e-05	0.000784414344880504	motif	yes	motifyesCLIP
ENSMUSG00000029028.55|Lrrc47	3918.9605254668	2.53997058825121	0.127743817673441	19.8833151733753	5.67568415958047e-88	3.89958644412555e-86	motif	yes	motifyesCLIP
ENSMUSG00000029028.3|Lrrc47	2814.20171288238	1.16072511174893	0.0979308807422957	11.8524933396991	2.08881779501924e-32	6.62382406882095e-31	motif	yes	motifyesCLIP
ENSMUSG00000061578.360|Ksr2	603.504546107682	0.00407006290283936	0.0922472466348088	0.044121239942825	0.964807762243011	0.999071182123447	nomotif	no	nomotif
ENSMUSG00000029028.10|Lrrc47	2140.12788191813	1.26614216005358	0.116688539012504	10.8506128431165	1.98092654971835e-27	5.93533255686289e-26	motif	yes	motifyesCLIP
ENSMUSG00000090935.601|Synj2bp	1283.06103784754	-0.0611573556210674	0.097764900216132	-0.625555342314725	0.531606638019129	0.998540876473706	motif	no	motifnoCLIP
ENSMUSG00000004113.140|Cacna1b	1034.57369862825	0.124713799342847	0.0870216628995411	1.43313509748507	0.151819233011032	0.911601672851274	motif	no	motifnoCLIP
ENSMUSG00000031028.266|Tub	1392.34525357783	-0.200452409671483	0.0666286089877504	-3.00850359502982	0.00262537695844069	0.0451602612059834	nomotif	no	nomotif
ENSMUSG00000031028.271|Tub	1914.61963676106	-0.231540798976341	0.0604703234338506	-3.82899885147178	0.000128665607336548	0.00238111042679323	nomotif	no	nomotif
ENSMUSG00000061578.1441|Ksr2	4508.07036958594	4.80113445493695	0.189766610106979	25.3002066708699	3.17754600059641e-141	5.58640624075442e-139	motif	yes	motifyesCLIP
ENSMUSG00000028439.149|Fam219a	846.824661269266	0.646319928698767	0.0848094300076309	7.62084981163784	2.52011028215868e-14	6.09876891158036e-13	motif	yes	motifyesCLIP
ENSMUSG00000029636.397|Wasf3	2037.12319807995	1.18495091753884	0.109878900846491	10.7841533580165	4.08991996848134e-27	1.21932651429413e-25	motif	yes	motifyesCLIP
ENSMUSG00000022095.274|Fam160b2	994.423133645893	0.227631832551762	0.091760589579096	2.48071458123695	0.0131119316857552	0.195452797136164	motif	yes	motifyesCLIP
ENSMUSG00000029636.213|Wasf3	650.28697092872	-0.078668332741648	0.0988286365175085	-0.796007468217081	0.426027694624637	0.998540876473706	motif	no	motifnoCLIP
ENSMUSG00000061578.475|Ksr2	2215.09833780543	0.120759747877844	0.0693190090637048	1.74208704811208	0.0814932135812466	0.729164437160263	motif	no	motifnoCLIP
ENSMUSG00000022095.172|Fam160b2	527.29032049955	0.132579608099181	0.0905872063987356	1.46355775136291	0.143314823305222	0.90151192026882	nomotif	no	nomotif
ENSMUSG00000034801.4|Sos2	440.250804615716	-0.130556476643579	0.0997392922597779	-1.30897737176173	0.190542015865597	0.946294097298341	nomotif	no	nomotif
ENSMUSG00000043670.304|Diras1	492.251319363867	0.142800358488117	0.0914226450856404	1.56198016754327	0.118292661021216	0.842782337609438	motif	no	motifnoCLIP
ENSMUSG00000043670.244|Diras1	555.760206250344	0.665476890231201	0.140487382794249	4.73691570726906	2.16995367036192e-06	4.39691459816556e-05	motif	yes	motifyesCLIP
ENSMUSG00000022095.270|Fam160b2	1774.75658291187	0.43453474118116	0.0815215097026462	5.3303078263166	9.80464348504713e-08	2.09311630113819e-06	motif	yes	motifyesCLIP
ENSMUSG00000061578.323|Ksr2	748.438512545772	-0.0586229317730145	0.0821936022806233	-0.713229863960282	0.475703529357292	0.998540876473706	motif	no	motifnoCLIP
ENSMUSG00000061578.1493|Ksr2	2251.9707870854	1.45481508602835	0.132518951965261	10.9781662505883	4.86702961172727e-28	1.4693267426313e-26	nomotif	yes	nomotif
ENSMUSG00000004113.180|Cacna1b	3227.23845687854	0.0164635223564173	0.0482160739835039	0.34145298437301	0.73276259332103	0.998540876473706	motif	no	motifnoCLIP
ENSMUSG00000090935.282|Synj2bp	821.878420625772	-0.0178413995491377	0.079430376062289	-0.224616833428392	0.82227736831139	0.998540876473706	nomotif	no	nomotif
ENSMUSG00000061578.951|Ksr2	228.638080773684	0.0474007991896456	0.124666855172378	0.380219739433582	0.703782307676455	0.998540876473706	nomotif	no	nomotif
ENSMUSG00000022095.244|Fam160b2	8286.66348366153	4.05878524862241	0.134638426796742	30.145816058515	1.21699623003152e-199	9.09324370626675e-197	motif	yes	motifyesCLIP
ENSMUSG00000061578.1449|Ksr2	3812.84096064944	4.45217409467341	0.198551299218421	22.4232936888299	2.33269598436815e-111	2.4249896080975e-109	motif	yes	motifyesCLIP
ENSMUSG00000004113.185|Cacna1b	2734.64774514091	0.0268915213467508	0.0603180722560545	0.445828594000723	0.655721065304072	0.998540876473706	motif	no	motifnoCLIP
ENSMUSG00000028439.274|Fam219a	1799.32074767313	0.000360904924156071	0.0599713543185806	0.0060179552097301	0.995198395432884	0.999745855520116	motif	no	motifnoCLIP
ENSMUSG00000061578.470|Ksr2	1100.37958296311	-0.109743044375834	0.0758133506990136	-1.44754246269268	0.147745052646627	0.907228278272918	motif	no	motifnoCLIP
ENSMUSG00000029636.238|Wasf3	698.11998158127	-0.0324182722179542	0.0878891217842571	-0.36885420584281	0.712236398579011	0.998540876473706	motif	no	motifnoCLIP
ENSMUSG00000032194.154|Kank2	1843.1481934079	-0.0658947541891946	0.0732982803354296	-0.89899454513319	0.368655566191817	0.998540876473706	motif	no	motifnoCLIP
ENSMUSG00000029028.40|Lrrc47	4115.9038394021	1.61260646664451	0.130642453876215	12.3436633253419	5.27022538420183e-35	1.74048465381583e-33	motif	yes	motifyesCLIP
ENSMUSG00000031028.556|Tub	1728.62675551172	-0.073833769698246	0.0553249732581332	-1.33454686645315	0.182024698102502	0.942908651999128	nomotif	no	nomotif
ENSMUSG00000029636.312|Wasf3	2844.02556057779	0.06563252828407	0.061908441260373	1.06015475350178	0.289074201657888	0.998540876473706	nomotif	no	nomotif
ENSMUSG00000038916.16|Soga3	319.526404282059	-0.236026344640236	0.10707057181429	-2.20439977708921	0.0274962413431432	0.358470627325275	nomotif	no	nomotif
ENSMUSG00000022095.85|Fam160b2	582.337289358594	0.162886029190272	0.0960825696965689	1.69527136612468	0.0900239540775757	0.761128975245698	motif	no	motifnoCLIP
ENSMUSG00000061578.307|Ksr2	924.06684397311	0.0168771590052194	0.081289278658334	0.207618511121935	0.835526849520431	0.998540876473706	motif	no	motifnoCLIP
ENSMUSG00000090935.39|Synj2bp	1307.70833124566	-0.0329758166118792	0.0845811237392144	-0.389872056010419	0.696631158158148	0.998540876473706	motif	no	motifnoCLIP
ENSMUSG00000004113.380|Cacna1b	354.588315154548	-0.0762710306751889	0.106591282233393	-0.71554661016447	0.474271350495411	0.998540876473706	motif	no	motifnoCLIP
ENSMUSG00000090935.315|Synj2bp	1143.71309658999	-0.0766116100304433	0.0694716712701177	-1.10277482360492	0.270124963961526	0.998540876473706	motif	no	motifnoCLIP
ENSMUSG00000042529.120|Kcnj12	754.483370216811	-0.0864509841205266	0.0890339206189177	-0.970989298455736	0.331553607672612	0.998540876473706	motif	no	motifnoCLIP
ENSMUSG00000004113.335|Cacna1b	986.639163414318	0.121730642737565	0.0794657966611964	1.53186210737389	0.125556465949702	0.857545329886888	motif	yes	motifyesCLIP
ENSMUSG00000028439.85|Fam219a	952.56131361602	-0.0888617349004298	0.0785575639129115	-1.13116714004703	0.257984749668635	0.998540876473706	motif	no	motifnoCLIP
ENSMUSG00000029636.28|Wasf3	1111.42319214043	-0.0917445960874835	0.0726741355990626	-1.26241055818856	0.206801091982704	0.967063210265894	motif	no	motifnoCLIP
ENSMUSG00000004113.135|Cacna1b	1540.15525001517	-0.0886610321402276	0.0716716219000489	-1.23704514827182	0.216070321737051	0.979567954632708	motif	no	motifnoCLIP
ENSMUSG00000090935.393|Synj2bp	651.094656396325	0.0297028735844723	0.107182541455176	0.277124176952776	0.781684758033086	0.998540876473706	nomotif	no	nomotif
ENSMUSG00000029636.56|Wasf3	1025.80892540697	-0.00627702972311592	0.0775618773858796	-0.0809293164976777	0.935498165234069	0.998790475058442	motif	no	motifnoCLIP
ENSMUSG00000004113.387|Cacna1b	881.415645947122	-0.0375908019207917	0.0711820670027022	-0.528093711009609	0.597434295612101	0.998540876473706	motif	no	motifnoCLIP
ENSMUSG00000032194.84|Kank2	3738.77388000607	-0.0418368347796839	0.0736047001493013	-0.568398956789732	0.569764098633054	0.998540876473706	motif	no	motifnoCLIP
ENSMUSG00000090935.60|Synj2bp	1426.74887935436	-0.0420194242941759	0.0639390790074761	-0.657179067112662	0.511065783692593	0.998540876473706	motif	no	motifnoCLIP
ENSMUSG00000061578.1482|Ksr2	3271.08217511637	1.39461448949256	0.185144626122036	7.53256801833025	4.97519940328127e-14	1.19675068141303e-12	nomotif	yes	nomotif
ENSMUSG00000029636.402|Wasf3	1385.25257473507	1.90184009379601	0.123271653220404	15.428040787249	1.06040680670414e-53	4.52755834790998e-52	motif	yes	motifyesCLIP
ENSMUSG00000035202.100|Lars2	1194.41154533125	0.0607850816225563	0.0721238942374422	0.842787016220215	0.399347570767355	0.998540876473706	motif	yes	motifyesCLIP
ENSMUSG00000029636.422|Wasf3	978.498482473446	3.10248494920083	0.17574734488856	17.6530971274023	9.6325814113354e-70	5.25833382522898e-68	nomotif	yes	nomotif
ENSMUSG00000004113.295|Cacna1b	1738.06025582315	0.177485760017757	0.108240964388805	1.63972818442584	0.101061696035909	0.79439914711098	motif	yes	motifyesCLIP
ENSMUSG00000061578.1365|Ksr2	427.711301305646	-0.165937385336302	0.102414525822457	-1.6202524398147	0.105178060856332	0.807933542206479	motif	no	motifnoCLIP
ENSMUSG00000061578.607|Ksr2	516.543121455088	0.189459319733472	0.0949673639668186	1.99499398340327	0.0460435360732073	0.521259918328782	motif	no	motifnoCLIP
ENSMUSG00000035279.59|Ssc5d	978.837579350811	0.00740208063924824	0.0813818700548898	0.0909549096654543	0.927528419358499	0.998540876473706	motif	no	motifnoCLIP
ENSMUSG00000028439.286|Fam219a	1634.66907542964	-0.109468471595306	0.0662776777481934	-1.65166426034427	0.0986030122412411	0.790727009851218	motif	no	motifnoCLIP
ENSMUSG00000032194.174|Kank2	847.802912864428	0.123674403252928	0.106991824670798	1.15592386271998	0.247712301019872	0.998540876473706	motif	no	motifnoCLIP
ENSMUSG00000029028.21|Lrrc47	4571.41853564248	1.98415004366088	0.112650458772713	17.6133330061635	1.94638975851055e-69	1.04345693107595e-67	motif	yes	motifyesCLIP
ENSMUSG00000061578.1422|Ksr2	4528.03657576138	2.52313566912929	0.084689793225172	29.7926771697366	4.86034395027965e-195	3.22807844031073e-192	motif	yes	motifyesCLIP
ENSMUSG00000028439.239|Fam219a	747.107208616726	0.14377775850461	0.106192680747392	1.35393284633829	0.175757803168335	0.940323591419127	motif	yes	motifyesCLIP
ENSMUSG00000028439.231|Fam219a	2099.57089065577	0.146608068707168	0.0771657746906208	1.89991054058565	0.0574448605345009	0.605602564100492	motif	yes	motifyesCLIP
ENSMUSG00000031028.476|Tub	438.210771891975	0.0896176515254383	0.095565292257033	0.937763589781133	0.348365916396378	0.998540876473706	motif	no	motifnoCLIP
ENSMUSG00000061578.1498|Ksr2	2687.4263774575	0.420322072685486	0.115380686912079	3.64291532607858	0.000269567532990453	0.00494276051671912	nomotif	yes	nomotif
ENSMUSG00000061578.1453|Ksr2	3435.8488453911	4.69137751377231	0.287136157185208	16.3385118745122	5.25191339304078e-60	2.48168476734397e-58	motif	yes	motifyesCLIP
ENSMUSG00000090935.710|Synj2bp	339.981369799778	-0.143636915721133	0.106358407008576	-1.35049893808161	0.176855994069702	0.940530875935629	motif	no	motifnoCLIP
ENSMUSG00000061578.862|Ksr2	845.265107670566	0.0194280422187051	0.080137480423762	0.242433903785979	0.808443966352434	0.998540876473706	nomotif	no	nomotif
ENSMUSG00000034801.170|Sos2	685.265820703796	-0.0672260795634862	0.120774040902992	-0.556626896482525	0.577782373197945	0.998540876473706	motif	no	motifnoCLIP
ENSMUSG00000032194.249|Kank2	1048.71251143064	2.13548357078618	0.216965079335525	9.84252201933272	7.38362815623216e-23	2.07209564806938e-21	motif	yes	motifyesCLIP
ENSMUSG00000031028.85|Tub	1797.21681036618	0.102782942272355	0.0561249508030691	1.83132351657642	0.0670522695992917	0.66358434028107	motif	no	motifnoCLIP
ENSMUSG00000061578.325|Ksr2	1732.91493595524	-0.0872351646579054	0.0660387317790716	-1.32096971440556	0.186511462652588	0.945789633951609	motif	no	motifnoCLIP
ENSMUSG00000022095.257|Fam160b2	2972.18110023933	3.71611198359477	0.140084969214615	26.5275568423158	4.66301368550255e-155	1.16138184604548e-152	motif	yes	motifyesCLIP
ENSMUSG00000035202.106|Lars2	501.065791097837	0.0288672252525359	0.088989526509356	0.324389019526932	0.745643531834052	0.998540876473706	nomotif	no	nomotif
ENSMUSG00000061578.1458|Ksr2	3527.13108946222	4.40683751437107	0.195528679084149	22.5380621145327	1.75848483222351e-112	1.911153288112e-110	motif	yes	motifyesCLIP
ENSMUSG00000029636.368|Wasf3	572.112331494614	-0.0137123414411981	0.0900536021365797	-0.152268661284657	0.878975041336044	0.998540876473706	motif	yes	motifyesCLIP
ENSMUSG00000035279.25|Ssc5d	535.309034236939	0.185176049383977	0.168626507476847	1.09814318137024	0.272141972167583	0.998540876473706	motif	no	motifnoCLIP
ENSMUSG00000028439.260|Fam219a	594.229622035995	-0.0587922523586308	0.0999471209350538	-0.588233576000997	0.556375523496378	0.998540876473706	motif	yes	motifyesCLIP
ENSMUSG00000028439.180|Fam219a	405.567714439132	0.30726587845659	0.131147257621152	2.34290738540791	0.0191341321211846	0.272213595818248	motif	yes	motifyesCLIP
ENSMUSG00000029636.457|Wasf3	4304.37575451158	-0.0936232745147187	0.0700423104441911	-1.33666742174813	0.181331220573106	0.942908651999128	nomotif	yes	nomotif
ENSMUSG00000061578.1425|Ksr2	1064.65721585564	2.76176685998605	0.120272982279752	22.9624875648485	1.10562668655545e-116	1.30868980571984e-114	motif	yes	motifyesCLIP
ENSMUSG00000061578.1094|Ksr2	1588.02913712482	0.129231156662609	0.0908716228903183	1.42212885114411	0.154988848618104	0.91727311149972	motif	no	motifnoCLIP
ENSMUSG00000029028.50|Lrrc47	3799.81811812525	1.87546007069577	0.123991383485483	15.125729046449	1.09580306820491e-51	4.58053345468173e-50	motif	yes	motifyesCLIP
ENSMUSG00000034801.221|Sos2	930.960007640619	0.00209979499447497	0.0771107316988694	0.0272309048068047	0.978275566369351	0.999525940224632	motif	no	motifnoCLIP
ENSMUSG00000029028.53|Lrrc47	2953.12068957906	1.90536626523144	0.130183522575292	14.6360017576685	1.65519698361581e-48	6.53065344525644e-47	motif	yes	motifyesCLIP
ENSMUSG00000031028.594|Tub	2268.75092683695	-0.019367454189289	0.0507089595847225	-0.381933574419538	0.7025106359247	0.998540876473706	motif	no	motifnoCLIP
ENSMUSG00000058297.242|Spock2	1200.54287319232	0.0628369274320712	0.0704129856212793	0.892405383433726	0.372175686646515	0.998540876473706	motif	yes	motifyesCLIP
ENSMUSG00000090935.48|Synj2bp	1094.02785233012	0.0203753387216039	0.0724173895547053	0.281359751392475	0.778434485397219	0.998540876473706	motif	no	motifnoCLIP
ENSMUSG00000061578.1447|Ksr2	1146.41452139255	4.97948334560181	0.245563201859079	20.2778075375454	2.01933535403709e-91	1.46310025197051e-89	motif	yes	motifyesCLIP
ENSMUSG00000061578.1164|Ksr2	1093.68681143689	-0.0339893919686263	0.0702332085098509	-0.483950437261583	0.628421043992843	0.998540876473706	nomotif	no	nomotif
ENSMUSG00000028439.220|Fam219a	545.891178222807	0.190697222887382	0.139506635757861	1.3669401591647	0.171644063003893	0.935425702371797	motif	yes	motifyesCLIP
ENSMUSG00000004113.154|Cacna1b	368.813123131787	0.0584798533038485	0.105527799238334	0.554165383206485	0.579465666797928	0.998540876473706	motif	no	motifnoCLIP
ENSMUSG00000029636.441|Wasf3	552.503858247826	2.20434000553891	0.157579228599784	13.9887726645587	1.82534829856369e-44	6.77703071718288e-43	nomotif	yes	nomotif
ENSMUSG00000043670.53|Diras1	802.750425884181	-0.108184143767964	0.108895140569548	-0.993470812399286	0.320480567580394	0.998540876473706	motif	no	motifnoCLIP
ENSMUSG00000004113.423|Cacna1b	1084.64187330377	-0.00553069777659282	0.083386194951234	-0.066326299932828	0.947118045004009	0.998790475058442	motif	no	motifnoCLIP
ENSMUSG00000004113.304|Cacna1b	1965.49579810806	0.496613111006313	0.099498003497442	4.99118669269661	6.00094600742201e-07	1.24550884581129e-05	motif	yes	motifyesCLIP
ENSMUSG00000058297.91|Spock2	1714.81447254932	0.0253608005435229	0.0805150837359463	0.314981980602481	0.75277533540953	0.998540876473706	motif	no	motifnoCLIP
ENSMUSG00000058297.554|Spock2	1491.99379559159	-0.105813272787399	0.0591605037860232	-1.78857964377912	0.0736825386085537	0.693288069849068	motif	yes	motifyesCLIP
ENSMUSG00000090935.722|Synj2bp	1584.23471845325	-0.0583239501262314	0.0935761599743657	-0.62327787485839	0.53310193453538	0.998540876473706	motif	no	motifnoCLIP
ENSMUSG00000061578.441|Ksr2	3600.91167817877	-0.0113889767687493	0.0490242414793931	-0.23231316640639	0.816294786841018	0.998540876473706	nomotif	no	nomotif
ENSMUSG00000032194.275|Kank2	2524.55817157685	1.30262480394307	0.0870038661325017	14.9720335641091	1.11848195718388e-50	4.59500061791523e-49	motif	yes	motifyesCLIP
ENSMUSG00000031028.6|Tub	791.105279493365	-0.0232629556379984	0.078264906493759	-0.297233545405863	0.766288212978836	0.998540876473706	motif	no	motifnoCLIP
ENSMUSG00000061578.659|Ksr2	1746.89577106734	0.00853200908330935	0.0707505376812479	0.120592851488261	0.904013531205255	0.998540876473706	motif	no	motifnoCLIP
ENSMUSG00000061578.805|Ksr2	580.93367533149	-0.0246618312303736	0.0816597957336944	-0.302007015922496	0.762646714602324	0.998540876473706	motif	no	motifnoCLIP
ENSMUSG00000029028.42|Lrrc47	4021.3734533594	1.63467186071517	0.116468692383088	14.0352898900798	9.48079591214377e-45	3.54196609780246e-43	motif	yes	motifyesCLIP
ENSMUSG00000058297.30|Spock2	2646.84831378908	0.4427247888173	0.0942262222754029	4.69853060142124	2.62039931474058e-06	5.29170165671007e-05	motif	yes	motifyesCLIP
ENSMUSG00000042529.354|Kcnj12	669.672880442938	0.0569906740470261	0.116664738248442	0.488499566387078	0.625196032782267	0.998540876473706	motif	no	motifnoCLIP
ENSMUSG00000031028.558|Tub	387.271257816576	0.0444106259204741	0.118398222363864	0.375095377563951	0.707589534657173	0.998540876473706	nomotif	no	nomotif
ENSMUSG00000042529.94|Kcnj12	386.713893185041	0.0475878288059714	0.104649267003071	0.454736379611477	0.649298905144206	0.998540876473706	nomotif	no	nomotif
ENSMUSG00000032194.226|Kank2	779.303122676862	0.0345728895864885	0.0741420930370374	0.466305821299349	0.640996612524481	0.998540876473706	nomotif	yes	nomotif
ENSMUSG00000031028.412|Tub	1491.58238238367	0.0156143461028558	0.0826055280836556	0.189023016559412	0.850074777360258	0.998540876473706	motif	yes	motifyesCLIP
ENSMUSG00000061578.366|Ksr2	930.35477379631	-0.213365486614399	0.0777450989980095	-2.74442362752489	0.00606172573708827	0.0974031333157128	nomotif	no	nomotif
ENSMUSG00000043670.256|Diras1	1529.5955327617	3.65309645913562	0.12646526788578	28.8861639263279	1.78156086596189e-183	8.87440006357268e-181	motif	yes	motifyesCLIP
ENSMUSG00000090935.293|Synj2bp	568.610141100626	0.158462005981924	0.0925913299074828	1.71141300314251	0.0870048984578594	0.749382969066073	nomotif	no	nomotif
ENSMUSG00000061578.272|Ksr2	277.762062891798	0.0255830400264914	0.134270631943143	0.190533400016501	0.848891173106756	0.998540876473706	nomotif	no	nomotif
ENSMUSG00000058297.195|Spock2	1261.88351419466	-0.0841303916325771	0.0658455214138686	-1.27769345319296	0.201357534511373	0.963426233476115	nomotif	no	nomotif
ENSMUSG00000029028.20|Lrrc47	2918.16238944947	2.17404855094026	0.117684460982296	18.473539605771	3.37229816433491e-76	1.97626590954038e-74	motif	yes	motifyesCLIP
ENSMUSG00000061578.1457|Ksr2	3051.20244941512	4.57664977625367	0.214929033921406	21.2937716824579	1.29661067343738e-100	1.15678959708537e-98	motif	yes	motifyesCLIP
ENSMUSG00000042529.228|Kcnj12	608.622723065278	0.0355908929161143	0.0896369271652418	0.397056146854566	0.691326057179414	0.998540876473706	nomotif	no	nomotif
ENSMUSG00000029636.426|Wasf3	767.093924124176	3.39504886574762	0.237088701548456	14.319741276468	1.64735348500221e-46	6.35293900425854e-45	nomotif	yes	nomotif
ENSMUSG00000058297.381|Spock2	2213.79212997422	0.0299228310516422	0.068424739694075	0.437310118904745	0.66188645786652	0.998540876473706	motif	yes	motifyesCLIP
ENSMUSG00000042529.264|Kcnj12	323.505189622529	0.019493076122833	0.113027327325846	0.172463390792533	0.863073240000535	0.998540876473706	motif	no	motifnoCLIP
ENSMUSG00000061578.661|Ksr2	1332.34702541353	-0.0825565958026627	0.0796248101685591	-1.0368200015535	0.29981975213067	0.998540876473706	motif	no	motifnoCLIP
ENSMUSG00000090935.736|Synj2bp	1552.1498503477	-0.102389986113248	0.0725581653889768	-1.4111435365592	0.158202294999423	0.922832938023025	motif	no	motifnoCLIP
ENSMUSG00000061578.1013|Ksr2	855.573016422057	-0.0775370322483022	0.081887524544991	-0.946872343243219	0.343703832412031	0.998540876473706	nomotif	no	nomotif
ENSMUSG00000090935.731|Synj2bp	1883.66537455117	-0.0278916349202618	0.0759699594372907	-0.367140316078291	0.713514356018361	0.998540876473706	motif	no	motifnoCLIP
ENSMUSG00000043670.196|Diras1	1480.95419893803	0.179646986860075	0.0609167825638867	2.94905573306781	0.00318746488427229	0.0537463225549721	motif	yes	motifyesCLIP
ENSMUSG00000029636.460|Wasf3	4768.93351927648	0.0126456618620358	0.0549651904781295	0.230066734091779	0.818039913909448	0.998540876473706	nomotif	yes	nomotif
ENSMUSG00000061578.477|Ksr2	1412.08629862243	-0.0406945480486698	0.0729712288291684	-0.55767935803766	0.577063355588052	0.998540876473706	motif	no	motifnoCLIP
ENSMUSG00000090935.61|Synj2bp	654.628442758056	-0.0745736247982427	0.091470488806278	-0.815275240916002	0.414914777746246	0.998540876473706	motif	no	motifnoCLIP
ENSMUSG00000029636.440|Wasf3	1069.62752293663	2.08064970996951	0.142036802890365	14.6486661740444	1.3738628619861e-48	5.43858626325955e-47	nomotif	yes	nomotif
ENSMUSG00000061578.848|Ksr2	2071.32162799128	0.0358967188266067	0.0594541163385542	0.603771799789223	0.545995370698494	0.998540876473706	motif	no	motifnoCLIP
ENSMUSG00000061578.536|Ksr2	443.718554674384	-0.0526446076622465	0.109278676406695	-0.481746388163807	0.629986118396316	0.998540876473706	nomotif	no	nomotif
ENSMUSG00000042529.226|Kcnj12	716.763262731404	0.0786068434807277	0.081091499446034	0.969359846811566	0.332365678947076	0.998540876473706	nomotif	no	nomotif
ENSMUSG00000029636.61|Wasf3	935.981647203306	-0.154657575546286	0.0785209919699861	-1.96963349119943	0.0488803904132047	0.541143167717816	motif	no	motifnoCLIP
ENSMUSG00000029636.392|Wasf3	944.507133081711	0.196051735484473	0.087331272950907	2.2449201627312	0.0247732583107045	0.333518359351883	motif	yes	motifyesCLIP
ENSMUSG00000029636.463|Wasf3	2564.60071448762	0.0362907920087243	0.0560010022699489	0.64803825891878	0.516960205342136	0.998540876473706	nomotif	yes	nomotif
ENSMUSG00000058297.476|Spock2	579.548686000639	0.00797906062204273	0.0869632964932205	0.0917520487814623	0.926895042812207	0.998540876473706	motif	yes	motifyesCLIP
ENSMUSG00000028439.96|Fam219a	1355.62896463073	0.0776441707646879	0.0745726370946774	1.04118848132071	0.297788080590653	0.998540876473706	motif	no	motifnoCLIP
ENSMUSG00000031028.589|Tub	766.775589303187	-0.0198559542305038	0.0883390310685119	-0.224769889258852	0.822158291607865	0.998540876473706	motif	no	motifnoCLIP
ENSMUSG00000090935.160|Synj2bp	1417.4803829791	0.0282034037083084	0.113182166482981	0.249185932596097	0.803216960450785	0.998540876473706	nomotif	yes	nomotif
ENSMUSG00000032194.192|Kank2	1774.97779027693	0.129708170844778	0.0824626599523206	1.57293217220708	0.115734524632546	0.838259552005821	motif	no	motifnoCLIP
ENSMUSG00000029028.31|Lrrc47	8841.9391667665	1.7977813844945	0.111550469248881	16.1163049927066	1.95982569638417e-58	9.04622247114779e-57	motif	yes	motifyesCLIP
ENSMUSG00000061578.1263|Ksr2	705.82838794553	-0.0451122582086734	0.089410767537512	-0.50455062014479	0.613874499902045	0.998540876473706	motif	no	motifnoCLIP
ENSMUSG00000028439.93|Fam219a	905.767281991502	-0.0306693638317658	0.0772653932896638	-0.396935322865542	0.691415155518253	0.998540876473706	motif	no	motifnoCLIP
ENSMUSG00000031028.213|Tub	763.478841079434	-0.0401142117079568	0.0882209951073147	-0.454701419533533	0.649324059492823	0.998540876473706	motif	no	motifnoCLIP
ENSMUSG00000061578.297|Ksr2	663.872716516602	0.0162682327010299	0.088847276751847	0.183103335248728	0.85471693886763	0.998540876473706	nomotif	no	nomotif
ENSMUSG00000032194.265|Kank2	2276.18482994867	3.02511623909934	0.147383229946165	20.5255118930718	1.27414423250673e-93	9.5801222010176e-92	motif	yes	motifyesCLIP
ENSMUSG00000090935.649|Synj2bp	962.418870508398	-0.189660476332344	0.0758603041164588	-2.50012807806811	0.0124148413885942	0.185756481602808	motif	no	motifnoCLIP
ENSMUSG00000090935.524|Synj2bp	622.860033180366	0.0106710390218712	0.0936788082175053	0.113910917793649	0.909308410757077	0.998540876473706	motif	no	motifnoCLIP
ENSMUSG00000031028.458|Tub	1746.42174361075	-0.0675875040069321	0.0746890089004399	-0.904919010199023	0.365508295094828	0.998540876473706	motif	no	motifnoCLIP
ENSMUSG00000031028.223|Tub	1099.18846254594	0.0313403430391787	0.0912170380232035	0.343579924522504	0.731162224497237	0.998540876473706	motif	no	motifnoCLIP
ENSMUSG00000058297.441|Spock2	733.613593106625	0.0417781216738295	0.0776423835019976	0.538083966378423	0.590519081207191	0.998540876473706	motif	no	motifnoCLIP
ENSMUSG00000061578.1438|Ksr2	3954.99278750205	4.4514662922976	0.269563927236129	16.5135830225468	2.92961177397293e-61	1.40094035031385e-59	motif	yes	motifyesCLIP
ENSMUSG00000061578.1353|Ksr2	2266.0933060148	0.0498173497224404	0.0598264802208254	0.832697319624347	0.405015456585817	0.998540876473706	nomotif	no	nomotif
ENSMUSG00000061578.1419|Ksr2	1089.27893646041	1.63549577270711	0.106964885577032	15.2900249823507	8.91159563642057e-53	3.77794772458893e-51	motif	yes	motifyesCLIP
ENSMUSG00000042529.289|Kcnj12	2199.70557308788	0.0227782238122136	0.0713037177336979	0.319453522708097	0.749382629907475	0.998540876473706	nomotif	no	nomotif
ENSMUSG00000090935.708|Synj2bp	1529.90947048282	0.0310063299798459	0.0710085554146674	0.436656256401483	0.662360657580036	0.998540876473706	motif	no	motifnoCLIP
ENSMUSG00000029028.79|Lrrc47	1698.14157829872	0.819363499670167	0.101347436652356	8.08469880181348	6.23180157507711e-16	1.56186976582908e-14	motif	yes	motifyesCLIP
ENSMUSG00000022095.215|Fam160b2	5374.98578323504	1.10727354880827	0.134078092421788	8.25842260139682	1.47610132153439e-16	3.73872697011518e-15	motif	yes	motifyesCLIP
ENSMUSG00000034801.122|Sos2	2279.47507898454	-0.0599918796590417	0.0637244616299927	-0.941426229810717	0.346486477089089	0.998540876473706	nomotif	no	nomotif
ENSMUSG00000029636.336|Wasf3	831.074235929343	-0.108375276621106	0.0975185803557924	-1.1113295151109	0.266426539421694	0.998540876473706	nomotif	no	nomotif
ENSMUSG00000032194.182|Kank2	674.008834342863	0.0905141480367994	0.157164537968459	0.575919664873538	0.564669483033235	0.998540876473706	motif	no	motifnoCLIP
ENSMUSG00000061578.1485|Ksr2	4389.27348755807	2.17455430497876	0.122300426096283	17.7804311431164	1.00206450230678e-70	5.5205903802201e-69	nomotif	yes	nomotif
ENSMUSG00000028439.323|Fam219a	341.810381320228	-0.188526072706308	0.132405390913233	-1.42385496093473	0.154488461881955	0.916353580093718	nomotif	no	nomotif
ENSMUSG00000061578.1378|Ksr2	333.009741831696	-0.0103045910049086	0.140585450821092	-0.0732977057350134	0.94156921734933	0.998790475058442	motif	no	motifnoCLIP
ENSMUSG00000058297.450|Spock2	1972.86033325265	-0.0249016768470882	0.0623468749267757	-0.399405373185655	0.689594535443699	0.998540876473706	motif	no	motifnoCLIP
ENSMUSG00000061578.450|Ksr2	3441.61889902502	-0.045978323020606	0.0587569291931517	-0.782517460527276	0.433910528039629	0.998540876473706	nomotif	no	nomotif
ENSMUSG00000061578.857|Ksr2	520.778472735349	-0.0484602582685116	0.093511656471934	-0.518226925891919	0.60429995042927	0.998540876473706	motif	no	motifnoCLIP
ENSMUSG00000032194.53|Kank2	1077.42089038015	0.0733584225679456	0.0917180953127843	0.799824967120969	0.423812215359739	0.998540876473706	nomotif	no	nomotif
ENSMUSG00000061578.1076|Ksr2	1537.27712118186	0.0204874339348265	0.0831316170693236	0.246445752615903	0.805337192653423	0.998540876473706	motif	no	motifnoCLIP
ENSMUSG00000022095.53|Fam160b2	301.924487274229	0.0369484704663188	0.128780301209443	0.286910887141251	0.774180554070318	0.998540876473706	motif	no	motifnoCLIP
ENSMUSG00000061578.444|Ksr2	1569.13579560702	-0.0386306286726352	0.0608533184368787	-0.634815481964317	0.525548764730493	0.998540876473706	nomotif	no	nomotif
ENSMUSG00000032194.222|Kank2	1484.41514425962	0.0226234461461263	0.0607810959632342	0.372211882454555	0.709735099761712	0.998540876473706	nomotif	yes	nomotif
ENSMUSG00000061578.775|Ksr2	992.521964279013	0.0187512619936951	0.0736597874945417	0.25456578998527	0.799058484457457	0.998540876473706	motif	no	motifnoCLIP
ENSMUSG00000058297.249|Spock2	1592.0974922394	0.123781951621186	0.0709441510625223	1.74478022172819	0.0810231328708567	0.726639955499227	motif	yes	motifyesCLIP
ENSMUSG00000090935.589|Synj2bp	1964.47351332496	-0.056562575306656	0.0664773668241676	-0.850854629309609	0.394850110780851	0.998540876473706	motif	no	motifnoCLIP
ENSMUSG00000061578.618|Ksr2	585.775456283835	-0.0989410058163787	0.0964530047462759	-1.02579495658686	0.304988243861783	0.998540876473706	motif	no	motifnoCLIP
ENSMUSG00000061578.1074|Ksr2	2291.27560880214	0.103218516823113	0.110329907993828	0.9355443025375	0.34950786305072	0.998540876473706	motif	no	motifnoCLIP
ENSMUSG00000090935.231|Synj2bp	487.9818320463	-0.00349967968233484	0.0999773991230089	-0.0350047081943885	0.972075986579391	0.999525940224632	nomotif	no	nomotif
ENSMUSG00000029028.43|Lrrc47	4832.89443660538	1.8012526043279	0.0991042736368451	18.175327240966	8.09442664131741e-74	4.6080414522357e-72	motif	yes	motifyesCLIP
ENSMUSG00000090935.533|Synj2bp	420.356419498874	-0.122055926922878	0.107464009616044	-1.13578422542551	0.256046880555381	0.998540876473706	motif	no	motifnoCLIP
ENSMUSG00000004113.317|Cacna1b	1493.12119383213	0.662266019389631	0.142126917992928	4.65968043732987	3.16700672609668e-06	6.3740009108562e-05	motif	yes	motifyesCLIP
ENSMUSG00000022095.204|Fam160b2	6171.68916143203	0.49431200956523	0.0995484312334071	4.96554293664595	6.85091330703068e-07	1.41945699455029e-05	motif	yes	motifyesCLIP
ENSMUSG00000043670.277|Diras1	2500.24663229708	1.90717932600892	0.119533977815186	15.955123060973	2.62455832684225e-57	1.18850737868936e-55	motif	yes	motifyesCLIP
ENSMUSG00000029028.217|Lrrc47	529.066984325507	-0.166291481328618	0.0928503177317646	-1.79096297558202	0.0732992366035677	0.692174070770657	nomotif	no	nomotif
ENSMUSG00000029028.22|Lrrc47	4554.35593260495	2.52274888346045	0.134720531586301	18.7257937135172	3.05090153568797e-78	1.83284059593717e-76	motif	yes	motifyesCLIP
ENSMUSG00000004113.17|Cacna1b	993.490619263032	-0.0294837211487708	0.0719282208230584	-0.409904774668346	0.681875802719088	0.998540876473706	motif	no	motifnoCLIP
ENSMUSG00000061578.1388|Ksr2	905.933734617747	-0.144519633937105	0.0923053293131416	-1.56566944739267	0.117426022457663	0.840087610975706	motif	no	motifnoCLIP
ENSMUSG00000043670.263|Diras1	4102.02255747397	3.56748102629709	0.17981122516333	19.8401463704871	1.34067838814065e-87	9.0043877136076e-86	motif	yes	motifyesCLIP
ENSMUSG00000090935.369|Synj2bp	1100.6467496117	-0.114098544285231	0.0892185811038004	-1.27886526409206	0.200944506575303	0.962758897974925	nomotif	no	nomotif
ENSMUSG00000004113.31|Cacna1b	346.77346373081	-0.10378136668156	0.109069134539651	-0.95151911784751	0.341340918333752	0.998540876473706	motif	no	motifnoCLIP
ENSMUSG00000058297.437|Spock2	856.619365710651	-0.0148971894306966	0.0867919055939441	-0.171642612623267	0.863718504545269	0.998540876473706	motif	no	motifnoCLIP
ENSMUSG00000090935.240|Synj2bp	584.246197925304	-0.0449605945253116	0.100247021591202	-0.44849805821321	0.653793787250552	0.998540876473706	nomotif	no	nomotif
ENSMUSG00000090935.732|Synj2bp	4143.75867637589	0.0371617548027868	0.0719620825388657	0.516407439747401	0.605569870720332	0.998540876473706	motif	no	motifnoCLIP
ENSMUSG00000031028.466|Tub	1428.43234751978	0.0370468036007012	0.0727178206184333	0.509459762210066	0.610429995741952	0.998540876473706	motif	no	motifnoCLIP
ENSMUSG00000043670.46|Diras1	822.074969755138	-0.100288133996379	0.0958653034849795	-1.04613588389769	0.295498299843023	0.998540876473706	nomotif	no	nomotif
ENSMUSG00000061578.553|Ksr2	1631.32705970831	-0.123043359312663	0.0771969080069136	-1.59388973586408	0.110960733769447	0.828049670545407	nomotif	no	nomotif
ENSMUSG00000031028.408|Tub	1253.0585640687	-0.108491497684829	0.0836833536453013	-1.29645255548288	0.194819615605312	0.954536272361274	motif	no	motifnoCLIP
ENSMUSG00000090935.348|Synj2bp	1099.4525091502	-0.00601401095616772	0.0730165025916306	-0.0823650920368387	0.934356394220422	0.998790475058442	nomotif	no	nomotif
ENSMUSG00000058297.60|Spock2	1665.31050225648	0.020075107973101	0.0621024315017902	0.323258002748609	0.746499856920053	0.998540876473706	nomotif	yes	nomotif
ENSMUSG00000042529.412|Kcnj12	1203.32948927615	1.35837674897306	0.127297949861677	10.6708454491929	1.39352601346052e-26	4.11348234343715e-25	motif	yes	motifyesCLIP
ENSMUSG00000028439.116|Fam219a	1794.18886878607	-0.00910135852761403	0.0596684464360119	-0.152532185287818	0.878767207237676	0.998540876473706	motif	no	motifnoCLIP
ENSMUSG00000061578.349|Ksr2	523.750934968553	0.176583337227159	0.0984565516171309	1.79351535603076	0.0728905574649074	0.691482692955929	nomotif	no	nomotif
ENSMUSG00000022095.264|Fam160b2	1788.39426489027	2.15096309422992	0.136568151186929	15.750107734019	6.85644089163427e-56	3.01355701689293e-54	motif	yes	motifyesCLIP
ENSMUSG00000029636.22|Wasf3	772.633583142132	0.187811990777484	0.0812559210998128	2.31136375337842	0.0208127712863504	0.292038357662347	motif	no	motifnoCLIP
ENSMUSG00000042529.343|Kcnj12	3807.80203780831	0.0180532917460853	0.0814270810465086	0.22171114958393	0.824538750003582	0.998540876473706	motif	no	motifnoCLIP
ENSMUSG00000028439.81|Fam219a	1007.71544081152	-0.0738867747439656	0.0713020148223353	-1.03625086791826	0.300085121064527	0.998540876473706	motif	no	motifnoCLIP
ENSMUSG00000029028.73|Lrrc47	1252.78894073802	1.4394286075536	0.121608208012784	11.8366073398786	2.5246022298682e-32	7.98455546509904e-31	motif	yes	motifyesCLIP
ENSMUSG00000042529.417|Kcnj12	2385.03948098782	1.82071503279024	0.10314077937641	17.6527174198053	9.69757220434679e-70	5.26974889558936e-68	motif	yes	motifyesCLIP
ENSMUSG00000004113.162|Cacna1b	988.15830766879	-0.0677952523756564	0.0783211626057974	-0.865605796952741	0.386706375525294	0.998540876473706	motif	no	motifnoCLIP
ENSMUSG00000029636.467|Wasf3	2463.88212258715	0.0235417577370641	0.0531802594911594	0.442678504435987	0.657998292573903	0.998540876473706	motif	yes	motifyesCLIP
ENSMUSG00000029028.47|Lrrc47	3584.97309056032	1.82259982594183	0.119814240800825	15.2118797712172	2.94950669696958e-52	1.24598418947955e-50	motif	yes	motifyesCLIP
ENSMUSG00000058297.105|Spock2	2636.69672983013	0.0392147393917348	0.0745995456443866	0.525669949501705	0.599117546396662	0.998540876473706	motif	no	motifnoCLIP
ENSMUSG00000061578.1359|Ksr2	1237.05462519694	0.0495597891669938	0.0761828403589948	0.650537429865496	0.515345132272596	0.998540876473706	nomotif	no	nomotif
ENSMUSG00000058297.43|Spock2	891.473045892419	0.292165803564445	0.0938352294951242	3.11360461456138	0.0018481697669995	0.0321146359948822	motif	yes	motifyesCLIP
ENSMUSG00000034801.195|Sos2	1061.51327283964	-0.106464930233001	0.0957529179943039	-1.1118713921526	0.266193450508759	0.998540876473706	nomotif	no	nomotif
ENSMUSG00000031028.401|Tub	1035.99577504253	0.0251865077886782	0.0800589391955995	0.314599569289104	0.753065706228366	0.998540876473706	motif	no	motifnoCLIP
ENSMUSG00000022095.277|Fam160b2	3245.82079417394	0.102149153693121	0.048991264983657	2.08504829845069	0.0370649166047132	0.44729856644751	motif	yes	motifyesCLIP
ENSMUSG00000004113.163|Cacna1b	531.603440935467	0.00853728021973686	0.0900630589553389	0.094792252436933	0.924479840821495	0.998540876473706	motif	no	motifnoCLIP
ENSMUSG00000058297.94|Spock2	2222.45776259685	0.0121691267759383	0.0575070141743122	0.211611173883101	0.832410391247104	0.998540876473706	motif	no	motifnoCLIP
ENSMUSG00000029636.137|Wasf3	1822.63546301232	-0.00497873948807984	0.0659107656361736	-0.075537576297663	0.939787001362403	0.998790475058442	nomotif	no	nomotif
ENSMUSG00000029636.258|Wasf3	684.580345242241	0.0322520021003996	0.0868211181857888	0.371476465338576	0.710282681873373	0.998540876473706	motif	no	motifnoCLIP
ENSMUSG00000090935.770|Synj2bp	719.560513219082	-0.0507879706325499	0.0818307783199872	-0.620646310291112	0.53483236224672	0.998540876473706	nomotif	no	nomotif
ENSMUSG00000035202.95|Lars2	672.818334810703	-0.142944613629469	0.0821905249898236	-1.7391860393539	0.082002044294132	0.731457360885	motif	yes	motifyesCLIP
ENSMUSG00000028439.157|Fam219a	549.862713389375	1.12120519647233	0.11903410569558	9.4191928432656	4.54568877982378e-21	1.23789770758071e-19	motif	yes	motifyesCLIP
ENSMUSG00000029636.129|Wasf3	1275.51024058737	0.0338884466435017	0.0674087069611635	0.502730999765743	0.6151534115076	0.998540876473706	nomotif	no	nomotif
ENSMUSG00000061578.527|Ksr2	686.515421315231	0.0281461081356526	0.102685012819926	0.274101423009131	0.784006680299071	0.998540876473706	motif	no	motifnoCLIP
ENSMUSG00000058297.494|Spock2	832.456999583121	-0.136591800529338	0.0741621635436435	-1.84179902530696	0.0655045526996597	0.653678570554617	motif	yes	motifyesCLIP
ENSMUSG00000058297.364|Spock2	809.702480139164	0.0699551118076439	0.0913838922131653	0.765508123077797	0.443969031261888	0.998540876473706	nomotif	yes	nomotif
ENSMUSG00000090935.295|Synj2bp	419.735622025268	0.0348642353037023	0.114822925543486	0.303634793650145	0.761406140790291	0.998540876473706	nomotif	no	nomotif
ENSMUSG00000058297.486|Spock2	914.297194386999	0.0917104550472448	0.0858085544857182	1.0687798622981	0.285168875464668	0.998540876473706	motif	yes	motifyesCLIP
ENSMUSG00000029636.291|Wasf3	1795.35450778828	0.0313155117534298	0.0583501934819093	0.536682226480341	0.591487135159224	0.998540876473706	nomotif	no	nomotif
ENSMUSG00000029636.141|Wasf3	904.558297540935	-0.0698844846640388	0.0696787819708019	-1.0029521568463	0.315883945628395	0.998540876473706	nomotif	no	nomotif
ENSMUSG00000031028.624|Tub	1112.38804481285	-0.0869721712667174	0.0769451542577284	-1.13031382035317	0.258344013097284	0.998540876473706	nomotif	no	nomotif
ENSMUSG00000004113.319|Cacna1b	956.867731521155	0.535850875772419	0.112130204578121	4.77882723739339	1.76320612512247e-06	3.58488592276175e-05	motif	yes	motifyesCLIP
ENSMUSG00000022095.199|Fam160b2	2332.68778800512	0.345341383328354	0.0857203862315177	4.02869607231633	5.60870718784594e-05	0.00106095086124522	motif	no	motifnoCLIP
ENSMUSG00000061578.1012|Ksr2	632.40708225348	-0.0994427205382164	0.0898402582479666	-1.10688373428031	0.268344199249293	0.998540876473706	nomotif	no	nomotif
ENSMUSG00000032194.316|Kank2	624.144230791205	0.0871092226385831	0.0876451270141037	0.993885520008039	0.32027860464085	0.998540876473706	nomotif	no	nomotif
ENSMUSG00000042529.301|Kcnj12	2119.880410297	-0.0155007548074008	0.0560447863413503	-0.276577998049468	0.782104160901329	0.998540876473706	nomotif	no	nomotif
ENSMUSG00000035202.35|Lars2	576.252161922129	0.0660236185646559	0.0889522623724248	0.742236530064054	0.457944039336145	0.998540876473706	motif	yes	motifyesCLIP
ENSMUSG00000061578.463|Ksr2	1488.98170300932	0.0900953282730682	0.0629377514249845	1.43149900073015	0.152287253163872	0.913036164279887	motif	no	motifnoCLIP
ENSMUSG00000058297.548|Spock2	463.37838434921	-0.123463571632542	0.0997343398415598	-1.23792438821653	0.215744098401976	0.978831383831358	motif	yes	motifyesCLIP
ENSMUSG00000061578.371|Ksr2	692.183671488532	-0.05696856289864	0.0875842708563308	-0.650442851686104	0.51540620508041	0.998540876473706	nomotif	no	nomotif
ENSMUSG00000042529.281|Kcnj12	399.852989232141	0.169783453105322	0.124373460536555	1.36510998707333	0.172218483556698	0.935425702371797	nomotif	no	nomotif
ENSMUSG00000034801.246|Sos2	675.614942894347	-0.0598543674388499	0.104250282787898	-0.574141055910861	0.565872352805424	0.998540876473706	motif	no	motifnoCLIP
ENSMUSG00000061578.1437|Ksr2	3791.36302955056	4.45440546774084	0.210401015538659	21.1710264626665	1.76667591347569e-99	1.50861503897156e-97	motif	yes	motifyesCLIP
ENSMUSG00000022095.131|Fam160b2	834.009070843499	0.125600815832161	0.0773925928785068	1.62290486932429	0.104609742496931	0.806897290641526	motif	no	motifnoCLIP
ENSMUSG00000042529.426|Kcnj12	5262.32438504976	0.148626001348614	0.0708207821417528	2.09862129242132	0.0358502978625599	0.436895120802899	motif	yes	motifyesCLIP
ENSMUSG00000061578.898|Ksr2	420.565584805859	0.0777395706533108	0.1017064862334	0.764352142447545	0.444657420109325	0.998540876473706	motif	no	motifnoCLIP
ENSMUSG00000090935.162|Synj2bp	1360.00394825638	0.0260439916778693	0.147606029574136	0.176442600298983	0.85994623941117	0.998540876473706	nomotif	yes	nomotif
ENSMUSG00000029636.429|Wasf3	1196.68053081445	3.50906894761707	0.166739709545477	21.0451904779167	2.53098698893338e-98	2.08675513466886e-96	nomotif	yes	nomotif
ENSMUSG00000061578.539|Ksr2	889.513089258999	-0.073266537400798	0.0969035105708588	-0.756077225367633	0.449602895820971	0.998540876473706	nomotif	no	nomotif
ENSMUSG00000061578.1497|Ksr2	3943.5637450237	0.407770983121077	0.130762696353222	3.118404518209	0.00181833047935597	0.031642126463902	nomotif	yes	nomotif
ENSMUSG00000042529.34|Kcnj12	1058.34983864041	-0.0296961909870871	0.0801193915622928	-0.370649232452025	0.710898807611651	0.998540876473706	motif	no	motifnoCLIP
ENSMUSG00000042529.177|Kcnj12	572.063238870515	-0.0822721907237122	0.0892900369746398	-0.921403927148996	0.35683957920005	0.998540876473706	nomotif	no	nomotif
ENSMUSG00000031028.80|Tub	1556.99258953803	0.213862634519812	0.0937552500389394	2.28107369380368	0.0225440864826302	0.310143330149417	motif	no	motifnoCLIP
ENSMUSG00000042529.308|Kcnj12	1779.12284474322	-0.00258306117017316	0.0650372086913542	-0.0397166671532836	0.968319013694102	0.999525940224632	motif	no	motifnoCLIP
ENSMUSG00000022095.224|Fam160b2	3005.00345592117	1.97911043019086	0.201318709441583	9.83073275047565	8.301254998519e-23	2.32415699080315e-21	motif	yes	motifyesCLIP
ENSMUSG00000042529.415|Kcnj12	2472.29838796667	1.58351413934115	0.0935631855021596	16.9245428192973	2.96641394922003e-64	1.50908420267768e-62	motif	yes	motifyesCLIP
ENSMUSG00000058297.511|Spock2	2532.87320956553	-0.0293046543183524	0.0570260622813012	-0.51388177871719	0.607334647638628	0.998540876473706	motif	yes	motifyesCLIP
ENSMUSG00000029028.237|Lrrc47	407.4487926721	-0.0757899944962512	0.0976987059551175	-0.775752286126174	0.43789526125899	0.998540876473706	motif	no	motifnoCLIP
ENSMUSG00000042529.266|Kcnj12	261.77906288739	0.0669625469117511	0.119932014039709	0.55833755021891	0.576613908167026	0.998540876473706	motif	no	motifnoCLIP
ENSMUSG00000061578.860|Ksr2	817.05716596779	0.0215034924818773	0.0854266046799482	0.251718917805997	0.80125833344566	0.998540876473706	nomotif	no	nomotif
ENSMUSG00000043670.135|Diras1	870.983402889819	0.0497001022081784	0.0793276717111646	0.626516587920778	0.530976160147108	0.998540876473706	motif	no	motifnoCLIP
ENSMUSG00000043670.77|Diras1	932.943060765394	-0.0545730703190231	0.0719621319514705	-0.758358164761237	0.448236595475978	0.998540876473706	motif	no	motifnoCLIP
ENSMUSG00000061578.639|Ksr2	1053.0133570242	0.0213902413266053	0.0827038420732542	0.258636609743705	0.7959156335872	0.998540876473706	motif	no	motifnoCLIP
ENSMUSG00000090935.378|Synj2bp	3240.60641641979	0.0128189427040708	0.0698625154144959	0.183488135633476	0.854415027135561	0.998540876473706	nomotif	no	nomotif
ENSMUSG00000028439.150|Fam219a	784.680389521905	0.814673444890215	0.141100347605748	5.77371678180777	7.75417314081445e-09	1.71035313465751e-07	motif	yes	motifyesCLIP
ENSMUSG00000061578.137|Ksr2	657.15291135126	-0.00983196880707748	0.106033002861064	-0.0927255528164228	0.926121596251781	0.998540876473706	motif	yes	motifyesCLIP
ENSMUSG00000061578.772|Ksr2	1750.31276413058	-0.0332397481599572	0.0609095671398863	-0.545722941744407	0.585256399469071	0.998540876473706	motif	no	motifnoCLIP
ENSMUSG00000061578.1448|Ksr2	1192.9495620399	5.02612129615651	0.285132426166516	17.6273227276552	1.51995974607462e-69	8.18518863257752e-68	motif	yes	motifyesCLIP
ENSMUSG00000061578.843|Ksr2	1099.9381587898	-0.0140103911399147	0.0864750618716154	-0.162016549473132	0.871292821456643	0.998540876473706	motif	no	motifnoCLIP
ENSMUSG00000061578.1354|Ksr2	2627.369156202	0.0215954266852595	0.0561457938459831	0.384631246723472	0.700510640331668	0.998540876473706	nomotif	no	nomotif
ENSMUSG00000058297.196|Spock2	1262.63747869899	-0.020619637267023	0.0778324549001526	-0.264923383098669	0.791068484625789	0.998540876473706	nomotif	no	nomotif
ENSMUSG00000058297.99|Spock2	2455.6134315196	-0.0302294092016387	0.071897824267753	-0.420449568669312	0.674157063404314	0.998540876473706	motif	no	motifnoCLIP
ENSMUSG00000004113.94|Cacna1b	486.939860044851	0.0621887597658241	0.092511231371002	0.672229294153763	0.501437734469345	0.998540876473706	motif	no	motifnoCLIP
ENSMUSG00000031028.430|Tub	538.126718813497	0.149618634879901	0.109336547840987	1.36842289092114	0.171179743084123	0.935425702371797	motif	yes	motifyesCLIP
ENSMUSG00000028439.210|Fam219a	304.100415529481	-0.0358398293384091	0.121774832517852	-0.294312286023098	0.768519285303159	0.998540876473706	motif	yes	motifyesCLIP
ENSMUSG00000032194.228|Kank2	1145.01061541476	0.208222698292138	0.0654280435629214	3.1824686625681	0.00146025317037449	0.0257103485299367	nomotif	yes	nomotif
ENSMUSG00000004113.298|Cacna1b	2549.63046182824	0.483422075675263	0.0952396954717523	5.07584650791585	3.85774626165885e-07	8.07694510650289e-06	motif	yes	motifyesCLIP
ENSMUSG00000043670.202|Diras1	1084.03191223745	0.195566338450956	0.0794113409679888	2.4627003658053	0.0137895100984058	0.20453299407747	motif	yes	motifyesCLIP
ENSMUSG00000029028.209|Lrrc47	361.43671128949	-0.132400552287924	0.116450465864585	-1.13696885027396	0.255551307754844	0.998540876473706	nomotif	no	nomotif
ENSMUSG00000032194.207|Kank2	416.059267986786	0.149294301607051	0.119684404307139	1.24739979675151	0.212250941050927	0.972760013080726	motif	no	motifnoCLIP
ENSMUSG00000061578.725|Ksr2	705.76257749913	-0.0292370327386365	0.0807149409403067	-0.362225783702908	0.717183313358241	0.998540876473706	nomotif	no	nomotif
ENSMUSG00000061578.196|Ksr2	338.326150819705	0.121965604179747	0.115503255526622	1.05594949357627	0.290991290279425	0.998540876473706	nomotif	no	nomotif
ENSMUSG00000029636.292|Wasf3	3030.70134506952	0.0477537378046556	0.0477332617186565	1.00042896892569	0.317102956545506	0.998540876473706	nomotif	no	nomotif
ENSMUSG00000043670.126|Diras1	504.093719176184	-0.0458380435745247	0.105542681088814	-0.434308121620978	0.664064706940319	0.998540876473706	motif	no	motifnoCLIP
ENSMUSG00000043670.250|Diras1	1139.01192204764	2.62930799688874	0.109654983039535	23.9780074193324	4.71725331588385e-127	6.79454980619173e-125	motif	yes	motifyesCLIP
ENSMUSG00000090935.412|Synj2bp	494.535056402439	0.0188839093964746	0.088555007425036	0.213244964294767	0.831135898288406	0.998540876473706	nomotif	no	nomotif
ENSMUSG00000090935.56|Synj2bp	695.241935930959	0.133297748374339	0.0857795613728074	1.55395698277137	0.120194677982455	0.846626519702083	motif	no	motifnoCLIP
ENSMUSG00000004113.143|Cacna1b	647.633558698695	-0.150625527688363	0.0959190607134049	-1.57033989457439	0.116336057581174	0.838259552005821	motif	no	motifnoCLIP
ENSMUSG00000004113.57|Cacna1b	354.81931021287	0.119705211748355	0.116743338608466	1.02537081066203	0.305188255604921	0.998540876473706	motif	no	motifnoCLIP
ENSMUSG00000043670.111|Diras1	462.083984115166	0.0275194908798895	0.117065030005921	0.235078664213367	0.814147678212439	0.998540876473706	motif	no	motifnoCLIP
ENSMUSG00000029028.99|Lrrc47	640.502449340472	0.106952555633948	0.0845865594821285	1.26441548502212	0.206080937777681	0.967063210265894	motif	yes	motifyesCLIP
ENSMUSG00000034801.155|Sos2	710.065735527824	-0.0925467055605694	0.102234874186815	-0.905236166197625	0.36534028573548	0.998540876473706	motif	no	motifnoCLIP
ENSMUSG00000004113.194|Cacna1b	2910.33954108905	0.074690945821646	0.0633441925471072	1.1791285486211	0.238346992212907	0.998540876473706	motif	no	motifnoCLIP
ENSMUSG00000090935.32|Synj2bp	1298.45377619152	-0.0519099393653995	0.0743933011419748	-0.697777065522778	0.485316624018545	0.998540876473706	motif	no	motifnoCLIP
ENSMUSG00000028439.189|Fam219a	1281.86543511763	-0.00665497550260834	0.0735524597415977	-0.0904793058721408	0.927906338016436	0.998540876473706	motif	yes	motifyesCLIP
ENSMUSG00000090935.107|Synj2bp	733.709227675332	-0.0328925620209171	0.0807265756841842	-0.407456426116701	0.683672791311151	0.998540876473706	motif	no	motifnoCLIP
ENSMUSG00000043670.257|Diras1	2340.05838624452	3.80718689769029	0.123439036728522	30.8426491213099	7.0289950940191e-209	8.40316363489983e-206	motif	yes	motifyesCLIP
ENSMUSG00000043670.118|Diras1	460.350358581103	-0.116414807633952	0.0931011780385732	-1.25041175725746	0.211149171867195	0.97275080912228	motif	no	motifnoCLIP
ENSMUSG00000028439.268|Fam219a	645.511221026807	0.102666608774895	0.0898209446922156	1.14301412801543	0.253032725276819	0.998540876473706	motif	yes	motifyesCLIP
ENSMUSG00000032194.81|Kank2	2011.23403000801	-0.0260436940227861	0.0745092482595042	-0.349536394892616	0.726686652548081	0.998540876473706	motif	no	motifnoCLIP
ENSMUSG00000058297.495|Spock2	1354.15294316522	0.0422938916291035	0.0676338451553357	0.625336198643837	0.531750426737185	0.998540876473706	motif	yes	motifyesCLIP
ENSMUSG00000004113.385|Cacna1b	580.154715274406	-0.00842270245288546	0.0966643049534987	-0.0871335334892986	0.930565370870883	0.998540876473706	motif	no	motifnoCLIP
ENSMUSG00000029636.88|Wasf3	1065.14892152521	0.0378592532403544	0.0716810869044762	0.528162376929448	0.597386639922084	0.998540876473706	motif	no	motifnoCLIP
ENSMUSG00000029028.255|Lrrc47	527.125224792636	-0.133082719598018	0.0871321080202189	-1.5273671511211	0.126669739983298	0.858976506643221	motif	no	motifnoCLIP
ENSMUSG00000004113.278|Cacna1b	1800.85795231555	0.133237436044296	0.0623206410145372	2.13793430034227	0.0325220758968251	0.407121902980674	motif	no	motifnoCLIP
ENSMUSG00000029636.432|Wasf3	1617.28818018624	3.40742226936837	0.160448936818065	21.2368017946551	4.36623890423235e-100	3.81010117518962e-98	nomotif	yes	nomotif
ENSMUSG00000058297.315|Spock2	752.124320255473	-0.033520635910006	0.0741226356006034	-0.452232110183264	0.651101778148885	0.998540876473706	nomotif	yes	nomotif
ENSMUSG00000058297.316|Spock2	665.282149684076	-0.0977337631301968	0.0809061116910871	-1.20798986735836	0.22705115988397	0.98849112032515	nomotif	yes	nomotif
ENSMUSG00000061578.585|Ksr2	794.749861237392	0.00809520774326932	0.092986553333394	0.0870578320528212	0.930625543221476	0.998540876473706	nomotif	no	nomotif
ENSMUSG00000090935.458|Synj2bp	1186.35467217489	-0.150945327650004	0.0676569006289979	-2.23104112435958	0.025678405064764	0.34261755864872	nomotif	no	nomotif
ENSMUSG00000032194.172|Kank2	705.570255477587	0.0104413564398318	0.0815080500951445	0.128102149758749	0.898068134805688	0.998540876473706	motif	no	motifnoCLIP
ENSMUSG00000042529.309|Kcnj12	1802.25379814029	-0.00396666224311958	0.0595457761697713	-0.0666153419817756	0.94688793174125	0.998790475058442	motif	no	motifnoCLIP
ENSMUSG00000042529.441|Kcnj12	949.127635280742	-0.0347434157715268	0.0782561943978348	-0.443970167970346	0.657064152325291	0.998540876473706	motif	no	motifnoCLIP
ENSMUSG00000028439.82|Fam219a	1364.92180429993	-0.0901328259519106	0.0679560545737696	-1.32633989005449	0.184727139511603	0.94322605472742	motif	no	motifnoCLIP
ENSMUSG00000058297.157|Spock2	821.013057610116	-0.0410880473740666	0.0785621350867169	-0.523000645650905	0.600973803941891	0.998540876473706	nomotif	no	nomotif
ENSMUSG00000061578.37|Ksr2	592.97066616522	-0.069610671158938	0.101418319630576	-0.686371766092163	0.492478703968205	0.998540876473706	motif	no	motifnoCLIP
ENSMUSG00000034801.117|Sos2	2656.81918064227	-0.0329746739652234	0.0735097629605052	-0.448575435931412	0.653737957052817	0.998540876473706	nomotif	no	nomotif
ENSMUSG00000061578.1322|Ksr2	695.579218605636	0.0296906523057852	0.0842789476724294	0.352290259023939	0.724620592670157	0.998540876473706	nomotif	no	nomotif
ENSMUSG00000029028.74|Lrrc47	888.734939420115	1.74957598487473	0.13322991056439	13.1320059997275	2.15861537879264e-39	7.54568621446375e-38	motif	yes	motifyesCLIP
ENSMUSG00000058297.263|Spock2	1098.58575026755	1.58489736071828	0.106313555371187	14.9077636918897	2.93416212683597e-50	1.19719823298034e-48	motif	yes	motifyesCLIP
ENSMUSG00000029028.261|Lrrc47	519.708838901347	-0.143410300088143	0.0911882965051051	-1.57268317958012	0.115792196526247	0.838259552005821	motif	no	motifnoCLIP
ENSMUSG00000029636.319|Wasf3	1963.90431129194	0.0510164826460534	0.0556776392192322	0.916283149958543	0.359518403423277	0.998540876473706	nomotif	no	nomotif
ENSMUSG00000061578.355|Ksr2	326.164033661041	-0.155493655160883	0.118308539862991	-1.31430626513483	0.188743159763403	0.946294097298341	nomotif	no	nomotif
ENSMUSG00000090935.599|Synj2bp	935.749496587855	-0.149350506732272	0.081867662064142	-1.82429182618233	0.0681079654878611	0.66849813416041	motif	no	motifnoCLIP
ENSMUSG00000058297.435|Spock2	767.19816696948	0.0466323505932917	0.0881135880043458	0.529229959299713	0.596645936208946	0.998540876473706	motif	no	motifnoCLIP
ENSMUSG00000058297.579|Spock2	449.528275810973	-0.0512534410564885	0.0921514944500947	-0.556186759230966	0.578083189858003	0.998540876473706	motif	yes	motifyesCLIP
ENSMUSG00000061578.1503|Ksr2	3414.72918849626	0.0426555419407704	0.190376682853114	0.224058646791747	0.822711669512405	0.998540876473706	nomotif	yes	nomotif
ENSMUSG00000058297.184|Spock2	986.082743762507	0.133872843436966	0.0859659195569931	1.55727809493402	0.119404473831586	0.844663008672549	nomotif	no	nomotif
ENSMUSG00000058297.325|Spock2	429.36752962688	-0.162978067293715	0.110371016940525	-1.47663826801142	0.139772627953199	0.897877995639339	nomotif	yes	nomotif
ENSMUSG00000058297.243|Spock2	1015.19978591674	0.116263215427097	0.0700662326532981	1.65933304852269	0.0970486992787571	0.785005288087973	motif	yes	motifyesCLIP
ENSMUSG00000061578.114|Ksr2	374.473180263497	-0.0579699000901506	0.104935120865284	-0.552435634629637	0.580649921816901	0.998540876473706	motif	yes	motifyesCLIP
ENSMUSG00000035279.34|Ssc5d	2174.51303836495	0.0731307568637837	0.0819805643670747	0.89204993193673	0.372366169532585	0.998540876473706	motif	no	motifnoCLIP
ENSMUSG00000061578.1329|Ksr2	577.380898242021	-0.0330888124263578	0.0893034060350957	-0.370521281275141	0.710994122944784	0.998540876473706	nomotif	no	nomotif
ENSMUSG00000034801.97|Sos2	604.996075806963	-0.0299906418839358	0.083565892232174	-0.358886156574644	0.719680256153796	0.998540876473706	nomotif	no	nomotif
ENSMUSG00000032194.272|Kank2	1966.52104646803	1.85535594608126	0.100154619340225	18.5249163573637	1.30005032898529e-76	7.69410974406887e-75	motif	yes	motifyesCLIP
ENSMUSG00000028439.80|Fam219a	792.211469538458	-0.0737579258843433	0.0805424798914442	-0.915764277233018	0.359790543670038	0.998540876473706	motif	no	motifnoCLIP
ENSMUSG00000031028.63|Tub	780.26724426009	0.120112479702489	0.121166220169313	0.991303347869136	0.321537478737171	0.998540876473706	motif	no	motifnoCLIP
ENSMUSG00000029028.8|Lrrc47	2031.97731097528	1.11906153670154	0.0964697363720952	11.6001305568535	4.1145007581195e-31	1.28430434891171e-29	motif	yes	motifyesCLIP
ENSMUSG00000031028.450|Tub	910.157698754369	0.174545484672199	0.0969504317890804	1.80035799172024	0.0718041294297607	0.686303377200899	motif	yes	motifyesCLIP
ENSMUSG00000090935.138|Synj2bp	274.811389259029	-0.0999167979401228	0.126154682473789	-0.792018147728145	0.428350094652133	0.998540876473706	motif	yes	motifyesCLIP
ENSMUSG00000058297.301|Spock2	442.801143438453	-0.0439354716290557	0.113111784375945	-0.388425236781954	0.6977013712182	0.998540876473706	motif	yes	motifyesCLIP
ENSMUSG00000061578.1488|Ksr2	2868.9916949819	1.80202237465236	0.13862521155162	12.9992398531441	1.2356537294895e-38	4.25712977984063e-37	nomotif	yes	nomotif
ENSMUSG00000058297.120|Spock2	1496.93780363587	-0.0505600126925605	0.068850594225093	-0.734343882745076	0.462739179116033	0.998540876473706	nomotif	no	nomotif
ENSMUSG00000061578.641|Ksr2	1392.36155627695	0.00204212866579423	0.0772769965221164	0.026426087421886	0.978917486659244	0.999525940224632	motif	no	motifnoCLIP
ENSMUSG00000061578.488|Ksr2	746.251072077986	-0.113122555676527	0.0868521713113408	-1.30247239612483	0.192754948280559	0.951793094096876	motif	no	motifnoCLIP
ENSMUSG00000028439.62|Fam219a	595.78506169859	-0.0483662897972452	0.104395280466505	-0.463299581945789	0.643149645404222	0.998540876473706	motif	no	motifnoCLIP
ENSMUSG00000043670.3|Diras1	459.045966712269	0.0705260894777687	0.0980188942395688	0.719515252900072	0.47182350764826	0.998540876473706	nomotif	no	nomotif
ENSMUSG00000058297.296|Spock2	582.737582409944	0.039605773287831	0.0955753689138884	0.41439309874404	0.678586242273985	0.998540876473706	motif	yes	motifyesCLIP
ENSMUSG00000028439.106|Fam219a	1015.13837663354	0.0477058952923356	0.0793426202261559	0.601264429588488	0.54766387720086	0.998540876473706	motif	no	motifnoCLIP
ENSMUSG00000032194.205|Kank2	780.476983985037	0.0850769131959423	0.0770719594186579	1.10386337440574	0.269652408702205	0.998540876473706	motif	no	motifnoCLIP
ENSMUSG00000028439.228|Fam219a	1366.08349827422	0.0535160881701734	0.078675471905424	0.68021311946505	0.496369526463572	0.998540876473706	motif	yes	motifyesCLIP
ENSMUSG00000043670.198|Diras1	2201.49701354542	0.18939547230006	0.061537184340522	3.07774030173402	0.00208576596909742	0.0360858641976261	motif	yes	motifyesCLIP
ENSMUSG00000042529.195|Kcnj12	198.215006122193	-0.0272180719514915	0.163806884291821	-0.166159511971442	0.868031421226012	0.998540876473706	nomotif	no	nomotif
ENSMUSG00000042529.156|Kcnj12	340.574243776348	0.0724096561036368	0.107107684929531	0.676045385083963	0.499011830266671	0.998540876473706	motif	no	motifnoCLIP
ENSMUSG00000004113.118|Cacna1b	1480.21069855007	-0.00618225061357239	0.085441671565008	-0.0723563865305309	0.942318292281705	0.998790475058442	motif	no	motifnoCLIP
ENSMUSG00000090935.172|Synj2bp	710.166111349238	-0.0446591007202683	0.105100032788064	-0.424919950408809	0.670895030583255	0.998540876473706	nomotif	no	nomotif
ENSMUSG00000029028.94|Lrrc47	837.744934076473	0.0688318981478323	0.102578660057652	0.671015765941441	0.502210485933587	0.998540876473706	motif	yes	motifyesCLIP
ENSMUSG00000032194.101|Kank2	2004.97219880334	0.00859581336399179	0.0755959892096348	0.113707267460378	0.909469851290612	0.998540876473706	nomotif	no	nomotif
ENSMUSG00000031028.159|Tub	1093.57093687002	-0.003363069099788	0.0678436493376551	-0.0495708755737791	0.960464356013448	0.998790475058442	motif	no	motifnoCLIP
ENSMUSG00000061578.1468|Ksr2	4642.61209314027	3.88652262482922	0.149079086293502	26.0702069046597	7.93965200416003e-150	1.69497392338809e-147	motif	yes	motifyesCLIP
ENSMUSG00000061578.467|Ksr2	1552.65731371109	-0.0634332844723813	0.0823425323340743	-0.770358679461354	0.441087157174275	0.998540876473706	motif	no	motifnoCLIP
ENSMUSG00000043670.1|Diras1	699.465080621045	0.0179489973845743	0.0926234033475666	0.193784688705739	0.846344476396874	0.998540876473706	nomotif	no	nomotif
ENSMUSG00000028439.236|Fam219a	725.757965174613	0.0917814926699908	0.108971984214236	0.84224852223991	0.3996488588421	0.998540876473706	motif	yes	motifyesCLIP
ENSMUSG00000038916.65|Soga3	886.738748476916	-0.0971680697958237	0.100543187649381	-0.966431163239752	0.333828476595377	0.998540876473706	nomotif	yes	nomotif
ENSMUSG00000022095.260|Fam160b2	3691.72165205258	3.31261053756795	0.134883269579851	24.5590913379134	3.45841049840613e-133	5.30067916774939e-131	motif	yes	motifyesCLIP
ENSMUSG00000004113.115|Cacna1b	1046.27124938428	0.0132522342613819	0.0934679583322123	0.141783713882779	0.887250848539112	0.998540876473706	motif	no	motifnoCLIP
ENSMUSG00000058297.26|Spock2	2162.0181153309	0.536371207335266	0.0722671634774334	7.42205977826647	1.15312742527088e-13	2.75712767382266e-12	motif	yes	motifyesCLIP
ENSMUSG00000032194.78|Kank2	1864.5656890583	-0.0300957227946411	0.0618259321637401	-0.486781545241169	0.626413149882414	0.998540876473706	motif	no	motifnoCLIP
ENSMUSG00000058297.161|Spock2	691.331662344975	0.0556072809003246	0.0992013939821285	0.560549390166255	0.575104760951068	0.998540876473706	nomotif	no	nomotif
ENSMUSG00000029636.415|Wasf3	492.307513923698	3.57463371372185	0.298267562879484	11.9846545806464	4.2762306664256e-33	1.36326233645648e-31	nomotif	yes	nomotif
ENSMUSG00000022095.31|Fam160b2	486.702594667908	-0.0836743868199412	0.109769451387914	-0.762273890977596	0.445896553296084	0.998540876473706	motif	no	motifnoCLIP
ENSMUSG00000032194.258|Kank2	1074.35285881597	3.12711982545194	0.23741215152563	13.1716923727653	1.27702629117596e-39	4.49024979735549e-38	motif	yes	motifyesCLIP
ENSMUSG00000043670.253|Diras1	889.870174984447	3.07668072818571	0.125536962828286	24.5081660322952	1.20885717581465e-132	1.82935285276761e-130	motif	yes	motifyesCLIP
ENSMUSG00000058297.359|Spock2	1196.17499156619	-0.0721075000736248	0.0825245724849965	-0.873770052995239	0.382243492238118	0.998540876473706	nomotif	yes	nomotif
ENSMUSG00000090935.554|Synj2bp	281.89729691949	0.072832963554496	0.120025952512467	0.60681012755913	0.543976926296593	0.998540876473706	nomotif	no	nomotif
ENSMUSG00000031028.575|Tub	595.878737218997	-0.0300760552642525	0.0863122282559511	-0.348456480292279	0.727497391883544	0.998540876473706	nomotif	no	nomotif
ENSMUSG00000029636.50|Wasf3	693.632606597621	-0.0248494734129699	0.0802870445637937	-0.309507885711563	0.756935214531715	0.998540876473706	motif	no	motifnoCLIP
ENSMUSG00000029636.134|Wasf3	1832.68854903435	0.0870825102465487	0.0585972470884387	1.48611947785052	0.137247521132583	0.890284381519278	nomotif	no	nomotif
ENSMUSG00000061578.1310|Ksr2	1135.49071836892	-0.0118578274463304	0.0733671278617124	-0.16162316546834	0.871602613750834	0.998540876473706	nomotif	no	nomotif
ENSMUSG00000031028.162|Tub	2371.10874238236	0.0451471617950637	0.0549471690330286	0.821646730660971	0.411277984898503	0.998540876473706	motif	no	motifnoCLIP
ENSMUSG00000061578.1348|Ksr2	852.441390001039	-0.119230486313082	0.0849855148387718	-1.40295068564657	0.160631544920425	0.928153755207191	nomotif	no	nomotif
ENSMUSG00000031028.416|Tub	1224.88841728042	0.063596236336244	0.0805788625502222	0.789242170012099	0.42997047923544	0.998540876473706	motif	yes	motifyesCLIP
ENSMUSG00000090935.433|Synj2bp	161.266970128925	0.059498443636563	0.162883977415986	0.365281131885741	0.714901561336586	0.998540876473706	nomotif	no	nomotif
ENSMUSG00000032194.243|Kank2	895.441747573631	0.909786962693058	0.210738446433452	4.31713803575162	1.58065316720567e-05	0.000304785622805546	nomotif	yes	nomotif
ENSMUSG00000061578.214|Ksr2	281.931363235611	0.0247569841251372	0.133415846249063	0.185562546138038	0.852787827222994	0.998540876473706	nomotif	no	nomotif
ENSMUSG00000032194.115|Kank2	709.988907231617	-0.0762136426701794	0.108966717994881	-0.699421291864179	0.484288785421584	0.998540876473706	nomotif	no	nomotif
ENSMUSG00000004113.382|Cacna1b	401.156868263795	-0.0156044413364501	0.100163781991592	-0.155789258614057	0.876199137630107	0.998540876473706	motif	no	motifnoCLIP
ENSMUSG00000043670.180|Diras1	1709.29647061514	-0.0138620898166868	0.0807208302519672	-0.171728781448565	0.863650757617337	0.998540876473706	motif	yes	motifyesCLIP
ENSMUSG00000035279.55|Ssc5d	1062.13904436016	-0.0351032921139033	0.067984702013799	-0.51634104547194	0.605616233561794	0.998540876473706	motif	no	motifnoCLIP
ENSMUSG00000004113.203|Cacna1b	1103.05351127813	0.0969012352466784	0.0660812626372046	1.46639503210887	0.142540698965527	0.901287280010154	motif	no	motifnoCLIP
ENSMUSG00000058297.489|Spock2	1026.29988315941	-0.0686384386961865	0.0902943423670053	-0.760163227250746	0.447157022684947	0.998540876473706	motif	yes	motifyesCLIP
ENSMUSG00000022095.205|Fam160b2	6290.75231690534	0.513790174264973	0.11536216650366	4.45371467818848	8.43972395117075e-06	0.000164864215418703	motif	yes	motifyesCLIP
ENSMUSG00000028439.135|Fam219a	1347.31464126847	-0.0336008892467571	0.0727434439027027	-0.46190951986958	0.644146206833794	0.998540876473706	motif	yes	motifyesCLIP
ENSMUSG00000022095.265|Fam160b2	1799.38231474937	1.66737328025302	0.111464956680584	14.9587218252915	1.36624937158527e-50	5.59366823195269e-49	motif	yes	motifyesCLIP
ENSMUSG00000032194.29|Kank2	435.335981380983	0.0627862111573232	0.142858545874406	0.439499161726885	0.66029988929576	0.998540876473706	motif	no	motifnoCLIP
ENSMUSG00000004113.450|Cacna1b	742.095357676441	-0.0108202879702708	0.108515456352243	-0.0997119519559307	0.920573011546171	0.998540876473706	motif	no	motifnoCLIP
ENSMUSG00000022095.193|Fam160b2	3285.98876385694	0.19223940769358	0.0700181848487593	2.74556400039248	0.00604069838549976	0.097195893941655	motif	no	motifnoCLIP
ENSMUSG00000035202.80|Lars2	1002.21161535656	0.0431896911944072	0.068453185685199	0.630937636606528	0.528081301766526	0.998540876473706	motif	yes	motifyesCLIP
ENSMUSG00000031028.602|Tub	1453.988936927	-0.031534308908528	0.0695593681229559	-0.453343809173003	0.650301191409009	0.998540876473706	motif	no	motifnoCLIP
ENSMUSG00000061578.461|Ksr2	1853.92481033253	0.0128158787087851	0.0677607632703118	0.189134214112375	0.849987626411246	0.998540876473706	nomotif	no	nomotif
ENSMUSG00000029636.260|Wasf3	976.751996294743	-0.0470580296350498	0.106029867937162	-0.443818619701934	0.657173725403518	0.998540876473706	motif	no	motifnoCLIP
ENSMUSG00000090935.685|Synj2bp	673.745484481839	0.0147473292057437	0.0919017527447216	0.16046842160571	0.872512095157093	0.998540876473706	motif	no	motifnoCLIP
ENSMUSG00000061578.1284|Ksr2	729.500234865038	-0.066726451430234	0.0912562237668231	-0.731198910889987	0.464657665316002	0.998540876473706	nomotif	no	nomotif
ENSMUSG00000031028.435|Tub	588.415483111707	0.172744876360032	0.112567080341789	1.53459497959372	0.124883346626267	0.855086144855109	motif	yes	motifyesCLIP
ENSMUSG00000004113.174|Cacna1b	786.460572599517	-0.0331584805782373	0.0823246761719332	-0.402776932993779	0.68711233192391	0.998540876473706	motif	no	motifnoCLIP
ENSMUSG00000042529.338|Kcnj12	2640.36006869332	-0.027554109454506	0.0762300695184769	-0.361459849486657	0.717755714361632	0.998540876473706	motif	no	motifnoCLIP
ENSMUSG00000031028.74|Tub	710.669701322263	0.0584954673248515	0.13552130954657	0.431632984661725	0.666008181213556	0.998540876473706	motif	no	motifnoCLIP
ENSMUSG00000029636.461|Wasf3	3860.83129485393	-0.069197382070838	0.0486562620756047	-1.42216806468436	0.154977467250119	0.91727311149972	nomotif	yes	nomotif
ENSMUSG00000028439.232|Fam219a	905.432963318676	0.07800699432494	0.0823287751118357	0.94750582914631	0.343381087324088	0.998540876473706	motif	yes	motifyesCLIP
ENSMUSG00000061578.346|Ksr2	458.225926584821	-0.158526472560372	0.109129270614708	-1.4526485118742	0.146321369419933	0.905832105441022	motif	no	motifnoCLIP
ENSMUSG00000031028.117|Tub	841.777280741712	0.0337657174659051	0.0782344167910175	0.431596717287498	0.666034544740849	0.998540876473706	motif	no	motifnoCLIP
ENSMUSG00000043670.260|Diras1	2921.33488669848	3.91742927494049	0.144020884213782	27.2004251072749	6.42011564371652e-163	1.74437460274161e-160	motif	yes	motifyesCLIP
ENSMUSG00000061578.830|Ksr2	854.92052255585	0.0315689884483093	0.079783724026289	0.395682062144745	0.692339590123274	0.998540876473706	motif	no	motifnoCLIP
ENSMUSG00000029636.504|Wasf3	775.413172713458	0.0679608423533475	0.081512201130563	0.833750547902523	0.404421567339268	0.998540876473706	motif	yes	motifyesCLIP
ENSMUSG00000029636.128|Wasf3	1435.64621059968	0.0519758743883088	0.0692205109978974	0.750873890397712	0.45272855504279	0.998540876473706	nomotif	no	nomotif
ENSMUSG00000058297.351|Spock2	496.448703829438	-0.151692829428836	0.159762282149373	-0.94949087724603	0.342371009669818	0.998540876473706	nomotif	yes	nomotif
ENSMUSG00000090935.30|Synj2bp	1260.46168833825	0.0938138380631715	0.0745726866653719	1.25801875000347	0.208384975355463	0.970302975596306	motif	no	motifnoCLIP
ENSMUSG00000034801.192|Sos2	1653.49911680757	-0.0496632387097474	0.084527220448833	-0.587541367692437	0.556840175956595	0.998540876473706	motif	no	motifnoCLIP
ENSMUSG00000032194.48|Kank2	3207.4191702589	-0.00642700397128016	0.0653400934487675	-0.0983623321004201	0.921644584220776	0.998540876473706	motif	no	motifnoCLIP
ENSMUSG00000061578.364|Ksr2	516.683844827214	-0.0585625838717994	0.108267278226937	-0.54090750992232	0.588571334327766	0.998540876473706	nomotif	no	nomotif
ENSMUSG00000061578.1154|Ksr2	630.481822957625	-0.098116491212047	0.103465723751392	-0.948299472082196	0.342977019565022	0.998540876473706	nomotif	no	nomotif
ENSMUSG00000004113.215|Cacna1b	2002.95568317241	0.0392579557631431	0.0686537826720966	0.571825094483817	0.567440474608732	0.998540876473706	motif	no	motifnoCLIP
ENSMUSG00000029636.323|Wasf3	480.384527199537	-0.108346337731707	0.0909797578745835	-1.190883997307	0.233699127593555	0.995533074499944	nomotif	no	nomotif
ENSMUSG00000035202.85|Lars2	3190.18811575384	0.0714714894578494	0.0542337537224511	1.31784146499641	0.187556724000921	0.946294097298341	motif	yes	motifyesCLIP
ENSMUSG00000061578.1169|Ksr2	861.24579674694	0.0597371840608711	0.0842883886287441	0.708723764123538	0.478495914755809	0.998540876473706	nomotif	no	nomotif
ENSMUSG00000035202.73|Lars2	1206.88545286636	-0.0534712250277489	0.0958829002083597	-0.557672170027737	0.577068264841426	0.998540876473706	motif	yes	motifyesCLIP
ENSMUSG00000061578.1405|Ksr2	1037.34670557691	0.083142686243801	0.0925046958966736	0.898794222691896	0.368762277951532	0.998540876473706	motif	yes	motifyesCLIP
ENSMUSG00000061578.1548|Ksr2	333.027163902834	0.0565897919451972	0.110211489941979	0.513465446978251	0.607625774972122	0.998540876473706	motif	no	motifnoCLIP
ENSMUSG00000035202.78|Lars2	2180.60847424995	0.0889429213404611	0.072654249138917	1.22419435056578	0.220878919859038	0.982783118192674	motif	yes	motifyesCLIP
ENSMUSG00000031028.172|Tub	595.055022954023	-0.00994590824956113	0.0827098253599942	-0.120250625681672	0.904284615200215	0.998540876473706	motif	no	motifnoCLIP
ENSMUSG00000058297.257|Spock2	1118.95277882515	1.6661407120162	0.117600155993708	14.1678444040954	1.44879777026596e-45	5.48113207073719e-44	motif	yes	motifyesCLIP
ENSMUSG00000061578.5|Ksr2	461.773237017207	0.085153421624001	0.103598229954318	0.821958267641732	0.411100648759543	0.998540876473706	motif	no	motifnoCLIP
ENSMUSG00000061578.1043|Ksr2	417.66685218407	-0.129564881319625	0.0969374215858227	-1.33658270665798	0.181358886985047	0.942908651999128	nomotif	no	nomotif
ENSMUSG00000061578.1345|Ksr2	2211.38101602564	-0.0179059369777241	0.0624508108028604	-0.286720648579698	0.774326225830875	0.998540876473706	nomotif	no	nomotif
ENSMUSG00000090935.363|Synj2bp	1559.92855185067	0.0534524245240873	0.084416271220235	0.633200492647139	0.52660272405759	0.998540876473706	nomotif	no	nomotif
ENSMUSG00000029636.411|Wasf3	1476.87027545028	3.4010196412638	0.203097211760778	16.7457721934152	6.07964123898214e-63	3.015855228715e-61	nomotif	yes	nomotif
ENSMUSG00000061578.1430|Ksr2	1974.17943613521	3.26813147285403	0.146287734606361	22.3404339512679	1.4958317472232e-110	1.52843320838063e-108	motif	yes	motifyesCLIP
ENSMUSG00000035202.23|Lars2	852.236871698821	-0.0439482217718978	0.0848210450326615	-0.518128746880859	0.604368444485275	0.998540876473706	motif	yes	motifyesCLIP
ENSMUSG00000061578.766|Ksr2	1221.64118850517	-0.0196513345106437	0.0671624608770673	-0.292594021333034	0.769832484163302	0.998540876473706	motif	no	motifnoCLIP
ENSMUSG00000004113.416|Cacna1b	585.395268133313	-0.0461767225989578	0.10254196561382	-0.450320240328358	0.652479546671352	0.998540876473706	motif	no	motifnoCLIP
ENSMUSG00000043670.286|Diras1	812.504647464024	0.705540813550415	0.144554741031032	4.88078639633793	1.0566364161143e-06	2.17419765140214e-05	motif	yes	motifyesCLIP
ENSMUSG00000022095.207|Fam160b2	3240.25687788362	0.446678789676791	0.111808255506285	3.99504301050188	6.46825093372978e-05	0.00121968359483816	motif	yes	motifyesCLIP
ENSMUSG00000043670.92|Diras1	419.770670350046	-0.21992167007597	0.101153583034565	-2.17413623401577	0.0296949054863029	0.380495814671759	nomotif	no	nomotif
ENSMUSG00000043670.279|Diras1	628.813657151985	2.11680032439101	0.17050249941199	12.4150691731276	2.16499655775858e-35	7.18959273555664e-34	motif	yes	motifyesCLIP
ENSMUSG00000058297.313|Spock2	622.221225454839	-0.0246896916460097	0.0897238009884882	-0.275174383764432	0.783182266340032	0.998540876473706	nomotif	yes	nomotif
ENSMUSG00000028439.102|Fam219a	1272.9734320987	-0.0409074210538696	0.0733474377037202	-0.557721201101954	0.577034778082138	0.998540876473706	motif	no	motifnoCLIP
ENSMUSG00000004113.99|Cacna1b	612.884045143623	-0.0632120672551442	0.0852123900628287	-0.741817794437367	0.458197737758371	0.998540876473706	motif	no	motifnoCLIP
ENSMUSG00000090935.476|Synj2bp	266.27337044759	0.0783150445037109	0.112201481524917	0.697985832623067	0.485186054125031	0.998540876473706	nomotif	no	nomotif
ENSMUSG00000090935.357|Synj2bp	998.718706308604	-0.13098840465303	0.082452938910267	-1.58864446051564	0.112140684463191	0.829025860483232	nomotif	no	nomotif
ENSMUSG00000031028.554|Tub	1716.68902776696	0.000487637222151282	0.0637668100477488	0.00764719486181193	0.993898480755424	0.999525940224632	nomotif	no	nomotif
ENSMUSG00000022095.72|Fam160b2	797.514675204118	-0.111076346607932	0.0780212776540521	-1.42366736290127	0.15454278567343	0.916353580093718	motif	no	motifnoCLIP
ENSMUSG00000032194.95|Kank2	3043.76490246495	-0.0098578676955318	0.0620993975486664	-0.15874337086453	0.873871066394875	0.998540876473706	motif	no	motifnoCLIP
ENSMUSG00000043670.299|Diras1	839.884808359051	0.101625094006108	0.0734765947243128	1.38309477170805	0.166635808598464	0.932867260801275	motif	yes	motifyesCLIP
ENSMUSG00000031028.282|Tub	2714.60594084574	-0.0393704849686888	0.0583002145758293	-0.675306004534183	0.499481369825964	0.998540876473706	nomotif	no	nomotif
ENSMUSG00000029636.268|Wasf3	583.156555493537	0.102037863324797	0.0875137095746253	1.16596432514138	0.243628869536764	0.998540876473706	motif	no	motifnoCLIP
ENSMUSG00000029636.25|Wasf3	788.551022707582	-0.0212991551592461	0.0947327154840707	-0.224834209073501	0.822108252322226	0.998540876473706	motif	no	motifnoCLIP
ENSMUSG00000031028.448|Tub	1727.43953874508	0.156238392249646	0.0705070497074475	2.21592582440934	0.026696582583878	0.351882739570299	motif	yes	motifyesCLIP
ENSMUSG00000029636.145|Wasf3	1360.46981253704	-0.0540887726700529	0.0709231203347392	-0.762639494917421	0.445678423745162	0.998540876473706	nomotif	no	nomotif
ENSMUSG00000029028.7|Lrrc47	1872.09507199224	1.02236557928784	0.117959516322216	8.6670886009329	4.43309988929255e-18	1.15715522219416e-16	motif	yes	motifyesCLIP
ENSMUSG00000004113.232|Cacna1b	186.194085754948	0.116076388875346	0.144774759254647	0.801772280423392	0.422684695956108	0.998540876473706	motif	no	motifnoCLIP
ENSMUSG00000061578.163|Ksr2	404.852044774604	0.000883308047611069	0.119306138215972	0.00740370999195426	0.994092748072399	0.999525940224632	motif	no	motifnoCLIP
ENSMUSG00000058297.113|Spock2	552.753244247507	0.164554328751488	0.0910184667289607	1.80792244327193	0.070618572190899	0.678119734175298	motif	no	motifnoCLIP
ENSMUSG00000061578.850|Ksr2	657.379959416267	-0.0783514684356831	0.0855862562182904	-0.915467878812754	0.359946057833256	0.998540876473706	motif	no	motifnoCLIP
ENSMUSG00000031028.614|Tub	1089.2461244605	-0.0145302643273816	0.0815945571578188	-0.178078842921807	0.85866105735375	0.998540876473706	motif	no	motifnoCLIP
ENSMUSG00000042529.245|Kcnj12	300.119932680804	0.228664594556851	0.116097987089091	1.96958276616268	0.0488862083760135	0.541143167717816	motif	no	motifnoCLIP
ENSMUSG00000022095.104|Fam160b2	306.526502961483	0.209498743256871	0.11042028499569	1.89728493514619	0.0577903421748559	0.607121151624271	motif	no	motifnoCLIP
ENSMUSG00000004113.125|Cacna1b	3864.81663230184	0.0330132059695482	0.0581401098526061	0.567821527225209	0.570156160826193	0.998540876473706	motif	no	motifnoCLIP
ENSMUSG00000061578.301|Ksr2	531.213051026972	0.0155954245353719	0.0921593034090575	0.169222465431951	0.865621659756627	0.998540876473706	nomotif	no	nomotif
ENSMUSG00000061578.791|Ksr2	1762.65793135223	-0.0573250757731975	0.0792584903248379	-0.72326731859581	0.469515667207878	0.998540876473706	nomotif	no	nomotif
ENSMUSG00000004113.379|Cacna1b	334.312615144224	-0.0567892525984319	0.104168311398902	-0.545168217049839	0.585637828628212	0.998540876473706	motif	no	motifnoCLIP
ENSMUSG00000029636.150|Wasf3	861.945795888996	-0.0266691336669706	0.0709070945665867	-0.376113756035039	0.70683232806747	0.998540876473706	nomotif	no	nomotif
ENSMUSG00000042529.313|Kcnj12	854.357396810399	0.0131719209570125	0.0700184787310897	0.188120638947328	0.850782082392441	0.998540876473706	motif	no	motifnoCLIP
ENSMUSG00000004113.146|Cacna1b	781.594469939206	-0.0472253935263923	0.0807865460185449	-0.584570028721756	0.55883686523519	0.998540876473706	motif	no	motifnoCLIP
ENSMUSG00000058297.65|Spock2	948.791198506291	0.0187526674498355	0.0827110773761142	0.226724981039251	0.820637600842083	0.998540876473706	nomotif	no	nomotif
ENSMUSG00000061578.313|Ksr2	1135.50622884394	0.0151265902209823	0.0707959781307535	0.213664541692536	0.830808664395676	0.998540876473706	motif	no	motifnoCLIP
ENSMUSG00000061578.1128|Ksr2	418.27541975882	-0.00531806837894042	0.113425296704309	-0.0468860874378335	0.962604016516067	0.998790475058442	nomotif	no	nomotif
ENSMUSG00000061578.1137|Ksr2	1114.67467292838	0.0332489588707867	0.0792316898481055	0.419642177700968	0.674746871592607	0.998540876473706	nomotif	no	nomotif
ENSMUSG00000004113.32|Cacna1b	329.288266321519	-0.108863967424753	0.115258763106455	-0.944517922027371	0.344905047851062	0.998540876473706	motif	no	motifnoCLIP
ENSMUSG00000061578.1487|Ksr2	3988.46408527888	2.0866622693194	0.124497745719568	16.7606429920395	4.7347583356525e-63	2.37832083624898e-61	nomotif	yes	nomotif
ENSMUSG00000061578.1416|Ksr2	704.204249252044	0.360826030988521	0.0917171716976565	3.93411641800267	8.35033054547315e-05	0.00156716172168181	motif	yes	motifyesCLIP
ENSMUSG00000058297.101|Spock2	3193.95792578132	-0.0287429461100934	0.0667172154854309	-0.430817531891301	0.666601050838831	0.998540876473706	motif	no	motifnoCLIP
ENSMUSG00000061578.1269|Ksr2	384.832870653135	-0.100462313563346	0.1351107488761	-0.743555301106892	0.457145553684835	0.998540876473706	nomotif	no	nomotif
ENSMUSG00000031028.147|Tub	997.725155981	-0.0288181706108371	0.0792760523820754	-0.363516720937948	0.71621892450643	0.998540876473706	motif	no	motifnoCLIP
ENSMUSG00000029028.45|Lrrc47	2932.52553910469	1.59983676944735	0.125063798471795	12.7921651908578	1.81350009518966e-37	6.19439818228355e-36	motif	yes	motifyesCLIP
ENSMUSG00000035202.33|Lars2	303.337814391419	-0.0764490800187499	0.113303352690646	-0.674729195591239	0.499847832015577	0.998540876473706	motif	yes	motifyesCLIP
ENSMUSG00000061578.1155|Ksr2	857.709078635616	0.106103650631239	0.0733004647601446	1.44751675147537	0.147752248212848	0.907228278272918	nomotif	no	nomotif
ENSMUSG00000090935.426|Synj2bp	453.940571541305	-0.0396285780085338	0.0965097264759374	-0.41061745230844	0.681353064532413	0.998540876473706	nomotif	no	nomotif
ENSMUSG00000031028.474|Tub	972.097152936501	0.0981014699920433	0.0733591778408962	1.33727602843109	0.181132552753664	0.942908651999128	motif	no	motifnoCLIP
ENSMUSG00000004113.452|Cacna1b	973.873206066594	-0.0560400357483792	0.120076074759694	-0.466704427676629	0.640711361513355	0.998540876473706	motif	no	motifnoCLIP
ENSMUSG00000029636.495|Wasf3	2242.23109691496	0.00486761203580977	0.0576619641360971	0.0844163411485769	0.932725415302268	0.998790475058442	motif	yes	motifyesCLIP
ENSMUSG00000058297.499|Spock2	1626.42260110292	-0.0967374792753187	0.0705888131890466	-1.37043640351683	0.17055071490739	0.935425702371797	motif	yes	motifyesCLIP
ENSMUSG00000032194.263|Kank2	1588.9721452131	3.29339848996415	0.235393357186804	13.9910426076746	1.76800869871463e-44	6.58459314427832e-43	motif	yes	motifyesCLIP
ENSMUSG00000031028.210|Tub	622.79006185813	0.0951818523373595	0.0963032625567254	0.98835542857434	0.322978608161803	0.998540876473706	motif	no	motifnoCLIP
ENSMUSG00000061578.614|Ksr2	810.431629333151	-0.084825321640714	0.103074597925227	-0.82295078853714	0.410535979050562	0.998540876473706	motif	no	motifnoCLIP
ENSMUSG00000043670.36|Diras1	576.993685914572	-0.154653010023778	0.122410495205222	-1.26339665373056	0.20644666613103	0.967063210265894	nomotif	no	nomotif
ENSMUSG00000031028.383|Tub	840.745039354331	0.0849989380558209	0.0791409331549278	1.07401991191367	0.282813757247869	0.998540876473706	nomotif	no	nomotif
ENSMUSG00000061578.500|Ksr2	1434.99501598385	0.0651634063598061	0.0715128822037279	0.911212139012475	0.362183609247433	0.998540876473706	motif	no	motifnoCLIP
ENSMUSG00000061578.1291|Ksr2	562.76953174306	-0.0672416514724064	0.0874046906483316	-0.76931399188803	0.441706932964379	0.998540876473706	nomotif	no	nomotif
ENSMUSG00000042529.206|Kcnj12	153.955443003396	-0.0473790607297562	0.160488792345192	-0.295217254970986	0.76782792154185	0.998540876473706	nomotif	no	nomotif
ENSMUSG00000061578.1097|Ksr2	1072.28016603463	0.0909087885475482	0.0680280337395318	1.3363430272823	0.181437178892721	0.942908651999128	motif	no	motifnoCLIP
ENSMUSG00000043670.249|Diras1	1004.65379817177	2.79940559491058	0.120552964550854	23.2213749810331	2.76983444314697e-119	3.52269901785341e-117	motif	yes	motifyesCLIP
ENSMUSG00000058297.508|Spock2	2925.87090714801	-0.0062466996063771	0.0751705565439034	-0.0831003506370038	0.933771747044217	0.998790475058442	motif	yes	motifyesCLIP
ENSMUSG00000043670.314|Diras1	513.708114753428	0.196794568196802	0.0946607565893523	2.07894565063024	0.0376223461649101	0.45249008893511	motif	no	motifnoCLIP
ENSMUSG00000090935.375|Synj2bp	2044.85332124093	-0.02078691841417	0.0713234551605783	-0.291445757463238	0.77071042323026	0.998540876473706	nomotif	no	nomotif
ENSMUSG00000029028.82|Lrrc47	1546.13828525955	0.205021970584587	0.0645709872988348	3.17514071196937	0.0014976385819598	0.0262911442692062	motif	yes	motifyesCLIP
ENSMUSG00000028439.112|Fam219a	938.303873154802	-0.0942294770236604	0.0757059395064548	-1.24467746702524	0.21325033194914	0.974916909541863	motif	no	motifnoCLIP
ENSMUSG00000043670.216|Diras1	2798.86776139165	0.0670686930036207	0.0551369873972425	1.21640111601337	0.22383215904896	0.984421283114685	motif	yes	motifyesCLIP
ENSMUSG00000061578.944|Ksr2	337.101580147752	-0.0770938157544186	0.125569184059853	-0.613954899298156	0.539245130599761	0.998540876473706	nomotif	no	nomotif
ENSMUSG00000032194.262|Kank2	1469.59657342093	3.05016676732349	0.250141562043588	12.1937623736114	3.35563444376491e-34	1.09608223429534e-32	motif	yes	motifyesCLIP
ENSMUSG00000061578.418|Ksr2	377.433235325302	-0.160610501478006	0.124729817948814	-1.2876672484515	0.197861819066194	0.960119352228505	nomotif	no	nomotif
ENSMUSG00000042529.428|Kcnj12	3520.55433203102	0.0468151728926075	0.0776117396822168	0.603197056067721	0.546377605908046	0.998540876473706	motif	yes	motifyesCLIP
ENSMUSG00000061578.672|Ksr2	1200.7839828313	-0.0502637592932024	0.0872005271401819	-0.576415773409252	0.564334185349636	0.998540876473706	motif	no	motifnoCLIP
ENSMUSG00000029028.110|Lrrc47	827.225473084115	-0.0387707725466258	0.0911250936580369	-0.425467574191145	0.670495854635318	0.998540876473706	nomotif	yes	nomotif
ENSMUSG00000029636.10|Wasf3	2445.82177501391	0.0504004973498341	0.0726491383467317	0.693752169630537	0.487837642912584	0.998540876473706	motif	no	motifnoCLIP
ENSMUSG00000058297.377|Spock2	926.871385369028	0.0628253287243472	0.0822258450747738	0.764058170119331	0.444832578302501	0.998540876473706	motif	yes	motifyesCLIP
ENSMUSG00000031028.35|Tub	567.847611103342	0.087272743583235	0.108753084379823	0.802485226795336	0.422272330669696	0.998540876473706	motif	no	motifnoCLIP
ENSMUSG00000042529.331|Kcnj12	1638.61131027645	0.0180757436714128	0.0642841122482565	0.281185242188719	0.778568323251062	0.998540876473706	motif	no	motifnoCLIP
ENSMUSG00000090935.174|Synj2bp	1982.55732760266	-0.0369922846095331	0.063797097050335	-0.579842756486972	0.562020661350048	0.998540876473706	nomotif	no	nomotif
ENSMUSG00000004113.71|Cacna1b	350.197486518814	0.00967423155858945	0.110361464311689	0.0876595070473778	0.930147304374678	0.998540876473706	motif	no	motifnoCLIP
ENSMUSG00000061578.1245|Ksr2	862.136349565226	-0.151823760023064	0.0805446690297006	-1.88496348488414	0.0594347679047838	0.615900007131177	motif	no	motifnoCLIP
ENSMUSG00000032194.314|Kank2	938.709021438481	-0.0370449410653276	0.0789354512670098	-0.46930676230656	0.638850382342352	0.998540876473706	nomotif	no	nomotif
ENSMUSG00000043670.242|Diras1	672.081295620671	0.294709017534492	0.135091333811663	2.18155383635015	0.0291424770609825	0.37542921687936	motif	yes	motifyesCLIP
ENSMUSG00000035202.64|Lars2	642.960830368159	0.0854478653311582	0.0964847700220199	0.885609877202974	0.375827787235389	0.998540876473706	motif	yes	motifyesCLIP
ENSMUSG00000058297.163|Spock2	1050.65466895843	-0.0294731219395285	0.0852619190984808	-0.345677440188579	0.729585140375072	0.998540876473706	nomotif	no	nomotif
ENSMUSG00000034801.134|Sos2	778.357383616601	-0.0181833826733497	0.0811495719653293	-0.224072440962701	0.822700936201529	0.998540876473706	motif	no	motifnoCLIP
ENSMUSG00000004113.490|Cacna1b	311.119704554667	0.04030457276275	0.123172436646932	0.327220714795804	0.743500954405412	0.998540876473706	motif	no	motifnoCLIP
ENSMUSG00000029028.44|Lrrc47	1817.34889054804	1.16837336021837	0.139114088904061	8.39867025276015	4.51562896218016e-17	1.15598167543606e-15	motif	yes	motifyesCLIP
ENSMUSG00000090935.136|Synj2bp	261.717072875635	-0.194930559938902	0.121988383727667	-1.59794362366564	0.110055524337994	0.824723638691772	motif	yes	motifyesCLIP
ENSMUSG00000058297.90|Spock2	945.449229392595	0.0914597574354128	0.0817964015320708	1.11813913231321	0.263507575542602	0.998540876473706	motif	no	motifnoCLIP
ENSMUSG00000061578.668|Ksr2	1159.62711790652	-0.0753684541964841	0.0715434156275216	-1.05346457861164	0.292128120236753	0.998540876473706	motif	no	motifnoCLIP
ENSMUSG00000090935.587|Synj2bp	1222.59269933986	-0.127334892352348	0.0865661081122262	-1.47095549435199	0.141303153291519	0.899798950440117	motif	no	motifnoCLIP
ENSMUSG00000022095.217|Fam160b2	4063.06864344982	1.38127069264583	0.198063586433252	6.97387499398494	3.08328074728543e-12	7.2275728105485e-11	motif	yes	motifyesCLIP
ENSMUSG00000029636.405|Wasf3	2410.3167544094	2.37501526246784	0.112896472454857	21.0371078105874	3.0013445446457e-98	2.45760781035886e-96	nomotif	yes	nomotif
ENSMUSG00000061578.1278|Ksr2	449.935638504053	0.0218765300338108	0.0912401742022788	0.239768613169356	0.810509640343764	0.998540876473706	nomotif	no	nomotif
ENSMUSG00000042529.150|Kcnj12	494.535270835179	-0.132585344438989	0.093075746269801	-1.42448865308757	0.154305067437064	0.916213315756732	motif	no	motifnoCLIP
ENSMUSG00000090935.582|Synj2bp	865.981128941123	-0.0661201072953494	0.095935863587536	-0.68921157138507	0.490690136018636	0.998540876473706	motif	no	motifnoCLIP
ENSMUSG00000004113.150|Cacna1b	173.362820059401	-0.13873308862694	0.16947852099131	-0.818588030007968	0.413021498631083	0.998540876473706	motif	no	motifnoCLIP
ENSMUSG00000031028.204|Tub	1179.3787705026	-0.029634123659999	0.0701216406508627	-0.422610243926665	0.672579651374306	0.998540876473706	motif	no	motifnoCLIP
ENSMUSG00000061578.749|Ksr2	763.573890624835	-0.0142767416714125	0.0855590058935019	-0.166864277142061	0.867476841721131	0.998540876473706	motif	no	motifnoCLIP
ENSMUSG00000061578.804|Ksr2	577.00043750528	-0.154895233107511	0.0887950325681118	-1.74441326983799	0.0810870527561038	0.726639955499227	motif	no	motifnoCLIP
ENSMUSG00000090935.155|Synj2bp	813.265020393064	0.147143228828731	0.139406725048631	1.05549591511745	0.291198576738322	0.998540876473706	motif	yes	motifyesCLIP
ENSMUSG00000061578.481|Ksr2	1398.50010912875	-0.0454040800025011	0.0861926636469688	-0.526774299358804	0.598350332355927	0.998540876473706	motif	no	motifnoCLIP
ENSMUSG00000058297.58|Spock2	772.769962954676	-0.014399522052382	0.0796979002810744	-0.180676303912632	0.856621659398609	0.998540876473706	motif	yes	motifyesCLIP
ENSMUSG00000032194.122|Kank2	246.28360479979	-0.0906189587786492	0.123143529845142	-0.735880796113334	0.461803245169446	0.998540876473706	nomotif	no	nomotif
ENSMUSG00000061578.630|Ksr2	676.737066026153	0.00732664645821612	0.0814296620260714	0.0899751549487008	0.928306958211824	0.998540876473706	motif	no	motifnoCLIP
ENSMUSG00000061578.720|Ksr2	653.983463858804	0.0368174653131895	0.0779407108617374	0.472377848573921	0.636657112661786	0.998540876473706	nomotif	no	nomotif
ENSMUSG00000029636.147|Wasf3	1367.20576625383	-0.0296487336761176	0.0700270208724333	-0.423389904450285	0.672010809386497	0.998540876473706	nomotif	no	nomotif
ENSMUSG00000061578.125|Ksr2	686.316206558749	-0.0802007963500972	0.0866089652226803	-0.926010328652386	0.354440612613288	0.998540876473706	motif	yes	motifyesCLIP
ENSMUSG00000031028.593|Tub	1354.52117385501	0.0158626462910668	0.0623571572838257	0.254383730465232	0.799199118856878	0.998540876473706	motif	no	motifnoCLIP
ENSMUSG00000004113.111|Cacna1b	859.160049921842	-0.0709118420739528	0.0880684668261519	-0.805189923584494	0.420710090294201	0.998540876473706	motif	no	motifnoCLIP
ENSMUSG00000031028.268|Tub	1046.46339658102	-0.650309341528201	0.0759295190175086	-8.56464455382954	1.08409749515146e-17	2.81747512055123e-16	nomotif	no	nomotif
ENSMUSG00000029636.11|Wasf3	1174.08592659232	0.110285221703513	0.0963984504839227	1.14405595888605	0.252600430650852	0.998540876473706	motif	no	motifnoCLIP
ENSMUSG00000061578.154|Ksr2	674.579292423293	-0.129478730435125	0.0866829804971651	-1.49370418151877	0.135252955128089	0.885789423164122	motif	yes	motifyesCLIP
ENSMUSG00000029636.255|Wasf3	563.559637705845	0.0468364515279046	0.0993151917248634	0.471594030223064	0.637216588623039	0.998540876473706	motif	no	motifnoCLIP
ENSMUSG00000061578.558|Ksr2	172.342464082569	0.011727583597775	0.162551556931068	0.0721468549375274	0.942485038503578	0.998790475058442	nomotif	no	nomotif
ENSMUSG00000029028.18|Lrrc47	4724.41497029743	2.47961182981852	0.112752419177188	21.9916508037124	3.46163522270648e-107	3.36454057621593e-105	motif	yes	motifyesCLIP
ENSMUSG00000029028.257|Lrrc47	426.546495265586	-0.0607301234009564	0.100905963362094	-0.601848705244811	0.54727485112591	0.998540876473706	motif	no	motifnoCLIP
ENSMUSG00000058297.29|Spock2	2285.66289865338	0.458631259846734	0.101395049794848	4.52321154508706	6.09083090547012e-06	0.000120158223555933	motif	yes	motifyesCLIP
ENSMUSG00000028439.373|Fam219a	179.203796596086	-0.190625515655379	0.322035953372085	-0.591938613248962	0.553891695822697	0.998540876473706	nomotif	no	nomotif
ENSMUSG00000061578.110|Ksr2	988.635097213164	-0.0286496305704982	0.073034835269086	-0.392273501609784	0.694856140495358	0.998540876473706	motif	yes	motifyesCLIP
ENSMUSG00000061578.1315|Ksr2	979.021536307897	0.0161502403479078	0.0704118190199381	0.229368315897855	0.818582660003698	0.998540876473706	nomotif	no	nomotif
ENSMUSG00000090935.33|Synj2bp	1637.21702933672	0.0279694549901661	0.073346712878046	0.381332085551961	0.702956848227269	0.998540876473706	motif	no	motifnoCLIP
ENSMUSG00000090935.512|Synj2bp	1550.31277953073	0.0250348051222605	0.0842631128138899	0.297102780638479	0.766388041530217	0.998540876473706	motif	no	motifnoCLIP
ENSMUSG00000042529.296|Kcnj12	1904.33117900565	-0.0264146146995145	0.0656770687156972	-0.402189306192365	0.687544711719922	0.998540876473706	nomotif	no	nomotif
ENSMUSG00000058297.421|Spock2	646.254120635218	0.010179678284835	0.100648929634059	0.101140452480185	0.919438966234572	0.998540876473706	nomotif	no	nomotif
ENSMUSG00000029028.204|Lrrc47	534.713353677236	0.0509422694185313	0.0944873525914944	0.539143790373454	0.58978764186828	0.998540876473706	nomotif	no	nomotif
ENSMUSG00000032194.82|Kank2	2905.8775225317	-0.0375811473239757	0.072702138830396	-0.516919418445822	0.605212411563354	0.998540876473706	motif	no	motifnoCLIP
ENSMUSG00000090935.501|Synj2bp	331.486889905609	-0.0621286078644477	0.107142275285901	-0.579870155815361	0.56200218280385	0.998540876473706	motif	no	motifnoCLIP
ENSMUSG00000028439.111|Fam219a	1527.85426494087	-0.131718874040328	0.0744160419143424	-1.77003332415804	0.0767215895388679	0.705661826811945	motif	no	motifnoCLIP
ENSMUSG00000028439.83|Fam219a	1010.226007671	0.0119735334751438	0.0826390225897985	0.144889582426183	0.884798051660089	0.998540876473706	motif	no	motifnoCLIP
ENSMUSG00000043670.359|Diras1	276.233785537068	0.169895613438447	0.119551501342973	1.42110815447683	0.155285319731441	0.918211386784982	motif	no	motifnoCLIP
ENSMUSG00000031028.253|Tub	891.033006758855	-0.435002651043858	0.0968225771287364	-4.49278116678793	7.02990125552346e-06	0.000138000770952025	motif	no	motifnoCLIP
ENSMUSG00000061578.318|Ksr2	1311.03270612776	0.0624846775615889	0.0641702884279752	0.973732222377679	0.330189513794988	0.998540876473706	motif	no	motifnoCLIP
ENSMUSG00000031028.505|Tub	1428.75920772576	0.0779225961067154	0.0758959680640399	1.02670271022784	0.304560472720293	0.998540876473706	motif	no	motifnoCLIP
ENSMUSG00000061578.303|Ksr2	419.857425400984	-0.0237612320700246	0.0975114036534613	-0.243676443777468	0.807481418653916	0.998540876473706	nomotif	no	nomotif
ENSMUSG00000032194.114|Kank2	1668.73623484765	-0.0470990776529782	0.0808573150704067	-0.582496186176434	0.560232509676916	0.998540876473706	nomotif	no	nomotif
ENSMUSG00000004113.302|Cacna1b	1592.41645349397	0.636577031409426	0.117090256742581	5.43663537102768	5.42960911787926e-08	1.16956715322967e-06	motif	yes	motifyesCLIP
ENSMUSG00000031028.420|Tub	740.32422049216	0.0285984638256824	0.0734164181079461	0.389537715986542	0.696878416128258	0.998540876473706	motif	yes	motifyesCLIP
ENSMUSG00000090935.442|Synj2bp	191.116693908969	0.0909048208529079	0.137442147089165	0.661404254649296	0.508353098129251	0.998540876473706	nomotif	no	nomotif
ENSMUSG00000061578.1473|Ksr2	4384.3946943997	3.17531407626994	0.143757380842246	22.0880072916355	4.12180651824708e-108	4.07241296906147e-106	nomotif	yes	nomotif
ENSMUSG00000042529.234|Kcnj12	909.697519281393	-0.115711835937007	0.0868232583980253	-1.33272855766996	0.182620898047596	0.942908651999128	motif	no	motifnoCLIP
ENSMUSG00000061578.1424|Ksr2	1667.22906572182	2.7287684329775	0.11072260873274	24.6450879744366	4.15458761219473e-134	6.6224126538384e-132	motif	yes	motifyesCLIP
ENSMUSG00000058297.290|Spock2	955.079448563334	0.0662792834913493	0.0848606411988885	0.781036798154872	0.434780852153905	0.998540876473706	motif	yes	motifyesCLIP
ENSMUSG00000058297.126|Spock2	625.243874894291	-0.0647455331446653	0.0809713652838535	-0.799610243913921	0.423936650461873	0.998540876473706	nomotif	no	nomotif
ENSMUSG00000061578.84|Ksr2	631.85204790201	0.0462575481334346	0.095807219109933	0.482819025154637	0.629224240974476	0.998540876473706	nomotif	no	nomotif
ENSMUSG00000029028.49|Lrrc47	2983.01298161645	1.71344174041458	0.129475129104659	13.2337519357061	5.6019570969081e-40	1.9755574363875e-38	motif	yes	motifyesCLIP
ENSMUSG00000061578.669|Ksr2	1579.59472614866	-0.0466150375734251	0.0605202822049863	-0.770238271783611	0.441158565329083	0.998540876473706	motif	no	motifnoCLIP
ENSMUSG00000058297.446|Spock2	581.328344323073	-0.135330708062038	0.0882976698624026	-1.53266454565482	0.125358529072832	0.856867475737968	motif	no	motifnoCLIP
ENSMUSG00000042529.351|Kcnj12	1040.88099930008	0.0349550501026758	0.101732364739631	0.343598128207657	0.731148532575669	0.998540876473706	motif	no	motifnoCLIP
ENSMUSG00000032194.105|Kank2	1063.17322966982	-0.0723171352249752	0.0957148277898621	-0.755547880039491	0.449920315036931	0.998540876473706	nomotif	no	nomotif
ENSMUSG00000029636.17|Wasf3	1901.33257327104	-0.00377407919611326	0.0666262359105936	-0.0566455412726262	0.954827556071812	0.998790475058442	motif	no	motifnoCLIP
ENSMUSG00000090935.380|Synj2bp	1853.99929828677	0.0251057926501747	0.0705403595352878	0.35590678606643	0.72191037358815	0.998540876473706	nomotif	no	nomotif
ENSMUSG00000028439.136|Fam219a	1016.25273823809	0.043164571277512	0.0681334165576358	0.633530115739874	0.52638752085742	0.998540876473706	motif	yes	motifyesCLIP
ENSMUSG00000022095.214|Fam160b2	6029.37503949283	0.894597223823748	0.133079065707074	6.72229865058479	1.78879833702686e-11	4.11251617676079e-10	motif	yes	motifyesCLIP
ENSMUSG00000004113.188|Cacna1b	2691.26073666127	0.0533694448386175	0.0595672900485621	0.895952204559049	0.370278290628837	0.998540876473706	motif	no	motifnoCLIP
ENSMUSG00000031028.496|Tub	3007.02389527946	-0.0112824389924261	0.0538086153700008	-0.209677184867987	0.833919633537442	0.998540876473706	motif	no	motifnoCLIP
ENSMUSG00000058297.273|Spock2	3015.19850211779	2.98485176728688	0.127099484335094	23.4843735433056	5.89172809484685e-122	7.91411341279709e-120	motif	yes	motifyesCLIP
ENSMUSG00000058297.553|Spock2	1432.95044226613	-0.0903481518556314	0.0772654943135787	-1.16932082889365	0.242274394291556	0.998540876473706	motif	yes	motifyesCLIP
ENSMUSG00000042529.431|Kcnj12	3115.67952848948	-0.0265211953183469	0.0748601383667688	-0.354276600297067	0.723131602275312	0.998540876473706	motif	yes	motifyesCLIP
ENSMUSG00000028439.351|Fam219a	390.509147921219	-0.0509150439318876	0.10524207942617	-0.483789794058619	0.628535058908302	0.998540876473706	nomotif	no	nomotif
ENSMUSG00000042529.104|Kcnj12	1365.55311482807	-0.0494916023682429	0.0914449575207777	-0.541217402359203	0.588357744045024	0.998540876473706	nomotif	no	nomotif
ENSMUSG00000031028.281|Tub	2381.82808347116	0.0356730622012569	0.0522603157987238	0.682603265136182	0.494857570319749	0.998540876473706	nomotif	no	nomotif
ENSMUSG00000061578.975|Ksr2	213.43375301953	0.022830821281193	0.140744888851031	0.162214212306906	0.871137168223763	0.998540876473706	nomotif	no	nomotif
ENSMUSG00000035202.84|Lars2	1658.01590200243	0.102917976275817	0.0638258343169297	1.61248148774325	0.106857205146876	0.813162245404777	motif	yes	motifyesCLIP
ENSMUSG00000090935.143|Synj2bp	601.867937752554	-0.0996560650585723	0.0880795286694536	-1.13143276949816	0.257872985484695	0.998540876473706	motif	yes	motifyesCLIP
ENSMUSG00000058297.10|Spock2	1940.14031249853	0.285857891622637	0.0907738499673239	3.14912159972876	0.0016376203774346	0.0285806592879279	motif	yes	motifyesCLIP
ENSMUSG00000028439.200|Fam219a	637.966569368992	-0.094927888199529	0.0971173836296599	-0.977455164582273	0.328343864082818	0.998540876473706	nomotif	yes	nomotif
ENSMUSG00000029636.400|Wasf3	636.474683752796	1.38606491409388	0.129074345476791	10.7385004275935	6.71258109334763e-27	1.99624146693958e-25	motif	yes	motifyesCLIP
ENSMUSG00000028439.287|Fam219a	1293.84968362033	-0.0180959640711012	0.0753976970429006	-0.240006854066176	0.810324943108917	0.998540876473706	motif	no	motifnoCLIP
ENSMUSG00000043670.212|Diras1	1687.87222490388	0.109254499904086	0.0633713538401765	1.72403607124487	0.0847013315605375	0.741305728426725	motif	yes	motifyesCLIP
ENSMUSG00000090935.28|Synj2bp	475.954203639602	-0.000733711020238081	0.0947425477149085	-0.00774426103091405	0.993821035451104	0.999525940224632	motif	no	motifnoCLIP
ENSMUSG00000061578.1002|Ksr2	1583.36271510455	-0.0685459959461775	0.0811690284542283	-0.844484617489675	0.398398655571856	0.998540876473706	nomotif	no	nomotif
ENSMUSG00000029028.80|Lrrc47	1660.98641520177	0.477156075279679	0.0940123022905541	5.07546420685436	3.86551120324568e-07	8.07905357251786e-06	motif	yes	motifyesCLIP
ENSMUSG00000029636.399|Wasf3	1070.21444674775	1.31716266717245	0.117848598322627	11.1767359639403	5.30037475065519e-29	1.60420202896412e-27	motif	yes	motifyesCLIP
ENSMUSG00000029636.393|Wasf3	1527.37381152317	0.332539982533863	0.0948249011515357	3.50688456824695	0.000453385778080999	0.00821246511660356	motif	yes	motifyesCLIP
ENSMUSG00000061578.1189|Ksr2	721.439831670248	-0.119999011253558	0.104074422638128	-1.15301154896435	0.248905644235939	0.998540876473706	motif	no	motifnoCLIP
ENSMUSG00000043670.185|Diras1	1035.9885173738	0.0382043117125663	0.0746030615229328	0.512101124708165	0.60858023743886	0.998540876473706	motif	yes	motifyesCLIP
ENSMUSG00000032194.156|Kank2	686.768644825464	0.0965530188033609	0.0847755427944824	1.13892539782883	0.254734271382487	0.998540876473706	motif	no	motifnoCLIP
ENSMUSG00000090935.385|Synj2bp	323.262341879745	-0.0403688107785378	0.120439843928452	-0.33517820566522	0.737490661462767	0.998540876473706	nomotif	no	nomotif
ENSMUSG00000061578.12|Ksr2	447.413497423781	0.0412327495628219	0.124345706528465	0.331597694154266	0.740193060958161	0.998540876473706	motif	no	motifnoCLIP
ENSMUSG00000029636.195|Wasf3	461.582487339591	-0.0339721894664093	0.0994033188614132	-0.34176111879899	0.73253067225277	0.998540876473706	nomotif	no	nomotif
ENSMUSG00000004113.277|Cacna1b	1720.70167727867	0.140376329305278	0.0621554517055676	2.25847171009625	0.0239162663718253	0.324539119722101	motif	no	motifnoCLIP
ENSMUSG00000061578.984|Ksr2	453.312493469376	-0.0330872667091661	0.101784307168467	-0.325072377359727	0.74512629428113	0.998540876473706	nomotif	no	nomotif
ENSMUSG00000029028.120|Lrrc47	446.149333581739	0.214790455395364	0.112049065147994	1.91693215031887	0.0552465519835181	0.587609011532882	nomotif	no	nomotif
ENSMUSG00000004113.176|Cacna1b	812.008853994295	-0.0489722438311695	0.0891261054788203	-0.549471376181776	0.582682002853384	0.998540876473706	motif	no	motifnoCLIP
ENSMUSG00000090935.492|Synj2bp	1042.41109013629	0.0236316715544714	0.066021085535449	0.357941275318516	0.720387261115438	0.998540876473706	nomotif	no	nomotif
ENSMUSG00000090935.447|Synj2bp	658.752455177187	0.0460596521167487	0.0855428018072647	0.538439835306366	0.590273431101275	0.998540876473706	nomotif	no	nomotif
ENSMUSG00000035202.90|Lars2	1363.73924887926	-0.017800287822122	0.073647576936977	-0.241695498513881	0.809016117836874	0.998540876473706	motif	yes	motifyesCLIP
ENSMUSG00000029028.250|Lrrc47	1027.90838244765	-0.141600893486158	0.0758950103413824	-1.86574707413867	0.0620767602291908	0.631910309141794	motif	no	motifnoCLIP
ENSMUSG00000090935.176|Synj2bp	908.601802343813	-0.082251509071259	0.0924122651506247	-0.890049702138516	0.373439198862589	0.998540876473706	nomotif	no	nomotif
ENSMUSG00000031028.658|Tub	840.786258312067	0.03132685315405	0.0994532876661326	0.314990624133162	0.752768772647175	0.998540876473706	nomotif	no	nomotif
ENSMUSG00000061578.660|Ksr2	2222.11844949923	-0.0160331672951027	0.0600388164995527	-0.26704669128883	0.789433211577748	0.998540876473706	motif	no	motifnoCLIP
ENSMUSG00000035279.40|Ssc5d	1115.88969333485	0.0558871688041949	0.0778578762969927	0.717810085019665	0.47287439419943	0.998540876473706	motif	no	motifnoCLIP
ENSMUSG00000058297.264|Spock2	912.298799474529	1.46946246303467	0.111786814188274	13.1452217661357	1.81273289568406e-39	6.35519699938503e-38	motif	yes	motifyesCLIP
ENSMUSG00000004113.417|Cacna1b	788.794122351067	-0.0821253569230724	0.0899987777763183	-0.912516358024168	0.361496962397289	0.998540876473706	motif	no	motifnoCLIP
ENSMUSG00000090935.283|Synj2bp	1468.29536577085	0.0315697246712326	0.0614038647757075	0.514132535249185	0.607159331746766	0.998540876473706	nomotif	no	nomotif
ENSMUSG00000029636.454|Wasf3	4305.45900810953	-0.0550532534958427	0.0802325982941734	-0.686170642186977	0.492605508366148	0.998540876473706	nomotif	yes	nomotif
ENSMUSG00000031028.94|Tub	1013.78919121537	0.0395368457340582	0.0709097979194913	0.557565342083573	0.577141228307435	0.998540876473706	motif	no	motifnoCLIP
ENSMUSG00000061578.292|Ksr2	834.657499559539	0.0015332619637757	0.0813853291451442	0.0188395375417264	0.984969113015597	0.999525940224632	nomotif	no	nomotif
ENSMUSG00000042529.325|Kcnj12	1239.0607893859	-0.0175890558826539	0.0767738623352139	-0.22910213642575	0.818789532995449	0.998540876473706	motif	no	motifnoCLIP
ENSMUSG00000031028.256|Tub	1946.77766914817	-0.756541063950672	0.094603230098245	-7.99698977682906	1.27497819974183e-15	3.18212199956441e-14	nomotif	no	nomotif
ENSMUSG00000029636.6|Wasf3	3432.18296440239	0.0411821496010108	0.0655115676177466	0.628624090348509	0.529595185062456	0.998540876473706	motif	no	motifnoCLIP
ENSMUSG00000035202.51|Lars2	2048.05850013552	0.0735918669558277	0.0948856640226824	0.775584675660125	0.437994251422178	0.998540876473706	motif	yes	motifyesCLIP
ENSMUSG00000028439.139|Fam219a	989.985582058114	0.0701856007379572	0.0799192223544901	0.878206752646336	0.379831528140567	0.998540876473706	motif	yes	motifyesCLIP
ENSMUSG00000058297.225|Spock2	786.191431059737	-0.0162142461000728	0.0774767221272233	-0.209278937658819	0.834230493040979	0.998540876473706	motif	yes	motifyesCLIP
ENSMUSG00000031028.81|Tub	1823.45533942984	0.0854597832906531	0.071744010171897	1.19117656074554	0.233584279122888	0.995533074499944	motif	no	motifnoCLIP
ENSMUSG00000061578.1003|Ksr2	1856.80752955184	-0.0462960340816352	0.0745620146015089	-0.620906427073637	0.534661192165468	0.998540876473706	nomotif	no	nomotif
ENSMUSG00000061578.8|Ksr2	775.262657490893	0.0796450807168931	0.0802114639267876	0.992938874542778	0.320739743585705	0.998540876473706	motif	no	motifnoCLIP
ENSMUSG00000028439.276|Fam219a	1147.0582396715	0.0107291598324193	0.0739836883207747	0.145020613001888	0.884694597009847	0.998540876473706	motif	no	motifnoCLIP
ENSMUSG00000058297.456|Spock2	1030.42419710624	-0.087647718405465	0.0841231757928318	-1.04189740317595	0.297459248222697	0.998540876473706	motif	yes	motifyesCLIP
ENSMUSG00000031028.272|Tub	2636.64756736004	-0.111764837689497	0.0555263699423771	-2.0128244977203	0.0441330957534404	0.506831085237637	nomotif	no	nomotif
ENSMUSG00000061578.1045|Ksr2	314.977002617685	-0.0848451915052837	0.11984023036953	-0.70798588457033	0.478954023212787	0.998540876473706	nomotif	no	nomotif
ENSMUSG00000061578.1016|Ksr2	693.382971163941	-0.11240669525792	0.106021500607436	-1.06022546949347	0.289042036659676	0.998540876473706	nomotif	no	nomotif
ENSMUSG00000058297.183|Spock2	1023.61709962835	0.0588369132069327	0.0708962519707424	0.829901603701331	0.406594418109196	0.998540876473706	nomotif	no	nomotif
ENSMUSG00000029636.471|Wasf3	1177.76162246739	-0.0500037946129182	0.0767225795070675	-0.651748089469698	0.514563694295379	0.998540876473706	motif	yes	motifyesCLIP
ENSMUSG00000031028.644|Tub	800.66752676125	-0.109062097887048	0.0983431790874333	-1.10899504062284	0.267432321439086	0.998540876473706	nomotif	no	nomotif
ENSMUSG00000061578.1106|Ksr2	1657.5250089616	-0.0264742233682187	0.0648497969745405	-0.40823910950118	0.683098137968099	0.998540876473706	nomotif	no	nomotif
ENSMUSG00000004113.16|Cacna1b	600.732056194738	-0.146107698286597	0.0933089946414613	-1.56584795332984	0.117384216855335	0.840087610975706	motif	no	motifnoCLIP
ENSMUSG00000061578.189|Ksr2	941.829167394012	0.0726245597404288	0.0931160376203032	0.779936105492031	0.43542848505877	0.998540876473706	nomotif	no	nomotif
ENSMUSG00000031028.622|Tub	2172.00715200149	0.0120835283528759	0.0681774453683678	0.177236449497157	0.859322666292473	0.998540876473706	nomotif	no	nomotif
ENSMUSG00000028439.53|Fam219a	852.413519753423	0.0241223450516413	0.0847486618580399	0.284633934303859	0.775924610336821	0.998540876473706	nomotif	no	nomotif
ENSMUSG00000042529.302|Kcnj12	1098.03560083804	0.0108392538751715	0.0703007373567134	0.154184070931888	0.877464601556428	0.998540876473706	nomotif	no	nomotif
ENSMUSG00000058297.25|Spock2	1238.86396447727	0.752202455894971	0.0719597367375345	10.4531018316333	1.41809852049186e-25	4.1349677591415e-24	motif	yes	motifyesCLIP
ENSMUSG00000029636.489|Wasf3	2521.31095603755	-0.0593302638384471	0.0585609163954406	-1.01313755812514	0.310994460790926	0.998540876473706	motif	yes	motifyesCLIP
ENSMUSG00000031028.107|Tub	1850.89198627869	0.0518291028251494	0.0596786027726573	0.868470446980634	0.385136843976309	0.998540876473706	motif	no	motifnoCLIP
ENSMUSG00000004113.170|Cacna1b	753.331943909709	0.050638927755629	0.0795531724021543	0.636541903063789	0.524423278203736	0.998540876473706	motif	no	motifnoCLIP
ENSMUSG00000058297.464|Spock2	437.887666002551	0.0555452730114145	0.135627951631863	0.409541487157322	0.682142327355306	0.998540876473706	motif	yes	motifyesCLIP
ENSMUSG00000031028.214|Tub	693.734875237882	-0.109803225017283	0.099402105630225	-1.1046368114751	0.269316993616258	0.998540876473706	motif	no	motifnoCLIP
ENSMUSG00000090935.658|Synj2bp	761.130118567499	0.0937496301867746	0.0917477516200443	1.02181937465913	0.306866397631984	0.998540876473706	motif	no	motifnoCLIP
ENSMUSG00000022095.212|Fam160b2	2982.92340658198	0.718157175751018	0.133319813957693	5.38672500682394	7.17530872916777e-08	1.54282042908634e-06	motif	yes	motifyesCLIP
ENSMUSG00000043670.166|Diras1	1548.14420946433	0.00975397713668288	0.0647261365529872	0.15069611220651	0.880215440221004	0.998540876473706	motif	no	motifnoCLIP
ENSMUSG00000029636.52|Wasf3	986.14375585478	-0.0857797632796366	0.0824087393876173	-1.04090614559899	0.297919109208817	0.998540876473706	motif	no	motifnoCLIP
ENSMUSG00000043670.240|Diras1	565.333522892594	0.255161049382243	0.240011355016834	1.06312074011809	0.287727200075004	0.998540876473706	motif	yes	motifyesCLIP
ENSMUSG00000031028.547|Tub	563.404546683551	-0.11149831077635	0.0927871333751064	-1.20165702636378	0.229496437308894	0.991437748402537	nomotif	no	nomotif
ENSMUSG00000058297.525|Spock2	534.156664413902	-0.123342825010478	0.0882609943067084	-1.3974783082758	0.162269785205944	0.928900799144042	nomotif	yes	nomotif
ENSMUSG00000061578.456|Ksr2	1898.84916055938	-0.0767227183207866	0.0686876465135993	-1.11697986777865	0.26400293323094	0.998540876473706	nomotif	no	nomotif
ENSMUSG00000042529.326|Kcnj12	1648.10464842385	-0.10629977775971	0.0576283683422934	-1.84457378922	0.0650995627315698	0.652359826031783	motif	no	motifnoCLIP
ENSMUSG00000061578.744|Ksr2	527.618569060909	0.0318293415286619	0.110884574921453	0.287049317285193	0.774074558672155	0.998540876473706	motif	no	motifnoCLIP
ENSMUSG00000031028.368|Tub	1173.23442402399	0.0250288076875055	0.0706775507072001	0.354126698464606	0.723243934398847	0.998540876473706	nomotif	no	nomotif
ENSMUSG00000058297.190|Spock2	1609.40381320537	-0.0648872338260089	0.0635106025191139	-1.02167561402808	0.306934456586541	0.998540876473706	nomotif	no	nomotif
ENSMUSG00000061578.21|Ksr2	391.327913563233	0.0314338706033293	0.101072806286701	0.31100225429741	0.755798907877393	0.998540876473706	motif	no	motifnoCLIP
ENSMUSG00000031028.8|Tub	520.551131649178	0.078873905901043	0.103232063607816	0.764044649932496	0.44484063501229	0.998540876473706	motif	no	motifnoCLIP
ENSMUSG00000061578.1326|Ksr2	674.007224767124	0.00760191014080105	0.0804770340617012	0.0944606151237223	0.924743267087528	0.998540876473706	nomotif	no	nomotif
ENSMUSG00000031028.283|Tub	999.356771699135	-0.0331274872248651	0.0698005431537242	-0.4746021410164	0.635070579932803	0.998540876473706	nomotif	no	nomotif
ENSMUSG00000028439.144|Fam219a	613.88486012652	0.260299839918597	0.120815482998768	2.15452385288441	0.0311991134389267	0.396792979959966	motif	yes	motifyesCLIP
ENSMUSG00000034801.127|Sos2	1817.32356447349	-0.0441487838458828	0.0792223849706454	-0.5572766316268	0.577338439238676	0.998540876473706	nomotif	no	nomotif
ENSMUSG00000029636.171|Wasf3	407.620365651786	0.132918724501795	0.110985915331487	1.19761795093368	0.231065784460089	0.992250998644574	nomotif	no	nomotif
ENSMUSG00000031028.423|Tub	590.980643758138	0.0212304567598568	0.0964794654484833	0.220051558755714	0.82583100058477	0.998540876473706	motif	yes	motifyesCLIP
ENSMUSG00000029636.448|Wasf3	2260.7644532756	0.57030713821219	0.109630419584533	5.2020884383503	1.9706140462471e-07	4.17707285866739e-06	nomotif	yes	nomotif
ENSMUSG00000029636.355|Wasf3	153.594352668981	-0.00741699196458668	0.164480601498758	-0.0450934146458765	0.96403285043622	0.998790475058442	nomotif	no	nomotif
ENSMUSG00000032194.246|Kank2	1344.99897613275	1.61733774891038	0.190561868768902	8.4872055430552	2.11665201543666e-17	5.45357216477269e-16	nomotif	yes	nomotif
ENSMUSG00000022095.82|Fam160b2	353.601541581641	-0.145803858672604	0.100874753500787	-1.44539494385447	0.14834698280853	0.907228278272918	motif	no	motifnoCLIP
ENSMUSG00000004113.389|Cacna1b	339.54742042149	-0.00520967897926553	0.109032053523161	-0.0477811690317184	0.96189064434853	0.998790475058442	motif	no	motifnoCLIP
ENSMUSG00000058297.88|Spock2	1346.72808356923	0.0845653214881196	0.0645878610094064	1.30930673607234	0.190430468795282	0.946294097298341	motif	no	motifnoCLIP
ENSMUSG00000043670.67|Diras1	1278.06324698245	-0.11542363125528	0.0694122457134712	-1.66287129985307	0.0963382004790933	0.783722761336417	motif	no	motifnoCLIP
ENSMUSG00000022095.213|Fam160b2	4679.07267091211	0.783983915120976	0.118420429012521	6.62034348007708	3.58365187012193e-11	8.17606070750147e-10	motif	yes	motifyesCLIP
ENSMUSG00000029636.470|Wasf3	3209.48693238933	0.00257482570540636	0.0517558347818441	0.0497494768707626	0.960322028403895	0.998790475058442	motif	yes	motifyesCLIP
ENSMUSG00000058297.106|Spock2	1335.25362737962	-0.0300455058128037	0.0716803847013878	-0.419159382834925	0.675099654187094	0.998540876473706	motif	no	motifnoCLIP
ENSMUSG00000042529.73|Kcnj12	727.422512375367	-0.0973661720624111	0.131328927620817	-0.74139166310361	0.458455997918912	0.998540876473706	motif	no	motifnoCLIP
ENSMUSG00000004113.430|Cacna1b	384.477022152534	-0.101837382877361	0.119304849042193	-0.853589637763549	0.393332402015343	0.998540876473706	motif	no	motifnoCLIP
ENSMUSG00000042529.17|Kcnj12	352.19519942583	0.063336134443138	0.109769857136535	0.57699022386773	0.563946059623613	0.998540876473706	nomotif	no	nomotif
ENSMUSG00000031028.470|Tub	1079.24105618162	0.120304963191724	0.0743569966765324	1.61793736391848	0.105676096978744	0.810204647369166	motif	no	motifnoCLIP
ENSMUSG00000042529.327|Kcnj12	1713.02355346271	-0.0151439120451033	0.0650480415574749	-0.232811191275029	0.815908022307679	0.998540876473706	motif	no	motifnoCLIP
ENSMUSG00000090935.46|Synj2bp	1642.82754193802	0.0536620678079776	0.0645425565311524	0.831421478975299	0.405735569321738	0.998540876473706	motif	no	motifnoCLIP
ENSMUSG00000043670.170|Diras1	1818.68265884528	0.0372725315153738	0.074362377314513	0.501228347740026	0.616210425922866	0.998540876473706	motif	no	motifnoCLIP
ENSMUSG00000029636.469|Wasf3	2190.38196309443	0.0497362039511921	0.056319732586572	0.883104405276427	0.377179864229562	0.998540876473706	motif	yes	motifyesCLIP
ENSMUSG00000031028.180|Tub	1574.51255643626	-0.0596782473315349	0.0659097820286719	-0.905453568418324	0.365225147532478	0.998540876473706	nomotif	no	nomotif
ENSMUSG00000028439.353|Fam219a	332.013758966612	-0.152049443539769	0.129518953073003	-1.17395516202225	0.240412985722994	0.998540876473706	nomotif	no	nomotif
ENSMUSG00000061578.451|Ksr2	2347.9692632199	0.0176678772278824	0.050147881009796	0.352315529033642	0.724601643345588	0.998540876473706	nomotif	no	nomotif
ENSMUSG00000029636.281|Wasf3	1052.76002044268	0.0384443749802707	0.0739010655442761	0.520214082126295	0.602914371363849	0.998540876473706	nomotif	no	nomotif
ENSMUSG00000004113.357|Cacna1b	651.931439477389	-0.0254766917498092	0.101583104952468	-0.25079654497399	0.801971412938802	0.998540876473706	motif	no	motifnoCLIP
ENSMUSG00000043670.223|Diras1	584.087371714421	0.00235280325349772	0.0878534683015141	0.0267809945240053	0.978634411953989	0.999525940224632	motif	no	motifnoCLIP
ENSMUSG00000058297.17|Spock2	2506.72700266871	0.75545406410643	0.0879193920535356	8.59257606838798	8.50408309911084e-18	2.21495236274227e-16	motif	yes	motifyesCLIP
ENSMUSG00000042529.363|Kcnj12	436.334289244554	0.00252440397108161	0.12462236468483	0.0202564281095598	0.983838813979324	0.999525940224632	motif	no	motifnoCLIP
ENSMUSG00000061578.1546|Ksr2	1068.487450425	-0.138811994368498	0.0948712096827669	-1.46316247924593	0.143422924921121	0.90151192026882	motif	no	motifnoCLIP
ENSMUSG00000004113.329|Cacna1b	1160.46302596782	0.140626151968202	0.0740765136105434	1.89839053046615	0.057644656124001	0.606638964755662	motif	yes	motifyesCLIP
ENSMUSG00000061578.875|Ksr2	977.669593493438	-0.032873238877587	0.077582089296591	-0.42372201078415	0.671768560896059	0.998540876473706	nomotif	no	nomotif
ENSMUSG00000090935.508|Synj2bp	1133.42029843337	-0.00288874623140795	0.0669893131590685	-0.043122493651316	0.965603888634233	0.999440715629688	motif	no	motifnoCLIP
ENSMUSG00000029636.67|Wasf3	1050.50583329971	-0.0413259549087805	0.0778054071513749	-0.531145024771587	0.595318285547698	0.998540876473706	motif	no	motifnoCLIP
ENSMUSG00000004113.9|Cacna1b	756.206290000007	0.0701632639067673	0.0783393434805183	0.895632523703952	0.370449059299416	0.998540876473706	motif	no	motifnoCLIP
ENSMUSG00000090935.570|Synj2bp	890.576401249233	-0.0552501332608834	0.0983755473947481	-0.561624659013923	0.574371775912892	0.998540876473706	nomotif	no	nomotif
ENSMUSG00000058297.466|Spock2	330.671039109975	-0.0950816156779157	0.113909209978918	-0.834714029669008	0.403878740461735	0.998540876473706	motif	yes	motifyesCLIP
ENSMUSG00000061578.415|Ksr2	920.472492057651	-0.0878425680186977	0.0884362212134044	-0.993287216634074	0.320570005444352	0.998540876473706	nomotif	no	nomotif
ENSMUSG00000004113.116|Cacna1b	323.265140370687	0.032415608611043	0.119074130114821	0.272230488518247	0.785444800329893	0.998540876473706	motif	no	motifnoCLIP
ENSMUSG00000031028.202|Tub	441.585760657157	-0.101916478986574	0.140548464425763	-0.725134062495613	0.46836978945316	0.998540876473706	motif	no	motifnoCLIP
ENSMUSG00000004113.254|Cacna1b	174.033834094516	-0.0428665179786553	0.18184488427801	-0.235731228562469	0.81364123579003	0.998540876473706	motif	no	motifnoCLIP
ENSMUSG00000042529.220|Kcnj12	422.850494711145	-0.0890395338995642	0.0998735921107497	-0.891522293509062	0.372649037053086	0.998540876473706	nomotif	no	nomotif
ENSMUSG00000061578.1398|Ksr2	603.765202317391	-0.082771045967333	0.110373093539156	-0.74992050429364	0.453302584446769	0.998540876473706	motif	no	motifnoCLIP
ENSMUSG00000061578.329|Ksr2	1262.44057270863	-0.0137691288779042	0.0711557642564954	-0.193506865139844	0.846562030062359	0.998540876473706	motif	no	motifnoCLIP
ENSMUSG00000004113.200|Cacna1b	2997.04984652084	0.145835616894672	0.0599866070878766	2.4311362814875	0.0150515519496044	0.22160259058808	motif	no	motifnoCLIP
ENSMUSG00000029636.93|Wasf3	497.239963009346	0.236484735877336	0.105044277814327	2.25128622708358	0.0243674145652944	0.329538960552144	motif	no	motifnoCLIP
ENSMUSG00000031028.273|Tub	688.990800007728	0.00559015449272453	0.0868147760554748	0.0643917400553152	0.948658306860208	0.998790475058442	nomotif	no	nomotif
ENSMUSG00000058297.524|Spock2	1105.47788716036	-0.0208597484272434	0.0654223979694921	-0.318847200265737	0.749842384146923	0.998540876473706	nomotif	yes	nomotif
ENSMUSG00000032194.256|Kank2	1546.72560209017	2.76340635134487	0.200520886451383	13.7811397119216	3.31004899455878e-43	1.2101417654419e-41	motif	yes	motifyesCLIP
ENSMUSG00000029028.244|Lrrc47	1556.53168178014	0.0220185676391587	0.0697973965800458	0.315464024706239	0.752409361707161	0.998540876473706	motif	no	motifnoCLIP
ENSMUSG00000028439.124|Fam219a	921.087784236709	-0.0828580328521176	0.0728086450193736	-1.13802465119451	0.255110188985983	0.998540876473706	motif	no	motifnoCLIP
ENSMUSG00000029028.164|Lrrc47	1077.02496106049	0.143777666388926	0.0809847749441803	1.77536662277603	0.0758373714032249	0.703530393565276	motif	no	motifnoCLIP
ENSMUSG00000061578.1160|Ksr2	1028.89644885802	-0.0569854481783769	0.0718827501582071	-0.79275553666154	0.427920266422389	0.998540876473706	nomotif	no	nomotif
ENSMUSG00000028439.195|Fam219a	973.676973563059	-0.0145876375995698	0.0748094547356896	-0.194997245349663	0.84539510412216	0.998540876473706	nomotif	yes	nomotif
ENSMUSG00000031028.518|Tub	1744.89377352848	-0.0407447403570287	0.0638059463456743	-0.638572777156073	0.523100895547456	0.998540876473706	nomotif	no	nomotif
ENSMUSG00000032194.136|Kank2	255.607568984192	0.0822109869376165	0.124487797700474	0.660393937849406	0.509001061416716	0.998540876473706	nomotif	no	nomotif
ENSMUSG00000029028.1|Lrrc47	2334.21331510008	0.418273314860712	0.0880290334527464	4.75153819660236	2.01875013702809e-06	4.09748011683716e-05	motif	yes	motifyesCLIP
ENSMUSG00000032194.233|Kank2	1146.50999307436	-0.0922867938361439	0.091820768801682	-1.00507537717821	0.314860555483768	0.998540876473706	nomotif	yes	nomotif
ENSMUSG00000029028.227|Lrrc47	619.378670395707	0.0646338312241999	0.0995930914501723	0.648979063538128	0.516351908876367	0.998540876473706	nomotif	no	nomotif
ENSMUSG00000029636.1|Wasf3	1982.60620343501	0.13883448239751	0.0621174836262282	2.23503069172766	0.0254153338740207	0.340246714965193	motif	no	motifnoCLIP
ENSMUSG00000034801.164|Sos2	720.57400844111	-0.0538900952657776	0.0927377986883701	-0.581101730124803	0.56117189267147	0.998540876473706	motif	no	motifnoCLIP
ENSMUSG00000090935.559|Synj2bp	236.936961411272	-0.0453326279876508	0.12693253531882	-0.357139545616003	0.720987340871535	0.998540876473706	nomotif	no	nomotif
ENSMUSG00000058297.59|Spock2	1935.67016572792	0.00130285646869706	0.0677651968476196	0.0192260412321494	0.984660783541016	0.999525940224632	motif	yes	motifyesCLIP
ENSMUSG00000029636.293|Wasf3	7822.6563822329	0.0740466279972087	0.0476519646836956	1.55390503809687	0.120207069808373	0.846626519702083	nomotif	no	nomotif
ENSMUSG00000031028.154|Tub	825.18241828783	0.0207021535205722	0.0851398448767098	0.243154700957592	0.807885557238583	0.998540876473706	motif	no	motifnoCLIP
ENSMUSG00000029636.413|Wasf3	2141.13156876421	3.67400582248405	0.158077932007782	23.2417376405404	1.72436348700754e-119	2.21664145023388e-117	nomotif	yes	nomotif
ENSMUSG00000090935.724|Synj2bp	911.784057424667	0.0391163902445127	0.0801246352312101	0.488194300437528	0.62541222126731	0.998540876473706	motif	no	motifnoCLIP
ENSMUSG00000090935.611|Synj2bp	831.894438521844	-0.0264643501822275	0.0907362721456118	-0.29166230391037	0.770544833730946	0.998540876473706	motif	no	motifnoCLIP
ENSMUSG00000029636.501|Wasf3	2787.08496276994	0.0704162126790082	0.0604641515138692	1.16459440703234	0.244183208816413	0.998540876473706	motif	yes	motifyesCLIP
ENSMUSG00000031028.618|Tub	1714.42668034694	-0.0451075053052087	0.0667340237568739	-0.67592964976224	0.499085311861176	0.998540876473706	motif	no	motifnoCLIP
ENSMUSG00000031028.179|Tub	1669.08260258074	-0.0956186979358294	0.0635090162072383	-1.50559249136867	0.132171817195689	0.874958878483484	nomotif	no	nomotif
ENSMUSG00000031028.533|Tub	2067.24439838116	0.0204531696550157	0.0688561619414153	0.297041965139123	0.766434470672566	0.998540876473706	nomotif	no	nomotif
ENSMUSG00000058297.293|Spock2	567.216626249855	-0.0366541258301407	0.10612620042173	-0.345382437932223	0.72980687830301	0.998540876473706	motif	yes	motifyesCLIP
ENSMUSG00000029028.78|Lrrc47	1692.88878479646	0.88284863196398	0.108844610406249	8.11109184615443	5.01669164610617e-16	1.25996950901679e-14	motif	yes	motifyesCLIP
ENSMUSG00000004113.327|Cacna1b	1476.18033744589	0.254959387916728	0.0868936828512752	2.93415331875287	0.00334458952528446	0.0561581008072693	motif	yes	motifyesCLIP
ENSMUSG00000090935.313|Synj2bp	1059.20489471817	-0.0536915632407028	0.0694011125134325	-0.773641247181892	0.439142972979316	0.998540876473706	motif	no	motifnoCLIP
ENSMUSG00000058297.392|Spock2	1571.25114857857	-0.0617417908738815	0.063358176379954	-0.974488130839196	0.329814229591741	0.998540876473706	motif	yes	motifyesCLIP
ENSMUSG00000042529.449|Kcnj12	278.787410051061	-0.259002738831627	0.113904456397943	-2.27385957514041	0.0229744309182888	0.314255516737005	motif	no	motifnoCLIP
ENSMUSG00000061578.1207|Ksr2	211.580471352617	0.176015333522484	0.144805797378623	1.21552684152733	0.224165217781147	0.984421283114685	motif	no	motifnoCLIP
ENSMUSG00000038916.40|Soga3	1081.68379354415	-0.0236998538072107	0.0863083332688621	-0.274595197353452	0.783627256508897	0.998540876473706	nomotif	yes	nomotif
ENSMUSG00000029636.406|Wasf3	1635.5670761915	2.81104054427283	0.127754655492377	22.0034294127196	2.67007723902151e-107	2.616456835451e-105	nomotif	yes	nomotif
ENSMUSG00000043670.246|Diras1	922.846635756261	1.72199932594162	0.129043489740523	13.344333212037	1.2780904446801e-40	4.56106604959717e-39	motif	yes	motifyesCLIP
ENSMUSG00000031028.409|Tub	1161.20124169044	0.0442962209596936	0.0848483997393969	0.522063127834406	0.60162637797687	0.998540876473706	motif	no	motifnoCLIP
ENSMUSG00000004113.421|Cacna1b	1200.17060321039	-0.075675762122461	0.0756271344090008	-1.00064299293951	0.316999436968397	0.998540876473706	motif	no	motifnoCLIP
ENSMUSG00000042529.432|Kcnj12	2269.54971705942	0.0636093562908884	0.0710082947589627	0.895801772269142	0.370358643187849	0.998540876473706	motif	yes	motifyesCLIP
ENSMUSG00000004113.241|Cacna1b	651.05409770287	-0.0334179464728081	0.087102442455832	-0.383662564798383	0.701228562023462	0.998540876473706	motif	no	motifnoCLIP
ENSMUSG00000058297.382|Spock2	721.030906266847	-0.0218452350561918	0.0866145637152296	-0.252212031316284	0.800877178974448	0.998540876473706	motif	yes	motifyesCLIP
ENSMUSG00000031028.406|Tub	1890.53342322309	-0.00495104857263702	0.0837483258532485	-0.0591181796435274	0.952857978704275	0.998790475058442	motif	no	motifnoCLIP
ENSMUSG00000004113.451|Cacna1b	421.688793077847	-0.00824084985845057	0.118867979289112	-0.0693277525851358	0.944728735509228	0.998790475058442	motif	no	motifnoCLIP
ENSMUSG00000029636.306|Wasf3	1729.07205704215	-0.0300097242369915	0.0807760807208914	-0.371517458747289	0.710252154769469	0.998540876473706	nomotif	no	nomotif
ENSMUSG00000042529.486|Kcnj12	242.976676324137	0.0779919983759084	0.125524617098399	0.621328311360395	0.534383629612448	0.998540876473706	nomotif	no	nomotif
ENSMUSG00000061578.1140|Ksr2	1522.00939160839	0.0180273801035861	0.0656688164638121	0.274519643787403	0.783685309698204	0.998540876473706	nomotif	no	nomotif
ENSMUSG00000042529.100|Kcnj12	733.226949721056	0.0185980472532932	0.0875005025746944	0.212547890652594	0.831679619830528	0.998540876473706	nomotif	no	nomotif
ENSMUSG00000029636.462|Wasf3	2071.42127231681	-0.0275190887992663	0.0683139825600454	-0.402832447589746	0.68707148919484	0.998540876473706	nomotif	yes	nomotif
ENSMUSG00000058297.117|Spock2	617.389316760307	-0.0443250050124369	0.09887236458434	-0.448305299451262	0.653932876537953	0.998540876473706	motif	no	motifnoCLIP
ENSMUSG00000035279.29|Ssc5d	670.015962126879	0.104271729524342	0.147525080833537	0.706806794717156	0.479686551484779	0.998540876473706	nomotif	no	nomotif
ENSMUSG00000031028.230|Tub	409.043770583914	0.103915129345333	0.0990737524620012	1.0488663925916	0.294239615142996	0.998540876473706	motif	no	motifnoCLIP
ENSMUSG00000004113.164|Cacna1b	859.670425119207	0.0466618792697941	0.0862798461875954	0.540820148987502	0.588631553454327	0.998540876473706	motif	no	motifnoCLIP
ENSMUSG00000061578.64|Ksr2	540.927256130693	0.143141853525348	0.123860905474946	1.15566613191199	0.24781774641853	0.998540876473706	nomotif	no	nomotif
ENSMUSG00000028439.184|Fam219a	1420.69120761953	0.181961810367738	0.0833265604953832	2.18371920412843	0.0289828877365175	0.373776076472563	motif	yes	motifyesCLIP
ENSMUSG00000090935.278|Synj2bp	1019.61474641512	0.0575808168300994	0.0865525978050817	0.665269654410288	0.505878036122725	0.998540876473706	nomotif	no	nomotif
ENSMUSG00000043670.89|Diras1	452.113130348577	-0.00560216177244055	0.101225959008844	-0.0553431335923536	0.955865099164365	0.998790475058442	motif	no	motifnoCLIP
ENSMUSG00000028439.216|Fam219a	475.263174822792	-0.0721941372132885	0.0969880066282121	-0.744361490900964	0.456657809635559	0.998540876473706	motif	yes	motifyesCLIP
ENSMUSG00000042529.101|Kcnj12	525.416029293553	0.0797797143007553	0.100733315327349	0.7919893636132	0.428366878170301	0.998540876473706	nomotif	no	nomotif
ENSMUSG00000004113.282|Cacna1b	2024.78636630347	0.150455427444662	0.0773009076510297	1.94636042469105	0.0516114599426157	0.561433124307526	motif	yes	motifyesCLIP
ENSMUSG00000004113.315|Cacna1b	1466.55983128103	0.851882527533952	0.139682426972163	6.09870937955367	1.06928270961062e-09	2.38493932712592e-08	motif	yes	motifyesCLIP
ENSMUSG00000032194.241|Kank2	695.68532410127	0.595286646401471	0.128356355365513	4.63776526457382	3.52196447101633e-06	7.06461161929534e-05	nomotif	yes	nomotif
ENSMUSG00000004113.138|Cacna1b	1112.51923678531	0.030524677818869	0.086982512156419	0.350928905846926	0.725641685155962	0.998540876473706	motif	no	motifnoCLIP
ENSMUSG00000061578.34|Ksr2	400.65148865091	0.0455266222751382	0.115545503775134	0.39401465905362	0.693570216533669	0.998540876473706	motif	no	motifnoCLIP
ENSMUSG00000031028.647|Tub	786.68942257381	-0.13691839851302	0.0934240404347859	-1.46555852086697	0.142768598452652	0.90151192026882	nomotif	no	nomotif
ENSMUSG00000031028.501|Tub	1779.72883455092	0.00589007910582809	0.0540054786707413	0.109064473657173	0.913151352668397	0.998540876473706	motif	no	motifnoCLIP
ENSMUSG00000035279.36|Ssc5d	1742.91195514608	0.0793007520014193	0.0769791946444824	1.03015824428482	0.302935727407111	0.998540876473706	motif	no	motifnoCLIP
ENSMUSG00000061578.123|Ksr2	554.294498131478	-0.10306216591352	0.094146578106798	-1.0946990106917	0.273648522186222	0.998540876473706	motif	yes	motifyesCLIP
ENSMUSG00000022095.273|Fam160b2	1055.63507867474	0.305730405659755	0.0817859481295482	3.73817767785098	0.000185358935737797	0.00341443155122552	motif	yes	motifyesCLIP
ENSMUSG00000031028.557|Tub	931.678812373634	0.033534008914745	0.0795144264720215	0.421734902741763	0.673218525543228	0.998540876473706	nomotif	no	nomotif
ENSMUSG00000042529.299|Kcnj12	2567.41742656783	-0.0364017706423671	0.059620041030481	-0.610562656670373	0.541489151242722	0.998540876473706	nomotif	no	nomotif
ENSMUSG00000031028.601|Tub	1647.6470508683	-0.0968927168810252	0.0600673306799172	-1.61306846474235	0.106729634188817	0.813162245404777	motif	no	motifnoCLIP
ENSMUSG00000090935.120|Synj2bp	631.091925699994	0.0545141558330759	0.0804871401473405	0.677302681313832	0.498213930021929	0.998540876473706	motif	yes	motifyesCLIP
ENSMUSG00000058297.330|Spock2	1045.72151435809	0.0360083255087563	0.0818109851119122	0.440140470860963	0.659835371668116	0.998540876473706	nomotif	yes	nomotif
ENSMUSG00000058297.13|Spock2	2121.37547308603	0.54958901638274	0.069558640338266	7.90108912005856	2.76476878357936e-15	6.8150125376683e-14	motif	yes	motifyesCLIP
ENSMUSG00000004113.325|Cacna1b	1028.01317590896	0.158309245280315	0.0871032636813071	1.81748924884762	0.0691422330404836	0.673299828764981	motif	yes	motifyesCLIP
ENSMUSG00000038916.20|Soga3	351.190163867213	-0.031459243124147	0.128846688953939	-0.244160275902731	0.807106691357087	0.998540876473706	nomotif	no	nomotif
ENSMUSG00000061578.381|Ksr2	236.310386923037	-0.191129542368125	0.122389077246711	-1.56165522829172	0.118369231349269	0.842825587123591	nomotif	no	nomotif
ENSMUSG00000028439.292|Fam219a	751.103904897422	-0.0677984339125716	0.0886969218848767	-0.764383165410971	0.444638937922793	0.998540876473706	motif	no	motifnoCLIP
ENSMUSG00000029636.329|Wasf3	1478.64820739387	0.0364380430279878	0.0864231240000596	0.421623766203622	0.673299656243276	0.998540876473706	nomotif	no	nomotif
ENSMUSG00000035202.34|Lars2	876.633000178459	-0.0214931934647273	0.078969802043926	-0.272169777667316	0.785491478874851	0.998540876473706	motif	yes	motifyesCLIP
ENSMUSG00000034801.131|Sos2	2260.64678575224	0.0147577646890202	0.0728776506806006	0.202500554713252	0.839525424794855	0.998540876473706	nomotif	no	nomotif
ENSMUSG00000058297.276|Spock2	1273.11635174086	2.65271202002159	0.130398599308494	20.3431021045393	5.34409245799845e-92	3.9195475665872e-90	motif	yes	motifyesCLIP
ENSMUSG00000029636.427|Wasf3	2070.07273932184	3.41134597112082	0.133633086883017	25.527704632814	9.71156184879916e-144	1.84288447464117e-141	nomotif	yes	nomotif
ENSMUSG00000061578.32|Ksr2	622.34229697293	-0.036994015605171	0.0943419584156262	-0.392126856665332	0.69496448461749	0.998540876473706	motif	no	motifnoCLIP
ENSMUSG00000061578.789|Ksr2	1903.58836519859	-0.0590192170361031	0.0677072514645729	-0.871682364288326	0.383381683805723	0.998540876473706	nomotif	no	nomotif
ENSMUSG00000043670.247|Diras1	907.84888090661	1.53405302084744	0.0982202044067812	15.6185077206124	5.4465491816675e-55	2.36776347152127e-53	motif	yes	motifyesCLIP
ENSMUSG00000061578.128|Ksr2	433.089052875007	0.044239905747903	0.0958917628026488	0.461352513030254	0.644545715140691	0.998540876473706	motif	yes	motifyesCLIP
ENSMUSG00000061578.50|Ksr2	749.133575320466	0.084085171270358	0.0890586665338134	0.944154842453574	0.345090527481518	0.998540876473706	motif	no	motifnoCLIP
ENSMUSG00000042529.31|Kcnj12	665.840975937377	-0.0982956380157662	0.0794893416560278	-1.23658890573177	0.216239740752384	0.979700098070509	motif	no	motifnoCLIP
ENSMUSG00000029028.223|Lrrc47	516.965552128515	0.11585799272073	0.0913540508268804	1.26823049084365	0.20471565134258	0.965975638000247	nomotif	no	nomotif
ENSMUSG00000035202.68|Lars2	1146.82227673655	0.000964668093228901	0.0797213249142604	0.0121005025225859	0.990345431466979	0.999525940224632	motif	yes	motifyesCLIP
ENSMUSG00000042529.280|Kcnj12	681.05214207317	-0.000455965872266901	0.0825685341813927	-0.00552227161094081	0.995593887135506	0.999745855520116	nomotif	no	nomotif
ENSMUSG00000090935.280|Synj2bp	1140.57763137948	0.00646316525760104	0.101080448732271	0.0639408049594224	0.949017361077885	0.998790475058442	nomotif	no	nomotif
ENSMUSG00000061578.302|Ksr2	507.718223494382	-0.057572046362483	0.0928715336105389	-0.6199105810389	0.535316659145368	0.998540876473706	nomotif	no	nomotif
ENSMUSG00000035279.30|Ssc5d	1117.1318905662	0.193111148413752	0.0821773262773419	2.34993223997113	0.0187768289164087	0.267872302739458	nomotif	no	nomotif
ENSMUSG00000042529.484|Kcnj12	264.520531910594	-0.0266536181126496	0.122604152473187	-0.217395720903325	0.827899965688576	0.998540876473706	motif	no	motifnoCLIP
ENSMUSG00000042529.181|Kcnj12	1249.82317962856	-0.148557665189103	0.0733302734516188	-2.02587087428656	0.0427780186257462	0.496034153899899	nomotif	no	nomotif
ENSMUSG00000029028.13|Lrrc47	1893.72416840918	1.78366161632903	0.122299018026	14.5844312171814	3.52850484695657e-48	1.37853841324725e-46	motif	yes	motifyesCLIP
ENSMUSG00000031028.98|Tub	1037.53812357791	0.107673340016784	0.0745038809186588	1.44520444692456	0.148400467695247	0.907228278272918	motif	no	motifnoCLIP
ENSMUSG00000004113.288|Cacna1b	1894.37956993523	0.236911880929993	0.0812080918770304	2.91734327767161	0.0035302700846313	0.0590271033031709	motif	yes	motifyesCLIP
ENSMUSG00000031028.471|Tub	823.399949730531	0.00567982056385621	0.0907729001040606	0.0625717648917788	0.950107513697548	0.998790475058442	motif	no	motifnoCLIP
ENSMUSG00000038916.55|Soga3	2407.89851113012	0.0085218624432817	0.0778879234615963	0.10941185827715	0.912875828669547	0.998540876473706	nomotif	yes	nomotif
ENSMUSG00000031028.516|Tub	1241.29851038223	-0.069293428954339	0.0695726533262904	-0.99598657865409	0.319256666349945	0.998540876473706	nomotif	no	nomotif
ENSMUSG00000058297.522|Spock2	2271.43486179113	-0.075340070801877	0.0666059263800143	-1.13113164092983	0.257999688545554	0.998540876473706	motif	yes	motifyesCLIP
ENSMUSG00000042529.233|Kcnj12	518.166332350345	-0.0949746065475015	0.0897925082462374	-1.05771192277036	0.290186797935414	0.998540876473706	motif	no	motifnoCLIP
ENSMUSG00000058297.19|Spock2	1827.975133912	0.903412154301895	0.0926709678838052	9.74859953372486	1.87030519909558e-22	5.22418192878215e-21	motif	yes	motifyesCLIP
ENSMUSG00000090935.103|Synj2bp	1106.84845515989	-0.130240550673715	0.0699281033660707	-1.86249225139014	0.0625337366432976	0.635706480927401	motif	no	motifnoCLIP
ENSMUSG00000035202.57|Lars2	595.992533309632	0.187943497980544	0.0971304100875083	1.93496040849842	0.052995154276173	0.571286807368483	motif	yes	motifyesCLIP
ENSMUSG00000029636.54|Wasf3	837.465161907112	-0.114369495659617	0.0800785279045177	-1.42821675987833	0.153229478062448	0.915766911548316	motif	no	motifnoCLIP
ENSMUSG00000061578.1544|Ksr2	330.136957366941	-0.116471785451784	0.111323154239534	-1.04624941906668	0.295445891711379	0.998540876473706	motif	no	motifnoCLIP
ENSMUSG00000061578.1415|Ksr2	1224.35830532869	0.151243283423662	0.0884645937825238	1.70964763366765	0.0873310516527657	0.750569893967516	motif	yes	motifyesCLIP
ENSMUSG00000061578.1168|Ksr2	778.509507480369	-0.126949724225044	0.0821492504191072	-1.545354626821	0.122260508896652	0.851104651595796	nomotif	no	nomotif
ENSMUSG00000031028.510|Tub	981.981831693173	-0.0259388687429423	0.0716032370567908	-0.362258325309642	0.717158997749672	0.998540876473706	nomotif	no	nomotif
ENSMUSG00000028439.288|Fam219a	1580.10244671515	-0.0427056273062561	0.074692511878263	-0.571752458611374	0.567489689505392	0.998540876473706	motif	no	motifnoCLIP
ENSMUSG00000061578.1149|Ksr2	542.309800148154	0.0641971697789569	0.0939720468904381	0.683151765905497	0.494510947757062	0.998540876473706	nomotif	no	nomotif
ENSMUSG00000028439.283|Fam219a	1697.05240658917	-0.0619267779393777	0.0673425307195125	-0.919579013109979	0.35779279804562	0.998540876473706	motif	no	motifnoCLIP
ENSMUSG00000042529.335|Kcnj12	1696.39823212399	0.0455787411496938	0.069080701489036	0.659789784516414	0.509388739779699	0.998540876473706	motif	no	motifnoCLIP
ENSMUSG00000029028.222|Lrrc47	508.778995562102	0.0238647124338948	0.0892468477550814	0.267401180368704	0.789160290716466	0.998540876473706	nomotif	no	nomotif
ENSMUSG00000058297.448|Spock2	685.516401526354	0.00404933875486776	0.0879694339562059	0.0460312016658383	0.963285380926739	0.998790475058442	motif	no	motifnoCLIP
ENSMUSG00000042529.243|Kcnj12	301.14076795876	-0.104982895240389	0.112635915947283	-0.932055236178163	0.351307980224637	0.998540876473706	motif	no	motifnoCLIP
ENSMUSG00000090935.153|Synj2bp	1437.78538901855	0.00176080068695306	0.0740779024087549	0.0237695808020741	0.981036404194472	0.999525940224632	motif	yes	motifyesCLIP
ENSMUSG00000031028.616|Tub	3146.18946234109	0.00748901344250434	0.0549707725103341	0.136236277943819	0.891634496863393	0.998540876473706	motif	no	motifnoCLIP
ENSMUSG00000029636.275|Wasf3	757.290995537164	0.139545435501311	0.0848254566486821	1.64508911610415	0.0999514347576865	0.792600431518512	motif	no	motifnoCLIP
ENSMUSG00000031028.269|Tub	1486.77527337927	-0.65100901849932	0.0887689882466202	-7.33374381479566	2.23810740419856e-13	5.32999482414218e-12	nomotif	no	nomotif
ENSMUSG00000028439.29|Fam219a	260.608442862959	0.0443293677490117	0.123651695862167	0.35850189874003	0.719967747198482	0.998540876473706	motif	no	motifnoCLIP
ENSMUSG00000029636.125|Wasf3	1999.60647129168	0.0110594184685615	0.0548225281237133	0.201731274479073	0.840126811713683	0.998540876473706	nomotif	no	nomotif
ENSMUSG00000042529.495|Kcnj12	657.658052865346	0.00437617469121166	0.0881743371282168	0.0496309338265638	0.960416495371602	0.998790475058442	nomotif	no	nomotif
ENSMUSG00000061578.239|Ksr2	825.032442756137	-0.0351158190191013	0.0786414248220345	-0.446530808649111	0.655213863179375	0.998540876473706	nomotif	no	nomotif
ENSMUSG00000061578.1062|Ksr2	222.853549052324	0.227348928092058	0.151788292543585	1.49780279020383	0.134184495683967	0.883843331075385	motif	no	motifnoCLIP
ENSMUSG00000058297.405|Spock2	774.003817713606	-0.043265545909668	0.091474568861678	-0.472978954129769	0.636228194235249	0.998540876473706	motif	no	motifnoCLIP
ENSMUSG00000029636.509|Wasf3	900.358160291004	-0.0470666993229081	0.0754982695338417	-0.623414279738037	0.533012316552633	0.998540876473706	motif	yes	motifyesCLIP
ENSMUSG00000042529.169|Kcnj12	286.286638109593	-0.0692710348830062	0.145208119255567	-0.477046567630897	0.633328961824144	0.998540876473706	nomotif	no	nomotif
ENSMUSG00000061578.305|Ksr2	742.98116434143	-0.0258762280927967	0.0745824730085291	-0.346947842421872	0.72863050332702	0.998540876473706	nomotif	no	nomotif
ENSMUSG00000022095.192|Fam160b2	2480.08796455798	0.117397999514915	0.0725700598124961	1.61771948126051	0.105723065654195	0.810204647369166	motif	no	motifnoCLIP
ENSMUSG00000061578.906|Ksr2	1007.27320024454	-0.150366439806172	0.0698050842509168	-2.15409008412158	0.0312331080157331	0.396803194822625	motif	no	motifnoCLIP
ENSMUSG00000035202.29|Lars2	967.180011522299	-0.0613804748328409	0.092472521707888	-0.663769882114127	0.506837604817108	0.998540876473706	motif	yes	motifyesCLIP
ENSMUSG00000061578.759|Ksr2	619.688323890583	-0.0566875445100926	0.0835794518067184	-0.678247383593582	0.497614853727353	0.998540876473706	motif	no	motifnoCLIP
ENSMUSG00000031028.538|Tub	1017.00642141543	-0.0292797648406038	0.0793852335883993	-0.368831374766938	0.712253417210777	0.998540876473706	nomotif	no	nomotif
ENSMUSG00000031028.377|Tub	2723.59500683656	0.0927579749283904	0.0503843446663682	1.84100786747568	0.0656204057829736	0.653913248421604	nomotif	no	nomotif
ENSMUSG00000061578.516|Ksr2	373.267977582817	0.15918539455869	0.127376559919084	1.24972282702416	0.211400815655492	0.972760013080726	motif	no	motifnoCLIP
ENSMUSG00000029028.243|Lrrc47	1198.58329781465	-0.0859904242006503	0.0686437385999184	-1.25270601448203	0.21031271632646	0.970302975596306	motif	no	motifnoCLIP
ENSMUSG00000043670.94|Diras1	741.881670800007	-0.0696073167894264	0.083655048602038	-0.832075504738044	0.405366327191533	0.998540876473706	nomotif	no	nomotif
ENSMUSG00000034801.229|Sos2	1906.93691116965	-0.0649084541811162	0.0734362714140128	-0.883874588555576	0.376763916206561	0.998540876473706	motif	no	motifnoCLIP
ENSMUSG00000058297.238|Spock2	1046.43014347016	-0.0546795292448451	0.069059116866447	-0.791778576470786	0.428489796156761	0.998540876473706	motif	yes	motifyesCLIP
ENSMUSG00000032194.215|Kank2	645.192545535094	-0.0119608876700707	0.101005091092662	-0.118418661284091	0.905735940245335	0.998540876473706	nomotif	no	nomotif
ENSMUSG00000058297.516|Spock2	1511.80332109373	0.089467462923983	0.0602311016572207	1.48540306357251	0.137437084620428	0.890577496419675	motif	yes	motifyesCLIP
ENSMUSG00000029636.324|Wasf3	835.723820891074	-0.00522489785303918	0.0862747863874355	-0.0605611218737263	0.951708736912437	0.998790475058442	nomotif	no	nomotif
ENSMUSG00000090935.57|Synj2bp	2060.1740716517	-0.0108519207780939	0.0553881840923849	-0.195924834076405	0.844668999177672	0.998540876473706	motif	no	motifnoCLIP
ENSMUSG00000031028.51|Tub	1291.97002789269	-0.00166208841638102	0.0837831119735993	-0.0198379885543611	0.984172613355463	0.999525940224632	motif	no	motifnoCLIP
ENSMUSG00000058297.104|Spock2	1129.48915243431	-0.0657660891667503	0.0888969649085954	-0.739801288315879	0.459420577185262	0.998540876473706	motif	no	motifnoCLIP
ENSMUSG00000029636.112|Wasf3	709.645035033899	0.0314067776504869	0.0870706164368916	0.360704666346889	0.718320236001405	0.998540876473706	nomotif	no	nomotif
ENSMUSG00000035279.60|Ssc5d	558.540736388601	-0.017559975717782	0.103144880740344	-0.170245731942697	0.864816887743587	0.998540876473706	motif	no	motifnoCLIP
ENSMUSG00000032194.219|Kank2	1915.79250462887	-0.0316896312666288	0.0589332309363176	-0.537720921849204	0.590769732981001	0.998540876473706	nomotif	yes	nomotif
ENSMUSG00000090935.467|Synj2bp	342.743018205482	-0.191653289647685	0.121807067602546	-1.57341682563975	0.115622333526248	0.838259552005821	nomotif	no	nomotif
ENSMUSG00000004113.326|Cacna1b	1495.91328139017	0.275532888281887	0.0997851212591607	2.76126224836944	0.00575784216959686	0.0928947410762894	motif	yes	motifyesCLIP
ENSMUSG00000032194.25|Kank2	276.3713078728	0.00693776224423706	0.135058312169675	0.0513686431644508	0.959031770901941	0.998790475058442	motif	no	motifnoCLIP
ENSMUSG00000090935.673|Synj2bp	409.671880703404	0.0540764282014862	0.109501213052439	0.493843188527869	0.621416929289966	0.998540876473706	nomotif	no	nomotif
ENSMUSG00000038916.37|Soga3	1197.14187357835	-0.0908710395309669	0.100082265144766	-0.907963457856637	0.363897528495093	0.998540876473706	nomotif	yes	nomotif
ENSMUSG00000032194.94|Kank2	2116.59870713732	-0.0143035148297555	0.0990235463934027	-0.144445592495043	0.885148616670538	0.998540876473706	motif	no	motifnoCLIP
ENSMUSG00000032194.88|Kank2	1798.96913389167	-0.0890115582589705	0.0798674829528255	-1.11449059076453	0.265068778828242	0.998540876473706	motif	no	motifnoCLIP
ENSMUSG00000042529.297|Kcnj12	3708.50398272773	0.0146005626074203	0.0557048388843757	0.262105822399489	0.793239858039615	0.998540876473706	nomotif	no	nomotif
ENSMUSG00000061578.1318|Ksr2	590.829743323137	0.123195734408573	0.0818835006449432	1.50452451883762	0.132446365016064	0.87577228637558	nomotif	no	nomotif
ENSMUSG00000090935.43|Synj2bp	1357.7955164591	0.0176120819534779	0.081623922406356	0.215771080759853	0.82916619153165	0.998540876473706	motif	no	motifnoCLIP
ENSMUSG00000090935.265|Synj2bp	1985.86431904891	-0.0626760424695125	0.0594728418313041	-1.05385988864118	0.291947069566407	0.998540876473706	nomotif	no	nomotif
ENSMUSG00000058297.309|Spock2	554.920938979921	-0.186264645738371	0.0883857290483285	-2.10740633973301	0.0350823725459675	0.430163860294402	nomotif	yes	nomotif
ENSMUSG00000022095.146|Fam160b2	828.573759088123	-0.122222866244231	0.0795828346973988	-1.53579432937975	0.12458883094197	0.855086144855109	motif	no	motifnoCLIP
ENSMUSG00000043670.179|Diras1	1440.24160439466	0.0312811858729502	0.0675953998783284	0.46277092715268	0.64352857236412	0.998540876473706	motif	yes	motifyesCLIP
ENSMUSG00000034801.200|Sos2	2156.35840889913	-0.0100433667007362	0.0743675185295988	-0.135050448089631	0.892571987843187	0.998540876473706	nomotif	no	nomotif
ENSMUSG00000061578.876|Ksr2	1193.50853488649	0.0123558438656378	0.077698599945381	0.159022734956917	0.87365096184644	0.998540876473706	nomotif	no	nomotif
ENSMUSG00000061578.1527|Ksr2	1945.83153129047	-0.0578609458831848	0.199342557074178	-0.290258872628256	0.77161819993369	0.998540876473706	motif	yes	motifyesCLIP
ENSMUSG00000061578.173|Ksr2	224.595920974387	0.106963983343667	0.134206802292197	0.79700865765942	0.42544600320552	0.998540876473706	nomotif	no	nomotif
ENSMUSG00000061578.953|Ksr2	267.527945489463	-0.245400226843464	0.117703640625035	-2.08489920566882	0.037078450802968	0.44729856644751	nomotif	no	nomotif
ENSMUSG00000090935.196|Synj2bp	508.364157170784	-0.105814074616733	0.109806001810886	-0.963645637503239	0.335223617891857	0.998540876473706	nomotif	no	nomotif
ENSMUSG00000090935.44|Synj2bp	823.729541732406	-0.0139662551088097	0.0885907172455696	-0.157649193313289	0.874733237571884	0.998540876473706	motif	no	motifnoCLIP
ENSMUSG00000058297.156|Spock2	575.785876753631	0.0576990541131852	0.0905071053609376	0.637508556737998	0.523793638133398	0.998540876473706	nomotif	no	nomotif
ENSMUSG00000031028.7|Tub	490.842124307773	0.0499247302075923	0.0892011137758231	0.559687296428397	0.575692748843287	0.998540876473706	motif	no	motifnoCLIP
ENSMUSG00000031028.82|Tub	1783.6213917978	0.023662227505005	0.059771950252648	0.395875112071598	0.692197162046934	0.998540876473706	motif	no	motifnoCLIP
ENSMUSG00000061578.764|Ksr2	919.128952736642	-0.0530346874486777	0.0823782061920605	-0.64379512373734	0.519708296234609	0.998540876473706	motif	no	motifnoCLIP
ENSMUSG00000090935.399|Synj2bp	222.07328777003	-0.218308510852403	0.127933503141614	-1.70642173857108	0.0879295860371491	0.75176638671239	nomotif	no	nomotif
ENSMUSG00000034801.149|Sos2	417.185301801279	-0.00158966236260212	0.119300949479862	-0.013324808977069	0.989368655242637	0.999525940224632	motif	no	motifnoCLIP
ENSMUSG00000028439.87|Fam219a	814.853355668049	-0.103121229509877	0.0821756226710668	-1.25488832524764	0.209519302711742	0.970302975596306	motif	no	motifnoCLIP
ENSMUSG00000061578.768|Ksr2	1458.59253269951	-0.045167482459629	0.0664405990619138	-0.679817507628714	0.496620019657393	0.998540876473706	motif	no	motifnoCLIP
ENSMUSG00000061578.510|Ksr2	488.76207377248	0.0113149152084174	0.148689193947636	0.076097764121327	0.939341318957516	0.998790475058442	motif	no	motifnoCLIP
ENSMUSG00000022095.118|Fam160b2	853.255541190335	-0.0399142673201189	0.0747809130656656	-0.533749397858648	0.593514927665534	0.998540876473706	nomotif	no	nomotif
ENSMUSG00000034801.231|Sos2	1941.47541403927	-0.0577876779872564	0.0595514362385341	-0.970382607663517	0.331855814697303	0.998540876473706	motif	no	motifnoCLIP
ENSMUSG00000032194.69|Kank2	411.718640934546	-0.0597993787169822	0.0997610930900315	-0.599425856962242	0.548888938564748	0.998540876473706	motif	no	motifnoCLIP
ENSMUSG00000061578.1391|Ksr2	565.886447886464	-0.116157011772858	0.0974627029108008	-1.19180987499564	0.233335802851188	0.995533074499944	motif	no	motifnoCLIP
ENSMUSG00000035279.22|Ssc5d	491.669617729106	0.189668904898859	0.161753029153666	1.17258332589662	0.240962939194102	0.998540876473706	motif	no	motifnoCLIP
ENSMUSG00000031028.158|Tub	1612.99331401863	0.0222336571067403	0.0646655724330972	0.343825257709474	0.730977704075727	0.998540876473706	motif	no	motifnoCLIP
ENSMUSG00000031028.417|Tub	1002.74666262915	0.111538596788739	0.0857514398082434	1.30071981343008	0.193354377757292	0.952431638272941	motif	yes	motifyesCLIP
ENSMUSG00000061578.472|Ksr2	3026.19581391658	0.0259095968486803	0.0625118480588068	0.414474977996273	0.678526288340666	0.998540876473706	motif	no	motifnoCLIP
ENSMUSG00000058297.395|Spock2	1498.12549993778	-0.0838611779150844	0.0615579471464703	-1.36231277686285	0.173099197085448	0.936013761894324	motif	yes	motifyesCLIP
ENSMUSG00000032194.293|Kank2	1206.09923235363	-0.0534272582172563	0.077493042249675	-0.68944587367107	0.490542723677093	0.998540876473706	motif	yes	motifyesCLIP
ENSMUSG00000061578.338|Ksr2	746.10137777666	-0.0288133899259041	0.0816302075222733	-0.352974600953234	0.724107482025107	0.998540876473706	motif	no	motifnoCLIP
ENSMUSG00000043670.70|Diras1	1026.54221197052	-0.0408470234929595	0.0791444342176555	-0.516107340923379	0.605779441101635	0.998540876473706	motif	no	motifnoCLIP
ENSMUSG00000061578.996|Ksr2	1205.00949975499	-0.0880568728694598	0.0740013468365442	-1.18993608405482	0.234071514588463	0.995533074499944	nomotif	no	nomotif
ENSMUSG00000058297.18|Spock2	1452.26933574699	0.705908265651093	0.103988974951359	6.78829910556653	1.13463231682434e-11	2.62370006724081e-10	motif	yes	motifyesCLIP
ENSMUSG00000028439.264|Fam219a	752.99334433002	0.00644322910206644	0.0811542632548515	0.0793948320599319	0.936718579086157	0.998790475058442	motif	yes	motifyesCLIP
ENSMUSG00000043670.55|Diras1	1071.45322961624	-0.017985810771958	0.0910789571987344	-0.197474930819782	0.84345589747144	0.998540876473706	motif	no	motifnoCLIP
ENSMUSG00000058297.416|Spock2	692.75799454082	-0.10132903972379	0.0786474399031093	-1.2883959077196	0.197608182547004	0.959937351625125	nomotif	no	nomotif
ENSMUSG00000028439.322|Fam219a	597.946233263144	-0.118162276500663	0.10082258483993	-1.17198221696321	0.24120419586147	0.998540876473706	nomotif	no	nomotif
ENSMUSG00000035279.16|Ssc5d	228.352545884861	0.0150860972054769	0.131234057548828	0.11495565623172	0.90848027015565	0.998540876473706	motif	no	motifnoCLIP
ENSMUSG00000028439.415|Fam219a	210.449236887993	-0.0441556960936375	0.139351643262568	-0.316865270188732	0.751345835494325	0.998540876473706	motif	no	motifnoCLIP
ENSMUSG00000061578.1337|Ksr2	785.005552090979	-0.0437016046136021	0.0921828376163826	-0.474075280644599	0.635446225326451	0.998540876473706	nomotif	no	nomotif
ENSMUSG00000058297.312|Spock2	511.109117284786	-0.105152103425333	0.0993517816109027	-1.05838165879246	0.289881477820983	0.998540876473706	nomotif	yes	nomotif
ENSMUSG00000061578.690|Ksr2	827.515865726557	-0.0417884159805789	0.0856736858478269	-0.487762555877463	0.62571803655524	0.998540876473706	motif	no	motifnoCLIP
ENSMUSG00000004113.127|Cacna1b	1211.71789105105	-0.131247145284307	0.0845045084611773	-1.55313778725314	0.12039022028386	0.846626519702083	motif	no	motifnoCLIP
ENSMUSG00000061578.637|Ksr2	1646.26889862117	0.0558596297062543	0.0596814518507831	0.935962983037272	0.349292246995234	0.998540876473706	motif	no	motifnoCLIP
ENSMUSG00000090935.606|Synj2bp	834.325295402562	0.10037929043737	0.0754692609275914	1.33006854981234	0.183495686576987	0.94322605472742	motif	no	motifnoCLIP
ENSMUSG00000058297.16|Spock2	2232.31574200843	0.775432739129606	0.0817948387596739	9.48021600003331	2.53757249325641e-21	6.9579539350643e-20	motif	yes	motifyesCLIP
ENSMUSG00000042529.298|Kcnj12	3066.54390787962	-0.0747475835790315	0.0583708272031894	-1.28056406188719	0.200346829849644	0.962758897974925	nomotif	no	nomotif
ENSMUSG00000061578.696|Ksr2	2105.25342048339	-0.0139073535529088	0.0530234588125608	-0.262286804074242	0.793100334828627	0.998540876473706	motif	no	motifnoCLIP
ENSMUSG00000004113.285|Cacna1b	3574.07881722715	0.239369055283124	0.0583409774779044	4.10293186077969	4.07947423291672e-05	0.000775359530278528	motif	yes	motifyesCLIP
ENSMUSG00000034801.136|Sos2	1427.32410048916	0.00258886536934208	0.0813784156958208	0.0318126784259212	0.9746214358329	0.999525940224632	motif	no	motifnoCLIP
ENSMUSG00000058297.33|Spock2	1932.05975960738	0.539408410579266	0.0723111787432426	7.45954387625957	8.68225140784463e-14	2.08426336507596e-12	motif	yes	motifyesCLIP
ENSMUSG00000043670.276|Diras1	807.350742291162	2.43511445198471	0.236881799325314	10.279871475649	8.68433298277683e-25	2.50775847364969e-23	motif	yes	motifyesCLIP
ENSMUSG00000058297.121|Spock2	1861.33924935664	0.100717060242787	0.0669755965046611	1.50378743152781	0.1326361083773	0.876542109259605	nomotif	no	nomotif
ENSMUSG00000042529.310|Kcnj12	1641.01760944245	0.0681995792095457	0.0795408832744121	0.857415412075078	0.3912153446697	0.998540876473706	motif	no	motifnoCLIP
ENSMUSG00000031028.289|Tub	616.861044037904	-0.00642867348339783	0.095583518308241	-0.0672571338362586	0.94637700182162	0.998790475058442	motif	no	motifnoCLIP
ENSMUSG00000032194.255|Kank2	1183.14911319749	2.87213556501002	0.19708276816799	14.5732455034418	4.15664865972983e-48	1.61865585430196e-46	motif	yes	motifyesCLIP
ENSMUSG00000061578.812|Ksr2	297.02724290653	-0.0684187809616342	0.129343293194281	-0.528970457392526	0.596825943828733	0.998540876473706	motif	no	motifnoCLIP
ENSMUSG00000029028.4|Lrrc47	2458.8123771687	0.958417371648157	0.103630918451541	9.24837284054683	2.27936025325077e-20	6.13733149270562e-19	motif	yes	motifyesCLIP
ENSMUSG00000061578.1311|Ksr2	785.677906592868	0.00558790749149095	0.0717793157654361	0.0778484363065174	0.937948616726043	0.998790475058442	nomotif	no	nomotif
ENSMUSG00000058297.502|Spock2	2420.94025865521	0.00311639118680186	0.0637576380168092	0.0488787113785529	0.961015954438735	0.998790475058442	motif	yes	motifyesCLIP
ENSMUSG00000042529.223|Kcnj12	630.621499191717	-0.0638698668211188	0.0883968798535508	-0.722535308111933	0.469965425503835	0.998540876473706	nomotif	no	nomotif
ENSMUSG00000061578.478|Ksr2	1263.21643242493	-0.0337180067209731	0.0668380224522045	-0.504473434190615	0.613928725872541	0.998540876473706	motif	no	motifnoCLIP
ENSMUSG00000029636.361|Wasf3	429.732720051464	0.0685912981398994	0.0960952447907623	0.713784519611246	0.475360433506269	0.998540876473706	motif	yes	motifyesCLIP
ENSMUSG00000004113.303|Cacna1b	1821.11217365624	0.672754452060274	0.118851831892602	5.66044663634797	1.5097953273272e-08	3.30578812054885e-07	motif	yes	motifyesCLIP
ENSMUSG00000031028.469|Tub	1165.88401758472	0.0577736340968563	0.07836466838825	0.73724084188837	0.460975900541914	0.998540876473706	motif	no	motifnoCLIP
ENSMUSG00000035202.69|Lars2	944.857365329481	0.0330118014910459	0.106687966293073	0.309423851986851	0.756999128778316	0.998540876473706	motif	yes	motifyesCLIP
ENSMUSG00000058297.11|Spock2	1643.66984146174	0.356166842190581	0.0873483985216651	4.07754289968167	4.55141340692948e-05	0.000862316121709063	motif	yes	motifyesCLIP
ENSMUSG00000004113.121|Cacna1b	810.814167799544	0.10685833190769	0.0931048428718184	1.14772044731129	0.251083987322716	0.998540876473706	motif	no	motifnoCLIP
ENSMUSG00000031028.642|Tub	1525.30917864854	0.040470012917498	0.0658770064065248	0.614326836100579	0.53899937240732	0.998540876473706	nomotif	no	nomotif
ENSMUSG00000032194.240|Kank2	559.450696295476	0.755408209406803	0.159570452491062	4.7340105741012	2.20126250740127e-06	4.45280766091069e-05	nomotif	yes	nomotif
ENSMUSG00000004113.324|Cacna1b	1276.30320141681	0.295296538161632	0.099412567229759	2.97041457021376	0.00297398109280361	0.0503596940006618	motif	yes	motifyesCLIP
ENSMUSG00000061578.713|Ksr2	869.734325045588	-0.0864998450689403	0.0775153243281406	-1.11590638133392	0.264462210005984	0.998540876473706	nomotif	no	nomotif
ENSMUSG00000029636.187|Wasf3	487.50545512066	-0.0729070857853928	0.0900230713882701	-0.809871121492223	0.418014250958598	0.998540876473706	nomotif	no	nomotif
ENSMUSG00000058297.564|Spock2	860.140207633586	0.0210833089502699	0.07789432063927	0.270665547593734	0.786648277026389	0.998540876473706	motif	yes	motifyesCLIP
ENSMUSG00000031028.572|Tub	374.197568900401	0.0550006569763276	0.121033682494027	0.454424387021703	0.649523403058905	0.998540876473706	nomotif	no	nomotif
ENSMUSG00000061578.82|Ksr2	971.14724544618	-0.0567753069615188	0.0959293011758045	-0.591845309677277	0.553954179101947	0.998540876473706	nomotif	no	nomotif
ENSMUSG00000058297.38|Spock2	1696.98796228346	0.628116535840474	0.0762508774724916	8.23749911687343	1.75847619548717e-16	4.44452070127889e-15	motif	yes	motifyesCLIP
ENSMUSG00000004113.181|Cacna1b	2095.97610429996	0.0759767579322504	0.0547673994469791	1.38726247182513	0.16536174209265	0.9307437037277	motif	no	motifnoCLIP
ENSMUSG00000031028.484|Tub	1797.89011312177	0.0464522250013409	0.0546687063741972	0.849704119270429	0.39548960767241	0.998540876473706	motif	no	motifnoCLIP
ENSMUSG00000061578.1292|Ksr2	398.625542677955	0.100490304861754	0.0953332563827173	1.05409495777983	0.291839444441728	0.998540876473706	nomotif	no	nomotif
ENSMUSG00000031028.119|Tub	416.656989744076	-0.049991946254797	0.114178857358977	-0.437838908280741	0.661503063894514	0.998540876473706	motif	no	motifnoCLIP
ENSMUSG00000028439.72|Fam219a	442.229209393537	-0.163427810670037	0.104052542812943	-1.57062774490608	0.116269141480775	0.838259552005821	motif	no	motifnoCLIP
ENSMUSG00000029636.430|Wasf3	2188.53259926563	3.44796525154241	0.197415653267993	17.4655109382931	2.62342022968168e-68	1.38774286928515e-66	nomotif	yes	nomotif
ENSMUSG00000028439.105|Fam219a	1304.1970492994	-0.0482137532690334	0.0786614071257278	-0.61292767356642	0.53992416412242	0.998540876473706	motif	no	motifnoCLIP
ENSMUSG00000004113.186|Cacna1b	3506.78074518744	0.0322885591700603	0.0582677827930448	0.554140858332342	0.579482449583292	0.998540876473706	motif	no	motifnoCLIP
ENSMUSG00000029636.228|Wasf3	1559.05979296121	-0.0724601425959075	0.0571377750681066	-1.26816528136661	0.204738932643903	0.965975638000247	motif	no	motifnoCLIP
ENSMUSG00000034801.129|Sos2	1962.18218301623	0.0433707618020932	0.0703696381654208	0.616327764825788	0.537678217695699	0.998540876473706	nomotif	no	nomotif
ENSMUSG00000042529.85|Kcnj12	806.210678855846	0.0095674153807989	0.0939368085362552	0.101849482964991	0.918876148106683	0.998540876473706	motif	no	motifnoCLIP
ENSMUSG00000043670.63|Diras1	1164.3211588936	-0.0469966480377663	0.0884542337472042	-0.53131032904631	0.59520374887136	0.998540876473706	motif	no	motifnoCLIP
ENSMUSG00000061578.330|Ksr2	515.342223796042	0.159485534402661	0.0851253603239344	1.87353726076176	0.0609942324346037	0.626448495494576	motif	no	motifnoCLIP
ENSMUSG00000031028.611|Tub	982.975039349622	-0.0368547786323598	0.07177407755833	-0.513483138845057	0.607613402354753	0.998540876473706	motif	no	motifnoCLIP
ENSMUSG00000061578.880|Ksr2	542.067468221762	-0.023316168651783	0.0877168355400457	-0.265811785254592	0.790384166327207	0.998540876473706	nomotif	no	nomotif
ENSMUSG00000090935.251|Synj2bp	2389.14137003698	0.00779539232751215	0.0573797233444515	0.13585622016189	0.891934945751309	0.998540876473706	nomotif	no	nomotif
ENSMUSG00000032194.148|Kank2	1500.95040310079	-0.0179714300005507	0.0645355218803761	-0.278473458909386	0.780648936304177	0.998540876473706	nomotif	no	nomotif
ENSMUSG00000090935.575|Synj2bp	924.437548462626	-0.0705729820667661	0.098868802564546	-0.713804357251043	0.475348164962983	0.998540876473706	motif	no	motifnoCLIP
ENSMUSG00000022095.4|Fam160b2	339.120789132467	0.220245255470331	0.132777392703473	1.65875568864496	0.0971650326943013	0.785233540787962	motif	no	motifnoCLIP
ENSMUSG00000004113.289|Cacna1b	2639.00373131322	0.232254978784733	0.0607818539763156	3.8211236346169	0.000132845029988225	0.00245465584777316	motif	yes	motifyesCLIP
ENSMUSG00000061578.347|Ksr2	887.571840085042	-0.167818491681845	0.0904620574266896	-1.85512574504339	0.0635782721646423	0.641416239433163	motif	no	motifnoCLIP
ENSMUSG00000061578.1547|Ksr2	322.016353791409	-0.147236822729373	0.111793283223451	-1.31704534014873	0.187823427119587	0.946294097298341	motif	no	motifnoCLIP
ENSMUSG00000035279.57|Ssc5d	1549.89619175578	-0.0333755459700466	0.0584934743460888	-0.570585801974648	0.568280445057219	0.998540876473706	motif	no	motifnoCLIP
ENSMUSG00000058297.151|Spock2	1196.28575823343	-0.044698971107168	0.0684985154047799	-0.652553866941894	0.514043935006749	0.998540876473706	nomotif	no	nomotif
ENSMUSG00000029636.472|Wasf3	2245.92526359894	0.0497792536697536	0.0617560199619028	0.806063177330118	0.420206422083205	0.998540876473706	motif	yes	motifyesCLIP
ENSMUSG00000035279.53|Ssc5d	732.278673654622	-0.115849078407046	0.0874198239579432	-1.32520374855456	0.185103582413592	0.94322605472742	motif	no	motifnoCLIP
ENSMUSG00000058297.523|Spock2	847.598571092075	-0.0710585723834758	0.0727017968599138	-0.977397746033646	0.328372278447261	0.998540876473706	nomotif	yes	nomotif
ENSMUSG00000031028.52|Tub	967.134888880287	0.0837340966579436	0.0801708268501373	1.04444596554389	0.29627910652671	0.998540876473706	motif	no	motifnoCLIP
ENSMUSG00000004113.51|Cacna1b	245.412458814287	-0.103062286195891	0.182918355450183	-0.563433264760353	0.573139891080785	0.998540876473706	nomotif	no	nomotif
ENSMUSG00000031028.363|Tub	390.335714168912	-0.0803865091652238	0.0989338743020746	-0.812527657814955	0.416488922969297	0.998540876473706	nomotif	no	nomotif
ENSMUSG00000042529.236|Kcnj12	975.500535565249	-0.029693364176676	0.0724494879647781	-0.409849193014472	0.68191657743808	0.998540876473706	motif	no	motifnoCLIP
ENSMUSG00000029636.272|Wasf3	664.48078820687	-0.089307700881032	0.0841099026033577	-1.0617976970225	0.288327535534968	0.998540876473706	motif	no	motifnoCLIP
ENSMUSG00000061578.438|Ksr2	1529.92550285827	-0.0578042672004238	0.0680462278456551	-0.849485254811443	0.39561133161439	0.998540876473706	nomotif	no	nomotif
ENSMUSG00000004113.272|Cacna1b	900.744606585398	0.0635400766473297	0.0707478312485667	0.89812048688937	0.369121317980726	0.998540876473706	motif	no	motifnoCLIP
ENSMUSG00000022095.191|Fam160b2	2629.68151314862	0.19714891692909	0.0708215500577977	2.78374190861674	0.00537357743179997	0.0871656963326576	motif	no	motifnoCLIP
ENSMUSG00000058297.307|Spock2	636.521637494328	-0.0594920993409126	0.0997599709285865	-0.596352412567364	0.550939823900748	0.998540876473706	nomotif	yes	nomotif
ENSMUSG00000061578.790|Ksr2	3317.06475579328	-0.0914852670158163	0.074725833243032	-1.22427898151737	0.220847003107517	0.982783118192674	nomotif	no	nomotif
ENSMUSG00000090935.488|Synj2bp	321.354745212439	0.034931322700999	0.12113487278719	0.288367188549959	0.773065681180691	0.998540876473706	nomotif	no	nomotif
ENSMUSG00000090935.749|Synj2bp	1176.53743287037	-0.0535732101262594	0.0663824488990749	-0.807038773271379	0.419644144919767	0.998540876473706	motif	no	motifnoCLIP
ENSMUSG00000090935.154|Synj2bp	871.135270560733	0.0132922454480402	0.0856157311940349	0.155254709183239	0.876620519424882	0.998540876473706	motif	yes	motifyesCLIP
ENSMUSG00000032194.269|Kank2	2425.43132644293	2.64247753750894	0.114675631346006	23.043060731324	1.72650892580302e-117	2.1278777533995e-115	motif	yes	motifyesCLIP
ENSMUSG00000029028.104|Lrrc47	525.20572372943	0.0684265701873411	0.101329894154518	0.675285124476666	0.499494632997214	0.998540876473706	nomotif	yes	nomotif
ENSMUSG00000029636.508|Wasf3	1957.56099140454	-0.0445273459866844	0.0605594854369739	-0.735266253756819	0.462177356074073	0.998540876473706	motif	yes	motifyesCLIP
ENSMUSG00000043670.19|Diras1	37.7106369139902	-0.205792432794659	0.334026353010052	-0.616096397605088	0.537830899512886	0.998540876473706	nomotif	no	nomotif
ENSMUSG00000004113.6|Cacna1b	553.012409270266	-0.148270322051418	0.0947216347448062	-1.56532689127336	0.117506280894758	0.840087610975706	motif	no	motifnoCLIP
ENSMUSG00000058297.150|Spock2	597.945160084255	-0.0963356437447282	0.102911851642142	-0.936098634001053	0.349222406293864	0.998540876473706	nomotif	no	nomotif
ENSMUSG00000061578.1508|Ksr2	730.559023339824	0.287127327377893	0.202794722981635	1.41585206536117	0.156818821928566	0.92214189120233	nomotif	yes	nomotif
ENSMUSG00000061578.841|Ksr2	1436.02208653393	-0.00757975690132538	0.0705900374089752	-0.107377148101095	0.914489782851956	0.998540876473706	motif	no	motifnoCLIP
ENSMUSG00000034801.118|Sos2	1213.42556093168	0.0161744313085172	0.0773812837826319	0.209022524800081	0.83443065473408	0.998540876473706	nomotif	no	nomotif
ENSMUSG00000058297.555|Spock2	1076.19874803325	-0.0600459440578667	0.0743161842159432	-0.807979374766996	0.419102455537454	0.998540876473706	motif	yes	motifyesCLIP
ENSMUSG00000034801.141|Sos2	2504.32546755859	-0.106514734557982	0.0575362769564794	-1.85126219825711	0.0641318415546955	0.645367142917833	motif	no	motifnoCLIP
ENSMUSG00000090935.168|Synj2bp	873.279655881536	0.0434858279263293	0.0812475877312686	0.535226080436522	0.592493533951223	0.998540876473706	nomotif	yes	nomotif
ENSMUSG00000004113.134|Cacna1b	2494.68366233756	0.00735305120636155	0.0526989448832004	0.139529381900501	0.889031839623206	0.998540876473706	motif	no	motifnoCLIP
ENSMUSG00000042529.445|Kcnj12	878.845612139332	0.00914956265479746	0.0950711298560246	0.0962391282048876	0.923330655211328	0.998540876473706	motif	no	motifnoCLIP
ENSMUSG00000004113.187|Cacna1b	3666.38643324156	0.0708069355506237	0.0564835925506192	1.25358413573231	0.209993200419886	0.970302975596306	motif	no	motifnoCLIP
ENSMUSG00000042529.395|Kcnj12	278.2514402874	0.156103898922968	0.189694061014808	0.822924545385648	0.410550903496044	0.998540876473706	motif	yes	motifyesCLIP
ENSMUSG00000061578.332|Ksr2	745.039852587679	0.045129151680707	0.0814824887084469	0.553850924241944	0.579680873660386	0.998540876473706	motif	no	motifnoCLIP
ENSMUSG00000004113.214|Cacna1b	1393.82559088705	0.0281854350157373	0.0740214755497324	0.38077375256861	0.703371137104442	0.998540876473706	motif	no	motifnoCLIP
ENSMUSG00000031028.190|Tub	938.635761847893	-0.0445797156447592	0.0733518837346832	-0.60775147651294	0.54335231624249	0.998540876473706	nomotif	no	nomotif
ENSMUSG00000029636.35|Wasf3	195.387423133692	0.00191537683436566	0.14625195969196	0.0130964182524452	0.989550868774574	0.999525940224632	motif	no	motifnoCLIP
ENSMUSG00000061578.1267|Ksr2	908.472906127415	-0.145860475090036	0.0839260590779585	-1.73796406852068	0.0822171452404061	0.731457360885	motif	no	motifnoCLIP
ENSMUSG00000058297.509|Spock2	1163.89393277383	-0.0624400086981055	0.0723699654623254	-0.862788980196636	0.388253499083442	0.998540876473706	motif	yes	motifyesCLIP
ENSMUSG00000029636.353|Wasf3	442.367939403642	0.0432124013626397	0.0972467380338647	0.444358363440341	0.656783511206355	0.998540876473706	nomotif	no	nomotif
ENSMUSG00000090935.580|Synj2bp	1235.04528305785	-0.119306759586334	0.0725915630091926	-1.64353479441165	0.100272332474966	0.793877970025307	motif	no	motifnoCLIP
ENSMUSG00000061578.827|Ksr2	318.235081581873	0.0934195761212303	0.121009443007061	0.772002364441753	0.440113027098737	0.998540876473706	motif	no	motifnoCLIP
ENSMUSG00000090935.260|Synj2bp	858.330221869131	-0.0596614079834721	0.0933420112441511	-0.639169942754052	0.522712383262913	0.998540876473706	nomotif	no	nomotif
ENSMUSG00000034801.137|Sos2	1533.04704326132	-0.0796024788027996	0.0663863260740847	-1.19907944166041	0.230497057120665	0.992250998644574	motif	no	motifnoCLIP
ENSMUSG00000061578.617|Ksr2	586.617185727205	-0.0739822555137443	0.0971735188199914	-0.761341736021646	0.446452978146783	0.998540876473706	motif	no	motifnoCLIP
ENSMUSG00000029636.284|Wasf3	1010.48282366901	0.0744150701774384	0.0754675275755995	0.986054168832988	0.324106532044679	0.998540876473706	nomotif	no	nomotif
ENSMUSG00000029636.505|Wasf3	2682.09478618477	-0.0435285056369908	0.052599750628339	-0.827542053279985	0.407929896725447	0.998540876473706	motif	yes	motifyesCLIP
ENSMUSG00000034801.121|Sos2	2435.25232758294	-0.0327933806906003	0.0630502303815353	-0.520115160438875	0.602983312395909	0.998540876473706	nomotif	no	nomotif
ENSMUSG00000090935.358|Synj2bp	861.306329642409	-0.0432760280192086	0.0808199734600983	-0.535462041949004	0.592330398519908	0.998540876473706	nomotif	no	nomotif
ENSMUSG00000061578.1501|Ksr2	1016.70370894096	0.0992866569232004	0.208657150465158	0.475836350213072	0.634190970792638	0.998540876473706	nomotif	yes	nomotif
ENSMUSG00000058297.547|Spock2	468.984411012346	0.13762500211997	0.0902316106412062	1.52524155494926	0.127198859323405	0.859131278650455	motif	yes	motifyesCLIP
ENSMUSG00000043670.214|Diras1	983.292419900473	0.0963484042236919	0.0818045793277308	1.17778741747078	0.238881366094345	0.998540876473706	motif	yes	motifyesCLIP
ENSMUSG00000032194.64|Kank2	1546.38311904901	-0.0517603179763574	0.0584200191067583	-0.8860030990707	0.375615857225052	0.998540876473706	motif	no	motifnoCLIP
ENSMUSG00000029028.253|Lrrc47	855.926904059626	-0.0815292549909278	0.0833166559060128	-0.978546895627913	0.32780390926329	0.998540876473706	motif	no	motifnoCLIP
ENSMUSG00000061578.155|Ksr2	1033.43748760596	-0.0873593875285615	0.0818658458995846	-1.06710419429019	0.285924788057342	0.998540876473706	motif	yes	motifyesCLIP
ENSMUSG00000022095.23|Fam160b2	905.756948102072	0.0807656526659489	0.0742452461755638	1.08782254523026	0.276673454632667	0.998540876473706	motif	no	motifnoCLIP
ENSMUSG00000034801.207|Sos2	1408.24572703664	-0.0339147497001899	0.0706094695678768	-0.480314466427023	0.631003803823407	0.998540876473706	nomotif	no	nomotif
ENSMUSG00000042529.339|Kcnj12	1565.22519955757	-0.104220067436989	0.0655617646619126	-1.58964707515773	0.111914379590506	0.828732462409978	motif	no	motifnoCLIP
ENSMUSG00000042529.24|Kcnj12	292.571078586217	-0.15377244579679	0.116455434882014	-1.32044026929772	0.186688066188487	0.946042890286818	nomotif	no	nomotif
ENSMUSG00000028439.221|Fam219a	548.669916983143	0.14110111920142	0.107985793063058	1.30666373046891	0.191326941820612	0.948305799944201	motif	yes	motifyesCLIP
ENSMUSG00000061578.1341|Ksr2	780.378520717159	0.0592358006921334	0.104838032230457	0.565022057662431	0.572058761183273	0.998540876473706	nomotif	no	nomotif
ENSMUSG00000022095.142|Fam160b2	645.546675309901	0.12846805928429	0.09334023647982	1.37634169495664	0.168715869928231	0.933578417210468	motif	no	motifnoCLIP
ENSMUSG00000031028.231|Tub	473.135561430608	0.00948479328816357	0.097480220943949	0.0972996695772501	0.92248841839603	0.998540876473706	motif	no	motifnoCLIP
ENSMUSG00000031028.431|Tub	652.056586244445	0.133269349643929	0.114555924318405	1.16335624226217	0.244684995416585	0.998540876473706	motif	yes	motifyesCLIP
ENSMUSG00000028439.126|Fam219a	419.004641835132	-0.0481550553395287	0.103657476577828	-0.464559402074319	0.642247011054307	0.998540876473706	motif	no	motifnoCLIP
ENSMUSG00000090935.762|Synj2bp	791.65388488693	-0.0404649202418838	0.100593320893768	-0.402262494988278	0.687490853331917	0.998540876473706	nomotif	no	nomotif
ENSMUSG00000090935.491|Synj2bp	714.6957232021	0.0199366496650031	0.0783977758679195	0.254301215108339	0.799262861133173	0.998540876473706	nomotif	no	nomotif
ENSMUSG00000061578.60|Ksr2	461.175998703327	-0.164973231980956	0.111435335315655	-1.48043914000571	0.138756091185542	0.89447748340017	nomotif	no	nomotif
ENSMUSG00000031028.391|Tub	766.339837278018	-0.0394321254728432	0.0799499533900616	-0.493210112086757	0.621864133587805	0.998540876473706	motif	no	motifnoCLIP
ENSMUSG00000029028.92|Lrrc47	967.615833833002	0.106915187323341	0.108319880494528	0.987031991128739	0.323626955760002	0.998540876473706	motif	yes	motifyesCLIP
ENSMUSG00000090935.263|Synj2bp	2748.78650847662	0.0406669317412049	0.0551497115678911	0.737391558088977	0.460884267707682	0.998540876473706	nomotif	no	nomotif
ENSMUSG00000043670.252|Diras1	1282.1517880726	2.88804848864658	0.114664345471831	25.1869792372039	5.56369683994202e-140	9.50199938878669e-138	motif	yes	motifyesCLIP
ENSMUSG00000061578.1102|Ksr2	1142.28739560855	0.00085672316654013	0.080281795182514	0.0106714500415996	0.991485576374277	0.999525940224632	nomotif	no	nomotif
ENSMUSG00000031028.226|Tub	1526.8029825285	-0.00191157464267371	0.0701497504058367	-0.0272499136720329	0.978260405115439	0.999525940224632	motif	no	motifnoCLIP
ENSMUSG00000043670.227|Diras1	989.94519133521	0.0714524777600887	0.0938544533860895	0.761311532721355	0.446471013803457	0.998540876473706	motif	no	motifnoCLIP
ENSMUSG00000058297.345|Spock2	482.935728477841	-0.157851863269258	0.134868244156454	-1.17041535060056	0.24183386112235	0.998540876473706	nomotif	yes	nomotif
ENSMUSG00000022095.197|Fam160b2	2873.58925441122	0.368673497698702	0.080602676105946	4.573961008616	4.78588942879066e-06	9.52001799021504e-05	motif	no	motifnoCLIP
ENSMUSG00000090935.312|Synj2bp	1036.77588632942	-0.075290742683542	0.0774261691435797	-0.972419835778291	0.330841727811745	0.998540876473706	motif	no	motifnoCLIP
ENSMUSG00000058297.552|Spock2	1714.16338485007	-0.0209200392562642	0.0582455999661596	-0.359169435432352	0.719468340159948	0.998540876473706	motif	yes	motifyesCLIP
ENSMUSG00000028439.74|Fam219a	719.493406457871	-0.0227479913154661	0.0948631497760858	-0.239797976022936	0.810486876100546	0.998540876473706	motif	no	motifnoCLIP
ENSMUSG00000029028.75|Lrrc47	1256.57146621119	1.26704735872739	0.122097433661017	10.3773463596716	3.14392611130173e-25	9.14492376170612e-24	motif	yes	motifyesCLIP
ENSMUSG00000031028.264|Tub	2085.08447895335	-0.172990306912342	0.055417112068303	-3.12160450907524	0.00179868393376568	0.0313458694288173	nomotif	no	nomotif
ENSMUSG00000042529.99|Kcnj12	1313.31023732588	-0.00371913129692713	0.0805783154178118	-0.0461554858480575	0.963186321782918	0.998790475058442	nomotif	no	nomotif
ENSMUSG00000029636.232|Wasf3	631.284426052022	0.0366488491752504	0.0943186925925377	0.388564007492932	0.697598696324888	0.998540876473706	motif	no	motifnoCLIP
ENSMUSG00000029636.424|Wasf3	804.341307494139	3.54684311191803	0.185176350575146	19.1538665758439	8.98603618735183e-82	5.56622086112907e-80	nomotif	yes	nomotif
ENSMUSG00000022095.200|Fam160b2	3398.4578004521	0.35388616791739	0.102992372485872	3.43604248912643	0.000590278390730937	0.0105957630047873	motif	no	motifnoCLIP
ENSMUSG00000061578.452|Ksr2	1286.2505704524	-0.0137458810992068	0.0765473091608732	-0.179573668230691	0.857487278314091	0.998540876473706	nomotif	no	nomotif
ENSMUSG00000031028.22|Tub	236.83906918626	-0.152686648429977	0.138432862422567	-1.10296533466093	0.270042219451196	0.998540876473706	motif	no	motifnoCLIP
ENSMUSG00000031028.212|Tub	988.704415629422	-0.00659388654811122	0.0674619246156383	-0.0977423425981341	0.922136891979681	0.998540876473706	motif	no	motifnoCLIP
ENSMUSG00000058297.396|Spock2	1584.10902562721	-0.050185728663868	0.0674264331583255	-0.744303477332484	0.456692898019938	0.998540876473706	motif	yes	motifyesCLIP
ENSMUSG00000061578.260|Ksr2	962.372280470257	-0.108692983066746	0.0820140251013891	-1.32529750774182	0.185072495290299	0.94322605472742	nomotif	no	nomotif
ENSMUSG00000090935.288|Synj2bp	1107.46733486295	0.053651152747698	0.0633841476131071	0.846444336132455	0.397304914031333	0.998540876473706	nomotif	no	nomotif
ENSMUSG00000029636.212|Wasf3	566.698593651133	-0.0771387887707467	0.0850386632930328	-0.907102555280484	0.36435256693967	0.998540876473706	motif	no	motifnoCLIP
ENSMUSG00000043670.75|Diras1	637.77786769953	-0.0804119293824296	0.0876292201441488	-0.917638308890038	0.358808254879618	0.998540876473706	motif	no	motifnoCLIP
ENSMUSG00000004113.165|Cacna1b	1025.75438820562	0.0201966297692939	0.0930088519588191	0.217147393435586	0.828093480390732	0.998540876473706	motif	no	motifnoCLIP
ENSMUSG00000090935.261|Synj2bp	2741.67134815229	-0.018619442432312	0.0742967644357114	-0.250609061830994	0.80211637493828	0.998540876473706	nomotif	no	nomotif
ENSMUSG00000031028.285|Tub	605.123479495038	-0.0737685427180168	0.0929797097623607	-0.793383232820965	0.42755457665511	0.998540876473706	nomotif	no	nomotif
ENSMUSG00000004113.204|Cacna1b	1800.63533249929	0.112376276313502	0.0636228517683296	1.76628794827837	0.0773475524561638	0.709313443476852	motif	no	motifnoCLIP
ENSMUSG00000031028.157|Tub	1738.5997264372	-0.0222797225934123	0.0594301766322429	-0.37488905226179	0.707742981334113	0.998540876473706	motif	no	motifnoCLIP
ENSMUSG00000032194.125|Kank2	259.035295235326	0.0185843211759305	0.127277797705155	0.146013849320224	0.883910455426699	0.998540876473706	nomotif	no	nomotif
ENSMUSG00000031028.50|Tub	520.516586429058	0.123733360392525	0.0973271783295346	1.27131354793399	0.203617124480706	0.965519370162762	motif	no	motifnoCLIP
ENSMUSG00000042529.416|Kcnj12	1895.73186869914	1.77736004267895	0.113861354419871	15.6098621146278	6.237163871529e-55	2.70164109000468e-53	motif	yes	motifyesCLIP
ENSMUSG00000022095.206|Fam160b2	4918.31223297035	0.51684121149353	0.113503751784796	4.5535165434308	5.27565207286625e-06	0.00010459439557399	motif	yes	motifyesCLIP
ENSMUSG00000043670.289|Diras1	731.422491832275	0.115483523931225	0.107958475110041	1.06970317812949	0.284752935350599	0.998540876473706	motif	yes	motifyesCLIP
ENSMUSG00000031028.529|Tub	776.348431049369	-0.0410252266611463	0.0927228721229188	-0.442449912538956	0.65816366753893	0.998540876473706	nomotif	no	nomotif
ENSMUSG00000022095.198|Fam160b2	2950.27280336153	0.283792223408968	0.0839794552376697	3.37930536231521	0.000726692433334455	0.0130054012582536	motif	no	motifnoCLIP
ENSMUSG00000031028.228|Tub	2063.34389418065	0.0311028838981873	0.0709048439654759	0.438656686323597	0.660910316092127	0.998540876473706	motif	no	motifnoCLIP
ENSMUSG00000029028.36|Lrrc47	3697.80838198861	1.22784243080585	0.114695914817781	10.705197589265	9.6225162171333e-27	2.84745498455021e-25	motif	yes	motifyesCLIP
ENSMUSG00000029636.279|Wasf3	1026.98304837301	-0.0406218817143448	0.0782974505424128	-0.518814871147565	0.603889846539761	0.998540876473706	nomotif	no	nomotif
ENSMUSG00000061578.67|Ksr2	374.412174687137	0.110211044522325	0.103100086169449	1.06897141037486	0.28508255213314	0.998540876473706	nomotif	no	nomotif
ENSMUSG00000090935.577|Synj2bp	327.357544146112	-0.117614276822934	0.127793459733152	-0.920346605127731	0.357391661764149	0.998540876473706	motif	no	motifnoCLIP
ENSMUSG00000035279.37|Ssc5d	1216.08804480586	-0.00863572334095706	0.0811271166318937	-0.106446817038264	0.91522784942657	0.998540876473706	motif	no	motifnoCLIP
ENSMUSG00000032194.327|Kank2	566.105895696028	0.0709531940042672	0.0936594221031192	0.757566002554955	0.448710839284229	0.998540876473706	nomotif	no	nomotif
ENSMUSG00000022095.271|Fam160b2	1018.03130128508	0.355421062813524	0.0835057172415189	4.25624824927328	2.07885874616844e-05	0.00039892064703762	motif	yes	motifyesCLIP
ENSMUSG00000032194.74|Kank2	1689.42791190347	-0.0445141286303353	0.0637541195851191	-0.698215721901764	0.485042295727632	0.998540876473706	motif	no	motifnoCLIP
ENSMUSG00000032194.295|Kank2	834.460812759065	0.0312916677837405	0.0811093536399928	0.385796044222346	0.699647725193205	0.998540876473706	motif	yes	motifyesCLIP
ENSMUSG00000058297.267|Spock2	1739.0606756584	1.64765978576766	0.107485760004616	15.3290983447193	4.88723334630922e-53	2.0792482083675e-51	motif	yes	motifyesCLIP
ENSMUSG00000031028.460|Tub	1241.70186610872	0.00925528924455255	0.0728010205758606	0.127131311777536	0.898836469309719	0.998540876473706	motif	no	motifnoCLIP
ENSMUSG00000028439.99|Fam219a	1471.9631218893	0.0791585451269162	0.0750194343939185	1.05517384616983	0.291345823295041	0.998540876473706	motif	no	motifnoCLIP
ENSMUSG00000058297.288|Spock2	2342.72966132554	0.059421105840185	0.0763751700479238	0.778016020165971	0.436559568939441	0.998540876473706	motif	yes	motifyesCLIP
ENSMUSG00000058297.262|Spock2	835.168819093311	1.54287280795779	0.123994346795649	12.4430899297413	1.52488712558854e-35	5.09218591799189e-34	motif	yes	motifyesCLIP
ENSMUSG00000090935.254|Synj2bp	656.004356129377	-0.116536143454734	0.0970084735107841	-1.20129860039267	0.229635393168266	0.991437748402537	nomotif	no	nomotif
ENSMUSG00000004113.87|Cacna1b	1130.13909680884	0.102922510492006	0.0853076104433014	1.20648685336712	0.227629825134687	0.988916474427442	motif	no	motifnoCLIP
ENSMUSG00000028439.129|Fam219a	713.30913989475	-0.0527088459166472	0.0996020330245724	-0.529194478426395	0.596670546621613	0.998540876473706	motif	yes	motifyesCLIP
ENSMUSG00000022095.269|Fam160b2	1137.70659291877	0.81043460248631	0.0891429810092061	9.09140117720108	9.77708029654264e-20	2.60904006574034e-18	motif	yes	motifyesCLIP
ENSMUSG00000043670.66|Diras1	1472.97662096572	-0.190749572521822	0.0724794882138523	-2.63177317090059	0.00849405517044041	0.132914174820177	motif	no	motifnoCLIP
ENSMUSG00000031028.171|Tub	952.324779842619	0.0495485241151886	0.0792635952659451	0.625110732725957	0.531898384295181	0.998540876473706	motif	no	motifnoCLIP
ENSMUSG00000029636.391|Wasf3	798.294017884486	0.0842494019830601	0.106742489358595	0.789277095646787	0.429950070472976	0.998540876473706	motif	yes	motifyesCLIP
ENSMUSG00000022095.19|Fam160b2	970.16470745356	0.0740478970510492	0.102359848403665	0.723407646707674	0.469429474685482	0.998540876473706	motif	no	motifnoCLIP
ENSMUSG00000090935.35|Synj2bp	1599.76175703917	0.0899478574662684	0.0665506072968603	1.35157079882142	0.176512657058314	0.940323591419127	motif	no	motifnoCLIP
ENSMUSG00000090935.734|Synj2bp	1245.31664191826	0.0132813538423783	0.0635587062780823	0.208961991521188	0.834477909950268	0.998540876473706	motif	no	motifnoCLIP
ENSMUSG00000061578.410|Ksr2	931.362840824811	0.000815699224499538	0.0756435880402747	0.0107834549580757	0.991396214522684	0.999525940224632	nomotif	no	nomotif
ENSMUSG00000043670.350|Diras1	130.235454486981	-0.221990033060056	0.188900892950501	-1.17516666857804	0.239928042435918	0.998540876473706	motif	no	motifnoCLIP
ENSMUSG00000043670.137|Diras1	820.046912413328	-0.0090426680683148	0.0873629474931307	-0.103506902271421	0.917560671699998	0.998540876473706	motif	no	motifnoCLIP
ENSMUSG00000090935.564|Synj2bp	351.503265078373	-0.00486089779654203	0.126167850197375	-0.0385272301060669	0.969267321111528	0.999525940224632	nomotif	no	nomotif
ENSMUSG00000061578.1029|Ksr2	1166.58064921772	-0.0359124375272014	0.0775978020534129	-0.462802251827723	0.64350611701036	0.998540876473706	nomotif	no	nomotif
ENSMUSG00000029636.378|Wasf3	857.231355829657	-0.0597488639032467	0.0798296283246197	-0.748454742395687	0.454185913702123	0.998540876473706	motif	yes	motifyesCLIP
ENSMUSG00000061578.1091|Ksr2	1573.57463116263	0.0926225182431303	0.0908121643452055	1.01993514757608	0.307759218926511	0.998540876473706	motif	no	motifnoCLIP
ENSMUSG00000061578.316|Ksr2	889.162439215967	-0.00495354458827454	0.0838235986117176	-0.0590948691098319	0.952876545358814	0.998790475058442	motif	no	motifnoCLIP
ENSMUSG00000028439.234|Fam219a	627.193975465662	0.252149420741811	0.095662910814458	2.63581171213643	0.0083936292651389	0.131860496537103	motif	yes	motifyesCLIP
ENSMUSG00000061578.1366|Ksr2	326.120788428354	-0.108574328682393	0.123100811406553	-0.881995231727719	0.37777938583399	0.998540876473706	motif	no	motifnoCLIP
ENSMUSG00000043670.254|Diras1	835.17845390258	3.3681669037425	0.12807523889829	26.2983456655295	2.00311536150094e-152	4.69553806798896e-150	motif	yes	motifyesCLIP
ENSMUSG00000058297.420|Spock2	818.083665514027	-0.074805203635751	0.0788175318977353	-0.949093454649275	0.34257308307604	0.998540876473706	nomotif	no	nomotif
ENSMUSG00000035202.102|Lars2	1022.69421199489	0.0418702299193599	0.086038542077074	0.486645041960987	0.626509898145258	0.998540876473706	motif	no	motifnoCLIP
ENSMUSG00000035279.32|Ssc5d	1486.0448977758	0.0979403703317803	0.126035867964512	0.777083316944012	0.437109616060747	0.998540876473706	nomotif	no	nomotif
ENSMUSG00000058297.304|Spock2	886.85604029235	-0.0460685433182315	0.0872911054850984	-0.527757588384488	0.597667597191134	0.998540876473706	motif	yes	motifyesCLIP
ENSMUSG00000031028.443|Tub	1513.12391298462	0.0750363529945477	0.074985304396648	1.00068078136524	0.316981161687078	0.998540876473706	motif	yes	motifyesCLIP
ENSMUSG00000034801.237|Sos2	1051.40058801794	-0.0883837452419277	0.0718780597357181	-1.22963454448962	0.218833988041849	0.980883682919696	motif	no	motifnoCLIP
ENSMUSG00000090935.751|Synj2bp	961.36665770476	-0.0447060334946892	0.0675676977907068	-0.661648020525543	0.508196824505111	0.998540876473706	motif	no	motifnoCLIP
ENSMUSG00000042529.188|Kcnj12	760.452954214929	-0.0941761893132243	0.0878784217597567	-1.07166455003806	0.283870728843943	0.998540876473706	nomotif	no	nomotif
ENSMUSG00000004113.440|Cacna1b	101.805163960109	0.0273630350044999	0.195229796572371	0.140158087980983	0.88853508590674	0.998540876473706	motif	no	motifnoCLIP
ENSMUSG00000042529.27|Kcnj12	283.369673274245	0.0764303197389419	0.115983691777216	0.658974710735636	0.509912008320788	0.998540876473706	motif	no	motifnoCLIP
ENSMUSG00000043670.288|Diras1	1209.87646901658	0.223878167460329	0.116745882087194	1.9176536547398	0.0551549419159161	0.587157017457504	motif	yes	motifyesCLIP
ENSMUSG00000035202.75|Lars2	1356.93971999656	-0.00434526088365112	0.0765327304503253	-0.0567765040928662	0.954723230756951	0.998790475058442	motif	yes	motifyesCLIP
ENSMUSG00000031028.309|Tub	1538.15391303057	-0.0889597919539216	0.0630589475297226	-1.41074019530679	0.158321234285673	0.922832938023025	motif	no	motifnoCLIP
ENSMUSG00000035202.53|Lars2	1462.00985090334	-0.0150762708738535	0.108048874235721	-0.139531957000893	0.889029804893954	0.998540876473706	motif	yes	motifyesCLIP
ENSMUSG00000061578.1088|Ksr2	1207.83626403593	0.241787830196215	0.123592151740232	1.95633644039477	0.0504255341606851	0.554078364789513	motif	no	motifnoCLIP
ENSMUSG00000090935.42|Synj2bp	1659.94746259799	0.0444937795577724	0.0614411343741983	0.724169239564972	0.468961840710337	0.998540876473706	motif	no	motifnoCLIP
ENSMUSG00000004113.309|Cacna1b	2146.37137193169	0.550399393295674	0.127208089286562	4.32676409481937	1.51315869034343e-05	0.000292242522504939	motif	yes	motifyesCLIP
ENSMUSG00000090935.317|Synj2bp	557.622063728252	-0.0862577569347323	0.104350410382641	-0.826616365172263	0.408454538653506	0.998540876473706	motif	no	motifnoCLIP
ENSMUSG00000004113.415|Cacna1b	946.596271659674	-0.0873831040424777	0.0677131042474287	-1.29049029746404	0.196880478446993	0.959937351625125	motif	no	motifnoCLIP
ENSMUSG00000004113.279|Cacna1b	1416.38541238152	0.179802674937659	0.0717359444952069	2.50645162899714	0.0121949742250794	0.183154418166865	motif	no	motifnoCLIP
ENSMUSG00000032194.234|Kank2	987.90988983135	0.00148128029682884	0.105929592575311	0.0139836306438705	0.988843040615359	0.999525940224632	nomotif	yes	nomotif
ENSMUSG00000031028.275|Tub	1195.2451647896	-0.0540129939482435	0.0708057275263358	-0.762833683590832	0.445562590070367	0.998540876473706	nomotif	no	nomotif
ENSMUSG00000031028.497|Tub	2233.16454990144	0.00190901484522858	0.0633228283300602	0.0301473401547723	0.975949545887518	0.999525940224632	motif	no	motifnoCLIP
ENSMUSG00000034801.232|Sos2	1828.60569805125	-0.0827067692546936	0.0664611134898131	-1.24443851316711	0.213338215866644	0.97494586035387	motif	no	motifnoCLIP
ENSMUSG00000032194.111|Kank2	1103.91714876566	-0.0123314653267564	0.0784337534419343	-0.157221410242538	0.875070355203893	0.998540876473706	nomotif	no	nomotif
ENSMUSG00000032194.279|Kank2	1448.86402355868	0.588770597169771	0.0911759615437885	6.45752002173299	1.06432674803166e-10	2.41442623770749e-09	motif	yes	motifyesCLIP
ENSMUSG00000061578.94|Ksr2	587.439339527432	0.101452999220184	0.0965614458358718	1.05065741654932	0.293415960424169	0.998540876473706	motif	no	motifnoCLIP
ENSMUSG00000043670.59|Diras1	868.154329526692	0.0484195263072849	0.102347383087586	0.473090027771876	0.636148951062887	0.998540876473706	motif	no	motifnoCLIP
ENSMUSG00000090935.496|Synj2bp	593.014465735582	-0.000879517615824058	0.0838069589377965	-0.0104945654510249	0.991626701954699	0.999525940224632	nomotif	no	nomotif
ENSMUSG00000061578.167|Ksr2	592.808940873641	-0.0440381832904844	0.105181608053578	-0.418687107997551	0.675444818783956	0.998540876473706	motif	no	motifnoCLIP
ENSMUSG00000032194.310|Kank2	877.807941518027	0.0321529483304389	0.0863840581237034	0.372209282925738	0.709737035073594	0.998540876473706	nomotif	no	nomotif
ENSMUSG00000035202.89|Lars2	911.51470101654	-0.00671327823295443	0.0744074251620969	-0.0902232299845013	0.92810982474879	0.998540876473706	motif	yes	motifyesCLIP
ENSMUSG00000029636.3|Wasf3	913.53880308919	0.080024275387435	0.0672784096253014	1.18944956982664	0.234262804528447	0.995533074499944	motif	no	motifnoCLIP
ENSMUSG00000061578.1413|Ksr2	865.821942313851	0.135973392328551	0.0828174885731884	1.64184394710771	0.100622348770066	0.79439914711098	motif	yes	motifyesCLIP
ENSMUSG00000090935.118|Synj2bp	343.09596762323	0.120225455848752	0.116428765745979	1.03260955381985	0.301786655389333	0.998540876473706	motif	yes	motifyesCLIP
ENSMUSG00000043670.123|Diras1	844.869429897947	0.0194439928419556	0.0922225774503037	0.210837664480083	0.833013947092608	0.998540876473706	motif	no	motifnoCLIP
ENSMUSG00000042529.251|Kcnj12	387.126530498815	0.0668405922465832	0.110791556249482	0.603300418454913	0.546308854634325	0.998540876473706	motif	no	motifnoCLIP
ENSMUSG00000004113.178|Cacna1b	987.457857988902	-0.0269930084469404	0.0956471059786277	-0.282214586324985	0.777778974449779	0.998540876473706	motif	no	motifnoCLIP
ENSMUSG00000061578.905|Ksr2	1062.52124581879	0.0172968814011764	0.0700017994201369	0.247091953984839	0.804837060500491	0.998540876473706	motif	no	motifnoCLIP
ENSMUSG00000061578.446|Ksr2	2630.7423586589	0.00991800632791225	0.0576012536653881	0.172183862273676	0.863292984444042	0.998540876473706	nomotif	no	nomotif
ENSMUSG00000032194.10|Kank2	517.825296101065	-0.000545880965064373	0.102237590471717	-0.00533933715129356	0.995739845563855	0.999745855520116	motif	no	motifnoCLIP
ENSMUSG00000090935.411|Synj2bp	683.08960931234	-0.00649894063341949	0.0850642485151197	-0.076400376737171	0.939100569890545	0.998790475058442	nomotif	no	nomotif
ENSMUSG00000029636.474|Wasf3	1925.34684856534	0.0136860792684356	0.0589721380940207	0.232077040290036	0.816478177278048	0.998540876473706	motif	yes	motifyesCLIP
ENSMUSG00000058297.530|Spock2	439.070350160965	-0.10968834422732	0.112221363836604	-0.977428365485099	0.32835712578896	0.998540876473706	nomotif	yes	nomotif
ENSMUSG00000043670.290|Diras1	1312.4706662896	-0.182228018783386	0.0958770511244562	-1.9006427152921	0.0573488265408013	0.605317898793057	motif	yes	motifyesCLIP
ENSMUSG00000004113.472|Cacna1b	254.099077714577	0.0546785938839034	0.145773747107302	0.375092188881274	0.707591906029555	0.998540876473706	motif	no	motifnoCLIP
ENSMUSG00000031028.293|Tub	730.873634384455	-0.0369290648100033	0.0814876618210864	-0.453185966865566	0.650414836527541	0.998540876473706	motif	no	motifnoCLIP
ENSMUSG00000031028.106|Tub	1672.32721980975	0.0158733786325673	0.0626970401111644	0.253175885247902	0.800132300373947	0.998540876473706	motif	no	motifnoCLIP
ENSMUSG00000035202.5|Lars2	201.576395336189	-0.0307267436740359	0.164936735050943	-0.186294118557309	0.85221411944446	0.998540876473706	nomotif	yes	nomotif
ENSMUSG00000032194.55|Kank2	949.994635487323	-0.038656228684426	0.069860666953509	-0.553333232706625	0.580035248817613	0.998540876473706	motif	no	motifnoCLIP
ENSMUSG00000090935.665|Synj2bp	1335.70797807166	0.0159743309423409	0.0719423554780599	0.222043479619076	0.824280036204329	0.998540876473706	motif	no	motifnoCLIP
ENSMUSG00000058297.378|Spock2	812.177079157845	-0.0221038327967364	0.082496548986473	-0.267936453928039	0.788748233060794	0.998540876473706	motif	yes	motifyesCLIP
ENSMUSG00000032194.89|Kank2	2590.33125401474	-0.0261462427681804	0.0860014983214873	-0.304020781945467	0.761112058382872	0.998540876473706	motif	no	motifnoCLIP
ENSMUSG00000090935.677|Synj2bp	551.03566979727	0.0881266103139665	0.0856348703985208	1.02909725797271	0.303433974555001	0.998540876473706	nomotif	no	nomotif
ENSMUSG00000043670.177|Diras1	1282.61065495355	0.0480379819375442	0.0903629984118657	0.531611199072786	0.594995306680955	0.998540876473706	motif	yes	motifyesCLIP
ENSMUSG00000090935.729|Synj2bp	1965.73897261167	-0.0743003882942465	0.0653382948929868	-1.13716448242088	0.255469531702639	0.998540876473706	motif	no	motifnoCLIP
ENSMUSG00000035202.61|Lars2	658.061100594648	0.0586282130220033	0.112816938563013	0.519675624678088	0.6032896789005	0.998540876473706	motif	yes	motifyesCLIP
ENSMUSG00000035202.52|Lars2	1702.97635827265	0.0824261570640363	0.0813192123124986	1.01361233981564	0.310767767184698	0.998540876473706	motif	yes	motifyesCLIP
ENSMUSG00000058297.235|Spock2	1038.39080141549	-0.00942697431685836	0.068669597127908	-0.137280175086787	0.890809340055813	0.998540876473706	motif	yes	motifyesCLIP
ENSMUSG00000031028.2|Tub	832.721032563586	-0.118253580114037	0.0743505972696239	-1.5904859470759	0.111725310790127	0.828732462409978	motif	no	motifnoCLIP
ENSMUSG00000043670.268|Diras1	2788.12663397456	3.66925282300876	0.215419051054234	17.0330934290718	4.66705437941859e-65	2.40494116835988e-63	motif	yes	motifyesCLIP
ENSMUSG00000031028.86|Tub	1299.43932277938	0.0403793535817413	0.0680037368814427	0.593781392515803	0.552658336051076	0.998540876473706	motif	no	motifnoCLIP
ENSMUSG00000090935.53|Synj2bp	741.439456909029	-0.0238351070058829	0.101464828602089	-0.234910040595015	0.814278556343673	0.998540876473706	motif	no	motifnoCLIP
ENSMUSG00000058297.100|Spock2	2268.23536975932	0.0823107079772445	0.0628158816678258	1.31034868558414	0.190077904454839	0.946294097298341	motif	no	motifnoCLIP
ENSMUSG00000031028.463|Tub	1053.61762338205	-0.0218003146226769	0.0810060173681986	-0.269119694202313	0.787837575548855	0.998540876473706	motif	no	motifnoCLIP
ENSMUSG00000004113.110|Cacna1b	763.849223641835	0.0449192168237012	0.0845647617252801	0.53118126164214	0.595293176741503	0.998540876473706	motif	no	motifnoCLIP
ENSMUSG00000090935.368|Synj2bp	1789.67342355412	0.0410585127276723	0.060033204634271	0.683930051340843	0.494019336691165	0.998540876473706	nomotif	no	nomotif
ENSMUSG00000031028.83|Tub	1112.29387013367	0.0850031798916275	0.0693527315506581	1.2256644834463	0.220324960832498	0.982316418409834	motif	no	motifnoCLIP
ENSMUSG00000029636.308|Wasf3	1756.15759357498	-0.0769076727197352	0.0665689857377571	-1.15530786397597	0.247964376751682	0.998540876473706	nomotif	no	nomotif
ENSMUSG00000061578.1005|Ksr2	1003.81006591153	-0.0500597473460534	0.0880967733790436	-0.568235877728089	0.569874812757889	0.998540876473706	nomotif	no	nomotif
ENSMUSG00000042529.279|Kcnj12	876.05823514198	0.0994096508561313	0.0861030984511575	1.15454208552694	0.248277994757623	0.998540876473706	nomotif	no	nomotif
ENSMUSG00000032194.259|Kank2	806.862227427569	2.81590579701188	0.222840107008547	12.636440696485	1.32936728954277e-36	4.48943105832875e-35	motif	yes	motifyesCLIP
ENSMUSG00000061578.212|Ksr2	240.531417924464	-0.0111585323660964	0.127584512927704	-0.0874599284038451	0.930305935835513	0.998540876473706	nomotif	no	nomotif
ENSMUSG00000004113.41|Cacna1b	309.460280216915	-0.0317868300722277	0.120105168489149	-0.264658302986349	0.791272701725102	0.998540876473706	nomotif	no	nomotif
ENSMUSG00000061578.1491|Ksr2	2597.09920187162	2.08999374897934	0.139561557210847	14.9754258317841	1.0628488534402e-50	4.38150277340606e-49	nomotif	yes	nomotif
ENSMUSG00000061578.1214|Ksr2	455.044132425229	-0.026890359375004	0.099799813664539	-0.269442981781425	0.787588814028305	0.998540876473706	motif	no	motifnoCLIP
ENSMUSG00000042529.142|Kcnj12	963.19959042954	-0.0177514107718649	0.0770131748904639	-0.230498363391884	0.817704535078308	0.998540876473706	motif	no	motifnoCLIP
ENSMUSG00000031028.674|Tub	817.955622096889	-0.142895657827017	0.101065036218159	-1.41389805192927	0.157391838019131	0.92214189120233	motif	no	motifnoCLIP
ENSMUSG00000031028.32|Tub	377.029188332627	0.208004437163306	0.114177837518005	1.8217584225179	0.068491648977194	0.670612337037145	motif	no	motifnoCLIP
ENSMUSG00000042529.80|Kcnj12	377.224305735551	-0.127269385111896	0.116660972158103	-1.09093369236985	0.27530206042367	0.998540876473706	motif	no	motifnoCLIP
ENSMUSG00000042529.321|Kcnj12	1635.43364093099	0.0316614246612388	0.0668865608306128	0.473360033287105	0.63595633862699	0.998540876473706	motif	no	motifnoCLIP
ENSMUSG00000061578.187|Ksr2	272.722540949222	0.0790486337940601	0.117266569909054	0.674093510668607	0.500251864926564	0.998540876473706	nomotif	no	nomotif
ENSMUSG00000032194.289|Kank2	2868.07930866109	0.0618801711034327	0.0539004435363402	1.14804567538878	0.250949708607972	0.998540876473706	motif	yes	motifyesCLIP
ENSMUSG00000043670.200|Diras1	1097.02578743873	0.205456753992686	0.0635358829732879	3.23371210689029	0.00122192562818074	0.021609646279439	motif	yes	motifyesCLIP
ENSMUSG00000058297.289|Spock2	2018.05822631342	0.102737711163902	0.0807611933554569	1.27211729910576	0.203331445613451	0.965519370162762	motif	yes	motifyesCLIP
ENSMUSG00000061578.915|Ksr2	856.568819005464	-0.00680995649121004	0.071215913819575	-0.0956240835224415	0.923819136962924	0.998540876473706	motif	no	motifnoCLIP
ENSMUSG00000061578.644|Ksr2	917.637597747142	0.0254110608000985	0.0688515880306981	0.369070075606226	0.712075493053654	0.998540876473706	motif	no	motifnoCLIP
ENSMUSG00000035202.4|Lars2	216.545427220825	0.159128711938121	0.136969170483648	1.16178488470234	0.245322855362344	0.998540876473706	nomotif	yes	nomotif
ENSMUSG00000042529.414|Kcnj12	2666.96360574985	2.21474417410935	0.11463815635589	19.3194329402312	3.68678128784812e-83	2.38245785384996e-81	motif	yes	motifyesCLIP
ENSMUSG00000090935.321|Synj2bp	804.52210923216	-0.0801336200129382	0.0833216805140328	-0.961737923654125	0.336181267320914	0.998540876473706	motif	no	motifnoCLIP
ENSMUSG00000042529.328|Kcnj12	2998.57531511239	-0.0283562329380005	0.0520093618666308	-0.545214013790734	0.585606334381024	0.998540876473706	motif	no	motifnoCLIP
ENSMUSG00000032194.180|Kank2	607.051308526904	-0.189074974896725	0.0882047812465213	-2.14359099614208	0.0320656728535562	0.403946384577729	motif	no	motifnoCLIP
ENSMUSG00000028439.137|Fam219a	805.677989163021	0.135235151263924	0.106264302812937	1.27263010892742	0.203149329168263	0.965519370162762	motif	yes	motifyesCLIP
ENSMUSG00000061578.896|Ksr2	411.37026698589	0.0732063859266277	0.11578770202556	0.632246643175176	0.527225723074458	0.998540876473706	motif	no	motifnoCLIP
ENSMUSG00000043670.354|Diras1	503.635704537733	-0.0410890295965088	0.105714694533742	-0.38867850659488	0.697513983891351	0.998540876473706	motif	no	motifnoCLIP
ENSMUSG00000090935.728|Synj2bp	1562.28978866238	0.0203192316080134	0.0697897012413766	0.291149428161854	0.770937038297905	0.998540876473706	motif	no	motifnoCLIP
ENSMUSG00000038916.61|Soga3	2044.9971049254	-0.0526337432024215	0.0762460742327355	-0.690314140525595	0.489996657308643	0.998540876473706	nomotif	yes	nomotif
ENSMUSG00000090935.772|Synj2bp	1371.53692840406	-0.0334235577608912	0.0647663830639736	-0.516063367748617	0.605810151963058	0.998540876473706	nomotif	no	nomotif
ENSMUSG00000042529.436|Kcnj12	2007.41075798194	0.0658814414371927	0.07436450978948	0.885925848549232	0.375657486172984	0.998540876473706	motif	no	motifnoCLIP
ENSMUSG00000061578.936|Ksr2	761.675834976252	-0.102958413800165	0.0757011686308858	-1.36006373035249	0.173809757324823	0.937641530757073	nomotif	no	nomotif
ENSMUSG00000028439.103|Fam219a	1100.8895975975	-0.0840139927821753	0.0785602577988257	-1.06942104234581	0.284879989777317	0.998540876473706	motif	no	motifnoCLIP
ENSMUSG00000031028.592|Tub	993.237331814353	-0.0317977572522588	0.0729436999558265	-0.435921913359412	0.662893385500455	0.998540876473706	motif	no	motifnoCLIP
ENSMUSG00000090935.511|Synj2bp	897.262331437961	-0.0156977709707676	0.0878882921126335	-0.17861049058332	0.85824355666023	0.998540876473706	motif	no	motifnoCLIP
ENSMUSG00000029636.442|Wasf3	803.655723301565	1.95671030595323	0.122534307881353	15.9686730988669	2.11231803499171e-57	9.60181068757636e-56	nomotif	yes	nomotif
ENSMUSG00000061578.1096|Ksr2	1305.64425682648	0.126332423290662	0.0857932671934501	1.47252141599646	0.140880128170045	0.899112175512938	motif	no	motifnoCLIP
ENSMUSG00000022095.161|Fam160b2	621.486872937398	0.0715924258881951	0.0850894190011476	0.841378713459419	0.400135806651373	0.998540876473706	motif	no	motifnoCLIP
ENSMUSG00000029636.458|Wasf3	2464.29442844727	-0.0150531508684337	0.0589583228961379	-0.255318505157475	0.798477108418357	0.998540876473706	nomotif	yes	nomotif
ENSMUSG00000031028.631|Tub	428.870233983753	-0.0625407536154212	0.106453694820121	-0.587492559286916	0.556872946272358	0.998540876473706	nomotif	no	nomotif
ENSMUSG00000031028.378|Tub	3299.38961446569	0.0286719304207454	0.0694633979294473	0.412763142538275	0.67978015780925	0.998540876473706	nomotif	no	nomotif
ENSMUSG00000031028.201|Tub	1254.33220266075	-0.025839738884111	0.0750087102029104	-0.344489844102244	0.730477932421479	0.998540876473706	motif	no	motifnoCLIP
ENSMUSG00000028439.147|Fam219a	1028.93376715235	0.651264406077526	0.0945994602843168	6.88444103296323	5.80148785349605e-12	1.35198415767145e-10	motif	yes	motifyesCLIP
ENSMUSG00000029636.302|Wasf3	675.9695419919	-0.0575049421628852	0.0901200039194307	-0.638092983376875	0.523413153804881	0.998540876473706	nomotif	no	nomotif
ENSMUSG00000058297.27|Spock2	2191.7505917628	0.392988587350281	0.0985155431179199	3.98910237829056	6.63237939766869e-05	0.00124866292439574	motif	yes	motifyesCLIP
ENSMUSG00000031028.407|Tub	1303.61344591159	-0.116168183769913	0.0856897784155874	-1.35568309217125	0.175200021299298	0.940088085562434	motif	no	motifnoCLIP
ENSMUSG00000061578.1494|Ksr2	2180.63618632804	0.561173843971362	0.132931366071694	4.22153070832587	2.42648889758802e-05	0.000464882608504244	nomotif	yes	nomotif
ENSMUSG00000043670.62|Diras1	1130.19912966278	-0.0191905483946703	0.0878037295191832	-0.218561882277194	0.826991348408688	0.998540876473706	motif	no	motifnoCLIP
ENSMUSG00000031028.468|Tub	1308.75313861678	0.0788146264183775	0.0755519313062496	1.04318480091399	0.296862711453475	0.998540876473706	motif	no	motifnoCLIP
ENSMUSG00000042529.125|Kcnj12	898.814880022862	-0.13037491998161	0.082226209506267	-1.58556402836097	0.112838241638858	0.831165236471067	motif	no	motifnoCLIP
ENSMUSG00000029636.14|Wasf3	1209.70161595275	0.0803228668483247	0.0830376778559921	0.967306274961404	0.333390947745857	0.998540876473706	motif	no	motifnoCLIP
ENSMUSG00000029028.210|Lrrc47	408.852590108584	-0.0113619172282311	0.101388344684091	-0.112063346764688	0.910773179360335	0.998540876473706	nomotif	no	nomotif
ENSMUSG00000029028.172|Lrrc47	397.880359967044	-0.139953413120472	0.111060770448038	-1.26015164991091	0.207614660927442	0.968031697109036	motif	no	motifnoCLIP
ENSMUSG00000061578.400|Ksr2	539.393678221475	-0.0997827095582528	0.0945341113339108	-1.05552068084507	0.291187256178674	0.998540876473706	nomotif	no	nomotif
ENSMUSG00000061578.619|Ksr2	704.99885139058	0.0349143970384951	0.0859676033850963	0.406134353683146	0.684643885195334	0.998540876473706	motif	no	motifnoCLIP
ENSMUSG00000061578.1173|Ksr2	579.185196056146	-0.0293173327866761	0.0951132642788373	-0.30823600692253	0.757902755815421	0.998540876473706	nomotif	no	nomotif
ENSMUSG00000032194.254|Kank2	899.6814443767	2.65885346384879	0.168688152087747	15.761945524578	5.68554255858959e-56	2.51743189955328e-54	motif	yes	motifyesCLIP
ENSMUSG00000042529.291|Kcnj12	2876.4478194312	-0.0486271888634027	0.0501000923515333	-0.970600782972699	0.331747115925829	0.998540876473706	nomotif	no	nomotif
ENSMUSG00000029636.175|Wasf3	323.991341185014	-0.157814203290858	0.113753363806115	-1.38733658513907	0.165339152171313	0.9307437037277	nomotif	no	nomotif
ENSMUSG00000004113.418|Cacna1b	795.796074390776	0.0428958259724336	0.0822357788813134	0.521619987746974	0.601934943829164	0.998540876473706	motif	no	motifnoCLIP
ENSMUSG00000032194.185|Kank2	534.308304003011	0.254741983010277	0.156351508529426	1.62929021540162	0.103251596514327	0.803628148651547	motif	no	motifnoCLIP
ENSMUSG00000031028.486|Tub	1980.52266816553	-0.0882333106610084	0.0756903041172386	-1.16571483877699	0.243729758641912	0.998540876473706	motif	no	motifnoCLIP
ENSMUSG00000031028.248|Tub	668.318218350399	-0.134749899978699	0.0943325774026185	-1.42845561617145	0.153160760926212	0.915766911548316	motif	no	motifnoCLIP
ENSMUSG00000029636.211|Wasf3	1317.52386106885	-0.0644291315142031	0.0759156114767936	-0.84869409941983	0.39605153039466	0.998540876473706	motif	no	motifnoCLIP
ENSMUSG00000043670.175|Diras1	960.413705522009	0.0535712101275725	0.0805797435062335	0.664822296479863	0.506164159921891	0.998540876473706	motif	yes	motifyesCLIP
ENSMUSG00000029636.59|Wasf3	874.590406680669	0.114789986936921	0.0799951788738693	1.43496131333007	0.15129812208597	0.910449526837744	motif	no	motifnoCLIP
ENSMUSG00000058297.280|Spock2	712.425136965218	2.43564679314096	0.1541904477053	15.7963533369858	3.29642033329769e-56	1.47047407031992e-54	motif	yes	motifyesCLIP
ENSMUSG00000090935.379|Synj2bp	1960.89715575077	-0.0864845471992155	0.0790754155766021	-1.09369703046879	0.274087877099664	0.998540876473706	nomotif	no	nomotif
ENSMUSG00000042529.425|Kcnj12	3403.39314113846	0.188469483723517	0.0615170213061466	3.06369651393841	0.0021862056717096	0.037768914458509	motif	yes	motifyesCLIP
ENSMUSG00000004113.190|Cacna1b	2735.98417403686	0.0420131178040244	0.0580857390991139	0.72329488193885	0.469498736523632	0.998540876473706	motif	no	motifnoCLIP
ENSMUSG00000058297.260|Spock2	1186.13576775092	1.70131621792894	0.100922914289198	16.857581154006	9.22894234656993e-64	4.65535889254192e-62	motif	yes	motifyesCLIP
ENSMUSG00000058297.485|Spock2	535.491651593363	0.104225387991846	0.0831053986797138	1.25413498578507	0.2097929458531	0.970302975596306	motif	yes	motifyesCLIP
ENSMUSG00000022095.84|Fam160b2	496.85465224438	-0.224736212104605	0.095207508414107	-2.36048832542818	0.018250892768247	0.260992132828221	motif	no	motifnoCLIP
ENSMUSG00000061578.693|Ksr2	1051.88926803642	-0.107024924752518	0.0692208079238943	-1.54613804667215	0.122071231892076	0.851104651595796	motif	no	motifnoCLIP
ENSMUSG00000031028.45|Tub	872.610321789607	0.0645404015681731	0.0802446856870655	0.804295026088889	0.421226609561714	0.998540876473706	motif	no	motifnoCLIP
ENSMUSG00000061578.698|Ksr2	680.260754823547	-0.0141652345999217	0.0944922241967793	-0.149908997489811	0.880836412968108	0.998540876473706	motif	no	motifnoCLIP
ENSMUSG00000058297.391|Spock2	1188.10916719172	-0.0542391747423238	0.0772963399237777	-0.701704308325715	0.482863585647356	0.998540876473706	motif	yes	motifyesCLIP
ENSMUSG00000061578.979|Ksr2	549.36553251918	-0.199843494565949	0.0874457997051172	-2.28534126555944	0.0222928250614604	0.307749103475472	nomotif	no	nomotif
ENSMUSG00000090935.59|Synj2bp	2085.3638366835	-0.0613021362929926	0.0707805565991337	-0.86608723127423	0.386442326874388	0.998540876473706	motif	no	motifnoCLIP
ENSMUSG00000058297.55|Spock2	847.674003447563	0.00962958470445419	0.083430214288949	0.11542083148802	0.908111568165658	0.998540876473706	motif	yes	motifyesCLIP
ENSMUSG00000042529.166|Kcnj12	446.243228753282	0.0285571427260236	0.0953709649758658	0.29943225103416	0.764610257557381	0.998540876473706	nomotif	no	nomotif
ENSMUSG00000061578.1372|Ksr2	267.698943195602	0.0673791199122478	0.133217636544277	0.50578227973481	0.613009499624046	0.998540876473706	motif	no	motifnoCLIP
ENSMUSG00000031028.599|Tub	2082.14006149461	-0.0316407040251129	0.0634343586341541	-0.498794418456956	0.61792422006805	0.998540876473706	motif	no	motifnoCLIP
ENSMUSG00000031028.295|Tub	558.296021800168	-0.08641693214049	0.0929571401541632	-0.929642757911585	0.352556081270424	0.998540876473706	motif	no	motifnoCLIP
ENSMUSG00000038916.57|Soga3	1667.52490600521	-0.0579474485519765	0.0694622147585758	-0.834229785983355	0.404151509445786	0.998540876473706	nomotif	yes	nomotif
ENSMUSG00000035279.38|Ssc5d	1517.99295142008	-0.0126567772781342	0.0788036381436572	-0.160611585661327	0.872399329333041	0.998540876473706	motif	no	motifnoCLIP
ENSMUSG00000090935.109|Synj2bp	1036.2885506722	-0.065037950478059	0.070365877257489	-0.924282521769271	0.35533924034848	0.998540876473706	motif	no	motifnoCLIP
ENSMUSG00000028439.246|Fam219a	375.298379870128	0.0701403131078972	0.112399487707091	0.624026982139635	0.532609865184723	0.998540876473706	motif	yes	motifyesCLIP
ENSMUSG00000061578.59|Ksr2	449.948965684915	0.00514425073366499	0.100493405309751	0.0511899334867682	0.959174173243169	0.998790475058442	nomotif	no	nomotif
ENSMUSG00000061578.36|Ksr2	393.637384527027	0.166699553254807	0.119448974595584	1.39557123716798	0.162843648935765	0.928900799144042	motif	no	motifnoCLIP
ENSMUSG00000004113.301|Cacna1b	2217.63883918586	0.508110646245086	0.104411390285652	4.86642927419108	1.13632561658753e-06	2.33014969919449e-05	motif	yes	motifyesCLIP
ENSMUSG00000035202.55|Lars2	524.299227693386	0.0484430103790764	0.121874352991235	0.397483220957575	0.69101115735151	0.998540876473706	motif	yes	motifyesCLIP
ENSMUSG00000058297.501|Spock2	2921.15750662186	-0.0317184625221693	0.0708631419108555	-0.447601696267864	0.654440678737123	0.998540876473706	motif	yes	motifyesCLIP
ENSMUSG00000004113.123|Cacna1b	1006.76198068024	0.0754468311726441	0.0742533922186025	1.01607251761008	0.309594855004902	0.998540876473706	motif	no	motifnoCLIP
ENSMUSG00000058297.241|Spock2	1545.98731347821	0.0233869568622877	0.0601676247626288	0.388696694518905	0.69750052785936	0.998540876473706	motif	yes	motifyesCLIP
ENSMUSG00000061578.57|Ksr2	795.351181270883	0.135156519589277	0.0820316917938422	1.64761346052628	0.099432016478013	0.790727009851218	motif	no	motifnoCLIP
ENSMUSG00000022095.187|Fam160b2	1163.93681411036	0.0965113515764788	0.0809414208867855	1.1923604814335	0.233119928743779	0.995533074499944	motif	no	motifnoCLIP
ENSMUSG00000058297.387|Spock2	887.269683797308	-0.0222301748001251	0.0797397261875992	-0.278784187793992	0.780410449874199	0.998540876473706	motif	yes	motifyesCLIP
ENSMUSG00000035279.51|Ssc5d	658.083796247399	0.0715377752436863	0.0875039841521944	0.817537349148145	0.413621414256507	0.998540876473706	motif	no	motifnoCLIP
ENSMUSG00000032194.100|Kank2	1624.00769976509	-0.0306996951499526	0.0882640912331089	-0.347816362476032	0.727978100546221	0.998540876473706	nomotif	no	nomotif
ENSMUSG00000032194.225|Kank2	500.640646698441	0.155033731254654	0.0925956636314423	1.6743087653838	0.0940699327149677	0.778440832791754	nomotif	yes	nomotif
ENSMUSG00000061578.608|Ksr2	1241.45265332396	-0.0277519640009246	0.0784718248196992	-0.353655137556555	0.72359734746128	0.998540876473706	motif	no	motifnoCLIP
ENSMUSG00000061578.363|Ksr2	598.98712229918	-0.0249387710198655	0.0863023226075112	-0.288969870872224	0.772604433990959	0.998540876473706	nomotif	no	nomotif
ENSMUSG00000061578.1507|Ksr2	698.679208727173	0.237042765395158	0.215813510988528	1.09836851413699	0.272043605306749	0.998540876473706	nomotif	yes	nomotif
ENSMUSG00000061578.1191|Ksr2	740.870630361337	-0.0108197134263492	0.0790766059784249	-0.136825718459657	0.891168554433649	0.998540876473706	motif	no	motifnoCLIP
ENSMUSG00000029028.247|Lrrc47	1984.99183338821	-0.126297706250373	0.0620059016001931	-2.03686589487443	0.0416634826700753	0.48688849982478	motif	no	motifnoCLIP
ENSMUSG00000034801.6|Sos2	863.419190504843	-0.0462465329943452	0.0807333884584228	-0.572830323084505	0.566759585556541	0.998540876473706	nomotif	no	nomotif
ENSMUSG00000061578.9|Ksr2	346.762108964963	-0.0975054468947548	0.102926492124954	-0.947330904626397	0.34347018760011	0.998540876473706	motif	no	motifnoCLIP
ENSMUSG00000061578.428|Ksr2	854.247162057795	-0.101792725612815	0.0882648296224389	-1.15326485133709	0.248801692291651	0.998540876473706	nomotif	no	nomotif
ENSMUSG00000028439.148|Fam219a	794.741221077212	0.906033406595204	0.114607668125775	7.90552169337299	2.66813798839353e-15	6.5904110849679e-14	motif	yes	motifyesCLIP
ENSMUSG00000031028.178|Tub	1202.17737851463	-0.0536513654506223	0.0794694722540846	-0.675119186384992	0.499600044782894	0.998540876473706	nomotif	no	nomotif
ENSMUSG00000029636.201|Wasf3	392.810800901799	0.0142667193838295	0.100703028713518	0.141671204591231	0.887339720893532	0.998540876473706	motif	no	motifnoCLIP
ENSMUSG00000034801.40|Sos2	59.4976200142846	-0.396074500345873	0.242961289112985	-1.63019591224545	0.103060097604173	0.802660238995365	nomotif	no	nomotif
ENSMUSG00000042529.398|Kcnj12	452.440580396664	0.15522648208608	0.219565816664381	0.706970167051788	0.479585017370631	0.998540876473706	motif	yes	motifyesCLIP
ENSMUSG00000031028.464|Tub	1255.19506090422	-0.0607477991991501	0.07614517097025	-0.797789254723511	0.424992797923473	0.998540876473706	motif	no	motifnoCLIP
ENSMUSG00000004113.191|Cacna1b	3394.34471139896	0.0303277859176007	0.0583964684578242	0.519342808195745	0.603521706183757	0.998540876473706	motif	no	motifnoCLIP
ENSMUSG00000029636.62|Wasf3	960.386041466879	0.00539753102293435	0.0735206177666958	0.0734152022506452	0.941475720593279	0.998790475058442	motif	no	motifnoCLIP
ENSMUSG00000061578.49|Ksr2	771.571128277571	0.0730481552497175	0.0899846920363538	0.81178424459358	0.416915444154403	0.998540876473706	motif	no	motifnoCLIP
ENSMUSG00000061578.1444|Ksr2	1554.36702803078	5.10841187862507	0.248177097302146	20.5837361068245	3.83919852914281e-94	2.92341518572626e-92	motif	yes	motifyesCLIP
ENSMUSG00000031028.259|Tub	386.257295046413	-0.534680971865285	0.136905029361247	-3.90548816475135	9.40353609159448e-05	0.00175930006220676	nomotif	no	nomotif
ENSMUSG00000061578.1295|Ksr2	864.861349785546	0.000952176820886209	0.0727384070719544	0.0130904271789221	0.989555648549906	0.999525940224632	nomotif	no	nomotif
ENSMUSG00000029636.310|Wasf3	2013.43388627133	0.0312702509075601	0.0678105295071027	0.461141523814303	0.644697072137363	0.998540876473706	nomotif	no	nomotif
ENSMUSG00000032194.23|Kank2	253.181553629343	-0.0309347703335438	0.134370372067034	-0.230220173224729	0.817920686866155	0.998540876473706	motif	no	motifnoCLIP
ENSMUSG00000038916.46|Soga3	324.070257901372	0.0658980787087831	0.129054755564811	0.510621080334303	0.609616411933764	0.998540876473706	nomotif	yes	nomotif
[truncated: 5,390 more rows]
