# Supplementary material for: TDP-43 directly inhibits mRNA accumulation in neurites through modulation of mRNA stability
Source: EMBO J. 2025 Dec 15;45(3):692–721. doi: 10.1038/s44318-025-00653-4 (PMC12864922; doi:10.1038/s44318-025-00653-4)
Supplement: Supplementary file 14 — Source data Fig. 4 [file 44318_2025_653_MOESM14_ESM.zip › Figure4/4F/Fig4Fsource.txt]

oligo,kmerpos,motiftype.2,X0,X1,X2,X3,X4,motiftype,bpprob.mean,bpprob.percentile,baseMean,log2FoldChange,lfcSE,stat,pvalue,padj,oligotype,CLIP,motifid
ENSMUSG00000004113.100|Cacna1b,144,GUGUG,0.777875,0.39925,0.223875,0.38375,0.4505,test,0.44705,57,481.99611827489,-0.0702057108570005,0.098512401378988,-0.712658608198084,0.476057035523308,0.998540876473706,motif,No
CLIP peak,1
ENSMUSG00000004113.100|Cacna1b,160,UGUGU,0.36925,0.536625,0.776,0.517375,0.214625,test,0.482775,63,481.99611827489,-0.0702057108570005,0.098512401378988,-0.712658608198084,0.476057035523308,0.998540876473706,motif,No
CLIP peak,2
ENSMUSG00000004113.100|Cacna1b,161,GUGUG,0.536625,0.776,0.517375,0.214625,0.585125,test,0.52595,68,481.99611827489,-0.0702057108570005,0.098512401378988,-0.712658608198084,0.476057035523308,0.998540876473706,motif,No
CLIP peak,3
ENSMUSG00000004113.101|Cacna1b,138,GUGUG,0.885571428571429,0.494285714285714,0.432714285714286,0.477142857142857,0.676714285714286,test,0.593285714285714,76,555.863921846201,0.110271559989681,0.099632944211183,1.10677809295637,0.26838988200691,0.998540876473706,motif,No
CLIP peak,4
ENSMUSG00000004113.101|Cacna1b,154,UGUGU,0.541625,0.57075,0.66575,0.214875,0.10325,test,0.41925,52,555.863921846201,0.110271559989681,0.099632944211183,1.10677809295637,0.26838988200691,0.998540876473706,motif,No
CLIP peak,5
ENSMUSG00000004113.101|Cacna1b,155,GUGUG,0.57075,0.66575,0.214875,0.10325,0.33075,test,0.377075,44,555.863921846201,0.110271559989681,0.099632944211183,1.10677809295637,0.26838988200691,0.998540876473706,motif,No
CLIP peak,6
ENSMUSG00000004113.102|Cacna1b,132,GUGUG,0.72025,0.38175,0.29225,0.50475,0.511,test,0.482,63,851.174008722681,0.146758223355579,0.0991405083059704,1.48030533495601,0.138791780151177,0.89447748340017,motif,No
CLIP peak,7
ENSMUSG00000004113.102|Cacna1b,148,UGUGU,0.536,0.539428571428571,0.732142857142857,0.323428571428571,0.0464285714285714,test,0.435485714285714,55,851.174008722681,0.146758223355579,0.0991405083059704,1.48030533495601,0.138791780151177,0.89447748340017,motif,No
CLIP peak,8
ENSMUSG00000004113.102|Cacna1b,149,GUGUG,0.539428571428571,0.732142857142857,0.323428571428571,0.0464285714285714,0.452428571428571,test,0.418771428571429,52,851.174008722681,0.146758223355579,0.0991405083059704,1.48030533495601,0.138791780151177,0.89447748340017,motif,No
CLIP peak,9
ENSMUSG00000004113.103|Cacna1b,126,GUGUG,0.876857142857143,0.331,0.252428571428571,0.361285714285714,0.453714285714286,test,0.455057142857143,58,751.731983998248,0.0195555025219621,0.10421338817679,0.187648658815196,0.851152079507887,0.998540876473706,motif,No
CLIP peak,10
ENSMUSG00000004113.103|Cacna1b,142,UGUGU,0.265625,0.491875,0.654,0.4725,0.259,test,0.4286,54,751.731983998248,0.0195555025219621,0.10421338817679,0.187648658815196,0.851152079507887,0.998540876473706,motif,No
CLIP peak,11
ENSMUSG00000004113.103|Cacna1b,143,GUGUG,0.491875,0.654,0.4725,0.259,0.5735,test,0.490175,64,751.731983998248,0.0195555025219621,0.10421338817679,0.187648658815196,0.851152079507887,0.998540876473706,motif,No
CLIP peak,12
ENSMUSG00000004113.104|Cacna1b,120,GUGUG,0.681875,0.4025,0.388,0.5755,0.682875,test,0.54615,71,1012.13077527515,0.0785049520175952,0.0961877659885494,0.816163585990143,0.414406580414675,0.998540876473706,motif,No
CLIP peak,13
ENSMUSG00000004113.104|Cacna1b,136,UGUGU,0.582428571428571,0.533428571428571,0.681142857142857,0.225285714285714,0.068,test,0.418057142857143,52,1012.13077527515,0.0785049520175952,0.0961877659885494,0.816163585990143,0.414406580414675,0.998540876473706,motif,No
CLIP peak,14
ENSMUSG00000004113.104|Cacna1b,137,GUGUG,0.533428571428571,0.681142857142857,0.225285714285714,0.068,0.366428571428571,test,0.374857142857143,43,1012.13077527515,0.0785049520175952,0.0961877659885494,0.816163585990143,0.414406580414675,0.998540876473706,motif,No
CLIP peak,15
ENSMUSG00000004113.105|Cacna1b,114,GUGUG,0.777875,0.39925,0.223875,0.38375,0.4505,test,0.44705,57,1266.67715399088,0.0397756664564707,0.0815007294885916,0.488040618851619,0.625521070327903,0.998540876473706,motif,No
CLIP peak,16
ENSMUSG00000004113.105|Cacna1b,130,UGUGU,0.36925,0.536625,0.776,0.517375,0.214625,test,0.482775,63,1266.67715399088,0.0397756664564707,0.0815007294885916,0.488040618851619,0.625521070327903,0.998540876473706,motif,No
CLIP peak,17
ENSMUSG00000004113.105|Cacna1b,131,GUGUG,0.536625,0.776,0.517375,0.214625,0.585125,test,0.52595,68,1266.67715399088,0.0397756664564707,0.0815007294885916,0.488040618851619,0.625521070327903,0.998540876473706,motif,No
CLIP peak,18
ENSMUSG00000004113.106|Cacna1b,108,GUGUG,0.885571428571429,0.494285714285714,0.432714285714286,0.477142857142857,0.676714285714286,test,0.593285714285714,76,534.610163210688,-0.0690726923418093,0.0909386494523977,-0.759552651790433,0.447522030398614,0.998540876473706,motif,No
CLIP peak,19
ENSMUSG00000004113.106|Cacna1b,124,UGUGU,0.541625,0.57075,0.66575,0.214875,0.10325,test,0.41925,52,534.610163210688,-0.0690726923418093,0.0909386494523977,-0.759552651790433,0.447522030398614,0.998540876473706,motif,No
CLIP peak,20
ENSMUSG00000004113.106|Cacna1b,125,GUGUG,0.57075,0.66575,0.214875,0.10325,0.33075,test,0.377075,44,534.610163210688,-0.0690726923418093,0.0909386494523977,-0.759552651790433,0.447522030398614,0.998540876473706,motif,No
CLIP peak,21
ENSMUSG00000004113.107|Cacna1b,102,GUGUG,0.72025,0.38175,0.29225,0.50475,0.511,test,0.482,63,744.235941010648,0.0158690634732601,0.0808907237291369,0.196179026984574,0.844470043131908,0.998540876473706,motif,No
CLIP peak,22
ENSMUSG00000004113.107|Cacna1b,118,UGUGU,0.536,0.539428571428571,0.732142857142857,0.323428571428571,0.0464285714285714,test,0.435485714285714,55,744.235941010648,0.0158690634732601,0.0808907237291369,0.196179026984574,0.844470043131908,0.998540876473706,motif,No
CLIP peak,23
ENSMUSG00000004113.107|Cacna1b,119,GUGUG,0.539428571428571,0.732142857142857,0.323428571428571,0.0464285714285714,0.452428571428571,test,0.418771428571429,52,744.235941010648,0.0158690634732601,0.0808907237291369,0.196179026984574,0.844470043131908,0.998540876473706,motif,No
CLIP peak,24
ENSMUSG00000004113.108|Cacna1b,96,GUGUG,0.876857142857143,0.331,0.252428571428571,0.361285714285714,0.453714285714286,test,0.455057142857143,58,442.364689273191,-0.00520386580637488,0.0987095059363479,-0.0527189935458755,0.957955805407738,0.998790475058442,motif,No
CLIP peak,25
ENSMUSG00000004113.108|Cacna1b,112,UGUGU,0.265625,0.491875,0.654,0.4725,0.259,test,0.4286,54,442.364689273191,-0.00520386580637488,0.0987095059363479,-0.0527189935458755,0.957955805407738,0.998790475058442,motif,No
CLIP peak,26
ENSMUSG00000004113.108|Cacna1b,113,GUGUG,0.491875,0.654,0.4725,0.259,0.5735,test,0.490175,64,442.364689273191,-0.00520386580637488,0.0987095059363479,-0.0527189935458755,0.957955805407738,0.998790475058442,motif,No
CLIP peak,27
ENSMUSG00000004113.109|Cacna1b,90,GUGUG,0.681875,0.4025,0.388,0.5755,0.682875,test,0.54615,71,487.887573758792,-0.0556840270200157,0.0942565283763314,-0.590771037075437,0.554673843507687,0.998540876473706,motif,No
CLIP peak,28
ENSMUSG00000004113.109|Cacna1b,106,UGUGU,0.582428571428571,0.533428571428571,0.681142857142857,0.225285714285714,0.068,test,0.418057142857143,52,487.887573758792,-0.0556840270200157,0.0942565283763314,-0.590771037075437,0.554673843507687,0.998540876473706,motif,No
CLIP peak,29
ENSMUSG00000004113.109|Cacna1b,107,GUGUG,0.533428571428571,0.681142857142857,0.225285714285714,0.068,0.366428571428571,test,0.374857142857143,43,487.887573758792,-0.0556840270200157,0.0942565283763314,-0.590771037075437,0.554673843507687,0.998540876473706,motif,No
CLIP peak,30
ENSMUSG00000004113.10|Cacna1b,172,UGUGU,0.1245,0.44475,0.386375,0.9875,0.7605,test,0.540725,70,514.087665046352,-0.00824089415257979,0.0988585616986661,-0.0833604496259931,0.933564935641445,0.998790475058442,motif,No
CLIP peak,31
ENSMUSG00000004113.110|Cacna1b,84,GUGUG,0.777875,0.39925,0.223875,0.38375,0.4505,test,0.44705,57,763.849223641835,0.0449192168237012,0.0845647617252801,0.53118126164214,0.595293176741503,0.998540876473706,motif,No
CLIP peak,32
ENSMUSG00000004113.110|Cacna1b,100,UGUGU,0.36925,0.536625,0.776,0.517375,0.214625,test,0.482775,63,763.849223641835,0.0449192168237012,0.0845647617252801,0.53118126164214,0.595293176741503,0.998540876473706,motif,No
CLIP peak,33
ENSMUSG00000004113.110|Cacna1b,101,GUGUG,0.536625,0.776,0.517375,0.214625,0.585125,test,0.52595,68,763.849223641835,0.0449192168237012,0.0845647617252801,0.53118126164214,0.595293176741503,0.998540876473706,motif,No
CLIP peak,34
ENSMUSG00000004113.111|Cacna1b,78,GUGUG,0.885571428571429,0.494285714285714,0.432714285714286,0.477142857142857,0.676714285714286,test,0.593285714285714,76,859.160049921842,-0.0709118420739528,0.0880684668261519,-0.805189923584494,0.420710090294201,0.998540876473706,motif,No
CLIP peak,35
ENSMUSG00000004113.111|Cacna1b,94,UGUGU,0.541625,0.57075,0.66575,0.214875,0.10325,test,0.41925,52,859.160049921842,-0.0709118420739528,0.0880684668261519,-0.805189923584494,0.420710090294201,0.998540876473706,motif,No
CLIP peak,36
ENSMUSG00000004113.111|Cacna1b,95,GUGUG,0.57075,0.66575,0.214875,0.10325,0.33075,test,0.377075,44,859.160049921842,-0.0709118420739528,0.0880684668261519,-0.805189923584494,0.420710090294201,0.998540876473706,motif,No
CLIP peak,37
ENSMUSG00000004113.112|Cacna1b,72,GUGUG,0.72025,0.38175,0.29225,0.50475,0.511,test,0.482,63,967.723420638137,0.00924601610423747,0.0764065538402349,0.121010772499579,0.903682502680947,0.998540876473706,motif,No
CLIP peak,38
ENSMUSG00000004113.112|Cacna1b,88,UGUGU,0.536,0.539428571428571,0.732142857142857,0.323428571428571,0.0464285714285714,test,0.435485714285714,55,967.723420638137,0.00924601610423747,0.0764065538402349,0.121010772499579,0.903682502680947,0.998540876473706,motif,No
CLIP peak,39
ENSMUSG00000004113.112|Cacna1b,89,GUGUG,0.539428571428571,0.732142857142857,0.323428571428571,0.0464285714285714,0.452428571428571,test,0.418771428571429,52,967.723420638137,0.00924601610423747,0.0764065538402349,0.121010772499579,0.903682502680947,0.998540876473706,motif,No
CLIP peak,40
ENSMUSG00000004113.113|Cacna1b,66,GUGUG,0.876857142857143,0.331,0.252428571428571,0.361285714285714,0.453714285714286,test,0.455057142857143,58,470.131211282037,-0.0393551582028245,0.0986776369795188,-0.398825502996113,0.690021784168135,0.998540876473706,motif,No
CLIP peak,41
ENSMUSG00000004113.113|Cacna1b,82,UGUGU,0.265625,0.491875,0.654,0.4725,0.259,test,0.4286,54,470.131211282037,-0.0393551582028245,0.0986776369795188,-0.398825502996113,0.690021784168135,0.998540876473706,motif,No
CLIP peak,42
ENSMUSG00000004113.113|Cacna1b,83,GUGUG,0.491875,0.654,0.4725,0.259,0.5735,test,0.490175,64,470.131211282037,-0.0393551582028245,0.0986776369795188,-0.398825502996113,0.690021784168135,0.998540876473706,motif,No
CLIP peak,43
ENSMUSG00000004113.114|Cacna1b,60,GUGUG,0.698428571428571,0.339714285714286,0.350571428571429,0.586142857142857,0.660428571428571,test,0.527057142857143,68,546.639986689029,0.193619863292354,0.100001911121794,1.93616163051666,0.0528479081891479,0.57072876459012,motif,No
CLIP peak,44
ENSMUSG00000004113.114|Cacna1b,76,UGUGU,0.582428571428571,0.533428571428571,0.681142857142857,0.225285714285714,0.068,test,0.418057142857143,52,546.639986689029,0.193619863292354,0.100001911121794,1.93616163051666,0.0528479081891479,0.57072876459012,motif,No
CLIP peak,45
ENSMUSG00000004113.114|Cacna1b,77,GUGUG,0.533428571428571,0.681142857142857,0.225285714285714,0.068,0.366428571428571,test,0.374857142857143,43,546.639986689029,0.193619863292354,0.100001911121794,1.93616163051666,0.0528479081891479,0.57072876459012,motif,No
CLIP peak,46
ENSMUSG00000004113.115|Cacna1b,54,GUGUG,0.811,0.278,0.1625,0.273833333333333,0.330333333333333,test,0.371133333333333,43,1046.27124938428,0.0132522342613819,0.0934679583322123,0.141783713882779,0.887250848539112,0.998540876473706,motif,No
CLIP peak,47
ENSMUSG00000004113.115|Cacna1b,70,UGUGU,0.36925,0.536625,0.776,0.517375,0.214625,test,0.482775,63,1046.27124938428,0.0132522342613819,0.0934679583322123,0.141783713882779,0.887250848539112,0.998540876473706,motif,No
CLIP peak,48
ENSMUSG00000004113.115|Cacna1b,71,GUGUG,0.536625,0.776,0.517375,0.214625,0.585125,test,0.52595,68,1046.27124938428,0.0132522342613819,0.0934679583322123,0.141783713882779,0.887250848539112,0.998540876473706,motif,No
CLIP peak,49
ENSMUSG00000004113.116|Cacna1b,48,GUGUG,0.9024,0.3768,0.487,0.4662,0.6054,test,0.56756,73,323.265140370687,0.032415608611043,0.119074130114821,0.272230488518247,0.785444800329893,0.998540876473706,motif,No
CLIP peak,50
ENSMUSG00000004113.116|Cacna1b,64,UGUGU,0.612714285714286,0.642428571428571,0.754857142857143,0.237428571428571,0.115285714285714,test,0.472542857142857,61,323.265140370687,0.032415608611043,0.119074130114821,0.272230488518247,0.785444800329893,0.998540876473706,motif,No
CLIP peak,51
ENSMUSG00000004113.116|Cacna1b,65,GUGUG,0.642428571428571,0.754857142857143,0.237428571428571,0.115285714285714,0.375571428571429,test,0.425114285714286,53,323.265140370687,0.032415608611043,0.119074130114821,0.272230488518247,0.785444800329893,0.998540876473706,motif,No
CLIP peak,52
ENSMUSG00000004113.117|Cacna1b,42,GUGUG,0.7008,0.2698,0.2826,0.5032,0.4414,test,0.43956,56,758.459962224412,-0.0156388929860674,0.0915184886202149,-0.170882334508013,0.864316287367234,0.998540876473706,motif,No
CLIP peak,53
ENSMUSG00000004113.117|Cacna1b,58,UGUGU,0.595833333333333,0.596,0.739666666666667,0.269,0.0513333333333333,test,0.450366666666667,57,758.459962224412,-0.0156388929860674,0.0915184886202149,-0.170882334508013,0.864316287367234,0.998540876473706,motif,No
CLIP peak,54
ENSMUSG00000004113.117|Cacna1b,59,GUGUG,0.596,0.739666666666667,0.269,0.0513333333333333,0.384333333333333,test,0.408066666666667,50,758.459962224412,-0.0156388929860674,0.0915184886202149,-0.170882334508013,0.864316287367234,0.998540876473706,motif,No
CLIP peak,55
ENSMUSG00000004113.118|Cacna1b,36,GUGUG,0.86275,0.21575,0.37525,0.37775,0.41825,test,0.44995,57,1480.21069855007,-0.00618225061357239,0.085441671565008,-0.0723563865305309,0.942318292281705,0.998790475058442,motif,No
CLIP peak,56
ENSMUSG00000004113.118|Cacna1b,52,UGUGU,0.3305,0.628166666666667,0.734666666666667,0.486,0.314333333333333,test,0.498733333333333,65,1480.21069855007,-0.00618225061357239,0.085441671565008,-0.0723563865305309,0.942318292281705,0.998790475058442,motif,No
CLIP peak,57
ENSMUSG00000004113.118|Cacna1b,53,GUGUG,0.628166666666667,0.734666666666667,0.486,0.314333333333333,0.542833333333333,test,0.5412,70,1480.21069855007,-0.00618225061357239,0.085441671565008,-0.0723563865305309,0.942318292281705,0.998790475058442,motif,No
CLIP peak,58
ENSMUSG00000004113.119|Cacna1b,30,GUGUG,0.5295,0.16725,0.357,0.59,0.6705,test,0.46285,60,1061.96516986025,0.0120954266350418,0.0661754083413046,0.1827782697261,0.854971999615718,0.998540876473706,motif,No
CLIP peak,59
ENSMUSG00000004113.119|Cacna1b,46,UGUGU,0.5888,0.5178,0.6388,0.173,0.0926,test,0.4022,49,1061.96516986025,0.0120954266350418,0.0661754083413046,0.1827782697261,0.854971999615718,0.998540876473706,motif,No
CLIP peak,60
ENSMUSG00000004113.119|Cacna1b,47,GUGUG,0.5178,0.6388,0.173,0.0926,0.325,test,0.34944,39,1061.96516986025,0.0120954266350418,0.0661754083413046,0.1827782697261,0.854971999615718,0.998540876473706,motif,No
CLIP peak,61
ENSMUSG00000004113.11|Cacna1b,166,UGUGU,0.110857142857143,0.376285714285714,0.310857142857143,0.986857142857143,0.816285714285714,test,0.520228571428571,67,649.534320456477,-0.117337137747474,0.0880721392137448,-1.33228440679412,0.18276674914293,0.942908651999128,motif,No
CLIP peak,62
ENSMUSG00000004113.120|Cacna1b,24,GUGUG,0.745,0.318666666666667,0.273,0.341666666666667,0.529333333333333,test,0.441533333333333,56,1774.75370764512,0.0300710296144617,0.0587100450780877,0.512195648537921,0.608514088249787,0.998540876473706,motif,No
CLIP peak,63
ENSMUSG00000004113.120|Cacna1b,40,UGUGU,0.4022,0.6606,0.8046,0.4952,0.3314,test,0.5388,70,1774.75370764512,0.0300710296144617,0.0587100450780877,0.512195648537921,0.608514088249787,0.998540876473706,motif,No
CLIP peak,64
ENSMUSG00000004113.120|Cacna1b,41,GUGUG,0.6606,0.8046,0.4952,0.3314,0.4918,test,0.55672,72,1774.75370764512,0.0300710296144617,0.0587100450780877,0.512195648537921,0.608514088249787,0.998540876473706,motif,No
CLIP peak,65
ENSMUSG00000004113.121|Cacna1b,18,GUGUG,0.895,0.339,0.552,0.4865,0.8195,test,0.6184,79,810.814167799544,0.10685833190769,0.0931048428718184,1.14772044731129,0.251083987322716,0.998540876473706,motif,No
CLIP peak,66
ENSMUSG00000004113.121|Cacna1b,34,UGUGU,0.68375,0.7265,0.732,0.1135,0.196,test,0.49035,64,810.814167799544,0.10685833190769,0.0931048428718184,1.14772044731129,0.251083987322716,0.998540876473706,motif,No
CLIP peak,67
ENSMUSG00000004113.121|Cacna1b,35,GUGUG,0.7265,0.732,0.1135,0.196,0.26325,test,0.40625,49,810.814167799544,0.10685833190769,0.0931048428718184,1.14772044731129,0.251083987322716,0.998540876473706,motif,No
CLIP peak,68
ENSMUSG00000004113.122|Cacna1b,12,GUGUG,0.585,0.146,0.2975,0.443,0.5535,test,0.405,49,1805.62240250712,0.113845263878463,0.0663047281911784,1.71700068734479,0.0859790464019742,0.744549382188132,motif,No
CLIP peak,69
ENSMUSG00000004113.122|Cacna1b,28,UGUGU,0.539666666666667,0.548333333333333,0.689333333333333,0.268333333333333,0.0883333333333333,test,0.4268,53,1805.62240250712,0.113845263878463,0.0663047281911784,1.71700068734479,0.0859790464019742,0.744549382188132,motif,No
CLIP peak,70
ENSMUSG00000004113.122|Cacna1b,29,GUGUG,0.548333333333333,0.689333333333333,0.268333333333333,0.0883333333333333,0.413666666666667,test,0.4016,49,1805.62240250712,0.113845263878463,0.0663047281911784,1.71700068734479,0.0859790464019742,0.744549382188132,motif,No
CLIP peak,71
ENSMUSG00000004113.123|Cacna1b,6,GUGUG,0.861,0.129,0.038,0.017,0.144,test,0.2378,20,1006.76198068024,0.0754468311726441,0.0742533922186025,1.01607251761008,0.309594855004902,0.998540876473706,motif,No
CLIP peak,72
ENSMUSG00000004113.123|Cacna1b,22,UGUGU,0.091,0.68,0.679666666666667,0.617666666666667,0.620333333333333,test,0.537733333333333,69,1006.76198068024,0.0754468311726441,0.0742533922186025,1.01607251761008,0.309594855004902,0.998540876473706,motif,No
CLIP peak,73
ENSMUSG00000004113.123|Cacna1b,23,GUGUG,0.68,0.679666666666667,0.617666666666667,0.620333333333333,0.621333333333333,test,0.6438,82,1006.76198068024,0.0754468311726441,0.0742533922186025,1.01607251761008,0.309594855004902,0.998540876473706,motif,No
CLIP peak,74
ENSMUSG00000004113.124|Cacna1b,0,GUGUG,0.231,0.089,0.546,0.731,0.867,test,0.4928,64,1533.36151484628,0.038655231838003,0.0640193317356584,0.603805612929762,0.545972887287533,0.998540876473706,motif,No
CLIP peak,75
ENSMUSG00000004113.124|Cacna1b,16,UGUGU,0.681,0.6665,0.608,0.052,0.0975,test,0.421,52,1533.36151484628,0.038655231838003,0.0640193317356584,0.603805612929762,0.545972887287533,0.998540876473706,motif,No
CLIP peak,76
ENSMUSG00000004113.124|Cacna1b,17,GUGUG,0.6665,0.608,0.052,0.0975,0.3045,test,0.3457,38,1533.36151484628,0.038655231838003,0.0640193317356584,0.603805612929762,0.545972887287533,0.998540876473706,motif,No
CLIP peak,77
ENSMUSG00000004113.125|Cacna1b,10,UGUGU,0.229,0.915,0.908,0.7365,0.741,test,0.7059,88,3864.81663230184,0.0330132059695482,0.0581401098526061,0.567821527225209,0.570156160826193,0.998540876473706,motif,No
CLIP peak,78
ENSMUSG00000004113.125|Cacna1b,11,GUGUG,0.915,0.908,0.7365,0.741,0.505,test,0.7611,92,3864.81663230184,0.0330132059695482,0.0581401098526061,0.567821527225209,0.570156160826193,0.998540876473706,motif,No
CLIP peak,79
ENSMUSG00000004113.126|Cacna1b,4,UGUGU,0.361,0.497,0.554,0.173,0.431,test,0.4032,49,1563.02490004997,-0.0449082390406904,0.0657055013537819,-0.683477610175872,0.494305093437392,0.998540876473706,motif,No
CLIP peak,80
ENSMUSG00000004113.126|Cacna1b,5,GUGUG,0.497,0.554,0.173,0.431,0.73,test,0.477,62,1563.02490004997,-0.0449082390406904,0.0657055013537819,-0.683477610175872,0.494305093437392,0.998540876473706,motif,No
CLIP peak,81
ENSMUSG00000004113.12|Cacna1b,160,UGUGU,0.099125,0.422375,0.36125,0.988,0.76025,test,0.5262,68,406.925407539813,-0.0776675295504051,0.0946686104216551,-0.820414804912346,0.41197967842673,0.998540876473706,motif,No
CLIP peak,82
ENSMUSG00000004113.134|Cacna1b,255,UGUGU,0.103,0.137,0.043,0.023,0.011,test,0.0634,4,2494.68366233756,0.00735305120636155,0.0526989448832004,0.139529381900501,0.889031839623206,0.998540876473706,motif,No
CLIP peak,83
ENSMUSG00000004113.135|Cacna1b,249,UGUGU,0.05,0.027,0.058,0.042,0.038,test,0.043,3,1540.15525001517,-0.0886610321402276,0.0716716219000489,-1.23704514827182,0.216070321737051,0.979567954632708,motif,No
CLIP peak,84
ENSMUSG00000004113.136|Cacna1b,243,UGUGU,0.4505,0.058,0.402,0.3915,0.3565,test,0.3317,35,2432.99062342755,-0.0285629765735602,0.0567680138557721,-0.503152649415018,0.614856952736572,0.998540876473706,motif,No
CLIP peak,85
ENSMUSG00000004113.137|Cacna1b,237,UGUGU,0.2445,0.0565,0.248,0.2365,0.2125,test,0.1996,16,1670.16527556324,-0.102627586290675,0.0632823442903627,-1.62174122089697,0.104858768731932,0.806897290641526,motif,No
CLIP peak,86
ENSMUSG00000004113.138|Cacna1b,231,UGUGU,0.595666666666667,0.118,0.515666666666667,0.512,0.453333333333333,test,0.438933333333333,55,1112.51923678531,0.030524677818869,0.086982512156419,0.350928905846926,0.725641685155962,0.998540876473706,motif,No
CLIP peak,87
ENSMUSG00000004113.139|Cacna1b,225,UGUGU,0.5595,0.13175,0.47725,0.47025,0.4145,test,0.41065,50,338.540653776085,-0.0106498971817189,0.105025662022427,-0.101402809338586,0.919230706441629,0.998540876473706,motif,No
CLIP peak,88
ENSMUSG00000004113.13|Cacna1b,154,UGUGU,0.11025,0.448625,0.395875,0.905375,0.675125,test,0.50705,66,802.695444084731,-0.0353114463229731,0.0874038686034705,-0.404003242501454,0.68621033478211,0.998540876473706,motif,No
CLIP peak,89
ENSMUSG00000004113.140|Cacna1b,219,UGUGU,0.603,0.254,0.55425,0.53225,0.477,test,0.4841,63,1034.57369862825,0.124713799342847,0.0870216628995411,1.43313509748507,0.151819233011032,0.911601672851274,motif,No
CLIP peak,90
ENSMUSG00000004113.141|Cacna1b,213,UGUGU,0.6836,0.3762,0.692,0.6284,0.5752,test,0.59108,76,987.923448083244,-0.0535949265640047,0.0731057728426595,-0.733114834574738,0.463488393025352,0.998540876473706,motif,No
CLIP peak,91
ENSMUSG00000004113.142|Cacna1b,207,UGUGU,0.6504,0.327,0.6164,0.5916,0.535,test,0.54408,70,676.386034235275,0.0937730142035793,0.0775050813354497,1.2098950493029,0.226319167159014,0.98752512921905,motif,No
CLIP peak,92
ENSMUSG00000004113.143|Cacna1b,201,UGUGU,0.729833333333333,0.357333333333333,0.711166666666667,0.6735,0.614166666666667,test,0.6172,79,647.633558698695,-0.150625527688363,0.0959190607134049,-1.57033989457439,0.116336057581174,0.838259552005821,motif,No
CLIP peak,93
ENSMUSG00000004113.144|Cacna1b,195,UGUGU,0.628142857142857,0.318142857142857,0.635142857142857,0.572,0.513857142857143,test,0.533457142857143,69,1044.2442184135,-0.0340579469620388,0.0923553146916284,-0.368770839834797,0.712298541565105,0.998540876473706,motif,No
CLIP peak,94
ENSMUSG00000004113.144|Cacna1b,252,UGUGU,0.928,0.014,0.083,0.013,0.886,test,0.3848,45,1044.2442184135,-0.0340579469620388,0.0923553146916284,-0.368770839834797,0.712298541565105,0.998540876473706,motif,No
CLIP peak,95
ENSMUSG00000004113.145|Cacna1b,189,UGUGU,0.587714285714286,0.421,0.641,0.549142857142857,0.494,test,0.538571428571429,70,1035.25780594759,0.00110260516694831,0.0708441032572272,0.0155638241752439,0.987582366311543,0.999525940224632,motif,No
CLIP peak,96
ENSMUSG00000004113.145|Cacna1b,246,UGUGU,0.563,0.163,0.18,0.185,0.141,test,0.2464,21,1035.25780594759,0.00110260516694831,0.0708441032572272,0.0155638241752439,0.987582366311543,0.999525940224632,motif,No
CLIP peak,97
ENSMUSG00000004113.146|Cacna1b,183,UGUGU,0.6605,0.46925,0.741,0.647,0.593625,test,0.622275,79,781.594469939206,-0.0472253935263923,0.0807865460185449,-0.584570028721756,0.55883686523519,0.998540876473706,motif,No
CLIP peak,98
ENSMUSG00000004113.146|Cacna1b,240,UGUGU,0.4335,0.098,0.1365,0.0875,0.326,test,0.2163,18,781.594469939206,-0.0472253935263923,0.0807865460185449,-0.584570028721756,0.55883686523519,0.998540876473706,motif,No
CLIP peak,99
ENSMUSG00000004113.147|Cacna1b,177,UGUGU,0.620857142857143,0.428428571428571,0.648428571428571,0.588,0.536857142857143,test,0.564514285714286,73,1135.07840597906,-0.005436955758865,0.0663755980051033,-0.081911966479714,0.9347167185441,0.998790475058442,motif,No
CLIP peak,100
ENSMUSG00000004113.147|Cacna1b,234,UGUGU,0.436333333333333,0.459666666666667,0.465,0.211,0.164666666666667,test,0.347333333333333,38,1135.07840597906,-0.005436955758865,0.0663755980051033,-0.081911966479714,0.9347167185441,0.998790475058442,motif,No
CLIP peak,101
ENSMUSG00000004113.148|Cacna1b,171,UGUGU,0.656625,0.4495,0.722625,0.649375,0.59475,test,0.614575,78,1176.65148097552,0.0286003204536643,0.0645061213926513,0.443373742463495,0.657495425016186,0.998540876473706,motif,No
CLIP peak,102
ENSMUSG00000004113.148|Cacna1b,228,UGUGU,0.238666666666667,0.214666666666667,0.226333333333333,0.207333333333333,0.183666666666667,test,0.214133333333333,18,1176.65148097552,0.0286003204536643,0.0645061213926513,0.443373742463495,0.657495425016186,0.998540876473706,motif,No
CLIP peak,103
ENSMUSG00000004113.149|Cacna1b,165,UGUGU,0.645,0.387375,0.66575,0.60525,0.552625,test,0.5712,74,471.338795280161,-0.114211376485132,0.093664083942075,-1.21937216143345,0.222702971064174,0.983221374019785,motif,No
CLIP peak,104
ENSMUSG00000004113.149|Cacna1b,222,UGUGU,0.31075,0.214,0.23925,0.2275,0.388,test,0.2759,26,471.338795280161,-0.114211376485132,0.093664083942075,-1.21937216143345,0.222702971064174,0.983221374019785,motif,No
CLIP peak,105
ENSMUSG00000004113.14|Cacna1b,148,UGUGU,0.112571428571429,0.380428571428571,0.315142857142857,0.985428571428571,0.813857142857143,test,0.521485714285714,68,800.881683209748,-0.050970748682605,0.0750941535170985,-0.678757883208567,0.497291283682279,0.998540876473706,motif,No
CLIP peak,106
ENSMUSG00000004113.150|Cacna1b,159,UGUGU,0.587714285714286,0.421,0.641,0.549142857142857,0.494,test,0.538571428571429,70,173.362820059401,-0.13873308862694,0.16947852099131,-0.818588030007968,0.413021498631083,0.998540876473706,motif,No
CLIP peak,107
ENSMUSG00000004113.150|Cacna1b,216,UGUGU,0.158,0.3075,0.30175,0.3185,0.23275,test,0.2637,24,173.362820059401,-0.13873308862694,0.16947852099131,-0.818588030007968,0.413021498631083,0.998540876473706,motif,No
CLIP peak,108
ENSMUSG00000004113.151|Cacna1b,153,UGUGU,0.6605,0.46925,0.741,0.647,0.593625,test,0.622275,79,445.772662053717,-0.0523512287633621,0.0906836885668442,-0.577294876186838,0.563740274389463,0.998540876473706,motif,No
CLIP peak,109
ENSMUSG00000004113.151|Cacna1b,210,UGUGU,0.1888,0.2112,0.2098,0.1992,0.247,test,0.2112,17,445.772662053717,-0.0523512287633621,0.0906836885668442,-0.577294876186838,0.563740274389463,0.998540876473706,motif,No
CLIP peak,110
ENSMUSG00000004113.152|Cacna1b,147,UGUGU,0.620857142857143,0.428428571428571,0.648428571428571,0.588,0.536857142857143,test,0.564514285714286,73,397.215441267683,0.0763834644948271,0.111909928942375,0.682544124696555,0.494894951604478,0.998540876473706,motif,No
CLIP peak,111
ENSMUSG00000004113.152|Cacna1b,204,UGUGU,0.231833333333333,0.3715,0.3615,0.2425,0.179333333333333,test,0.277333333333333,26,397.215441267683,0.0763834644948271,0.111909928942375,0.682544124696555,0.494894951604478,0.998540876473706,motif,No
CLIP peak,112
ENSMUSG00000004113.153|Cacna1b,141,UGUGU,0.656625,0.4495,0.722625,0.649375,0.59475,test,0.614575,78,407.807440828594,-0.0126737349786423,0.115315323881841,-0.109905037353306,0.912484687518297,0.998540876473706,motif,No
CLIP peak,113
ENSMUSG00000004113.153|Cacna1b,198,UGUGU,0.136166666666667,0.212333333333333,0.194666666666667,0.191833333333333,0.151666666666667,test,0.177333333333333,14,407.807440828594,-0.0126737349786423,0.115315323881841,-0.109905037353306,0.912484687518297,0.998540876473706,motif,No
CLIP peak,114
ENSMUSG00000004113.154|Cacna1b,135,UGUGU,0.645,0.387375,0.66575,0.60525,0.552625,test,0.5712,74,368.813123131787,0.0584798533038485,0.105527799238334,0.554165383206485,0.579465666797928,0.998540876473706,motif,No
CLIP peak,115
ENSMUSG00000004113.154|Cacna1b,192,UGUGU,0.193142857142857,0.205142857142857,0.198714285714286,0.194857142857143,0.264428571428571,test,0.211257142857143,17,368.813123131787,0.0584798533038485,0.105527799238334,0.554165383206485,0.579465666797928,0.998540876473706,motif,No
CLIP peak,116
ENSMUSG00000004113.155|Cacna1b,129,UGUGU,0.587714285714286,0.421,0.641,0.549142857142857,0.494,test,0.538571428571429,70,508.706867317688,0.0699984006847113,0.108833662499273,0.643168658274081,0.520114667753396,0.998540876473706,motif,No
CLIP peak,117
ENSMUSG00000004113.155|Cacna1b,186,UGUGU,0.107857142857143,0.273142857142857,0.224428571428571,0.279428571428571,0.192714285714286,test,0.215514285714286,18,508.706867317688,0.0699984006847113,0.108833662499273,0.643168658274081,0.520114667753396,0.998540876473706,motif,No
CLIP peak,118
ENSMUSG00000004113.156|Cacna1b,123,UGUGU,0.6605,0.46925,0.741,0.647,0.593625,test,0.622275,79,1342.93130214342,0.0219124764514361,0.0784813751208292,0.279206071729755,0.780086684292138,0.998540876473706,motif,No
CLIP peak,119
ENSMUSG00000004113.156|Cacna1b,180,UGUGU,0.135625,0.219,0.16725,0.217875,0.2215,test,0.19225,15,1342.93130214342,0.0219124764514361,0.0784813751208292,0.279206071729755,0.780086684292138,0.998540876473706,motif,No
CLIP peak,120
ENSMUSG00000004113.157|Cacna1b,117,UGUGU,0.620857142857143,0.428428571428571,0.648428571428571,0.588,0.536857142857143,test,0.564514285714286,73,924.625409873234,0.0167405227476319,0.0828839703907412,0.2019753960713,0.839935958867846,0.998540876473706,motif,No
CLIP peak,121
ENSMUSG00000004113.157|Cacna1b,174,UGUGU,0.183875,0.3495,0.303625,0.264875,0.1925,test,0.258875,23,924.625409873234,0.0167405227476319,0.0828839703907412,0.2019753960713,0.839935958867846,0.998540876473706,motif,No
CLIP peak,122
ENSMUSG00000004113.158|Cacna1b,111,UGUGU,0.656625,0.4495,0.722625,0.649375,0.59475,test,0.614575,78,1217.2748378145,-0.0239610071672177,0.0678139475828342,-0.353334498599267,0.72383768518032,0.998540876473706,motif,No
CLIP peak,123
ENSMUSG00000004113.158|Cacna1b,168,UGUGU,0.121571428571429,0.236,0.207714285714286,0.222285714285714,0.153142857142857,test,0.188142857142857,15,1217.2748378145,-0.0239610071672177,0.0678139475828342,-0.353334498599267,0.72383768518032,0.998540876473706,motif,No
CLIP peak,124
ENSMUSG00000004113.159|Cacna1b,105,UGUGU,0.645,0.387375,0.66575,0.60525,0.552625,test,0.5712,74,794.552558972973,0.00187303293604765,0.0809364139811175,0.0231420301927959,0.981536979407648,0.999525940224632,motif,No
CLIP peak,125
ENSMUSG00000004113.159|Cacna1b,162,UGUGU,0.176625,0.2375,0.19675,0.25175,0.294375,test,0.2314,19,794.552558972973,0.00187303293604765,0.0809364139811175,0.0231420301927959,0.981536979407648,0.999525940224632,motif,No
CLIP peak,126
ENSMUSG00000004113.15|Cacna1b,142,UGUGU,0.1245,0.44475,0.386375,0.9875,0.7605,test,0.540725,70,931.373890858795,-0.0443798464355654,0.068594501219474,-0.646988397707977,0.517639452537813,0.998540876473706,motif,No
CLIP peak,127
ENSMUSG00000004113.160|Cacna1b,99,UGUGU,0.587714285714286,0.421,0.641,0.549142857142857,0.494,test,0.538571428571429,70,1180.70769707684,0.0215033128500996,0.0695688556518922,0.309093956607502,0.757250056184832,0.998540876473706,motif,No
CLIP peak,128
ENSMUSG00000004113.160|Cacna1b,156,UGUGU,0.107857142857143,0.273142857142857,0.224428571428571,0.279428571428571,0.192714285714286,test,0.215514285714286,18,1180.70769707684,0.0215033128500996,0.0695688556518922,0.309093956607502,0.757250056184832,0.998540876473706,motif,No
CLIP peak,129
ENSMUSG00000004113.161|Cacna1b,93,UGUGU,0.6605,0.46925,0.741,0.647,0.593625,test,0.622275,79,678.135268536443,-0.118698249474472,0.0874822859782225,-1.35682610653339,0.174836470276323,0.938980234570281,motif,No
CLIP peak,130
ENSMUSG00000004113.161|Cacna1b,150,UGUGU,0.135625,0.219,0.16725,0.217875,0.2215,test,0.19225,15,678.135268536443,-0.118698249474472,0.0874822859782225,-1.35682610653339,0.174836470276323,0.938980234570281,motif,No
CLIP peak,131
ENSMUSG00000004113.162|Cacna1b,87,UGUGU,0.620857142857143,0.428428571428571,0.648428571428571,0.588,0.536857142857143,test,0.564514285714286,73,988.15830766879,-0.0677952523756564,0.0783211626057974,-0.865605796952741,0.386706375525294,0.998540876473706,motif,No
CLIP peak,132
ENSMUSG00000004113.162|Cacna1b,144,UGUGU,0.183875,0.3495,0.303625,0.264875,0.1925,test,0.258875,23,988.15830766879,-0.0677952523756564,0.0783211626057974,-0.865605796952741,0.386706375525294,0.998540876473706,motif,No
CLIP peak,133
ENSMUSG00000004113.163|Cacna1b,81,UGUGU,0.656625,0.4495,0.722625,0.649375,0.59475,test,0.614575,78,531.603440935467,0.00853728021973686,0.0900630589553389,0.094792252436933,0.924479840821495,0.998540876473706,motif,No
CLIP peak,134
ENSMUSG00000004113.163|Cacna1b,138,UGUGU,0.121571428571429,0.236,0.207714285714286,0.222285714285714,0.153142857142857,test,0.188142857142857,15,531.603440935467,0.00853728021973686,0.0900630589553389,0.094792252436933,0.924479840821495,0.998540876473706,motif,No
CLIP peak,135
ENSMUSG00000004113.164|Cacna1b,75,UGUGU,0.645,0.387375,0.66575,0.60525,0.552625,test,0.5712,74,859.670425119207,0.0466618792697941,0.0862798461875954,0.540820148987502,0.588631553454327,0.998540876473706,motif,No
CLIP peak,136
ENSMUSG00000004113.164|Cacna1b,132,UGUGU,0.176625,0.2375,0.19675,0.25175,0.294375,test,0.2314,19,859.670425119207,0.0466618792697941,0.0862798461875954,0.540820148987502,0.588631553454327,0.998540876473706,motif,No
CLIP peak,137
ENSMUSG00000004113.165|Cacna1b,69,UGUGU,0.587714285714286,0.421,0.641,0.549142857142857,0.494,test,0.538571428571429,70,1025.75438820562,0.0201966297692939,0.0930088519588191,0.217147393435586,0.828093480390732,0.998540876473706,motif,No
CLIP peak,138
ENSMUSG00000004113.165|Cacna1b,126,UGUGU,0.107857142857143,0.273142857142857,0.224428571428571,0.279428571428571,0.192714285714286,test,0.215514285714286,18,1025.75438820562,0.0201966297692939,0.0930088519588191,0.217147393435586,0.828093480390732,0.998540876473706,motif,No
CLIP peak,139
ENSMUSG00000004113.166|Cacna1b,63,UGUGU,0.749714285714286,0.529714285714286,0.838,0.733142857142857,0.672428571428571,test,0.7046,88,399.989600481987,-0.150673302292761,0.104542796888479,-1.44125952985065,0.149511376026271,0.908761378208123,motif,No
CLIP peak,140
ENSMUSG00000004113.166|Cacna1b,120,UGUGU,0.135625,0.219,0.16725,0.217875,0.2215,test,0.19225,15,399.989600481987,-0.150673302292761,0.104542796888479,-1.44125952985065,0.149511376026271,0.908761378208123,motif,No
CLIP peak,141
ENSMUSG00000004113.167|Cacna1b,57,UGUGU,0.686666666666667,0.485,0.713166666666667,0.6465,0.591666666666667,test,0.6246,79,718.391700567114,-0.0204354327486306,0.0965810584117413,-0.211588411689494,0.832428150779279,0.998540876473706,motif,No
CLIP peak,142
ENSMUSG00000004113.167|Cacna1b,114,UGUGU,0.183875,0.3495,0.303625,0.264875,0.1925,test,0.258875,23,718.391700567114,-0.0204354327486306,0.0965810584117413,-0.211588411689494,0.832428150779279,0.998540876473706,motif,No
CLIP peak,143
ENSMUSG00000004113.168|Cacna1b,51,UGUGU,0.724833333333333,0.5845,0.833833333333333,0.737833333333333,0.676833333333333,test,0.711566666666667,88,1693.35967183484,0.0109436547240177,0.0681229531189977,0.160645630040453,0.872372514027832,0.998540876473706,motif,No
CLIP peak,144
ENSMUSG00000004113.168|Cacna1b,108,UGUGU,0.121571428571429,0.236,0.207714285714286,0.222285714285714,0.153142857142857,test,0.188142857142857,15,1693.35967183484,0.0109436547240177,0.0681229531189977,0.160645630040453,0.872372514027832,0.998540876473706,motif,No
CLIP peak,145
ENSMUSG00000004113.169|Cacna1b,45,UGUGU,0.7684,0.5612,0.829,0.7422,0.679,test,0.71596,89,1094.0757463104,-0.0632017848329217,0.0810566619664174,-0.779723508218323,0.435553638563915,0.998540876473706,motif,No
CLIP peak,146
ENSMUSG00000004113.169|Cacna1b,102,UGUGU,0.176625,0.2375,0.19675,0.25175,0.294375,test,0.2314,19,1094.0757463104,-0.0632017848329217,0.0810566619664174,-0.779723508218323,0.435553638563915,0.998540876473706,motif,No
CLIP peak,147
ENSMUSG00000004113.16|Cacna1b,136,UGUGU,0.110857142857143,0.376285714285714,0.310857142857143,0.986857142857143,0.816285714285714,test,0.520228571428571,67,600.732056194738,-0.146107698286597,0.0933089946414613,-1.56584795332984,0.117384216855335,0.840087610975706,motif,No
CLIP peak,148
ENSMUSG00000004113.170|Cacna1b,39,UGUGU,0.6375,0.65225,0.80175,0.64125,0.58675,test,0.6639,84,753.331943909709,0.050638927755629,0.0795531724021543,0.636541903063789,0.524423278203736,0.998540876473706,motif,No
CLIP peak,149
ENSMUSG00000004113.170|Cacna1b,96,UGUGU,0.107857142857143,0.273142857142857,0.224428571428571,0.279428571428571,0.192714285714286,test,0.215514285714286,18,753.331943909709,0.050638927755629,0.0795531724021543,0.636541903063789,0.524423278203736,0.998540876473706,motif,No
CLIP peak,150
ENSMUSG00000004113.171|Cacna1b,33,UGUGU,0.705,0.66375,0.86275,0.74625,0.693,test,0.73415,90,869.351101985383,0.0358064636677756,0.0940024367933865,0.380909951797066,0.703270067733972,0.998540876473706,motif,No
CLIP peak,151
ENSMUSG00000004113.171|Cacna1b,90,UGUGU,0.135625,0.219,0.16725,0.217875,0.2215,test,0.19225,15,869.351101985383,0.0358064636677756,0.0940024367933865,0.380909951797066,0.703270067733972,0.998540876473706,motif,No
CLIP peak,152
ENSMUSG00000004113.172|Cacna1b,27,UGUGU,0.671666666666667,0.624333333333333,0.779333333333333,0.654333333333333,0.607333333333333,test,0.6674,84,728.423202456667,-0.00927581259856777,0.077664489309632,-0.119434411801603,0.904931199726359,0.998540876473706,motif,No
CLIP peak,153
ENSMUSG00000004113.172|Cacna1b,84,UGUGU,0.183875,0.3495,0.303625,0.264875,0.1925,test,0.258875,23,728.423202456667,-0.00927581259856777,0.077664489309632,-0.119434411801603,0.904931199726359,0.998540876473706,motif,No
CLIP peak,154
ENSMUSG00000004113.173|Cacna1b,21,UGUGU,0.556666666666667,0.618666666666667,0.779666666666667,0.627666666666667,0.576666666666667,test,0.631866666666667,80,573.238209178762,-0.0403323108251688,0.0966001920915928,-0.417517915357012,0.676299623024244,0.998540876473706,motif,No
CLIP peak,155
ENSMUSG00000004113.173|Cacna1b,78,UGUGU,0.121571428571429,0.236,0.207714285714286,0.222285714285714,0.153142857142857,test,0.188142857142857,15,573.238209178762,-0.0403323108251688,0.0966001920915928,-0.417517915357012,0.676299623024244,0.998540876473706,motif,No
CLIP peak,156
ENSMUSG00000004113.173|Cacna1b,255,UGUGU,0.66,0.24,0.489,0.199,0.083,test,0.3342,36,573.238209178762,-0.0403323108251688,0.0966001920915928,-0.417517915357012,0.676299623024244,0.998540876473706,motif,No
CLIP peak,157
ENSMUSG00000004113.174|Cacna1b,15,UGUGU,0.5225,0.7905,0.802,0.5995,0.5665,test,0.6562,83,786.460572599517,-0.0331584805782373,0.0823246761719332,-0.402776932993779,0.68711233192391,0.998540876473706,motif,No
CLIP peak,158
ENSMUSG00000004113.174|Cacna1b,72,UGUGU,0.176625,0.2375,0.19675,0.25175,0.294375,test,0.2314,19,786.460572599517,-0.0331584805782373,0.0823246761719332,-0.402776932993779,0.68711233192391,0.998540876473706,motif,No
CLIP peak,159
ENSMUSG00000004113.174|Cacna1b,249,UGUGU,0.494,0.958,0.968,0.91,0.884,test,0.8428,97,786.460572599517,-0.0331584805782373,0.0823246761719332,-0.402776932993779,0.68711233192391,0.998540876473706,motif,No
CLIP peak,160
ENSMUSG00000004113.175|Cacna1b,9,UGUGU,0.398,0.644,0.692,0.457,0.408,test,0.5198,67,668.273842593538,-0.0186116663087387,0.106315786290416,-0.175060232898043,0.861032305231016,0.998540876473706,motif,No
CLIP peak,161
ENSMUSG00000004113.175|Cacna1b,66,UGUGU,0.107857142857143,0.273142857142857,0.224428571428571,0.279428571428571,0.192714285714286,test,0.215514285714286,18,668.273842593538,-0.0186116663087387,0.106315786290416,-0.175060232898043,0.861032305231016,0.998540876473706,motif,No
CLIP peak,162
ENSMUSG00000004113.175|Cacna1b,243,UGUGU,0.3545,0.601,0.7285,0.777,0.7565,test,0.6435,82,668.273842593538,-0.0186116663087387,0.106315786290416,-0.175060232898043,0.861032305231016,0.998540876473706,motif,No
CLIP peak,163
ENSMUSG00000004113.176|Cacna1b,3,UGUGU,0.598,0.893,0.915,0.795,0.766,test,0.7934,95,812.008853994295,-0.0489722438311695,0.0891261054788203,-0.549471376181776,0.582682002853384,0.998540876473706,motif,No
CLIP peak,164
ENSMUSG00000004113.176|Cacna1b,60,UGUGU,0.055,0.236857142857143,0.166142857142857,0.236142857142857,0.168714285714286,test,0.172571428571429,13,812.008853994295,-0.0489722438311695,0.0891261054788203,-0.549471376181776,0.582682002853384,0.998540876473706,motif,No
CLIP peak,165
ENSMUSG00000004113.176|Cacna1b,237,UGUGU,0.278,0.8915,0.961,0.945,0.9395,test,0.803,95,812.008853994295,-0.0489722438311695,0.0891261054788203,-0.549471376181776,0.582682002853384,0.998540876473706,motif,No
CLIP peak,166
ENSMUSG00000004113.177|Cacna1b,54,UGUGU,0.037,0.297333333333333,0.2335,0.312,0.221166666666667,test,0.2202,18,716.876191406477,-0.000102999720158991,0.0777295576366429,-0.00132510364513428,0.998942720569497,0.999745855520116,motif,No
CLIP peak,167
ENSMUSG00000004113.177|Cacna1b,231,UGUGU,0.349,0.618666666666667,0.728,0.77,0.795666666666667,test,0.652266666666667,82,716.876191406477,-0.000102999720158991,0.0777295576366429,-0.00132510364513428,0.998942720569497,0.999745855520116,motif,No
CLIP peak,168
ENSMUSG00000004113.178|Cacna1b,48,UGUGU,0.0308,0.2762,0.2276,0.2638,0.1602,test,0.19172,15,987.457857988902,-0.0269930084469404,0.0956471059786277,-0.282214586324985,0.777778974449779,0.998540876473706,motif,No
CLIP peak,169
ENSMUSG00000004113.178|Cacna1b,225,UGUGU,0.50325,0.32175,0.52825,0.65525,0.7215,test,0.546,71,987.457857988902,-0.0269930084469404,0.0956471059786277,-0.282214586324985,0.777778974449779,0.998540876473706,motif,No
CLIP peak,170
ENSMUSG00000004113.179|Cacna1b,42,UGUGU,0.0378,0.2828,0.1952,0.2972,0.2162,test,0.20584,17,888.058241426363,-0.0295395254276593,0.0714735913790771,-0.413292866045997,0.679392055977415,0.998540876473706,motif,No
CLIP peak,171
ENSMUSG00000004113.179|Cacna1b,219,UGUGU,0.215,0.51175,0.54475,0.90825,0.90325,test,0.6166,79,888.058241426363,-0.0295395254276593,0.0714735913790771,-0.413292866045997,0.679392055977415,0.998540876473706,motif,No
CLIP peak,172
ENSMUSG00000004113.17|Cacna1b,130,UGUGU,0.099125,0.422375,0.36125,0.988,0.76025,test,0.5262,68,993.490619263032,-0.0294837211487708,0.0719282208230584,-0.409904774668346,0.681875802719088,0.998540876473706,motif,No
CLIP peak,173
ENSMUSG00000004113.180|Cacna1b,36,UGUGU,0.036,0.2555,0.1715,0.25575,0.16625,test,0.177,14,3227.23845687854,0.0164635223564173,0.0482160739835039,0.34145298437301,0.73276259332103,0.998540876473706,motif,No
CLIP peak,174
ENSMUSG00000004113.180|Cacna1b,213,UGUGU,0.3534,0.4274,0.571,0.8004,0.7528,test,0.581,75,3227.23845687854,0.0164635223564173,0.0482160739835039,0.34145298437301,0.73276259332103,0.998540876473706,motif,No
CLIP peak,175
ENSMUSG00000004113.181|Cacna1b,30,UGUGU,0.045,0.20375,0.08625,0.201,0.141,test,0.1354,9,2095.97610429996,0.0759767579322504,0.0547673994469791,1.38726247182513,0.16536174209265,0.9307437037277,motif,No
CLIP peak,176
ENSMUSG00000004113.181|Cacna1b,207,UGUGU,0.2208,0.517,0.5768,0.9616,0.9518,test,0.6456,82,2095.97610429996,0.0759767579322504,0.0547673994469791,1.38726247182513,0.16536174209265,0.9307437037277,motif,No
CLIP peak,177
ENSMUSG00000004113.182|Cacna1b,24,UGUGU,0.0413333333333333,0.225,0.104333333333333,0.24,0.162666666666667,test,0.154666666666667,11,2756.09531072412,0.0210833004663255,0.0571800164151659,0.368717985550168,0.712337941383492,0.998540876473706,motif,No
CLIP peak,178
ENSMUSG00000004113.182|Cacna1b,201,UGUGU,0.3145,0.5325,0.609166666666667,0.776833333333333,0.854833333333333,test,0.617566666666667,79,2756.09531072412,0.0210833004663255,0.0571800164151659,0.368717985550168,0.712337941383492,0.998540876473706,motif,No
CLIP peak,179
ENSMUSG00000004113.183|Cacna1b,18,UGUGU,0.039,0.2485,0.1675,0.234,0.098,test,0.1574,12,2455.48135021046,0.0669838944838484,0.0597852907767013,1.12040760551009,0.262540105415488,0.998540876473706,motif,No
CLIP peak,180
ENSMUSG00000004113.183|Cacna1b,195,UGUGU,0.401857142857143,0.325285714285714,0.464857142857143,0.667714285714286,0.690857142857143,test,0.510114285714286,66,2455.48135021046,0.0669838944838484,0.0597852907767013,1.12040760551009,0.262540105415488,0.998540876473706,motif,No
CLIP peak,181
ENSMUSG00000004113.184|Cacna1b,12,UGUGU,0.0515,0.291,0.117,0.35,0.263,test,0.2145,18,3217.47904185689,0.0122236329243013,0.0584038871730258,0.209294852037638,0.834218070269799,0.998540876473706,motif,No
CLIP peak,182
ENSMUSG00000004113.184|Cacna1b,189,UGUGU,0.234571428571429,0.468857142857143,0.507714285714286,0.784714285714286,0.771142857142857,test,0.5534,71,3217.47904185689,0.0122236329243013,0.0584038871730258,0.209294852037638,0.834218070269799,0.998540876473706,motif,No
CLIP peak,183
ENSMUSG00000004113.185|Cacna1b,6,UGUGU,0.03,0.433,0.249,0.552,0.348,test,0.3224,34,2734.64774514091,0.0268915213467508,0.0603180722560545,0.445828594000723,0.655721065304072,0.998540876473706,motif,No
CLIP peak,184
ENSMUSG00000004113.185|Cacna1b,183,UGUGU,0.2775,0.37675,0.53575,0.702125,0.6075,test,0.499925,65,2734.64774514091,0.0268915213467508,0.0603180722560545,0.445828594000723,0.655721065304072,0.998540876473706,motif,No
CLIP peak,185
ENSMUSG00000004113.186|Cacna1b,0,UGUGU,0.054,0.458,0.185,0.639,0.488,test,0.3648,41,3506.78074518744,0.0322885591700603,0.0582677827930448,0.554140858332342,0.579482449583292,0.998540876473706,motif,No
CLIP peak,186
ENSMUSG00000004113.186|Cacna1b,177,UGUGU,0.205285714285714,0.498285714285714,0.546428571428571,0.825714285714286,0.796285714285714,test,0.5744,74,3506.78074518744,0.0322885591700603,0.0582677827930448,0.554140858332342,0.579482449583292,0.998540876473706,motif,No
CLIP peak,187
ENSMUSG00000004113.187|Cacna1b,171,UGUGU,0.268875,0.537375,0.599,0.732375,0.6665,test,0.560825,72,3666.38643324156,0.0708069355506237,0.0564835925506192,1.25358413573231,0.209993200419886,0.970302975596306,motif,No
CLIP peak,188
ENSMUSG00000004113.188|Cacna1b,165,UGUGU,0.3745,0.332125,0.457875,0.655125,0.660625,test,0.49605,64,2691.26073666127,0.0533694448386175,0.0595672900485621,0.895952204559049,0.370278290628837,0.998540876473706,motif,No
CLIP peak,189
ENSMUSG00000004113.189|Cacna1b,159,UGUGU,0.234571428571429,0.468857142857143,0.507714285714286,0.784714285714286,0.771142857142857,test,0.5534,71,2683.83926079531,0.0611813385947209,0.0712888606622372,0.858217371218693,0.390772445638806,0.998540876473706,motif,No
CLIP peak,190
ENSMUSG00000004113.18|Cacna1b,124,UGUGU,0.11025,0.448625,0.395875,0.905375,0.675125,test,0.50705,66,1378.82032344604,0.0210111140984861,0.0599540592555596,0.350453569939682,0.72599832919477,0.998540876473706,motif,No
CLIP peak,191
ENSMUSG00000004113.190|Cacna1b,153,UGUGU,0.2775,0.37675,0.53575,0.702125,0.6075,test,0.499925,65,2735.98417403686,0.0420131178040244,0.0580857390991139,0.72329488193885,0.469498736523632,0.998540876473706,motif,No
CLIP peak,192
ENSMUSG00000004113.191|Cacna1b,147,UGUGU,0.205285714285714,0.498285714285714,0.546428571428571,0.825714285714286,0.796285714285714,test,0.5744,74,3394.34471139896,0.0303277859176007,0.0583964684578242,0.519342808195745,0.603521706183757,0.998540876473706,motif,No
CLIP peak,193
ENSMUSG00000004113.192|Cacna1b,141,UGUGU,0.268875,0.537375,0.599,0.732375,0.6665,test,0.560825,72,2856.57504717682,0.115192646342735,0.0668786857575032,1.72241193196311,0.0849949237417509,0.741305728426725,motif,No
CLIP peak,194
ENSMUSG00000004113.193|Cacna1b,135,UGUGU,0.3745,0.332125,0.457875,0.655125,0.660625,test,0.49605,64,2218.55817138339,0.0376302542767185,0.0544973114021129,0.690497444893392,0.489881416197683,0.998540876473706,motif,No
CLIP peak,195
ENSMUSG00000004113.194|Cacna1b,129,UGUGU,0.234571428571429,0.468857142857143,0.507714285714286,0.784714285714286,0.771142857142857,test,0.5534,71,2910.33954108905,0.074690945821646,0.0633441925471072,1.1791285486211,0.238346992212907,0.998540876473706,motif,No
CLIP peak,196
ENSMUSG00000004113.195|Cacna1b,123,UGUGU,0.2775,0.37675,0.53575,0.702125,0.6075,test,0.499925,65,2694.6700870407,0.0854375899257142,0.0669175383536066,1.27675930746651,0.201687235947889,0.963426233476115,motif,No
CLIP peak,197
ENSMUSG00000004113.196|Cacna1b,117,UGUGU,0.205285714285714,0.498285714285714,0.546428571428571,0.825714285714286,0.796285714285714,test,0.5744,74,2886.56590189598,0.0837776059639783,0.0524798584488817,1.59637637067147,0.110404788469033,0.826480429647646,motif,No
CLIP peak,198
ENSMUSG00000004113.197|Cacna1b,111,UGUGU,0.268875,0.537375,0.599,0.732375,0.6665,test,0.560825,72,2406.04296327902,0.0744970930905223,0.0580290742282706,1.28378910195036,0.199215757792979,0.962037213393832,motif,No
CLIP peak,199
ENSMUSG00000004113.198|Cacna1b,105,UGUGU,0.3745,0.332125,0.457875,0.655125,0.660625,test,0.49605,64,2644.92759213154,0.0864440551674646,0.064175834099701,1.34698763763894,0.177984214222802,0.941558204094171,motif,No
CLIP peak,200
ENSMUSG00000004113.199|Cacna1b,99,UGUGU,0.234571428571429,0.468857142857143,0.507714285714286,0.784714285714286,0.771142857142857,test,0.5534,71,2675.78618933611,0.139499904644839,0.0638291473574216,2.18552041536269,0.0288507107374671,0.372479932753388,motif,No
CLIP peak,201
ENSMUSG00000004113.19|Cacna1b,118,UGUGU,0.112571428571429,0.380428571428571,0.315142857142857,0.985428571428571,0.813857142857143,test,0.521485714285714,68,870.209915678074,-0.0811927245474341,0.0730736701600055,-1.11110779532013,0.266521952874082,0.998540876473706,motif,No
CLIP peak,202
ENSMUSG00000004113.1|Cacna1b,226,UGUGU,0.257333333333333,0.413,0.351,0.997666666666667,0.975,test,0.5988,77,753.204183449733,-0.144190520270293,0.0862748806582742,-1.67129202810974,0.0946640102843903,0.781566466125612,motif,No
CLIP peak,203
ENSMUSG00000004113.200|Cacna1b,93,UGUGU,0.2775,0.37675,0.53575,0.702125,0.6075,test,0.499925,65,2997.04984652084,0.145835616894672,0.0599866070878766,2.4311362814875,0.0150515519496044,0.22160259058808,motif,No
CLIP peak,204
ENSMUSG00000004113.201|Cacna1b,87,UGUGU,0.205285714285714,0.498285714285714,0.546428571428571,0.825714285714286,0.796285714285714,test,0.5744,74,1408.11115284114,0.109950573524725,0.0695207969199665,1.58154938372329,0.11375247682444,0.83239985030533,motif,No
CLIP peak,205
ENSMUSG00000004113.202|Cacna1b,81,UGUGU,0.268875,0.537375,0.599,0.732375,0.6665,test,0.560825,72,1657.69082454503,0.0774162540973201,0.0583441179901172,1.32689046924034,0.184544917547162,0.94322605472742,motif,No
CLIP peak,206
ENSMUSG00000004113.203|Cacna1b,75,UGUGU,0.3745,0.332125,0.457875,0.655125,0.660625,test,0.49605,64,1103.05351127813,0.0969012352466784,0.0660812626372046,1.46639503210887,0.142540698965527,0.901287280010154,motif,No
CLIP peak,207
ENSMUSG00000004113.204|Cacna1b,69,UGUGU,0.234571428571429,0.468857142857143,0.507714285714286,0.784714285714286,0.771142857142857,test,0.5534,71,1800.63533249929,0.112376276313502,0.0636228517683296,1.76628794827837,0.0773475524561638,0.709313443476852,motif,No
CLIP peak,208
ENSMUSG00000004113.205|Cacna1b,63,UGUGU,0.238571428571429,0.385,0.541285714285714,0.720285714285714,0.611571428571429,test,0.499342857142857,65,1509.63549558695,0.012702020683923,0.0695445690759109,0.182645760160772,0.855075976815312,0.998540876473706,motif,No
CLIP peak,209
ENSMUSG00000004113.205|Cacna1b,253,UGUGU,0.011,0.607,0.059,0.893,0.878,test,0.4896,64,1509.63549558695,0.012702020683923,0.0695445690759109,0.182645760160772,0.855075976815312,0.998540876473706,motif,No
CLIP peak,210
ENSMUSG00000004113.206|Cacna1b,57,UGUGU,0.156833333333333,0.421666666666667,0.476166666666667,0.812166666666667,0.781833333333333,test,0.529733333333333,69,1830.6956822591,0.0531004738425246,0.0735829029717764,0.721641464225621,0.470514939337656,0.998540876473706,motif,No
CLIP peak,211
ENSMUSG00000004113.206|Cacna1b,247,UGUGU,0.003,0.673,0.242,0.727,0.704,test,0.4698,61,1830.6956822591,0.0531004738425246,0.0735829029717764,0.721641464225621,0.470514939337656,0.998540876473706,motif,No
CLIP peak,212
ENSMUSG00000004113.207|Cacna1b,51,UGUGU,0.267666666666667,0.424666666666667,0.489833333333333,0.662333333333333,0.578333333333333,test,0.484566666666667,63,1607.8968934419,0.0722475219741073,0.0626591844317277,1.15302365693615,0.248900674593401,0.998540876473706,motif,No
CLIP peak,213
ENSMUSG00000004113.207|Cacna1b,241,UGUGU,0.097,0.6745,0.233,0.776,0.767,test,0.5095,66,1607.8968934419,0.0722475219741073,0.0626591844317277,1.15302365693615,0.248900674593401,0.998540876473706,motif,No
CLIP peak,214
ENSMUSG00000004113.208|Cacna1b,45,UGUGU,0.2092,0.326,0.3674,0.7212,0.6732,test,0.4594,59,1387.23355288959,0.00554503967183842,0.0640276998591687,0.0866037618723605,0.930986475596429,0.998540876473706,motif,No
CLIP peak,215
ENSMUSG00000004113.208|Cacna1b,235,UGUGU,0.292666666666667,0.749666666666667,0.479333333333333,0.713666666666667,0.677666666666667,test,0.5826,75,1387.23355288959,0.00554503967183842,0.0640276998591687,0.0866037618723605,0.930986475596429,0.998540876473706,motif,No
CLIP peak,216
ENSMUSG00000004113.209|Cacna1b,39,UGUGU,0.20175,0.3275,0.36425,0.7125,0.69325,test,0.45985,59,1476.62361972088,0.0429822239332958,0.0662484087343518,0.648803869473294,0.51646515605829,0.998540876473706,motif,No
CLIP peak,217
ENSMUSG00000004113.209|Cacna1b,229,UGUGU,0.515,0.832,0.603,0.852333333333333,0.846333333333333,test,0.729733333333333,90,1476.62361972088,0.0429822239332958,0.0662484087343518,0.648803869473294,0.51646515605829,0.998540876473706,motif,No
CLIP peak,218
ENSMUSG00000004113.20|Cacna1b,112,UGUGU,0.1245,0.44475,0.386375,0.9875,0.7605,test,0.540725,70,792.319262896283,-0.0253424200296347,0.0904281415307699,-0.280249263123598,0.779286273758597,0.998540876473706,motif,No
CLIP peak,219
ENSMUSG00000004113.210|Cacna1b,33,UGUGU,0.20525,0.3295,0.48975,0.634,0.486,test,0.4289,54,2335.266457302,-0.00856068198490034,0.0608448361171042,-0.140696935536553,0.888109366101745,0.998540876473706,motif,No
CLIP peak,220
ENSMUSG00000004113.210|Cacna1b,223,UGUGU,0.497,0.81125,0.5785,0.86675,0.86,test,0.7227,89,2335.266457302,-0.00856068198490034,0.0608448361171042,-0.140696935536553,0.888109366101745,0.998540876473706,motif,No
CLIP peak,221
ENSMUSG00000004113.211|Cacna1b,27,UGUGU,0.264333333333333,0.463,0.518666666666667,0.645333333333333,0.581333333333333,test,0.494533333333333,64,1784.03785652077,-0.00163092459118837,0.0630834164716317,-0.0258534601074086,0.979374221079141,0.999525940224632,motif,No
CLIP peak,222
ENSMUSG00000004113.211|Cacna1b,217,UGUGU,0.671,0.89125,0.7485,0.86575,0.86,test,0.8073,96,1784.03785652077,-0.00163092459118837,0.0630834164716317,-0.0258534601074086,0.979374221079141,0.999525940224632,motif,No
CLIP peak,223
ENSMUSG00000004113.212|Cacna1b,21,UGUGU,0.249666666666667,0.620333333333333,0.644,0.541333333333333,0.349333333333333,test,0.480933333333333,62,973.197527631479,0.0549239983483188,0.0747659924972353,0.734612041033894,0.462575802650249,0.998540876473706,motif,No
CLIP peak,224
ENSMUSG00000004113.212|Cacna1b,211,UGUGU,0.6294,0.8634,0.6866,0.8698,0.8668,test,0.7832,94,973.197527631479,0.0549239983483188,0.0747659924972353,0.734612041033894,0.462575802650249,0.998540876473706,motif,No
CLIP peak,225
ENSMUSG00000004113.213|Cacna1b,15,UGUGU,0.1355,0.28,0.283,0.385,0.3255,test,0.2818,27,2134.34468743718,0.012976661673889,0.0683202101813327,0.189938842978481,0.849357054181233,0.998540876473706,motif,No
CLIP peak,226
ENSMUSG00000004113.213|Cacna1b,205,UGUGU,0.638666666666667,0.87,0.7335,0.823166666666667,0.8055,test,0.774166666666667,93,2134.34468743718,0.012976661673889,0.0683202101813327,0.189938842978481,0.849357054181233,0.998540876473706,motif,No
CLIP peak,227
ENSMUSG00000004113.214|Cacna1b,9,UGUGU,0.189,0.464,0.475,0.436,0.347,test,0.3822,45,1393.82559088705,0.0281854350157373,0.0740214755497324,0.38077375256861,0.703371137104442,0.998540876473706,motif,No
CLIP peak,228
ENSMUSG00000004113.214|Cacna1b,199,UGUGU,0.752666666666667,0.911666666666667,0.797666666666667,0.892166666666667,0.889833333333333,test,0.8488,97,1393.82559088705,0.0281854350157373,0.0740214755497324,0.38077375256861,0.703371137104442,0.998540876473706,motif,No
CLIP peak,229
ENSMUSG00000004113.215|Cacna1b,3,UGUGU,0.011,0.02,0.59,0.952,0.011,test,0.3168,33,2002.95568317241,0.0392579557631431,0.0686537826720966,0.571825094483817,0.567440474608732,0.998540876473706,motif,No
CLIP peak,230
ENSMUSG00000004113.215|Cacna1b,193,UGUGU,0.711571428571429,0.890428571428571,0.756142857142857,0.895285714285714,0.891857142857143,test,0.829057142857143,97,2002.95568317241,0.0392579557631431,0.0686537826720966,0.571825094483817,0.567440474608732,0.998540876473706,motif,No
CLIP peak,231
ENSMUSG00000004113.216|Cacna1b,187,UGUGU,0.811,0.936857142857143,0.853571428571429,0.894285714285714,0.891571428571429,test,0.877457142857143,98,1082.68824411941,0.0589369601329624,0.0707358233083636,0.833198192605102,0.404732961769963,0.998540876473706,motif,No
CLIP peak,232
ENSMUSG00000004113.217|Cacna1b,181,UGUGU,0.747,0.895375,0.79725,0.8925,0.891,test,0.844625,97,612.79180040779,0.0958149570909043,0.0859857016421491,1.11431267363104,0.265145071817369,0.998540876473706,motif,No
CLIP peak,233
ENSMUSG00000004113.218|Cacna1b,175,UGUGU,0.7285,0.901625,0.7985,0.850625,0.837625,test,0.823375,96,1486.81262282618,-0.0877473292905749,0.0751718492032743,-1.16728975302037,0.243093375387836,0.998540876473706,motif,No
CLIP peak,234
ENSMUSG00000004113.219|Cacna1b,169,UGUGU,0.787714285714286,0.924,0.825714285714286,0.898,0.896142857142857,test,0.866314285714286,98,426.762927386903,-0.0736661294490266,0.101934870537234,-0.722678402991825,0.469877487134637,0.998540876473706,motif,No
CLIP peak,235
ENSMUSG00000004113.21|Cacna1b,106,UGUGU,0.110857142857143,0.376285714285714,0.310857142857143,0.986857142857143,0.816285714285714,test,0.520228571428571,67,704.755265527181,0.0252009633935128,0.0869887756594868,0.289703622133513,0.772042985047917,0.998540876473706,motif,No
CLIP peak,236
ENSMUSG00000004113.220|Cacna1b,163,UGUGU,0.747375,0.903875,0.785875,0.9,0.897125,test,0.84685,97,474.123314299083,-0.0646019607761791,0.103393464653584,-0.624816674754304,0.532091385370416,0.998540876473706,motif,No
CLIP peak,237
ENSMUSG00000004113.221|Cacna1b,157,UGUGU,0.811,0.936857142857143,0.853571428571429,0.894285714285714,0.891571428571429,test,0.877457142857143,98,369.802576162016,-0.0899208237909703,0.10005286869172,-0.898733089483241,0.368794847437093,0.998540876473706,motif,No
CLIP peak,238
ENSMUSG00000004113.222|Cacna1b,151,UGUGU,0.747,0.895375,0.79725,0.8925,0.891,test,0.844625,97,205.452389801988,-0.0883472763914901,0.13080419094939,-0.675416251958417,0.499411342924742,0.998540876473706,motif,No
CLIP peak,239
ENSMUSG00000004113.223|Cacna1b,145,UGUGU,0.7285,0.901625,0.7985,0.850625,0.837625,test,0.823375,96,346.079254193144,0.0256935853192452,0.115488405105958,0.222477618386641,0.823942094642008,0.998540876473706,motif,No
CLIP peak,240
ENSMUSG00000004113.224|Cacna1b,139,UGUGU,0.787714285714286,0.924,0.825714285714286,0.898,0.896142857142857,test,0.866314285714286,98,126.505407676293,-0.0588049586440418,0.164925476735715,-0.356554728886877,0.721425173718604,0.998540876473706,motif,No
CLIP peak,241
ENSMUSG00000004113.225|Cacna1b,133,UGUGU,0.747375,0.903875,0.785875,0.9,0.897125,test,0.84685,97,49.2309374942532,-0.212546554104761,0.266656891949013,-0.797078794968485,0.425405270792051,0.998540876473706,motif,No
CLIP peak,242
ENSMUSG00000004113.226|Cacna1b,127,UGUGU,0.811,0.936857142857143,0.853571428571429,0.894285714285714,0.891571428571429,test,0.877457142857143,98,83.4350750733542,-0.141659245145215,0.221512920242178,-0.639507821892921,0.522492626833158,0.998540876473706,motif,No
CLIP peak,243
ENSMUSG00000004113.227|Cacna1b,121,UGUGU,0.747,0.895375,0.79725,0.8925,0.891,test,0.844625,97,69.6748804703458,-0.05421204087842,0.263575912846543,-0.205679040595727,0.837041631696155,0.998540876473706,motif,No
CLIP peak,244
ENSMUSG00000004113.228|Cacna1b,115,UGUGU,0.7285,0.901625,0.7985,0.850625,0.837625,test,0.823375,96,82.140689795557,0.212767312038526,0.199288754510416,1.06763330706352,0.285685953229708,0.998540876473706,motif,No
CLIP peak,245
ENSMUSG00000004113.229|Cacna1b,109,UGUGU,0.787714285714286,0.924,0.825714285714286,0.898,0.896142857142857,test,0.866314285714286,98,91.9321861422299,-0.230463596845926,0.192939803162589,-1.19448446131002,0.232288515432391,0.994987173770776,motif,No
CLIP peak,246
ENSMUSG00000004113.22|Cacna1b,100,UGUGU,0.099125,0.422375,0.36125,0.988,0.76025,test,0.5262,68,529.938254679749,0.0239307670933373,0.0886768104924069,0.269864995825333,0.787264117626802,0.998540876473706,motif,No
CLIP peak,247
ENSMUSG00000004113.230|Cacna1b,103,UGUGU,0.747375,0.903875,0.785875,0.9,0.897125,test,0.84685,97,133.171657863431,0.192093205914322,0.182934762295931,1.05006398731137,0.293688694659847,0.998540876473706,motif,No
CLIP peak,248
ENSMUSG00000004113.231|Cacna1b,97,UGUGU,0.811,0.936857142857143,0.853571428571429,0.894285714285714,0.891571428571429,test,0.877457142857143,98,131.658463803707,-0.164916787666745,0.161002022184754,-1.0243150081525,0.305686511397312,0.998540876473706,motif,No
CLIP peak,249
ENSMUSG00000004113.232|Cacna1b,91,UGUGU,0.747,0.895375,0.79725,0.8925,0.891,test,0.844625,97,186.194085754948,0.116076388875346,0.144774759254647,0.801772280423392,0.422684695956108,0.998540876473706,motif,No
CLIP peak,250
ENSMUSG00000004113.233|Cacna1b,85,UGUGU,0.7285,0.901625,0.7985,0.850625,0.837625,test,0.823375,96,88.2623142287688,-0.0840317138636786,0.194962001942164,-0.43101585450793,0.666456842488753,0.998540876473706,motif,No
CLIP peak,251
ENSMUSG00000004113.234|Cacna1b,79,UGUGU,0.787714285714286,0.924,0.825714285714286,0.898,0.896142857142857,test,0.866314285714286,98,171.174365930974,0.0586093971393345,0.149371279029489,0.392373939087472,0.694781938939561,0.998540876473706,motif,No
CLIP peak,252
ENSMUSG00000004113.235|Cacna1b,73,UGUGU,0.747375,0.903875,0.785875,0.9,0.897125,test,0.84685,97,322.66368693844,0.0805456367892732,0.156512472138857,0.514627592859268,0.606813279642356,0.998540876473706,motif,No
CLIP peak,253
ENSMUSG00000004113.236|Cacna1b,67,UGUGU,0.811,0.936857142857143,0.853571428571429,0.894285714285714,0.891571428571429,test,0.877457142857143,98,194.840766466868,0.193137440678051,0.147524587959233,1.30918813839645,0.190470629182289,0.946294097298341,motif,No
CLIP peak,254
ENSMUSG00000004113.237|Cacna1b,61,UGUGU,0.851428571428571,0.935142857142857,0.899714285714286,0.893428571428571,0.894,test,0.894742857142857,99,285.543880476429,0.0775395745971076,0.11343336748438,0.683569361614735,0.494247137116513,0.998540876473706,motif,No
CLIP peak,255
ENSMUSG00000004113.238|Cacna1b,55,UGUGU,0.959166666666667,0.983333333333333,0.966833333333333,0.9265,0.926833333333333,test,0.952533333333333,100,231.491028895833,0.00169428679758506,0.145522133523963,0.0116428116916391,0.990710590178471,0.999525940224632,motif,No
CLIP peak,256
ENSMUSG00000004113.239|Cacna1b,49,UGUGU,0.9904,0.9928,0.991,0.9322,0.9334,test,0.96796,100,177.267041139831,-0.193374009353972,0.143106898401453,-1.35125568029227,0.176613543811263,0.940323591419127,motif,No
CLIP peak,257
ENSMUSG00000004113.23|Cacna1b,94,UGUGU,0.11025,0.448625,0.395875,0.905375,0.675125,test,0.50705,66,619.559150322634,0.0258524356232411,0.0959915629088658,0.26931987395377,0.787683539798609,0.998540876473706,motif,No
CLIP peak,258
ENSMUSG00000004113.240|Cacna1b,43,UGUGU,0.9926,0.9934,0.9924,0.933,0.9338,test,0.96904,100,524.896272110552,0.0150583407230317,0.0956664177013205,0.157404668062781,0.874925934735401,0.998540876473706,motif,No
CLIP peak,259
ENSMUSG00000004113.241|Cacna1b,37,UGUGU,0.99775,0.99775,0.99375,0.9325,0.93375,test,0.9711,100,651.05409770287,-0.0334179464728081,0.087102442455832,-0.383662564798383,0.701228562023462,0.998540876473706,motif,No
CLIP peak,260
ENSMUSG00000004113.242|Cacna1b,31,UGUGU,0.95675,0.961,0.98475,0.931,0.932,test,0.9531,100,885.102161397062,-0.0501164085908953,0.0710655151347794,-0.705214174495843,0.480676961554245,0.998540876473706,motif,No
CLIP peak,261
ENSMUSG00000004113.243|Cacna1b,25,UGUGU,0.997666666666667,0.995666666666667,0.993,0.933,0.934,test,0.970666666666667,100,1004.05748904946,0.0578861412656359,0.0700823100421859,0.825973647712119,0.408819040691243,0.998540876473706,motif,No
CLIP peak,262
ENSMUSG00000004113.244|Cacna1b,19,UGUGU,0.997,0.997,0.9935,0.932,0.9335,test,0.9706,100,941.654444846718,-0.0128036561448307,0.0701105053421403,-0.182621079142828,0.855095343718893,0.998540876473706,motif,No
CLIP peak,263
ENSMUSG00000004113.245|Cacna1b,13,UGUGU,0.998,0.9985,0.994,0.933,0.934,test,0.9715,100,155.637427811043,-0.0114838439083205,0.145847658268366,-0.0787386238810209,0.937240523419083,0.998790475058442,motif,No
CLIP peak,264
ENSMUSG00000004113.246|Cacna1b,7,UGUGU,0.998,0.998,0.994,0.933,0.934,test,0.9714,100,427.448324262088,0.0220504171573204,0.101120749995129,0.218060261206355,0.82738215929296,0.998540876473706,motif,No
CLIP peak,265
ENSMUSG00000004113.247|Cacna1b,1,UGUGU,0.836,0.861,0.961,0.924,0.925,test,0.9014,99,725.811377212353,0.0162587156837423,0.0767103738474138,0.211949373576028,0.832146530964858,0.998540876473706,motif,No
CLIP peak,266
ENSMUSG00000004113.24|Cacna1b,88,UGUGU,0.112571428571429,0.380428571428571,0.315142857142857,0.985428571428571,0.813857142857143,test,0.521485714285714,68,987.72473081361,0.0546583243872094,0.0872780302199574,0.626255247161971,0.531147535146076,0.998540876473706,motif,No
CLIP peak,267
ENSMUSG00000004113.250|Cacna1b,254,GUGUG,0.826,0.897,0.523,0.393,0.3,test,0.5878,76,243.850021407104,0.0849332472110528,0.185333166203678,0.458273329867536,0.646756082503787,0.998540876473706,motif,No
CLIP peak,268
ENSMUSG00000004113.251|Cacna1b,248,GUGUG,0.456,0.477,0.951,0.912,0.578,test,0.6748,85,148.606989124652,0.154122774421252,0.16225970522617,0.949852424583314,0.342187243615555,0.998540876473706,motif,No
CLIP peak,269
ENSMUSG00000004113.252|Cacna1b,242,GUGUG,0.154,0.5615,0.4885,0.567,0.946,test,0.5434,70,87.1066923736487,-0.141624876358299,0.2114432736114,-0.669800812006836,0.50298477588501,0.998540876473706,motif,No
CLIP peak,270
ENSMUSG00000004113.253|Cacna1b,236,GUGUG,0.2585,0.3525,0.303,0.5275,0.7335,test,0.435,55,91.6358956090534,0.157085214015148,0.200161235654208,0.784793386700131,0.432574718197705,0.998540876473706,motif,No
CLIP peak,271
ENSMUSG00000004113.254|Cacna1b,230,GUGUG,0.172666666666667,0.330333333333333,0.417,0.788333333333333,0.850333333333333,test,0.511733333333333,66,174.033834094516,-0.0428665179786553,0.18184488427801,-0.235731228562469,0.81364123579003,0.998540876473706,motif,No
CLIP peak,272
ENSMUSG00000004113.255|Cacna1b,224,GUGUG,0.25225,0.44875,0.28125,0.60875,0.79025,test,0.47625,62,52.3330006170268,0.00315680986507267,0.258834376878592,0.0121962542346274,0.990269038291679,0.999525940224632,motif,No
CLIP peak,273
ENSMUSG00000004113.256|Cacna1b,218,GUGUG,0.33175,0.50075,0.499,0.603,0.6795,test,0.5228,68,73.983805254163,0.431402345416562,0.208471401991829,2.06935983206689,0.0385123328882216,0.460875815494183,motif,No
CLIP peak,274
ENSMUSG00000004113.257|Cacna1b,212,GUGUG,0.3946,0.599,0.4696,0.729,0.8476,test,0.60796,78,72.4180992319792,0.0966992835192419,0.258233948073985,0.37446386983766,0.708059232183461,0.998540876473706,motif,No
CLIP peak,275
ENSMUSG00000004113.258|Cacna1b,206,GUGUG,0.514,0.6404,0.5942,0.6128,0.8148,test,0.63524,81,80.39027425214,0.286603649067451,0.212002861085949,1.35188576040612,0.176411863478844,0.940323591419127,motif,No
CLIP peak,276
ENSMUSG00000004113.259|Cacna1b,200,GUGUG,0.5585,0.641166666666667,0.610833333333333,0.808666666666667,0.780166666666667,test,0.679866666666667,85,61.920559949239,0.0413228842556743,0.253643457006838,0.162917209626899,0.870583620537945,0.998540876473706,motif,No
CLIP peak,277
ENSMUSG00000004113.25|Cacna1b,82,UGUGU,0.1245,0.44475,0.386375,0.9875,0.7605,test,0.540725,70,544.156227857944,0.0182153005595253,0.0925797863993959,0.196752458262792,0.844021256601714,0.998540876473706,motif,No
CLIP peak,278
ENSMUSG00000004113.260|Cacna1b,194,GUGUG,0.569142857142857,0.683571428571429,0.585285714285714,0.772857142857143,0.874285714285714,test,0.697028571428571,87,157.370196539848,0.152016954026455,0.197231698589426,0.77075315536833,0.440853258384397,0.998540876473706,motif,No
CLIP peak,279
ENSMUSG00000004113.261|Cacna1b,188,GUGUG,0.609285714285714,0.709571428571429,0.696428571428571,0.756428571428571,0.792571428571429,test,0.712857142857143,88,148.192778751094,0.32301095883257,0.162099742017755,1.99266793896063,0.0462978203413213,0.522160794509902,motif,No
CLIP peak,280
ENSMUSG00000004113.261|Cacna1b,252,GUGUG,0.874,0.934,0.94,0.965,0.134,test,0.7694,93,148.192778751094,0.32301095883257,0.162099742017755,1.99266793896063,0.0462978203413213,0.522160794509902,motif,No
CLIP peak,281
ENSMUSG00000004113.262|Cacna1b,182,GUGUG,0.566,0.698375,0.579125,0.748,0.802125,test,0.678725,85,251.72573847085,0.0797055375799079,0.117927789223724,0.675884268708678,0.499114126346809,0.998540876473706,motif,No
CLIP peak,282
ENSMUSG00000004113.262|Cacna1b,246,GUGUG,0.123,0.738,0.956,0.995,0.878,test,0.738,91,251.72573847085,0.0797055375799079,0.117927789223724,0.675884268708678,0.499114126346809,0.998540876473706,motif,No
CLIP peak,283
ENSMUSG00000004113.263|Cacna1b,176,GUGUG,0.645285714285714,0.735285714285714,0.644714285714286,0.669428571428571,0.759,test,0.690742857142857,86,204.62643714138,0.209004562894211,0.133499391400572,1.56558438732565,0.117445947403442,0.840087610975706,motif,No
CLIP peak,284
ENSMUSG00000004113.263|Cacna1b,240,GUGUG,0.1095,0.735,0.954,0.9955,0.8925,test,0.7373,91,204.62643714138,0.209004562894211,0.133499391400572,1.56558438732565,0.117445947403442,0.840087610975706,motif,No
CLIP peak,285
ENSMUSG00000004113.264|Cacna1b,170,GUGUG,0.566875,0.6365,0.60425,0.750875,0.726875,test,0.657075,83,658.792330095878,0.116735801231754,0.119638654270201,0.975736495398129,0.32919506183197,0.998540876473706,motif,No
CLIP peak,286
ENSMUSG00000004113.264|Cacna1b,234,GUGUG,0.287,0.727666666666667,0.885333333333333,0.940666666666667,0.697,test,0.707533333333333,88,658.792330095878,0.116735801231754,0.119638654270201,0.975736495398129,0.32919506183197,0.998540876473706,motif,No
CLIP peak,287
ENSMUSG00000004113.265|Cacna1b,164,GUGUG,0.6075,0.706625,0.56275,0.73825,0.774125,test,0.67785,85,235.4676488907,0.0966235447906922,0.122228473724121,0.790515841740597,0.429226574239565,0.998540876473706,motif,No
CLIP peak,288
ENSMUSG00000004113.265|Cacna1b,228,GUGUG,0.00666666666666667,0.705666666666667,0.951666666666667,0.997,0.995333333333333,test,0.731266666666667,90,235.4676488907,0.0966235447906922,0.122228473724121,0.790515841740597,0.429226574239565,0.998540876473706,motif,No
CLIP peak,289
ENSMUSG00000004113.266|Cacna1b,158,GUGUG,0.609285714285714,0.709571428571429,0.696428571428571,0.756428571428571,0.792571428571429,test,0.712857142857143,88,308.589598974355,0.0841225993571653,0.127225938647542,0.661206356592209,0.508479985307036,0.998540876473706,motif,No
CLIP peak,290
ENSMUSG00000004113.266|Cacna1b,222,GUGUG,0.47525,0.83575,0.9595,0.986,0.5275,test,0.7568,92,308.589598974355,0.0841225993571653,0.127225938647542,0.661206356592209,0.508479985307036,0.998540876473706,motif,No
CLIP peak,291
ENSMUSG00000004113.267|Cacna1b,152,GUGUG,0.566,0.698375,0.579125,0.748,0.802125,test,0.678725,85,645.913676661575,0.132664219365098,0.0963338440277147,1.37712992462889,0.168472082308535,0.933578417210468,motif,No
CLIP peak,292
ENSMUSG00000004113.267|Cacna1b,216,GUGUG,0.3275,0.79825,0.965,0.9935,0.6735,test,0.75155,92,645.913676661575,0.132664219365098,0.0963338440277147,1.37712992462889,0.168472082308535,0.933578417210468,motif,No
CLIP peak,293
ENSMUSG00000004113.268|Cacna1b,146,GUGUG,0.645285714285714,0.735285714285714,0.644714285714286,0.669428571428571,0.759,test,0.690742857142857,86,338.888463382087,0.161599816039331,0.117795939420501,1.37186236498748,0.170106288274318,0.935425702371797,motif,No
CLIP peak,294
ENSMUSG00000004113.268|Cacna1b,210,GUGUG,0.4104,0.7178,0.9658,0.9882,0.5626,test,0.72896,90,338.888463382087,0.161599816039331,0.117795939420501,1.37186236498748,0.170106288274318,0.935425702371797,motif,No
CLIP peak,295
ENSMUSG00000004113.269|Cacna1b,140,GUGUG,0.566875,0.6365,0.60425,0.750875,0.726875,test,0.657075,83,261.536783465236,0.139448553178995,0.125368251619605,1.11231154121948,0.266004223312067,0.998540876473706,motif,No
CLIP peak,296
ENSMUSG00000004113.269|Cacna1b,204,GUGUG,0.592166666666667,0.694,0.934,0.957833333333333,0.359333333333333,test,0.707466666666667,88,261.536783465236,0.139448553178995,0.125368251619605,1.11231154121948,0.266004223312067,0.998540876473706,motif,No
CLIP peak,297
ENSMUSG00000004113.26|Cacna1b,76,UGUGU,0.110857142857143,0.376285714285714,0.310857142857143,0.986857142857143,0.816285714285714,test,0.520228571428571,67,878.554581975092,0.0247065661147847,0.0738587033608273,0.334511235515251,0.737993814025473,0.998540876473706,motif,No
CLIP peak,298
ENSMUSG00000004113.270|Cacna1b,134,GUGUG,0.6075,0.706625,0.56275,0.73825,0.774125,test,0.67785,85,1095.21718543258,0.202074886284249,0.0947715114338298,2.13223238953343,0.0329877470244896,0.411228900602475,motif,No
CLIP peak,299
ENSMUSG00000004113.270|Cacna1b,198,GUGUG,0.407666666666667,0.519,0.961666666666667,0.980333333333333,0.513,test,0.676333333333333,85,1095.21718543258,0.202074886284249,0.0947715114338298,2.13223238953343,0.0329877470244896,0.411228900602475,motif,No
CLIP peak,300
ENSMUSG00000004113.271|Cacna1b,128,GUGUG,0.609285714285714,0.709571428571429,0.696428571428571,0.756428571428571,0.792571428571429,test,0.712857142857143,88,383.811957123792,0.122929782897675,0.12087095037025,1.01703331132186,0.309137582977093,0.998540876473706,motif,No
CLIP peak,301
ENSMUSG00000004113.271|Cacna1b,192,GUGUG,0.619,0.627857142857143,0.964285714285714,0.972857142857143,0.331428571428571,test,0.703085714285714,87,383.811957123792,0.122929782897675,0.12087095037025,1.01703331132186,0.309137582977093,0.998540876473706,motif,No
CLIP peak,302
ENSMUSG00000004113.272|Cacna1b,122,GUGUG,0.566,0.698375,0.579125,0.748,0.802125,test,0.678725,85,900.744606585398,0.0635400766473297,0.0707478312485667,0.89812048688937,0.369121317980726,0.998540876473706,motif,No
CLIP peak,303
ENSMUSG00000004113.272|Cacna1b,186,GUGUG,0.453285714285714,0.470142857142857,0.903857142857143,0.899285714285714,0.481714285714286,test,0.641657142857143,81,900.744606585398,0.0635400766473297,0.0707478312485667,0.89812048688937,0.369121317980726,0.998540876473706,motif,No
CLIP peak,304
ENSMUSG00000004113.273|Cacna1b,116,GUGUG,0.645285714285714,0.735285714285714,0.644714285714286,0.669428571428571,0.759,test,0.690742857142857,86,858.316109539005,0.0138539327569167,0.0873553286892832,0.158592875383643,0.873989642372463,0.998540876473706,motif,No
CLIP peak,305
ENSMUSG00000004113.273|Cacna1b,180,GUGUG,0.458875,0.535125,0.850125,0.854875,0.517125,test,0.643225,82,858.316109539005,0.0138539327569167,0.0873553286892832,0.158592875383643,0.873989642372463,0.998540876473706,motif,No
CLIP peak,306
ENSMUSG00000004113.274|Cacna1b,110,GUGUG,0.566875,0.6365,0.60425,0.750875,0.726875,test,0.657075,83,2105.85199476577,0.0403525199396338,0.0668217059842556,0.60388341400834,0.545921156668863,0.998540876473706,motif,No
CLIP peak,307
ENSMUSG00000004113.274|Cacna1b,174,GUGUG,0.555875,0.526,0.8455,0.8485,0.2995,test,0.615075,78,2105.85199476577,0.0403525199396338,0.0668217059842556,0.60388341400834,0.545921156668863,0.998540876473706,motif,No
CLIP peak,308
ENSMUSG00000004113.274|Cacna1b,252,UGUGU,0.156,0.159,0.174,0.168,0.027,test,0.1368,10,2105.85199476577,0.0403525199396338,0.0668217059842556,0.60388341400834,0.545921156668863,0.998540876473706,motif,No
CLIP peak,309
ENSMUSG00000004113.274|Cacna1b,253,GUGUG,0.159,0.174,0.168,0.027,0.051,test,0.1158,8,2105.85199476577,0.0403525199396338,0.0668217059842556,0.60388341400834,0.545921156668863,0.998540876473706,motif,No
CLIP peak,310
ENSMUSG00000004113.274|Cacna1b,254,UGUGU,0.174,0.168,0.027,0.051,0.011,test,0.0862,5,2105.85199476577,0.0403525199396338,0.0668217059842556,0.60388341400834,0.545921156668863,0.998540876473706,motif,No
CLIP peak,311
ENSMUSG00000004113.274|Cacna1b,255,GUGUG,0.168,0.027,0.051,0.011,0.012,test,0.0538,4,2105.85199476577,0.0403525199396338,0.0668217059842556,0.60388341400834,0.545921156668863,0.998540876473706,motif,No
CLIP peak,312
ENSMUSG00000004113.275|Cacna1b,104,GUGUG,0.6075,0.706625,0.56275,0.73825,0.774125,test,0.67785,85,2197.89837919089,0.144573084797899,0.0634003619762985,2.2803195485216,0.0225887432222512,0.310400488760934,motif,No
CLIP peak,313
ENSMUSG00000004113.275|Cacna1b,168,GUGUG,0.457857142857143,0.454142857142857,0.948714285714286,0.939714285714286,0.519714285714286,test,0.664028571428571,84,2197.89837919089,0.144573084797899,0.0634003619762985,2.2803195485216,0.0225887432222512,0.310400488760934,motif,No
CLIP peak,314
ENSMUSG00000004113.275|Cacna1b,246,UGUGU,0.724,0.716,0.801,0.774,0.158,test,0.6346,81,2197.89837919089,0.144573084797899,0.0634003619762985,2.2803195485216,0.0225887432222512,0.310400488760934,motif,No
CLIP peak,315
ENSMUSG00000004113.275|Cacna1b,247,GUGUG,0.716,0.801,0.774,0.158,0.449,test,0.5796,75,2197.89837919089,0.144573084797899,0.0634003619762985,2.2803195485216,0.0225887432222512,0.310400488760934,motif,No
CLIP peak,316
ENSMUSG00000004113.275|Cacna1b,248,UGUGU,0.801,0.774,0.158,0.449,0.179,test,0.4722,61,2197.89837919089,0.144573084797899,0.0634003619762985,2.2803195485216,0.0225887432222512,0.310400488760934,motif,No
CLIP peak,317
ENSMUSG00000004113.275|Cacna1b,249,GUGUG,0.774,0.158,0.449,0.179,0.27,test,0.366,42,2197.89837919089,0.144573084797899,0.0634003619762985,2.2803195485216,0.0225887432222512,0.310400488760934,motif,No
CLIP peak,318
ENSMUSG00000004113.275|Cacna1b,250,UGUGU,0.158,0.449,0.179,0.27,0.275,test,0.2662,25,2197.89837919089,0.144573084797899,0.0634003619762985,2.2803195485216,0.0225887432222512,0.310400488760934,motif,No
CLIP peak,319
ENSMUSG00000004113.275|Cacna1b,251,GUGUG,0.449,0.179,0.27,0.275,0.401,test,0.3148,33,2197.89837919089,0.144573084797899,0.0634003619762985,2.2803195485216,0.0225887432222512,0.310400488760934,motif,No
CLIP peak,320
ENSMUSG00000004113.275|Cacna1b,252,UGUGU,0.179,0.27,0.275,0.401,0.365,test,0.298,30,2197.89837919089,0.144573084797899,0.0634003619762985,2.2803195485216,0.0225887432222512,0.310400488760934,motif,No
CLIP peak,321
ENSMUSG00000004113.275|Cacna1b,253,GUGUG,0.27,0.275,0.401,0.365,0.449,test,0.352,39,2197.89837919089,0.144573084797899,0.0634003619762985,2.2803195485216,0.0225887432222512,0.310400488760934,motif,No
CLIP peak,322
ENSMUSG00000004113.275|Cacna1b,254,UGUGU,0.275,0.401,0.365,0.449,0.156,test,0.3292,35,2197.89837919089,0.144573084797899,0.0634003619762985,2.2803195485216,0.0225887432222512,0.310400488760934,motif,No
CLIP peak,323
ENSMUSG00000004113.275|Cacna1b,255,GUGUG,0.401,0.365,0.449,0.156,0.186,test,0.3114,32,2197.89837919089,0.144573084797899,0.0634003619762985,2.2803195485216,0.0225887432222512,0.310400488760934,motif,No
CLIP peak,324
ENSMUSG00000004113.276|Cacna1b,98,GUGUG,0.609285714285714,0.709571428571429,0.696428571428571,0.756428571428571,0.792571428571429,test,0.712857142857143,88,2542.01987327495,0.0797332240148274,0.0714922660758024,1.11527062144438,0.264734470895473,0.998540876473706,motif,No
CLIP peak,325
ENSMUSG00000004113.276|Cacna1b,162,GUGUG,0.554,0.552,0.85575,0.856875,0.332,test,0.630125,80,2542.01987327495,0.0797332240148274,0.0714922660758024,1.11527062144438,0.264734470895473,0.998540876473706,motif,No
CLIP peak,326
ENSMUSG00000004113.276|Cacna1b,240,UGUGU,0.521,0.5135,0.56,0.5445,0.0655,test,0.4409,56,2542.01987327495,0.0797332240148274,0.0714922660758024,1.11527062144438,0.264734470895473,0.998540876473706,motif,No
CLIP peak,327
ENSMUSG00000004113.276|Cacna1b,241,GUGUG,0.5135,0.56,0.5445,0.0655,0.356,test,0.4079,50,2542.01987327495,0.0797332240148274,0.0714922660758024,1.11527062144438,0.264734470895473,0.998540876473706,motif,No
CLIP peak,328
ENSMUSG00000004113.276|Cacna1b,242,UGUGU,0.56,0.5445,0.0655,0.356,0.063,test,0.3178,33,2542.01987327495,0.0797332240148274,0.0714922660758024,1.11527062144438,0.264734470895473,0.998540876473706,motif,No
CLIP peak,329
ENSMUSG00000004113.276|Cacna1b,243,GUGUG,0.5445,0.0655,0.356,0.063,0.1965,test,0.2451,21,2542.01987327495,0.0797332240148274,0.0714922660758024,1.11527062144438,0.264734470895473,0.998540876473706,motif,No
CLIP peak,330
ENSMUSG00000004113.276|Cacna1b,244,UGUGU,0.0655,0.356,0.063,0.1965,0.163,test,0.1688,13,2542.01987327495,0.0797332240148274,0.0714922660758024,1.11527062144438,0.264734470895473,0.998540876473706,motif,No
CLIP peak,331
ENSMUSG00000004113.276|Cacna1b,245,GUGUG,0.356,0.063,0.1965,0.163,0.3365,test,0.223,19,2542.01987327495,0.0797332240148274,0.0714922660758024,1.11527062144438,0.264734470895473,0.998540876473706,motif,No
CLIP peak,332
ENSMUSG00000004113.276|Cacna1b,246,UGUGU,0.09,0.343,0.308,0.658,0.675,test,0.4148,51,2542.01987327495,0.0797332240148274,0.0714922660758024,1.11527062144438,0.264734470895473,0.998540876473706,motif,No
CLIP peak,333
ENSMUSG00000004113.276|Cacna1b,247,GUGUG,0.343,0.308,0.658,0.675,0.854,test,0.5676,73,2542.01987327495,0.0797332240148274,0.0714922660758024,1.11527062144438,0.264734470895473,0.998540876473706,motif,No
CLIP peak,334
ENSMUSG00000004113.276|Cacna1b,248,UGUGU,0.308,0.658,0.675,0.854,0.293,test,0.5576,72,2542.01987327495,0.0797332240148274,0.0714922660758024,1.11527062144438,0.264734470895473,0.998540876473706,motif,No
CLIP peak,335
ENSMUSG00000004113.276|Cacna1b,249,GUGUG,0.658,0.675,0.854,0.293,0.841,test,0.6642,84,2542.01987327495,0.0797332240148274,0.0714922660758024,1.11527062144438,0.264734470895473,0.998540876473706,motif,No
CLIP peak,336
ENSMUSG00000004113.276|Cacna1b,250,UGUGU,0.675,0.854,0.293,0.841,0.136,test,0.5598,72,2542.01987327495,0.0797332240148274,0.0714922660758024,1.11527062144438,0.264734470895473,0.998540876473706,motif,No
CLIP peak,337
ENSMUSG00000004113.276|Cacna1b,251,GUGUG,0.854,0.293,0.841,0.136,0.791,test,0.583,75,2542.01987327495,0.0797332240148274,0.0714922660758024,1.11527062144438,0.264734470895473,0.998540876473706,motif,No
CLIP peak,338
ENSMUSG00000004113.276|Cacna1b,252,UGUGU,0.293,0.841,0.136,0.791,0.457,test,0.5036,65,2542.01987327495,0.0797332240148274,0.0714922660758024,1.11527062144438,0.264734470895473,0.998540876473706,motif,No
CLIP peak,339
ENSMUSG00000004113.276|Cacna1b,253,GUGUG,0.841,0.136,0.791,0.457,0.624,test,0.5698,73,2542.01987327495,0.0797332240148274,0.0714922660758024,1.11527062144438,0.264734470895473,0.998540876473706,motif,No
CLIP peak,340
ENSMUSG00000004113.276|Cacna1b,254,UGUGU,0.136,0.791,0.457,0.624,0.222,test,0.446,57,2542.01987327495,0.0797332240148274,0.0714922660758024,1.11527062144438,0.264734470895473,0.998540876473706,motif,No
CLIP peak,341
ENSMUSG00000004113.276|Cacna1b,255,GUGUG,0.791,0.457,0.624,0.222,0.147,test,0.4482,57,2542.01987327495,0.0797332240148274,0.0714922660758024,1.11527062144438,0.264734470895473,0.998540876473706,motif,No
CLIP peak,342
ENSMUSG00000004113.277|Cacna1b,92,GUGUG,0.566,0.698375,0.579125,0.748,0.802125,test,0.678725,85,1720.70167727867,0.140376329305278,0.0621554517055676,2.25847171009625,0.0239162663718253,0.324539119722101,motif,No
CLIP peak,343
ENSMUSG00000004113.277|Cacna1b,156,GUGUG,0.453285714285714,0.470142857142857,0.903857142857143,0.899285714285714,0.481714285714286,test,0.641657142857143,81,1720.70167727867,0.140376329305278,0.0621554517055676,2.25847171009625,0.0239162663718253,0.324539119722101,motif,No
CLIP peak,344
ENSMUSG00000004113.277|Cacna1b,234,UGUGU,0.543,0.509,0.581333333333333,0.556,0.114333333333333,test,0.460733333333333,59,1720.70167727867,0.140376329305278,0.0621554517055676,2.25847171009625,0.0239162663718253,0.324539119722101,motif,No
CLIP peak,345
ENSMUSG00000004113.277|Cacna1b,235,GUGUG,0.509,0.581333333333333,0.556,0.114333333333333,0.414666666666667,test,0.435066666666667,55,1720.70167727867,0.140376329305278,0.0621554517055676,2.25847171009625,0.0239162663718253,0.324539119722101,motif,No
CLIP peak,346
ENSMUSG00000004113.277|Cacna1b,236,UGUGU,0.8195,0.7825,0.169,0.6095,0.188,test,0.5137,66,1720.70167727867,0.140376329305278,0.0621554517055676,2.25847171009625,0.0239162663718253,0.324539119722101,motif,No
CLIP peak,347
ENSMUSG00000004113.277|Cacna1b,237,GUGUG,0.7825,0.169,0.6095,0.188,0.376,test,0.425,53,1720.70167727867,0.140376329305278,0.0621554517055676,2.25847171009625,0.0239162663718253,0.324539119722101,motif,No
CLIP peak,348
ENSMUSG00000004113.277|Cacna1b,238,UGUGU,0.169,0.6095,0.188,0.376,0.316,test,0.3317,36,1720.70167727867,0.140376329305278,0.0621554517055676,2.25847171009625,0.0239162663718253,0.324539119722101,motif,No
CLIP peak,349
ENSMUSG00000004113.277|Cacna1b,239,GUGUG,0.6095,0.188,0.376,0.316,0.522,test,0.4023,49,1720.70167727867,0.140376329305278,0.0621554517055676,2.25847171009625,0.0239162663718253,0.324539119722101,motif,No
CLIP peak,350
ENSMUSG00000004113.277|Cacna1b,240,UGUGU,0.188,0.376,0.316,0.522,0.5025,test,0.3809,44,1720.70167727867,0.140376329305278,0.0621554517055676,2.25847171009625,0.0239162663718253,0.324539119722101,motif,No
CLIP peak,351
ENSMUSG00000004113.277|Cacna1b,241,GUGUG,0.376,0.316,0.522,0.5025,0.7185,test,0.487,63,1720.70167727867,0.140376329305278,0.0621554517055676,2.25847171009625,0.0239162663718253,0.324539119722101,motif,No
CLIP peak,352
ENSMUSG00000004113.277|Cacna1b,242,UGUGU,0.316,0.522,0.5025,0.7185,0.3525,test,0.4823,63,1720.70167727867,0.140376329305278,0.0621554517055676,2.25847171009625,0.0239162663718253,0.324539119722101,motif,No
CLIP peak,353
ENSMUSG00000004113.277|Cacna1b,243,GUGUG,0.522,0.5025,0.7185,0.3525,0.699,test,0.5589,72,1720.70167727867,0.140376329305278,0.0621554517055676,2.25847171009625,0.0239162663718253,0.324539119722101,motif,No
CLIP peak,354
ENSMUSG00000004113.277|Cacna1b,244,UGUGU,0.5025,0.7185,0.3525,0.699,0.204,test,0.4953,64,1720.70167727867,0.140376329305278,0.0621554517055676,2.25847171009625,0.0239162663718253,0.324539119722101,motif,No
CLIP peak,355
ENSMUSG00000004113.277|Cacna1b,245,GUGUG,0.7185,0.3525,0.699,0.204,0.5225,test,0.4993,65,1720.70167727867,0.140376329305278,0.0621554517055676,2.25847171009625,0.0239162663718253,0.324539119722101,motif,No
CLIP peak,356
ENSMUSG00000004113.277|Cacna1b,246,UGUGU,0.419,0.869,0.212,0.871,0.349,test,0.544,70,1720.70167727867,0.140376329305278,0.0621554517055676,2.25847171009625,0.0239162663718253,0.324539119722101,motif,No
CLIP peak,357
ENSMUSG00000004113.277|Cacna1b,247,GUGUG,0.869,0.212,0.871,0.349,0.805,test,0.6212,79,1720.70167727867,0.140376329305278,0.0621554517055676,2.25847171009625,0.0239162663718253,0.324539119722101,motif,No
CLIP peak,358
ENSMUSG00000004113.277|Cacna1b,248,UGUGU,0.212,0.871,0.349,0.805,0.338,test,0.515,67,1720.70167727867,0.140376329305278,0.0621554517055676,2.25847171009625,0.0239162663718253,0.324539119722101,motif,No
CLIP peak,359
ENSMUSG00000004113.277|Cacna1b,249,GUGUG,0.871,0.349,0.805,0.338,0.566,test,0.5858,75,1720.70167727867,0.140376329305278,0.0621554517055676,2.25847171009625,0.0239162663718253,0.324539119722101,motif,No
CLIP peak,360
ENSMUSG00000004113.277|Cacna1b,250,UGUGU,0.349,0.805,0.338,0.566,0.181,test,0.4478,57,1720.70167727867,0.140376329305278,0.0621554517055676,2.25847171009625,0.0239162663718253,0.324539119722101,motif,No
CLIP peak,361
ENSMUSG00000004113.277|Cacna1b,251,GUGUG,0.805,0.338,0.566,0.181,0.308,test,0.4396,56,1720.70167727867,0.140376329305278,0.0621554517055676,2.25847171009625,0.0239162663718253,0.324539119722101,motif,No
CLIP peak,362
ENSMUSG00000004113.277|Cacna1b,252,UGUGU,0.338,0.566,0.181,0.308,0.105,test,0.2996,30,1720.70167727867,0.140376329305278,0.0621554517055676,2.25847171009625,0.0239162663718253,0.324539119722101,motif,No
CLIP peak,363
ENSMUSG00000004113.277|Cacna1b,253,GUGUG,0.566,0.181,0.308,0.105,0.151,test,0.2622,24,1720.70167727867,0.140376329305278,0.0621554517055676,2.25847171009625,0.0239162663718253,0.324539119722101,motif,No
CLIP peak,364
ENSMUSG00000004113.277|Cacna1b,254,UGUGU,0.181,0.308,0.105,0.151,0.045,test,0.158,12,1720.70167727867,0.140376329305278,0.0621554517055676,2.25847171009625,0.0239162663718253,0.324539119722101,motif,No
CLIP peak,365
ENSMUSG00000004113.277|Cacna1b,255,GUGUG,0.308,0.105,0.151,0.045,0.035,test,0.1288,9,1720.70167727867,0.140376329305278,0.0621554517055676,2.25847171009625,0.0239162663718253,0.324539119722101,motif,No
CLIP peak,366
ENSMUSG00000004113.278|Cacna1b,86,GUGUG,0.645285714285714,0.735285714285714,0.644714285714286,0.669428571428571,0.759,test,0.690742857142857,86,1800.85795231555,0.133237436044296,0.0623206410145372,2.13793430034227,0.0325220758968251,0.407121902980674,motif,No
CLIP peak,367
ENSMUSG00000004113.278|Cacna1b,150,GUGUG,0.458875,0.535125,0.850125,0.854875,0.517125,test,0.643225,82,1800.85795231555,0.133237436044296,0.0623206410145372,2.13793430034227,0.0325220758968251,0.407121902980674,motif,No
CLIP peak,368
ENSMUSG00000004113.278|Cacna1b,228,UGUGU,0.566,0.550666666666667,0.632333333333333,0.608,0.122,test,0.4958,64,1800.85795231555,0.133237436044296,0.0623206410145372,2.13793430034227,0.0325220758968251,0.407121902980674,motif,No
CLIP peak,369
ENSMUSG00000004113.278|Cacna1b,229,GUGUG,0.550666666666667,0.632333333333333,0.608,0.122,0.489,test,0.4804,62,1800.85795231555,0.133237436044296,0.0623206410145372,2.13793430034227,0.0325220758968251,0.407121902980674,motif,No
CLIP peak,370
ENSMUSG00000004113.278|Cacna1b,230,UGUGU,0.632333333333333,0.608,0.122,0.489,0.117,test,0.393666666666667,47,1800.85795231555,0.133237436044296,0.0623206410145372,2.13793430034227,0.0325220758968251,0.407121902980674,motif,No
CLIP peak,371
ENSMUSG00000004113.278|Cacna1b,231,GUGUG,0.608,0.122,0.489,0.117,0.278333333333333,test,0.322866666666667,34,1800.85795231555,0.133237436044296,0.0623206410145372,2.13793430034227,0.0325220758968251,0.407121902980674,motif,No
CLIP peak,372
ENSMUSG00000004113.278|Cacna1b,232,UGUGU,0.122,0.489,0.117,0.278333333333333,0.237333333333333,test,0.248733333333333,22,1800.85795231555,0.133237436044296,0.0623206410145372,2.13793430034227,0.0325220758968251,0.407121902980674,motif,No
CLIP peak,373
ENSMUSG00000004113.278|Cacna1b,233,GUGUG,0.489,0.117,0.278333333333333,0.237333333333333,0.393666666666667,test,0.303066666666667,31,1800.85795231555,0.133237436044296,0.0623206410145372,2.13793430034227,0.0325220758968251,0.407121902980674,motif,No
CLIP peak,374
ENSMUSG00000004113.278|Cacna1b,234,UGUGU,0.117,0.278333333333333,0.237333333333333,0.393666666666667,0.454,test,0.296066666666667,29,1800.85795231555,0.133237436044296,0.0623206410145372,2.13793430034227,0.0325220758968251,0.407121902980674,motif,No
CLIP peak,375
ENSMUSG00000004113.278|Cacna1b,235,GUGUG,0.278333333333333,0.237333333333333,0.393666666666667,0.454,0.57,test,0.386666666666667,46,1800.85795231555,0.133237436044296,0.0623206410145372,2.13793430034227,0.0325220758968251,0.407121902980674,motif,No
CLIP peak,376
ENSMUSG00000004113.278|Cacna1b,236,UGUGU,0.3115,0.527,0.646,0.82,0.48,test,0.5569,72,1800.85795231555,0.133237436044296,0.0623206410145372,2.13793430034227,0.0325220758968251,0.407121902980674,motif,No
CLIP peak,377
ENSMUSG00000004113.278|Cacna1b,237,GUGUG,0.527,0.646,0.82,0.48,0.8775,test,0.6701,85,1800.85795231555,0.133237436044296,0.0623206410145372,2.13793430034227,0.0325220758968251,0.407121902980674,motif,No
CLIP peak,378
ENSMUSG00000004113.278|Cacna1b,238,UGUGU,0.646,0.82,0.48,0.8775,0.201,test,0.6049,77,1800.85795231555,0.133237436044296,0.0623206410145372,2.13793430034227,0.0325220758968251,0.407121902980674,motif,No
CLIP peak,379
ENSMUSG00000004113.278|Cacna1b,239,GUGUG,0.82,0.48,0.8775,0.201,0.835,test,0.6427,82,1800.85795231555,0.133237436044296,0.0623206410145372,2.13793430034227,0.0325220758968251,0.407121902980674,motif,No
CLIP peak,380
ENSMUSG00000004113.278|Cacna1b,240,UGUGU,0.48,0.8775,0.201,0.835,0.3145,test,0.5416,70,1800.85795231555,0.133237436044296,0.0623206410145372,2.13793430034227,0.0325220758968251,0.407121902980674,motif,No
CLIP peak,381
ENSMUSG00000004113.278|Cacna1b,241,GUGUG,0.8775,0.201,0.835,0.3145,0.726,test,0.5908,76,1800.85795231555,0.133237436044296,0.0623206410145372,2.13793430034227,0.0325220758968251,0.407121902980674,motif,No
CLIP peak,382
ENSMUSG00000004113.278|Cacna1b,242,UGUGU,0.201,0.835,0.3145,0.726,0.3445,test,0.4842,63,1800.85795231555,0.133237436044296,0.0623206410145372,2.13793430034227,0.0325220758968251,0.407121902980674,motif,No
CLIP peak,383
ENSMUSG00000004113.278|Cacna1b,243,GUGUG,0.835,0.3145,0.726,0.3445,0.511,test,0.5462,71,1800.85795231555,0.133237436044296,0.0623206410145372,2.13793430034227,0.0325220758968251,0.407121902980674,motif,No
CLIP peak,384
ENSMUSG00000004113.278|Cacna1b,244,UGUGU,0.3145,0.726,0.3445,0.511,0.1985,test,0.4189,52,1800.85795231555,0.133237436044296,0.0623206410145372,2.13793430034227,0.0325220758968251,0.407121902980674,motif,No
CLIP peak,385
ENSMUSG00000004113.278|Cacna1b,245,GUGUG,0.726,0.3445,0.511,0.1985,0.2925,test,0.4145,51,1800.85795231555,0.133237436044296,0.0623206410145372,2.13793430034227,0.0325220758968251,0.407121902980674,motif,No
CLIP peak,386
ENSMUSG00000004113.278|Cacna1b,246,UGUGU,0.301,0.58,0.297,0.519,0.222,test,0.3838,45,1800.85795231555,0.133237436044296,0.0623206410145372,2.13793430034227,0.0325220758968251,0.407121902980674,motif,No
CLIP peak,387
ENSMUSG00000004113.278|Cacna1b,247,GUGUG,0.58,0.297,0.519,0.222,0.449,test,0.4134,51,1800.85795231555,0.133237436044296,0.0623206410145372,2.13793430034227,0.0325220758968251,0.407121902980674,motif,No
CLIP peak,388
ENSMUSG00000004113.278|Cacna1b,248,UGUGU,0.297,0.519,0.222,0.449,0.116,test,0.3206,34,1800.85795231555,0.133237436044296,0.0623206410145372,2.13793430034227,0.0325220758968251,0.407121902980674,motif,No
CLIP peak,389
ENSMUSG00000004113.278|Cacna1b,249,GUGUG,0.519,0.222,0.449,0.116,0.38,test,0.3372,37,1800.85795231555,0.133237436044296,0.0623206410145372,2.13793430034227,0.0325220758968251,0.407121902980674,motif,No
CLIP peak,390
ENSMUSG00000004113.278|Cacna1b,250,UGUGU,0.222,0.449,0.116,0.38,0.126,test,0.2586,23,1800.85795231555,0.133237436044296,0.0623206410145372,2.13793430034227,0.0325220758968251,0.407121902980674,motif,No
CLIP peak,391
ENSMUSG00000004113.278|Cacna1b,251,GUGUG,0.449,0.116,0.38,0.126,0.308,test,0.2758,26,1800.85795231555,0.133237436044296,0.0623206410145372,2.13793430034227,0.0325220758968251,0.407121902980674,motif,No
CLIP peak,392
ENSMUSG00000004113.278|Cacna1b,252,UGUGU,0.116,0.38,0.126,0.308,0.142,test,0.2144,18,1800.85795231555,0.133237436044296,0.0623206410145372,2.13793430034227,0.0325220758968251,0.407121902980674,motif,No
CLIP peak,393
ENSMUSG00000004113.278|Cacna1b,253,GUGUG,0.38,0.126,0.308,0.142,0.191,test,0.2294,19,1800.85795231555,0.133237436044296,0.0623206410145372,2.13793430034227,0.0325220758968251,0.407121902980674,motif,No
CLIP peak,394
ENSMUSG00000004113.278|Cacna1b,254,UGUGU,0.126,0.308,0.142,0.191,0.052,test,0.1638,12,1800.85795231555,0.133237436044296,0.0623206410145372,2.13793430034227,0.0325220758968251,0.407121902980674,motif,No
CLIP peak,395
ENSMUSG00000004113.278|Cacna1b,255,GUGUG,0.308,0.142,0.191,0.052,0.039,test,0.1464,11,1800.85795231555,0.133237436044296,0.0623206410145372,2.13793430034227,0.0325220758968251,0.407121902980674,motif,No
CLIP peak,396
ENSMUSG00000004113.279|Cacna1b,80,GUGUG,0.566875,0.6365,0.60425,0.750875,0.726875,test,0.657075,83,1416.38541238152,0.179802674937659,0.0717359444952069,2.50645162899714,0.0121949742250794,0.183154418166865,motif,No
CLIP peak,397
ENSMUSG00000004113.279|Cacna1b,144,GUGUG,0.555875,0.526,0.8455,0.8485,0.2995,test,0.615075,78,1416.38541238152,0.179802674937659,0.0717359444952069,2.50645162899714,0.0121949742250794,0.183154418166865,motif,No
CLIP peak,398
ENSMUSG00000004113.279|Cacna1b,222,UGUGU,0.4975,0.486,0.55375,0.53325,0.11025,test,0.43615,55,1416.38541238152,0.179802674937659,0.0717359444952069,2.50645162899714,0.0121949742250794,0.183154418166865,motif,No
CLIP peak,399
ENSMUSG00000004113.279|Cacna1b,223,GUGUG,0.486,0.55375,0.53325,0.11025,0.45375,test,0.4274,53,1416.38541238152,0.179802674937659,0.0717359444952069,2.50645162899714,0.0121949742250794,0.183154418166865,motif,No
CLIP peak,400
ENSMUSG00000004113.279|Cacna1b,224,UGUGU,0.55375,0.53325,0.11025,0.45375,0.123,test,0.3548,40,1416.38541238152,0.179802674937659,0.0717359444952069,2.50645162899714,0.0121949742250794,0.183154418166865,motif,No
CLIP peak,401
ENSMUSG00000004113.279|Cacna1b,225,GUGUG,0.53325,0.11025,0.45375,0.123,0.27625,test,0.2993,30,1416.38541238152,0.179802674937659,0.0717359444952069,2.50645162899714,0.0121949742250794,0.183154418166865,motif,No
CLIP peak,402
ENSMUSG00000004113.279|Cacna1b,226,UGUGU,0.138,0.588,0.160333333333333,0.364333333333333,0.341,test,0.318333333333333,33,1416.38541238152,0.179802674937659,0.0717359444952069,2.50645162899714,0.0121949742250794,0.183154418166865,motif,No
CLIP peak,403
ENSMUSG00000004113.279|Cacna1b,227,GUGUG,0.588,0.160333333333333,0.364333333333333,0.341,0.532666666666667,test,0.397266666666667,48,1416.38541238152,0.179802674937659,0.0717359444952069,2.50645162899714,0.0121949742250794,0.183154418166865,motif,No
CLIP peak,404
ENSMUSG00000004113.279|Cacna1b,228,UGUGU,0.160333333333333,0.364333333333333,0.341,0.532666666666667,0.590333333333333,test,0.397733333333333,48,1416.38541238152,0.179802674937659,0.0717359444952069,2.50645162899714,0.0121949742250794,0.183154418166865,motif,No
CLIP peak,405
ENSMUSG00000004113.279|Cacna1b,229,GUGUG,0.364333333333333,0.341,0.532666666666667,0.590333333333333,0.736666666666667,test,0.513,66,1416.38541238152,0.179802674937659,0.0717359444952069,2.50645162899714,0.0121949742250794,0.183154418166865,motif,No
CLIP peak,406
ENSMUSG00000004113.279|Cacna1b,230,UGUGU,0.341,0.532666666666667,0.590333333333333,0.736666666666667,0.399,test,0.519933333333333,67,1416.38541238152,0.179802674937659,0.0717359444952069,2.50645162899714,0.0121949742250794,0.183154418166865,motif,No
CLIP peak,407
ENSMUSG00000004113.279|Cacna1b,231,GUGUG,0.532666666666667,0.590333333333333,0.736666666666667,0.399,0.772,test,0.606133333333333,78,1416.38541238152,0.179802674937659,0.0717359444952069,2.50645162899714,0.0121949742250794,0.183154418166865,motif,No
CLIP peak,408
ENSMUSG00000004113.279|Cacna1b,232,UGUGU,0.590333333333333,0.736666666666667,0.399,0.772,0.255666666666667,test,0.550733333333333,71,1416.38541238152,0.179802674937659,0.0717359444952069,2.50645162899714,0.0121949742250794,0.183154418166865,motif,No
CLIP peak,409
ENSMUSG00000004113.279|Cacna1b,233,GUGUG,0.736666666666667,0.399,0.772,0.255666666666667,0.710666666666667,test,0.5748,74,1416.38541238152,0.179802674937659,0.0717359444952069,2.50645162899714,0.0121949742250794,0.183154418166865,motif,No
CLIP peak,410
ENSMUSG00000004113.279|Cacna1b,234,UGUGU,0.399,0.772,0.255666666666667,0.710666666666667,0.339,test,0.495266666666667,64,1416.38541238152,0.179802674937659,0.0717359444952069,2.50645162899714,0.0121949742250794,0.183154418166865,motif,No
CLIP peak,411
ENSMUSG00000004113.279|Cacna1b,235,GUGUG,0.772,0.255666666666667,0.710666666666667,0.339,0.536333333333333,test,0.522733333333333,68,1416.38541238152,0.179802674937659,0.0717359444952069,2.50645162899714,0.0121949742250794,0.183154418166865,motif,No
CLIP peak,412
ENSMUSG00000004113.279|Cacna1b,236,UGUGU,0.272,0.7515,0.317,0.677,0.322,test,0.4679,60,1416.38541238152,0.179802674937659,0.0717359444952069,2.50645162899714,0.0121949742250794,0.183154418166865,motif,No
CLIP peak,413
ENSMUSG00000004113.279|Cacna1b,237,GUGUG,0.7515,0.317,0.677,0.322,0.555,test,0.5245,68,1416.38541238152,0.179802674937659,0.0717359444952069,2.50645162899714,0.0121949742250794,0.183154418166865,motif,No
CLIP peak,414
ENSMUSG00000004113.279|Cacna1b,238,UGUGU,0.317,0.677,0.322,0.555,0.25,test,0.4242,53,1416.38541238152,0.179802674937659,0.0717359444952069,2.50645162899714,0.0121949742250794,0.183154418166865,motif,No
CLIP peak,415
ENSMUSG00000004113.279|Cacna1b,239,GUGUG,0.677,0.322,0.555,0.25,0.4305,test,0.4469,57,1416.38541238152,0.179802674937659,0.0717359444952069,2.50645162899714,0.0121949742250794,0.183154418166865,motif,No
CLIP peak,416
ENSMUSG00000004113.279|Cacna1b,240,UGUGU,0.322,0.555,0.25,0.4305,0.1715,test,0.3458,38,1416.38541238152,0.179802674937659,0.0717359444952069,2.50645162899714,0.0121949742250794,0.183154418166865,motif,No
CLIP peak,417
ENSMUSG00000004113.279|Cacna1b,241,GUGUG,0.555,0.25,0.4305,0.1715,0.3515,test,0.3517,39,1416.38541238152,0.179802674937659,0.0717359444952069,2.50645162899714,0.0121949742250794,0.183154418166865,motif,No
CLIP peak,418
ENSMUSG00000004113.279|Cacna1b,242,UGUGU,0.25,0.4305,0.1715,0.3515,0.135,test,0.2677,25,1416.38541238152,0.179802674937659,0.0717359444952069,2.50645162899714,0.0121949742250794,0.183154418166865,motif,No
CLIP peak,419
ENSMUSG00000004113.279|Cacna1b,243,GUGUG,0.4305,0.1715,0.3515,0.135,0.2855,test,0.2748,26,1416.38541238152,0.179802674937659,0.0717359444952069,2.50645162899714,0.0121949742250794,0.183154418166865,motif,No
CLIP peak,420
ENSMUSG00000004113.279|Cacna1b,244,UGUGU,0.1715,0.3515,0.135,0.2855,0.114,test,0.2115,17,1416.38541238152,0.179802674937659,0.0717359444952069,2.50645162899714,0.0121949742250794,0.183154418166865,motif,No
CLIP peak,421
ENSMUSG00000004113.279|Cacna1b,245,GUGUG,0.3515,0.135,0.2855,0.114,0.203,test,0.2178,18,1416.38541238152,0.179802674937659,0.0717359444952069,2.50645162899714,0.0121949742250794,0.183154418166865,motif,No
CLIP peak,422
ENSMUSG00000004113.279|Cacna1b,246,UGUGU,0.175,0.404,0.155,0.356,0.14,test,0.246,21,1416.38541238152,0.179802674937659,0.0717359444952069,2.50645162899714,0.0121949742250794,0.183154418166865,motif,No
CLIP peak,423
ENSMUSG00000004113.279|Cacna1b,247,GUGUG,0.404,0.155,0.356,0.14,0.28,test,0.267,25,1416.38541238152,0.179802674937659,0.0717359444952069,2.50645162899714,0.0121949742250794,0.183154418166865,motif,No
CLIP peak,424
ENSMUSG00000004113.279|Cacna1b,248,UGUGU,0.155,0.356,0.14,0.28,0.1,test,0.2062,17,1416.38541238152,0.179802674937659,0.0717359444952069,2.50645162899714,0.0121949742250794,0.183154418166865,motif,No
CLIP peak,425
ENSMUSG00000004113.279|Cacna1b,249,GUGUG,0.356,0.14,0.28,0.1,0.19,test,0.2132,18,1416.38541238152,0.179802674937659,0.0717359444952069,2.50645162899714,0.0121949742250794,0.183154418166865,motif,No
CLIP peak,426
ENSMUSG00000004113.279|Cacna1b,250,UGUGU,0.14,0.28,0.1,0.19,0.065,test,0.155,12,1416.38541238152,0.179802674937659,0.0717359444952069,2.50645162899714,0.0121949742250794,0.183154418166865,motif,No
CLIP peak,427
ENSMUSG00000004113.279|Cacna1b,251,GUGUG,0.28,0.1,0.19,0.065,0.116,test,0.1502,11,1416.38541238152,0.179802674937659,0.0717359444952069,2.50645162899714,0.0121949742250794,0.183154418166865,motif,No
CLIP peak,428
ENSMUSG00000004113.279|Cacna1b,252,UGUGU,0.1,0.19,0.065,0.116,0.044,test,0.103,7,1416.38541238152,0.179802674937659,0.0717359444952069,2.50645162899714,0.0121949742250794,0.183154418166865,motif,No
CLIP peak,429
ENSMUSG00000004113.279|Cacna1b,253,GUGUG,0.19,0.065,0.116,0.044,0.058,test,0.0946,6,1416.38541238152,0.179802674937659,0.0717359444952069,2.50645162899714,0.0121949742250794,0.183154418166865,motif,No
CLIP peak,430
ENSMUSG00000004113.279|Cacna1b,254,UGUGU,0.065,0.116,0.044,0.058,0.015,test,0.0596,4,1416.38541238152,0.179802674937659,0.0717359444952069,2.50645162899714,0.0121949742250794,0.183154418166865,motif,No
CLIP peak,431
ENSMUSG00000004113.279|Cacna1b,255,GUGUG,0.116,0.044,0.058,0.015,0.011,test,0.0488,4,1416.38541238152,0.179802674937659,0.0717359444952069,2.50645162899714,0.0121949742250794,0.183154418166865,motif,No
CLIP peak,432
ENSMUSG00000004113.27|Cacna1b,70,UGUGU,0.099125,0.422375,0.36125,0.988,0.76025,test,0.5262,68,487.515299083381,-0.0941205510359925,0.105115281662764,-0.89540311881535,0.370571634053057,0.998540876473706,motif,No
CLIP peak,433
ENSMUSG00000004113.280|Cacna1b,74,GUGUG,0.6075,0.706625,0.56275,0.73825,0.774125,test,0.67785,85,1637.27946929052,0.160190523295261,0.087600482621196,1.8286488670155,0.0674522270874625,0.664790910824908,motif,No
CLIP peak,434
ENSMUSG00000004113.280|Cacna1b,138,GUGUG,0.457857142857143,0.454142857142857,0.948714285714286,0.939714285714286,0.519714285714286,test,0.664028571428571,84,1637.27946929052,0.160190523295261,0.087600482621196,1.8286488670155,0.0674522270874625,0.664790910824908,motif,No
CLIP peak,435
ENSMUSG00000004113.280|Cacna1b,216,UGUGU,0.584,0.56625,0.66025,0.6315,0.14975,test,0.51835,67,1637.27946929052,0.160190523295261,0.087600482621196,1.8286488670155,0.0674522270874625,0.664790910824908,motif,No
CLIP peak,436
ENSMUSG00000004113.280|Cacna1b,217,GUGUG,0.56625,0.66025,0.6315,0.14975,0.5545,test,0.51245,66,1637.27946929052,0.160190523295261,0.087600482621196,1.8286488670155,0.0674522270874625,0.664790910824908,motif,No
CLIP peak,437
ENSMUSG00000004113.280|Cacna1b,218,UGUGU,0.66025,0.6315,0.14975,0.5545,0.15275,test,0.42975,54,1637.27946929052,0.160190523295261,0.087600482621196,1.8286488670155,0.0674522270874625,0.664790910824908,motif,No
CLIP peak,438
ENSMUSG00000004113.280|Cacna1b,219,GUGUG,0.6315,0.14975,0.5545,0.15275,0.3315,test,0.364,41,1637.27946929052,0.160190523295261,0.087600482621196,1.8286488670155,0.0674522270874625,0.664790910824908,motif,No
CLIP peak,439
ENSMUSG00000004113.280|Cacna1b,220,UGUGU,0.14975,0.5545,0.15275,0.3315,0.296,test,0.2969,30,1637.27946929052,0.160190523295261,0.087600482621196,1.8286488670155,0.0674522270874625,0.664790910824908,motif,No
CLIP peak,440
ENSMUSG00000004113.280|Cacna1b,221,GUGUG,0.5545,0.15275,0.3315,0.296,0.4435,test,0.35565,40,1637.27946929052,0.160190523295261,0.087600482621196,1.8286488670155,0.0674522270874625,0.664790910824908,motif,No
CLIP peak,441
ENSMUSG00000004113.280|Cacna1b,222,UGUGU,0.15275,0.3315,0.296,0.4435,0.53275,test,0.3513,39,1637.27946929052,0.160190523295261,0.087600482621196,1.8286488670155,0.0674522270874625,0.664790910824908,motif,No
CLIP peak,442
ENSMUSG00000004113.280|Cacna1b,223,GUGUG,0.3315,0.296,0.4435,0.53275,0.65225,test,0.4512,58,1637.27946929052,0.160190523295261,0.087600482621196,1.8286488670155,0.0674522270874625,0.664790910824908,motif,No
CLIP peak,443
ENSMUSG00000004113.280|Cacna1b,224,UGUGU,0.296,0.4435,0.53275,0.65225,0.41975,test,0.46885,61,1637.27946929052,0.160190523295261,0.087600482621196,1.8286488670155,0.0674522270874625,0.664790910824908,motif,No
CLIP peak,444
ENSMUSG00000004113.280|Cacna1b,225,GUGUG,0.4435,0.53275,0.65225,0.41975,0.65,test,0.53965,70,1637.27946929052,0.160190523295261,0.087600482621196,1.8286488670155,0.0674522270874625,0.664790910824908,motif,No
CLIP peak,445
ENSMUSG00000004113.280|Cacna1b,226,UGUGU,0.588666666666667,0.72,0.507666666666667,0.804666666666667,0.274,test,0.579,74,1637.27946929052,0.160190523295261,0.087600482621196,1.8286488670155,0.0674522270874625,0.664790910824908,motif,No
CLIP peak,446
ENSMUSG00000004113.280|Cacna1b,227,GUGUG,0.72,0.507666666666667,0.804666666666667,0.274,0.78,test,0.617266666666667,79,1637.27946929052,0.160190523295261,0.087600482621196,1.8286488670155,0.0674522270874625,0.664790910824908,motif,No
CLIP peak,447
ENSMUSG00000004113.280|Cacna1b,228,UGUGU,0.507666666666667,0.804666666666667,0.274,0.78,0.306,test,0.534466666666667,69,1637.27946929052,0.160190523295261,0.087600482621196,1.8286488670155,0.0674522270874625,0.664790910824908,motif,No
CLIP peak,448
ENSMUSG00000004113.280|Cacna1b,229,GUGUG,0.804666666666667,0.274,0.78,0.306,0.686666666666667,test,0.570266666666667,73,1637.27946929052,0.160190523295261,0.087600482621196,1.8286488670155,0.0674522270874625,0.664790910824908,motif,No
CLIP peak,449
ENSMUSG00000004113.280|Cacna1b,230,UGUGU,0.274,0.78,0.306,0.686666666666667,0.311,test,0.471533333333333,61,1637.27946929052,0.160190523295261,0.087600482621196,1.8286488670155,0.0674522270874625,0.664790910824908,motif,No
CLIP peak,450
ENSMUSG00000004113.280|Cacna1b,231,GUGUG,0.78,0.306,0.686666666666667,0.311,0.544,test,0.525533333333333,68,1637.27946929052,0.160190523295261,0.087600482621196,1.8286488670155,0.0674522270874625,0.664790910824908,motif,No
CLIP peak,451
ENSMUSG00000004113.280|Cacna1b,232,UGUGU,0.306,0.686666666666667,0.311,0.544,0.255333333333333,test,0.4206,52,1637.27946929052,0.160190523295261,0.087600482621196,1.8286488670155,0.0674522270874625,0.664790910824908,motif,No
CLIP peak,452
ENSMUSG00000004113.280|Cacna1b,233,GUGUG,0.686666666666667,0.311,0.544,0.255333333333333,0.421333333333333,test,0.443666666666667,56,1637.27946929052,0.160190523295261,0.087600482621196,1.8286488670155,0.0674522270874625,0.664790910824908,motif,No
CLIP peak,453
ENSMUSG00000004113.280|Cacna1b,234,UGUGU,0.311,0.544,0.255333333333333,0.421333333333333,0.18,test,0.342333333333333,38,1637.27946929052,0.160190523295261,0.087600482621196,1.8286488670155,0.0674522270874625,0.664790910824908,motif,No
CLIP peak,454
ENSMUSG00000004113.280|Cacna1b,235,GUGUG,0.544,0.255333333333333,0.421333333333333,0.18,0.337,test,0.347533333333333,38,1637.27946929052,0.160190523295261,0.087600482621196,1.8286488670155,0.0674522270874625,0.664790910824908,motif,No
CLIP peak,455
ENSMUSG00000004113.280|Cacna1b,236,UGUGU,0.2905,0.5205,0.246,0.4865,0.169,test,0.3425,38,1637.27946929052,0.160190523295261,0.087600482621196,1.8286488670155,0.0674522270874625,0.664790910824908,motif,No
CLIP peak,456
ENSMUSG00000004113.280|Cacna1b,237,GUGUG,0.5205,0.246,0.4865,0.169,0.438,test,0.372,43,1637.27946929052,0.160190523295261,0.087600482621196,1.8286488670155,0.0674522270874625,0.664790910824908,motif,No
CLIP peak,457
ENSMUSG00000004113.280|Cacna1b,238,UGUGU,0.246,0.4865,0.169,0.438,0.154,test,0.2987,30,1637.27946929052,0.160190523295261,0.087600482621196,1.8286488670155,0.0674522270874625,0.664790910824908,motif,No
CLIP peak,458
ENSMUSG00000004113.280|Cacna1b,239,GUGUG,0.4865,0.169,0.438,0.154,0.385,test,0.3265,35,1637.27946929052,0.160190523295261,0.087600482621196,1.8286488670155,0.0674522270874625,0.664790910824908,motif,No
CLIP peak,459
ENSMUSG00000004113.280|Cacna1b,240,UGUGU,0.169,0.438,0.154,0.385,0.155,test,0.2602,24,1637.27946929052,0.160190523295261,0.087600482621196,1.8286488670155,0.0674522270874625,0.664790910824908,motif,No
CLIP peak,460
ENSMUSG00000004113.280|Cacna1b,241,GUGUG,0.438,0.154,0.385,0.155,0.312,test,0.2888,28,1637.27946929052,0.160190523295261,0.087600482621196,1.8286488670155,0.0674522270874625,0.664790910824908,motif,No
CLIP peak,461
ENSMUSG00000004113.280|Cacna1b,242,UGUGU,0.154,0.385,0.155,0.312,0.123,test,0.2258,19,1637.27946929052,0.160190523295261,0.087600482621196,1.8286488670155,0.0674522270874625,0.664790910824908,motif,No
CLIP peak,462
ENSMUSG00000004113.280|Cacna1b,243,GUGUG,0.385,0.155,0.312,0.123,0.2145,test,0.2379,20,1637.27946929052,0.160190523295261,0.087600482621196,1.8286488670155,0.0674522270874625,0.664790910824908,motif,No
CLIP peak,463
ENSMUSG00000004113.280|Cacna1b,244,UGUGU,0.155,0.312,0.123,0.2145,0.0765,test,0.1762,14,1637.27946929052,0.160190523295261,0.087600482621196,1.8286488670155,0.0674522270874625,0.664790910824908,motif,No
CLIP peak,464
ENSMUSG00000004113.280|Cacna1b,245,GUGUG,0.312,0.123,0.2145,0.0765,0.1235,test,0.1699,13,1637.27946929052,0.160190523295261,0.087600482621196,1.8286488670155,0.0674522270874625,0.664790910824908,motif,No
CLIP peak,465
ENSMUSG00000004113.280|Cacna1b,246,UGUGU,0.158,0.314,0.125,0.226,0.088,test,0.1822,14,1637.27946929052,0.160190523295261,0.087600482621196,1.8286488670155,0.0674522270874625,0.664790910824908,motif,No
CLIP peak,466
ENSMUSG00000004113.280|Cacna1b,247,GUGUG,0.314,0.125,0.226,0.088,0.152,test,0.181,14,1637.27946929052,0.160190523295261,0.087600482621196,1.8286488670155,0.0674522270874625,0.664790910824908,motif,No
CLIP peak,467
ENSMUSG00000004113.280|Cacna1b,248,UGUGU,0.125,0.226,0.088,0.152,0.061,test,0.1304,9,1637.27946929052,0.160190523295261,0.087600482621196,1.8286488670155,0.0674522270874625,0.664790910824908,motif,No
CLIP peak,468
ENSMUSG00000004113.280|Cacna1b,249,GUGUG,0.226,0.088,0.152,0.061,0.112,test,0.1278,9,1637.27946929052,0.160190523295261,0.087600482621196,1.8286488670155,0.0674522270874625,0.664790910824908,motif,No
CLIP peak,469
ENSMUSG00000004113.280|Cacna1b,250,UGUGU,0.088,0.152,0.061,0.112,0.05,test,0.0926,6,1637.27946929052,0.160190523295261,0.087600482621196,1.8286488670155,0.0674522270874625,0.664790910824908,motif,No
CLIP peak,470
ENSMUSG00000004113.280|Cacna1b,251,GUGUG,0.152,0.061,0.112,0.05,0.091,test,0.0932,6,1637.27946929052,0.160190523295261,0.087600482621196,1.8286488670155,0.0674522270874625,0.664790910824908,motif,No
CLIP peak,471
ENSMUSG00000004113.280|Cacna1b,252,UGUGU,0.061,0.112,0.05,0.091,0.051,test,0.073,5,1637.27946929052,0.160190523295261,0.087600482621196,1.8286488670155,0.0674522270874625,0.664790910824908,motif,No
CLIP peak,472
ENSMUSG00000004113.280|Cacna1b,253,GUGUG,0.112,0.05,0.091,0.051,0.072,test,0.0752,5,1637.27946929052,0.160190523295261,0.087600482621196,1.8286488670155,0.0674522270874625,0.664790910824908,motif,No
CLIP peak,473
ENSMUSG00000004113.280|Cacna1b,254,UGUGU,0.05,0.091,0.051,0.072,0.048,test,0.0624,4,1637.27946929052,0.160190523295261,0.087600482621196,1.8286488670155,0.0674522270874625,0.664790910824908,motif,No
CLIP peak,474
ENSMUSG00000004113.280|Cacna1b,255,GUGUG,0.091,0.051,0.072,0.048,0.007,test,0.0538,4,1637.27946929052,0.160190523295261,0.087600482621196,1.8286488670155,0.0674522270874625,0.664790910824908,motif,No
CLIP peak,475
ENSMUSG00000004113.281|Cacna1b,68,GUGUG,0.609285714285714,0.709571428571429,0.696428571428571,0.756428571428571,0.792571428571429,test,0.712857142857143,88,1487.891016261,0.131391119087592,0.0612800768604422,2.14410826192041,0.0320242132356119,0.403849651088334,motif,Contains
CLIP peak,476
ENSMUSG00000004113.281|Cacna1b,132,GUGUG,0.554,0.552,0.85575,0.856875,0.332,test,0.630125,80,1487.891016261,0.131391119087592,0.0612800768604422,2.14410826192041,0.0320242132356119,0.403849651088334,motif,Contains
CLIP peak,477
ENSMUSG00000004113.281|Cacna1b,210,UGUGU,0.464,0.4498,0.5194,0.4996,0.1106,test,0.40868,50,1487.891016261,0.131391119087592,0.0612800768604422,2.14410826192041,0.0320242132356119,0.403849651088334,motif,Contains
CLIP peak,478
ENSMUSG00000004113.281|Cacna1b,211,GUGUG,0.4498,0.5194,0.4996,0.1106,0.4684,test,0.40956,50,1487.891016261,0.131391119087592,0.0612800768604422,2.14410826192041,0.0320242132356119,0.403849651088334,motif,Contains
CLIP peak,479
ENSMUSG00000004113.281|Cacna1b,212,UGUGU,0.5194,0.4996,0.1106,0.4684,0.118,test,0.3432,38,1487.891016261,0.131391119087592,0.0612800768604422,2.14410826192041,0.0320242132356119,0.403849651088334,motif,Contains
CLIP peak,480
ENSMUSG00000004113.281|Cacna1b,213,GUGUG,0.4996,0.1106,0.4684,0.118,0.2792,test,0.29516,29,1487.891016261,0.131391119087592,0.0612800768604422,2.14410826192041,0.0320242132356119,0.403849651088334,motif,Contains
CLIP peak,481
ENSMUSG00000004113.281|Cacna1b,214,UGUGU,0.1106,0.4684,0.118,0.2792,0.2626,test,0.24776,22,1487.891016261,0.131391119087592,0.0612800768604422,2.14410826192041,0.0320242132356119,0.403849651088334,motif,Contains
CLIP peak,482
ENSMUSG00000004113.281|Cacna1b,215,GUGUG,0.4684,0.118,0.2792,0.2626,0.3832,test,0.30228,31,1487.891016261,0.131391119087592,0.0612800768604422,2.14410826192041,0.0320242132356119,0.403849651088334,motif,Contains
CLIP peak,483
ENSMUSG00000004113.281|Cacna1b,216,UGUGU,0.1385,0.3365,0.32375,0.47525,0.6005,test,0.3749,43,1487.891016261,0.131391119087592,0.0612800768604422,2.14410826192041,0.0320242132356119,0.403849651088334,motif,Contains
CLIP peak,484
ENSMUSG00000004113.281|Cacna1b,217,GUGUG,0.3365,0.32375,0.47525,0.6005,0.717,test,0.4906,64,1487.891016261,0.131391119087592,0.0612800768604422,2.14410826192041,0.0320242132356119,0.403849651088334,motif,Contains
CLIP peak,485
ENSMUSG00000004113.281|Cacna1b,218,UGUGU,0.32375,0.47525,0.6005,0.717,0.46,test,0.5153,67,1487.891016261,0.131391119087592,0.0612800768604422,2.14410826192041,0.0320242132356119,0.403849651088334,motif,Contains
CLIP peak,486
ENSMUSG00000004113.281|Cacna1b,219,GUGUG,0.47525,0.6005,0.717,0.46,0.77625,test,0.6058,78,1487.891016261,0.131391119087592,0.0612800768604422,2.14410826192041,0.0320242132356119,0.403849651088334,motif,Contains
CLIP peak,487
ENSMUSG00000004113.281|Cacna1b,220,UGUGU,0.6005,0.717,0.46,0.77625,0.2525,test,0.56125,72,1487.891016261,0.131391119087592,0.0612800768604422,2.14410826192041,0.0320242132356119,0.403849651088334,motif,Contains
CLIP peak,488
ENSMUSG00000004113.281|Cacna1b,221,GUGUG,0.717,0.46,0.77625,0.2525,0.743,test,0.58975,76,1487.891016261,0.131391119087592,0.0612800768604422,2.14410826192041,0.0320242132356119,0.403849651088334,motif,Contains
CLIP peak,489
ENSMUSG00000004113.281|Cacna1b,222,UGUGU,0.46,0.77625,0.2525,0.743,0.34225,test,0.5148,67,1487.891016261,0.131391119087592,0.0612800768604422,2.14410826192041,0.0320242132356119,0.403849651088334,motif,Contains
CLIP peak,490
ENSMUSG00000004113.281|Cacna1b,223,GUGUG,0.77625,0.2525,0.743,0.34225,0.64,test,0.5508,71,1487.891016261,0.131391119087592,0.0612800768604422,2.14410826192041,0.0320242132356119,0.403849651088334,motif,Contains
CLIP peak,491
ENSMUSG00000004113.281|Cacna1b,224,UGUGU,0.2525,0.743,0.34225,0.64,0.29225,test,0.454,58,1487.891016261,0.131391119087592,0.0612800768604422,2.14410826192041,0.0320242132356119,0.403849651088334,motif,Contains
CLIP peak,492
ENSMUSG00000004113.281|Cacna1b,225,GUGUG,0.743,0.34225,0.64,0.29225,0.461,test,0.4957,64,1487.891016261,0.131391119087592,0.0612800768604422,2.14410826192041,0.0320242132356119,0.403849651088334,motif,Contains
CLIP peak,493
ENSMUSG00000004113.281|Cacna1b,226,UGUGU,0.304,0.645333333333333,0.315666666666667,0.565666666666667,0.289666666666667,test,0.424066666666667,53,1487.891016261,0.131391119087592,0.0612800768604422,2.14410826192041,0.0320242132356119,0.403849651088334,motif,Contains
CLIP peak,494
ENSMUSG00000004113.281|Cacna1b,227,GUGUG,0.645333333333333,0.315666666666667,0.565666666666667,0.289666666666667,0.497333333333333,test,0.462733333333333,60,1487.891016261,0.131391119087592,0.0612800768604422,2.14410826192041,0.0320242132356119,0.403849651088334,motif,Contains
CLIP peak,495
ENSMUSG00000004113.281|Cacna1b,228,UGUGU,0.315666666666667,0.565666666666667,0.289666666666667,0.497333333333333,0.224,test,0.378466666666667,44,1487.891016261,0.131391119087592,0.0612800768604422,2.14410826192041,0.0320242132356119,0.403849651088334,motif,Contains
CLIP peak,496
ENSMUSG00000004113.281|Cacna1b,229,GUGUG,0.565666666666667,0.289666666666667,0.497333333333333,0.224,0.441666666666667,test,0.403666666666667,49,1487.891016261,0.131391119087592,0.0612800768604422,2.14410826192041,0.0320242132356119,0.403849651088334,motif,Contains
CLIP peak,497
ENSMUSG00000004113.281|Cacna1b,230,UGUGU,0.289666666666667,0.497333333333333,0.224,0.441666666666667,0.163666666666667,test,0.323266666666667,34,1487.891016261,0.131391119087592,0.0612800768604422,2.14410826192041,0.0320242132356119,0.403849651088334,motif,Contains
CLIP peak,498
ENSMUSG00000004113.281|Cacna1b,231,GUGUG,0.497333333333333,0.224,0.441666666666667,0.163666666666667,0.395666666666667,test,0.344466666666667,38,1487.891016261,0.131391119087592,0.0612800768604422,2.14410826192041,0.0320242132356119,0.403849651088334,motif,Contains
CLIP peak,499
ENSMUSG00000004113.281|Cacna1b,232,UGUGU,0.224,0.441666666666667,0.163666666666667,0.395666666666667,0.167333333333333,test,0.278466666666667,27,1487.891016261,0.131391119087592,0.0612800768604422,2.14410826192041,0.0320242132356119,0.403849651088334,motif,Contains
CLIP peak,500
ENSMUSG00000004113.281|Cacna1b,233,GUGUG,0.441666666666667,0.163666666666667,0.395666666666667,0.167333333333333,0.34,test,0.301666666666667,31,1487.891016261,0.131391119087592,0.0612800768604422,2.14410826192041,0.0320242132356119,0.403849651088334,motif,Contains
CLIP peak,501
ENSMUSG00000004113.281|Cacna1b,234,UGUGU,0.163666666666667,0.395666666666667,0.167333333333333,0.34,0.139333333333333,test,0.2412,21,1487.891016261,0.131391119087592,0.0612800768604422,2.14410826192041,0.0320242132356119,0.403849651088334,motif,Contains
CLIP peak,502
ENSMUSG00000004113.281|Cacna1b,235,GUGUG,0.395666666666667,0.167333333333333,0.34,0.139333333333333,0.243666666666667,test,0.2572,23,1487.891016261,0.131391119087592,0.0612800768604422,2.14410826192041,0.0320242132356119,0.403849651088334,motif,Contains
CLIP peak,503
ENSMUSG00000004113.281|Cacna1b,236,UGUGU,0.185,0.4105,0.1735,0.34,0.1355,test,0.2489,22,1487.891016261,0.131391119087592,0.0612800768604422,2.14410826192041,0.0320242132356119,0.403849651088334,motif,Contains
CLIP peak,504
ENSMUSG00000004113.281|Cacna1b,237,GUGUG,0.4105,0.1735,0.34,0.1355,0.252,test,0.2623,24,1487.891016261,0.131391119087592,0.0612800768604422,2.14410826192041,0.0320242132356119,0.403849651088334,motif,Contains
CLIP peak,505
ENSMUSG00000004113.281|Cacna1b,238,UGUGU,0.1735,0.34,0.1355,0.252,0.1045,test,0.2011,16,1487.891016261,0.131391119087592,0.0612800768604422,2.14410826192041,0.0320242132356119,0.403849651088334,motif,Contains
CLIP peak,506
ENSMUSG00000004113.281|Cacna1b,239,GUGUG,0.34,0.1355,0.252,0.1045,0.184,test,0.2032,17,1487.891016261,0.131391119087592,0.0612800768604422,2.14410826192041,0.0320242132356119,0.403849651088334,motif,Contains
CLIP peak,507
ENSMUSG00000004113.281|Cacna1b,240,UGUGU,0.1355,0.252,0.1045,0.184,0.0945,test,0.1541,11,1487.891016261,0.131391119087592,0.0612800768604422,2.14410826192041,0.0320242132356119,0.403849651088334,motif,Contains
CLIP peak,508
ENSMUSG00000004113.281|Cacna1b,241,GUGUG,0.252,0.1045,0.184,0.0945,0.1415,test,0.1553,12,1487.891016261,0.131391119087592,0.0612800768604422,2.14410826192041,0.0320242132356119,0.403849651088334,motif,Contains
CLIP peak,509
ENSMUSG00000004113.281|Cacna1b,242,UGUGU,0.1045,0.184,0.0945,0.1415,0.124,test,0.1297,9,1487.891016261,0.131391119087592,0.0612800768604422,2.14410826192041,0.0320242132356119,0.403849651088334,motif,Contains
CLIP peak,510
ENSMUSG00000004113.281|Cacna1b,243,GUGUG,0.184,0.0945,0.1415,0.124,0.1685,test,0.1425,10,1487.891016261,0.131391119087592,0.0612800768604422,2.14410826192041,0.0320242132356119,0.403849651088334,motif,Contains
CLIP peak,511
ENSMUSG00000004113.281|Cacna1b,244,UGUGU,0.0945,0.1415,0.124,0.1685,0.181,test,0.1419,10,1487.891016261,0.131391119087592,0.0612800768604422,2.14410826192041,0.0320242132356119,0.403849651088334,motif,Contains
CLIP peak,512
ENSMUSG00000004113.281|Cacna1b,245,GUGUG,0.1415,0.124,0.1685,0.181,0.16,test,0.155,12,1487.891016261,0.131391119087592,0.0612800768604422,2.14410826192041,0.0320242132356119,0.403849651088334,motif,Contains
CLIP peak,513
ENSMUSG00000004113.281|Cacna1b,246,UGUGU,0.213,0.291,0.349,0.311,0.352,test,0.3032,31,1487.891016261,0.131391119087592,0.0612800768604422,2.14410826192041,0.0320242132356119,0.403849651088334,motif,Contains
CLIP peak,514
ENSMUSG00000004113.281|Cacna1b,247,GUGUG,0.291,0.349,0.311,0.352,0.234,test,0.3074,31,1487.891016261,0.131391119087592,0.0612800768604422,2.14410826192041,0.0320242132356119,0.403849651088334,motif,Contains
CLIP peak,515
ENSMUSG00000004113.281|Cacna1b,248,UGUGU,0.349,0.311,0.352,0.234,0.209,test,0.291,29,1487.891016261,0.131391119087592,0.0612800768604422,2.14410826192041,0.0320242132356119,0.403849651088334,motif,Contains
CLIP peak,516
ENSMUSG00000004113.281|Cacna1b,249,GUGUG,0.311,0.352,0.234,0.209,0.06,test,0.2332,20,1487.891016261,0.131391119087592,0.0612800768604422,2.14410826192041,0.0320242132356119,0.403849651088334,motif,Contains
CLIP peak,517
ENSMUSG00000004113.281|Cacna1b,250,UGUGU,0.352,0.234,0.209,0.06,0.022,test,0.1754,13,1487.891016261,0.131391119087592,0.0612800768604422,2.14410826192041,0.0320242132356119,0.403849651088334,motif,Contains
CLIP peak,518
ENSMUSG00000004113.282|Cacna1b,62,GUGUG,0.612142857142857,0.668,0.530571428571429,0.822857142857143,0.783428571428571,test,0.6834,86,2024.78636630347,0.150455427444662,0.0773009076510297,1.94636042469105,0.0516114599426157,0.561433124307526,motif,Contains
CLIP peak,519
ENSMUSG00000004113.282|Cacna1b,126,GUGUG,0.453285714285714,0.470142857142857,0.903857142857143,0.899285714285714,0.481714285714286,test,0.641657142857143,82,2024.78636630347,0.150455427444662,0.0773009076510297,1.94636042469105,0.0516114599426157,0.561433124307526,motif,Contains
CLIP peak,520
ENSMUSG00000004113.282|Cacna1b,204,UGUGU,0.4615,0.436,0.509333333333333,0.487,0.119833333333333,test,0.402733333333333,49,2024.78636630347,0.150455427444662,0.0773009076510297,1.94636042469105,0.0516114599426157,0.561433124307526,motif,Contains
CLIP peak,521
ENSMUSG00000004113.282|Cacna1b,205,GUGUG,0.436,0.509333333333333,0.487,0.119833333333333,0.463,test,0.403033333333333,49,2024.78636630347,0.150455427444662,0.0773009076510297,1.94636042469105,0.0516114599426157,0.561433124307526,motif,Contains
CLIP peak,522
ENSMUSG00000004113.282|Cacna1b,206,UGUGU,0.5902,0.5638,0.1428,0.5506,0.1598,test,0.40144,49,2024.78636630347,0.150455427444662,0.0773009076510297,1.94636042469105,0.0516114599426157,0.561433124307526,motif,Contains
CLIP peak,523
ENSMUSG00000004113.282|Cacna1b,207,GUGUG,0.5638,0.1428,0.5506,0.1598,0.3488,test,0.35316,39,2024.78636630347,0.150455427444662,0.0773009076510297,1.94636042469105,0.0516114599426157,0.561433124307526,motif,Contains
CLIP peak,524
ENSMUSG00000004113.282|Cacna1b,208,UGUGU,0.1428,0.5506,0.1598,0.3488,0.3188,test,0.30416,31,2024.78636630347,0.150455427444662,0.0773009076510297,1.94636042469105,0.0516114599426157,0.561433124307526,motif,Contains
CLIP peak,525
ENSMUSG00000004113.282|Cacna1b,209,GUGUG,0.5506,0.1598,0.3488,0.3188,0.4428,test,0.36416,41,2024.78636630347,0.150455427444662,0.0773009076510297,1.94636042469105,0.0516114599426157,0.561433124307526,motif,Contains
CLIP peak,526
ENSMUSG00000004113.282|Cacna1b,210,UGUGU,0.1598,0.3488,0.3188,0.4428,0.5432,test,0.36268,41,2024.78636630347,0.150455427444662,0.0773009076510297,1.94636042469105,0.0516114599426157,0.561433124307526,motif,Contains
CLIP peak,527
ENSMUSG00000004113.282|Cacna1b,211,GUGUG,0.3488,0.3188,0.4428,0.5432,0.6684,test,0.4644,60,2024.78636630347,0.150455427444662,0.0773009076510297,1.94636042469105,0.0516114599426157,0.561433124307526,motif,Contains
CLIP peak,528
ENSMUSG00000004113.282|Cacna1b,212,UGUGU,0.3188,0.4428,0.5432,0.6684,0.4644,test,0.48752,63,2024.78636630347,0.150455427444662,0.0773009076510297,1.94636042469105,0.0516114599426157,0.561433124307526,motif,Contains
CLIP peak,529
ENSMUSG00000004113.282|Cacna1b,213,GUGUG,0.4428,0.5432,0.6684,0.4644,0.7216,test,0.56808,73,2024.78636630347,0.150455427444662,0.0773009076510297,1.94636042469105,0.0516114599426157,0.561433124307526,motif,Contains
CLIP peak,530
ENSMUSG00000004113.282|Cacna1b,214,UGUGU,0.5432,0.6684,0.4644,0.7216,0.279,test,0.53532,69,2024.78636630347,0.150455427444662,0.0773009076510297,1.94636042469105,0.0516114599426157,0.561433124307526,motif,Contains
CLIP peak,531
ENSMUSG00000004113.282|Cacna1b,215,GUGUG,0.6684,0.4644,0.7216,0.279,0.643,test,0.55528,72,2024.78636630347,0.150455427444662,0.0773009076510297,1.94636042469105,0.0516114599426157,0.561433124307526,motif,Contains
CLIP peak,532
ENSMUSG00000004113.282|Cacna1b,216,UGUGU,0.509,0.76975,0.29975,0.76025,0.3205,test,0.53185,69,2024.78636630347,0.150455427444662,0.0773009076510297,1.94636042469105,0.0516114599426157,0.561433124307526,motif,Contains
CLIP peak,533
ENSMUSG00000004113.282|Cacna1b,217,GUGUG,0.76975,0.29975,0.76025,0.3205,0.68,test,0.56605,73,2024.78636630347,0.150455427444662,0.0773009076510297,1.94636042469105,0.0516114599426157,0.561433124307526,motif,Contains
CLIP peak,534
ENSMUSG00000004113.282|Cacna1b,218,UGUGU,0.29975,0.76025,0.3205,0.68,0.313,test,0.4747,61,2024.78636630347,0.150455427444662,0.0773009076510297,1.94636042469105,0.0516114599426157,0.561433124307526,motif,Contains
CLIP peak,535
ENSMUSG00000004113.282|Cacna1b,219,GUGUG,0.76025,0.3205,0.68,0.313,0.55475,test,0.5257,68,2024.78636630347,0.150455427444662,0.0773009076510297,1.94636042469105,0.0516114599426157,0.561433124307526,motif,Contains
CLIP peak,536
ENSMUSG00000004113.282|Cacna1b,220,UGUGU,0.3205,0.68,0.313,0.55475,0.26225,test,0.4261,53,2024.78636630347,0.150455427444662,0.0773009076510297,1.94636042469105,0.0516114599426157,0.561433124307526,motif,Contains
CLIP peak,537
ENSMUSG00000004113.282|Cacna1b,221,GUGUG,0.68,0.313,0.55475,0.26225,0.4555,test,0.4531,58,2024.78636630347,0.150455427444662,0.0773009076510297,1.94636042469105,0.0516114599426157,0.561433124307526,motif,Contains
CLIP peak,538
ENSMUSG00000004113.282|Cacna1b,222,UGUGU,0.313,0.55475,0.26225,0.4555,0.215,test,0.3601,41,2024.78636630347,0.150455427444662,0.0773009076510297,1.94636042469105,0.0516114599426157,0.561433124307526,motif,Contains
CLIP peak,539
ENSMUSG00000004113.282|Cacna1b,223,GUGUG,0.55475,0.26225,0.4555,0.215,0.3975,test,0.377,44,2024.78636630347,0.150455427444662,0.0773009076510297,1.94636042469105,0.0516114599426157,0.561433124307526,motif,Contains
CLIP peak,540
ENSMUSG00000004113.282|Cacna1b,224,UGUGU,0.26225,0.4555,0.215,0.3975,0.15375,test,0.2968,30,2024.78636630347,0.150455427444662,0.0773009076510297,1.94636042469105,0.0516114599426157,0.561433124307526,motif,Contains
CLIP peak,541
ENSMUSG00000004113.282|Cacna1b,225,GUGUG,0.4555,0.215,0.3975,0.15375,0.34775,test,0.3139,33,2024.78636630347,0.150455427444662,0.0773009076510297,1.94636042469105,0.0516114599426157,0.561433124307526,motif,Contains
CLIP peak,542
ENSMUSG00000004113.282|Cacna1b,226,UGUGU,0.251666666666667,0.479666666666667,0.19,0.452,0.176666666666667,test,0.31,32,2024.78636630347,0.150455427444662,0.0773009076510297,1.94636042469105,0.0516114599426157,0.561433124307526,motif,Contains
CLIP peak,543
ENSMUSG00000004113.282|Cacna1b,227,GUGUG,0.479666666666667,0.19,0.452,0.176666666666667,0.409333333333333,test,0.341533333333333,37,2024.78636630347,0.150455427444662,0.0773009076510297,1.94636042469105,0.0516114599426157,0.561433124307526,motif,Contains
CLIP peak,544
ENSMUSG00000004113.282|Cacna1b,228,UGUGU,0.19,0.452,0.176666666666667,0.409333333333333,0.168,test,0.2792,27,2024.78636630347,0.150455427444662,0.0773009076510297,1.94636042469105,0.0516114599426157,0.561433124307526,motif,Contains
CLIP peak,545
ENSMUSG00000004113.282|Cacna1b,229,GUGUG,0.452,0.176666666666667,0.409333333333333,0.168,0.334666666666667,test,0.308133333333333,32,2024.78636630347,0.150455427444662,0.0773009076510297,1.94636042469105,0.0516114599426157,0.561433124307526,motif,Contains
CLIP peak,546
ENSMUSG00000004113.282|Cacna1b,230,UGUGU,0.176666666666667,0.409333333333333,0.168,0.334666666666667,0.137,test,0.245133333333333,21,2024.78636630347,0.150455427444662,0.0773009076510297,1.94636042469105,0.0516114599426157,0.561433124307526,motif,Contains
CLIP peak,547
ENSMUSG00000004113.282|Cacna1b,231,GUGUG,0.409333333333333,0.168,0.334666666666667,0.137,0.248,test,0.2594,23,2024.78636630347,0.150455427444662,0.0773009076510297,1.94636042469105,0.0516114599426157,0.561433124307526,motif,Contains
CLIP peak,548
ENSMUSG00000004113.282|Cacna1b,232,UGUGU,0.168,0.334666666666667,0.137,0.248,0.112333333333333,test,0.2,16,2024.78636630347,0.150455427444662,0.0773009076510297,1.94636042469105,0.0516114599426157,0.561433124307526,motif,Contains
CLIP peak,549
ENSMUSG00000004113.282|Cacna1b,233,GUGUG,0.334666666666667,0.137,0.248,0.112333333333333,0.184666666666667,test,0.203333333333333,17,2024.78636630347,0.150455427444662,0.0773009076510297,1.94636042469105,0.0516114599426157,0.561433124307526,motif,Contains
CLIP peak,550
ENSMUSG00000004113.282|Cacna1b,234,UGUGU,0.137,0.248,0.112333333333333,0.184666666666667,0.111333333333333,test,0.158666666666667,12,2024.78636630347,0.150455427444662,0.0773009076510297,1.94636042469105,0.0516114599426157,0.561433124307526,motif,Contains
CLIP peak,551
ENSMUSG00000004113.282|Cacna1b,235,GUGUG,0.248,0.112333333333333,0.184666666666667,0.111333333333333,0.188333333333333,test,0.168933333333333,13,2024.78636630347,0.150455427444662,0.0773009076510297,1.94636042469105,0.0516114599426157,0.561433124307526,motif,Contains
CLIP peak,552
ENSMUSG00000004113.282|Cacna1b,236,UGUGU,0.138,0.2375,0.157,0.275,0.247,test,0.2109,17,2024.78636630347,0.150455427444662,0.0773009076510297,1.94636042469105,0.0516114599426157,0.561433124307526,motif,Contains
CLIP peak,553
ENSMUSG00000004113.282|Cacna1b,237,GUGUG,0.2375,0.157,0.275,0.247,0.3515,test,0.2536,23,2024.78636630347,0.150455427444662,0.0773009076510297,1.94636042469105,0.0516114599426157,0.561433124307526,motif,Contains
CLIP peak,554
ENSMUSG00000004113.282|Cacna1b,238,UGUGU,0.157,0.275,0.247,0.3515,0.3405,test,0.2742,26,2024.78636630347,0.150455427444662,0.0773009076510297,1.94636042469105,0.0516114599426157,0.561433124307526,motif,Contains
CLIP peak,555
ENSMUSG00000004113.282|Cacna1b,239,GUGUG,0.275,0.247,0.3515,0.3405,0.32,test,0.3068,31,2024.78636630347,0.150455427444662,0.0773009076510297,1.94636042469105,0.0516114599426157,0.561433124307526,motif,Contains
CLIP peak,556
ENSMUSG00000004113.282|Cacna1b,240,UGUGU,0.247,0.3515,0.3405,0.32,0.2875,test,0.3093,32,2024.78636630347,0.150455427444662,0.0773009076510297,1.94636042469105,0.0516114599426157,0.561433124307526,motif,Contains
CLIP peak,557
ENSMUSG00000004113.282|Cacna1b,241,GUGUG,0.3515,0.3405,0.32,0.2875,0.156,test,0.2911,29,2024.78636630347,0.150455427444662,0.0773009076510297,1.94636042469105,0.0516114599426157,0.561433124307526,motif,Contains
CLIP peak,558
ENSMUSG00000004113.282|Cacna1b,242,UGUGU,0.3405,0.32,0.2875,0.156,0.13,test,0.2468,22,2024.78636630347,0.150455427444662,0.0773009076510297,1.94636042469105,0.0516114599426157,0.561433124307526,motif,Contains
CLIP peak,559
ENSMUSG00000004113.282|Cacna1b,243,GUGUG,0.32,0.2875,0.156,0.13,0.027,test,0.1841,14,2024.78636630347,0.150455427444662,0.0773009076510297,1.94636042469105,0.0516114599426157,0.561433124307526,motif,Contains
CLIP peak,560
ENSMUSG00000004113.282|Cacna1b,244,UGUGU,0.2875,0.156,0.13,0.027,0.0135,test,0.1228,8,2024.78636630347,0.150455427444662,0.0773009076510297,1.94636042469105,0.0516114599426157,0.561433124307526,motif,Contains
CLIP peak,561
ENSMUSG00000004113.282|Cacna1b,254,UGUGU,0.927,0.339,0.102,0.068,0.025,test,0.2922,29,2024.78636630347,0.150455427444662,0.0773009076510297,1.94636042469105,0.0516114599426157,0.561433124307526,motif,Contains
CLIP peak,562
ENSMUSG00000004113.282|Cacna1b,255,GUGUG,0.339,0.102,0.068,0.025,0.012,test,0.1092,7,2024.78636630347,0.150455427444662,0.0773009076510297,1.94636042469105,0.0516114599426157,0.561433124307526,motif,Contains
CLIP peak,563
ENSMUSG00000004113.283|Cacna1b,56,GUGUG,0.671166666666667,0.770833333333333,0.657833333333333,0.761,0.8075,test,0.733666666666667,90,2513.0034896048,0.218399431032074,0.063464662274549,3.44127618748328,0.000578977230126005,0.0104242060032476,motif,Contains
CLIP peak,564
ENSMUSG00000004113.283|Cacna1b,120,GUGUG,0.458875,0.535125,0.850125,0.854875,0.517125,test,0.643225,82,2513.0034896048,0.218399431032074,0.063464662274549,3.44127618748328,0.000578977230126005,0.0104242060032476,motif,Contains
CLIP peak,565
ENSMUSG00000004113.283|Cacna1b,198,UGUGU,0.4695,0.453166666666667,0.5305,0.508666666666667,0.122166666666667,test,0.4168,51,2513.0034896048,0.218399431032074,0.063464662274549,3.44127618748328,0.000578977230126005,0.0104242060032476,motif,Contains
CLIP peak,566
ENSMUSG00000004113.283|Cacna1b,199,GUGUG,0.453166666666667,0.5305,0.508666666666667,0.122166666666667,0.491,test,0.4211,52,2513.0034896048,0.218399431032074,0.063464662274549,3.44127618748328,0.000578977230126005,0.0104242060032476,motif,Contains
CLIP peak,567
ENSMUSG00000004113.283|Cacna1b,200,UGUGU,0.5305,0.508666666666667,0.122166666666667,0.491,0.126833333333333,test,0.355833333333333,40,2513.0034896048,0.218399431032074,0.063464662274549,3.44127618748328,0.000578977230126005,0.0104242060032476,motif,Contains
CLIP peak,568
ENSMUSG00000004113.283|Cacna1b,201,GUGUG,0.508666666666667,0.122166666666667,0.491,0.126833333333333,0.297166666666667,test,0.309166666666667,32,2513.0034896048,0.218399431032074,0.063464662274549,3.44127618748328,0.000578977230126005,0.0104242060032476,motif,Contains
CLIP peak,569
ENSMUSG00000004113.283|Cacna1b,202,UGUGU,0.122166666666667,0.491,0.126833333333333,0.297166666666667,0.271333333333333,test,0.2617,24,2513.0034896048,0.218399431032074,0.063464662274549,3.44127618748328,0.000578977230126005,0.0104242060032476,motif,Contains
CLIP peak,570
ENSMUSG00000004113.283|Cacna1b,203,GUGUG,0.491,0.126833333333333,0.297166666666667,0.271333333333333,0.383,test,0.313866666666667,33,2513.0034896048,0.218399431032074,0.063464662274549,3.44127618748328,0.000578977230126005,0.0104242060032476,motif,Contains
CLIP peak,571
ENSMUSG00000004113.283|Cacna1b,204,UGUGU,0.126833333333333,0.297166666666667,0.271333333333333,0.383,0.4975,test,0.315166666666667,33,2513.0034896048,0.218399431032074,0.063464662274549,3.44127618748328,0.000578977230126005,0.0104242060032476,motif,Contains
CLIP peak,572
ENSMUSG00000004113.283|Cacna1b,205,GUGUG,0.297166666666667,0.271333333333333,0.383,0.4975,0.585666666666667,test,0.406933333333333,49,2513.0034896048,0.218399431032074,0.063464662274549,3.44127618748328,0.000578977230126005,0.0104242060032476,motif,Contains
CLIP peak,573
ENSMUSG00000004113.283|Cacna1b,206,UGUGU,0.3078,0.4342,0.583,0.6888,0.497,test,0.50216,65,2513.0034896048,0.218399431032074,0.063464662274549,3.44127618748328,0.000578977230126005,0.0104242060032476,motif,Contains
CLIP peak,574
ENSMUSG00000004113.283|Cacna1b,207,GUGUG,0.4342,0.583,0.6888,0.497,0.7502,test,0.59064,76,2513.0034896048,0.218399431032074,0.063464662274549,3.44127618748328,0.000578977230126005,0.0104242060032476,motif,Contains
CLIP peak,575
ENSMUSG00000004113.283|Cacna1b,208,UGUGU,0.583,0.6888,0.497,0.7502,0.2644,test,0.55668,72,2513.0034896048,0.218399431032074,0.063464662274549,3.44127618748328,0.000578977230126005,0.0104242060032476,motif,Contains
CLIP peak,576
ENSMUSG00000004113.283|Cacna1b,209,GUGUG,0.6888,0.497,0.7502,0.2644,0.7114,test,0.58236,75,2513.0034896048,0.218399431032074,0.063464662274549,3.44127618748328,0.000578977230126005,0.0104242060032476,motif,Contains
CLIP peak,577
ENSMUSG00000004113.283|Cacna1b,210,UGUGU,0.497,0.7502,0.2644,0.7114,0.2934,test,0.50328,65,2513.0034896048,0.218399431032074,0.063464662274549,3.44127618748328,0.000578977230126005,0.0104242060032476,motif,Contains
CLIP peak,578
ENSMUSG00000004113.283|Cacna1b,211,GUGUG,0.7502,0.2644,0.7114,0.2934,0.6208,test,0.52804,68,2513.0034896048,0.218399431032074,0.063464662274549,3.44127618748328,0.000578977230126005,0.0104242060032476,motif,Contains
CLIP peak,579
ENSMUSG00000004113.283|Cacna1b,212,UGUGU,0.2644,0.7114,0.2934,0.6208,0.3026,test,0.43852,55,2513.0034896048,0.218399431032074,0.063464662274549,3.44127618748328,0.000578977230126005,0.0104242060032476,motif,Contains
CLIP peak,580
ENSMUSG00000004113.283|Cacna1b,213,GUGUG,0.7114,0.2934,0.6208,0.3026,0.4978,test,0.4852,63,2513.0034896048,0.218399431032074,0.063464662274549,3.44127618748328,0.000578977230126005,0.0104242060032476,motif,Contains
CLIP peak,581
ENSMUSG00000004113.283|Cacna1b,214,UGUGU,0.2934,0.6208,0.3026,0.4978,0.2408,test,0.39108,47,2513.0034896048,0.218399431032074,0.063464662274549,3.44127618748328,0.000578977230126005,0.0104242060032476,motif,Contains
CLIP peak,582
ENSMUSG00000004113.283|Cacna1b,215,GUGUG,0.6208,0.3026,0.4978,0.2408,0.393,test,0.411,50,2513.0034896048,0.218399431032074,0.063464662274549,3.44127618748328,0.000578977230126005,0.0104242060032476,motif,Contains
CLIP peak,583
ENSMUSG00000004113.283|Cacna1b,216,UGUGU,0.28125,0.51175,0.276,0.47475,0.23075,test,0.3549,40,2513.0034896048,0.218399431032074,0.063464662274549,3.44127618748328,0.000578977230126005,0.0104242060032476,motif,Contains
CLIP peak,584
ENSMUSG00000004113.283|Cacna1b,217,GUGUG,0.51175,0.276,0.47475,0.23075,0.43225,test,0.3851,45,2513.0034896048,0.218399431032074,0.063464662274549,3.44127618748328,0.000578977230126005,0.0104242060032476,motif,Contains
CLIP peak,585
ENSMUSG00000004113.283|Cacna1b,218,UGUGU,0.276,0.47475,0.23075,0.43225,0.16175,test,0.3151,33,2513.0034896048,0.218399431032074,0.063464662274549,3.44127618748328,0.000578977230126005,0.0104242060032476,motif,Contains
CLIP peak,586
ENSMUSG00000004113.283|Cacna1b,219,GUGUG,0.47475,0.23075,0.43225,0.16175,0.3855,test,0.337,36,2513.0034896048,0.218399431032074,0.063464662274549,3.44127618748328,0.000578977230126005,0.0104242060032476,motif,Contains
CLIP peak,587
ENSMUSG00000004113.283|Cacna1b,220,UGUGU,0.23075,0.43225,0.16175,0.3855,0.157,test,0.27345,26,2513.0034896048,0.218399431032074,0.063464662274549,3.44127618748328,0.000578977230126005,0.0104242060032476,motif,Contains
CLIP peak,588
ENSMUSG00000004113.283|Cacna1b,221,GUGUG,0.43225,0.16175,0.3855,0.157,0.345,test,0.2963,30,2513.0034896048,0.218399431032074,0.063464662274549,3.44127618748328,0.000578977230126005,0.0104242060032476,motif,Contains
CLIP peak,589
ENSMUSG00000004113.283|Cacna1b,222,UGUGU,0.16175,0.3855,0.157,0.345,0.1655,test,0.24295,21,2513.0034896048,0.218399431032074,0.063464662274549,3.44127618748328,0.000578977230126005,0.0104242060032476,motif,Contains
CLIP peak,590
ENSMUSG00000004113.283|Cacna1b,223,GUGUG,0.3855,0.157,0.345,0.1655,0.2865,test,0.2679,25,2513.0034896048,0.218399431032074,0.063464662274549,3.44127618748328,0.000578977230126005,0.0104242060032476,motif,Contains
CLIP peak,591
ENSMUSG00000004113.283|Cacna1b,224,UGUGU,0.157,0.345,0.1655,0.2865,0.13375,test,0.21755,18,2513.0034896048,0.218399431032074,0.063464662274549,3.44127618748328,0.000578977230126005,0.0104242060032476,motif,Contains
CLIP peak,592
ENSMUSG00000004113.283|Cacna1b,225,GUGUG,0.345,0.1655,0.2865,0.13375,0.21175,test,0.2285,19,2513.0034896048,0.218399431032074,0.063464662274549,3.44127618748328,0.000578977230126005,0.0104242060032476,motif,Contains
CLIP peak,593
ENSMUSG00000004113.283|Cacna1b,226,UGUGU,0.173333333333333,0.318333333333333,0.161,0.269333333333333,0.149,test,0.2142,18,2513.0034896048,0.218399431032074,0.063464662274549,3.44127618748328,0.000578977230126005,0.0104242060032476,motif,Contains
CLIP peak,594
ENSMUSG00000004113.283|Cacna1b,227,GUGUG,0.318333333333333,0.161,0.269333333333333,0.149,0.236666666666667,test,0.226866666666667,19,2513.0034896048,0.218399431032074,0.063464662274549,3.44127618748328,0.000578977230126005,0.0104242060032476,motif,Contains
CLIP peak,595
ENSMUSG00000004113.283|Cacna1b,228,UGUGU,0.161,0.269333333333333,0.149,0.236666666666667,0.166,test,0.1964,16,2513.0034896048,0.218399431032074,0.063464662274549,3.44127618748328,0.000578977230126005,0.0104242060032476,motif,Contains
CLIP peak,596
ENSMUSG00000004113.283|Cacna1b,229,GUGUG,0.269333333333333,0.149,0.236666666666667,0.166,0.28,test,0.2202,18,2513.0034896048,0.218399431032074,0.063464662274549,3.44127618748328,0.000578977230126005,0.0104242060032476,motif,Contains
CLIP peak,597
ENSMUSG00000004113.283|Cacna1b,230,UGUGU,0.149,0.236666666666667,0.166,0.28,0.295333333333333,test,0.2254,19,2513.0034896048,0.218399431032074,0.063464662274549,3.44127618748328,0.000578977230126005,0.0104242060032476,motif,Contains
CLIP peak,598
ENSMUSG00000004113.283|Cacna1b,231,GUGUG,0.236666666666667,0.166,0.28,0.295333333333333,0.384666666666667,test,0.272533333333333,26,2513.0034896048,0.218399431032074,0.063464662274549,3.44127618748328,0.000578977230126005,0.0104242060032476,motif,Contains
CLIP peak,599
ENSMUSG00000004113.283|Cacna1b,232,UGUGU,0.166,0.28,0.295333333333333,0.384666666666667,0.430333333333333,test,0.311266666666667,32,2513.0034896048,0.218399431032074,0.063464662274549,3.44127618748328,0.000578977230126005,0.0104242060032476,motif,Contains
CLIP peak,600
ENSMUSG00000004113.283|Cacna1b,233,GUGUG,0.28,0.295333333333333,0.384666666666667,0.430333333333333,0.384333333333333,test,0.354933333333333,40,2513.0034896048,0.218399431032074,0.063464662274549,3.44127618748328,0.000578977230126005,0.0104242060032476,motif,Contains
CLIP peak,601
ENSMUSG00000004113.283|Cacna1b,234,UGUGU,0.295333333333333,0.384666666666667,0.430333333333333,0.384333333333333,0.372333333333333,test,0.3734,43,2513.0034896048,0.218399431032074,0.063464662274549,3.44127618748328,0.000578977230126005,0.0104242060032476,motif,Contains
CLIP peak,602
ENSMUSG00000004113.283|Cacna1b,235,GUGUG,0.384666666666667,0.430333333333333,0.384333333333333,0.372333333333333,0.194666666666667,test,0.353266666666667,39,2513.0034896048,0.218399431032074,0.063464662274549,3.44127618748328,0.000578977230126005,0.0104242060032476,motif,Contains
CLIP peak,603
ENSMUSG00000004113.283|Cacna1b,236,UGUGU,0.6295,0.553,0.551,0.2875,0.232,test,0.4506,57,2513.0034896048,0.218399431032074,0.063464662274549,3.44127618748328,0.000578977230126005,0.0104242060032476,motif,Contains
CLIP peak,604
ENSMUSG00000004113.283|Cacna1b,237,GUGUG,0.553,0.551,0.2875,0.232,0.0595,test,0.3366,36,2513.0034896048,0.218399431032074,0.063464662274549,3.44127618748328,0.000578977230126005,0.0104242060032476,motif,Contains
CLIP peak,605
ENSMUSG00000004113.283|Cacna1b,238,UGUGU,0.551,0.2875,0.232,0.0595,0.0265,test,0.2313,19,2513.0034896048,0.218399431032074,0.063464662274549,3.44127618748328,0.000578977230126005,0.0104242060032476,motif,Contains
CLIP peak,606
ENSMUSG00000004113.283|Cacna1b,248,UGUGU,0.937,0.453,0.134,0.097,0.079,test,0.34,37,2513.0034896048,0.218399431032074,0.063464662274549,3.44127618748328,0.000578977230126005,0.0104242060032476,motif,Contains
CLIP peak,607
ENSMUSG00000004113.283|Cacna1b,249,GUGUG,0.453,0.134,0.097,0.079,0.076,test,0.1678,13,2513.0034896048,0.218399431032074,0.063464662274549,3.44127618748328,0.000578977230126005,0.0104242060032476,motif,Contains
CLIP peak,608
ENSMUSG00000004113.283|Cacna1b,250,UGUGU,0.134,0.097,0.079,0.076,0.158,test,0.1088,7,2513.0034896048,0.218399431032074,0.063464662274549,3.44127618748328,0.000578977230126005,0.0104242060032476,motif,Contains
CLIP peak,609
ENSMUSG00000004113.284|Cacna1b,50,GUGUG,0.674833333333333,0.7385,0.642833333333333,0.7,0.707,test,0.692633333333333,87,2427.57158045956,0.24531857777023,0.0777864052845783,3.15374617033327,0.00161189217802047,0.0281727646026824,motif,Contains
CLIP peak,610
ENSMUSG00000004113.284|Cacna1b,114,GUGUG,0.555875,0.526,0.8455,0.8485,0.2995,test,0.615075,78,2427.57158045956,0.24531857777023,0.0777864052845783,3.15374617033327,0.00161189217802047,0.0281727646026824,motif,Contains
CLIP peak,611
ENSMUSG00000004113.284|Cacna1b,192,UGUGU,0.431285714285714,0.417714285714286,0.485285714285714,0.465428571428571,0.111857142857143,test,0.382314285714286,45,2427.57158045956,0.24531857777023,0.0777864052845783,3.15374617033327,0.00161189217802047,0.0281727646026824,motif,Contains
CLIP peak,612
ENSMUSG00000004113.284|Cacna1b,193,GUGUG,0.417714285714286,0.485285714285714,0.465428571428571,0.111857142857143,0.450571428571429,test,0.386171428571429,46,2427.57158045956,0.24531857777023,0.0777864052845783,3.15374617033327,0.00161189217802047,0.0281727646026824,motif,Contains
CLIP peak,613
ENSMUSG00000004113.284|Cacna1b,194,UGUGU,0.485285714285714,0.465428571428571,0.111857142857143,0.450571428571429,0.123571428571429,test,0.327342857142857,35,2427.57158045956,0.24531857777023,0.0777864052845783,3.15374617033327,0.00161189217802047,0.0281727646026824,motif,Contains
CLIP peak,614
ENSMUSG00000004113.284|Cacna1b,195,GUGUG,0.465428571428571,0.111857142857143,0.450571428571429,0.123571428571429,0.273714285714286,test,0.285028571428571,28,2427.57158045956,0.24531857777023,0.0777864052845783,3.15374617033327,0.00161189217802047,0.0281727646026824,motif,Contains
CLIP peak,615
ENSMUSG00000004113.284|Cacna1b,196,UGUGU,0.126,0.517166666666667,0.142333333333333,0.317333333333333,0.303333333333333,test,0.281233333333333,27,2427.57158045956,0.24531857777023,0.0777864052845783,3.15374617033327,0.00161189217802047,0.0281727646026824,motif,Contains
CLIP peak,616
ENSMUSG00000004113.284|Cacna1b,197,GUGUG,0.517166666666667,0.142333333333333,0.317333333333333,0.303333333333333,0.41,test,0.338033333333333,37,2427.57158045956,0.24531857777023,0.0777864052845783,3.15374617033327,0.00161189217802047,0.0281727646026824,motif,Contains
CLIP peak,617
ENSMUSG00000004113.284|Cacna1b,198,UGUGU,0.142333333333333,0.317333333333333,0.303333333333333,0.41,0.516333333333333,test,0.337866666666667,37,2427.57158045956,0.24531857777023,0.0777864052845783,3.15374617033327,0.00161189217802047,0.0281727646026824,motif,Contains
CLIP peak,618
ENSMUSG00000004113.284|Cacna1b,199,GUGUG,0.317333333333333,0.303333333333333,0.41,0.516333333333333,0.603,test,0.43,54,2427.57158045956,0.24531857777023,0.0777864052845783,3.15374617033327,0.00161189217802047,0.0281727646026824,motif,Contains
CLIP peak,619
ENSMUSG00000004113.284|Cacna1b,200,UGUGU,0.303333333333333,0.41,0.516333333333333,0.603,0.417833333333333,test,0.4501,57,2427.57158045956,0.24531857777023,0.0777864052845783,3.15374617033327,0.00161189217802047,0.0281727646026824,motif,Contains
CLIP peak,620
ENSMUSG00000004113.284|Cacna1b,201,GUGUG,0.41,0.516333333333333,0.603,0.417833333333333,0.6625,test,0.521933333333333,68,2427.57158045956,0.24531857777023,0.0777864052845783,3.15374617033327,0.00161189217802047,0.0281727646026824,motif,Contains
CLIP peak,621
ENSMUSG00000004113.284|Cacna1b,202,UGUGU,0.516333333333333,0.603,0.417833333333333,0.6625,0.2675,test,0.493433333333333,64,2427.57158045956,0.24531857777023,0.0777864052845783,3.15374617033327,0.00161189217802047,0.0281727646026824,motif,Contains
CLIP peak,622
ENSMUSG00000004113.284|Cacna1b,203,GUGUG,0.603,0.417833333333333,0.6625,0.2675,0.6205,test,0.514266666666667,67,2427.57158045956,0.24531857777023,0.0777864052845783,3.15374617033327,0.00161189217802047,0.0281727646026824,motif,Contains
CLIP peak,623
ENSMUSG00000004113.284|Cacna1b,204,UGUGU,0.417833333333333,0.6625,0.2675,0.6205,0.291833333333333,test,0.452033333333333,58,2427.57158045956,0.24531857777023,0.0777864052845783,3.15374617033327,0.00161189217802047,0.0281727646026824,motif,Contains
CLIP peak,624
ENSMUSG00000004113.284|Cacna1b,205,GUGUG,0.6625,0.2675,0.6205,0.291833333333333,0.484833333333333,test,0.465433333333333,60,2427.57158045956,0.24531857777023,0.0777864052845783,3.15374617033327,0.00161189217802047,0.0281727646026824,motif,Contains
CLIP peak,625
ENSMUSG00000004113.284|Cacna1b,206,UGUGU,0.2764,0.6188,0.2736,0.5308,0.2702,test,0.39396,47,2427.57158045956,0.24531857777023,0.0777864052845783,3.15374617033327,0.00161189217802047,0.0281727646026824,motif,Contains
CLIP peak,626
ENSMUSG00000004113.284|Cacna1b,207,GUGUG,0.6188,0.2736,0.5308,0.2702,0.443,test,0.42728,53,2427.57158045956,0.24531857777023,0.0777864052845783,3.15374617033327,0.00161189217802047,0.0281727646026824,motif,Contains
CLIP peak,627
ENSMUSG00000004113.284|Cacna1b,208,UGUGU,0.2736,0.5308,0.2702,0.443,0.2374,test,0.351,39,2427.57158045956,0.24531857777023,0.0777864052845783,3.15374617033327,0.00161189217802047,0.0281727646026824,motif,Contains
CLIP peak,628
ENSMUSG00000004113.284|Cacna1b,209,GUGUG,0.5308,0.2702,0.443,0.2374,0.3858,test,0.37344,43,2427.57158045956,0.24531857777023,0.0777864052845783,3.15374617033327,0.00161189217802047,0.0281727646026824,motif,Contains
CLIP peak,629
ENSMUSG00000004113.284|Cacna1b,210,UGUGU,0.2702,0.443,0.2374,0.3858,0.1994,test,0.30716,31,2427.57158045956,0.24531857777023,0.0777864052845783,3.15374617033327,0.00161189217802047,0.0281727646026824,motif,Contains
CLIP peak,630
ENSMUSG00000004113.284|Cacna1b,211,GUGUG,0.443,0.2374,0.3858,0.1994,0.3578,test,0.32468,34,2427.57158045956,0.24531857777023,0.0777864052845783,3.15374617033327,0.00161189217802047,0.0281727646026824,motif,Contains
CLIP peak,631
ENSMUSG00000004113.284|Cacna1b,212,UGUGU,0.2374,0.3858,0.1994,0.3578,0.1748,test,0.27104,25,2427.57158045956,0.24531857777023,0.0777864052845783,3.15374617033327,0.00161189217802047,0.0281727646026824,motif,Contains
CLIP peak,632
ENSMUSG00000004113.284|Cacna1b,213,GUGUG,0.3858,0.1994,0.3578,0.1748,0.3264,test,0.28884,28,2427.57158045956,0.24531857777023,0.0777864052845783,3.15374617033327,0.00161189217802047,0.0281727646026824,motif,Contains
CLIP peak,633
ENSMUSG00000004113.284|Cacna1b,214,UGUGU,0.1994,0.3578,0.1748,0.3264,0.1648,test,0.24464,21,2427.57158045956,0.24531857777023,0.0777864052845783,3.15374617033327,0.00161189217802047,0.0281727646026824,motif,Contains
CLIP peak,634
ENSMUSG00000004113.284|Cacna1b,215,GUGUG,0.3578,0.1748,0.3264,0.1648,0.281,test,0.26096,24,2427.57158045956,0.24531857777023,0.0777864052845783,3.15374617033327,0.00161189217802047,0.0281727646026824,motif,Contains
CLIP peak,635
ENSMUSG00000004113.284|Cacna1b,216,UGUGU,0.19475,0.36625,0.18775,0.33875,0.18125,test,0.25375,23,2427.57158045956,0.24531857777023,0.0777864052845783,3.15374617033327,0.00161189217802047,0.0281727646026824,motif,Contains
CLIP peak,636
ENSMUSG00000004113.284|Cacna1b,217,GUGUG,0.36625,0.18775,0.33875,0.18125,0.29075,test,0.27295,26,2427.57158045956,0.24531857777023,0.0777864052845783,3.15374617033327,0.00161189217802047,0.0281727646026824,motif,Contains
CLIP peak,637
ENSMUSG00000004113.284|Cacna1b,218,UGUGU,0.18775,0.33875,0.18125,0.29075,0.15425,test,0.23055,19,2427.57158045956,0.24531857777023,0.0777864052845783,3.15374617033327,0.00161189217802047,0.0281727646026824,motif,Contains
CLIP peak,638
ENSMUSG00000004113.284|Cacna1b,219,GUGUG,0.33875,0.18125,0.29075,0.15425,0.24375,test,0.24175,21,2427.57158045956,0.24531857777023,0.0777864052845783,3.15374617033327,0.00161189217802047,0.0281727646026824,motif,Contains
CLIP peak,639
ENSMUSG00000004113.284|Cacna1b,220,UGUGU,0.18125,0.29075,0.15425,0.24375,0.13725,test,0.20145,16,2427.57158045956,0.24531857777023,0.0777864052845783,3.15374617033327,0.00161189217802047,0.0281727646026824,motif,Contains
CLIP peak,640
ENSMUSG00000004113.284|Cacna1b,221,GUGUG,0.29075,0.15425,0.24375,0.13725,0.21075,test,0.20735,17,2427.57158045956,0.24531857777023,0.0777864052845783,3.15374617033327,0.00161189217802047,0.0281727646026824,motif,Contains
CLIP peak,641
ENSMUSG00000004113.284|Cacna1b,222,UGUGU,0.15425,0.24375,0.13725,0.21075,0.13875,test,0.17695,14,2427.57158045956,0.24531857777023,0.0777864052845783,3.15374617033327,0.00161189217802047,0.0281727646026824,motif,Contains
CLIP peak,642
ENSMUSG00000004113.284|Cacna1b,223,GUGUG,0.24375,0.13725,0.21075,0.13875,0.20475,test,0.18705,15,2427.57158045956,0.24531857777023,0.0777864052845783,3.15374617033327,0.00161189217802047,0.0281727646026824,motif,Contains
CLIP peak,643
ENSMUSG00000004113.284|Cacna1b,224,UGUGU,0.13725,0.21075,0.13875,0.20475,0.2,test,0.1783,14,2427.57158045956,0.24531857777023,0.0777864052845783,3.15374617033327,0.00161189217802047,0.0281727646026824,motif,Contains
CLIP peak,644
ENSMUSG00000004113.284|Cacna1b,225,GUGUG,0.21075,0.13875,0.20475,0.2,0.23525,test,0.1979,16,2427.57158045956,0.24531857777023,0.0777864052845783,3.15374617033327,0.00161189217802047,0.0281727646026824,motif,Contains
CLIP peak,645
ENSMUSG00000004113.284|Cacna1b,226,UGUGU,0.170333333333333,0.253666666666667,0.261666666666667,0.31,0.343666666666667,test,0.267866666666667,25,2427.57158045956,0.24531857777023,0.0777864052845783,3.15374617033327,0.00161189217802047,0.0281727646026824,motif,Contains
CLIP peak,646
ENSMUSG00000004113.284|Cacna1b,227,GUGUG,0.253666666666667,0.261666666666667,0.31,0.343666666666667,0.312,test,0.2962,29,2427.57158045956,0.24531857777023,0.0777864052845783,3.15374617033327,0.00161189217802047,0.0281727646026824,motif,Contains
CLIP peak,647
ENSMUSG00000004113.284|Cacna1b,228,UGUGU,0.261666666666667,0.31,0.343666666666667,0.312,0.286333333333333,test,0.302733333333333,31,2427.57158045956,0.24531857777023,0.0777864052845783,3.15374617033327,0.00161189217802047,0.0281727646026824,motif,Contains
CLIP peak,648
ENSMUSG00000004113.284|Cacna1b,229,GUGUG,0.31,0.343666666666667,0.312,0.286333333333333,0.177333333333333,test,0.285866666666667,28,2427.57158045956,0.24531857777023,0.0777864052845783,3.15374617033327,0.00161189217802047,0.0281727646026824,motif,Contains
CLIP peak,649
ENSMUSG00000004113.284|Cacna1b,230,UGUGU,0.343666666666667,0.312,0.286333333333333,0.177333333333333,0.120333333333333,test,0.247933333333333,22,2427.57158045956,0.24531857777023,0.0777864052845783,3.15374617033327,0.00161189217802047,0.0281727646026824,motif,Contains
CLIP peak,650
ENSMUSG00000004113.284|Cacna1b,231,GUGUG,0.312,0.286333333333333,0.177333333333333,0.120333333333333,0.058,test,0.1908,15,2427.57158045956,0.24531857777023,0.0777864052845783,3.15374617033327,0.00161189217802047,0.0281727646026824,motif,Contains
CLIP peak,651
ENSMUSG00000004113.284|Cacna1b,232,UGUGU,0.286333333333333,0.177333333333333,0.120333333333333,0.058,0.016,test,0.1316,9,2427.57158045956,0.24531857777023,0.0777864052845783,3.15374617033327,0.00161189217802047,0.0281727646026824,motif,Contains
CLIP peak,652
ENSMUSG00000004113.284|Cacna1b,242,UGUGU,0.9535,0.606,0.3855,0.1565,0.088,test,0.4379,55,2427.57158045956,0.24531857777023,0.0777864052845783,3.15374617033327,0.00161189217802047,0.0281727646026824,motif,Contains
CLIP peak,653
ENSMUSG00000004113.284|Cacna1b,243,GUGUG,0.606,0.3855,0.1565,0.088,0.136,test,0.2744,26,2427.57158045956,0.24531857777023,0.0777864052845783,3.15374617033327,0.00161189217802047,0.0281727646026824,motif,Contains
CLIP peak,654
ENSMUSG00000004113.284|Cacna1b,244,UGUGU,0.3855,0.1565,0.088,0.136,0.2265,test,0.1985,16,2427.57158045956,0.24531857777023,0.0777864052845783,3.15374617033327,0.00161189217802047,0.0281727646026824,motif,Contains
CLIP peak,655
ENSMUSG00000004113.284|Cacna1b,255,GUGUG,0.792,0.603,0.579,0.509,0.009,test,0.4984,65,2427.57158045956,0.24531857777023,0.0777864052845783,3.15374617033327,0.00161189217802047,0.0281727646026824,motif,Contains
CLIP peak,656
ENSMUSG00000004113.285|Cacna1b,44,GUGUG,0.7952,0.8778,0.7788,0.7318,0.7802,test,0.79276,95,3574.07881722715,0.239369055283124,0.0583409774779044,4.10293186077969,4.07947423291672e-05,0.000775359530278528,motif,Contains
CLIP peak,657
ENSMUSG00000004113.285|Cacna1b,108,GUGUG,0.457857142857143,0.454142857142857,0.948714285714286,0.939714285714286,0.519714285714286,test,0.664028571428571,84,3574.07881722715,0.239369055283124,0.0583409774779044,4.10293186077969,4.07947423291672e-05,0.000775359530278528,motif,Contains
CLIP peak,658
ENSMUSG00000004113.285|Cacna1b,186,UGUGU,0.453,0.436428571428571,0.513285714285714,0.490571428571429,0.126,test,0.403857142857143,49,3574.07881722715,0.239369055283124,0.0583409774779044,4.10293186077969,4.07947423291672e-05,0.000775359530278528,motif,Contains
CLIP peak,659
ENSMUSG00000004113.285|Cacna1b,187,GUGUG,0.436428571428571,0.513285714285714,0.490571428571429,0.126,0.469714285714286,test,0.4072,50,3574.07881722715,0.239369055283124,0.0583409774779044,4.10293186077969,4.07947423291672e-05,0.000775359530278528,motif,Contains
CLIP peak,660
ENSMUSG00000004113.285|Cacna1b,188,UGUGU,0.513285714285714,0.490571428571429,0.126,0.469714285714286,0.132714285714286,test,0.346457142857143,38,3574.07881722715,0.239369055283124,0.0583409774779044,4.10293186077969,4.07947423291672e-05,0.000775359530278528,motif,Contains
CLIP peak,661
ENSMUSG00000004113.285|Cacna1b,189,GUGUG,0.490571428571429,0.126,0.469714285714286,0.132714285714286,0.283571428571429,test,0.300514285714286,30,3574.07881722715,0.239369055283124,0.0583409774779044,4.10293186077969,4.07947423291672e-05,0.000775359530278528,motif,Contains
CLIP peak,662
ENSMUSG00000004113.285|Cacna1b,190,UGUGU,0.126,0.469714285714286,0.132714285714286,0.283571428571429,0.258571428571429,test,0.254114285714286,23,3574.07881722715,0.239369055283124,0.0583409774779044,4.10293186077969,4.07947423291672e-05,0.000775359530278528,motif,Contains
CLIP peak,663
ENSMUSG00000004113.285|Cacna1b,191,GUGUG,0.469714285714286,0.132714285714286,0.283571428571429,0.258571428571429,0.344571428571429,test,0.297828571428571,30,3574.07881722715,0.239369055283124,0.0583409774779044,4.10293186077969,4.07947423291672e-05,0.000775359530278528,motif,Contains
CLIP peak,664
ENSMUSG00000004113.285|Cacna1b,192,UGUGU,0.132714285714286,0.283571428571429,0.258571428571429,0.344571428571429,0.444,test,0.292685714285714,29,3574.07881722715,0.239369055283124,0.0583409774779044,4.10293186077969,4.07947423291672e-05,0.000775359530278528,motif,Contains
CLIP peak,665
ENSMUSG00000004113.285|Cacna1b,193,GUGUG,0.283571428571429,0.258571428571429,0.344571428571429,0.444,0.516857142857143,test,0.369514285714286,42,3574.07881722715,0.239369055283124,0.0583409774779044,4.10293186077969,4.07947423291672e-05,0.000775359530278528,motif,Contains
CLIP peak,666
ENSMUSG00000004113.285|Cacna1b,194,UGUGU,0.258571428571429,0.344571428571429,0.444,0.516857142857143,0.377285714285714,test,0.388257142857143,46,3574.07881722715,0.239369055283124,0.0583409774779044,4.10293186077969,4.07947423291672e-05,0.000775359530278528,motif,Contains
CLIP peak,667
ENSMUSG00000004113.285|Cacna1b,195,GUGUG,0.344571428571429,0.444,0.516857142857143,0.377285714285714,0.541714285714286,test,0.444885714285714,56,3574.07881722715,0.239369055283124,0.0583409774779044,4.10293186077969,4.07947423291672e-05,0.000775359530278528,motif,Contains
CLIP peak,668
ENSMUSG00000004113.285|Cacna1b,196,UGUGU,0.457166666666667,0.528166666666667,0.414166666666667,0.601,0.241,test,0.4483,57,3574.07881722715,0.239369055283124,0.0583409774779044,4.10293186077969,4.07947423291672e-05,0.000775359530278528,motif,Contains
CLIP peak,669
ENSMUSG00000004113.285|Cacna1b,197,GUGUG,0.528166666666667,0.414166666666667,0.601,0.241,0.583333333333333,test,0.473533333333333,61,3574.07881722715,0.239369055283124,0.0583409774779044,4.10293186077969,4.07947423291672e-05,0.000775359530278528,motif,Contains
CLIP peak,670
ENSMUSG00000004113.285|Cacna1b,198,UGUGU,0.414166666666667,0.601,0.241,0.583333333333333,0.245166666666667,test,0.416933333333333,51,3574.07881722715,0.239369055283124,0.0583409774779044,4.10293186077969,4.07947423291672e-05,0.000775359530278528,motif,Contains
CLIP peak,671
ENSMUSG00000004113.285|Cacna1b,199,GUGUG,0.601,0.241,0.583333333333333,0.245166666666667,0.510166666666667,test,0.436133333333333,55,3574.07881722715,0.239369055283124,0.0583409774779044,4.10293186077969,4.07947423291672e-05,0.000775359530278528,motif,Contains
CLIP peak,672
ENSMUSG00000004113.285|Cacna1b,200,UGUGU,0.241,0.583333333333333,0.245166666666667,0.510166666666667,0.2435,test,0.364633333333333,41,3574.07881722715,0.239369055283124,0.0583409774779044,4.10293186077969,4.07947423291672e-05,0.000775359530278528,motif,Contains
CLIP peak,673
ENSMUSG00000004113.285|Cacna1b,201,GUGUG,0.583333333333333,0.245166666666667,0.510166666666667,0.2435,0.4155,test,0.399533333333333,48,3574.07881722715,0.239369055283124,0.0583409774779044,4.10293186077969,4.07947423291672e-05,0.000775359530278528,motif,Contains
CLIP peak,674
ENSMUSG00000004113.285|Cacna1b,202,UGUGU,0.245166666666667,0.510166666666667,0.2435,0.4155,0.2135,test,0.325566666666667,35,3574.07881722715,0.239369055283124,0.0583409774779044,4.10293186077969,4.07947423291672e-05,0.000775359530278528,motif,Contains
CLIP peak,675
ENSMUSG00000004113.285|Cacna1b,203,GUGUG,0.510166666666667,0.2435,0.4155,0.2135,0.345833333333333,test,0.3457,38,3574.07881722715,0.239369055283124,0.0583409774779044,4.10293186077969,4.07947423291672e-05,0.000775359530278528,motif,Contains
CLIP peak,676
ENSMUSG00000004113.285|Cacna1b,204,UGUGU,0.2435,0.4155,0.2135,0.345833333333333,0.184333333333333,test,0.280533333333333,27,3574.07881722715,0.239369055283124,0.0583409774779044,4.10293186077969,4.07947423291672e-05,0.000775359530278528,motif,Contains
CLIP peak,677
ENSMUSG00000004113.285|Cacna1b,205,GUGUG,0.4155,0.2135,0.345833333333333,0.184333333333333,0.321666666666667,test,0.296166666666667,29,3574.07881722715,0.239369055283124,0.0583409774779044,4.10293186077969,4.07947423291672e-05,0.000775359530278528,motif,Contains
CLIP peak,678
ENSMUSG00000004113.285|Cacna1b,206,UGUGU,0.2192,0.3704,0.2116,0.3784,0.206,test,0.27712,26,3574.07881722715,0.239369055283124,0.0583409774779044,4.10293186077969,4.07947423291672e-05,0.000775359530278528,motif,Contains
CLIP peak,679
ENSMUSG00000004113.285|Cacna1b,207,GUGUG,0.3704,0.2116,0.3784,0.206,0.3732,test,0.30792,32,3574.07881722715,0.239369055283124,0.0583409774779044,4.10293186077969,4.07947423291672e-05,0.000775359530278528,motif,Contains
CLIP peak,680
ENSMUSG00000004113.285|Cacna1b,208,UGUGU,0.2116,0.3784,0.206,0.3732,0.2158,test,0.277,26,3574.07881722715,0.239369055283124,0.0583409774779044,4.10293186077969,4.07947423291672e-05,0.000775359530278528,motif,Contains
CLIP peak,681
ENSMUSG00000004113.285|Cacna1b,209,GUGUG,0.3784,0.206,0.3732,0.2158,0.3656,test,0.3078,32,3574.07881722715,0.239369055283124,0.0583409774779044,4.10293186077969,4.07947423291672e-05,0.000775359530278528,motif,Contains
CLIP peak,682
ENSMUSG00000004113.285|Cacna1b,210,UGUGU,0.206,0.3732,0.2158,0.3656,0.224,test,0.27692,26,3574.07881722715,0.239369055283124,0.0583409774779044,4.10293186077969,4.07947423291672e-05,0.000775359530278528,motif,Contains
CLIP peak,683
ENSMUSG00000004113.285|Cacna1b,211,GUGUG,0.3732,0.2158,0.3656,0.224,0.3314,test,0.302,31,3574.07881722715,0.239369055283124,0.0583409774779044,4.10293186077969,4.07947423291672e-05,0.000775359530278528,motif,Contains
CLIP peak,684
ENSMUSG00000004113.285|Cacna1b,212,UGUGU,0.2158,0.3656,0.224,0.3314,0.1978,test,0.26692,25,3574.07881722715,0.239369055283124,0.0583409774779044,4.10293186077969,4.07947423291672e-05,0.000775359530278528,motif,Contains
CLIP peak,685
ENSMUSG00000004113.285|Cacna1b,213,GUGUG,0.3656,0.224,0.3314,0.1978,0.2842,test,0.2806,27,3574.07881722715,0.239369055283124,0.0583409774779044,4.10293186077969,4.07947423291672e-05,0.000775359530278528,motif,Contains
CLIP peak,686
ENSMUSG00000004113.285|Cacna1b,214,UGUGU,0.224,0.3314,0.1978,0.2842,0.179,test,0.24328,21,3574.07881722715,0.239369055283124,0.0583409774779044,4.10293186077969,4.07947423291672e-05,0.000775359530278528,motif,Contains
CLIP peak,687
ENSMUSG00000004113.285|Cacna1b,215,GUGUG,0.3314,0.1978,0.2842,0.179,0.2178,test,0.24204,21,3574.07881722715,0.239369055283124,0.0583409774779044,4.10293186077969,4.07947423291672e-05,0.000775359530278528,motif,Contains
CLIP peak,688
ENSMUSG00000004113.285|Cacna1b,216,UGUGU,0.22525,0.3265,0.21675,0.267,0.2135,test,0.2498,22,3574.07881722715,0.239369055283124,0.0583409774779044,4.10293186077969,4.07947423291672e-05,0.000775359530278528,motif,Contains
CLIP peak,689
ENSMUSG00000004113.285|Cacna1b,217,GUGUG,0.3265,0.21675,0.267,0.2135,0.29325,test,0.2634,24,3574.07881722715,0.239369055283124,0.0583409774779044,4.10293186077969,4.07947423291672e-05,0.000775359530278528,motif,Contains
CLIP peak,690
ENSMUSG00000004113.285|Cacna1b,218,UGUGU,0.21675,0.267,0.2135,0.29325,0.2955,test,0.2572,23,3574.07881722715,0.239369055283124,0.0583409774779044,4.10293186077969,4.07947423291672e-05,0.000775359530278528,motif,Contains
CLIP peak,691
ENSMUSG00000004113.285|Cacna1b,219,GUGUG,0.267,0.2135,0.29325,0.2955,0.3765,test,0.28915,28,3574.07881722715,0.239369055283124,0.0583409774779044,4.10293186077969,4.07947423291672e-05,0.000775359530278528,motif,Contains
CLIP peak,692
ENSMUSG00000004113.285|Cacna1b,220,UGUGU,0.2135,0.29325,0.2955,0.3765,0.39025,test,0.3138,33,3574.07881722715,0.239369055283124,0.0583409774779044,4.10293186077969,4.07947423291672e-05,0.000775359530278528,motif,Contains
CLIP peak,693
ENSMUSG00000004113.285|Cacna1b,221,GUGUG,0.29325,0.2955,0.3765,0.39025,0.33875,test,0.33885,37,3574.07881722715,0.239369055283124,0.0583409774779044,4.10293186077969,4.07947423291672e-05,0.000775359530278528,motif,Contains
CLIP peak,694
ENSMUSG00000004113.285|Cacna1b,222,UGUGU,0.2955,0.3765,0.39025,0.33875,0.32425,test,0.34505,38,3574.07881722715,0.239369055283124,0.0583409774779044,4.10293186077969,4.07947423291672e-05,0.000775359530278528,motif,Contains
CLIP peak,695
ENSMUSG00000004113.285|Cacna1b,223,GUGUG,0.3765,0.39025,0.33875,0.32425,0.16325,test,0.3186,33,3574.07881722715,0.239369055283124,0.0583409774779044,4.10293186077969,4.07947423291672e-05,0.000775359530278528,motif,Contains
CLIP peak,696
ENSMUSG00000004113.285|Cacna1b,224,UGUGU,0.39025,0.33875,0.32425,0.16325,0.162,test,0.2757,26,3574.07881722715,0.239369055283124,0.0583409774779044,4.10293186077969,4.07947423291672e-05,0.000775359530278528,motif,Contains
CLIP peak,697
ENSMUSG00000004113.285|Cacna1b,225,GUGUG,0.33875,0.32425,0.16325,0.162,0.024,test,0.20245,16,3574.07881722715,0.239369055283124,0.0583409774779044,4.10293186077969,4.07947423291672e-05,0.000775359530278528,motif,Contains
CLIP peak,698
ENSMUSG00000004113.285|Cacna1b,226,UGUGU,0.415333333333333,0.193666666666667,0.2,0.0296666666666667,0.110333333333333,test,0.1898,15,3574.07881722715,0.239369055283124,0.0583409774779044,4.10293186077969,4.07947423291672e-05,0.000775359530278528,motif,Contains
CLIP peak,699
ENSMUSG00000004113.285|Cacna1b,236,UGUGU,0.9605,0.6515,0.52,0.2135,0.234,test,0.5159,67,3574.07881722715,0.239369055283124,0.0583409774779044,4.10293186077969,4.07947423291672e-05,0.000775359530278528,motif,Contains
CLIP peak,700
ENSMUSG00000004113.285|Cacna1b,237,GUGUG,0.6515,0.52,0.2135,0.234,0.2005,test,0.3639,41,3574.07881722715,0.239369055283124,0.0583409774779044,4.10293186077969,4.07947423291672e-05,0.000775359530278528,motif,Contains
CLIP peak,701
ENSMUSG00000004113.285|Cacna1b,238,UGUGU,0.52,0.2135,0.234,0.2005,0.4985,test,0.3333,36,3574.07881722715,0.239369055283124,0.0583409774779044,4.10293186077969,4.07947423291672e-05,0.000775359530278528,motif,Contains
CLIP peak,702
ENSMUSG00000004113.285|Cacna1b,249,GUGUG,0.842,0.682,0.693,0.635,0.094,test,0.5892,76,3574.07881722715,0.239369055283124,0.0583409774779044,4.10293186077969,4.07947423291672e-05,0.000775359530278528,motif,Contains
CLIP peak,703
ENSMUSG00000004113.285|Cacna1b,250,UGUGU,0.682,0.693,0.635,0.094,0.22,test,0.4648,60,3574.07881722715,0.239369055283124,0.0583409774779044,4.10293186077969,4.07947423291672e-05,0.000775359530278528,motif,Contains
CLIP peak,704
ENSMUSG00000004113.285|Cacna1b,251,GUGUG,0.693,0.635,0.094,0.22,0.256,test,0.3796,44,3574.07881722715,0.239369055283124,0.0583409774779044,4.10293186077969,4.07947423291672e-05,0.000775359530278528,motif,Contains
CLIP peak,705
ENSMUSG00000004113.286|Cacna1b,38,GUGUG,0.936,0.9465,0.82725,0.84425,0.7555,test,0.8619,98,2992.26391856884,0.306158736332627,0.0671735210082,4.55772947044496,5.17095815951949e-06,0.000102689044513381,motif,Contains
CLIP peak,706
ENSMUSG00000004113.286|Cacna1b,102,GUGUG,0.554,0.552,0.85575,0.856875,0.332,test,0.630125,80,2992.26391856884,0.306158736332627,0.0671735210082,4.55772947044496,5.17095815951949e-06,0.000102689044513381,motif,Contains
CLIP peak,707
ENSMUSG00000004113.286|Cacna1b,180,UGUGU,0.375,0.3625,0.4225,0.40525,0.098375,test,0.332725,36,2992.26391856884,0.306158736332627,0.0671735210082,4.55772947044496,5.17095815951949e-06,0.000102689044513381,motif,Contains
CLIP peak,708
ENSMUSG00000004113.286|Cacna1b,181,GUGUG,0.3625,0.4225,0.40525,0.098375,0.380875,test,0.3339,36,2992.26391856884,0.306158736332627,0.0671735210082,4.55772947044496,5.17095815951949e-06,0.000102689044513381,motif,Contains
CLIP peak,709
ENSMUSG00000004113.286|Cacna1b,182,UGUGU,0.4225,0.40525,0.098375,0.380875,0.10575,test,0.28255,27,2992.26391856884,0.306158736332627,0.0671735210082,4.55772947044496,5.17095815951949e-06,0.000102689044513381,motif,Contains
CLIP peak,710
ENSMUSG00000004113.286|Cacna1b,183,GUGUG,0.40525,0.098375,0.380875,0.10575,0.2355,test,0.24515,21,2992.26391856884,0.306158736332627,0.0671735210082,4.55772947044496,5.17095815951949e-06,0.000102689044513381,motif,Contains
CLIP peak,711
ENSMUSG00000004113.286|Cacna1b,184,UGUGU,0.098375,0.380875,0.10575,0.2355,0.228,test,0.2097,17,2992.26391856884,0.306158736332627,0.0671735210082,4.55772947044496,5.17095815951949e-06,0.000102689044513381,motif,Contains
CLIP peak,712
ENSMUSG00000004113.286|Cacna1b,185,GUGUG,0.380875,0.10575,0.2355,0.228,0.300375,test,0.2501,22,2992.26391856884,0.306158736332627,0.0671735210082,4.55772947044496,5.17095815951949e-06,0.000102689044513381,motif,Contains
CLIP peak,713
ENSMUSG00000004113.286|Cacna1b,186,UGUGU,0.115714285714286,0.262,0.258,0.341142857142857,0.458857142857143,test,0.287142857142857,28,2992.26391856884,0.306158736332627,0.0671735210082,4.55772947044496,5.17095815951949e-06,0.000102689044513381,motif,Contains
CLIP peak,714
ENSMUSG00000004113.286|Cacna1b,187,GUGUG,0.262,0.258,0.341142857142857,0.458857142857143,0.524428571428571,test,0.368885714285714,42,2992.26391856884,0.306158736332627,0.0671735210082,4.55772947044496,5.17095815951949e-06,0.000102689044513381,motif,Contains
CLIP peak,715
ENSMUSG00000004113.286|Cacna1b,188,UGUGU,0.258,0.341142857142857,0.458857142857143,0.524428571428571,0.379714285714286,test,0.392428571428571,47,2992.26391856884,0.306158736332627,0.0671735210082,4.55772947044496,5.17095815951949e-06,0.000102689044513381,motif,Contains
CLIP peak,716
ENSMUSG00000004113.286|Cacna1b,189,GUGUG,0.341142857142857,0.458857142857143,0.524428571428571,0.379714285714286,0.57,test,0.454828571428571,58,2992.26391856884,0.306158736332627,0.0671735210082,4.55772947044496,5.17095815951949e-06,0.000102689044513381,motif,Contains
CLIP peak,717
ENSMUSG00000004113.286|Cacna1b,190,UGUGU,0.458857142857143,0.524428571428571,0.379714285714286,0.57,0.220142857142857,test,0.430628571428571,54,2992.26391856884,0.306158736332627,0.0671735210082,4.55772947044496,5.17095815951949e-06,0.000102689044513381,motif,Contains
CLIP peak,718
ENSMUSG00000004113.286|Cacna1b,191,GUGUG,0.524428571428571,0.379714285714286,0.57,0.220142857142857,0.522857142857143,test,0.443428571428571,56,2992.26391856884,0.306158736332627,0.0671735210082,4.55772947044496,5.17095815951949e-06,0.000102689044513381,motif,Contains
CLIP peak,719
ENSMUSG00000004113.286|Cacna1b,192,UGUGU,0.379714285714286,0.57,0.220142857142857,0.522857142857143,0.250428571428571,test,0.388628571428571,46,2992.26391856884,0.306158736332627,0.0671735210082,4.55772947044496,5.17095815951949e-06,0.000102689044513381,motif,Contains
CLIP peak,720
ENSMUSG00000004113.286|Cacna1b,193,GUGUG,0.57,0.220142857142857,0.522857142857143,0.250428571428571,0.439428571428571,test,0.400571428571429,48,2992.26391856884,0.306158736332627,0.0671735210082,4.55772947044496,5.17095815951949e-06,0.000102689044513381,motif,Contains
CLIP peak,721
ENSMUSG00000004113.286|Cacna1b,194,UGUGU,0.220142857142857,0.522857142857143,0.250428571428571,0.439428571428571,0.217857142857143,test,0.330142857142857,35,2992.26391856884,0.306158736332627,0.0671735210082,4.55772947044496,5.17095815951949e-06,0.000102689044513381,motif,Contains
CLIP peak,722
ENSMUSG00000004113.286|Cacna1b,195,GUGUG,0.522857142857143,0.250428571428571,0.439428571428571,0.217857142857143,0.332571428571429,test,0.352628571428571,39,2992.26391856884,0.306158736332627,0.0671735210082,4.55772947044496,5.17095815951949e-06,0.000102689044513381,motif,Contains
CLIP peak,723
ENSMUSG00000004113.286|Cacna1b,196,UGUGU,0.216,0.408666666666667,0.217166666666667,0.3635,0.212,test,0.283466666666667,27,2992.26391856884,0.306158736332627,0.0671735210082,4.55772947044496,5.17095815951949e-06,0.000102689044513381,motif,Contains
CLIP peak,724
ENSMUSG00000004113.286|Cacna1b,197,GUGUG,0.408666666666667,0.217166666666667,0.3635,0.212,0.3375,test,0.307766666666667,32,2992.26391856884,0.306158736332627,0.0671735210082,4.55772947044496,5.17095815951949e-06,0.000102689044513381,motif,Contains
CLIP peak,725
ENSMUSG00000004113.286|Cacna1b,198,UGUGU,0.217166666666667,0.3635,0.212,0.3375,0.186833333333333,test,0.2634,24,2992.26391856884,0.306158736332627,0.0671735210082,4.55772947044496,5.17095815951949e-06,0.000102689044513381,motif,Contains
CLIP peak,726
ENSMUSG00000004113.286|Cacna1b,199,GUGUG,0.3635,0.212,0.3375,0.186833333333333,0.319666666666667,test,0.2839,28,2992.26391856884,0.306158736332627,0.0671735210082,4.55772947044496,5.17095815951949e-06,0.000102689044513381,motif,Contains
CLIP peak,727
ENSMUSG00000004113.286|Cacna1b,200,UGUGU,0.212,0.3375,0.186833333333333,0.319666666666667,0.163666666666667,test,0.243933333333333,21,2992.26391856884,0.306158736332627,0.0671735210082,4.55772947044496,5.17095815951949e-06,0.000102689044513381,motif,Contains
CLIP peak,728
ENSMUSG00000004113.286|Cacna1b,201,GUGUG,0.3375,0.186833333333333,0.319666666666667,0.163666666666667,0.294,test,0.260333333333333,24,2992.26391856884,0.306158736332627,0.0671735210082,4.55772947044496,5.17095815951949e-06,0.000102689044513381,motif,Contains
CLIP peak,729
ENSMUSG00000004113.286|Cacna1b,202,UGUGU,0.186833333333333,0.319666666666667,0.163666666666667,0.294,0.164833333333333,test,0.2258,19,2992.26391856884,0.306158736332627,0.0671735210082,4.55772947044496,5.17095815951949e-06,0.000102689044513381,motif,Contains
CLIP peak,730
ENSMUSG00000004113.286|Cacna1b,203,GUGUG,0.319666666666667,0.163666666666667,0.294,0.164833333333333,0.267166666666667,test,0.241866666666667,21,2992.26391856884,0.306158736332627,0.0671735210082,4.55772947044496,5.17095815951949e-06,0.000102689044513381,motif,Contains
CLIP peak,731
ENSMUSG00000004113.286|Cacna1b,204,UGUGU,0.163666666666667,0.294,0.164833333333333,0.267166666666667,0.152333333333333,test,0.2084,17,2992.26391856884,0.306158736332627,0.0671735210082,4.55772947044496,5.17095815951949e-06,0.000102689044513381,motif,Contains
CLIP peak,732
ENSMUSG00000004113.286|Cacna1b,205,GUGUG,0.294,0.164833333333333,0.267166666666667,0.152333333333333,0.222333333333333,test,0.220133333333333,18,2992.26391856884,0.306158736332627,0.0671735210082,4.55772947044496,5.17095815951949e-06,0.000102689044513381,motif,Contains
CLIP peak,733
ENSMUSG00000004113.286|Cacna1b,206,UGUGU,0.1714,0.2808,0.1686,0.2566,0.1532,test,0.20612,17,2992.26391856884,0.306158736332627,0.0671735210082,4.55772947044496,5.17095815951949e-06,0.000102689044513381,motif,Contains
CLIP peak,734
ENSMUSG00000004113.286|Cacna1b,207,GUGUG,0.2808,0.1686,0.2566,0.1532,0.2284,test,0.21752,18,2992.26391856884,0.306158736332627,0.0671735210082,4.55772947044496,5.17095815951949e-06,0.000102689044513381,motif,Contains
CLIP peak,735
ENSMUSG00000004113.286|Cacna1b,208,UGUGU,0.1686,0.2566,0.1532,0.2284,0.146,test,0.19056,15,2992.26391856884,0.306158736332627,0.0671735210082,4.55772947044496,5.17095815951949e-06,0.000102689044513381,motif,Contains
CLIP peak,736
ENSMUSG00000004113.286|Cacna1b,209,GUGUG,0.2566,0.1532,0.2284,0.146,0.2,test,0.19684,16,2992.26391856884,0.306158736332627,0.0671735210082,4.55772947044496,5.17095815951949e-06,0.000102689044513381,motif,Contains
CLIP peak,737
ENSMUSG00000004113.286|Cacna1b,210,UGUGU,0.1532,0.2284,0.146,0.2,0.1504,test,0.1756,13,2992.26391856884,0.306158736332627,0.0671735210082,4.55772947044496,5.17095815951949e-06,0.000102689044513381,motif,Contains
CLIP peak,738
ENSMUSG00000004113.286|Cacna1b,211,GUGUG,0.2284,0.146,0.2,0.1504,0.2014,test,0.18524,14,2992.26391856884,0.306158736332627,0.0671735210082,4.55772947044496,5.17095815951949e-06,0.000102689044513381,motif,Contains
CLIP peak,739
ENSMUSG00000004113.286|Cacna1b,212,UGUGU,0.146,0.2,0.1504,0.2014,0.2254,test,0.18464,14,2992.26391856884,0.306158736332627,0.0671735210082,4.55772947044496,5.17095815951949e-06,0.000102689044513381,motif,Contains
CLIP peak,740
ENSMUSG00000004113.286|Cacna1b,213,GUGUG,0.2,0.1504,0.2014,0.2254,0.2602,test,0.20748,17,2992.26391856884,0.306158736332627,0.0671735210082,4.55772947044496,5.17095815951949e-06,0.000102689044513381,motif,Contains
CLIP peak,741
ENSMUSG00000004113.286|Cacna1b,214,UGUGU,0.1504,0.2014,0.2254,0.2602,0.3054,test,0.22856,19,2992.26391856884,0.306158736332627,0.0671735210082,4.55772947044496,5.17095815951949e-06,0.000102689044513381,motif,Contains
CLIP peak,742
ENSMUSG00000004113.286|Cacna1b,215,GUGUG,0.2014,0.2254,0.2602,0.3054,0.2586,test,0.2502,22,2992.26391856884,0.306158736332627,0.0671735210082,4.55772947044496,5.17095815951949e-06,0.000102689044513381,motif,Contains
CLIP peak,743
ENSMUSG00000004113.286|Cacna1b,216,UGUGU,0.273,0.31375,0.3785,0.321,0.331,test,0.32345,34,2992.26391856884,0.306158736332627,0.0671735210082,4.55772947044496,5.17095815951949e-06,0.000102689044513381,motif,Contains
CLIP peak,744
ENSMUSG00000004113.286|Cacna1b,217,GUGUG,0.31375,0.3785,0.321,0.331,0.19325,test,0.3075,32,2992.26391856884,0.306158736332627,0.0671735210082,4.55772947044496,5.17095815951949e-06,0.000102689044513381,motif,Contains
CLIP peak,745
ENSMUSG00000004113.286|Cacna1b,218,UGUGU,0.3785,0.321,0.331,0.19325,0.16475,test,0.2777,27,2992.26391856884,0.306158736332627,0.0671735210082,4.55772947044496,5.17095815951949e-06,0.000102689044513381,motif,Contains
CLIP peak,746
ENSMUSG00000004113.286|Cacna1b,219,GUGUG,0.321,0.331,0.19325,0.16475,0.05525,test,0.21305,18,2992.26391856884,0.306158736332627,0.0671735210082,4.55772947044496,5.17095815951949e-06,0.000102689044513381,motif,Contains
CLIP peak,747
ENSMUSG00000004113.286|Cacna1b,220,UGUGU,0.331,0.19325,0.16475,0.05525,0.09,test,0.16685,13,2992.26391856884,0.306158736332627,0.0671735210082,4.55772947044496,5.17095815951949e-06,0.000102689044513381,motif,Contains
CLIP peak,748
ENSMUSG00000004113.286|Cacna1b,230,UGUGU,0.964,0.676,0.524333333333333,0.165666666666667,0.145333333333333,test,0.495066666666667,64,2992.26391856884,0.306158736332627,0.0671735210082,4.55772947044496,5.17095815951949e-06,0.000102689044513381,motif,Contains
CLIP peak,749
ENSMUSG00000004113.286|Cacna1b,231,GUGUG,0.676,0.524333333333333,0.165666666666667,0.145333333333333,0.100333333333333,test,0.322333333333333,34,2992.26391856884,0.306158736332627,0.0671735210082,4.55772947044496,5.17095815951949e-06,0.000102689044513381,motif,Contains
CLIP peak,750
ENSMUSG00000004113.286|Cacna1b,232,UGUGU,0.524333333333333,0.165666666666667,0.145333333333333,0.100333333333333,0.233333333333333,test,0.2338,20,2992.26391856884,0.306158736332627,0.0671735210082,4.55772947044496,5.17095815951949e-06,0.000102689044513381,motif,Contains
CLIP peak,751
ENSMUSG00000004113.286|Cacna1b,243,GUGUG,0.8155,0.6485,0.655,0.598,0.096,test,0.5626,73,2992.26391856884,0.306158736332627,0.0671735210082,4.55772947044496,5.17095815951949e-06,0.000102689044513381,motif,Contains
CLIP peak,752
ENSMUSG00000004113.286|Cacna1b,244,UGUGU,0.6485,0.655,0.598,0.096,0.1585,test,0.4312,54,2992.26391856884,0.306158736332627,0.0671735210082,4.55772947044496,5.17095815951949e-06,0.000102689044513381,motif,Contains
CLIP peak,753
ENSMUSG00000004113.286|Cacna1b,245,GUGUG,0.655,0.598,0.096,0.1585,0.148,test,0.3311,35,2992.26391856884,0.306158736332627,0.0671735210082,4.55772947044496,5.17095815951949e-06,0.000102689044513381,motif,Contains
CLIP peak,754
ENSMUSG00000004113.286|Cacna1b,251,GUGUG,0.089,0.073,0.039,0.027,0.038,test,0.0532,4,2992.26391856884,0.306158736332627,0.0671735210082,4.55772947044496,5.17095815951949e-06,0.000102689044513381,motif,Contains
CLIP peak,755
ENSMUSG00000004113.286|Cacna1b,252,UGUGU,0.073,0.039,0.027,0.038,0.04,test,0.0434,3,2992.26391856884,0.306158736332627,0.0671735210082,4.55772947044496,5.17095815951949e-06,0.000102689044513381,motif,Contains
CLIP peak,756
ENSMUSG00000004113.286|Cacna1b,253,GUGUG,0.039,0.027,0.038,0.04,0.03,test,0.0348,3,2992.26391856884,0.306158736332627,0.0671735210082,4.55772947044496,5.17095815951949e-06,0.000102689044513381,motif,Contains
CLIP peak,757
ENSMUSG00000004113.287|Cacna1b,32,GUGUG,0.8865,0.89725,0.819,0.8325,0.79125,test,0.8453,97,2904.09175811814,0.211163931028721,0.0627829245791984,3.3633974913409,0.000769894227179467,0.0137169679373033,motif,Contains
CLIP peak,758
ENSMUSG00000004113.287|Cacna1b,96,GUGUG,0.453285714285714,0.470142857142857,0.903857142857143,0.899285714285714,0.481714285714286,test,0.641657142857143,82,2904.09175811814,0.211163931028721,0.0627829245791984,3.3633974913409,0.000769894227179467,0.0137169679373033,motif,Contains
CLIP peak,759
ENSMUSG00000004113.287|Cacna1b,174,UGUGU,0.397125,0.375375,0.440375,0.42075,0.108,test,0.348325,39,2904.09175811814,0.211163931028721,0.0627829245791984,3.3633974913409,0.000769894227179467,0.0137169679373033,motif,Contains
CLIP peak,760
ENSMUSG00000004113.287|Cacna1b,175,GUGUG,0.375375,0.440375,0.42075,0.108,0.411375,test,0.351175,39,2904.09175811814,0.211163931028721,0.0627829245791984,3.3633974913409,0.000769894227179467,0.0137169679373033,motif,Contains
CLIP peak,761
ENSMUSG00000004113.287|Cacna1b,176,UGUGU,0.488285714285714,0.466142857142857,0.122714285714286,0.466571428571429,0.136857142857143,test,0.336114285714286,36,2904.09175811814,0.211163931028721,0.0627829245791984,3.3633974913409,0.000769894227179467,0.0137169679373033,motif,Contains
CLIP peak,762
ENSMUSG00000004113.287|Cacna1b,177,GUGUG,0.466142857142857,0.122714285714286,0.466571428571429,0.136857142857143,0.292285714285714,test,0.296914285714286,30,2904.09175811814,0.211163931028721,0.0627829245791984,3.3633974913409,0.000769894227179467,0.0137169679373033,motif,Contains
CLIP peak,763
ENSMUSG00000004113.287|Cacna1b,178,UGUGU,0.122714285714286,0.466571428571429,0.136857142857143,0.292285714285714,0.267,test,0.257085714285714,23,2904.09175811814,0.211163931028721,0.0627829245791984,3.3633974913409,0.000769894227179467,0.0137169679373033,motif,Contains
CLIP peak,764
ENSMUSG00000004113.287|Cacna1b,179,GUGUG,0.466571428571429,0.136857142857143,0.292285714285714,0.267,0.347,test,0.301942857142857,31,2904.09175811814,0.211163931028721,0.0627829245791984,3.3633974913409,0.000769894227179467,0.0137169679373033,motif,Contains
CLIP peak,765
ENSMUSG00000004113.287|Cacna1b,180,UGUGU,0.120125,0.256375,0.234375,0.3045,0.386125,test,0.2603,24,2904.09175811814,0.211163931028721,0.0627829245791984,3.3633974913409,0.000769894227179467,0.0137169679373033,motif,Contains
CLIP peak,766
ENSMUSG00000004113.287|Cacna1b,181,GUGUG,0.256375,0.234375,0.3045,0.386125,0.46,test,0.328275,35,2904.09175811814,0.211163931028721,0.0627829245791984,3.3633974913409,0.000769894227179467,0.0137169679373033,motif,Contains
CLIP peak,767
ENSMUSG00000004113.287|Cacna1b,182,UGUGU,0.234375,0.3045,0.386125,0.46,0.342,test,0.3454,38,2904.09175811814,0.211163931028721,0.0627829245791984,3.3633974913409,0.000769894227179467,0.0137169679373033,motif,Contains
CLIP peak,768
ENSMUSG00000004113.287|Cacna1b,183,GUGUG,0.3045,0.386125,0.46,0.342,0.5025,test,0.399025,48,2904.09175811814,0.211163931028721,0.0627829245791984,3.3633974913409,0.000769894227179467,0.0137169679373033,motif,Contains
CLIP peak,769
ENSMUSG00000004113.287|Cacna1b,184,UGUGU,0.386125,0.46,0.342,0.5025,0.212625,test,0.38065,44,2904.09175811814,0.211163931028721,0.0627829245791984,3.3633974913409,0.000769894227179467,0.0137169679373033,motif,Contains
CLIP peak,770
ENSMUSG00000004113.287|Cacna1b,185,GUGUG,0.46,0.342,0.5025,0.212625,0.45025,test,0.393475,47,2904.09175811814,0.211163931028721,0.0627829245791984,3.3633974913409,0.000769894227179467,0.0137169679373033,motif,Contains
CLIP peak,771
ENSMUSG00000004113.287|Cacna1b,186,UGUGU,0.35,0.498714285714286,0.215,0.489714285714286,0.217285714285714,test,0.354142857142857,40,2904.09175811814,0.211163931028721,0.0627829245791984,3.3633974913409,0.000769894227179467,0.0137169679373033,motif,Contains
CLIP peak,772
ENSMUSG00000004113.287|Cacna1b,187,GUGUG,0.498714285714286,0.215,0.489714285714286,0.217285714285714,0.433714285714286,test,0.370885714285714,42,2904.09175811814,0.211163931028721,0.0627829245791984,3.3633974913409,0.000769894227179467,0.0137169679373033,motif,Contains
CLIP peak,773
ENSMUSG00000004113.287|Cacna1b,188,UGUGU,0.215,0.489714285714286,0.217285714285714,0.433714285714286,0.211142857142857,test,0.313371428571429,33,2904.09175811814,0.211163931028721,0.0627829245791984,3.3633974913409,0.000769894227179467,0.0137169679373033,motif,Contains
CLIP peak,774
ENSMUSG00000004113.287|Cacna1b,189,GUGUG,0.489714285714286,0.217285714285714,0.433714285714286,0.211142857142857,0.357285714285714,test,0.341828571428571,37,2904.09175811814,0.211163931028721,0.0627829245791984,3.3633974913409,0.000769894227179467,0.0137169679373033,motif,Contains
CLIP peak,775
ENSMUSG00000004113.287|Cacna1b,190,UGUGU,0.217285714285714,0.433714285714286,0.211142857142857,0.357285714285714,0.186,test,0.281085714285714,27,2904.09175811814,0.211163931028721,0.0627829245791984,3.3633974913409,0.000769894227179467,0.0137169679373033,motif,Contains
CLIP peak,776
ENSMUSG00000004113.287|Cacna1b,191,GUGUG,0.433714285714286,0.211142857142857,0.357285714285714,0.186,0.305,test,0.298628571428571,30,2904.09175811814,0.211163931028721,0.0627829245791984,3.3633974913409,0.000769894227179467,0.0137169679373033,motif,Contains
CLIP peak,777
ENSMUSG00000004113.287|Cacna1b,192,UGUGU,0.211142857142857,0.357285714285714,0.186,0.305,0.176285714285714,test,0.247142857142857,22,2904.09175811814,0.211163931028721,0.0627829245791984,3.3633974913409,0.000769894227179467,0.0137169679373033,motif,Contains
CLIP peak,778
ENSMUSG00000004113.287|Cacna1b,193,GUGUG,0.357285714285714,0.186,0.305,0.176285714285714,0.293571428571429,test,0.263628571428571,24,2904.09175811814,0.211163931028721,0.0627829245791984,3.3633974913409,0.000769894227179467,0.0137169679373033,motif,Contains
CLIP peak,779
ENSMUSG00000004113.287|Cacna1b,194,UGUGU,0.186,0.305,0.176285714285714,0.293571428571429,0.169857142857143,test,0.226142857142857,19,2904.09175811814,0.211163931028721,0.0627829245791984,3.3633974913409,0.000769894227179467,0.0137169679373033,motif,Contains
CLIP peak,780
ENSMUSG00000004113.287|Cacna1b,195,GUGUG,0.305,0.176285714285714,0.293571428571429,0.169857142857143,0.279428571428571,test,0.244828571428571,21,2904.09175811814,0.211163931028721,0.0627829245791984,3.3633974913409,0.000769894227179467,0.0137169679373033,motif,Contains
CLIP peak,781
ENSMUSG00000004113.287|Cacna1b,196,UGUGU,0.188166666666667,0.317333333333333,0.190666666666667,0.320166666666667,0.2035,test,0.243966666666667,21,2904.09175811814,0.211163931028721,0.0627829245791984,3.3633974913409,0.000769894227179467,0.0137169679373033,motif,Contains
CLIP peak,782
ENSMUSG00000004113.287|Cacna1b,197,GUGUG,0.317333333333333,0.190666666666667,0.320166666666667,0.2035,0.327,test,0.271733333333333,26,2904.09175811814,0.211163931028721,0.0627829245791984,3.3633974913409,0.000769894227179467,0.0137169679373033,motif,Contains
CLIP peak,783
ENSMUSG00000004113.287|Cacna1b,198,UGUGU,0.190666666666667,0.320166666666667,0.2035,0.327,0.254833333333333,test,0.259233333333333,23,2904.09175811814,0.211163931028721,0.0627829245791984,3.3633974913409,0.000769894227179467,0.0137169679373033,motif,Contains
CLIP peak,784
ENSMUSG00000004113.287|Cacna1b,199,GUGUG,0.320166666666667,0.2035,0.327,0.254833333333333,0.375833333333333,test,0.296266666666667,29,2904.09175811814,0.211163931028721,0.0627829245791984,3.3633974913409,0.000769894227179467,0.0137169679373033,motif,Contains
CLIP peak,785
ENSMUSG00000004113.287|Cacna1b,200,UGUGU,0.2035,0.327,0.254833333333333,0.375833333333333,0.289333333333333,test,0.2901,29,2904.09175811814,0.211163931028721,0.0627829245791984,3.3633974913409,0.000769894227179467,0.0137169679373033,motif,Contains
CLIP peak,786
ENSMUSG00000004113.287|Cacna1b,201,GUGUG,0.327,0.254833333333333,0.375833333333333,0.289333333333333,0.383833333333333,test,0.326166666666667,35,2904.09175811814,0.211163931028721,0.0627829245791984,3.3633974913409,0.000769894227179467,0.0137169679373033,motif,Contains
CLIP peak,787
ENSMUSG00000004113.287|Cacna1b,202,UGUGU,0.254833333333333,0.375833333333333,0.289333333333333,0.383833333333333,0.299666666666667,test,0.3207,34,2904.09175811814,0.211163931028721,0.0627829245791984,3.3633974913409,0.000769894227179467,0.0137169679373033,motif,Contains
CLIP peak,788
ENSMUSG00000004113.287|Cacna1b,203,GUGUG,0.375833333333333,0.289333333333333,0.383833333333333,0.299666666666667,0.3305,test,0.335833333333333,36,2904.09175811814,0.211163931028721,0.0627829245791984,3.3633974913409,0.000769894227179467,0.0137169679373033,motif,Contains
CLIP peak,789
ENSMUSG00000004113.287|Cacna1b,204,UGUGU,0.289333333333333,0.383833333333333,0.299666666666667,0.3305,0.284833333333333,test,0.317633333333333,33,2904.09175811814,0.211163931028721,0.0627829245791984,3.3633974913409,0.000769894227179467,0.0137169679373033,motif,Contains
CLIP peak,790
ENSMUSG00000004113.287|Cacna1b,205,GUGUG,0.383833333333333,0.299666666666667,0.3305,0.284833333333333,0.261666666666667,test,0.3121,32,2904.09175811814,0.211163931028721,0.0627829245791984,3.3633974913409,0.000769894227179467,0.0137169679373033,motif,Contains
CLIP peak,791
ENSMUSG00000004113.287|Cacna1b,206,UGUGU,0.3474,0.3808,0.3378,0.311,0.3134,test,0.33808,37,2904.09175811814,0.211163931028721,0.0627829245791984,3.3633974913409,0.000769894227179467,0.0137169679373033,motif,Contains
CLIP peak,792
ENSMUSG00000004113.287|Cacna1b,207,GUGUG,0.3808,0.3378,0.311,0.3134,0.3262,test,0.33384,36,2904.09175811814,0.211163931028721,0.0627829245791984,3.3633974913409,0.000769894227179467,0.0137169679373033,motif,Contains
CLIP peak,793
ENSMUSG00000004113.287|Cacna1b,208,UGUGU,0.3378,0.311,0.3134,0.3262,0.3358,test,0.32484,34,2904.09175811814,0.211163931028721,0.0627829245791984,3.3633974913409,0.000769894227179467,0.0137169679373033,motif,Contains
CLIP peak,794
ENSMUSG00000004113.287|Cacna1b,209,GUGUG,0.311,0.3134,0.3262,0.3358,0.2886,test,0.315,33,2904.09175811814,0.211163931028721,0.0627829245791984,3.3633974913409,0.000769894227179467,0.0137169679373033,motif,Contains
CLIP peak,795
ENSMUSG00000004113.287|Cacna1b,210,UGUGU,0.3134,0.3262,0.3358,0.2886,0.2732,test,0.30744,31,2904.09175811814,0.211163931028721,0.0627829245791984,3.3633974913409,0.000769894227179467,0.0137169679373033,motif,Contains
CLIP peak,796
ENSMUSG00000004113.287|Cacna1b,211,GUGUG,0.3262,0.3358,0.2886,0.2732,0.143,test,0.27336,26,2904.09175811814,0.211163931028721,0.0627829245791984,3.3633974913409,0.000769894227179467,0.0137169679373033,motif,Contains
CLIP peak,797
ENSMUSG00000004113.287|Cacna1b,212,UGUGU,0.3358,0.2886,0.2732,0.143,0.1454,test,0.2372,20,2904.09175811814,0.211163931028721,0.0627829245791984,3.3633974913409,0.000769894227179467,0.0137169679373033,motif,Contains
CLIP peak,798
ENSMUSG00000004113.287|Cacna1b,213,GUGUG,0.2886,0.2732,0.143,0.1454,0.0328,test,0.1766,14,2904.09175811814,0.211163931028721,0.0627829245791984,3.3633974913409,0.000769894227179467,0.0137169679373033,motif,Contains
CLIP peak,799
ENSMUSG00000004113.287|Cacna1b,214,UGUGU,0.2732,0.143,0.1454,0.0328,0.1424,test,0.14736,11,2904.09175811814,0.211163931028721,0.0627829245791984,3.3633974913409,0.000769894227179467,0.0137169679373033,motif,Contains
CLIP peak,800
ENSMUSG00000004113.287|Cacna1b,224,UGUGU,0.96125,0.64675,0.5305,0.157,0.1575,test,0.4906,64,2904.09175811814,0.211163931028721,0.0627829245791984,3.3633974913409,0.000769894227179467,0.0137169679373033,motif,Contains
CLIP peak,801
ENSMUSG00000004113.287|Cacna1b,225,GUGUG,0.64675,0.5305,0.157,0.1575,0.1065,test,0.31965,34,2904.09175811814,0.211163931028721,0.0627829245791984,3.3633974913409,0.000769894227179467,0.0137169679373033,motif,Contains
CLIP peak,802
ENSMUSG00000004113.287|Cacna1b,226,UGUGU,0.673333333333333,0.186666666666667,0.201666666666667,0.138,0.339333333333333,test,0.3078,32,2904.09175811814,0.211163931028721,0.0627829245791984,3.3633974913409,0.000769894227179467,0.0137169679373033,motif,Contains
CLIP peak,803
ENSMUSG00000004113.287|Cacna1b,237,GUGUG,0.901,0.801,0.8335,0.791,0.1245,test,0.6902,86,2904.09175811814,0.211163931028721,0.0627829245791984,3.3633974913409,0.000769894227179467,0.0137169679373033,motif,Contains
CLIP peak,804
ENSMUSG00000004113.287|Cacna1b,238,UGUGU,0.801,0.8335,0.791,0.1245,0.2745,test,0.5649,73,2904.09175811814,0.211163931028721,0.0627829245791984,3.3633974913409,0.000769894227179467,0.0137169679373033,motif,Contains
CLIP peak,805
ENSMUSG00000004113.287|Cacna1b,239,GUGUG,0.8335,0.791,0.1245,0.2745,0.3025,test,0.4652,60,2904.09175811814,0.211163931028721,0.0627829245791984,3.3633974913409,0.000769894227179467,0.0137169679373033,motif,Contains
CLIP peak,806
ENSMUSG00000004113.287|Cacna1b,245,GUGUG,0.0685,0.0555,0.0505,0.043,0.0375,test,0.051,4,2904.09175811814,0.211163931028721,0.0627829245791984,3.3633974913409,0.000769894227179467,0.0137169679373033,motif,Contains
CLIP peak,807
ENSMUSG00000004113.287|Cacna1b,246,UGUGU,0.062,0.066,0.067,0.068,0.095,test,0.0716,5,2904.09175811814,0.211163931028721,0.0627829245791984,3.3633974913409,0.000769894227179467,0.0137169679373033,motif,Contains
CLIP peak,808
ENSMUSG00000004113.287|Cacna1b,247,GUGUG,0.066,0.067,0.068,0.095,0.036,test,0.0664,5,2904.09175811814,0.211163931028721,0.0627829245791984,3.3633974913409,0.000769894227179467,0.0137169679373033,motif,Contains
CLIP peak,809
ENSMUSG00000004113.288|Cacna1b,26,GUGUG,0.977,0.978333333333333,0.83,0.859,0.718333333333333,test,0.872533333333333,98,1894.37956993523,0.236911880929993,0.0812080918770304,2.91734327767161,0.0035302700846313,0.0590271033031709,motif,Contains
CLIP peak,810
ENSMUSG00000004113.288|Cacna1b,90,GUGUG,0.458875,0.535125,0.850125,0.854875,0.517125,test,0.643225,82,1894.37956993523,0.236911880929993,0.0812080918770304,2.91734327767161,0.0035302700846313,0.0590271033031709,motif,Contains
CLIP peak,811
ENSMUSG00000004113.288|Cacna1b,168,UGUGU,0.448285714285714,0.432142857142857,0.502714285714286,0.444285714285714,0.119857142857143,test,0.389457142857143,46,1894.37956993523,0.236911880929993,0.0812080918770304,2.91734327767161,0.0035302700846313,0.0590271033031709,motif,Contains
CLIP peak,812
ENSMUSG00000004113.288|Cacna1b,169,GUGUG,0.432142857142857,0.502714285714286,0.444285714285714,0.119857142857143,0.450428571428571,test,0.389885714285714,46,1894.37956993523,0.236911880929993,0.0812080918770304,2.91734327767161,0.0035302700846313,0.0590271033031709,motif,Contains
CLIP peak,813
ENSMUSG00000004113.288|Cacna1b,170,UGUGU,0.44025,0.389375,0.106125,0.395375,0.11075,test,0.288375,28,1894.37956993523,0.236911880929993,0.0812080918770304,2.91734327767161,0.0035302700846313,0.0590271033031709,motif,Contains
CLIP peak,814
ENSMUSG00000004113.288|Cacna1b,171,GUGUG,0.389375,0.106125,0.395375,0.11075,0.242375,test,0.2488,22,1894.37956993523,0.236911880929993,0.0812080918770304,2.91734327767161,0.0035302700846313,0.0590271033031709,motif,Contains
CLIP peak,815
ENSMUSG00000004113.288|Cacna1b,172,UGUGU,0.106125,0.395375,0.11075,0.242375,0.23175,test,0.217275,18,1894.37956993523,0.236911880929993,0.0812080918770304,2.91734327767161,0.0035302700846313,0.0590271033031709,motif,Contains
CLIP peak,816
ENSMUSG00000004113.288|Cacna1b,173,GUGUG,0.395375,0.11075,0.242375,0.23175,0.302,test,0.25645,23,1894.37956993523,0.236911880929993,0.0812080918770304,2.91734327767161,0.0035302700846313,0.0590271033031709,motif,Contains
CLIP peak,817
ENSMUSG00000004113.288|Cacna1b,174,UGUGU,0.11075,0.242375,0.23175,0.302,0.41125,test,0.259625,24,1894.37956993523,0.236911880929993,0.0812080918770304,2.91734327767161,0.0035302700846313,0.0590271033031709,motif,Contains
CLIP peak,818
ENSMUSG00000004113.288|Cacna1b,175,GUGUG,0.242375,0.23175,0.302,0.41125,0.466,test,0.330675,35,1894.37956993523,0.236911880929993,0.0812080918770304,2.91734327767161,0.0035302700846313,0.0590271033031709,motif,Contains
CLIP peak,819
ENSMUSG00000004113.288|Cacna1b,176,UGUGU,0.252142857142857,0.327,0.46,0.522571428571429,0.401142857142857,test,0.392571428571429,47,1894.37956993523,0.236911880929993,0.0812080918770304,2.91734327767161,0.0035302700846313,0.0590271033031709,motif,Contains
CLIP peak,820
ENSMUSG00000004113.288|Cacna1b,177,GUGUG,0.327,0.46,0.522571428571429,0.401142857142857,0.559428571428571,test,0.454028571428571,58,1894.37956993523,0.236911880929993,0.0812080918770304,2.91734327767161,0.0035302700846313,0.0590271033031709,motif,Contains
CLIP peak,821
ENSMUSG00000004113.288|Cacna1b,178,UGUGU,0.46,0.522571428571429,0.401142857142857,0.559428571428571,0.221857142857143,test,0.433,55,1894.37956993523,0.236911880929993,0.0812080918770304,2.91734327767161,0.0035302700846313,0.0590271033031709,motif,Contains
CLIP peak,822
ENSMUSG00000004113.288|Cacna1b,179,GUGUG,0.522571428571429,0.401142857142857,0.559428571428571,0.221857142857143,0.525142857142857,test,0.446028571428571,57,1894.37956993523,0.236911880929993,0.0812080918770304,2.91734327767161,0.0035302700846313,0.0590271033031709,motif,Contains
CLIP peak,823
ENSMUSG00000004113.288|Cacna1b,180,UGUGU,0.35125,0.489875,0.194625,0.460125,0.2055,test,0.340275,37,1894.37956993523,0.236911880929993,0.0812080918770304,2.91734327767161,0.0035302700846313,0.0590271033031709,motif,Contains
CLIP peak,824
ENSMUSG00000004113.288|Cacna1b,181,GUGUG,0.489875,0.194625,0.460125,0.2055,0.40175,test,0.350375,39,1894.37956993523,0.236911880929993,0.0812080918770304,2.91734327767161,0.0035302700846313,0.0590271033031709,motif,Contains
CLIP peak,825
ENSMUSG00000004113.288|Cacna1b,182,UGUGU,0.194625,0.460125,0.2055,0.40175,0.208625,test,0.294125,29,1894.37956993523,0.236911880929993,0.0812080918770304,2.91734327767161,0.0035302700846313,0.0590271033031709,motif,Contains
CLIP peak,826
ENSMUSG00000004113.288|Cacna1b,183,GUGUG,0.460125,0.2055,0.40175,0.208625,0.32525,test,0.32025,34,1894.37956993523,0.236911880929993,0.0812080918770304,2.91734327767161,0.0035302700846313,0.0590271033031709,motif,Contains
CLIP peak,827
ENSMUSG00000004113.288|Cacna1b,184,UGUGU,0.2055,0.40175,0.208625,0.32525,0.17025,test,0.262275,24,1894.37956993523,0.236911880929993,0.0812080918770304,2.91734327767161,0.0035302700846313,0.0590271033031709,motif,Contains
CLIP peak,828
ENSMUSG00000004113.288|Cacna1b,185,GUGUG,0.40175,0.208625,0.32525,0.17025,0.263375,test,0.27385,26,1894.37956993523,0.236911880929993,0.0812080918770304,2.91734327767161,0.0035302700846313,0.0590271033031709,motif,Contains
CLIP peak,829
ENSMUSG00000004113.288|Cacna1b,186,UGUGU,0.183,0.308571428571429,0.180285714285714,0.291571428571429,0.160142857142857,test,0.224714285714286,19,1894.37956993523,0.236911880929993,0.0812080918770304,2.91734327767161,0.0035302700846313,0.0590271033031709,motif,Contains
CLIP peak,830
ENSMUSG00000004113.288|Cacna1b,187,GUGUG,0.308571428571429,0.180285714285714,0.291571428571429,0.160142857142857,0.275428571428571,test,0.2432,21,1894.37956993523,0.236911880929993,0.0812080918770304,2.91734327767161,0.0035302700846313,0.0590271033031709,motif,Contains
CLIP peak,831
ENSMUSG00000004113.288|Cacna1b,188,UGUGU,0.180285714285714,0.291571428571429,0.160142857142857,0.275428571428571,0.137714285714286,test,0.209028571428571,17,1894.37956993523,0.236911880929993,0.0812080918770304,2.91734327767161,0.0035302700846313,0.0590271033031709,motif,Contains
CLIP peak,832
ENSMUSG00000004113.288|Cacna1b,189,GUGUG,0.291571428571429,0.160142857142857,0.275428571428571,0.137714285714286,0.263285714285714,test,0.225628571428571,19,1894.37956993523,0.236911880929993,0.0812080918770304,2.91734327767161,0.0035302700846313,0.0590271033031709,motif,Contains
CLIP peak,833
ENSMUSG00000004113.288|Cacna1b,190,UGUGU,0.160142857142857,0.275428571428571,0.137714285714286,0.263285714285714,0.181428571428571,test,0.2036,17,1894.37956993523,0.236911880929993,0.0812080918770304,2.91734327767161,0.0035302700846313,0.0590271033031709,motif,Contains
CLIP peak,834
ENSMUSG00000004113.288|Cacna1b,191,GUGUG,0.275428571428571,0.137714285714286,0.263285714285714,0.181428571428571,0.313,test,0.234171428571429,20,1894.37956993523,0.236911880929993,0.0812080918770304,2.91734327767161,0.0035302700846313,0.0590271033031709,motif,Contains
CLIP peak,835
ENSMUSG00000004113.288|Cacna1b,192,UGUGU,0.137714285714286,0.263285714285714,0.181428571428571,0.313,0.237142857142857,test,0.226514285714286,19,1894.37956993523,0.236911880929993,0.0812080918770304,2.91734327767161,0.0035302700846313,0.0590271033031709,motif,Contains
CLIP peak,836
ENSMUSG00000004113.288|Cacna1b,193,GUGUG,0.263285714285714,0.181428571428571,0.313,0.237142857142857,0.321857142857143,test,0.263342857142857,24,1894.37956993523,0.236911880929993,0.0812080918770304,2.91734327767161,0.0035302700846313,0.0590271033031709,motif,Contains
CLIP peak,837
ENSMUSG00000004113.288|Cacna1b,194,UGUGU,0.181428571428571,0.313,0.237142857142857,0.321857142857143,0.242142857142857,test,0.259114285714286,23,1894.37956993523,0.236911880929993,0.0812080918770304,2.91734327767161,0.0035302700846313,0.0590271033031709,motif,Contains
CLIP peak,838
ENSMUSG00000004113.288|Cacna1b,195,GUGUG,0.313,0.237142857142857,0.321857142857143,0.242142857142857,0.294142857142857,test,0.281657142857143,27,1894.37956993523,0.236911880929993,0.0812080918770304,2.91734327767161,0.0035302700846313,0.0590271033031709,motif,Contains
CLIP peak,839
ENSMUSG00000004113.288|Cacna1b,196,UGUGU,0.253,0.343666666666667,0.273833333333333,0.336666666666667,0.312666666666667,test,0.303966666666667,31,1894.37956993523,0.236911880929993,0.0812080918770304,2.91734327767161,0.0035302700846313,0.0590271033031709,motif,Contains
CLIP peak,840
ENSMUSG00000004113.288|Cacna1b,197,GUGUG,0.343666666666667,0.273833333333333,0.336666666666667,0.312666666666667,0.357,test,0.324766666666667,34,1894.37956993523,0.236911880929993,0.0812080918770304,2.91734327767161,0.0035302700846313,0.0590271033031709,motif,Contains
CLIP peak,841
ENSMUSG00000004113.288|Cacna1b,198,UGUGU,0.273833333333333,0.336666666666667,0.312666666666667,0.357,0.344666666666667,test,0.324966666666667,34,1894.37956993523,0.236911880929993,0.0812080918770304,2.91734327767161,0.0035302700846313,0.0590271033031709,motif,Contains
CLIP peak,842
ENSMUSG00000004113.288|Cacna1b,199,GUGUG,0.336666666666667,0.312666666666667,0.357,0.344666666666667,0.277333333333333,test,0.325666666666667,35,1894.37956993523,0.236911880929993,0.0812080918770304,2.91734327767161,0.0035302700846313,0.0590271033031709,motif,Contains
CLIP peak,843
ENSMUSG00000004113.288|Cacna1b,200,UGUGU,0.312666666666667,0.357,0.344666666666667,0.277333333333333,0.300166666666667,test,0.318366666666667,33,1894.37956993523,0.236911880929993,0.0812080918770304,2.91734327767161,0.0035302700846313,0.0590271033031709,motif,Contains
CLIP peak,844
ENSMUSG00000004113.288|Cacna1b,201,GUGUG,0.357,0.344666666666667,0.277333333333333,0.300166666666667,0.274333333333333,test,0.3107,32,1894.37956993523,0.236911880929993,0.0812080918770304,2.91734327767161,0.0035302700846313,0.0590271033031709,motif,Contains
CLIP peak,845
ENSMUSG00000004113.288|Cacna1b,202,UGUGU,0.344666666666667,0.277333333333333,0.300166666666667,0.274333333333333,0.3025,test,0.2998,30,1894.37956993523,0.236911880929993,0.0812080918770304,2.91734327767161,0.0035302700846313,0.0590271033031709,motif,Contains
CLIP peak,846
ENSMUSG00000004113.288|Cacna1b,203,GUGUG,0.277333333333333,0.300166666666667,0.274333333333333,0.3025,0.2565,test,0.282166666666667,27,1894.37956993523,0.236911880929993,0.0812080918770304,2.91734327767161,0.0035302700846313,0.0590271033031709,motif,Contains
CLIP peak,847
ENSMUSG00000004113.288|Cacna1b,204,UGUGU,0.300166666666667,0.274333333333333,0.3025,0.2565,0.2505,test,0.2768,26,1894.37956993523,0.236911880929993,0.0812080918770304,2.91734327767161,0.0035302700846313,0.0590271033031709,motif,Contains
CLIP peak,848
ENSMUSG00000004113.288|Cacna1b,205,GUGUG,0.274333333333333,0.3025,0.2565,0.2505,0.1345,test,0.243666666666667,21,1894.37956993523,0.236911880929993,0.0812080918770304,2.91734327767161,0.0035302700846313,0.0590271033031709,motif,Contains
CLIP peak,849
ENSMUSG00000004113.288|Cacna1b,206,UGUGU,0.3566,0.2984,0.2976,0.1596,0.158,test,0.25404,23,1894.37956993523,0.236911880929993,0.0812080918770304,2.91734327767161,0.0035302700846313,0.0590271033031709,motif,Contains
CLIP peak,850
ENSMUSG00000004113.288|Cacna1b,207,GUGUG,0.2984,0.2976,0.1596,0.158,0.043,test,0.19132,15,1894.37956993523,0.236911880929993,0.0812080918770304,2.91734327767161,0.0035302700846313,0.0590271033031709,motif,Contains
CLIP peak,851
ENSMUSG00000004113.288|Cacna1b,208,UGUGU,0.2976,0.1596,0.158,0.043,0.2072,test,0.17308,13,1894.37956993523,0.236911880929993,0.0812080918770304,2.91734327767161,0.0035302700846313,0.0590271033031709,motif,Contains
CLIP peak,852
ENSMUSG00000004113.288|Cacna1b,218,UGUGU,0.9745,0.76825,0.69175,0.1465,0.146,test,0.5454,71,1894.37956993523,0.236911880929993,0.0812080918770304,2.91734327767161,0.0035302700846313,0.0590271033031709,motif,Contains
CLIP peak,853
ENSMUSG00000004113.288|Cacna1b,219,GUGUG,0.76825,0.69175,0.1465,0.146,0.055,test,0.3615,41,1894.37956993523,0.236911880929993,0.0812080918770304,2.91734327767161,0.0035302700846313,0.0590271033031709,motif,Contains
CLIP peak,854
ENSMUSG00000004113.288|Cacna1b,220,UGUGU,0.69175,0.1465,0.146,0.055,0.13075,test,0.234,20,1894.37956993523,0.236911880929993,0.0812080918770304,2.91734327767161,0.0035302700846313,0.0590271033031709,motif,Contains
CLIP peak,855
ENSMUSG00000004113.288|Cacna1b,231,GUGUG,0.900333333333333,0.819666666666667,0.853666666666667,0.815666666666667,0.123333333333333,test,0.702533333333333,87,1894.37956993523,0.236911880929993,0.0812080918770304,2.91734327767161,0.0035302700846313,0.0590271033031709,motif,Contains
CLIP peak,856
ENSMUSG00000004113.288|Cacna1b,232,UGUGU,0.819666666666667,0.853666666666667,0.815666666666667,0.123333333333333,0.279333333333333,test,0.578333333333333,74,1894.37956993523,0.236911880929993,0.0812080918770304,2.91734327767161,0.0035302700846313,0.0590271033031709,motif,Contains
CLIP peak,857
ENSMUSG00000004113.288|Cacna1b,233,GUGUG,0.853666666666667,0.815666666666667,0.123333333333333,0.279333333333333,0.311,test,0.4766,62,1894.37956993523,0.236911880929993,0.0812080918770304,2.91734327767161,0.0035302700846313,0.0590271033031709,motif,Contains
CLIP peak,858
ENSMUSG00000004113.288|Cacna1b,239,GUGUG,0.105,0.1115,0.0825,0.0825,0.0895,test,0.0942,6,1894.37956993523,0.236911880929993,0.0812080918770304,2.91734327767161,0.0035302700846313,0.0590271033031709,motif,Contains
CLIP peak,859
ENSMUSG00000004113.288|Cacna1b,240,UGUGU,0.1115,0.0825,0.0825,0.0895,0.1155,test,0.0963,6,1894.37956993523,0.236911880929993,0.0812080918770304,2.91734327767161,0.0035302700846313,0.0590271033031709,motif,Contains
CLIP peak,860
ENSMUSG00000004113.288|Cacna1b,241,GUGUG,0.0825,0.0825,0.0895,0.1155,0.053,test,0.0846,5,1894.37956993523,0.236911880929993,0.0812080918770304,2.91734327767161,0.0035302700846313,0.0590271033031709,motif,Contains
CLIP peak,861
ENSMUSG00000004113.289|Cacna1b,20,GUGUG,0.725,0.747333333333333,0.72,0.715666666666667,0.707,test,0.723,89,2639.00373131322,0.232254978784733,0.0607818539763156,3.8211236346169,0.000132845029988225,0.00245465584777316,motif,Contains
CLIP peak,862
ENSMUSG00000004113.289|Cacna1b,84,GUGUG,0.555875,0.526,0.8455,0.8485,0.2995,test,0.615075,78,2639.00373131322,0.232254978784733,0.0607818539763156,3.8211236346169,0.000132845029988225,0.00245465584777316,motif,Contains
CLIP peak,863
ENSMUSG00000004113.289|Cacna1b,162,UGUGU,0.378375,0.366375,0.42575,0.408375,0.099375,test,0.33565,36,2639.00373131322,0.232254978784733,0.0607818539763156,3.8211236346169,0.000132845029988225,0.00245465584777316,motif,Contains
CLIP peak,864
ENSMUSG00000004113.289|Cacna1b,163,GUGUG,0.366375,0.42575,0.408375,0.099375,0.397,test,0.339375,37,2639.00373131322,0.232254978784733,0.0607818539763156,3.8211236346169,0.000132845029988225,0.00245465584777316,motif,Contains
CLIP peak,865
ENSMUSG00000004113.289|Cacna1b,164,UGUGU,0.42575,0.408375,0.099375,0.397,0.11025,test,0.28815,28,2639.00373131322,0.232254978784733,0.0607818539763156,3.8211236346169,0.000132845029988225,0.00245465584777316,motif,Contains
CLIP peak,866
ENSMUSG00000004113.289|Cacna1b,165,GUGUG,0.408375,0.099375,0.397,0.11025,0.242375,test,0.251475,22,2639.00373131322,0.232254978784733,0.0607818539763156,3.8211236346169,0.000132845029988225,0.00245465584777316,motif,Contains
CLIP peak,867
ENSMUSG00000004113.289|Cacna1b,166,UGUGU,0.109714285714286,0.446428571428571,0.124428571428571,0.275285714285714,0.262857142857143,test,0.243742857142857,21,2639.00373131322,0.232254978784733,0.0607818539763156,3.8211236346169,0.000132845029988225,0.00245465584777316,motif,Contains
CLIP peak,868
ENSMUSG00000004113.289|Cacna1b,167,GUGUG,0.446428571428571,0.124428571428571,0.275285714285714,0.262857142857143,0.354857142857143,test,0.292771428571429,29,2639.00373131322,0.232254978784733,0.0607818539763156,3.8211236346169,0.000132845029988225,0.00245465584777316,motif,Contains
CLIP peak,869
ENSMUSG00000004113.289|Cacna1b,168,UGUGU,0.124428571428571,0.275285714285714,0.262857142857143,0.354857142857143,0.445857142857143,test,0.292657142857143,29,2639.00373131322,0.232254978784733,0.0607818539763156,3.8211236346169,0.000132845029988225,0.00245465584777316,motif,Contains
CLIP peak,870
ENSMUSG00000004113.289|Cacna1b,169,GUGUG,0.275285714285714,0.262857142857143,0.354857142857143,0.445857142857143,0.520857142857143,test,0.371942857142857,43,2639.00373131322,0.232254978784733,0.0607818539763156,3.8211236346169,0.000132845029988225,0.00245465584777316,motif,Contains
CLIP peak,871
ENSMUSG00000004113.289|Cacna1b,170,UGUGU,0.23025,0.310875,0.3905,0.45625,0.3175,test,0.341075,37,2639.00373131322,0.232254978784733,0.0607818539763156,3.8211236346169,0.000132845029988225,0.00245465584777316,motif,Contains
CLIP peak,872
ENSMUSG00000004113.289|Cacna1b,171,GUGUG,0.310875,0.3905,0.45625,0.3175,0.50175,test,0.395375,47,2639.00373131322,0.232254978784733,0.0607818539763156,3.8211236346169,0.000132845029988225,0.00245465584777316,motif,Contains
CLIP peak,873
ENSMUSG00000004113.289|Cacna1b,172,UGUGU,0.3905,0.45625,0.3175,0.50175,0.20575,test,0.37435,43,2639.00373131322,0.232254978784733,0.0607818539763156,3.8211236346169,0.000132845029988225,0.00245465584777316,motif,Contains
CLIP peak,874
ENSMUSG00000004113.289|Cacna1b,173,GUGUG,0.45625,0.3175,0.50175,0.20575,0.47125,test,0.3905,46,2639.00373131322,0.232254978784733,0.0607818539763156,3.8211236346169,0.000132845029988225,0.00245465584777316,motif,Contains
CLIP peak,875
ENSMUSG00000004113.289|Cacna1b,174,UGUGU,0.3175,0.50175,0.20575,0.47125,0.225375,test,0.344325,38,2639.00373131322,0.232254978784733,0.0607818539763156,3.8211236346169,0.000132845029988225,0.00245465584777316,motif,Contains
CLIP peak,876
ENSMUSG00000004113.289|Cacna1b,175,GUGUG,0.50175,0.20575,0.47125,0.225375,0.3705,test,0.354925,40,2639.00373131322,0.232254978784733,0.0607818539763156,3.8211236346169,0.000132845029988225,0.00245465584777316,motif,Contains
CLIP peak,877
ENSMUSG00000004113.289|Cacna1b,176,UGUGU,0.203285714285714,0.448714285714286,0.202857142857143,0.387,0.201857142857143,test,0.288742857142857,28,2639.00373131322,0.232254978784733,0.0607818539763156,3.8211236346169,0.000132845029988225,0.00245465584777316,motif,Contains
CLIP peak,878
ENSMUSG00000004113.289|Cacna1b,177,GUGUG,0.448714285714286,0.202857142857143,0.387,0.201857142857143,0.326,test,0.313285714285714,32,2639.00373131322,0.232254978784733,0.0607818539763156,3.8211236346169,0.000132845029988225,0.00245465584777316,motif,Contains
CLIP peak,879
ENSMUSG00000004113.289|Cacna1b,178,UGUGU,0.202857142857143,0.387,0.201857142857143,0.326,0.181,test,0.259742857142857,24,2639.00373131322,0.232254978784733,0.0607818539763156,3.8211236346169,0.000132845029988225,0.00245465584777316,motif,Contains
CLIP peak,880
ENSMUSG00000004113.289|Cacna1b,179,GUGUG,0.387,0.201857142857143,0.326,0.181,0.288142857142857,test,0.2768,26,2639.00373131322,0.232254978784733,0.0607818539763156,3.8211236346169,0.000132845029988225,0.00245465584777316,motif,Contains
CLIP peak,881
ENSMUSG00000004113.289|Cacna1b,180,UGUGU,0.239,0.304625,0.257125,0.335125,0.2335,test,0.273875,26,2639.00373131322,0.232254978784733,0.0607818539763156,3.8211236346169,0.000132845029988225,0.00245465584777316,motif,Contains
CLIP peak,882
ENSMUSG00000004113.289|Cacna1b,181,GUGUG,0.304625,0.257125,0.335125,0.2335,0.3305,test,0.292175,29,2639.00373131322,0.232254978784733,0.0607818539763156,3.8211236346169,0.000132845029988225,0.00245465584777316,motif,Contains
CLIP peak,883
ENSMUSG00000004113.289|Cacna1b,182,UGUGU,0.257125,0.335125,0.2335,0.3305,0.183375,test,0.267925,25,2639.00373131322,0.232254978784733,0.0607818539763156,3.8211236346169,0.000132845029988225,0.00245465584777316,motif,Contains
CLIP peak,884
ENSMUSG00000004113.289|Cacna1b,183,GUGUG,0.335125,0.2335,0.3305,0.183375,0.26925,test,0.27035,25,2639.00373131322,0.232254978784733,0.0607818539763156,3.8211236346169,0.000132845029988225,0.00245465584777316,motif,Contains
CLIP peak,885
ENSMUSG00000004113.289|Cacna1b,184,UGUGU,0.2335,0.3305,0.183375,0.26925,0.22125,test,0.247575,22,2639.00373131322,0.232254978784733,0.0607818539763156,3.8211236346169,0.000132845029988225,0.00245465584777316,motif,Contains
CLIP peak,886
ENSMUSG00000004113.289|Cacna1b,185,GUGUG,0.3305,0.183375,0.26925,0.22125,0.3285,test,0.266575,25,2639.00373131322,0.232254978784733,0.0607818539763156,3.8211236346169,0.000132845029988225,0.00245465584777316,motif,Contains
CLIP peak,887
ENSMUSG00000004113.289|Cacna1b,186,UGUGU,0.196,0.283857142857143,0.242428571428571,0.368285714285714,0.344857142857143,test,0.287085714285714,28,2639.00373131322,0.232254978784733,0.0607818539763156,3.8211236346169,0.000132845029988225,0.00245465584777316,motif,Contains
CLIP peak,888
ENSMUSG00000004113.289|Cacna1b,187,GUGUG,0.283857142857143,0.242428571428571,0.368285714285714,0.344857142857143,0.440142857142857,test,0.335914285714286,36,2639.00373131322,0.232254978784733,0.0607818539763156,3.8211236346169,0.000132845029988225,0.00245465584777316,motif,Contains
CLIP peak,889
ENSMUSG00000004113.289|Cacna1b,188,UGUGU,0.242428571428571,0.368285714285714,0.344857142857143,0.440142857142857,0.371142857142857,test,0.353371428571429,39,2639.00373131322,0.232254978784733,0.0607818539763156,3.8211236346169,0.000132845029988225,0.00245465584777316,motif,Contains
CLIP peak,890
ENSMUSG00000004113.289|Cacna1b,189,GUGUG,0.368285714285714,0.344857142857143,0.440142857142857,0.371142857142857,0.430142857142857,test,0.390914285714286,46,2639.00373131322,0.232254978784733,0.0607818539763156,3.8211236346169,0.000132845029988225,0.00245465584777316,motif,Contains
CLIP peak,891
ENSMUSG00000004113.289|Cacna1b,190,UGUGU,0.344857142857143,0.440142857142857,0.371142857142857,0.430142857142857,0.366714285714286,test,0.3906,46,2639.00373131322,0.232254978784733,0.0607818539763156,3.8211236346169,0.000132845029988225,0.00245465584777316,motif,Contains
CLIP peak,892
ENSMUSG00000004113.289|Cacna1b,191,GUGUG,0.440142857142857,0.371142857142857,0.430142857142857,0.366714285714286,0.396571428571429,test,0.400942857142857,48,2639.00373131322,0.232254978784733,0.0607818539763156,3.8211236346169,0.000132845029988225,0.00245465584777316,motif,Contains
CLIP peak,893
ENSMUSG00000004113.289|Cacna1b,192,UGUGU,0.371142857142857,0.430142857142857,0.366714285714286,0.396571428571429,0.356714285714286,test,0.384257142857143,45,2639.00373131322,0.232254978784733,0.0607818539763156,3.8211236346169,0.000132845029988225,0.00245465584777316,motif,Contains
CLIP peak,894
ENSMUSG00000004113.289|Cacna1b,193,GUGUG,0.430142857142857,0.366714285714286,0.396571428571429,0.356714285714286,0.275,test,0.365028571428571,41,2639.00373131322,0.232254978784733,0.0607818539763156,3.8211236346169,0.000132845029988225,0.00245465584777316,motif,Contains
CLIP peak,895
ENSMUSG00000004113.289|Cacna1b,194,UGUGU,0.366714285714286,0.396571428571429,0.356714285714286,0.275,0.282714285714286,test,0.335542857142857,36,2639.00373131322,0.232254978784733,0.0607818539763156,3.8211236346169,0.000132845029988225,0.00245465584777316,motif,Contains
CLIP peak,896
ENSMUSG00000004113.289|Cacna1b,195,GUGUG,0.396571428571429,0.356714285714286,0.275,0.282714285714286,0.210571428571429,test,0.304314285714286,31,2639.00373131322,0.232254978784733,0.0607818539763156,3.8211236346169,0.000132845029988225,0.00245465584777316,motif,Contains
CLIP peak,897
ENSMUSG00000004113.289|Cacna1b,196,UGUGU,0.408833333333333,0.311166666666667,0.327333333333333,0.243833333333333,0.263833333333333,test,0.311,32,2639.00373131322,0.232254978784733,0.0607818539763156,3.8211236346169,0.000132845029988225,0.00245465584777316,motif,Contains
CLIP peak,898
ENSMUSG00000004113.289|Cacna1b,197,GUGUG,0.311166666666667,0.327333333333333,0.243833333333333,0.263833333333333,0.222666666666667,test,0.273766666666667,26,2639.00373131322,0.232254978784733,0.0607818539763156,3.8211236346169,0.000132845029988225,0.00245465584777316,motif,Contains
CLIP peak,899
ENSMUSG00000004113.289|Cacna1b,198,UGUGU,0.327333333333333,0.243833333333333,0.263833333333333,0.222666666666667,0.208333333333333,test,0.2532,22,2639.00373131322,0.232254978784733,0.0607818539763156,3.8211236346169,0.000132845029988225,0.00245465584777316,motif,Contains
CLIP peak,900
ENSMUSG00000004113.289|Cacna1b,199,GUGUG,0.243833333333333,0.263833333333333,0.222666666666667,0.208333333333333,0.132666666666667,test,0.214266666666667,18,2639.00373131322,0.232254978784733,0.0607818539763156,3.8211236346169,0.000132845029988225,0.00245465584777316,motif,Contains
CLIP peak,901
ENSMUSG00000004113.289|Cacna1b,200,UGUGU,0.263833333333333,0.222666666666667,0.208333333333333,0.132666666666667,0.118333333333333,test,0.189166666666667,15,2639.00373131322,0.232254978784733,0.0607818539763156,3.8211236346169,0.000132845029988225,0.00245465584777316,motif,Contains
CLIP peak,902
ENSMUSG00000004113.289|Cacna1b,201,GUGUG,0.222666666666667,0.208333333333333,0.132666666666667,0.118333333333333,0.0513333333333333,test,0.146666666666667,11,2639.00373131322,0.232254978784733,0.0607818539763156,3.8211236346169,0.000132845029988225,0.00245465584777316,motif,Contains
CLIP peak,903
ENSMUSG00000004113.289|Cacna1b,202,UGUGU,0.208333333333333,0.132666666666667,0.118333333333333,0.0513333333333333,0.188833333333333,test,0.1399,10,2639.00373131322,0.232254978784733,0.0607818539763156,3.8211236346169,0.000132845029988225,0.00245465584777316,motif,Contains
CLIP peak,904
ENSMUSG00000004113.289|Cacna1b,212,UGUGU,0.975,0.7714,0.687,0.1602,0.1358,test,0.54588,71,2639.00373131322,0.232254978784733,0.0607818539763156,3.8211236346169,0.000132845029988225,0.00245465584777316,motif,Contains
CLIP peak,905
ENSMUSG00000004113.289|Cacna1b,213,GUGUG,0.7714,0.687,0.1602,0.1358,0.0806,test,0.367,42,2639.00373131322,0.232254978784733,0.0607818539763156,3.8211236346169,0.000132845029988225,0.00245465584777316,motif,Contains
CLIP peak,906
ENSMUSG00000004113.289|Cacna1b,214,UGUGU,0.687,0.1602,0.1358,0.0806,0.1512,test,0.24296,21,2639.00373131322,0.232254978784733,0.0607818539763156,3.8211236346169,0.000132845029988225,0.00245465584777316,motif,Contains
CLIP peak,907
ENSMUSG00000004113.289|Cacna1b,225,GUGUG,0.886,0.7775,0.80825,0.76175,0.11625,test,0.66995,84,2639.00373131322,0.232254978784733,0.0607818539763156,3.8211236346169,0.000132845029988225,0.00245465584777316,motif,Contains
CLIP peak,908
ENSMUSG00000004113.289|Cacna1b,226,UGUGU,0.835666666666667,0.884666666666667,0.846,0.152,0.32,test,0.607666666666667,78,2639.00373131322,0.232254978784733,0.0607818539763156,3.8211236346169,0.000132845029988225,0.00245465584777316,motif,Contains
CLIP peak,909
ENSMUSG00000004113.289|Cacna1b,227,GUGUG,0.884666666666667,0.846,0.152,0.32,0.331,test,0.506733333333333,66,2639.00373131322,0.232254978784733,0.0607818539763156,3.8211236346169,0.000132845029988225,0.00245465584777316,motif,Contains
CLIP peak,910
ENSMUSG00000004113.289|Cacna1b,233,GUGUG,0.07,0.0606666666666667,0.0596666666666667,0.0553333333333333,0.0553333333333333,test,0.0602,4,2639.00373131322,0.232254978784733,0.0607818539763156,3.8211236346169,0.000132845029988225,0.00245465584777316,motif,Contains
CLIP peak,911
ENSMUSG00000004113.289|Cacna1b,234,UGUGU,0.0606666666666667,0.0596666666666667,0.0553333333333333,0.0553333333333333,0.0713333333333333,test,0.0604666666666667,4,2639.00373131322,0.232254978784733,0.0607818539763156,3.8211236346169,0.000132845029988225,0.00245465584777316,motif,Contains
CLIP peak,912
ENSMUSG00000004113.289|Cacna1b,235,GUGUG,0.0596666666666667,0.0553333333333333,0.0553333333333333,0.0713333333333333,0.026,test,0.0535333333333333,4,2639.00373131322,0.232254978784733,0.0607818539763156,3.8211236346169,0.000132845029988225,0.00245465584777316,motif,Contains
CLIP peak,913
ENSMUSG00000004113.28|Cacna1b,64,UGUGU,0.112428571428571,0.454714285714286,0.397428571428571,0.985857142857143,0.729285714285714,test,0.535942857142857,69,708.394377742521,0.0949185105486025,0.0786257155601269,1.20721967199162,0.227347556425327,0.988916474427442,motif,No
CLIP peak,914
ENSMUSG00000004113.290|Cacna1b,14,GUGUG,0.9325,0.932,0.694,0.741,0.524,test,0.7647,93,2594.15078940895,0.168824053782963,0.0667440772224205,2.52942374527656,0.0114249997351585,0.172911223522882,motif,Contains
CLIP peak,915
ENSMUSG00000004113.290|Cacna1b,78,GUGUG,0.457857142857143,0.454142857142857,0.948714285714286,0.939714285714286,0.519714285714286,test,0.664028571428571,84,2594.15078940895,0.168824053782963,0.0667440772224205,2.52942374527656,0.0114249997351585,0.172911223522882,motif,Contains
CLIP peak,916
ENSMUSG00000004113.290|Cacna1b,156,UGUGU,0.453,0.436428571428571,0.513285714285714,0.490571428571429,0.126,test,0.403857142857143,49,2594.15078940895,0.168824053782963,0.0667440772224205,2.52942374527656,0.0114249997351585,0.172911223522882,motif,Contains
CLIP peak,917
ENSMUSG00000004113.290|Cacna1b,157,GUGUG,0.436428571428571,0.513285714285714,0.490571428571429,0.126,0.469714285714286,test,0.4072,50,2594.15078940895,0.168824053782963,0.0667440772224205,2.52942374527656,0.0114249997351585,0.172911223522882,motif,Contains
CLIP peak,918
ENSMUSG00000004113.290|Cacna1b,158,UGUGU,0.513285714285714,0.490571428571429,0.126,0.469714285714286,0.132714285714286,test,0.346457142857143,38,2594.15078940895,0.168824053782963,0.0667440772224205,2.52942374527656,0.0114249997351585,0.172911223522882,motif,Contains
CLIP peak,919
ENSMUSG00000004113.290|Cacna1b,159,GUGUG,0.490571428571429,0.126,0.469714285714286,0.132714285714286,0.283571428571429,test,0.300514285714286,30,2594.15078940895,0.168824053782963,0.0667440772224205,2.52942374527656,0.0114249997351585,0.172911223522882,motif,Contains
CLIP peak,920
ENSMUSG00000004113.290|Cacna1b,160,UGUGU,0.110625,0.41225,0.117625,0.250375,0.228625,test,0.2239,19,2594.15078940895,0.168824053782963,0.0667440772224205,2.52942374527656,0.0114249997351585,0.172911223522882,motif,Contains
CLIP peak,921
ENSMUSG00000004113.290|Cacna1b,161,GUGUG,0.41225,0.117625,0.250375,0.228625,0.30325,test,0.262425,24,2594.15078940895,0.168824053782963,0.0667440772224205,2.52942374527656,0.0114249997351585,0.172911223522882,motif,Contains
CLIP peak,922
ENSMUSG00000004113.290|Cacna1b,162,UGUGU,0.117625,0.250375,0.228625,0.30325,0.390375,test,0.25805,23,2594.15078940895,0.168824053782963,0.0667440772224205,2.52942374527656,0.0114249997351585,0.172911223522882,motif,Contains
CLIP peak,923
ENSMUSG00000004113.290|Cacna1b,163,GUGUG,0.250375,0.228625,0.30325,0.390375,0.4535,test,0.325225,35,2594.15078940895,0.168824053782963,0.0667440772224205,2.52942374527656,0.0114249997351585,0.172911223522882,motif,Contains
CLIP peak,924
ENSMUSG00000004113.290|Cacna1b,164,UGUGU,0.228625,0.30325,0.390375,0.4535,0.331375,test,0.341425,37,2594.15078940895,0.168824053782963,0.0667440772224205,2.52942374527656,0.0114249997351585,0.172911223522882,motif,Contains
CLIP peak,925
ENSMUSG00000004113.290|Cacna1b,165,GUGUG,0.30325,0.390375,0.4535,0.331375,0.475125,test,0.390725,46,2594.15078940895,0.168824053782963,0.0667440772224205,2.52942374527656,0.0114249997351585,0.172911223522882,motif,Contains
CLIP peak,926
ENSMUSG00000004113.290|Cacna1b,166,UGUGU,0.394,0.454142857142857,0.356428571428571,0.516428571428571,0.207857142857143,test,0.385771428571429,45,2594.15078940895,0.168824053782963,0.0667440772224205,2.52942374527656,0.0114249997351585,0.172911223522882,motif,Contains
CLIP peak,927
ENSMUSG00000004113.290|Cacna1b,167,GUGUG,0.454142857142857,0.356428571428571,0.516428571428571,0.207857142857143,0.501285714285714,test,0.407228571428571,50,2594.15078940895,0.168824053782963,0.0667440772224205,2.52942374527656,0.0114249997351585,0.172911223522882,motif,Contains
CLIP peak,928
ENSMUSG00000004113.290|Cacna1b,168,UGUGU,0.356428571428571,0.516428571428571,0.207857142857143,0.501285714285714,0.211571428571429,test,0.358714285714286,40,2594.15078940895,0.168824053782963,0.0667440772224205,2.52942374527656,0.0114249997351585,0.172911223522882,motif,Contains
CLIP peak,929
ENSMUSG00000004113.290|Cacna1b,169,GUGUG,0.516428571428571,0.207857142857143,0.501285714285714,0.211571428571429,0.438714285714286,test,0.375171428571429,43,2594.15078940895,0.168824053782963,0.0667440772224205,2.52942374527656,0.0114249997351585,0.172911223522882,motif,Contains
CLIP peak,930
ENSMUSG00000004113.290|Cacna1b,170,UGUGU,0.182125,0.44075,0.187375,0.394,0.19375,test,0.2796,27,2594.15078940895,0.168824053782963,0.0667440772224205,2.52942374527656,0.0114249997351585,0.172911223522882,motif,Contains
CLIP peak,931
ENSMUSG00000004113.290|Cacna1b,171,GUGUG,0.44075,0.187375,0.394,0.19375,0.3535,test,0.313875,33,2594.15078940895,0.168824053782963,0.0667440772224205,2.52942374527656,0.0114249997351585,0.172911223522882,motif,Contains
CLIP peak,932
ENSMUSG00000004113.290|Cacna1b,172,UGUGU,0.187375,0.394,0.19375,0.3535,0.19925,test,0.265575,25,2594.15078940895,0.168824053782963,0.0667440772224205,2.52942374527656,0.0114249997351585,0.172911223522882,motif,Contains
CLIP peak,933
ENSMUSG00000004113.290|Cacna1b,173,GUGUG,0.394,0.19375,0.3535,0.19925,0.32775,test,0.29365,29,2594.15078940895,0.168824053782963,0.0667440772224205,2.52942374527656,0.0114249997351585,0.172911223522882,motif,Contains
CLIP peak,934
ENSMUSG00000004113.290|Cacna1b,174,UGUGU,0.19375,0.3535,0.19925,0.32775,0.1785,test,0.25055,22,2594.15078940895,0.168824053782963,0.0667440772224205,2.52942374527656,0.0114249997351585,0.172911223522882,motif,Contains
CLIP peak,935
ENSMUSG00000004113.290|Cacna1b,175,GUGUG,0.3535,0.19925,0.32775,0.1785,0.292375,test,0.270275,25,2594.15078940895,0.168824053782963,0.0667440772224205,2.52942374527656,0.0114249997351585,0.172911223522882,motif,Contains
CLIP peak,936
ENSMUSG00000004113.290|Cacna1b,176,UGUGU,0.201285714285714,0.342714285714286,0.197142857142857,0.328714285714286,0.193857142857143,test,0.252742857142857,22,2594.15078940895,0.168824053782963,0.0667440772224205,2.52942374527656,0.0114249997351585,0.172911223522882,motif,Contains
CLIP peak,937
ENSMUSG00000004113.290|Cacna1b,177,GUGUG,0.342714285714286,0.197142857142857,0.328714285714286,0.193857142857143,0.305571428571429,test,0.2736,26,2594.15078940895,0.168824053782963,0.0667440772224205,2.52942374527656,0.0114249997351585,0.172911223522882,motif,Contains
CLIP peak,938
ENSMUSG00000004113.290|Cacna1b,178,UGUGU,0.197142857142857,0.328714285714286,0.193857142857143,0.305571428571429,0.245571428571429,test,0.254171428571429,23,2594.15078940895,0.168824053782963,0.0667440772224205,2.52942374527656,0.0114249997351585,0.172911223522882,motif,Contains
CLIP peak,939
ENSMUSG00000004113.290|Cacna1b,179,GUGUG,0.328714285714286,0.193857142857143,0.305571428571429,0.245571428571429,0.358428571428571,test,0.286428571428571,28,2594.15078940895,0.168824053782963,0.0667440772224205,2.52942374527656,0.0114249997351585,0.172911223522882,motif,Contains
CLIP peak,940
ENSMUSG00000004113.290|Cacna1b,180,UGUGU,0.22675,0.35625,0.32325,0.412625,0.36675,test,0.337125,36,2594.15078940895,0.168824053782963,0.0667440772224205,2.52942374527656,0.0114249997351585,0.172911223522882,motif,Contains
CLIP peak,941
ENSMUSG00000004113.290|Cacna1b,181,GUGUG,0.35625,0.32325,0.412625,0.36675,0.367375,test,0.36525,41,2594.15078940895,0.168824053782963,0.0667440772224205,2.52942374527656,0.0114249997351585,0.172911223522882,motif,Contains
CLIP peak,942
ENSMUSG00000004113.290|Cacna1b,182,UGUGU,0.32325,0.412625,0.36675,0.367375,0.36025,test,0.36605,42,2594.15078940895,0.168824053782963,0.0667440772224205,2.52942374527656,0.0114249997351585,0.172911223522882,motif,Contains
CLIP peak,943
ENSMUSG00000004113.290|Cacna1b,183,GUGUG,0.412625,0.36675,0.367375,0.36025,0.39925,test,0.38125,45,2594.15078940895,0.168824053782963,0.0667440772224205,2.52942374527656,0.0114249997351585,0.172911223522882,motif,Contains
CLIP peak,944
ENSMUSG00000004113.290|Cacna1b,184,UGUGU,0.36675,0.367375,0.36025,0.39925,0.406875,test,0.3801,44,2594.15078940895,0.168824053782963,0.0667440772224205,2.52942374527656,0.0114249997351585,0.172911223522882,motif,Contains
CLIP peak,945
ENSMUSG00000004113.290|Cacna1b,185,GUGUG,0.367375,0.36025,0.39925,0.406875,0.433,test,0.39335,47,2594.15078940895,0.168824053782963,0.0667440772224205,2.52942374527656,0.0114249997351585,0.172911223522882,motif,Contains
CLIP peak,946
ENSMUSG00000004113.290|Cacna1b,186,UGUGU,0.399142857142857,0.439857142857143,0.461,0.491857142857143,0.470428571428571,test,0.452457142857143,58,2594.15078940895,0.168824053782963,0.0667440772224205,2.52942374527656,0.0114249997351585,0.172911223522882,motif,Contains
CLIP peak,947
ENSMUSG00000004113.290|Cacna1b,187,GUGUG,0.439857142857143,0.461,0.491857142857143,0.470428571428571,0.379285714285714,test,0.448485714285714,57,2594.15078940895,0.168824053782963,0.0667440772224205,2.52942374527656,0.0114249997351585,0.172911223522882,motif,Contains
CLIP peak,948
ENSMUSG00000004113.290|Cacna1b,188,UGUGU,0.461,0.491857142857143,0.470428571428571,0.379285714285714,0.405571428571429,test,0.441628571428571,56,2594.15078940895,0.168824053782963,0.0667440772224205,2.52942374527656,0.0114249997351585,0.172911223522882,motif,Contains
CLIP peak,949
ENSMUSG00000004113.290|Cacna1b,189,GUGUG,0.491857142857143,0.470428571428571,0.379285714285714,0.405571428571429,0.388285714285714,test,0.427085714285714,53,2594.15078940895,0.168824053782963,0.0667440772224205,2.52942374527656,0.0114249997351585,0.172911223522882,motif,Contains
CLIP peak,950
ENSMUSG00000004113.290|Cacna1b,190,UGUGU,0.470428571428571,0.379285714285714,0.405571428571429,0.388285714285714,0.396857142857143,test,0.408085714285714,50,2594.15078940895,0.168824053782963,0.0667440772224205,2.52942374527656,0.0114249997351585,0.172911223522882,motif,Contains
CLIP peak,951
ENSMUSG00000004113.290|Cacna1b,191,GUGUG,0.379285714285714,0.405571428571429,0.388285714285714,0.396857142857143,0.350428571428571,test,0.384085714285714,45,2594.15078940895,0.168824053782963,0.0667440772224205,2.52942374527656,0.0114249997351585,0.172911223522882,motif,Contains
CLIP peak,952
ENSMUSG00000004113.290|Cacna1b,192,UGUGU,0.405571428571429,0.388285714285714,0.396857142857143,0.350428571428571,0.341428571428571,test,0.376514285714286,44,2594.15078940895,0.168824053782963,0.0667440772224205,2.52942374527656,0.0114249997351585,0.172911223522882,motif,Contains
CLIP peak,953
ENSMUSG00000004113.290|Cacna1b,193,GUGUG,0.388285714285714,0.396857142857143,0.350428571428571,0.341428571428571,0.236285714285714,test,0.342657142857143,38,2594.15078940895,0.168824053782963,0.0667440772224205,2.52942374527656,0.0114249997351585,0.172911223522882,motif,Contains
CLIP peak,954
ENSMUSG00000004113.290|Cacna1b,194,UGUGU,0.396857142857143,0.350428571428571,0.341428571428571,0.236285714285714,0.246,test,0.3142,33,2594.15078940895,0.168824053782963,0.0667440772224205,2.52942374527656,0.0114249997351585,0.172911223522882,motif,Contains
CLIP peak,955
ENSMUSG00000004113.290|Cacna1b,195,GUGUG,0.350428571428571,0.341428571428571,0.236285714285714,0.246,0.136857142857143,test,0.2622,24,2594.15078940895,0.168824053782963,0.0667440772224205,2.52942374527656,0.0114249997351585,0.172911223522882,motif,Contains
CLIP peak,956
ENSMUSG00000004113.290|Cacna1b,196,UGUGU,0.389833333333333,0.263666666666667,0.279,0.1585,0.318,test,0.2818,27,2594.15078940895,0.168824053782963,0.0667440772224205,2.52942374527656,0.0114249997351585,0.172911223522882,motif,Contains
CLIP peak,957
ENSMUSG00000004113.290|Cacna1b,206,UGUGU,0.9734,0.7504,0.6998,0.172,0.2082,test,0.56076,72,2594.15078940895,0.168824053782963,0.0667440772224205,2.52942374527656,0.0114249997351585,0.172911223522882,motif,Contains
CLIP peak,958
ENSMUSG00000004113.290|Cacna1b,207,GUGUG,0.7504,0.6998,0.172,0.2082,0.121,test,0.39028,46,2594.15078940895,0.168824053782963,0.0667440772224205,2.52942374527656,0.0114249997351585,0.172911223522882,motif,Contains
CLIP peak,959
ENSMUSG00000004113.290|Cacna1b,208,UGUGU,0.6998,0.172,0.2082,0.121,0.317,test,0.3036,31,2594.15078940895,0.168824053782963,0.0667440772224205,2.52942374527656,0.0114249997351585,0.172911223522882,motif,Contains
CLIP peak,960
ENSMUSG00000004113.290|Cacna1b,219,GUGUG,0.776,0.70325,0.8275,0.795,0.23925,test,0.6682,84,2594.15078940895,0.168824053782963,0.0667440772224205,2.52942374527656,0.0114249997351585,0.172911223522882,motif,Contains
CLIP peak,961
ENSMUSG00000004113.290|Cacna1b,220,UGUGU,0.70325,0.8275,0.795,0.23925,0.31175,test,0.57535,74,2594.15078940895,0.168824053782963,0.0667440772224205,2.52942374527656,0.0114249997351585,0.172911223522882,motif,Contains
CLIP peak,962
ENSMUSG00000004113.290|Cacna1b,221,GUGUG,0.8275,0.795,0.23925,0.31175,0.3,test,0.4947,64,2594.15078940895,0.168824053782963,0.0667440772224205,2.52942374527656,0.0114249997351585,0.172911223522882,motif,Contains
CLIP peak,963
ENSMUSG00000004113.290|Cacna1b,227,GUGUG,0.163333333333333,0.194,0.271666666666667,0.278333333333333,0.271666666666667,test,0.2358,20,2594.15078940895,0.168824053782963,0.0667440772224205,2.52942374527656,0.0114249997351585,0.172911223522882,motif,Contains
CLIP peak,964
ENSMUSG00000004113.290|Cacna1b,228,UGUGU,0.194,0.271666666666667,0.278333333333333,0.271666666666667,0.287333333333333,test,0.2606,24,2594.15078940895,0.168824053782963,0.0667440772224205,2.52942374527656,0.0114249997351585,0.172911223522882,motif,Contains
CLIP peak,965
ENSMUSG00000004113.290|Cacna1b,229,GUGUG,0.271666666666667,0.278333333333333,0.271666666666667,0.287333333333333,0.043,test,0.2304,19,2594.15078940895,0.168824053782963,0.0667440772224205,2.52942374527656,0.0114249997351585,0.172911223522882,motif,Contains
CLIP peak,966
ENSMUSG00000004113.291|Cacna1b,8,GUGUG,0.974,0.979,0.938,0.943,0.919,test,0.9506,100,2109.22555958859,0.235684420448979,0.0827874442245495,2.8468618962281,0.00441525121563657,0.0726056785184803,motif,Contains
CLIP peak,967
ENSMUSG00000004113.291|Cacna1b,72,GUGUG,0.554,0.552,0.85575,0.856875,0.332,test,0.630125,80,2109.22555958859,0.235684420448979,0.0827874442245495,2.8468618962281,0.00441525121563657,0.0726056785184803,motif,Contains
CLIP peak,968
ENSMUSG00000004113.291|Cacna1b,150,UGUGU,0.375,0.3625,0.4225,0.40525,0.098375,test,0.332725,36,2109.22555958859,0.235684420448979,0.0827874442245495,2.8468618962281,0.00441525121563657,0.0726056785184803,motif,Contains
CLIP peak,969
ENSMUSG00000004113.291|Cacna1b,151,GUGUG,0.3625,0.4225,0.40525,0.098375,0.380875,test,0.3339,36,2109.22555958859,0.235684420448979,0.0827874442245495,2.8468618962281,0.00441525121563657,0.0726056785184803,motif,Contains
CLIP peak,970
ENSMUSG00000004113.291|Cacna1b,152,UGUGU,0.4225,0.40525,0.098375,0.380875,0.10575,test,0.28255,27,2109.22555958859,0.235684420448979,0.0827874442245495,2.8468618962281,0.00441525121563657,0.0726056785184803,motif,Contains
CLIP peak,971
ENSMUSG00000004113.291|Cacna1b,153,GUGUG,0.40525,0.098375,0.380875,0.10575,0.2355,test,0.24515,21,2109.22555958859,0.235684420448979,0.0827874442245495,2.8468618962281,0.00441525121563657,0.0726056785184803,motif,Contains
CLIP peak,972
ENSMUSG00000004113.291|Cacna1b,154,UGUGU,0.098375,0.380875,0.10575,0.2355,0.228,test,0.2097,17,2109.22555958859,0.235684420448979,0.0827874442245495,2.8468618962281,0.00441525121563657,0.0726056785184803,motif,Contains
CLIP peak,973
ENSMUSG00000004113.291|Cacna1b,155,GUGUG,0.380875,0.10575,0.2355,0.228,0.300375,test,0.2501,22,2109.22555958859,0.235684420448979,0.0827874442245495,2.8468618962281,0.00441525121563657,0.0726056785184803,motif,Contains
CLIP peak,974
ENSMUSG00000004113.291|Cacna1b,156,UGUGU,0.115714285714286,0.262,0.258,0.341142857142857,0.458857142857143,test,0.287142857142857,28,2109.22555958859,0.235684420448979,0.0827874442245495,2.8468618962281,0.00441525121563657,0.0726056785184803,motif,Contains
CLIP peak,975
ENSMUSG00000004113.291|Cacna1b,157,GUGUG,0.262,0.258,0.341142857142857,0.458857142857143,0.524428571428571,test,0.368885714285714,42,2109.22555958859,0.235684420448979,0.0827874442245495,2.8468618962281,0.00441525121563657,0.0726056785184803,motif,Contains
CLIP peak,976
ENSMUSG00000004113.291|Cacna1b,158,UGUGU,0.258,0.341142857142857,0.458857142857143,0.524428571428571,0.379714285714286,test,0.392428571428571,47,2109.22555958859,0.235684420448979,0.0827874442245495,2.8468618962281,0.00441525121563657,0.0726056785184803,motif,Contains
CLIP peak,977
ENSMUSG00000004113.291|Cacna1b,159,GUGUG,0.341142857142857,0.458857142857143,0.524428571428571,0.379714285714286,0.57,test,0.454828571428571,58,2109.22555958859,0.235684420448979,0.0827874442245495,2.8468618962281,0.00441525121563657,0.0726056785184803,motif,Contains
CLIP peak,978
ENSMUSG00000004113.291|Cacna1b,160,UGUGU,0.40175,0.45925,0.33275,0.49925,0.193375,test,0.377275,44,2109.22555958859,0.235684420448979,0.0827874442245495,2.8468618962281,0.00441525121563657,0.0726056785184803,motif,Contains
CLIP peak,979
ENSMUSG00000004113.291|Cacna1b,161,GUGUG,0.45925,0.33275,0.49925,0.193375,0.45825,test,0.388575,46,2109.22555958859,0.235684420448979,0.0827874442245495,2.8468618962281,0.00441525121563657,0.0726056785184803,motif,Contains
CLIP peak,980
ENSMUSG00000004113.291|Cacna1b,162,UGUGU,0.33275,0.49925,0.193375,0.45825,0.220125,test,0.34075,37,2109.22555958859,0.235684420448979,0.0827874442245495,2.8468618962281,0.00441525121563657,0.0726056785184803,motif,Contains
CLIP peak,981
ENSMUSG00000004113.291|Cacna1b,163,GUGUG,0.49925,0.193375,0.45825,0.220125,0.385625,test,0.351325,39,2109.22555958859,0.235684420448979,0.0827874442245495,2.8468618962281,0.00441525121563657,0.0726056785184803,motif,Contains
CLIP peak,982
ENSMUSG00000004113.291|Cacna1b,164,UGUGU,0.193375,0.45825,0.220125,0.385625,0.192,test,0.289875,29,2109.22555958859,0.235684420448979,0.0827874442245495,2.8468618962281,0.00441525121563657,0.0726056785184803,motif,Contains
CLIP peak,983
ENSMUSG00000004113.291|Cacna1b,165,GUGUG,0.45825,0.220125,0.385625,0.192,0.292375,test,0.309675,32,2109.22555958859,0.235684420448979,0.0827874442245495,2.8468618962281,0.00441525121563657,0.0726056785184803,motif,Contains
CLIP peak,984
ENSMUSG00000004113.291|Cacna1b,166,UGUGU,0.186285714285714,0.351571428571429,0.187714285714286,0.313142857142857,0.183857142857143,test,0.244514285714286,21,2109.22555958859,0.235684420448979,0.0827874442245495,2.8468618962281,0.00441525121563657,0.0726056785184803,motif,Contains
CLIP peak,985
ENSMUSG00000004113.291|Cacna1b,167,GUGUG,0.351571428571429,0.187714285714286,0.313142857142857,0.183857142857143,0.291428571428571,test,0.265542857142857,25,2109.22555958859,0.235684420448979,0.0827874442245495,2.8468618962281,0.00441525121563657,0.0726056785184803,motif,Contains
CLIP peak,986
ENSMUSG00000004113.291|Cacna1b,168,UGUGU,0.187714285714286,0.313142857142857,0.183857142857143,0.291428571428571,0.163857142857143,test,0.228,19,2109.22555958859,0.235684420448979,0.0827874442245495,2.8468618962281,0.00441525121563657,0.0726056785184803,motif,Contains
CLIP peak,987
ENSMUSG00000004113.291|Cacna1b,169,GUGUG,0.313142857142857,0.183857142857143,0.291428571428571,0.163857142857143,0.277714285714286,test,0.246,21,2109.22555958859,0.235684420448979,0.0827874442245495,2.8468618962281,0.00441525121563657,0.0726056785184803,motif,Contains
CLIP peak,988
ENSMUSG00000004113.291|Cacna1b,170,UGUGU,0.231375,0.2915,0.24225,0.33225,0.21425,test,0.262325,24,2109.22555958859,0.235684420448979,0.0827874442245495,2.8468618962281,0.00441525121563657,0.0726056785184803,motif,Contains
CLIP peak,989
ENSMUSG00000004113.291|Cacna1b,171,GUGUG,0.2915,0.24225,0.33225,0.21425,0.3035,test,0.27675,26,2109.22555958859,0.235684420448979,0.0827874442245495,2.8468618962281,0.00441525121563657,0.0726056785184803,motif,Contains
CLIP peak,990
ENSMUSG00000004113.291|Cacna1b,172,UGUGU,0.24225,0.33225,0.21425,0.3035,0.236625,test,0.265775,25,2109.22555958859,0.235684420448979,0.0827874442245495,2.8468618962281,0.00441525121563657,0.0726056785184803,motif,Contains
CLIP peak,991
ENSMUSG00000004113.291|Cacna1b,173,GUGUG,0.33225,0.21425,0.3035,0.236625,0.321625,test,0.28165,27,2109.22555958859,0.235684420448979,0.0827874442245495,2.8468618962281,0.00441525121563657,0.0726056785184803,motif,Contains
CLIP peak,992
ENSMUSG00000004113.291|Cacna1b,174,UGUGU,0.21425,0.3035,0.236625,0.321625,0.30125,test,0.27545,26,2109.22555958859,0.235684420448979,0.0827874442245495,2.8468618962281,0.00441525121563657,0.0726056785184803,motif,Contains
CLIP peak,993
ENSMUSG00000004113.291|Cacna1b,175,GUGUG,0.3035,0.236625,0.321625,0.30125,0.372,test,0.307,31,2109.22555958859,0.235684420448979,0.0827874442245495,2.8468618962281,0.00441525121563657,0.0726056785184803,motif,Contains
CLIP peak,994
ENSMUSG00000004113.291|Cacna1b,176,UGUGU,0.251571428571429,0.339142857142857,0.334142857142857,0.417857142857143,0.367142857142857,test,0.341971428571429,37,2109.22555958859,0.235684420448979,0.0827874442245495,2.8468618962281,0.00441525121563657,0.0726056785184803,motif,Contains
CLIP peak,995
ENSMUSG00000004113.291|Cacna1b,177,GUGUG,0.339142857142857,0.334142857142857,0.417857142857143,0.367142857142857,0.423857142857143,test,0.376428571428571,44,2109.22555958859,0.235684420448979,0.0827874442245495,2.8468618962281,0.00441525121563657,0.0726056785184803,motif,Contains
CLIP peak,996
ENSMUSG00000004113.291|Cacna1b,178,UGUGU,0.334142857142857,0.417857142857143,0.367142857142857,0.423857142857143,0.366857142857143,test,0.381971428571429,45,2109.22555958859,0.235684420448979,0.0827874442245495,2.8468618962281,0.00441525121563657,0.0726056785184803,motif,Contains
CLIP peak,997
ENSMUSG00000004113.291|Cacna1b,179,GUGUG,0.417857142857143,0.367142857142857,0.423857142857143,0.366857142857143,0.393285714285714,test,0.3938,47,2109.22555958859,0.235684420448979,0.0827874442245495,2.8468618962281,0.00441525121563657,0.0726056785184803,motif,Contains
CLIP peak,998
ENSMUSG00000004113.291|Cacna1b,180,UGUGU,0.339125,0.39,0.3475,0.372625,0.346,test,0.35905,40,2109.22555958859,0.235684420448979,0.0827874442245495,2.8468618962281,0.00441525121563657,0.0726056785184803,motif,Contains
CLIP peak,999
ENSMUSG00000004113.291|Cacna1b,181,GUGUG,0.39,0.3475,0.372625,0.346,0.289,test,0.349025,39,2109.22555958859,0.235684420448979,0.0827874442245495,2.8468618962281,0.00441525121563657,0.0726056785184803,motif,Contains
CLIP peak,1000
ENSMUSG00000004113.291|Cacna1b,182,UGUGU,0.3475,0.372625,0.346,0.289,0.33075,test,0.337175,37,2109.22555958859,0.235684420448979,0.0827874442245495,2.8468618962281,0.00441525121563657,0.0726056785184803,motif,Contains
CLIP peak,1001
ENSMUSG00000004113.291|Cacna1b,183,GUGUG,0.372625,0.346,0.289,0.33075,0.268,test,0.321275,34,2109.22555958859,0.235684420448979,0.0827874442245495,2.8468618962281,0.00441525121563657,0.0726056785184803,motif,Contains
CLIP peak,1002
ENSMUSG00000004113.291|Cacna1b,184,UGUGU,0.346,0.289,0.33075,0.268,0.30525,test,0.3078,32,2109.22555958859,0.235684420448979,0.0827874442245495,2.8468618962281,0.00441525121563657,0.0726056785184803,motif,Contains
CLIP peak,1003
ENSMUSG00000004113.291|Cacna1b,185,GUGUG,0.289,0.33075,0.268,0.30525,0.241,test,0.2868,28,2109.22555958859,0.235684420448979,0.0827874442245495,2.8468618962281,0.00441525121563657,0.0726056785184803,motif,Contains
CLIP peak,1004
ENSMUSG00000004113.291|Cacna1b,186,UGUGU,0.373,0.299714285714286,0.347,0.274142857142857,0.282857142857143,test,0.315342857142857,33,2109.22555958859,0.235684420448979,0.0827874442245495,2.8468618962281,0.00441525121563657,0.0726056785184803,motif,Contains
CLIP peak,1005
ENSMUSG00000004113.291|Cacna1b,187,GUGUG,0.299714285714286,0.347,0.274142857142857,0.282857142857143,0.180142857142857,test,0.276771428571429,26,2109.22555958859,0.235684420448979,0.0827874442245495,2.8468618962281,0.00441525121563657,0.0726056785184803,motif,Contains
CLIP peak,1006
ENSMUSG00000004113.291|Cacna1b,188,UGUGU,0.347,0.274142857142857,0.282857142857143,0.180142857142857,0.171142857142857,test,0.251057142857143,22,2109.22555958859,0.235684420448979,0.0827874442245495,2.8468618962281,0.00441525121563657,0.0726056785184803,motif,Contains
CLIP peak,1007
ENSMUSG00000004113.291|Cacna1b,189,GUGUG,0.274142857142857,0.282857142857143,0.180142857142857,0.171142857142857,0.0762857142857143,test,0.196914285714286,16,2109.22555958859,0.235684420448979,0.0827874442245495,2.8468618962281,0.00441525121563657,0.0726056785184803,motif,Contains
CLIP peak,1008
ENSMUSG00000004113.291|Cacna1b,190,UGUGU,0.282857142857143,0.180142857142857,0.171142857142857,0.0762857142857143,0.203714285714286,test,0.182828571428571,14,2109.22555958859,0.235684420448979,0.0827874442245495,2.8468618962281,0.00441525121563657,0.0726056785184803,motif,Contains
CLIP peak,1009
ENSMUSG00000004113.291|Cacna1b,200,UGUGU,0.971166666666667,0.683,0.708833333333333,0.224166666666667,0.2645,test,0.570333333333333,73,2109.22555958859,0.235684420448979,0.0827874442245495,2.8468618962281,0.00441525121563657,0.0726056785184803,motif,Contains
CLIP peak,1010
ENSMUSG00000004113.291|Cacna1b,201,GUGUG,0.683,0.708833333333333,0.224166666666667,0.2645,0.178333333333333,test,0.411766666666667,50,2109.22555958859,0.235684420448979,0.0827874442245495,2.8468618962281,0.00441525121563657,0.0726056785184803,motif,Contains
CLIP peak,1011
ENSMUSG00000004113.291|Cacna1b,202,UGUGU,0.708833333333333,0.224166666666667,0.2645,0.178333333333333,0.259833333333333,test,0.327133333333333,35,2109.22555958859,0.235684420448979,0.0827874442245495,2.8468618962281,0.00441525121563657,0.0726056785184803,motif,Contains
CLIP peak,1012
ENSMUSG00000004113.291|Cacna1b,213,GUGUG,0.734,0.7772,0.8042,0.8004,0.3024,test,0.68364,86,2109.22555958859,0.235684420448979,0.0827874442245495,2.8468618962281,0.00441525121563657,0.0726056785184803,motif,Contains
CLIP peak,1013
ENSMUSG00000004113.291|Cacna1b,214,UGUGU,0.7772,0.8042,0.8004,0.3024,0.3416,test,0.60516,77,2109.22555958859,0.235684420448979,0.0827874442245495,2.8468618962281,0.00441525121563657,0.0726056785184803,motif,Contains
CLIP peak,1014
ENSMUSG00000004113.291|Cacna1b,215,GUGUG,0.8042,0.8004,0.3024,0.3416,0.2718,test,0.50408,65,2109.22555958859,0.235684420448979,0.0827874442245495,2.8468618962281,0.00441525121563657,0.0726056785184803,motif,Contains
CLIP peak,1015
ENSMUSG00000004113.291|Cacna1b,221,GUGUG,0.1975,0.2705,0.273,0.274,0.2415,test,0.2513,22,2109.22555958859,0.235684420448979,0.0827874442245495,2.8468618962281,0.00441525121563657,0.0726056785184803,motif,Contains
CLIP peak,1016
ENSMUSG00000004113.291|Cacna1b,222,UGUGU,0.2705,0.273,0.274,0.2415,0.24375,test,0.26055,24,2109.22555958859,0.235684420448979,0.0827874442245495,2.8468618962281,0.00441525121563657,0.0726056785184803,motif,Contains
CLIP peak,1017
ENSMUSG00000004113.291|Cacna1b,223,GUGUG,0.273,0.274,0.2415,0.24375,0.04575,test,0.2156,18,2109.22555958859,0.235684420448979,0.0827874442245495,2.8468618962281,0.00441525121563657,0.0726056785184803,motif,Contains
CLIP peak,1018
ENSMUSG00000004113.292|Cacna1b,2,GUGUG,0.603,0.628,0.377,0.422,0.295,test,0.465,60,2492.20551768608,0.303853234237894,0.0634868429371893,4.78608196880276,1.7006862181365e-06,3.4636633284194e-05,motif,Contains
CLIP peak,1019
ENSMUSG00000004113.292|Cacna1b,66,GUGUG,0.453285714285714,0.470142857142857,0.903857142857143,0.899285714285714,0.481714285714286,test,0.641657142857143,82,2492.20551768608,0.303853234237894,0.0634868429371893,4.78608196880276,1.7006862181365e-06,3.4636633284194e-05,motif,Contains
CLIP peak,1020
ENSMUSG00000004113.292|Cacna1b,144,UGUGU,0.397125,0.375375,0.440375,0.42075,0.108,test,0.348325,39,2492.20551768608,0.303853234237894,0.0634868429371893,4.78608196880276,1.7006862181365e-06,3.4636633284194e-05,motif,Contains
CLIP peak,1021
ENSMUSG00000004113.292|Cacna1b,145,GUGUG,0.375375,0.440375,0.42075,0.108,0.411375,test,0.351175,39,2492.20551768608,0.303853234237894,0.0634868429371893,4.78608196880276,1.7006862181365e-06,3.4636633284194e-05,motif,Contains
CLIP peak,1022
ENSMUSG00000004113.292|Cacna1b,146,UGUGU,0.488285714285714,0.466142857142857,0.122714285714286,0.466571428571429,0.136857142857143,test,0.336114285714286,36,2492.20551768608,0.303853234237894,0.0634868429371893,4.78608196880276,1.7006862181365e-06,3.4636633284194e-05,motif,Contains
CLIP peak,1023
ENSMUSG00000004113.292|Cacna1b,147,GUGUG,0.466142857142857,0.122714285714286,0.466571428571429,0.136857142857143,0.292285714285714,test,0.296914285714286,30,2492.20551768608,0.303853234237894,0.0634868429371893,4.78608196880276,1.7006862181365e-06,3.4636633284194e-05,motif,Contains
CLIP peak,1024
ENSMUSG00000004113.292|Cacna1b,148,UGUGU,0.122714285714286,0.466571428571429,0.136857142857143,0.292285714285714,0.267,test,0.257085714285714,23,2492.20551768608,0.303853234237894,0.0634868429371893,4.78608196880276,1.7006862181365e-06,3.4636633284194e-05,motif,Contains
CLIP peak,1025
ENSMUSG00000004113.292|Cacna1b,149,GUGUG,0.466571428571429,0.136857142857143,0.292285714285714,0.267,0.347,test,0.301942857142857,31,2492.20551768608,0.303853234237894,0.0634868429371893,4.78608196880276,1.7006862181365e-06,3.4636633284194e-05,motif,Contains
CLIP peak,1026
ENSMUSG00000004113.292|Cacna1b,150,UGUGU,0.120125,0.256375,0.234375,0.3045,0.386125,test,0.2603,24,2492.20551768608,0.303853234237894,0.0634868429371893,4.78608196880276,1.7006862181365e-06,3.4636633284194e-05,motif,Contains
CLIP peak,1027
ENSMUSG00000004113.292|Cacna1b,151,GUGUG,0.256375,0.234375,0.3045,0.386125,0.46,test,0.328275,35,2492.20551768608,0.303853234237894,0.0634868429371893,4.78608196880276,1.7006862181365e-06,3.4636633284194e-05,motif,Contains
CLIP peak,1028
ENSMUSG00000004113.292|Cacna1b,152,UGUGU,0.234375,0.3045,0.386125,0.46,0.342,test,0.3454,38,2492.20551768608,0.303853234237894,0.0634868429371893,4.78608196880276,1.7006862181365e-06,3.4636633284194e-05,motif,Contains
CLIP peak,1029
ENSMUSG00000004113.292|Cacna1b,153,GUGUG,0.3045,0.386125,0.46,0.342,0.5025,test,0.399025,48,2492.20551768608,0.303853234237894,0.0634868429371893,4.78608196880276,1.7006862181365e-06,3.4636633284194e-05,motif,Contains
CLIP peak,1030
ENSMUSG00000004113.292|Cacna1b,154,UGUGU,0.386125,0.46,0.342,0.5025,0.212625,test,0.38065,44,2492.20551768608,0.303853234237894,0.0634868429371893,4.78608196880276,1.7006862181365e-06,3.4636633284194e-05,motif,Contains
CLIP peak,1031
ENSMUSG00000004113.292|Cacna1b,155,GUGUG,0.46,0.342,0.5025,0.212625,0.45025,test,0.393475,47,2492.20551768608,0.303853234237894,0.0634868429371893,4.78608196880276,1.7006862181365e-06,3.4636633284194e-05,motif,Contains
CLIP peak,1032
ENSMUSG00000004113.292|Cacna1b,156,UGUGU,0.35,0.498714285714286,0.215,0.489714285714286,0.217285714285714,test,0.354142857142857,40,2492.20551768608,0.303853234237894,0.0634868429371893,4.78608196880276,1.7006862181365e-06,3.4636633284194e-05,motif,Contains
CLIP peak,1033
ENSMUSG00000004113.292|Cacna1b,157,GUGUG,0.498714285714286,0.215,0.489714285714286,0.217285714285714,0.433714285714286,test,0.370885714285714,42,2492.20551768608,0.303853234237894,0.0634868429371893,4.78608196880276,1.7006862181365e-06,3.4636633284194e-05,motif,Contains
CLIP peak,1034
ENSMUSG00000004113.292|Cacna1b,158,UGUGU,0.215,0.489714285714286,0.217285714285714,0.433714285714286,0.211142857142857,test,0.313371428571429,33,2492.20551768608,0.303853234237894,0.0634868429371893,4.78608196880276,1.7006862181365e-06,3.4636633284194e-05,motif,Contains
CLIP peak,1035
ENSMUSG00000004113.292|Cacna1b,159,GUGUG,0.489714285714286,0.217285714285714,0.433714285714286,0.211142857142857,0.357285714285714,test,0.341828571428571,37,2492.20551768608,0.303853234237894,0.0634868429371893,4.78608196880276,1.7006862181365e-06,3.4636633284194e-05,motif,Contains
CLIP peak,1036
ENSMUSG00000004113.292|Cacna1b,160,UGUGU,0.19975,0.390875,0.233375,0.368375,0.2415,test,0.286775,28,2492.20551768608,0.303853234237894,0.0634868429371893,4.78608196880276,1.7006862181365e-06,3.4636633284194e-05,motif,Contains
CLIP peak,1037
ENSMUSG00000004113.292|Cacna1b,161,GUGUG,0.390875,0.233375,0.368375,0.2415,0.35225,test,0.317275,33,2492.20551768608,0.303853234237894,0.0634868429371893,4.78608196880276,1.7006862181365e-06,3.4636633284194e-05,motif,Contains
CLIP peak,1038
ENSMUSG00000004113.292|Cacna1b,162,UGUGU,0.233375,0.368375,0.2415,0.35225,0.21225,test,0.28155,27,2492.20551768608,0.303853234237894,0.0634868429371893,4.78608196880276,1.7006862181365e-06,3.4636633284194e-05,motif,Contains
CLIP peak,1039
ENSMUSG00000004113.292|Cacna1b,163,GUGUG,0.368375,0.2415,0.35225,0.21225,0.315,test,0.297875,30,2492.20551768608,0.303853234237894,0.0634868429371893,4.78608196880276,1.7006862181365e-06,3.4636633284194e-05,motif,Contains
CLIP peak,1040
ENSMUSG00000004113.292|Cacna1b,164,UGUGU,0.2415,0.35225,0.21225,0.315,0.19275,test,0.26275,24,2492.20551768608,0.303853234237894,0.0634868429371893,4.78608196880276,1.7006862181365e-06,3.4636633284194e-05,motif,Contains
CLIP peak,1041
ENSMUSG00000004113.292|Cacna1b,165,GUGUG,0.35225,0.21225,0.315,0.19275,0.276625,test,0.269775,25,2492.20551768608,0.303853234237894,0.0634868429371893,4.78608196880276,1.7006862181365e-06,3.4636633284194e-05,motif,Contains
CLIP peak,1042
ENSMUSG00000004113.292|Cacna1b,166,UGUGU,0.227571428571429,0.338428571428571,0.213857142857143,0.311142857142857,0.265571428571429,test,0.271314285714286,26,2492.20551768608,0.303853234237894,0.0634868429371893,4.78608196880276,1.7006862181365e-06,3.4636633284194e-05,motif,Contains
CLIP peak,1043
ENSMUSG00000004113.292|Cacna1b,167,GUGUG,0.338428571428571,0.213857142857143,0.311142857142857,0.265571428571429,0.372428571428571,test,0.300285714285714,30,2492.20551768608,0.303853234237894,0.0634868429371893,4.78608196880276,1.7006862181365e-06,3.4636633284194e-05,motif,Contains
CLIP peak,1044
ENSMUSG00000004113.292|Cacna1b,168,UGUGU,0.213857142857143,0.311142857142857,0.265571428571429,0.372428571428571,0.345714285714286,test,0.301742857142857,31,2492.20551768608,0.303853234237894,0.0634868429371893,4.78608196880276,1.7006862181365e-06,3.4636633284194e-05,motif,Contains
CLIP peak,1045
ENSMUSG00000004113.292|Cacna1b,169,GUGUG,0.311142857142857,0.265571428571429,0.372428571428571,0.345714285714286,0.453714285714286,test,0.349714285714286,39,2492.20551768608,0.303853234237894,0.0634868429371893,4.78608196880276,1.7006862181365e-06,3.4636633284194e-05,motif,Contains
CLIP peak,1046
ENSMUSG00000004113.292|Cacna1b,170,UGUGU,0.290125,0.368,0.397625,0.485625,0.43825,test,0.395925,48,2492.20551768608,0.303853234237894,0.0634868429371893,4.78608196880276,1.7006862181365e-06,3.4636633284194e-05,motif,Contains
CLIP peak,1047
ENSMUSG00000004113.292|Cacna1b,171,GUGUG,0.368,0.397625,0.485625,0.43825,0.49325,test,0.43655,55,2492.20551768608,0.303853234237894,0.0634868429371893,4.78608196880276,1.7006862181365e-06,3.4636633284194e-05,motif,Contains
CLIP peak,1048
ENSMUSG00000004113.292|Cacna1b,172,UGUGU,0.397625,0.485625,0.43825,0.49325,0.419875,test,0.446925,57,2492.20551768608,0.303853234237894,0.0634868429371893,4.78608196880276,1.7006862181365e-06,3.4636633284194e-05,motif,Contains
CLIP peak,1049
ENSMUSG00000004113.292|Cacna1b,173,GUGUG,0.485625,0.43825,0.49325,0.419875,0.418375,test,0.451075,58,2492.20551768608,0.303853234237894,0.0634868429371893,4.78608196880276,1.7006862181365e-06,3.4636633284194e-05,motif,Contains
CLIP peak,1050
ENSMUSG00000004113.292|Cacna1b,174,UGUGU,0.43825,0.49325,0.419875,0.418375,0.4025,test,0.43445,55,2492.20551768608,0.303853234237894,0.0634868429371893,4.78608196880276,1.7006862181365e-06,3.4636633284194e-05,motif,Contains
CLIP peak,1051
ENSMUSG00000004113.292|Cacna1b,175,GUGUG,0.49325,0.419875,0.418375,0.4025,0.292125,test,0.405225,49,2492.20551768608,0.303853234237894,0.0634868429371893,4.78608196880276,1.7006862181365e-06,3.4636633284194e-05,motif,Contains
CLIP peak,1052
ENSMUSG00000004113.292|Cacna1b,176,UGUGU,0.471142857142857,0.466857142857143,0.457142857142857,0.331714285714286,0.393714285714286,test,0.424114285714286,53,2492.20551768608,0.303853234237894,0.0634868429371893,4.78608196880276,1.7006862181365e-06,3.4636633284194e-05,motif,Contains
CLIP peak,1053
ENSMUSG00000004113.292|Cacna1b,177,GUGUG,0.466857142857143,0.457142857142857,0.331714285714286,0.393714285714286,0.359142857142857,test,0.401714285714286,49,2492.20551768608,0.303853234237894,0.0634868429371893,4.78608196880276,1.7006862181365e-06,3.4636633284194e-05,motif,Contains
CLIP peak,1054
ENSMUSG00000004113.292|Cacna1b,178,UGUGU,0.457142857142857,0.331714285714286,0.393714285714286,0.359142857142857,0.373,test,0.382942857142857,45,2492.20551768608,0.303853234237894,0.0634868429371893,4.78608196880276,1.7006862181365e-06,3.4636633284194e-05,motif,Contains
CLIP peak,1055
ENSMUSG00000004113.292|Cacna1b,179,GUGUG,0.331714285714286,0.393714285714286,0.359142857142857,0.373,0.326285714285714,test,0.356771428571429,40,2492.20551768608,0.303853234237894,0.0634868429371893,4.78608196880276,1.7006862181365e-06,3.4636633284194e-05,motif,Contains
CLIP peak,1056
ENSMUSG00000004113.292|Cacna1b,180,UGUGU,0.35975,0.34225,0.357125,0.319125,0.308875,test,0.337425,37,2492.20551768608,0.303853234237894,0.0634868429371893,4.78608196880276,1.7006862181365e-06,3.4636633284194e-05,motif,Contains
CLIP peak,1057
ENSMUSG00000004113.292|Cacna1b,181,GUGUG,0.34225,0.357125,0.319125,0.308875,0.21025,test,0.307525,32,2492.20551768608,0.303853234237894,0.0634868429371893,4.78608196880276,1.7006862181365e-06,3.4636633284194e-05,motif,Contains
CLIP peak,1058
ENSMUSG00000004113.292|Cacna1b,182,UGUGU,0.357125,0.319125,0.308875,0.21025,0.2165,test,0.282375,27,2492.20551768608,0.303853234237894,0.0634868429371893,4.78608196880276,1.7006862181365e-06,3.4636633284194e-05,motif,Contains
CLIP peak,1059
ENSMUSG00000004113.292|Cacna1b,183,GUGUG,0.319125,0.308875,0.21025,0.2165,0.114375,test,0.233825,20,2492.20551768608,0.303853234237894,0.0634868429371893,4.78608196880276,1.7006862181365e-06,3.4636633284194e-05,motif,Contains
CLIP peak,1060
ENSMUSG00000004113.292|Cacna1b,184,UGUGU,0.308875,0.21025,0.2165,0.114375,0.24525,test,0.21905,18,2492.20551768608,0.303853234237894,0.0634868429371893,4.78608196880276,1.7006862181365e-06,3.4636633284194e-05,motif,Contains
CLIP peak,1061
ENSMUSG00000004113.292|Cacna1b,194,UGUGU,0.966714285714286,0.667714285714286,0.648,0.183714285714286,0.254,test,0.544028571428571,70,2492.20551768608,0.303853234237894,0.0634868429371893,4.78608196880276,1.7006862181365e-06,3.4636633284194e-05,motif,Contains
CLIP peak,1062
ENSMUSG00000004113.292|Cacna1b,195,GUGUG,0.667714285714286,0.648,0.183714285714286,0.254,0.191285714285714,test,0.388942857142857,46,2492.20551768608,0.303853234237894,0.0634868429371893,4.78608196880276,1.7006862181365e-06,3.4636633284194e-05,motif,Contains
CLIP peak,1063
ENSMUSG00000004113.292|Cacna1b,196,UGUGU,0.739,0.203,0.292166666666667,0.221166666666667,0.373166666666667,test,0.3657,42,2492.20551768608,0.303853234237894,0.0634868429371893,4.78608196880276,1.7006862181365e-06,3.4636633284194e-05,motif,Contains
CLIP peak,1064
ENSMUSG00000004113.292|Cacna1b,207,GUGUG,0.6858,0.7668,0.8376,0.8388,0.3528,test,0.69636,87,2492.20551768608,0.303853234237894,0.0634868429371893,4.78608196880276,1.7006862181365e-06,3.4636633284194e-05,motif,Contains
CLIP peak,1065
ENSMUSG00000004113.292|Cacna1b,208,UGUGU,0.7668,0.8376,0.8388,0.3528,0.3636,test,0.63192,80,2492.20551768608,0.303853234237894,0.0634868429371893,4.78608196880276,1.7006862181365e-06,3.4636633284194e-05,motif,Contains
CLIP peak,1066
ENSMUSG00000004113.292|Cacna1b,209,GUGUG,0.8376,0.8388,0.3528,0.3636,0.3034,test,0.53924,70,2492.20551768608,0.303853234237894,0.0634868429371893,4.78608196880276,1.7006862181365e-06,3.4636633284194e-05,motif,Contains
CLIP peak,1067
ENSMUSG00000004113.292|Cacna1b,215,GUGUG,0.212,0.2802,0.3134,0.315,0.2812,test,0.28036,27,2492.20551768608,0.303853234237894,0.0634868429371893,4.78608196880276,1.7006862181365e-06,3.4636633284194e-05,motif,Contains
CLIP peak,1068
ENSMUSG00000004113.292|Cacna1b,216,UGUGU,0.338,0.383,0.389,0.34975,0.351,test,0.36215,41,2492.20551768608,0.303853234237894,0.0634868429371893,4.78608196880276,1.7006862181365e-06,3.4636633284194e-05,motif,Contains
CLIP peak,1069
ENSMUSG00000004113.292|Cacna1b,217,GUGUG,0.383,0.389,0.34975,0.351,0.05225,test,0.305,31,2492.20551768608,0.303853234237894,0.0634868429371893,4.78608196880276,1.7006862181365e-06,3.4636633284194e-05,motif,Contains
CLIP peak,1070
ENSMUSG00000004113.292|Cacna1b,254,UGUGU,0.57,0.479,0.527,0.192,0.218,test,0.3972,48,2492.20551768608,0.303853234237894,0.0634868429371893,4.78608196880276,1.7006862181365e-06,3.4636633284194e-05,motif,Contains
CLIP peak,1071
ENSMUSG00000004113.292|Cacna1b,255,GUGUG,0.479,0.527,0.192,0.218,0.04,test,0.2912,29,2492.20551768608,0.303853234237894,0.0634868429371893,4.78608196880276,1.7006862181365e-06,3.4636633284194e-05,motif,Contains
CLIP peak,1072
ENSMUSG00000004113.293|Cacna1b,60,GUGUG,0.493428571428571,0.502142857142857,0.834857142857143,0.835,0.478857142857143,test,0.628857142857143,80,2328.43592559616,0.392499598023194,0.068125838124043,5.76139110844456,8.34234772175224e-09,1.83669920835263e-07,motif,Contains
CLIP peak,1073
ENSMUSG00000004113.293|Cacna1b,138,UGUGU,0.448285714285714,0.432142857142857,0.502714285714286,0.444285714285714,0.119857142857143,test,0.389457142857143,46,2328.43592559616,0.392499598023194,0.068125838124043,5.76139110844456,8.34234772175224e-09,1.83669920835263e-07,motif,Contains
CLIP peak,1074
ENSMUSG00000004113.293|Cacna1b,139,GUGUG,0.432142857142857,0.502714285714286,0.444285714285714,0.119857142857143,0.450428571428571,test,0.389885714285714,46,2328.43592559616,0.392499598023194,0.068125838124043,5.76139110844456,8.34234772175224e-09,1.83669920835263e-07,motif,Contains
CLIP peak,1075
ENSMUSG00000004113.293|Cacna1b,140,UGUGU,0.44025,0.389375,0.106125,0.395375,0.11075,test,0.288375,28,2328.43592559616,0.392499598023194,0.068125838124043,5.76139110844456,8.34234772175224e-09,1.83669920835263e-07,motif,Contains
CLIP peak,1076
ENSMUSG00000004113.293|Cacna1b,141,GUGUG,0.389375,0.106125,0.395375,0.11075,0.242375,test,0.2488,22,2328.43592559616,0.392499598023194,0.068125838124043,5.76139110844456,8.34234772175224e-09,1.83669920835263e-07,motif,Contains
CLIP peak,1077
ENSMUSG00000004113.293|Cacna1b,142,UGUGU,0.106125,0.395375,0.11075,0.242375,0.23175,test,0.217275,18,2328.43592559616,0.392499598023194,0.068125838124043,5.76139110844456,8.34234772175224e-09,1.83669920835263e-07,motif,Contains
CLIP peak,1078
ENSMUSG00000004113.293|Cacna1b,143,GUGUG,0.395375,0.11075,0.242375,0.23175,0.302,test,0.25645,23,2328.43592559616,0.392499598023194,0.068125838124043,5.76139110844456,8.34234772175224e-09,1.83669920835263e-07,motif,Contains
CLIP peak,1079
ENSMUSG00000004113.293|Cacna1b,144,UGUGU,0.11075,0.242375,0.23175,0.302,0.41125,test,0.259625,24,2328.43592559616,0.392499598023194,0.068125838124043,5.76139110844456,8.34234772175224e-09,1.83669920835263e-07,motif,Contains
CLIP peak,1080
ENSMUSG00000004113.293|Cacna1b,145,GUGUG,0.242375,0.23175,0.302,0.41125,0.466,test,0.330675,35,2328.43592559616,0.392499598023194,0.068125838124043,5.76139110844456,8.34234772175224e-09,1.83669920835263e-07,motif,Contains
CLIP peak,1081
ENSMUSG00000004113.293|Cacna1b,146,UGUGU,0.252142857142857,0.327,0.46,0.522571428571429,0.401142857142857,test,0.392571428571429,47,2328.43592559616,0.392499598023194,0.068125838124043,5.76139110844456,8.34234772175224e-09,1.83669920835263e-07,motif,Contains
CLIP peak,1082
ENSMUSG00000004113.293|Cacna1b,147,GUGUG,0.327,0.46,0.522571428571429,0.401142857142857,0.559428571428571,test,0.454028571428571,58,2328.43592559616,0.392499598023194,0.068125838124043,5.76139110844456,8.34234772175224e-09,1.83669920835263e-07,motif,Contains
CLIP peak,1083
ENSMUSG00000004113.293|Cacna1b,148,UGUGU,0.46,0.522571428571429,0.401142857142857,0.559428571428571,0.221857142857143,test,0.433,55,2328.43592559616,0.392499598023194,0.068125838124043,5.76139110844456,8.34234772175224e-09,1.83669920835263e-07,motif,Contains
CLIP peak,1084
ENSMUSG00000004113.293|Cacna1b,149,GUGUG,0.522571428571429,0.401142857142857,0.559428571428571,0.221857142857143,0.525142857142857,test,0.446028571428571,57,2328.43592559616,0.392499598023194,0.068125838124043,5.76139110844456,8.34234772175224e-09,1.83669920835263e-07,motif,Contains
CLIP peak,1085
ENSMUSG00000004113.293|Cacna1b,150,UGUGU,0.35125,0.489875,0.194625,0.460125,0.2055,test,0.340275,37,2328.43592559616,0.392499598023194,0.068125838124043,5.76139110844456,8.34234772175224e-09,1.83669920835263e-07,motif,Contains
CLIP peak,1086
ENSMUSG00000004113.293|Cacna1b,151,GUGUG,0.489875,0.194625,0.460125,0.2055,0.40175,test,0.350375,39,2328.43592559616,0.392499598023194,0.068125838124043,5.76139110844456,8.34234772175224e-09,1.83669920835263e-07,motif,Contains
CLIP peak,1087
ENSMUSG00000004113.293|Cacna1b,152,UGUGU,0.194625,0.460125,0.2055,0.40175,0.208625,test,0.294125,29,2328.43592559616,0.392499598023194,0.068125838124043,5.76139110844456,8.34234772175224e-09,1.83669920835263e-07,motif,Contains
CLIP peak,1088
ENSMUSG00000004113.293|Cacna1b,153,GUGUG,0.460125,0.2055,0.40175,0.208625,0.32525,test,0.32025,34,2328.43592559616,0.392499598023194,0.068125838124043,5.76139110844456,8.34234772175224e-09,1.83669920835263e-07,motif,Contains
CLIP peak,1089
ENSMUSG00000004113.293|Cacna1b,154,UGUGU,0.2055,0.40175,0.208625,0.32525,0.17025,test,0.262275,24,2328.43592559616,0.392499598023194,0.068125838124043,5.76139110844456,8.34234772175224e-09,1.83669920835263e-07,motif,Contains
CLIP peak,1090
ENSMUSG00000004113.293|Cacna1b,155,GUGUG,0.40175,0.208625,0.32525,0.17025,0.263375,test,0.27385,26,2328.43592559616,0.392499598023194,0.068125838124043,5.76139110844456,8.34234772175224e-09,1.83669920835263e-07,motif,Contains
CLIP peak,1091
ENSMUSG00000004113.293|Cacna1b,156,UGUGU,0.183,0.308571428571429,0.180285714285714,0.291571428571429,0.160142857142857,test,0.224714285714286,19,2328.43592559616,0.392499598023194,0.068125838124043,5.76139110844456,8.34234772175224e-09,1.83669920835263e-07,motif,Contains
CLIP peak,1092
ENSMUSG00000004113.293|Cacna1b,157,GUGUG,0.308571428571429,0.180285714285714,0.291571428571429,0.160142857142857,0.275428571428571,test,0.2432,21,2328.43592559616,0.392499598023194,0.068125838124043,5.76139110844456,8.34234772175224e-09,1.83669920835263e-07,motif,Contains
CLIP peak,1093
ENSMUSG00000004113.293|Cacna1b,158,UGUGU,0.180285714285714,0.291571428571429,0.160142857142857,0.275428571428571,0.137714285714286,test,0.209028571428571,17,2328.43592559616,0.392499598023194,0.068125838124043,5.76139110844456,8.34234772175224e-09,1.83669920835263e-07,motif,Contains
CLIP peak,1094
ENSMUSG00000004113.293|Cacna1b,159,GUGUG,0.291571428571429,0.160142857142857,0.275428571428571,0.137714285714286,0.263285714285714,test,0.225628571428571,19,2328.43592559616,0.392499598023194,0.068125838124043,5.76139110844456,8.34234772175224e-09,1.83669920835263e-07,motif,Contains
CLIP peak,1095
ENSMUSG00000004113.293|Cacna1b,160,UGUGU,0.1955,0.284875,0.208375,0.2985,0.243625,test,0.246175,21,2328.43592559616,0.392499598023194,0.068125838124043,5.76139110844456,8.34234772175224e-09,1.83669920835263e-07,motif,Contains
CLIP peak,1096
ENSMUSG00000004113.293|Cacna1b,161,GUGUG,0.284875,0.208375,0.2985,0.243625,0.330125,test,0.2731,26,2328.43592559616,0.392499598023194,0.068125838124043,5.76139110844456,8.34234772175224e-09,1.83669920835263e-07,motif,Contains
CLIP peak,1097
ENSMUSG00000004113.293|Cacna1b,162,UGUGU,0.208375,0.2985,0.243625,0.330125,0.294125,test,0.27495,26,2328.43592559616,0.392499598023194,0.068125838124043,5.76139110844456,8.34234772175224e-09,1.83669920835263e-07,motif,Contains
CLIP peak,1098
ENSMUSG00000004113.293|Cacna1b,163,GUGUG,0.2985,0.243625,0.330125,0.294125,0.359,test,0.305075,31,2328.43592559616,0.392499598023194,0.068125838124043,5.76139110844456,8.34234772175224e-09,1.83669920835263e-07,motif,Contains
CLIP peak,1099
ENSMUSG00000004113.293|Cacna1b,164,UGUGU,0.243625,0.330125,0.294125,0.359,0.3105,test,0.307475,32,2328.43592559616,0.392499598023194,0.068125838124043,5.76139110844456,8.34234772175224e-09,1.83669920835263e-07,motif,Contains
CLIP peak,1100
ENSMUSG00000004113.293|Cacna1b,165,GUGUG,0.330125,0.294125,0.359,0.3105,0.356875,test,0.330125,35,2328.43592559616,0.392499598023194,0.068125838124043,5.76139110844456,8.34234772175224e-09,1.83669920835263e-07,motif,Contains
CLIP peak,1101
ENSMUSG00000004113.293|Cacna1b,166,UGUGU,0.315857142857143,0.383,0.347428571428571,0.402285714285714,0.375714285714286,test,0.364857142857143,41,2328.43592559616,0.392499598023194,0.068125838124043,5.76139110844456,8.34234772175224e-09,1.83669920835263e-07,motif,Contains
CLIP peak,1102
ENSMUSG00000004113.293|Cacna1b,167,GUGUG,0.383,0.347428571428571,0.402285714285714,0.375714285714286,0.411428571428571,test,0.383971428571429,45,2328.43592559616,0.392499598023194,0.068125838124043,5.76139110844456,8.34234772175224e-09,1.83669920835263e-07,motif,Contains
CLIP peak,1103
ENSMUSG00000004113.293|Cacna1b,168,UGUGU,0.347428571428571,0.402285714285714,0.375714285714286,0.411428571428571,0.408857142857143,test,0.389142857142857,46,2328.43592559616,0.392499598023194,0.068125838124043,5.76139110844456,8.34234772175224e-09,1.83669920835263e-07,motif,Contains
CLIP peak,1104
ENSMUSG00000004113.293|Cacna1b,169,GUGUG,0.402285714285714,0.375714285714286,0.411428571428571,0.408857142857143,0.335571428571429,test,0.386771428571429,46,2328.43592559616,0.392499598023194,0.068125838124043,5.76139110844456,8.34234772175224e-09,1.83669920835263e-07,motif,Contains
CLIP peak,1105
ENSMUSG00000004113.293|Cacna1b,170,UGUGU,0.339125,0.375875,0.37875,0.31975,0.369375,test,0.356575,40,2328.43592559616,0.392499598023194,0.068125838124043,5.76139110844456,8.34234772175224e-09,1.83669920835263e-07,motif,Contains
CLIP peak,1106
ENSMUSG00000004113.293|Cacna1b,171,GUGUG,0.375875,0.37875,0.31975,0.369375,0.33,test,0.35475,40,2328.43592559616,0.392499598023194,0.068125838124043,5.76139110844456,8.34234772175224e-09,1.83669920835263e-07,motif,Contains
CLIP peak,1107
ENSMUSG00000004113.293|Cacna1b,172,UGUGU,0.37875,0.31975,0.369375,0.33,0.357,test,0.350975,39,2328.43592559616,0.392499598023194,0.068125838124043,5.76139110844456,8.34234772175224e-09,1.83669920835263e-07,motif,Contains
CLIP peak,1108
ENSMUSG00000004113.293|Cacna1b,173,GUGUG,0.31975,0.369375,0.33,0.357,0.29425,test,0.334075,36,2328.43592559616,0.392499598023194,0.068125838124043,5.76139110844456,8.34234772175224e-09,1.83669920835263e-07,motif,Contains
CLIP peak,1109
ENSMUSG00000004113.293|Cacna1b,174,UGUGU,0.369375,0.33,0.357,0.29425,0.2925,test,0.328625,35,2328.43592559616,0.392499598023194,0.068125838124043,5.76139110844456,8.34234772175224e-09,1.83669920835263e-07,motif,Contains
CLIP peak,1110
ENSMUSG00000004113.293|Cacna1b,175,GUGUG,0.33,0.357,0.29425,0.2925,0.178125,test,0.290375,29,2328.43592559616,0.392499598023194,0.068125838124043,5.76139110844456,8.34234772175224e-09,1.83669920835263e-07,motif,Contains
CLIP peak,1111
ENSMUSG00000004113.293|Cacna1b,176,UGUGU,0.403428571428571,0.329571428571429,0.332142857142857,0.202285714285714,0.204714285714286,test,0.294428571428571,29,2328.43592559616,0.392499598023194,0.068125838124043,5.76139110844456,8.34234772175224e-09,1.83669920835263e-07,motif,Contains
CLIP peak,1112
ENSMUSG00000004113.293|Cacna1b,177,GUGUG,0.329571428571429,0.332142857142857,0.202285714285714,0.204714285714286,0.092,test,0.232142857142857,20,2328.43592559616,0.392499598023194,0.068125838124043,5.76139110844456,8.34234772175224e-09,1.83669920835263e-07,motif,Contains
CLIP peak,1113
ENSMUSG00000004113.293|Cacna1b,178,UGUGU,0.332142857142857,0.202285714285714,0.204714285714286,0.092,0.253428571428571,test,0.216914285714286,18,2328.43592559616,0.392499598023194,0.068125838124043,5.76139110844456,8.34234772175224e-09,1.83669920835263e-07,motif,Contains
CLIP peak,1114
ENSMUSG00000004113.293|Cacna1b,188,UGUGU,0.971428571428571,0.666,0.748428571428571,0.259,0.347142857142857,test,0.5984,77,2328.43592559616,0.392499598023194,0.068125838124043,5.76139110844456,8.34234772175224e-09,1.83669920835263e-07,motif,Contains
CLIP peak,1115
ENSMUSG00000004113.293|Cacna1b,189,GUGUG,0.666,0.748428571428571,0.259,0.347142857142857,0.256714285714286,test,0.455457142857143,59,2328.43592559616,0.392499598023194,0.068125838124043,5.76139110844456,8.34234772175224e-09,1.83669920835263e-07,motif,Contains
CLIP peak,1116
ENSMUSG00000004113.293|Cacna1b,190,UGUGU,0.748428571428571,0.259,0.347142857142857,0.256714285714286,0.322285714285714,test,0.386714285714286,46,2328.43592559616,0.392499598023194,0.068125838124043,5.76139110844456,8.34234772175224e-09,1.83669920835263e-07,motif,Contains
CLIP peak,1117
ENSMUSG00000004113.293|Cacna1b,201,GUGUG,0.646833333333333,0.819833333333333,0.835333333333333,0.868,0.4195,test,0.7179,89,2328.43592559616,0.392499598023194,0.068125838124043,5.76139110844456,8.34234772175224e-09,1.83669920835263e-07,motif,Contains
CLIP peak,1118
ENSMUSG00000004113.293|Cacna1b,202,UGUGU,0.819833333333333,0.835333333333333,0.868,0.4195,0.414,test,0.671333333333333,85,2328.43592559616,0.392499598023194,0.068125838124043,5.76139110844456,8.34234772175224e-09,1.83669920835263e-07,motif,Contains
CLIP peak,1119
ENSMUSG00000004113.293|Cacna1b,203,GUGUG,0.835333333333333,0.868,0.4195,0.414,0.322833333333333,test,0.571933333333333,74,2328.43592559616,0.392499598023194,0.068125838124043,5.76139110844456,8.34234772175224e-09,1.83669920835263e-07,motif,Contains
CLIP peak,1120
ENSMUSG00000004113.293|Cacna1b,209,GUGUG,0.2902,0.4274,0.4284,0.4372,0.3796,test,0.39256,47,2328.43592559616,0.392499598023194,0.068125838124043,5.76139110844456,8.34234772175224e-09,1.83669920835263e-07,motif,Contains
CLIP peak,1121
ENSMUSG00000004113.293|Cacna1b,210,UGUGU,0.4274,0.4284,0.4372,0.3796,0.3774,test,0.41,50,2328.43592559616,0.392499598023194,0.068125838124043,5.76139110844456,8.34234772175224e-09,1.83669920835263e-07,motif,Contains
CLIP peak,1122
ENSMUSG00000004113.293|Cacna1b,211,GUGUG,0.4284,0.4372,0.3796,0.3774,0.064,test,0.33732,37,2328.43592559616,0.392499598023194,0.068125838124043,5.76139110844456,8.34234772175224e-09,1.83669920835263e-07,motif,Contains
CLIP peak,1123
ENSMUSG00000004113.293|Cacna1b,248,UGUGU,0.653,0.571,0.591,0.22,0.288,test,0.4646,60,2328.43592559616,0.392499598023194,0.068125838124043,5.76139110844456,8.34234772175224e-09,1.83669920835263e-07,motif,Contains
CLIP peak,1124
ENSMUSG00000004113.293|Cacna1b,249,GUGUG,0.571,0.591,0.22,0.288,0.176,test,0.3692,42,2328.43592559616,0.392499598023194,0.068125838124043,5.76139110844456,8.34234772175224e-09,1.83669920835263e-07,motif,Contains
CLIP peak,1125
ENSMUSG00000004113.293|Cacna1b,250,UGUGU,0.591,0.22,0.288,0.176,0.175,test,0.29,29,2328.43592559616,0.392499598023194,0.068125838124043,5.76139110844456,8.34234772175224e-09,1.83669920835263e-07,motif,Contains
CLIP peak,1126
ENSMUSG00000004113.293|Cacna1b,251,GUGUG,0.22,0.288,0.176,0.175,0.141,test,0.2,16,2328.43592559616,0.392499598023194,0.068125838124043,5.76139110844456,8.34234772175224e-09,1.83669920835263e-07,motif,Contains
CLIP peak,1127
ENSMUSG00000004113.294|Cacna1b,54,GUGUG,0.598,0.454833333333333,0.843166666666667,0.827166666666667,0.217333333333333,test,0.5881,76,2247.11264476806,0.325766101363234,0.0849145776004287,3.83639783143182,0.000124852101200391,0.00231411917806306,motif,Contains
CLIP peak,1128
ENSMUSG00000004113.294|Cacna1b,132,UGUGU,0.378375,0.366375,0.42575,0.408375,0.099375,test,0.33565,36,2247.11264476806,0.325766101363234,0.0849145776004287,3.83639783143182,0.000124852101200391,0.00231411917806306,motif,Contains
CLIP peak,1129
ENSMUSG00000004113.294|Cacna1b,133,GUGUG,0.366375,0.42575,0.408375,0.099375,0.397,test,0.339375,37,2247.11264476806,0.325766101363234,0.0849145776004287,3.83639783143182,0.000124852101200391,0.00231411917806306,motif,Contains
CLIP peak,1130
ENSMUSG00000004113.294|Cacna1b,134,UGUGU,0.42575,0.408375,0.099375,0.397,0.11025,test,0.28815,28,2247.11264476806,0.325766101363234,0.0849145776004287,3.83639783143182,0.000124852101200391,0.00231411917806306,motif,Contains
CLIP peak,1131
ENSMUSG00000004113.294|Cacna1b,135,GUGUG,0.408375,0.099375,0.397,0.11025,0.242375,test,0.251475,22,2247.11264476806,0.325766101363234,0.0849145776004287,3.83639783143182,0.000124852101200391,0.00231411917806306,motif,Contains
CLIP peak,1132
ENSMUSG00000004113.294|Cacna1b,136,UGUGU,0.109714285714286,0.446428571428571,0.124428571428571,0.275285714285714,0.262857142857143,test,0.243742857142857,21,2247.11264476806,0.325766101363234,0.0849145776004287,3.83639783143182,0.000124852101200391,0.00231411917806306,motif,Contains
CLIP peak,1133
ENSMUSG00000004113.294|Cacna1b,137,GUGUG,0.446428571428571,0.124428571428571,0.275285714285714,0.262857142857143,0.354857142857143,test,0.292771428571429,29,2247.11264476806,0.325766101363234,0.0849145776004287,3.83639783143182,0.000124852101200391,0.00231411917806306,motif,Contains
CLIP peak,1134
ENSMUSG00000004113.294|Cacna1b,138,UGUGU,0.124428571428571,0.275285714285714,0.262857142857143,0.354857142857143,0.445857142857143,test,0.292657142857143,29,2247.11264476806,0.325766101363234,0.0849145776004287,3.83639783143182,0.000124852101200391,0.00231411917806306,motif,Contains
CLIP peak,1135
ENSMUSG00000004113.294|Cacna1b,139,GUGUG,0.275285714285714,0.262857142857143,0.354857142857143,0.445857142857143,0.520857142857143,test,0.371942857142857,43,2247.11264476806,0.325766101363234,0.0849145776004287,3.83639783143182,0.000124852101200391,0.00231411917806306,motif,Contains
CLIP peak,1136
ENSMUSG00000004113.294|Cacna1b,140,UGUGU,0.23025,0.310875,0.3905,0.45625,0.3175,test,0.341075,37,2247.11264476806,0.325766101363234,0.0849145776004287,3.83639783143182,0.000124852101200391,0.00231411917806306,motif,Contains
CLIP peak,1137
ENSMUSG00000004113.294|Cacna1b,141,GUGUG,0.310875,0.3905,0.45625,0.3175,0.50175,test,0.395375,47,2247.11264476806,0.325766101363234,0.0849145776004287,3.83639783143182,0.000124852101200391,0.00231411917806306,motif,Contains
CLIP peak,1138
ENSMUSG00000004113.294|Cacna1b,142,UGUGU,0.3905,0.45625,0.3175,0.50175,0.20575,test,0.37435,43,2247.11264476806,0.325766101363234,0.0849145776004287,3.83639783143182,0.000124852101200391,0.00231411917806306,motif,Contains
CLIP peak,1139
ENSMUSG00000004113.294|Cacna1b,143,GUGUG,0.45625,0.3175,0.50175,0.20575,0.47125,test,0.3905,46,2247.11264476806,0.325766101363234,0.0849145776004287,3.83639783143182,0.000124852101200391,0.00231411917806306,motif,Contains
CLIP peak,1140
ENSMUSG00000004113.294|Cacna1b,144,UGUGU,0.3175,0.50175,0.20575,0.47125,0.225375,test,0.344325,38,2247.11264476806,0.325766101363234,0.0849145776004287,3.83639783143182,0.000124852101200391,0.00231411917806306,motif,Contains
CLIP peak,1141
ENSMUSG00000004113.294|Cacna1b,145,GUGUG,0.50175,0.20575,0.47125,0.225375,0.3705,test,0.354925,40,2247.11264476806,0.325766101363234,0.0849145776004287,3.83639783143182,0.000124852101200391,0.00231411917806306,motif,Contains
CLIP peak,1142
ENSMUSG00000004113.294|Cacna1b,146,UGUGU,0.203285714285714,0.448714285714286,0.202857142857143,0.387,0.201857142857143,test,0.288742857142857,28,2247.11264476806,0.325766101363234,0.0849145776004287,3.83639783143182,0.000124852101200391,0.00231411917806306,motif,Contains
CLIP peak,1143
ENSMUSG00000004113.294|Cacna1b,147,GUGUG,0.448714285714286,0.202857142857143,0.387,0.201857142857143,0.326,test,0.313285714285714,32,2247.11264476806,0.325766101363234,0.0849145776004287,3.83639783143182,0.000124852101200391,0.00231411917806306,motif,Contains
CLIP peak,1144
ENSMUSG00000004113.294|Cacna1b,148,UGUGU,0.202857142857143,0.387,0.201857142857143,0.326,0.181,test,0.259742857142857,24,2247.11264476806,0.325766101363234,0.0849145776004287,3.83639783143182,0.000124852101200391,0.00231411917806306,motif,Contains
CLIP peak,1145
ENSMUSG00000004113.294|Cacna1b,149,GUGUG,0.387,0.201857142857143,0.326,0.181,0.288142857142857,test,0.2768,26,2247.11264476806,0.325766101363234,0.0849145776004287,3.83639783143182,0.000124852101200391,0.00231411917806306,motif,Contains
CLIP peak,1146
ENSMUSG00000004113.294|Cacna1b,150,UGUGU,0.239,0.304625,0.257125,0.335125,0.2335,test,0.273875,26,2247.11264476806,0.325766101363234,0.0849145776004287,3.83639783143182,0.000124852101200391,0.00231411917806306,motif,Contains
CLIP peak,1147
ENSMUSG00000004113.294|Cacna1b,151,GUGUG,0.304625,0.257125,0.335125,0.2335,0.3305,test,0.292175,29,2247.11264476806,0.325766101363234,0.0849145776004287,3.83639783143182,0.000124852101200391,0.00231411917806306,motif,Contains
CLIP peak,1148
ENSMUSG00000004113.294|Cacna1b,152,UGUGU,0.257125,0.335125,0.2335,0.3305,0.183375,test,0.267925,25,2247.11264476806,0.325766101363234,0.0849145776004287,3.83639783143182,0.000124852101200391,0.00231411917806306,motif,Contains
CLIP peak,1149
ENSMUSG00000004113.294|Cacna1b,153,GUGUG,0.335125,0.2335,0.3305,0.183375,0.26925,test,0.27035,25,2247.11264476806,0.325766101363234,0.0849145776004287,3.83639783143182,0.000124852101200391,0.00231411917806306,motif,Contains
CLIP peak,1150
ENSMUSG00000004113.294|Cacna1b,154,UGUGU,0.2335,0.3305,0.183375,0.26925,0.22125,test,0.247575,22,2247.11264476806,0.325766101363234,0.0849145776004287,3.83639783143182,0.000124852101200391,0.00231411917806306,motif,Contains
CLIP peak,1151
ENSMUSG00000004113.294|Cacna1b,155,GUGUG,0.3305,0.183375,0.26925,0.22125,0.3285,test,0.266575,25,2247.11264476806,0.325766101363234,0.0849145776004287,3.83639783143182,0.000124852101200391,0.00231411917806306,motif,Contains
CLIP peak,1152
ENSMUSG00000004113.294|Cacna1b,156,UGUGU,0.196,0.283857142857143,0.242428571428571,0.368285714285714,0.344857142857143,test,0.287085714285714,28,2247.11264476806,0.325766101363234,0.0849145776004287,3.83639783143182,0.000124852101200391,0.00231411917806306,motif,Contains
CLIP peak,1153
ENSMUSG00000004113.294|Cacna1b,157,GUGUG,0.283857142857143,0.242428571428571,0.368285714285714,0.344857142857143,0.440142857142857,test,0.335914285714286,36,2247.11264476806,0.325766101363234,0.0849145776004287,3.83639783143182,0.000124852101200391,0.00231411917806306,motif,Contains
CLIP peak,1154
ENSMUSG00000004113.294|Cacna1b,158,UGUGU,0.242428571428571,0.368285714285714,0.344857142857143,0.440142857142857,0.371142857142857,test,0.353371428571429,39,2247.11264476806,0.325766101363234,0.0849145776004287,3.83639783143182,0.000124852101200391,0.00231411917806306,motif,Contains
CLIP peak,1155
ENSMUSG00000004113.294|Cacna1b,159,GUGUG,0.368285714285714,0.344857142857143,0.440142857142857,0.371142857142857,0.430142857142857,test,0.390914285714286,46,2247.11264476806,0.325766101363234,0.0849145776004287,3.83639783143182,0.000124852101200391,0.00231411917806306,motif,Contains
CLIP peak,1156
ENSMUSG00000004113.294|Cacna1b,160,UGUGU,0.355625,0.429875,0.40675,0.458625,0.39325,test,0.408825,50,2247.11264476806,0.325766101363234,0.0849145776004287,3.83639783143182,0.000124852101200391,0.00231411917806306,motif,Contains
CLIP peak,1157
ENSMUSG00000004113.294|Cacna1b,161,GUGUG,0.429875,0.40675,0.458625,0.39325,0.4105,test,0.4198,52,2247.11264476806,0.325766101363234,0.0849145776004287,3.83639783143182,0.000124852101200391,0.00231411917806306,motif,Contains
CLIP peak,1158
ENSMUSG00000004113.294|Cacna1b,162,UGUGU,0.40675,0.458625,0.39325,0.4105,0.378125,test,0.40945,50,2247.11264476806,0.325766101363234,0.0849145776004287,3.83639783143182,0.000124852101200391,0.00231411917806306,motif,Contains
CLIP peak,1159
ENSMUSG00000004113.294|Cacna1b,163,GUGUG,0.458625,0.39325,0.4105,0.378125,0.284625,test,0.385025,45,2247.11264476806,0.325766101363234,0.0849145776004287,3.83639783143182,0.000124852101200391,0.00231411917806306,motif,Contains
CLIP peak,1160
ENSMUSG00000004113.294|Cacna1b,164,UGUGU,0.39325,0.4105,0.378125,0.284625,0.34,test,0.3613,41,2247.11264476806,0.325766101363234,0.0849145776004287,3.83639783143182,0.000124852101200391,0.00231411917806306,motif,Contains
CLIP peak,1161
ENSMUSG00000004113.294|Cacna1b,165,GUGUG,0.4105,0.378125,0.284625,0.34,0.262625,test,0.335175,36,2247.11264476806,0.325766101363234,0.0849145776004287,3.83639783143182,0.000124852101200391,0.00231411917806306,motif,Contains
CLIP peak,1162
ENSMUSG00000004113.294|Cacna1b,166,UGUGU,0.425857142857143,0.317,0.386428571428571,0.298571428571429,0.335285714285714,test,0.352628571428571,39,2247.11264476806,0.325766101363234,0.0849145776004287,3.83639783143182,0.000124852101200391,0.00231411917806306,motif,Contains
CLIP peak,1163
ENSMUSG00000004113.294|Cacna1b,167,GUGUG,0.317,0.386428571428571,0.298571428571429,0.335285714285714,0.287714285714286,test,0.325,34,2247.11264476806,0.325766101363234,0.0849145776004287,3.83639783143182,0.000124852101200391,0.00231411917806306,motif,Contains
CLIP peak,1164
ENSMUSG00000004113.294|Cacna1b,168,UGUGU,0.386428571428571,0.298571428571429,0.335285714285714,0.287714285714286,0.280857142857143,test,0.317771428571429,33,2247.11264476806,0.325766101363234,0.0849145776004287,3.83639783143182,0.000124852101200391,0.00231411917806306,motif,Contains
CLIP peak,1165
ENSMUSG00000004113.294|Cacna1b,169,GUGUG,0.298571428571429,0.335285714285714,0.287714285714286,0.280857142857143,0.200428571428571,test,0.280571428571429,27,2247.11264476806,0.325766101363234,0.0849145776004287,3.83639783143182,0.000124852101200391,0.00231411917806306,motif,Contains
CLIP peak,1166
ENSMUSG00000004113.294|Cacna1b,170,UGUGU,0.29725,0.26,0.255125,0.184625,0.17125,test,0.23365,20,2247.11264476806,0.325766101363234,0.0849145776004287,3.83639783143182,0.000124852101200391,0.00231411917806306,motif,Contains
CLIP peak,1167
ENSMUSG00000004113.294|Cacna1b,171,GUGUG,0.26,0.255125,0.184625,0.17125,0.098,test,0.1938,15,2247.11264476806,0.325766101363234,0.0849145776004287,3.83639783143182,0.000124852101200391,0.00231411917806306,motif,Contains
CLIP peak,1168
ENSMUSG00000004113.294|Cacna1b,172,UGUGU,0.255125,0.184625,0.17125,0.098,0.221625,test,0.186125,14,2247.11264476806,0.325766101363234,0.0849145776004287,3.83639783143182,0.000124852101200391,0.00231411917806306,motif,Contains
CLIP peak,1169
ENSMUSG00000004113.294|Cacna1b,182,UGUGU,0.9325,0.688875,0.726875,0.2395,0.33775,test,0.5851,75,2247.11264476806,0.325766101363234,0.0849145776004287,3.83639783143182,0.000124852101200391,0.00231411917806306,motif,Contains
CLIP peak,1170
ENSMUSG00000004113.294|Cacna1b,183,GUGUG,0.688875,0.726875,0.2395,0.33775,0.28275,test,0.45515,58,2247.11264476806,0.325766101363234,0.0849145776004287,3.83639783143182,0.000124852101200391,0.00231411917806306,motif,Contains
CLIP peak,1171
ENSMUSG00000004113.294|Cacna1b,184,UGUGU,0.726875,0.2395,0.33775,0.28275,0.351875,test,0.38775,46,2247.11264476806,0.325766101363234,0.0849145776004287,3.83639783143182,0.000124852101200391,0.00231411917806306,motif,Contains
CLIP peak,1172
ENSMUSG00000004113.294|Cacna1b,195,GUGUG,0.640142857142857,0.784571428571429,0.794142857142857,0.796571428571429,0.399857142857143,test,0.683057142857143,86,2247.11264476806,0.325766101363234,0.0849145776004287,3.83639783143182,0.000124852101200391,0.00231411917806306,motif,Contains
CLIP peak,1173
ENSMUSG00000004113.294|Cacna1b,196,UGUGU,0.814833333333333,0.83,0.8445,0.465,0.431666666666667,test,0.6772,85,2247.11264476806,0.325766101363234,0.0849145776004287,3.83639783143182,0.000124852101200391,0.00231411917806306,motif,Contains
CLIP peak,1174
ENSMUSG00000004113.294|Cacna1b,197,GUGUG,0.83,0.8445,0.465,0.431666666666667,0.323666666666667,test,0.578966666666667,74,2247.11264476806,0.325766101363234,0.0849145776004287,3.83639783143182,0.000124852101200391,0.00231411917806306,motif,Contains
CLIP peak,1175
ENSMUSG00000004113.294|Cacna1b,203,GUGUG,0.287166666666667,0.409833333333333,0.407333333333333,0.412,0.358166666666667,test,0.3749,43,2247.11264476806,0.325766101363234,0.0849145776004287,3.83639783143182,0.000124852101200391,0.00231411917806306,motif,Contains
CLIP peak,1176
ENSMUSG00000004113.294|Cacna1b,204,UGUGU,0.409833333333333,0.407333333333333,0.412,0.358166666666667,0.35,test,0.387466666666667,46,2247.11264476806,0.325766101363234,0.0849145776004287,3.83639783143182,0.000124852101200391,0.00231411917806306,motif,Contains
CLIP peak,1177
ENSMUSG00000004113.294|Cacna1b,205,GUGUG,0.407333333333333,0.412,0.358166666666667,0.35,0.061,test,0.3177,33,2247.11264476806,0.325766101363234,0.0849145776004287,3.83639783143182,0.000124852101200391,0.00231411917806306,motif,Contains
CLIP peak,1178
ENSMUSG00000004113.294|Cacna1b,242,UGUGU,0.6365,0.594,0.6575,0.414,0.5175,test,0.5639,73,2247.11264476806,0.325766101363234,0.0849145776004287,3.83639783143182,0.000124852101200391,0.00231411917806306,motif,Contains
CLIP peak,1179
ENSMUSG00000004113.294|Cacna1b,243,GUGUG,0.594,0.6575,0.414,0.5175,0.424,test,0.5214,68,2247.11264476806,0.325766101363234,0.0849145776004287,3.83639783143182,0.000124852101200391,0.00231411917806306,motif,Contains
CLIP peak,1180
ENSMUSG00000004113.294|Cacna1b,244,UGUGU,0.6575,0.414,0.5175,0.424,0.4035,test,0.4833,63,2247.11264476806,0.325766101363234,0.0849145776004287,3.83639783143182,0.000124852101200391,0.00231411917806306,motif,Contains
CLIP peak,1181
ENSMUSG00000004113.294|Cacna1b,245,GUGUG,0.414,0.5175,0.424,0.4035,0.2575,test,0.4033,49,2247.11264476806,0.325766101363234,0.0849145776004287,3.83639783143182,0.000124852101200391,0.00231411917806306,motif,Contains
CLIP peak,1182
ENSMUSG00000004113.294|Cacna1b,250,GUGUG,0.175,0.242,0.309,0.476,0.841,test,0.4086,50,2247.11264476806,0.325766101363234,0.0849145776004287,3.83639783143182,0.000124852101200391,0.00231411917806306,motif,Contains
CLIP peak,1183
ENSMUSG00000004113.295|Cacna1b,48,GUGUG,0.6384,0.3536,0.9476,0.9168,0.3294,test,0.63716,81,1738.06025582315,0.177485760017757,0.108240964388805,1.63972818442584,0.101061696035909,0.79439914711098,motif,Contains
CLIP peak,1184
ENSMUSG00000004113.295|Cacna1b,126,UGUGU,0.453,0.436428571428571,0.513285714285714,0.490571428571429,0.126,test,0.403857142857143,49,1738.06025582315,0.177485760017757,0.108240964388805,1.63972818442584,0.101061696035909,0.79439914711098,motif,Contains
CLIP peak,1185
ENSMUSG00000004113.295|Cacna1b,127,GUGUG,0.436428571428571,0.513285714285714,0.490571428571429,0.126,0.469714285714286,test,0.4072,50,1738.06025582315,0.177485760017757,0.108240964388805,1.63972818442584,0.101061696035909,0.79439914711098,motif,Contains
CLIP peak,1186
ENSMUSG00000004113.295|Cacna1b,128,UGUGU,0.513285714285714,0.490571428571429,0.126,0.469714285714286,0.132714285714286,test,0.346457142857143,38,1738.06025582315,0.177485760017757,0.108240964388805,1.63972818442584,0.101061696035909,0.79439914711098,motif,Contains
CLIP peak,1187
ENSMUSG00000004113.295|Cacna1b,129,GUGUG,0.490571428571429,0.126,0.469714285714286,0.132714285714286,0.283571428571429,test,0.300514285714286,30,1738.06025582315,0.177485760017757,0.108240964388805,1.63972818442584,0.101061696035909,0.79439914711098,motif,Contains
CLIP peak,1188
ENSMUSG00000004113.295|Cacna1b,130,UGUGU,0.110625,0.41225,0.117625,0.250375,0.228625,test,0.2239,19,1738.06025582315,0.177485760017757,0.108240964388805,1.63972818442584,0.101061696035909,0.79439914711098,motif,Contains
CLIP peak,1189
ENSMUSG00000004113.295|Cacna1b,131,GUGUG,0.41225,0.117625,0.250375,0.228625,0.30325,test,0.262425,24,1738.06025582315,0.177485760017757,0.108240964388805,1.63972818442584,0.101061696035909,0.79439914711098,motif,Contains
CLIP peak,1190
ENSMUSG00000004113.295|Cacna1b,132,UGUGU,0.117625,0.250375,0.228625,0.30325,0.390375,test,0.25805,23,1738.06025582315,0.177485760017757,0.108240964388805,1.63972818442584,0.101061696035909,0.79439914711098,motif,Contains
CLIP peak,1191
ENSMUSG00000004113.295|Cacna1b,133,GUGUG,0.250375,0.228625,0.30325,0.390375,0.4535,test,0.325225,35,1738.06025582315,0.177485760017757,0.108240964388805,1.63972818442584,0.101061696035909,0.79439914711098,motif,Contains
CLIP peak,1192
ENSMUSG00000004113.295|Cacna1b,134,UGUGU,0.228625,0.30325,0.390375,0.4535,0.331375,test,0.341425,37,1738.06025582315,0.177485760017757,0.108240964388805,1.63972818442584,0.101061696035909,0.79439914711098,motif,Contains
CLIP peak,1193
ENSMUSG00000004113.295|Cacna1b,135,GUGUG,0.30325,0.390375,0.4535,0.331375,0.475125,test,0.390725,46,1738.06025582315,0.177485760017757,0.108240964388805,1.63972818442584,0.101061696035909,0.79439914711098,motif,Contains
CLIP peak,1194
ENSMUSG00000004113.295|Cacna1b,136,UGUGU,0.394,0.454142857142857,0.356428571428571,0.516428571428571,0.207857142857143,test,0.385771428571429,45,1738.06025582315,0.177485760017757,0.108240964388805,1.63972818442584,0.101061696035909,0.79439914711098,motif,Contains
CLIP peak,1195
ENSMUSG00000004113.295|Cacna1b,137,GUGUG,0.454142857142857,0.356428571428571,0.516428571428571,0.207857142857143,0.501285714285714,test,0.407228571428571,50,1738.06025582315,0.177485760017757,0.108240964388805,1.63972818442584,0.101061696035909,0.79439914711098,motif,Contains
CLIP peak,1196
ENSMUSG00000004113.295|Cacna1b,138,UGUGU,0.356428571428571,0.516428571428571,0.207857142857143,0.501285714285714,0.211571428571429,test,0.358714285714286,40,1738.06025582315,0.177485760017757,0.108240964388805,1.63972818442584,0.101061696035909,0.79439914711098,motif,Contains
CLIP peak,1197
ENSMUSG00000004113.295|Cacna1b,139,GUGUG,0.516428571428571,0.207857142857143,0.501285714285714,0.211571428571429,0.438714285714286,test,0.375171428571429,43,1738.06025582315,0.177485760017757,0.108240964388805,1.63972818442584,0.101061696035909,0.79439914711098,motif,Contains
CLIP peak,1198
ENSMUSG00000004113.295|Cacna1b,140,UGUGU,0.182125,0.44075,0.187375,0.394,0.19375,test,0.2796,27,1738.06025582315,0.177485760017757,0.108240964388805,1.63972818442584,0.101061696035909,0.79439914711098,motif,Contains
CLIP peak,1199
ENSMUSG00000004113.295|Cacna1b,141,GUGUG,0.44075,0.187375,0.394,0.19375,0.3535,test,0.313875,33,1738.06025582315,0.177485760017757,0.108240964388805,1.63972818442584,0.101061696035909,0.79439914711098,motif,Contains
CLIP peak,1200
ENSMUSG00000004113.295|Cacna1b,142,UGUGU,0.187375,0.394,0.19375,0.3535,0.19925,test,0.265575,25,1738.06025582315,0.177485760017757,0.108240964388805,1.63972818442584,0.101061696035909,0.79439914711098,motif,Contains
CLIP peak,1201
ENSMUSG00000004113.295|Cacna1b,143,GUGUG,0.394,0.19375,0.3535,0.19925,0.32775,test,0.29365,29,1738.06025582315,0.177485760017757,0.108240964388805,1.63972818442584,0.101061696035909,0.79439914711098,motif,Contains
CLIP peak,1202
ENSMUSG00000004113.295|Cacna1b,144,UGUGU,0.19375,0.3535,0.19925,0.32775,0.1785,test,0.25055,22,1738.06025582315,0.177485760017757,0.108240964388805,1.63972818442584,0.101061696035909,0.79439914711098,motif,Contains
CLIP peak,1203
ENSMUSG00000004113.295|Cacna1b,145,GUGUG,0.3535,0.19925,0.32775,0.1785,0.292375,test,0.270275,25,1738.06025582315,0.177485760017757,0.108240964388805,1.63972818442584,0.101061696035909,0.79439914711098,motif,Contains
CLIP peak,1204
ENSMUSG00000004113.295|Cacna1b,146,UGUGU,0.201285714285714,0.342714285714286,0.197142857142857,0.328714285714286,0.193857142857143,test,0.252742857142857,22,1738.06025582315,0.177485760017757,0.108240964388805,1.63972818442584,0.101061696035909,0.79439914711098,motif,Contains
CLIP peak,1205
ENSMUSG00000004113.295|Cacna1b,147,GUGUG,0.342714285714286,0.197142857142857,0.328714285714286,0.193857142857143,0.305571428571429,test,0.2736,26,1738.06025582315,0.177485760017757,0.108240964388805,1.63972818442584,0.101061696035909,0.79439914711098,motif,Contains
CLIP peak,1206
ENSMUSG00000004113.295|Cacna1b,148,UGUGU,0.197142857142857,0.328714285714286,0.193857142857143,0.305571428571429,0.245571428571429,test,0.254171428571429,23,1738.06025582315,0.177485760017757,0.108240964388805,1.63972818442584,0.101061696035909,0.79439914711098,motif,Contains
CLIP peak,1207
ENSMUSG00000004113.295|Cacna1b,149,GUGUG,0.328714285714286,0.193857142857143,0.305571428571429,0.245571428571429,0.358428571428571,test,0.286428571428571,28,1738.06025582315,0.177485760017757,0.108240964388805,1.63972818442584,0.101061696035909,0.79439914711098,motif,Contains
CLIP peak,1208
ENSMUSG00000004113.295|Cacna1b,150,UGUGU,0.22675,0.35625,0.32325,0.412625,0.36675,test,0.337125,36,1738.06025582315,0.177485760017757,0.108240964388805,1.63972818442584,0.101061696035909,0.79439914711098,motif,Contains
CLIP peak,1209
ENSMUSG00000004113.295|Cacna1b,151,GUGUG,0.35625,0.32325,0.412625,0.36675,0.367375,test,0.36525,41,1738.06025582315,0.177485760017757,0.108240964388805,1.63972818442584,0.101061696035909,0.79439914711098,motif,Contains
CLIP peak,1210
ENSMUSG00000004113.295|Cacna1b,152,UGUGU,0.32325,0.412625,0.36675,0.367375,0.36025,test,0.36605,42,1738.06025582315,0.177485760017757,0.108240964388805,1.63972818442584,0.101061696035909,0.79439914711098,motif,Contains
CLIP peak,1211
ENSMUSG00000004113.295|Cacna1b,153,GUGUG,0.412625,0.36675,0.367375,0.36025,0.39925,test,0.38125,45,1738.06025582315,0.177485760017757,0.108240964388805,1.63972818442584,0.101061696035909,0.79439914711098,motif,Contains
CLIP peak,1212
ENSMUSG00000004113.295|Cacna1b,154,UGUGU,0.36675,0.367375,0.36025,0.39925,0.406875,test,0.3801,44,1738.06025582315,0.177485760017757,0.108240964388805,1.63972818442584,0.101061696035909,0.79439914711098,motif,Contains
CLIP peak,1213
ENSMUSG00000004113.295|Cacna1b,155,GUGUG,0.367375,0.36025,0.39925,0.406875,0.433,test,0.39335,47,1738.06025582315,0.177485760017757,0.108240964388805,1.63972818442584,0.101061696035909,0.79439914711098,motif,Contains
CLIP peak,1214
ENSMUSG00000004113.295|Cacna1b,156,UGUGU,0.399142857142857,0.439857142857143,0.461,0.491857142857143,0.470428571428571,test,0.452457142857143,58,1738.06025582315,0.177485760017757,0.108240964388805,1.63972818442584,0.101061696035909,0.79439914711098,motif,Contains
CLIP peak,1215
ENSMUSG00000004113.295|Cacna1b,157,GUGUG,0.439857142857143,0.461,0.491857142857143,0.470428571428571,0.379285714285714,test,0.448485714285714,57,1738.06025582315,0.177485760017757,0.108240964388805,1.63972818442584,0.101061696035909,0.79439914711098,motif,Contains
CLIP peak,1216
ENSMUSG00000004113.295|Cacna1b,158,UGUGU,0.461,0.491857142857143,0.470428571428571,0.379285714285714,0.405571428571429,test,0.441628571428571,56,1738.06025582315,0.177485760017757,0.108240964388805,1.63972818442584,0.101061696035909,0.79439914711098,motif,Contains
CLIP peak,1217
ENSMUSG00000004113.295|Cacna1b,159,GUGUG,0.491857142857143,0.470428571428571,0.379285714285714,0.405571428571429,0.388285714285714,test,0.427085714285714,53,1738.06025582315,0.177485760017757,0.108240964388805,1.63972818442584,0.101061696035909,0.79439914711098,motif,Contains
CLIP peak,1218
ENSMUSG00000004113.295|Cacna1b,160,UGUGU,0.418375,0.344375,0.376375,0.369375,0.37975,test,0.37765,44,1738.06025582315,0.177485760017757,0.108240964388805,1.63972818442584,0.101061696035909,0.79439914711098,motif,Contains
CLIP peak,1219
ENSMUSG00000004113.295|Cacna1b,161,GUGUG,0.344375,0.376375,0.369375,0.37975,0.336625,test,0.3613,41,1738.06025582315,0.177485760017757,0.108240964388805,1.63972818442584,0.101061696035909,0.79439914711098,motif,Contains
CLIP peak,1220
ENSMUSG00000004113.295|Cacna1b,162,UGUGU,0.376375,0.369375,0.37975,0.336625,0.3295,test,0.358325,40,1738.06025582315,0.177485760017757,0.108240964388805,1.63972818442584,0.101061696035909,0.79439914711098,motif,Contains
CLIP peak,1221
ENSMUSG00000004113.295|Cacna1b,163,GUGUG,0.369375,0.37975,0.336625,0.3295,0.2295,test,0.32895,35,1738.06025582315,0.177485760017757,0.108240964388805,1.63972818442584,0.101061696035909,0.79439914711098,motif,Contains
CLIP peak,1222
ENSMUSG00000004113.295|Cacna1b,164,UGUGU,0.37975,0.336625,0.3295,0.2295,0.239875,test,0.30305,31,1738.06025582315,0.177485760017757,0.108240964388805,1.63972818442584,0.101061696035909,0.79439914711098,motif,Contains
CLIP peak,1223
ENSMUSG00000004113.295|Cacna1b,165,GUGUG,0.336625,0.3295,0.2295,0.239875,0.132125,test,0.253525,23,1738.06025582315,0.177485760017757,0.108240964388805,1.63972818442584,0.101061696035909,0.79439914711098,motif,Contains
CLIP peak,1224
ENSMUSG00000004113.295|Cacna1b,166,UGUGU,0.369285714285714,0.252,0.267285714285714,0.15,0.294428571428571,test,0.2666,25,1738.06025582315,0.177485760017757,0.108240964388805,1.63972818442584,0.101061696035909,0.79439914711098,motif,Contains
CLIP peak,1225
ENSMUSG00000004113.295|Cacna1b,176,UGUGU,0.971285714285714,0.689,0.739285714285714,0.236285714285714,0.347857142857143,test,0.596742857142857,77,1738.06025582315,0.177485760017757,0.108240964388805,1.63972818442584,0.101061696035909,0.79439914711098,motif,Contains
CLIP peak,1226
ENSMUSG00000004113.295|Cacna1b,177,GUGUG,0.689,0.739285714285714,0.236285714285714,0.347857142857143,0.272857142857143,test,0.457057142857143,59,1738.06025582315,0.177485760017757,0.108240964388805,1.63972818442584,0.101061696035909,0.79439914711098,motif,Contains
CLIP peak,1227
ENSMUSG00000004113.295|Cacna1b,178,UGUGU,0.739285714285714,0.236285714285714,0.347857142857143,0.272857142857143,0.418571428571429,test,0.402971428571429,49,1738.06025582315,0.177485760017757,0.108240964388805,1.63972818442584,0.101061696035909,0.79439914711098,motif,Contains
CLIP peak,1228
ENSMUSG00000004113.295|Cacna1b,189,GUGUG,0.642857142857143,0.794714285714286,0.843,0.864571428571429,0.504571428571429,test,0.729942857142857,90,1738.06025582315,0.177485760017757,0.108240964388805,1.63972818442584,0.101061696035909,0.79439914711098,motif,Contains
CLIP peak,1229
ENSMUSG00000004113.295|Cacna1b,190,UGUGU,0.794714285714286,0.843,0.864571428571429,0.504571428571429,0.461428571428571,test,0.693657142857143,87,1738.06025582315,0.177485760017757,0.108240964388805,1.63972818442584,0.101061696035909,0.79439914711098,motif,Contains
CLIP peak,1230
ENSMUSG00000004113.295|Cacna1b,191,GUGUG,0.843,0.864571428571429,0.504571428571429,0.461428571428571,0.339142857142857,test,0.602542857142857,77,1738.06025582315,0.177485760017757,0.108240964388805,1.63972818442584,0.101061696035909,0.79439914711098,motif,Contains
CLIP peak,1231
ENSMUSG00000004113.295|Cacna1b,197,GUGUG,0.3035,0.422333333333333,0.445166666666667,0.469666666666667,0.393666666666667,test,0.406866666666667,49,1738.06025582315,0.177485760017757,0.108240964388805,1.63972818442584,0.101061696035909,0.79439914711098,motif,Contains
CLIP peak,1232
ENSMUSG00000004113.295|Cacna1b,198,UGUGU,0.422333333333333,0.445166666666667,0.469666666666667,0.393666666666667,0.387333333333333,test,0.423633333333333,53,1738.06025582315,0.177485760017757,0.108240964388805,1.63972818442584,0.101061696035909,0.79439914711098,motif,Contains
CLIP peak,1233
ENSMUSG00000004113.295|Cacna1b,199,GUGUG,0.445166666666667,0.469666666666667,0.393666666666667,0.387333333333333,0.055,test,0.350166666666667,39,1738.06025582315,0.177485760017757,0.108240964388805,1.63972818442584,0.101061696035909,0.79439914711098,motif,Contains
CLIP peak,1234
ENSMUSG00000004113.295|Cacna1b,236,UGUGU,0.847,0.7405,0.8045,0.228,0.3435,test,0.5927,76,1738.06025582315,0.177485760017757,0.108240964388805,1.63972818442584,0.101061696035909,0.79439914711098,motif,Contains
CLIP peak,1235
ENSMUSG00000004113.295|Cacna1b,237,GUGUG,0.7405,0.8045,0.228,0.3435,0.307,test,0.4847,63,1738.06025582315,0.177485760017757,0.108240964388805,1.63972818442584,0.101061696035909,0.79439914711098,motif,Contains
CLIP peak,1236
ENSMUSG00000004113.295|Cacna1b,238,UGUGU,0.8045,0.228,0.3435,0.307,0.309,test,0.3984,48,1738.06025582315,0.177485760017757,0.108240964388805,1.63972818442584,0.101061696035909,0.79439914711098,motif,Contains
CLIP peak,1237
ENSMUSG00000004113.295|Cacna1b,239,GUGUG,0.228,0.3435,0.307,0.309,0.2265,test,0.2828,27,1738.06025582315,0.177485760017757,0.108240964388805,1.63972818442584,0.101061696035909,0.79439914711098,motif,Contains
CLIP peak,1238
ENSMUSG00000004113.295|Cacna1b,244,GUGUG,0.1145,0.1585,0.113,0.3935,0.5975,test,0.2754,26,1738.06025582315,0.177485760017757,0.108240964388805,1.63972818442584,0.101061696035909,0.79439914711098,motif,Contains
CLIP peak,1239
ENSMUSG00000004113.295|Cacna1b,253,UGUGU,0.993,0.982,0.948,0.43,0.441,test,0.7588,92,1738.06025582315,0.177485760017757,0.108240964388805,1.63972818442584,0.101061696035909,0.79439914711098,motif,Contains
CLIP peak,1240
ENSMUSG00000004113.296|Cacna1b,42,GUGUG,0.7044,0.4128,0.8004,0.7794,0.111,test,0.5616,73,2405.95947576092,0.350276282813285,0.0993966333919299,3.52402562199581,0.000425043146111807,0.0077107599571573,motif,Contains
CLIP peak,1241
ENSMUSG00000004113.296|Cacna1b,120,UGUGU,0.375,0.3625,0.4225,0.40525,0.098375,test,0.332725,36,2405.95947576092,0.350276282813285,0.0993966333919299,3.52402562199581,0.000425043146111807,0.0077107599571573,motif,Contains
CLIP peak,1242
ENSMUSG00000004113.296|Cacna1b,121,GUGUG,0.3625,0.4225,0.40525,0.098375,0.380875,test,0.3339,36,2405.95947576092,0.350276282813285,0.0993966333919299,3.52402562199581,0.000425043146111807,0.0077107599571573,motif,Contains
CLIP peak,1243
ENSMUSG00000004113.296|Cacna1b,122,UGUGU,0.4225,0.40525,0.098375,0.380875,0.10575,test,0.28255,27,2405.95947576092,0.350276282813285,0.0993966333919299,3.52402562199581,0.000425043146111807,0.0077107599571573,motif,Contains
CLIP peak,1244
ENSMUSG00000004113.296|Cacna1b,123,GUGUG,0.40525,0.098375,0.380875,0.10575,0.2355,test,0.24515,21,2405.95947576092,0.350276282813285,0.0993966333919299,3.52402562199581,0.000425043146111807,0.0077107599571573,motif,Contains
CLIP peak,1245
ENSMUSG00000004113.296|Cacna1b,124,UGUGU,0.098375,0.380875,0.10575,0.2355,0.228,test,0.2097,17,2405.95947576092,0.350276282813285,0.0993966333919299,3.52402562199581,0.000425043146111807,0.0077107599571573,motif,Contains
CLIP peak,1246
ENSMUSG00000004113.296|Cacna1b,125,GUGUG,0.380875,0.10575,0.2355,0.228,0.300375,test,0.2501,22,2405.95947576092,0.350276282813285,0.0993966333919299,3.52402562199581,0.000425043146111807,0.0077107599571573,motif,Contains
CLIP peak,1247
ENSMUSG00000004113.296|Cacna1b,126,UGUGU,0.115714285714286,0.262,0.258,0.341142857142857,0.458857142857143,test,0.287142857142857,28,2405.95947576092,0.350276282813285,0.0993966333919299,3.52402562199581,0.000425043146111807,0.0077107599571573,motif,Contains
CLIP peak,1248
ENSMUSG00000004113.296|Cacna1b,127,GUGUG,0.262,0.258,0.341142857142857,0.458857142857143,0.524428571428571,test,0.368885714285714,42,2405.95947576092,0.350276282813285,0.0993966333919299,3.52402562199581,0.000425043146111807,0.0077107599571573,motif,Contains
CLIP peak,1249
ENSMUSG00000004113.296|Cacna1b,128,UGUGU,0.258,0.341142857142857,0.458857142857143,0.524428571428571,0.379714285714286,test,0.392428571428571,47,2405.95947576092,0.350276282813285,0.0993966333919299,3.52402562199581,0.000425043146111807,0.0077107599571573,motif,Contains
CLIP peak,1250
ENSMUSG00000004113.296|Cacna1b,129,GUGUG,0.341142857142857,0.458857142857143,0.524428571428571,0.379714285714286,0.57,test,0.454828571428571,58,2405.95947576092,0.350276282813285,0.0993966333919299,3.52402562199581,0.000425043146111807,0.0077107599571573,motif,Contains
CLIP peak,1251
ENSMUSG00000004113.296|Cacna1b,130,UGUGU,0.40175,0.45925,0.33275,0.49925,0.193375,test,0.377275,44,2405.95947576092,0.350276282813285,0.0993966333919299,3.52402562199581,0.000425043146111807,0.0077107599571573,motif,Contains
CLIP peak,1252
ENSMUSG00000004113.296|Cacna1b,131,GUGUG,0.45925,0.33275,0.49925,0.193375,0.45825,test,0.388575,46,2405.95947576092,0.350276282813285,0.0993966333919299,3.52402562199581,0.000425043146111807,0.0077107599571573,motif,Contains
CLIP peak,1253
ENSMUSG00000004113.296|Cacna1b,132,UGUGU,0.33275,0.49925,0.193375,0.45825,0.220125,test,0.34075,37,2405.95947576092,0.350276282813285,0.0993966333919299,3.52402562199581,0.000425043146111807,0.0077107599571573,motif,Contains
CLIP peak,1254
ENSMUSG00000004113.296|Cacna1b,133,GUGUG,0.49925,0.193375,0.45825,0.220125,0.385625,test,0.351325,39,2405.95947576092,0.350276282813285,0.0993966333919299,3.52402562199581,0.000425043146111807,0.0077107599571573,motif,Contains
CLIP peak,1255
ENSMUSG00000004113.296|Cacna1b,134,UGUGU,0.193375,0.45825,0.220125,0.385625,0.192,test,0.289875,29,2405.95947576092,0.350276282813285,0.0993966333919299,3.52402562199581,0.000425043146111807,0.0077107599571573,motif,Contains
CLIP peak,1256
ENSMUSG00000004113.296|Cacna1b,135,GUGUG,0.45825,0.220125,0.385625,0.192,0.292375,test,0.309675,32,2405.95947576092,0.350276282813285,0.0993966333919299,3.52402562199581,0.000425043146111807,0.0077107599571573,motif,Contains
CLIP peak,1257
ENSMUSG00000004113.296|Cacna1b,136,UGUGU,0.186285714285714,0.351571428571429,0.187714285714286,0.313142857142857,0.183857142857143,test,0.244514285714286,21,2405.95947576092,0.350276282813285,0.0993966333919299,3.52402562199581,0.000425043146111807,0.0077107599571573,motif,Contains
CLIP peak,1258
ENSMUSG00000004113.296|Cacna1b,137,GUGUG,0.351571428571429,0.187714285714286,0.313142857142857,0.183857142857143,0.291428571428571,test,0.265542857142857,25,2405.95947576092,0.350276282813285,0.0993966333919299,3.52402562199581,0.000425043146111807,0.0077107599571573,motif,Contains
CLIP peak,1259
ENSMUSG00000004113.296|Cacna1b,138,UGUGU,0.187714285714286,0.313142857142857,0.183857142857143,0.291428571428571,0.163857142857143,test,0.228,19,2405.95947576092,0.350276282813285,0.0993966333919299,3.52402562199581,0.000425043146111807,0.0077107599571573,motif,Contains
CLIP peak,1260
ENSMUSG00000004113.296|Cacna1b,139,GUGUG,0.313142857142857,0.183857142857143,0.291428571428571,0.163857142857143,0.277714285714286,test,0.246,21,2405.95947576092,0.350276282813285,0.0993966333919299,3.52402562199581,0.000425043146111807,0.0077107599571573,motif,Contains
CLIP peak,1261
ENSMUSG00000004113.296|Cacna1b,140,UGUGU,0.231375,0.2915,0.24225,0.33225,0.21425,test,0.262325,24,2405.95947576092,0.350276282813285,0.0993966333919299,3.52402562199581,0.000425043146111807,0.0077107599571573,motif,Contains
CLIP peak,1262
ENSMUSG00000004113.296|Cacna1b,141,GUGUG,0.2915,0.24225,0.33225,0.21425,0.3035,test,0.27675,26,2405.95947576092,0.350276282813285,0.0993966333919299,3.52402562199581,0.000425043146111807,0.0077107599571573,motif,Contains
CLIP peak,1263
ENSMUSG00000004113.296|Cacna1b,142,UGUGU,0.24225,0.33225,0.21425,0.3035,0.236625,test,0.265775,25,2405.95947576092,0.350276282813285,0.0993966333919299,3.52402562199581,0.000425043146111807,0.0077107599571573,motif,Contains
CLIP peak,1264
ENSMUSG00000004113.296|Cacna1b,143,GUGUG,0.33225,0.21425,0.3035,0.236625,0.321625,test,0.28165,27,2405.95947576092,0.350276282813285,0.0993966333919299,3.52402562199581,0.000425043146111807,0.0077107599571573,motif,Contains
CLIP peak,1265
ENSMUSG00000004113.296|Cacna1b,144,UGUGU,0.21425,0.3035,0.236625,0.321625,0.30125,test,0.27545,26,2405.95947576092,0.350276282813285,0.0993966333919299,3.52402562199581,0.000425043146111807,0.0077107599571573,motif,Contains
CLIP peak,1266
ENSMUSG00000004113.296|Cacna1b,145,GUGUG,0.3035,0.236625,0.321625,0.30125,0.372,test,0.307,31,2405.95947576092,0.350276282813285,0.0993966333919299,3.52402562199581,0.000425043146111807,0.0077107599571573,motif,Contains
CLIP peak,1267
ENSMUSG00000004113.296|Cacna1b,146,UGUGU,0.251571428571429,0.339142857142857,0.334142857142857,0.417857142857143,0.367142857142857,test,0.341971428571429,37,2405.95947576092,0.350276282813285,0.0993966333919299,3.52402562199581,0.000425043146111807,0.0077107599571573,motif,Contains
CLIP peak,1268
ENSMUSG00000004113.296|Cacna1b,147,GUGUG,0.339142857142857,0.334142857142857,0.417857142857143,0.367142857142857,0.423857142857143,test,0.376428571428571,44,2405.95947576092,0.350276282813285,0.0993966333919299,3.52402562199581,0.000425043146111807,0.0077107599571573,motif,Contains
CLIP peak,1269
ENSMUSG00000004113.296|Cacna1b,148,UGUGU,0.334142857142857,0.417857142857143,0.367142857142857,0.423857142857143,0.366857142857143,test,0.381971428571429,45,2405.95947576092,0.350276282813285,0.0993966333919299,3.52402562199581,0.000425043146111807,0.0077107599571573,motif,Contains
CLIP peak,1270
ENSMUSG00000004113.296|Cacna1b,149,GUGUG,0.417857142857143,0.367142857142857,0.423857142857143,0.366857142857143,0.393285714285714,test,0.3938,47,2405.95947576092,0.350276282813285,0.0993966333919299,3.52402562199581,0.000425043146111807,0.0077107599571573,motif,Contains
CLIP peak,1271
ENSMUSG00000004113.296|Cacna1b,150,UGUGU,0.339125,0.39,0.3475,0.372625,0.346,test,0.35905,40,2405.95947576092,0.350276282813285,0.0993966333919299,3.52402562199581,0.000425043146111807,0.0077107599571573,motif,Contains
CLIP peak,1272
ENSMUSG00000004113.296|Cacna1b,151,GUGUG,0.39,0.3475,0.372625,0.346,0.289,test,0.349025,39,2405.95947576092,0.350276282813285,0.0993966333919299,3.52402562199581,0.000425043146111807,0.0077107599571573,motif,Contains
CLIP peak,1273
ENSMUSG00000004113.296|Cacna1b,152,UGUGU,0.3475,0.372625,0.346,0.289,0.33075,test,0.337175,37,2405.95947576092,0.350276282813285,0.0993966333919299,3.52402562199581,0.000425043146111807,0.0077107599571573,motif,Contains
CLIP peak,1274
ENSMUSG00000004113.296|Cacna1b,153,GUGUG,0.372625,0.346,0.289,0.33075,0.268,test,0.321275,34,2405.95947576092,0.350276282813285,0.0993966333919299,3.52402562199581,0.000425043146111807,0.0077107599571573,motif,Contains
CLIP peak,1275
ENSMUSG00000004113.296|Cacna1b,154,UGUGU,0.346,0.289,0.33075,0.268,0.30525,test,0.3078,32,2405.95947576092,0.350276282813285,0.0993966333919299,3.52402562199581,0.000425043146111807,0.0077107599571573,motif,Contains
CLIP peak,1276
ENSMUSG00000004113.296|Cacna1b,155,GUGUG,0.289,0.33075,0.268,0.30525,0.241,test,0.2868,28,2405.95947576092,0.350276282813285,0.0993966333919299,3.52402562199581,0.000425043146111807,0.0077107599571573,motif,Contains
CLIP peak,1277
ENSMUSG00000004113.296|Cacna1b,156,UGUGU,0.373,0.299714285714286,0.347,0.274142857142857,0.282857142857143,test,0.315342857142857,33,2405.95947576092,0.350276282813285,0.0993966333919299,3.52402562199581,0.000425043146111807,0.0077107599571573,motif,Contains
CLIP peak,1278
ENSMUSG00000004113.296|Cacna1b,157,GUGUG,0.299714285714286,0.347,0.274142857142857,0.282857142857143,0.180142857142857,test,0.276771428571429,26,2405.95947576092,0.350276282813285,0.0993966333919299,3.52402562199581,0.000425043146111807,0.0077107599571573,motif,Contains
CLIP peak,1279
ENSMUSG00000004113.296|Cacna1b,158,UGUGU,0.347,0.274142857142857,0.282857142857143,0.180142857142857,0.171142857142857,test,0.251057142857143,22,2405.95947576092,0.350276282813285,0.0993966333919299,3.52402562199581,0.000425043146111807,0.0077107599571573,motif,Contains
CLIP peak,1280
ENSMUSG00000004113.296|Cacna1b,159,GUGUG,0.274142857142857,0.282857142857143,0.180142857142857,0.171142857142857,0.0762857142857143,test,0.196914285714286,16,2405.95947576092,0.350276282813285,0.0993966333919299,3.52402562199581,0.000425043146111807,0.0077107599571573,motif,Contains
CLIP peak,1281
ENSMUSG00000004113.296|Cacna1b,160,UGUGU,0.24975,0.1605,0.15625,0.072125,0.19475,test,0.166675,13,2405.95947576092,0.350276282813285,0.0993966333919299,3.52402562199581,0.000425043146111807,0.0077107599571573,motif,Contains
CLIP peak,1282
ENSMUSG00000004113.296|Cacna1b,170,UGUGU,0.8575,0.606375,0.674125,0.25075,0.337875,test,0.545325,71,2405.95947576092,0.350276282813285,0.0993966333919299,3.52402562199581,0.000425043146111807,0.0077107599571573,motif,Contains
CLIP peak,1283
ENSMUSG00000004113.296|Cacna1b,171,GUGUG,0.606375,0.674125,0.25075,0.337875,0.268625,test,0.42755,54,2405.95947576092,0.350276282813285,0.0993966333919299,3.52402562199581,0.000425043146111807,0.0077107599571573,motif,Contains
CLIP peak,1284
ENSMUSG00000004113.296|Cacna1b,172,UGUGU,0.674125,0.25075,0.337875,0.268625,0.330625,test,0.3724,43,2405.95947576092,0.350276282813285,0.0993966333919299,3.52402562199581,0.000425043146111807,0.0077107599571573,motif,Contains
CLIP peak,1285
ENSMUSG00000004113.296|Cacna1b,183,GUGUG,0.594875,0.833875,0.75275,0.86525,0.54175,test,0.7177,89,2405.95947576092,0.350276282813285,0.0993966333919299,3.52402562199581,0.000425043146111807,0.0077107599571573,motif,Contains
CLIP peak,1286
ENSMUSG00000004113.296|Cacna1b,184,UGUGU,0.833875,0.75275,0.86525,0.54175,0.51075,test,0.700875,87,2405.95947576092,0.350276282813285,0.0993966333919299,3.52402562199581,0.000425043146111807,0.0077107599571573,motif,Contains
CLIP peak,1287
ENSMUSG00000004113.296|Cacna1b,185,GUGUG,0.75275,0.86525,0.54175,0.51075,0.3805,test,0.6102,78,2405.95947576092,0.350276282813285,0.0993966333919299,3.52402562199581,0.000425043146111807,0.0077107599571573,motif,Contains
CLIP peak,1288
ENSMUSG00000004113.296|Cacna1b,191,GUGUG,0.253714285714286,0.457142857142857,0.426142857142857,0.452285714285714,0.392285714285714,test,0.396314285714286,48,2405.95947576092,0.350276282813285,0.0993966333919299,3.52402562199581,0.000425043146111807,0.0077107599571573,motif,Contains
CLIP peak,1289
ENSMUSG00000004113.296|Cacna1b,192,UGUGU,0.457142857142857,0.426142857142857,0.452285714285714,0.392285714285714,0.382428571428571,test,0.422057142857143,52,2405.95947576092,0.350276282813285,0.0993966333919299,3.52402562199581,0.000425043146111807,0.0077107599571573,motif,Contains
CLIP peak,1290
ENSMUSG00000004113.296|Cacna1b,193,GUGUG,0.426142857142857,0.452285714285714,0.392285714285714,0.382428571428571,0.0761428571428572,test,0.345857142857143,38,2405.95947576092,0.350276282813285,0.0993966333919299,3.52402562199581,0.000425043146111807,0.0077107599571573,motif,Contains
CLIP peak,1291
ENSMUSG00000004113.296|Cacna1b,230,UGUGU,0.864,0.804333333333333,0.843,0.460666666666667,0.527666666666667,test,0.699933333333333,87,2405.95947576092,0.350276282813285,0.0993966333919299,3.52402562199581,0.000425043146111807,0.0077107599571573,motif,Contains
CLIP peak,1292
ENSMUSG00000004113.296|Cacna1b,231,GUGUG,0.804333333333333,0.843,0.460666666666667,0.527666666666667,0.489666666666667,test,0.625066666666667,80,2405.95947576092,0.350276282813285,0.0993966333919299,3.52402562199581,0.000425043146111807,0.0077107599571573,motif,Contains
CLIP peak,1293
ENSMUSG00000004113.296|Cacna1b,232,UGUGU,0.843,0.460666666666667,0.527666666666667,0.489666666666667,0.476,test,0.5594,72,2405.95947576092,0.350276282813285,0.0993966333919299,3.52402562199581,0.000425043146111807,0.0077107599571573,motif,Contains
CLIP peak,1294
ENSMUSG00000004113.296|Cacna1b,233,GUGUG,0.460666666666667,0.527666666666667,0.489666666666667,0.476,0.202333333333333,test,0.431266666666667,54,2405.95947576092,0.350276282813285,0.0993966333919299,3.52402562199581,0.000425043146111807,0.0077107599571573,motif,Contains
CLIP peak,1295
ENSMUSG00000004113.296|Cacna1b,238,GUGUG,0.0545,0.078,0.083,0.436,0.969,test,0.3241,34,2405.95947576092,0.350276282813285,0.0993966333919299,3.52402562199581,0.000425043146111807,0.0077107599571573,motif,Contains
CLIP peak,1296
ENSMUSG00000004113.296|Cacna1b,247,UGUGU,0.991,0.987,0.991,0.911,0.913,test,0.9586,100,2405.95947576092,0.350276282813285,0.0993966333919299,3.52402562199581,0.000425043146111807,0.0077107599571573,motif,Contains
CLIP peak,1297
ENSMUSG00000004113.296|Cacna1b,253,UGUGU,0.971,0.004,0.979,0.977,0.962,test,0.7786,94,2405.95947576092,0.350276282813285,0.0993966333919299,3.52402562199581,0.000425043146111807,0.0077107599571573,motif,Contains
CLIP peak,1298
ENSMUSG00000004113.296|Cacna1b,254,GUGUG,0.004,0.979,0.977,0.962,0.736,test,0.7316,90,2405.95947576092,0.350276282813285,0.0993966333919299,3.52402562199581,0.000425043146111807,0.0077107599571573,motif,Contains
CLIP peak,1299
ENSMUSG00000004113.296|Cacna1b,255,UGUGU,0.979,0.977,0.962,0.736,0.647,test,0.8602,98,2405.95947576092,0.350276282813285,0.0993966333919299,3.52402562199581,0.000425043146111807,0.0077107599571573,motif,Contains
CLIP peak,1300
ENSMUSG00000004113.297|Cacna1b,36,GUGUG,0.7135,0.27225,0.86525,0.827,0.1715,test,0.5699,73,2560.98060587959,0.37305759046495,0.105034044396542,3.55177783173348,0.000382637792383738,0.00697322379260303,motif,Contains
CLIP peak,1301
ENSMUSG00000004113.297|Cacna1b,114,UGUGU,0.397125,0.375375,0.440375,0.42075,0.108,test,0.348325,39,2560.98060587959,0.37305759046495,0.105034044396542,3.55177783173348,0.000382637792383738,0.00697322379260303,motif,Contains
CLIP peak,1302
ENSMUSG00000004113.297|Cacna1b,115,GUGUG,0.375375,0.440375,0.42075,0.108,0.411375,test,0.351175,39,2560.98060587959,0.37305759046495,0.105034044396542,3.55177783173348,0.000382637792383738,0.00697322379260303,motif,Contains
CLIP peak,1303
ENSMUSG00000004113.297|Cacna1b,116,UGUGU,0.488285714285714,0.466142857142857,0.122714285714286,0.466571428571429,0.136857142857143,test,0.336114285714286,36,2560.98060587959,0.37305759046495,0.105034044396542,3.55177783173348,0.000382637792383738,0.00697322379260303,motif,Contains
CLIP peak,1304
ENSMUSG00000004113.297|Cacna1b,117,GUGUG,0.466142857142857,0.122714285714286,0.466571428571429,0.136857142857143,0.292285714285714,test,0.296914285714286,30,2560.98060587959,0.37305759046495,0.105034044396542,3.55177783173348,0.000382637792383738,0.00697322379260303,motif,Contains
CLIP peak,1305
ENSMUSG00000004113.297|Cacna1b,118,UGUGU,0.122714285714286,0.466571428571429,0.136857142857143,0.292285714285714,0.267,test,0.257085714285714,23,2560.98060587959,0.37305759046495,0.105034044396542,3.55177783173348,0.000382637792383738,0.00697322379260303,motif,Contains
CLIP peak,1306
ENSMUSG00000004113.297|Cacna1b,119,GUGUG,0.466571428571429,0.136857142857143,0.292285714285714,0.267,0.347,test,0.301942857142857,31,2560.98060587959,0.37305759046495,0.105034044396542,3.55177783173348,0.000382637792383738,0.00697322379260303,motif,Contains
CLIP peak,1307
ENSMUSG00000004113.297|Cacna1b,120,UGUGU,0.120125,0.256375,0.234375,0.3045,0.386125,test,0.2603,24,2560.98060587959,0.37305759046495,0.105034044396542,3.55177783173348,0.000382637792383738,0.00697322379260303,motif,Contains
CLIP peak,1308
ENSMUSG00000004113.297|Cacna1b,121,GUGUG,0.256375,0.234375,0.3045,0.386125,0.46,test,0.328275,35,2560.98060587959,0.37305759046495,0.105034044396542,3.55177783173348,0.000382637792383738,0.00697322379260303,motif,Contains
CLIP peak,1309
ENSMUSG00000004113.297|Cacna1b,122,UGUGU,0.234375,0.3045,0.386125,0.46,0.342,test,0.3454,38,2560.98060587959,0.37305759046495,0.105034044396542,3.55177783173348,0.000382637792383738,0.00697322379260303,motif,Contains
CLIP peak,1310
ENSMUSG00000004113.297|Cacna1b,123,GUGUG,0.3045,0.386125,0.46,0.342,0.5025,test,0.399025,48,2560.98060587959,0.37305759046495,0.105034044396542,3.55177783173348,0.000382637792383738,0.00697322379260303,motif,Contains
CLIP peak,1311
ENSMUSG00000004113.297|Cacna1b,124,UGUGU,0.386125,0.46,0.342,0.5025,0.212625,test,0.38065,44,2560.98060587959,0.37305759046495,0.105034044396542,3.55177783173348,0.000382637792383738,0.00697322379260303,motif,Contains
CLIP peak,1312
ENSMUSG00000004113.297|Cacna1b,125,GUGUG,0.46,0.342,0.5025,0.212625,0.45025,test,0.393475,47,2560.98060587959,0.37305759046495,0.105034044396542,3.55177783173348,0.000382637792383738,0.00697322379260303,motif,Contains
CLIP peak,1313
ENSMUSG00000004113.297|Cacna1b,126,UGUGU,0.35,0.498714285714286,0.215,0.489714285714286,0.217285714285714,test,0.354142857142857,40,2560.98060587959,0.37305759046495,0.105034044396542,3.55177783173348,0.000382637792383738,0.00697322379260303,motif,Contains
CLIP peak,1314
ENSMUSG00000004113.297|Cacna1b,127,GUGUG,0.498714285714286,0.215,0.489714285714286,0.217285714285714,0.433714285714286,test,0.370885714285714,42,2560.98060587959,0.37305759046495,0.105034044396542,3.55177783173348,0.000382637792383738,0.00697322379260303,motif,Contains
CLIP peak,1315
ENSMUSG00000004113.297|Cacna1b,128,UGUGU,0.215,0.489714285714286,0.217285714285714,0.433714285714286,0.211142857142857,test,0.313371428571429,33,2560.98060587959,0.37305759046495,0.105034044396542,3.55177783173348,0.000382637792383738,0.00697322379260303,motif,Contains
CLIP peak,1316
ENSMUSG00000004113.297|Cacna1b,129,GUGUG,0.489714285714286,0.217285714285714,0.433714285714286,0.211142857142857,0.357285714285714,test,0.341828571428571,37,2560.98060587959,0.37305759046495,0.105034044396542,3.55177783173348,0.000382637792383738,0.00697322379260303,motif,Contains
CLIP peak,1317
ENSMUSG00000004113.297|Cacna1b,130,UGUGU,0.19975,0.390875,0.233375,0.368375,0.2415,test,0.286775,28,2560.98060587959,0.37305759046495,0.105034044396542,3.55177783173348,0.000382637792383738,0.00697322379260303,motif,Contains
CLIP peak,1318
ENSMUSG00000004113.297|Cacna1b,131,GUGUG,0.390875,0.233375,0.368375,0.2415,0.35225,test,0.317275,33,2560.98060587959,0.37305759046495,0.105034044396542,3.55177783173348,0.000382637792383738,0.00697322379260303,motif,Contains
CLIP peak,1319
ENSMUSG00000004113.297|Cacna1b,132,UGUGU,0.233375,0.368375,0.2415,0.35225,0.21225,test,0.28155,27,2560.98060587959,0.37305759046495,0.105034044396542,3.55177783173348,0.000382637792383738,0.00697322379260303,motif,Contains
CLIP peak,1320
ENSMUSG00000004113.297|Cacna1b,133,GUGUG,0.368375,0.2415,0.35225,0.21225,0.315,test,0.297875,30,2560.98060587959,0.37305759046495,0.105034044396542,3.55177783173348,0.000382637792383738,0.00697322379260303,motif,Contains
CLIP peak,1321
ENSMUSG00000004113.297|Cacna1b,134,UGUGU,0.2415,0.35225,0.21225,0.315,0.19275,test,0.26275,24,2560.98060587959,0.37305759046495,0.105034044396542,3.55177783173348,0.000382637792383738,0.00697322379260303,motif,Contains
CLIP peak,1322
ENSMUSG00000004113.297|Cacna1b,135,GUGUG,0.35225,0.21225,0.315,0.19275,0.276625,test,0.269775,25,2560.98060587959,0.37305759046495,0.105034044396542,3.55177783173348,0.000382637792383738,0.00697322379260303,motif,Contains
CLIP peak,1323
ENSMUSG00000004113.297|Cacna1b,136,UGUGU,0.227571428571429,0.338428571428571,0.213857142857143,0.311142857142857,0.265571428571429,test,0.271314285714286,26,2560.98060587959,0.37305759046495,0.105034044396542,3.55177783173348,0.000382637792383738,0.00697322379260303,motif,Contains
CLIP peak,1324
ENSMUSG00000004113.297|Cacna1b,137,GUGUG,0.338428571428571,0.213857142857143,0.311142857142857,0.265571428571429,0.372428571428571,test,0.300285714285714,30,2560.98060587959,0.37305759046495,0.105034044396542,3.55177783173348,0.000382637792383738,0.00697322379260303,motif,Contains
CLIP peak,1325
ENSMUSG00000004113.297|Cacna1b,138,UGUGU,0.213857142857143,0.311142857142857,0.265571428571429,0.372428571428571,0.345714285714286,test,0.301742857142857,31,2560.98060587959,0.37305759046495,0.105034044396542,3.55177783173348,0.000382637792383738,0.00697322379260303,motif,Contains
CLIP peak,1326
ENSMUSG00000004113.297|Cacna1b,139,GUGUG,0.311142857142857,0.265571428571429,0.372428571428571,0.345714285714286,0.453714285714286,test,0.349714285714286,39,2560.98060587959,0.37305759046495,0.105034044396542,3.55177783173348,0.000382637792383738,0.00697322379260303,motif,Contains
CLIP peak,1327
ENSMUSG00000004113.297|Cacna1b,140,UGUGU,0.290125,0.368,0.397625,0.485625,0.43825,test,0.395925,48,2560.98060587959,0.37305759046495,0.105034044396542,3.55177783173348,0.000382637792383738,0.00697322379260303,motif,Contains
CLIP peak,1328
ENSMUSG00000004113.297|Cacna1b,141,GUGUG,0.368,0.397625,0.485625,0.43825,0.49325,test,0.43655,55,2560.98060587959,0.37305759046495,0.105034044396542,3.55177783173348,0.000382637792383738,0.00697322379260303,motif,Contains
CLIP peak,1329
ENSMUSG00000004113.297|Cacna1b,142,UGUGU,0.397625,0.485625,0.43825,0.49325,0.419875,test,0.446925,57,2560.98060587959,0.37305759046495,0.105034044396542,3.55177783173348,0.000382637792383738,0.00697322379260303,motif,Contains
CLIP peak,1330
ENSMUSG00000004113.297|Cacna1b,143,GUGUG,0.485625,0.43825,0.49325,0.419875,0.418375,test,0.451075,58,2560.98060587959,0.37305759046495,0.105034044396542,3.55177783173348,0.000382637792383738,0.00697322379260303,motif,Contains
CLIP peak,1331
ENSMUSG00000004113.297|Cacna1b,144,UGUGU,0.43825,0.49325,0.419875,0.418375,0.4025,test,0.43445,55,2560.98060587959,0.37305759046495,0.105034044396542,3.55177783173348,0.000382637792383738,0.00697322379260303,motif,Contains
CLIP peak,1332
ENSMUSG00000004113.297|Cacna1b,145,GUGUG,0.49325,0.419875,0.418375,0.4025,0.292125,test,0.405225,49,2560.98060587959,0.37305759046495,0.105034044396542,3.55177783173348,0.000382637792383738,0.00697322379260303,motif,Contains
CLIP peak,1333
ENSMUSG00000004113.297|Cacna1b,146,UGUGU,0.471142857142857,0.466857142857143,0.457142857142857,0.331714285714286,0.393714285714286,test,0.424114285714286,53,2560.98060587959,0.37305759046495,0.105034044396542,3.55177783173348,0.000382637792383738,0.00697322379260303,motif,Contains
CLIP peak,1334
ENSMUSG00000004113.297|Cacna1b,147,GUGUG,0.466857142857143,0.457142857142857,0.331714285714286,0.393714285714286,0.359142857142857,test,0.401714285714286,49,2560.98060587959,0.37305759046495,0.105034044396542,3.55177783173348,0.000382637792383738,0.00697322379260303,motif,Contains
CLIP peak,1335
ENSMUSG00000004113.297|Cacna1b,148,UGUGU,0.457142857142857,0.331714285714286,0.393714285714286,0.359142857142857,0.373,test,0.382942857142857,45,2560.98060587959,0.37305759046495,0.105034044396542,3.55177783173348,0.000382637792383738,0.00697322379260303,motif,Contains
CLIP peak,1336
ENSMUSG00000004113.297|Cacna1b,149,GUGUG,0.331714285714286,0.393714285714286,0.359142857142857,0.373,0.326285714285714,test,0.356771428571429,40,2560.98060587959,0.37305759046495,0.105034044396542,3.55177783173348,0.000382637792383738,0.00697322379260303,motif,Contains
CLIP peak,1337
ENSMUSG00000004113.297|Cacna1b,150,UGUGU,0.35975,0.34225,0.357125,0.319125,0.308875,test,0.337425,37,2560.98060587959,0.37305759046495,0.105034044396542,3.55177783173348,0.000382637792383738,0.00697322379260303,motif,Contains
CLIP peak,1338
ENSMUSG00000004113.297|Cacna1b,151,GUGUG,0.34225,0.357125,0.319125,0.308875,0.21025,test,0.307525,32,2560.98060587959,0.37305759046495,0.105034044396542,3.55177783173348,0.000382637792383738,0.00697322379260303,motif,Contains
CLIP peak,1339
ENSMUSG00000004113.297|Cacna1b,152,UGUGU,0.357125,0.319125,0.308875,0.21025,0.2165,test,0.282375,27,2560.98060587959,0.37305759046495,0.105034044396542,3.55177783173348,0.000382637792383738,0.00697322379260303,motif,Contains
CLIP peak,1340
ENSMUSG00000004113.297|Cacna1b,153,GUGUG,0.319125,0.308875,0.21025,0.2165,0.114375,test,0.233825,20,2560.98060587959,0.37305759046495,0.105034044396542,3.55177783173348,0.000382637792383738,0.00697322379260303,motif,Contains
CLIP peak,1341
ENSMUSG00000004113.297|Cacna1b,154,UGUGU,0.308875,0.21025,0.2165,0.114375,0.24525,test,0.21905,18,2560.98060587959,0.37305759046495,0.105034044396542,3.55177783173348,0.000382637792383738,0.00697322379260303,motif,Contains
CLIP peak,1342
ENSMUSG00000004113.297|Cacna1b,164,UGUGU,0.96575,0.662125,0.681,0.20125,0.283375,test,0.5587,72,2560.98060587959,0.37305759046495,0.105034044396542,3.55177783173348,0.000382637792383738,0.00697322379260303,motif,Contains
CLIP peak,1343
ENSMUSG00000004113.297|Cacna1b,165,GUGUG,0.662125,0.681,0.20125,0.283375,0.21325,test,0.4082,50,2560.98060587959,0.37305759046495,0.105034044396542,3.55177783173348,0.000382637792383738,0.00697322379260303,motif,Contains
CLIP peak,1344
ENSMUSG00000004113.297|Cacna1b,166,UGUGU,0.763714285714286,0.220285714285714,0.320285714285714,0.242,0.374714285714286,test,0.3842,45,2560.98060587959,0.37305759046495,0.105034044396542,3.55177783173348,0.000382637792383738,0.00697322379260303,motif,Contains
CLIP peak,1345
ENSMUSG00000004113.297|Cacna1b,177,GUGUG,0.716714285714286,0.822857142857143,0.867285714285714,0.875,0.478142857142857,test,0.752,92,2560.98060587959,0.37305759046495,0.105034044396542,3.55177783173348,0.000382637792383738,0.00697322379260303,motif,Contains
CLIP peak,1346
ENSMUSG00000004113.297|Cacna1b,178,UGUGU,0.822857142857143,0.867285714285714,0.875,0.478142857142857,0.463285714285714,test,0.701314285714286,87,2560.98060587959,0.37305759046495,0.105034044396542,3.55177783173348,0.000382637792383738,0.00697322379260303,motif,Contains
CLIP peak,1347
ENSMUSG00000004113.297|Cacna1b,179,GUGUG,0.867285714285714,0.875,0.478142857142857,0.463285714285714,0.336285714285714,test,0.604,77,2560.98060587959,0.37305759046495,0.105034044396542,3.55177783173348,0.000382637792383738,0.00697322379260303,motif,Contains
CLIP peak,1348
ENSMUSG00000004113.297|Cacna1b,185,GUGUG,0.214375,0.39175,0.388,0.417,0.35125,test,0.352475,39,2560.98060587959,0.37305759046495,0.105034044396542,3.55177783173348,0.000382637792383738,0.00697322379260303,motif,Contains
CLIP peak,1349
ENSMUSG00000004113.297|Cacna1b,186,UGUGU,0.440714285714286,0.438428571428571,0.473857142857143,0.400428571428571,0.394,test,0.429485714285714,54,2560.98060587959,0.37305759046495,0.105034044396542,3.55177783173348,0.000382637792383738,0.00697322379260303,motif,Contains
CLIP peak,1350
ENSMUSG00000004113.297|Cacna1b,187,GUGUG,0.438428571428571,0.473857142857143,0.400428571428571,0.394,0.0794285714285714,test,0.357228571428571,40,2560.98060587959,0.37305759046495,0.105034044396542,3.55177783173348,0.000382637792383738,0.00697322379260303,motif,Contains
CLIP peak,1351
ENSMUSG00000004113.297|Cacna1b,224,UGUGU,0.82625,0.708,0.79825,0.3795,0.49675,test,0.64175,82,2560.98060587959,0.37305759046495,0.105034044396542,3.55177783173348,0.000382637792383738,0.00697322379260303,motif,Contains
CLIP peak,1352
ENSMUSG00000004113.297|Cacna1b,225,GUGUG,0.708,0.79825,0.3795,0.49675,0.461,test,0.5687,73,2560.98060587959,0.37305759046495,0.105034044396542,3.55177783173348,0.000382637792383738,0.00697322379260303,motif,Contains
CLIP peak,1353
ENSMUSG00000004113.297|Cacna1b,226,UGUGU,0.888666666666667,0.442,0.589666666666667,0.601333333333333,0.583,test,0.620933333333333,79,2560.98060587959,0.37305759046495,0.105034044396542,3.55177783173348,0.000382637792383738,0.00697322379260303,motif,Contains
CLIP peak,1354
ENSMUSG00000004113.297|Cacna1b,227,GUGUG,0.442,0.589666666666667,0.601333333333333,0.583,0.31,test,0.5052,66,2560.98060587959,0.37305759046495,0.105034044396542,3.55177783173348,0.000382637792383738,0.00697322379260303,motif,Contains
CLIP peak,1355
ENSMUSG00000004113.297|Cacna1b,232,GUGUG,0.140666666666667,0.196,0.174666666666667,0.500666666666667,0.925,test,0.3874,46,2560.98060587959,0.37305759046495,0.105034044396542,3.55177783173348,0.000382637792383738,0.00697322379260303,motif,Contains
CLIP peak,1356
ENSMUSG00000004113.297|Cacna1b,241,UGUGU,0.994,0.9895,0.989,0.4755,0.4795,test,0.7855,94,2560.98060587959,0.37305759046495,0.105034044396542,3.55177783173348,0.000382637792383738,0.00697322379260303,motif,Contains
CLIP peak,1357
ENSMUSG00000004113.297|Cacna1b,247,UGUGU,0.989,0.013,0.993,0.98,0.994,test,0.7938,95,2560.98060587959,0.37305759046495,0.105034044396542,3.55177783173348,0.000382637792383738,0.00697322379260303,motif,Contains
CLIP peak,1358
ENSMUSG00000004113.297|Cacna1b,248,GUGUG,0.013,0.993,0.98,0.994,0.971,test,0.7902,95,2560.98060587959,0.37305759046495,0.105034044396542,3.55177783173348,0.000382637792383738,0.00697322379260303,motif,Contains
CLIP peak,1359
ENSMUSG00000004113.297|Cacna1b,249,UGUGU,0.993,0.98,0.994,0.971,0.971,test,0.9818,100,2560.98060587959,0.37305759046495,0.105034044396542,3.55177783173348,0.000382637792383738,0.00697322379260303,motif,Contains
CLIP peak,1360
ENSMUSG00000004113.297|Cacna1b,250,GUGUG,0.98,0.994,0.971,0.971,0.025,test,0.7882,94,2560.98060587959,0.37305759046495,0.105034044396542,3.55177783173348,0.000382637792383738,0.00697322379260303,motif,Contains
CLIP peak,1361
ENSMUSG00000004113.297|Cacna1b,251,UGUGU,0.994,0.971,0.971,0.025,0.843,test,0.7608,92,2560.98060587959,0.37305759046495,0.105034044396542,3.55177783173348,0.000382637792383738,0.00697322379260303,motif,Contains
CLIP peak,1362
ENSMUSG00000004113.297|Cacna1b,252,GUGUG,0.971,0.971,0.025,0.843,0.022,test,0.5664,73,2560.98060587959,0.37305759046495,0.105034044396542,3.55177783173348,0.000382637792383738,0.00697322379260303,motif,Contains
CLIP peak,1363
ENSMUSG00000004113.297|Cacna1b,253,UGUGU,0.971,0.025,0.843,0.022,0.455,test,0.4632,60,2560.98060587959,0.37305759046495,0.105034044396542,3.55177783173348,0.000382637792383738,0.00697322379260303,motif,Contains
CLIP peak,1364
ENSMUSG00000004113.297|Cacna1b,254,GUGUG,0.025,0.843,0.022,0.455,0.033,test,0.2756,26,2560.98060587959,0.37305759046495,0.105034044396542,3.55177783173348,0.000382637792383738,0.00697322379260303,motif,Contains
CLIP peak,1365
ENSMUSG00000004113.297|Cacna1b,255,UGUGU,0.843,0.022,0.455,0.033,0.024,test,0.2754,26,2560.98060587959,0.37305759046495,0.105034044396542,3.55177783173348,0.000382637792383738,0.00697322379260303,motif,Contains
CLIP peak,1366
ENSMUSG00000004113.298|Cacna1b,30,GUGUG,0.6125,0.2785,0.73675,0.71625,0.3385,test,0.5365,69,2549.63046182824,0.483422075675263,0.0952396954717523,5.07584650791585,3.85774626165885e-07,8.07694510650289e-06,motif,Contains
CLIP peak,1367
ENSMUSG00000004113.298|Cacna1b,108,UGUGU,0.448285714285714,0.432142857142857,0.502714285714286,0.444285714285714,0.119857142857143,test,0.389457142857143,46,2549.63046182824,0.483422075675263,0.0952396954717523,5.07584650791585,3.85774626165885e-07,8.07694510650289e-06,motif,Contains
CLIP peak,1368
ENSMUSG00000004113.298|Cacna1b,109,GUGUG,0.432142857142857,0.502714285714286,0.444285714285714,0.119857142857143,0.450428571428571,test,0.389885714285714,46,2549.63046182824,0.483422075675263,0.0952396954717523,5.07584650791585,3.85774626165885e-07,8.07694510650289e-06,motif,Contains
CLIP peak,1369
ENSMUSG00000004113.298|Cacna1b,110,UGUGU,0.44025,0.389375,0.106125,0.395375,0.11075,test,0.288375,28,2549.63046182824,0.483422075675263,0.0952396954717523,5.07584650791585,3.85774626165885e-07,8.07694510650289e-06,motif,Contains
CLIP peak,1370
ENSMUSG00000004113.298|Cacna1b,111,GUGUG,0.389375,0.106125,0.395375,0.11075,0.242375,test,0.2488,22,2549.63046182824,0.483422075675263,0.0952396954717523,5.07584650791585,3.85774626165885e-07,8.07694510650289e-06,motif,Contains
CLIP peak,1371
ENSMUSG00000004113.298|Cacna1b,112,UGUGU,0.106125,0.395375,0.11075,0.242375,0.23175,test,0.217275,18,2549.63046182824,0.483422075675263,0.0952396954717523,5.07584650791585,3.85774626165885e-07,8.07694510650289e-06,motif,Contains
CLIP peak,1372
ENSMUSG00000004113.298|Cacna1b,113,GUGUG,0.395375,0.11075,0.242375,0.23175,0.302,test,0.25645,23,2549.63046182824,0.483422075675263,0.0952396954717523,5.07584650791585,3.85774626165885e-07,8.07694510650289e-06,motif,Contains
CLIP peak,1373
ENSMUSG00000004113.298|Cacna1b,114,UGUGU,0.11075,0.242375,0.23175,0.302,0.41125,test,0.259625,24,2549.63046182824,0.483422075675263,0.0952396954717523,5.07584650791585,3.85774626165885e-07,8.07694510650289e-06,motif,Contains
CLIP peak,1374
ENSMUSG00000004113.298|Cacna1b,115,GUGUG,0.242375,0.23175,0.302,0.41125,0.466,test,0.330675,35,2549.63046182824,0.483422075675263,0.0952396954717523,5.07584650791585,3.85774626165885e-07,8.07694510650289e-06,motif,Contains
CLIP peak,1375
ENSMUSG00000004113.298|Cacna1b,116,UGUGU,0.252142857142857,0.327,0.46,0.522571428571429,0.401142857142857,test,0.392571428571429,47,2549.63046182824,0.483422075675263,0.0952396954717523,5.07584650791585,3.85774626165885e-07,8.07694510650289e-06,motif,Contains
CLIP peak,1376
ENSMUSG00000004113.298|Cacna1b,117,GUGUG,0.327,0.46,0.522571428571429,0.401142857142857,0.559428571428571,test,0.454028571428571,58,2549.63046182824,0.483422075675263,0.0952396954717523,5.07584650791585,3.85774626165885e-07,8.07694510650289e-06,motif,Contains
CLIP peak,1377
ENSMUSG00000004113.298|Cacna1b,118,UGUGU,0.46,0.522571428571429,0.401142857142857,0.559428571428571,0.221857142857143,test,0.433,55,2549.63046182824,0.483422075675263,0.0952396954717523,5.07584650791585,3.85774626165885e-07,8.07694510650289e-06,motif,Contains
CLIP peak,1378
ENSMUSG00000004113.298|Cacna1b,119,GUGUG,0.522571428571429,0.401142857142857,0.559428571428571,0.221857142857143,0.525142857142857,test,0.446028571428571,57,2549.63046182824,0.483422075675263,0.0952396954717523,5.07584650791585,3.85774626165885e-07,8.07694510650289e-06,motif,Contains
CLIP peak,1379
ENSMUSG00000004113.298|Cacna1b,120,UGUGU,0.35125,0.489875,0.194625,0.460125,0.2055,test,0.340275,37,2549.63046182824,0.483422075675263,0.0952396954717523,5.07584650791585,3.85774626165885e-07,8.07694510650289e-06,motif,Contains
CLIP peak,1380
ENSMUSG00000004113.298|Cacna1b,121,GUGUG,0.489875,0.194625,0.460125,0.2055,0.40175,test,0.350375,39,2549.63046182824,0.483422075675263,0.0952396954717523,5.07584650791585,3.85774626165885e-07,8.07694510650289e-06,motif,Contains
CLIP peak,1381
ENSMUSG00000004113.298|Cacna1b,122,UGUGU,0.194625,0.460125,0.2055,0.40175,0.208625,test,0.294125,29,2549.63046182824,0.483422075675263,0.0952396954717523,5.07584650791585,3.85774626165885e-07,8.07694510650289e-06,motif,Contains
CLIP peak,1382
ENSMUSG00000004113.298|Cacna1b,123,GUGUG,0.460125,0.2055,0.40175,0.208625,0.32525,test,0.32025,34,2549.63046182824,0.483422075675263,0.0952396954717523,5.07584650791585,3.85774626165885e-07,8.07694510650289e-06,motif,Contains
CLIP peak,1383
ENSMUSG00000004113.298|Cacna1b,124,UGUGU,0.2055,0.40175,0.208625,0.32525,0.17025,test,0.262275,24,2549.63046182824,0.483422075675263,0.0952396954717523,5.07584650791585,3.85774626165885e-07,8.07694510650289e-06,motif,Contains
CLIP peak,1384
ENSMUSG00000004113.298|Cacna1b,125,GUGUG,0.40175,0.208625,0.32525,0.17025,0.263375,test,0.27385,26,2549.63046182824,0.483422075675263,0.0952396954717523,5.07584650791585,3.85774626165885e-07,8.07694510650289e-06,motif,Contains
CLIP peak,1385
ENSMUSG00000004113.298|Cacna1b,126,UGUGU,0.183,0.308571428571429,0.180285714285714,0.291571428571429,0.160142857142857,test,0.224714285714286,19,2549.63046182824,0.483422075675263,0.0952396954717523,5.07584650791585,3.85774626165885e-07,8.07694510650289e-06,motif,Contains
CLIP peak,1386
ENSMUSG00000004113.298|Cacna1b,127,GUGUG,0.308571428571429,0.180285714285714,0.291571428571429,0.160142857142857,0.275428571428571,test,0.2432,21,2549.63046182824,0.483422075675263,0.0952396954717523,5.07584650791585,3.85774626165885e-07,8.07694510650289e-06,motif,Contains
CLIP peak,1387
ENSMUSG00000004113.298|Cacna1b,128,UGUGU,0.180285714285714,0.291571428571429,0.160142857142857,0.275428571428571,0.137714285714286,test,0.209028571428571,17,2549.63046182824,0.483422075675263,0.0952396954717523,5.07584650791585,3.85774626165885e-07,8.07694510650289e-06,motif,Contains
CLIP peak,1388
ENSMUSG00000004113.298|Cacna1b,129,GUGUG,0.291571428571429,0.160142857142857,0.275428571428571,0.137714285714286,0.263285714285714,test,0.225628571428571,19,2549.63046182824,0.483422075675263,0.0952396954717523,5.07584650791585,3.85774626165885e-07,8.07694510650289e-06,motif,Contains
CLIP peak,1389
ENSMUSG00000004113.298|Cacna1b,130,UGUGU,0.1955,0.284875,0.208375,0.2985,0.243625,test,0.246175,21,2549.63046182824,0.483422075675263,0.0952396954717523,5.07584650791585,3.85774626165885e-07,8.07694510650289e-06,motif,Contains
CLIP peak,1390
ENSMUSG00000004113.298|Cacna1b,131,GUGUG,0.284875,0.208375,0.2985,0.243625,0.330125,test,0.2731,26,2549.63046182824,0.483422075675263,0.0952396954717523,5.07584650791585,3.85774626165885e-07,8.07694510650289e-06,motif,Contains
CLIP peak,1391
ENSMUSG00000004113.298|Cacna1b,132,UGUGU,0.208375,0.2985,0.243625,0.330125,0.294125,test,0.27495,26,2549.63046182824,0.483422075675263,0.0952396954717523,5.07584650791585,3.85774626165885e-07,8.07694510650289e-06,motif,Contains
CLIP peak,1392
ENSMUSG00000004113.298|Cacna1b,133,GUGUG,0.2985,0.243625,0.330125,0.294125,0.359,test,0.305075,31,2549.63046182824,0.483422075675263,0.0952396954717523,5.07584650791585,3.85774626165885e-07,8.07694510650289e-06,motif,Contains
CLIP peak,1393
ENSMUSG00000004113.298|Cacna1b,134,UGUGU,0.243625,0.330125,0.294125,0.359,0.3105,test,0.307475,32,2549.63046182824,0.483422075675263,0.0952396954717523,5.07584650791585,3.85774626165885e-07,8.07694510650289e-06,motif,Contains
CLIP peak,1394
ENSMUSG00000004113.298|Cacna1b,135,GUGUG,0.330125,0.294125,0.359,0.3105,0.356875,test,0.330125,35,2549.63046182824,0.483422075675263,0.0952396954717523,5.07584650791585,3.85774626165885e-07,8.07694510650289e-06,motif,Contains
CLIP peak,1395
ENSMUSG00000004113.298|Cacna1b,136,UGUGU,0.315857142857143,0.383,0.347428571428571,0.402285714285714,0.375714285714286,test,0.364857142857143,41,2549.63046182824,0.483422075675263,0.0952396954717523,5.07584650791585,3.85774626165885e-07,8.07694510650289e-06,motif,Contains
CLIP peak,1396
ENSMUSG00000004113.298|Cacna1b,137,GUGUG,0.383,0.347428571428571,0.402285714285714,0.375714285714286,0.411428571428571,test,0.383971428571429,45,2549.63046182824,0.483422075675263,0.0952396954717523,5.07584650791585,3.85774626165885e-07,8.07694510650289e-06,motif,Contains
CLIP peak,1397
ENSMUSG00000004113.298|Cacna1b,138,UGUGU,0.347428571428571,0.402285714285714,0.375714285714286,0.411428571428571,0.408857142857143,test,0.389142857142857,46,2549.63046182824,0.483422075675263,0.0952396954717523,5.07584650791585,3.85774626165885e-07,8.07694510650289e-06,motif,Contains
CLIP peak,1398
ENSMUSG00000004113.298|Cacna1b,139,GUGUG,0.402285714285714,0.375714285714286,0.411428571428571,0.408857142857143,0.335571428571429,test,0.386771428571429,46,2549.63046182824,0.483422075675263,0.0952396954717523,5.07584650791585,3.85774626165885e-07,8.07694510650289e-06,motif,Contains
CLIP peak,1399
ENSMUSG00000004113.298|Cacna1b,140,UGUGU,0.339125,0.375875,0.37875,0.31975,0.369375,test,0.356575,40,2549.63046182824,0.483422075675263,0.0952396954717523,5.07584650791585,3.85774626165885e-07,8.07694510650289e-06,motif,Contains
CLIP peak,1400
ENSMUSG00000004113.298|Cacna1b,141,GUGUG,0.375875,0.37875,0.31975,0.369375,0.33,test,0.35475,40,2549.63046182824,0.483422075675263,0.0952396954717523,5.07584650791585,3.85774626165885e-07,8.07694510650289e-06,motif,Contains
CLIP peak,1401
ENSMUSG00000004113.298|Cacna1b,142,UGUGU,0.37875,0.31975,0.369375,0.33,0.357,test,0.350975,39,2549.63046182824,0.483422075675263,0.0952396954717523,5.07584650791585,3.85774626165885e-07,8.07694510650289e-06,motif,Contains
CLIP peak,1402
ENSMUSG00000004113.298|Cacna1b,143,GUGUG,0.31975,0.369375,0.33,0.357,0.29425,test,0.334075,36,2549.63046182824,0.483422075675263,0.0952396954717523,5.07584650791585,3.85774626165885e-07,8.07694510650289e-06,motif,Contains
CLIP peak,1403
ENSMUSG00000004113.298|Cacna1b,144,UGUGU,0.369375,0.33,0.357,0.29425,0.2925,test,0.328625,35,2549.63046182824,0.483422075675263,0.0952396954717523,5.07584650791585,3.85774626165885e-07,8.07694510650289e-06,motif,Contains
CLIP peak,1404
ENSMUSG00000004113.298|Cacna1b,145,GUGUG,0.33,0.357,0.29425,0.2925,0.178125,test,0.290375,29,2549.63046182824,0.483422075675263,0.0952396954717523,5.07584650791585,3.85774626165885e-07,8.07694510650289e-06,motif,Contains
CLIP peak,1405
ENSMUSG00000004113.298|Cacna1b,146,UGUGU,0.403428571428571,0.329571428571429,0.332142857142857,0.202285714285714,0.204714285714286,test,0.294428571428571,29,2549.63046182824,0.483422075675263,0.0952396954717523,5.07584650791585,3.85774626165885e-07,8.07694510650289e-06,motif,Contains
CLIP peak,1406
ENSMUSG00000004113.298|Cacna1b,147,GUGUG,0.329571428571429,0.332142857142857,0.202285714285714,0.204714285714286,0.092,test,0.232142857142857,20,2549.63046182824,0.483422075675263,0.0952396954717523,5.07584650791585,3.85774626165885e-07,8.07694510650289e-06,motif,Contains
CLIP peak,1407
ENSMUSG00000004113.298|Cacna1b,148,UGUGU,0.332142857142857,0.202285714285714,0.204714285714286,0.092,0.253428571428571,test,0.216914285714286,18,2549.63046182824,0.483422075675263,0.0952396954717523,5.07584650791585,3.85774626165885e-07,8.07694510650289e-06,motif,Contains
CLIP peak,1408
ENSMUSG00000004113.298|Cacna1b,158,UGUGU,0.971428571428571,0.666,0.748428571428571,0.259,0.347142857142857,test,0.5984,77,2549.63046182824,0.483422075675263,0.0952396954717523,5.07584650791585,3.85774626165885e-07,8.07694510650289e-06,motif,Contains
CLIP peak,1409
ENSMUSG00000004113.298|Cacna1b,159,GUGUG,0.666,0.748428571428571,0.259,0.347142857142857,0.256714285714286,test,0.455457142857143,59,2549.63046182824,0.483422075675263,0.0952396954717523,5.07584650791585,3.85774626165885e-07,8.07694510650289e-06,motif,Contains
CLIP peak,1410
ENSMUSG00000004113.298|Cacna1b,160,UGUGU,0.687875,0.228625,0.35175,0.27575,0.333125,test,0.375425,43,2549.63046182824,0.483422075675263,0.0952396954717523,5.07584650791585,3.85774626165885e-07,8.07694510650289e-06,motif,Contains
CLIP peak,1411
ENSMUSG00000004113.298|Cacna1b,171,GUGUG,0.56975,0.84575,0.7785,0.897125,0.562375,test,0.7307,90,2549.63046182824,0.483422075675263,0.0952396954717523,5.07584650791585,3.85774626165885e-07,8.07694510650289e-06,motif,Contains
CLIP peak,1412
ENSMUSG00000004113.298|Cacna1b,172,UGUGU,0.84575,0.7785,0.897125,0.562375,0.520375,test,0.720825,89,2549.63046182824,0.483422075675263,0.0952396954717523,5.07584650791585,3.85774626165885e-07,8.07694510650289e-06,motif,Contains
CLIP peak,1413
ENSMUSG00000004113.298|Cacna1b,173,GUGUG,0.7785,0.897125,0.562375,0.520375,0.396125,test,0.6309,80,2549.63046182824,0.483422075675263,0.0952396954717523,5.07584650791585,3.85774626165885e-07,8.07694510650289e-06,motif,Contains
CLIP peak,1414
ENSMUSG00000004113.298|Cacna1b,179,GUGUG,0.283428571428571,0.504,0.484857142857143,0.512428571428571,0.456285714285714,test,0.4482,57,2549.63046182824,0.483422075675263,0.0952396954717523,5.07584650791585,3.85774626165885e-07,8.07694510650289e-06,motif,Contains
CLIP peak,1415
ENSMUSG00000004113.298|Cacna1b,180,UGUGU,0.4505,0.44,0.46475,0.413,0.403,test,0.43425,55,2549.63046182824,0.483422075675263,0.0952396954717523,5.07584650791585,3.85774626165885e-07,8.07694510650289e-06,motif,Contains
CLIP peak,1416
ENSMUSG00000004113.298|Cacna1b,181,GUGUG,0.44,0.46475,0.413,0.403,0.07625,test,0.3594,40,2549.63046182824,0.483422075675263,0.0952396954717523,5.07584650791585,3.85774626165885e-07,8.07694510650289e-06,motif,Contains
CLIP peak,1417
ENSMUSG00000004113.298|Cacna1b,218,UGUGU,0.8955,0.8415,0.845,0.568,0.58875,test,0.74775,91,2549.63046182824,0.483422075675263,0.0952396954717523,5.07584650791585,3.85774626165885e-07,8.07694510650289e-06,motif,Contains
CLIP peak,1418
ENSMUSG00000004113.298|Cacna1b,219,GUGUG,0.8415,0.845,0.568,0.58875,0.55725,test,0.6801,85,2549.63046182824,0.483422075675263,0.0952396954717523,5.07584650791585,3.85774626165885e-07,8.07694510650289e-06,motif,Contains
CLIP peak,1419
ENSMUSG00000004113.298|Cacna1b,220,UGUGU,0.845,0.568,0.58875,0.55725,0.53525,test,0.61885,79,2549.63046182824,0.483422075675263,0.0952396954717523,5.07584650791585,3.85774626165885e-07,8.07694510650289e-06,motif,Contains
CLIP peak,1420
ENSMUSG00000004113.298|Cacna1b,221,GUGUG,0.568,0.58875,0.55725,0.53525,0.1715,test,0.48415,63,2549.63046182824,0.483422075675263,0.0952396954717523,5.07584650791585,3.85774626165885e-07,8.07694510650289e-06,motif,Contains
CLIP peak,1421
ENSMUSG00000004113.298|Cacna1b,226,GUGUG,0.0576666666666667,0.0873333333333333,0.109,0.391333333333333,0.966333333333333,test,0.322333333333333,34,2549.63046182824,0.483422075675263,0.0952396954717523,5.07584650791585,3.85774626165885e-07,8.07694510650289e-06,motif,Contains
CLIP peak,1422
ENSMUSG00000004113.298|Cacna1b,235,UGUGU,0.972,0.929333333333333,0.947333333333333,0.719,0.636666666666667,test,0.840866666666667,97,2549.63046182824,0.483422075675263,0.0952396954717523,5.07584650791585,3.85774626165885e-07,8.07694510650289e-06,motif,Contains
CLIP peak,1423
ENSMUSG00000004113.298|Cacna1b,241,UGUGU,0.941,0.0085,0.967,0.8905,0.9825,test,0.7579,92,2549.63046182824,0.483422075675263,0.0952396954717523,5.07584650791585,3.85774626165885e-07,8.07694510650289e-06,motif,Contains
CLIP peak,1424
ENSMUSG00000004113.298|Cacna1b,242,GUGUG,0.0085,0.967,0.8905,0.9825,0.9105,test,0.7518,92,2549.63046182824,0.483422075675263,0.0952396954717523,5.07584650791585,3.85774626165885e-07,8.07694510650289e-06,motif,Contains
CLIP peak,1425
ENSMUSG00000004113.298|Cacna1b,243,UGUGU,0.967,0.8905,0.9825,0.9105,0.846,test,0.9193,99,2549.63046182824,0.483422075675263,0.0952396954717523,5.07584650791585,3.85774626165885e-07,8.07694510650289e-06,motif,Contains
CLIP peak,1426
ENSMUSG00000004113.298|Cacna1b,244,GUGUG,0.8905,0.9825,0.9105,0.846,0.2195,test,0.7698,93,2549.63046182824,0.483422075675263,0.0952396954717523,5.07584650791585,3.85774626165885e-07,8.07694510650289e-06,motif,Contains
CLIP peak,1427
ENSMUSG00000004113.298|Cacna1b,245,UGUGU,0.9825,0.9105,0.846,0.2195,0.4375,test,0.6792,85,2549.63046182824,0.483422075675263,0.0952396954717523,5.07584650791585,3.85774626165885e-07,8.07694510650289e-06,motif,Contains
CLIP peak,1428
ENSMUSG00000004113.298|Cacna1b,246,GUGUG,0.897,0.789,0.432,0.657,0.39,test,0.633,80,2549.63046182824,0.483422075675263,0.0952396954717523,5.07584650791585,3.85774626165885e-07,8.07694510650289e-06,motif,Contains
CLIP peak,1429
ENSMUSG00000004113.298|Cacna1b,247,UGUGU,0.789,0.432,0.657,0.39,0.873,test,0.6282,80,2549.63046182824,0.483422075675263,0.0952396954717523,5.07584650791585,3.85774626165885e-07,8.07694510650289e-06,motif,Contains
CLIP peak,1430
ENSMUSG00000004113.298|Cacna1b,248,GUGUG,0.432,0.657,0.39,0.873,0.918,test,0.654,83,2549.63046182824,0.483422075675263,0.0952396954717523,5.07584650791585,3.85774626165885e-07,8.07694510650289e-06,motif,Contains
CLIP peak,1431
ENSMUSG00000004113.298|Cacna1b,249,UGUGU,0.657,0.39,0.873,0.918,0.979,test,0.7634,93,2549.63046182824,0.483422075675263,0.0952396954717523,5.07584650791585,3.85774626165885e-07,8.07694510650289e-06,motif,Contains
CLIP peak,1432
ENSMUSG00000004113.298|Cacna1b,250,GUGUG,0.39,0.873,0.918,0.979,0.972,test,0.8264,97,2549.63046182824,0.483422075675263,0.0952396954717523,5.07584650791585,3.85774626165885e-07,8.07694510650289e-06,motif,Contains
CLIP peak,1433
ENSMUSG00000004113.298|Cacna1b,251,UGUGU,0.873,0.918,0.979,0.972,0.951,test,0.9386,99,2549.63046182824,0.483422075675263,0.0952396954717523,5.07584650791585,3.85774626165885e-07,8.07694510650289e-06,motif,Contains
CLIP peak,1434
ENSMUSG00000004113.298|Cacna1b,252,GUGUG,0.918,0.979,0.972,0.951,0.914,test,0.9468,99,2549.63046182824,0.483422075675263,0.0952396954717523,5.07584650791585,3.85774626165885e-07,8.07694510650289e-06,motif,Contains
CLIP peak,1435
ENSMUSG00000004113.298|Cacna1b,253,UGUGU,0.979,0.972,0.951,0.914,0.856,test,0.9344,99,2549.63046182824,0.483422075675263,0.0952396954717523,5.07584650791585,3.85774626165885e-07,8.07694510650289e-06,motif,Contains
CLIP peak,1436
ENSMUSG00000004113.298|Cacna1b,254,GUGUG,0.972,0.951,0.914,0.856,0.697,test,0.878,98,2549.63046182824,0.483422075675263,0.0952396954717523,5.07584650791585,3.85774626165885e-07,8.07694510650289e-06,motif,Contains
CLIP peak,1437
ENSMUSG00000004113.298|Cacna1b,255,UGUGU,0.951,0.914,0.856,0.697,0.606,test,0.8048,96,2549.63046182824,0.483422075675263,0.0952396954717523,5.07584650791585,3.85774626165885e-07,8.07694510650289e-06,motif,Contains
CLIP peak,1438
ENSMUSG00000004113.299|Cacna1b,24,GUGUG,0.537333333333333,0.0156666666666667,0.707,0.664666666666667,0.0936666666666667,test,0.403666666666667,49,2559.98428927455,0.4628413438833,0.101746459758768,4.54896755111338,5.39097541528715e-06,0.000106703826307546,motif,Contains
CLIP peak,1439
ENSMUSG00000004113.299|Cacna1b,102,UGUGU,0.378375,0.366375,0.42575,0.408375,0.099375,test,0.33565,36,2559.98428927455,0.4628413438833,0.101746459758768,4.54896755111338,5.39097541528715e-06,0.000106703826307546,motif,Contains
CLIP peak,1440
ENSMUSG00000004113.299|Cacna1b,103,GUGUG,0.366375,0.42575,0.408375,0.099375,0.397,test,0.339375,37,2559.98428927455,0.4628413438833,0.101746459758768,4.54896755111338,5.39097541528715e-06,0.000106703826307546,motif,Contains
CLIP peak,1441
ENSMUSG00000004113.299|Cacna1b,104,UGUGU,0.42575,0.408375,0.099375,0.397,0.11025,test,0.28815,28,2559.98428927455,0.4628413438833,0.101746459758768,4.54896755111338,5.39097541528715e-06,0.000106703826307546,motif,Contains
CLIP peak,1442
ENSMUSG00000004113.299|Cacna1b,105,GUGUG,0.408375,0.099375,0.397,0.11025,0.242375,test,0.251475,22,2559.98428927455,0.4628413438833,0.101746459758768,4.54896755111338,5.39097541528715e-06,0.000106703826307546,motif,Contains
CLIP peak,1443
ENSMUSG00000004113.299|Cacna1b,106,UGUGU,0.109714285714286,0.446428571428571,0.124428571428571,0.275285714285714,0.262857142857143,test,0.243742857142857,21,2559.98428927455,0.4628413438833,0.101746459758768,4.54896755111338,5.39097541528715e-06,0.000106703826307546,motif,Contains
CLIP peak,1444
ENSMUSG00000004113.299|Cacna1b,107,GUGUG,0.446428571428571,0.124428571428571,0.275285714285714,0.262857142857143,0.354857142857143,test,0.292771428571429,29,2559.98428927455,0.4628413438833,0.101746459758768,4.54896755111338,5.39097541528715e-06,0.000106703826307546,motif,Contains
CLIP peak,1445
ENSMUSG00000004113.299|Cacna1b,108,UGUGU,0.124428571428571,0.275285714285714,0.262857142857143,0.354857142857143,0.445857142857143,test,0.292657142857143,29,2559.98428927455,0.4628413438833,0.101746459758768,4.54896755111338,5.39097541528715e-06,0.000106703826307546,motif,Contains
CLIP peak,1446
ENSMUSG00000004113.299|Cacna1b,109,GUGUG,0.275285714285714,0.262857142857143,0.354857142857143,0.445857142857143,0.520857142857143,test,0.371942857142857,43,2559.98428927455,0.4628413438833,0.101746459758768,4.54896755111338,5.39097541528715e-06,0.000106703826307546,motif,Contains
CLIP peak,1447
ENSMUSG00000004113.299|Cacna1b,110,UGUGU,0.23025,0.310875,0.3905,0.45625,0.3175,test,0.341075,37,2559.98428927455,0.4628413438833,0.101746459758768,4.54896755111338,5.39097541528715e-06,0.000106703826307546,motif,Contains
CLIP peak,1448
ENSMUSG00000004113.299|Cacna1b,111,GUGUG,0.310875,0.3905,0.45625,0.3175,0.50175,test,0.395375,47,2559.98428927455,0.4628413438833,0.101746459758768,4.54896755111338,5.39097541528715e-06,0.000106703826307546,motif,Contains
CLIP peak,1449
ENSMUSG00000004113.299|Cacna1b,112,UGUGU,0.3905,0.45625,0.3175,0.50175,0.20575,test,0.37435,43,2559.98428927455,0.4628413438833,0.101746459758768,4.54896755111338,5.39097541528715e-06,0.000106703826307546,motif,Contains
CLIP peak,1450
ENSMUSG00000004113.299|Cacna1b,113,GUGUG,0.45625,0.3175,0.50175,0.20575,0.47125,test,0.3905,46,2559.98428927455,0.4628413438833,0.101746459758768,4.54896755111338,5.39097541528715e-06,0.000106703826307546,motif,Contains
CLIP peak,1451
ENSMUSG00000004113.299|Cacna1b,114,UGUGU,0.3175,0.50175,0.20575,0.47125,0.225375,test,0.344325,38,2559.98428927455,0.4628413438833,0.101746459758768,4.54896755111338,5.39097541528715e-06,0.000106703826307546,motif,Contains
CLIP peak,1452
ENSMUSG00000004113.299|Cacna1b,115,GUGUG,0.50175,0.20575,0.47125,0.225375,0.3705,test,0.354925,40,2559.98428927455,0.4628413438833,0.101746459758768,4.54896755111338,5.39097541528715e-06,0.000106703826307546,motif,Contains
CLIP peak,1453
ENSMUSG00000004113.299|Cacna1b,116,UGUGU,0.203285714285714,0.448714285714286,0.202857142857143,0.387,0.201857142857143,test,0.288742857142857,28,2559.98428927455,0.4628413438833,0.101746459758768,4.54896755111338,5.39097541528715e-06,0.000106703826307546,motif,Contains
CLIP peak,1454
ENSMUSG00000004113.299|Cacna1b,117,GUGUG,0.448714285714286,0.202857142857143,0.387,0.201857142857143,0.326,test,0.313285714285714,33,2559.98428927455,0.4628413438833,0.101746459758768,4.54896755111338,5.39097541528715e-06,0.000106703826307546,motif,Contains
CLIP peak,1455
ENSMUSG00000004113.299|Cacna1b,118,UGUGU,0.202857142857143,0.387,0.201857142857143,0.326,0.181,test,0.259742857142857,24,2559.98428927455,0.4628413438833,0.101746459758768,4.54896755111338,5.39097541528715e-06,0.000106703826307546,motif,Contains
CLIP peak,1456
ENSMUSG00000004113.299|Cacna1b,119,GUGUG,0.387,0.201857142857143,0.326,0.181,0.288142857142857,test,0.2768,26,2559.98428927455,0.4628413438833,0.101746459758768,4.54896755111338,5.39097541528715e-06,0.000106703826307546,motif,Contains
CLIP peak,1457
ENSMUSG00000004113.299|Cacna1b,120,UGUGU,0.239,0.304625,0.257125,0.335125,0.2335,test,0.273875,26,2559.98428927455,0.4628413438833,0.101746459758768,4.54896755111338,5.39097541528715e-06,0.000106703826307546,motif,Contains
CLIP peak,1458
ENSMUSG00000004113.299|Cacna1b,121,GUGUG,0.304625,0.257125,0.335125,0.2335,0.3305,test,0.292175,29,2559.98428927455,0.4628413438833,0.101746459758768,4.54896755111338,5.39097541528715e-06,0.000106703826307546,motif,Contains
CLIP peak,1459
ENSMUSG00000004113.299|Cacna1b,122,UGUGU,0.257125,0.335125,0.2335,0.3305,0.183375,test,0.267925,25,2559.98428927455,0.4628413438833,0.101746459758768,4.54896755111338,5.39097541528715e-06,0.000106703826307546,motif,Contains
CLIP peak,1460
ENSMUSG00000004113.299|Cacna1b,123,GUGUG,0.335125,0.2335,0.3305,0.183375,0.26925,test,0.27035,25,2559.98428927455,0.4628413438833,0.101746459758768,4.54896755111338,5.39097541528715e-06,0.000106703826307546,motif,Contains
CLIP peak,1461
ENSMUSG00000004113.299|Cacna1b,124,UGUGU,0.2335,0.3305,0.183375,0.26925,0.22125,test,0.247575,22,2559.98428927455,0.4628413438833,0.101746459758768,4.54896755111338,5.39097541528715e-06,0.000106703826307546,motif,Contains
CLIP peak,1462
ENSMUSG00000004113.299|Cacna1b,125,GUGUG,0.3305,0.183375,0.26925,0.22125,0.3285,test,0.266575,25,2559.98428927455,0.4628413438833,0.101746459758768,4.54896755111338,5.39097541528715e-06,0.000106703826307546,motif,Contains
CLIP peak,1463
ENSMUSG00000004113.299|Cacna1b,126,UGUGU,0.196,0.283857142857143,0.242428571428571,0.368285714285714,0.344857142857143,test,0.287085714285714,28,2559.98428927455,0.4628413438833,0.101746459758768,4.54896755111338,5.39097541528715e-06,0.000106703826307546,motif,Contains
CLIP peak,1464
ENSMUSG00000004113.299|Cacna1b,127,GUGUG,0.283857142857143,0.242428571428571,0.368285714285714,0.344857142857143,0.440142857142857,test,0.335914285714286,36,2559.98428927455,0.4628413438833,0.101746459758768,4.54896755111338,5.39097541528715e-06,0.000106703826307546,motif,Contains
CLIP peak,1465
ENSMUSG00000004113.299|Cacna1b,128,UGUGU,0.242428571428571,0.368285714285714,0.344857142857143,0.440142857142857,0.371142857142857,test,0.353371428571429,39,2559.98428927455,0.4628413438833,0.101746459758768,4.54896755111338,5.39097541528715e-06,0.000106703826307546,motif,Contains
CLIP peak,1466
ENSMUSG00000004113.299|Cacna1b,129,GUGUG,0.368285714285714,0.344857142857143,0.440142857142857,0.371142857142857,0.430142857142857,test,0.390914285714286,46,2559.98428927455,0.4628413438833,0.101746459758768,4.54896755111338,5.39097541528715e-06,0.000106703826307546,motif,Contains
CLIP peak,1467
ENSMUSG00000004113.299|Cacna1b,130,UGUGU,0.355625,0.429875,0.40675,0.458625,0.39325,test,0.408825,50,2559.98428927455,0.4628413438833,0.101746459758768,4.54896755111338,5.39097541528715e-06,0.000106703826307546,motif,Contains
CLIP peak,1468
ENSMUSG00000004113.299|Cacna1b,131,GUGUG,0.429875,0.40675,0.458625,0.39325,0.4105,test,0.4198,52,2559.98428927455,0.4628413438833,0.101746459758768,4.54896755111338,5.39097541528715e-06,0.000106703826307546,motif,Contains
CLIP peak,1469
ENSMUSG00000004113.299|Cacna1b,132,UGUGU,0.40675,0.458625,0.39325,0.4105,0.378125,test,0.40945,50,2559.98428927455,0.4628413438833,0.101746459758768,4.54896755111338,5.39097541528715e-06,0.000106703826307546,motif,Contains
CLIP peak,1470
ENSMUSG00000004113.299|Cacna1b,133,GUGUG,0.458625,0.39325,0.4105,0.378125,0.284625,test,0.385025,45,2559.98428927455,0.4628413438833,0.101746459758768,4.54896755111338,5.39097541528715e-06,0.000106703826307546,motif,Contains
CLIP peak,1471
ENSMUSG00000004113.299|Cacna1b,134,UGUGU,0.39325,0.4105,0.378125,0.284625,0.34,test,0.3613,41,2559.98428927455,0.4628413438833,0.101746459758768,4.54896755111338,5.39097541528715e-06,0.000106703826307546,motif,Contains
CLIP peak,1472
ENSMUSG00000004113.299|Cacna1b,135,GUGUG,0.4105,0.378125,0.284625,0.34,0.262625,test,0.335175,36,2559.98428927455,0.4628413438833,0.101746459758768,4.54896755111338,5.39097541528715e-06,0.000106703826307546,motif,Contains
CLIP peak,1473
ENSMUSG00000004113.299|Cacna1b,136,UGUGU,0.425857142857143,0.317,0.386428571428571,0.298571428571429,0.335285714285714,test,0.352628571428571,39,2559.98428927455,0.4628413438833,0.101746459758768,4.54896755111338,5.39097541528715e-06,0.000106703826307546,motif,Contains
CLIP peak,1474
ENSMUSG00000004113.299|Cacna1b,137,GUGUG,0.317,0.386428571428571,0.298571428571429,0.335285714285714,0.287714285714286,test,0.325,34,2559.98428927455,0.4628413438833,0.101746459758768,4.54896755111338,5.39097541528715e-06,0.000106703826307546,motif,Contains
CLIP peak,1475
ENSMUSG00000004113.299|Cacna1b,138,UGUGU,0.386428571428571,0.298571428571429,0.335285714285714,0.287714285714286,0.280857142857143,test,0.317771428571429,33,2559.98428927455,0.4628413438833,0.101746459758768,4.54896755111338,5.39097541528715e-06,0.000106703826307546,motif,Contains
CLIP peak,1476
ENSMUSG00000004113.299|Cacna1b,139,GUGUG,0.298571428571429,0.335285714285714,0.287714285714286,0.280857142857143,0.200428571428571,test,0.280571428571429,27,2559.98428927455,0.4628413438833,0.101746459758768,4.54896755111338,5.39097541528715e-06,0.000106703826307546,motif,Contains
CLIP peak,1477
ENSMUSG00000004113.299|Cacna1b,140,UGUGU,0.29725,0.26,0.255125,0.184625,0.17125,test,0.23365,20,2559.98428927455,0.4628413438833,0.101746459758768,4.54896755111338,5.39097541528715e-06,0.000106703826307546,motif,Contains
CLIP peak,1478
ENSMUSG00000004113.299|Cacna1b,141,GUGUG,0.26,0.255125,0.184625,0.17125,0.098,test,0.1938,15,2559.98428927455,0.4628413438833,0.101746459758768,4.54896755111338,5.39097541528715e-06,0.000106703826307546,motif,Contains
CLIP peak,1479
ENSMUSG00000004113.299|Cacna1b,142,UGUGU,0.255125,0.184625,0.17125,0.098,0.221625,test,0.186125,14,2559.98428927455,0.4628413438833,0.101746459758768,4.54896755111338,5.39097541528715e-06,0.000106703826307546,motif,Contains
CLIP peak,1480
ENSMUSG00000004113.299|Cacna1b,152,UGUGU,0.9325,0.688875,0.726875,0.2395,0.33775,test,0.5851,75,2559.98428927455,0.4628413438833,0.101746459758768,4.54896755111338,5.39097541528715e-06,0.000106703826307546,motif,Contains
CLIP peak,1481
ENSMUSG00000004113.299|Cacna1b,153,GUGUG,0.688875,0.726875,0.2395,0.33775,0.28275,test,0.45515,58,2559.98428927455,0.4628413438833,0.101746459758768,4.54896755111338,5.39097541528715e-06,0.000106703826307546,motif,Contains
CLIP peak,1482
ENSMUSG00000004113.299|Cacna1b,154,UGUGU,0.726875,0.2395,0.33775,0.28275,0.351875,test,0.38775,46,2559.98428927455,0.4628413438833,0.101746459758768,4.54896755111338,5.39097541528715e-06,0.000106703826307546,motif,Contains
CLIP peak,1483
ENSMUSG00000004113.299|Cacna1b,165,GUGUG,0.595625,0.802875,0.751625,0.82,0.473,test,0.688625,86,2559.98428927455,0.4628413438833,0.101746459758768,4.54896755111338,5.39097541528715e-06,0.000106703826307546,motif,Contains
CLIP peak,1484
ENSMUSG00000004113.299|Cacna1b,166,UGUGU,0.831428571428571,0.776285714285714,0.864428571428571,0.539285714285714,0.500428571428571,test,0.702371428571429,87,2559.98428927455,0.4628413438833,0.101746459758768,4.54896755111338,5.39097541528715e-06,0.000106703826307546,motif,Contains
CLIP peak,1485
ENSMUSG00000004113.299|Cacna1b,167,GUGUG,0.776285714285714,0.864428571428571,0.539285714285714,0.500428571428571,0.384428571428571,test,0.612971428571429,78,2559.98428927455,0.4628413438833,0.101746459758768,4.54896755111338,5.39097541528715e-06,0.000106703826307546,motif,Contains
CLIP peak,1486
ENSMUSG00000004113.299|Cacna1b,173,GUGUG,0.286,0.4885,0.47925,0.49625,0.439625,test,0.437925,55,2559.98428927455,0.4628413438833,0.101746459758768,4.54896755111338,5.39097541528715e-06,0.000106703826307546,motif,Contains
CLIP peak,1487
ENSMUSG00000004113.299|Cacna1b,174,UGUGU,0.4885,0.47925,0.49625,0.439625,0.420875,test,0.4649,60,2559.98428927455,0.4628413438833,0.101746459758768,4.54896755111338,5.39097541528715e-06,0.000106703826307546,motif,Contains
CLIP peak,1488
ENSMUSG00000004113.299|Cacna1b,175,GUGUG,0.47925,0.49625,0.439625,0.420875,0.0795,test,0.3831,45,2559.98428927455,0.4628413438833,0.101746459758768,4.54896755111338,5.39097541528715e-06,0.000106703826307546,motif,Contains
CLIP peak,1489
ENSMUSG00000004113.299|Cacna1b,212,UGUGU,0.8474,0.822,0.8506,0.7096,0.7536,test,0.79664,95,2559.98428927455,0.4628413438833,0.101746459758768,4.54896755111338,5.39097541528715e-06,0.000106703826307546,motif,Contains
CLIP peak,1490
ENSMUSG00000004113.299|Cacna1b,213,GUGUG,0.822,0.8506,0.7096,0.7536,0.7186,test,0.77088,93,2559.98428927455,0.4628413438833,0.101746459758768,4.54896755111338,5.39097541528715e-06,0.000106703826307546,motif,Contains
CLIP peak,1491
ENSMUSG00000004113.299|Cacna1b,214,UGUGU,0.8506,0.7096,0.7536,0.7186,0.6944,test,0.74536,91,2559.98428927455,0.4628413438833,0.101746459758768,4.54896755111338,5.39097541528715e-06,0.000106703826307546,motif,Contains
CLIP peak,1492
ENSMUSG00000004113.299|Cacna1b,215,GUGUG,0.7096,0.7536,0.7186,0.6944,0.2288,test,0.621,79,2559.98428927455,0.4628413438833,0.101746459758768,4.54896755111338,5.39097541528715e-06,0.000106703826307546,motif,Contains
CLIP peak,1493
ENSMUSG00000004113.299|Cacna1b,220,GUGUG,0.054,0.0805,0.094,0.31375,0.935,test,0.29545,29,2559.98428927455,0.4628413438833,0.101746459758768,4.54896755111338,5.39097541528715e-06,0.000106703826307546,motif,Contains
CLIP peak,1494
ENSMUSG00000004113.299|Cacna1b,229,UGUGU,0.986666666666667,0.979666666666667,0.984666666666667,0.863333333333333,0.872666666666667,test,0.9374,99,2559.98428927455,0.4628413438833,0.101746459758768,4.54896755111338,5.39097541528715e-06,0.000106703826307546,motif,Contains
CLIP peak,1495
ENSMUSG00000004113.299|Cacna1b,235,UGUGU,0.918333333333333,0.015,0.924333333333333,0.916666666666667,0.875,test,0.729866666666667,90,2559.98428927455,0.4628413438833,0.101746459758768,4.54896755111338,5.39097541528715e-06,0.000106703826307546,motif,Contains
CLIP peak,1496
ENSMUSG00000004113.299|Cacna1b,236,GUGUG,0.0165,0.9895,0.9845,0.985,0.939,test,0.7829,94,2559.98428927455,0.4628413438833,0.101746459758768,4.54896755111338,5.39097541528715e-06,0.000106703826307546,motif,Contains
CLIP peak,1497
ENSMUSG00000004113.299|Cacna1b,237,UGUGU,0.9895,0.9845,0.985,0.939,0.9565,test,0.9709,100,2559.98428927455,0.4628413438833,0.101746459758768,4.54896755111338,5.39097541528715e-06,0.000106703826307546,motif,Contains
CLIP peak,1498
ENSMUSG00000004113.299|Cacna1b,238,GUGUG,0.9845,0.985,0.939,0.9565,0.112,test,0.7954,95,2559.98428927455,0.4628413438833,0.101746459758768,4.54896755111338,5.39097541528715e-06,0.000106703826307546,motif,Contains
CLIP peak,1499
ENSMUSG00000004113.299|Cacna1b,239,UGUGU,0.985,0.939,0.9565,0.112,0.804,test,0.7593,92,2559.98428927455,0.4628413438833,0.101746459758768,4.54896755111338,5.39097541528715e-06,0.000106703826307546,motif,Contains
CLIP peak,1500
ENSMUSG00000004113.299|Cacna1b,240,GUGUG,0.939,0.9565,0.112,0.804,0.1285,test,0.588,76,2559.98428927455,0.4628413438833,0.101746459758768,4.54896755111338,5.39097541528715e-06,0.000106703826307546,motif,Contains
CLIP peak,1501
ENSMUSG00000004113.299|Cacna1b,241,UGUGU,0.9565,0.112,0.804,0.1285,0.889,test,0.578,74,2559.98428927455,0.4628413438833,0.101746459758768,4.54896755111338,5.39097541528715e-06,0.000106703826307546,motif,Contains
CLIP peak,1502
ENSMUSG00000004113.299|Cacna1b,242,GUGUG,0.112,0.804,0.1285,0.889,0.74,test,0.5347,69,2559.98428927455,0.4628413438833,0.101746459758768,4.54896755111338,5.39097541528715e-06,0.000106703826307546,motif,Contains
CLIP peak,1503
ENSMUSG00000004113.299|Cacna1b,243,UGUGU,0.804,0.1285,0.889,0.74,0.854,test,0.6831,86,2559.98428927455,0.4628413438833,0.101746459758768,4.54896755111338,5.39097541528715e-06,0.000106703826307546,motif,Contains
CLIP peak,1504
ENSMUSG00000004113.299|Cacna1b,244,GUGUG,0.1285,0.889,0.74,0.854,0.827,test,0.6877,86,2559.98428927455,0.4628413438833,0.101746459758768,4.54896755111338,5.39097541528715e-06,0.000106703826307546,motif,Contains
CLIP peak,1505
ENSMUSG00000004113.299|Cacna1b,245,UGUGU,0.889,0.74,0.854,0.827,0.383,test,0.7386,91,2559.98428927455,0.4628413438833,0.101746459758768,4.54896755111338,5.39097541528715e-06,0.000106703826307546,motif,Contains
CLIP peak,1506
ENSMUSG00000004113.299|Cacna1b,246,GUGUG,0.758,0.938,0.95,0.568,0.339,test,0.7106,88,2559.98428927455,0.4628413438833,0.101746459758768,4.54896755111338,5.39097541528715e-06,0.000106703826307546,motif,Contains
CLIP peak,1507
ENSMUSG00000004113.299|Cacna1b,247,UGUGU,0.938,0.95,0.568,0.339,0.804,test,0.7198,89,2559.98428927455,0.4628413438833,0.101746459758768,4.54896755111338,5.39097541528715e-06,0.000106703826307546,motif,Contains
CLIP peak,1508
ENSMUSG00000004113.299|Cacna1b,248,GUGUG,0.95,0.568,0.339,0.804,0.995,test,0.7312,90,2559.98428927455,0.4628413438833,0.101746459758768,4.54896755111338,5.39097541528715e-06,0.000106703826307546,motif,Contains
CLIP peak,1509
ENSMUSG00000004113.299|Cacna1b,249,UGUGU,0.568,0.339,0.804,0.995,0.998,test,0.7408,91,2559.98428927455,0.4628413438833,0.101746459758768,4.54896755111338,5.39097541528715e-06,0.000106703826307546,motif,Contains
CLIP peak,1510
ENSMUSG00000004113.299|Cacna1b,250,GUGUG,0.339,0.804,0.995,0.998,0.998,test,0.8268,97,2559.98428927455,0.4628413438833,0.101746459758768,4.54896755111338,5.39097541528715e-06,0.000106703826307546,motif,Contains
CLIP peak,1511
ENSMUSG00000004113.299|Cacna1b,251,UGUGU,0.804,0.995,0.998,0.998,0.995,test,0.958,100,2559.98428927455,0.4628413438833,0.101746459758768,4.54896755111338,5.39097541528715e-06,0.000106703826307546,motif,Contains
CLIP peak,1512
ENSMUSG00000004113.299|Cacna1b,252,GUGUG,0.995,0.998,0.998,0.995,0.989,test,0.995,100,2559.98428927455,0.4628413438833,0.101746459758768,4.54896755111338,5.39097541528715e-06,0.000106703826307546,motif,Contains
CLIP peak,1513
ENSMUSG00000004113.299|Cacna1b,253,UGUGU,0.998,0.998,0.995,0.989,0.984,test,0.9928,100,2559.98428927455,0.4628413438833,0.101746459758768,4.54896755111338,5.39097541528715e-06,0.000106703826307546,motif,Contains
CLIP peak,1514
ENSMUSG00000004113.299|Cacna1b,254,GUGUG,0.998,0.995,0.989,0.984,0.869,test,0.967,100,2559.98428927455,0.4628413438833,0.101746459758768,4.54896755111338,5.39097541528715e-06,0.000106703826307546,motif,Contains
CLIP peak,1515
ENSMUSG00000004113.299|Cacna1b,255,UGUGU,0.995,0.989,0.984,0.869,0.761,test,0.9196,99,2559.98428927455,0.4628413438833,0.101746459758768,4.54896755111338,5.39097541528715e-06,0.000106703826307546,motif,Contains
CLIP peak,1516
ENSMUSG00000004113.29|Cacna1b,58,UGUGU,5e-04,0.2775,0.201333333333333,0.983166666666667,0.782833333333333,test,0.449066666666667,57,480.532464171442,-0.0621150332123211,0.101573027762339,-0.611530783129338,0.540848245567147,0.998540876473706,motif,No
CLIP peak,1517
ENSMUSG00000004113.2|Cacna1b,220,UGUGU,0.1965,0.35275,0.2835,0.9975,0.967,test,0.55945,72,317.675714776916,-0.0678429139824813,0.109408138569559,-0.620090195020992,0.535198407089846,0.998540876473706,motif,No
CLIP peak,1518
ENSMUSG00000004113.300|Cacna1b,18,GUGUG,0.738,0.033,0.9155,0.824,0.301,test,0.5623,73,2518.79384481205,0.558342075160832,0.110472899771189,5.05410898344542,4.32404656713389e-07,9.02163642409871e-06,motif,Contains
CLIP peak,1519
ENSMUSG00000004113.300|Cacna1b,96,UGUGU,0.453,0.436428571428571,0.513285714285714,0.490571428571429,0.126,test,0.403857142857143,49,2518.79384481205,0.558342075160832,0.110472899771189,5.05410898344542,4.32404656713389e-07,9.02163642409871e-06,motif,Contains
CLIP peak,1520
ENSMUSG00000004113.300|Cacna1b,97,GUGUG,0.436428571428571,0.513285714285714,0.490571428571429,0.126,0.469714285714286,test,0.4072,50,2518.79384481205,0.558342075160832,0.110472899771189,5.05410898344542,4.32404656713389e-07,9.02163642409871e-06,motif,Contains
CLIP peak,1521
ENSMUSG00000004113.300|Cacna1b,98,UGUGU,0.513285714285714,0.490571428571429,0.126,0.469714285714286,0.132714285714286,test,0.346457142857143,38,2518.79384481205,0.558342075160832,0.110472899771189,5.05410898344542,4.32404656713389e-07,9.02163642409871e-06,motif,Contains
CLIP peak,1522
ENSMUSG00000004113.300|Cacna1b,99,GUGUG,0.490571428571429,0.126,0.469714285714286,0.132714285714286,0.283571428571429,test,0.300514285714286,30,2518.79384481205,0.558342075160832,0.110472899771189,5.05410898344542,4.32404656713389e-07,9.02163642409871e-06,motif,Contains
CLIP peak,1523
ENSMUSG00000004113.300|Cacna1b,100,UGUGU,0.110625,0.41225,0.117625,0.250375,0.228625,test,0.2239,19,2518.79384481205,0.558342075160832,0.110472899771189,5.05410898344542,4.32404656713389e-07,9.02163642409871e-06,motif,Contains
CLIP peak,1524
ENSMUSG00000004113.300|Cacna1b,101,GUGUG,0.41225,0.117625,0.250375,0.228625,0.30325,test,0.262425,24,2518.79384481205,0.558342075160832,0.110472899771189,5.05410898344542,4.32404656713389e-07,9.02163642409871e-06,motif,Contains
CLIP peak,1525
ENSMUSG00000004113.300|Cacna1b,102,UGUGU,0.117625,0.250375,0.228625,0.30325,0.390375,test,0.25805,23,2518.79384481205,0.558342075160832,0.110472899771189,5.05410898344542,4.32404656713389e-07,9.02163642409871e-06,motif,Contains
CLIP peak,1526
ENSMUSG00000004113.300|Cacna1b,103,GUGUG,0.250375,0.228625,0.30325,0.390375,0.4535,test,0.325225,35,2518.79384481205,0.558342075160832,0.110472899771189,5.05410898344542,4.32404656713389e-07,9.02163642409871e-06,motif,Contains
CLIP peak,1527
ENSMUSG00000004113.300|Cacna1b,104,UGUGU,0.228625,0.30325,0.390375,0.4535,0.331375,test,0.341425,37,2518.79384481205,0.558342075160832,0.110472899771189,5.05410898344542,4.32404656713389e-07,9.02163642409871e-06,motif,Contains
CLIP peak,1528
ENSMUSG00000004113.300|Cacna1b,105,GUGUG,0.30325,0.390375,0.4535,0.331375,0.475125,test,0.390725,46,2518.79384481205,0.558342075160832,0.110472899771189,5.05410898344542,4.32404656713389e-07,9.02163642409871e-06,motif,Contains
CLIP peak,1529
ENSMUSG00000004113.300|Cacna1b,106,UGUGU,0.394,0.454142857142857,0.356428571428571,0.516428571428571,0.207857142857143,test,0.385771428571429,45,2518.79384481205,0.558342075160832,0.110472899771189,5.05410898344542,4.32404656713389e-07,9.02163642409871e-06,motif,Contains
CLIP peak,1530
ENSMUSG00000004113.300|Cacna1b,107,GUGUG,0.454142857142857,0.356428571428571,0.516428571428571,0.207857142857143,0.501285714285714,test,0.407228571428571,50,2518.79384481205,0.558342075160832,0.110472899771189,5.05410898344542,4.32404656713389e-07,9.02163642409871e-06,motif,Contains
CLIP peak,1531
ENSMUSG00000004113.300|Cacna1b,108,UGUGU,0.356428571428571,0.516428571428571,0.207857142857143,0.501285714285714,0.211571428571429,test,0.358714285714286,40,2518.79384481205,0.558342075160832,0.110472899771189,5.05410898344542,4.32404656713389e-07,9.02163642409871e-06,motif,Contains
CLIP peak,1532
ENSMUSG00000004113.300|Cacna1b,109,GUGUG,0.516428571428571,0.207857142857143,0.501285714285714,0.211571428571429,0.438714285714286,test,0.375171428571429,43,2518.79384481205,0.558342075160832,0.110472899771189,5.05410898344542,4.32404656713389e-07,9.02163642409871e-06,motif,Contains
CLIP peak,1533
ENSMUSG00000004113.300|Cacna1b,110,UGUGU,0.182125,0.44075,0.187375,0.394,0.19375,test,0.2796,27,2518.79384481205,0.558342075160832,0.110472899771189,5.05410898344542,4.32404656713389e-07,9.02163642409871e-06,motif,Contains
CLIP peak,1534
ENSMUSG00000004113.300|Cacna1b,111,GUGUG,0.44075,0.187375,0.394,0.19375,0.3535,test,0.313875,33,2518.79384481205,0.558342075160832,0.110472899771189,5.05410898344542,4.32404656713389e-07,9.02163642409871e-06,motif,Contains
CLIP peak,1535
ENSMUSG00000004113.300|Cacna1b,112,UGUGU,0.187375,0.394,0.19375,0.3535,0.19925,test,0.265575,25,2518.79384481205,0.558342075160832,0.110472899771189,5.05410898344542,4.32404656713389e-07,9.02163642409871e-06,motif,Contains
CLIP peak,1536
ENSMUSG00000004113.300|Cacna1b,113,GUGUG,0.394,0.19375,0.3535,0.19925,0.32775,test,0.29365,29,2518.79384481205,0.558342075160832,0.110472899771189,5.05410898344542,4.32404656713389e-07,9.02163642409871e-06,motif,Contains
CLIP peak,1537
ENSMUSG00000004113.300|Cacna1b,114,UGUGU,0.19375,0.3535,0.19925,0.32775,0.1785,test,0.25055,22,2518.79384481205,0.558342075160832,0.110472899771189,5.05410898344542,4.32404656713389e-07,9.02163642409871e-06,motif,Contains
CLIP peak,1538
ENSMUSG00000004113.300|Cacna1b,115,GUGUG,0.3535,0.19925,0.32775,0.1785,0.292375,test,0.270275,25,2518.79384481205,0.558342075160832,0.110472899771189,5.05410898344542,4.32404656713389e-07,9.02163642409871e-06,motif,Contains
CLIP peak,1539
ENSMUSG00000004113.300|Cacna1b,116,UGUGU,0.201285714285714,0.342714285714286,0.197142857142857,0.328714285714286,0.193857142857143,test,0.252742857142857,22,2518.79384481205,0.558342075160832,0.110472899771189,5.05410898344542,4.32404656713389e-07,9.02163642409871e-06,motif,Contains
CLIP peak,1540
ENSMUSG00000004113.300|Cacna1b,117,GUGUG,0.342714285714286,0.197142857142857,0.328714285714286,0.193857142857143,0.305571428571429,test,0.2736,26,2518.79384481205,0.558342075160832,0.110472899771189,5.05410898344542,4.32404656713389e-07,9.02163642409871e-06,motif,Contains
CLIP peak,1541
ENSMUSG00000004113.300|Cacna1b,118,UGUGU,0.197142857142857,0.328714285714286,0.193857142857143,0.305571428571429,0.245571428571429,test,0.254171428571429,23,2518.79384481205,0.558342075160832,0.110472899771189,5.05410898344542,4.32404656713389e-07,9.02163642409871e-06,motif,Contains
CLIP peak,1542
ENSMUSG00000004113.300|Cacna1b,119,GUGUG,0.328714285714286,0.193857142857143,0.305571428571429,0.245571428571429,0.358428571428571,test,0.286428571428571,28,2518.79384481205,0.558342075160832,0.110472899771189,5.05410898344542,4.32404656713389e-07,9.02163642409871e-06,motif,Contains
CLIP peak,1543
ENSMUSG00000004113.300|Cacna1b,120,UGUGU,0.22675,0.35625,0.32325,0.412625,0.36675,test,0.337125,36,2518.79384481205,0.558342075160832,0.110472899771189,5.05410898344542,4.32404656713389e-07,9.02163642409871e-06,motif,Contains
CLIP peak,1544
ENSMUSG00000004113.300|Cacna1b,121,GUGUG,0.35625,0.32325,0.412625,0.36675,0.367375,test,0.36525,41,2518.79384481205,0.558342075160832,0.110472899771189,5.05410898344542,4.32404656713389e-07,9.02163642409871e-06,motif,Contains
CLIP peak,1545
ENSMUSG00000004113.300|Cacna1b,122,UGUGU,0.32325,0.412625,0.36675,0.367375,0.36025,test,0.36605,42,2518.79384481205,0.558342075160832,0.110472899771189,5.05410898344542,4.32404656713389e-07,9.02163642409871e-06,motif,Contains
CLIP peak,1546
ENSMUSG00000004113.300|Cacna1b,123,GUGUG,0.412625,0.36675,0.367375,0.36025,0.39925,test,0.38125,45,2518.79384481205,0.558342075160832,0.110472899771189,5.05410898344542,4.32404656713389e-07,9.02163642409871e-06,motif,Contains
CLIP peak,1547
ENSMUSG00000004113.300|Cacna1b,124,UGUGU,0.36675,0.367375,0.36025,0.39925,0.406875,test,0.3801,44,2518.79384481205,0.558342075160832,0.110472899771189,5.05410898344542,4.32404656713389e-07,9.02163642409871e-06,motif,Contains
CLIP peak,1548
ENSMUSG00000004113.300|Cacna1b,125,GUGUG,0.367375,0.36025,0.39925,0.406875,0.433,test,0.39335,47,2518.79384481205,0.558342075160832,0.110472899771189,5.05410898344542,4.32404656713389e-07,9.02163642409871e-06,motif,Contains
CLIP peak,1549
ENSMUSG00000004113.300|Cacna1b,126,UGUGU,0.399142857142857,0.439857142857143,0.461,0.491857142857143,0.470428571428571,test,0.452457142857143,58,2518.79384481205,0.558342075160832,0.110472899771189,5.05410898344542,4.32404656713389e-07,9.02163642409871e-06,motif,Contains
CLIP peak,1550
ENSMUSG00000004113.300|Cacna1b,127,GUGUG,0.439857142857143,0.461,0.491857142857143,0.470428571428571,0.379285714285714,test,0.448485714285714,57,2518.79384481205,0.558342075160832,0.110472899771189,5.05410898344542,4.32404656713389e-07,9.02163642409871e-06,motif,Contains
CLIP peak,1551
ENSMUSG00000004113.300|Cacna1b,128,UGUGU,0.461,0.491857142857143,0.470428571428571,0.379285714285714,0.405571428571429,test,0.441628571428571,56,2518.79384481205,0.558342075160832,0.110472899771189,5.05410898344542,4.32404656713389e-07,9.02163642409871e-06,motif,Contains
CLIP peak,1552
ENSMUSG00000004113.300|Cacna1b,129,GUGUG,0.491857142857143,0.470428571428571,0.379285714285714,0.405571428571429,0.388285714285714,test,0.427085714285714,53,2518.79384481205,0.558342075160832,0.110472899771189,5.05410898344542,4.32404656713389e-07,9.02163642409871e-06,motif,Contains
CLIP peak,1553
ENSMUSG00000004113.300|Cacna1b,130,UGUGU,0.418375,0.344375,0.376375,0.369375,0.37975,test,0.37765,44,2518.79384481205,0.558342075160832,0.110472899771189,5.05410898344542,4.32404656713389e-07,9.02163642409871e-06,motif,Contains
CLIP peak,1554
ENSMUSG00000004113.300|Cacna1b,131,GUGUG,0.344375,0.376375,0.369375,0.37975,0.336625,test,0.3613,41,2518.79384481205,0.558342075160832,0.110472899771189,5.05410898344542,4.32404656713389e-07,9.02163642409871e-06,motif,Contains
CLIP peak,1555
ENSMUSG00000004113.300|Cacna1b,132,UGUGU,0.376375,0.369375,0.37975,0.336625,0.3295,test,0.358325,40,2518.79384481205,0.558342075160832,0.110472899771189,5.05410898344542,4.32404656713389e-07,9.02163642409871e-06,motif,Contains
CLIP peak,1556
ENSMUSG00000004113.300|Cacna1b,133,GUGUG,0.369375,0.37975,0.336625,0.3295,0.2295,test,0.32895,35,2518.79384481205,0.558342075160832,0.110472899771189,5.05410898344542,4.32404656713389e-07,9.02163642409871e-06,motif,Contains
CLIP peak,1557
ENSMUSG00000004113.300|Cacna1b,134,UGUGU,0.37975,0.336625,0.3295,0.2295,0.239875,test,0.30305,31,2518.79384481205,0.558342075160832,0.110472899771189,5.05410898344542,4.32404656713389e-07,9.02163642409871e-06,motif,Contains
CLIP peak,1558
ENSMUSG00000004113.300|Cacna1b,135,GUGUG,0.336625,0.3295,0.2295,0.239875,0.132125,test,0.253525,23,2518.79384481205,0.558342075160832,0.110472899771189,5.05410898344542,4.32404656713389e-07,9.02163642409871e-06,motif,Contains
CLIP peak,1559
ENSMUSG00000004113.300|Cacna1b,136,UGUGU,0.369285714285714,0.252,0.267285714285714,0.15,0.294428571428571,test,0.2666,25,2518.79384481205,0.558342075160832,0.110472899771189,5.05410898344542,4.32404656713389e-07,9.02163642409871e-06,motif,Contains
CLIP peak,1560
ENSMUSG00000004113.300|Cacna1b,146,UGUGU,0.971285714285714,0.689,0.739285714285714,0.236285714285714,0.347857142857143,test,0.596742857142857,77,2518.79384481205,0.558342075160832,0.110472899771189,5.05410898344542,4.32404656713389e-07,9.02163642409871e-06,motif,Contains
CLIP peak,1561
ENSMUSG00000004113.300|Cacna1b,147,GUGUG,0.689,0.739285714285714,0.236285714285714,0.347857142857143,0.272857142857143,test,0.457057142857143,59,2518.79384481205,0.558342075160832,0.110472899771189,5.05410898344542,4.32404656713389e-07,9.02163642409871e-06,motif,Contains
CLIP peak,1562
ENSMUSG00000004113.300|Cacna1b,148,UGUGU,0.739285714285714,0.236285714285714,0.347857142857143,0.272857142857143,0.418571428571429,test,0.402971428571429,49,2518.79384481205,0.558342075160832,0.110472899771189,5.05410898344542,4.32404656713389e-07,9.02163642409871e-06,motif,Contains
CLIP peak,1563
ENSMUSG00000004113.300|Cacna1b,159,GUGUG,0.642857142857143,0.794714285714286,0.843,0.864571428571429,0.504571428571429,test,0.729942857142857,90,2518.79384481205,0.558342075160832,0.110472899771189,5.05410898344542,4.32404656713389e-07,9.02163642409871e-06,motif,Contains
CLIP peak,1564
ENSMUSG00000004113.300|Cacna1b,160,UGUGU,0.773,0.74425,0.872125,0.5655,0.525875,test,0.69615,87,2518.79384481205,0.558342075160832,0.110472899771189,5.05410898344542,4.32404656713389e-07,9.02163642409871e-06,motif,Contains
CLIP peak,1565
ENSMUSG00000004113.300|Cacna1b,161,GUGUG,0.74425,0.872125,0.5655,0.525875,0.41575,test,0.6247,80,2518.79384481205,0.558342075160832,0.110472899771189,5.05410898344542,4.32404656713389e-07,9.02163642409871e-06,motif,Contains
CLIP peak,1566
ENSMUSG00000004113.300|Cacna1b,167,GUGUG,0.272571428571429,0.498428571428571,0.506428571428571,0.540571428571429,0.473428571428571,test,0.458285714285714,59,2518.79384481205,0.558342075160832,0.110472899771189,5.05410898344542,4.32404656713389e-07,9.02163642409871e-06,motif,Contains
CLIP peak,1567
ENSMUSG00000004113.300|Cacna1b,168,UGUGU,0.498428571428571,0.506428571428571,0.540571428571429,0.473428571428571,0.462428571428571,test,0.496257142857143,64,2518.79384481205,0.558342075160832,0.110472899771189,5.05410898344542,4.32404656713389e-07,9.02163642409871e-06,motif,Contains
CLIP peak,1568
ENSMUSG00000004113.300|Cacna1b,169,GUGUG,0.506428571428571,0.540571428571429,0.473428571428571,0.462428571428571,0.0814285714285714,test,0.412857142857143,51,2518.79384481205,0.558342075160832,0.110472899771189,5.05410898344542,4.32404656713389e-07,9.02163642409871e-06,motif,Contains
CLIP peak,1569
ENSMUSG00000004113.300|Cacna1b,206,UGUGU,0.9292,0.8766,0.905,0.6628,0.7066,test,0.81604,96,2518.79384481205,0.558342075160832,0.110472899771189,5.05410898344542,4.32404656713389e-07,9.02163642409871e-06,motif,Contains
CLIP peak,1570
ENSMUSG00000004113.300|Cacna1b,207,GUGUG,0.8766,0.905,0.6628,0.7066,0.687,test,0.7676,93,2518.79384481205,0.558342075160832,0.110472899771189,5.05410898344542,4.32404656713389e-07,9.02163642409871e-06,motif,Contains
CLIP peak,1571
ENSMUSG00000004113.300|Cacna1b,208,UGUGU,0.905,0.6628,0.7066,0.687,0.6674,test,0.72576,89,2518.79384481205,0.558342075160832,0.110472899771189,5.05410898344542,4.32404656713389e-07,9.02163642409871e-06,motif,Contains
CLIP peak,1572
ENSMUSG00000004113.300|Cacna1b,209,GUGUG,0.6628,0.7066,0.687,0.6674,0.212,test,0.58716,75,2518.79384481205,0.558342075160832,0.110472899771189,5.05410898344542,4.32404656713389e-07,9.02163642409871e-06,motif,Contains
CLIP peak,1573
ENSMUSG00000004113.300|Cacna1b,214,GUGUG,0.0546,0.075,0.0682,0.3028,0.8158,test,0.26328,24,2518.79384481205,0.558342075160832,0.110472899771189,5.05410898344542,4.32404656713389e-07,9.02163642409871e-06,motif,Contains
CLIP peak,1574
ENSMUSG00000004113.300|Cacna1b,223,UGUGU,0.984,0.96175,0.979,0.806,0.80875,test,0.9079,99,2518.79384481205,0.558342075160832,0.110472899771189,5.05410898344542,4.32404656713389e-07,9.02163642409871e-06,motif,Contains
CLIP peak,1575
ENSMUSG00000004113.300|Cacna1b,229,UGUGU,0.979333333333333,0.00966666666666667,0.984666666666667,0.943,0.987333333333333,test,0.7808,94,2518.79384481205,0.558342075160832,0.110472899771189,5.05410898344542,4.32404656713389e-07,9.02163642409871e-06,motif,Contains
CLIP peak,1576
ENSMUSG00000004113.300|Cacna1b,230,GUGUG,0.00966666666666667,0.984666666666667,0.943,0.987333333333333,0.93,test,0.770933333333333,93,2518.79384481205,0.558342075160832,0.110472899771189,5.05410898344542,4.32404656713389e-07,9.02163642409871e-06,motif,Contains
CLIP peak,1577
ENSMUSG00000004113.300|Cacna1b,231,UGUGU,0.984666666666667,0.943,0.987333333333333,0.93,0.947333333333333,test,0.958466666666667,100,2518.79384481205,0.558342075160832,0.110472899771189,5.05410898344542,4.32404656713389e-07,9.02163642409871e-06,motif,Contains
CLIP peak,1578
ENSMUSG00000004113.300|Cacna1b,232,GUGUG,0.943,0.987333333333333,0.93,0.947333333333333,0.130333333333333,test,0.7876,94,2518.79384481205,0.558342075160832,0.110472899771189,5.05410898344542,4.32404656713389e-07,9.02163642409871e-06,motif,Contains
CLIP peak,1579
ENSMUSG00000004113.300|Cacna1b,233,UGUGU,0.987333333333333,0.93,0.947333333333333,0.130333333333333,0.798666666666667,test,0.758733333333333,92,2518.79384481205,0.558342075160832,0.110472899771189,5.05410898344542,4.32404656713389e-07,9.02163642409871e-06,motif,Contains
CLIP peak,1580
ENSMUSG00000004113.300|Cacna1b,234,GUGUG,0.93,0.947333333333333,0.130333333333333,0.798666666666667,0.217333333333333,test,0.604733333333333,77,2518.79384481205,0.558342075160832,0.110472899771189,5.05410898344542,4.32404656713389e-07,9.02163642409871e-06,motif,Contains
CLIP peak,1581
ENSMUSG00000004113.300|Cacna1b,235,UGUGU,0.947333333333333,0.130333333333333,0.798666666666667,0.217333333333333,0.57,test,0.532733333333333,69,2518.79384481205,0.558342075160832,0.110472899771189,5.05410898344542,4.32404656713389e-07,9.02163642409871e-06,motif,Contains
CLIP peak,1582
ENSMUSG00000004113.300|Cacna1b,236,GUGUG,0.19,0.812,0.3255,0.78,0.462,test,0.5139,66,2518.79384481205,0.558342075160832,0.110472899771189,5.05410898344542,4.32404656713389e-07,9.02163642409871e-06,motif,Contains
CLIP peak,1583
ENSMUSG00000004113.300|Cacna1b,237,UGUGU,0.812,0.3255,0.78,0.462,0.8915,test,0.6542,83,2518.79384481205,0.558342075160832,0.110472899771189,5.05410898344542,4.32404656713389e-07,9.02163642409871e-06,motif,Contains
CLIP peak,1584
ENSMUSG00000004113.300|Cacna1b,238,GUGUG,0.3255,0.78,0.462,0.8915,0.965,test,0.6848,86,2518.79384481205,0.558342075160832,0.110472899771189,5.05410898344542,4.32404656713389e-07,9.02163642409871e-06,motif,Contains
CLIP peak,1585
ENSMUSG00000004113.300|Cacna1b,239,UGUGU,0.78,0.462,0.8915,0.965,0.863,test,0.7923,95,2518.79384481205,0.558342075160832,0.110472899771189,5.05410898344542,4.32404656713389e-07,9.02163642409871e-06,motif,Contains
CLIP peak,1586
ENSMUSG00000004113.300|Cacna1b,240,GUGUG,0.462,0.8915,0.965,0.863,0.843,test,0.8049,96,2518.79384481205,0.558342075160832,0.110472899771189,5.05410898344542,4.32404656713389e-07,9.02163642409871e-06,motif,Contains
CLIP peak,1587
ENSMUSG00000004113.300|Cacna1b,241,UGUGU,0.8915,0.965,0.863,0.843,0.611,test,0.8347,97,2518.79384481205,0.558342075160832,0.110472899771189,5.05410898344542,4.32404656713389e-07,9.02163642409871e-06,motif,Contains
CLIP peak,1588
ENSMUSG00000004113.300|Cacna1b,242,GUGUG,0.965,0.863,0.843,0.611,0.556,test,0.7676,93,2518.79384481205,0.558342075160832,0.110472899771189,5.05410898344542,4.32404656713389e-07,9.02163642409871e-06,motif,Contains
CLIP peak,1589
ENSMUSG00000004113.300|Cacna1b,243,UGUGU,0.863,0.843,0.611,0.556,0.728,test,0.7202,89,2518.79384481205,0.558342075160832,0.110472899771189,5.05410898344542,4.32404656713389e-07,9.02163642409871e-06,motif,Contains
CLIP peak,1590
ENSMUSG00000004113.300|Cacna1b,244,GUGUG,0.843,0.611,0.556,0.728,0.6455,test,0.6767,85,2518.79384481205,0.558342075160832,0.110472899771189,5.05410898344542,4.32404656713389e-07,9.02163642409871e-06,motif,Contains
CLIP peak,1591
ENSMUSG00000004113.300|Cacna1b,245,UGUGU,0.611,0.556,0.728,0.6455,0.7695,test,0.662,84,2518.79384481205,0.558342075160832,0.110472899771189,5.05410898344542,4.32404656713389e-07,9.02163642409871e-06,motif,Contains
CLIP peak,1592
ENSMUSG00000004113.300|Cacna1b,246,GUGUG,0.159,0.509,0.479,0.828,0.869,test,0.5688,73,2518.79384481205,0.558342075160832,0.110472899771189,5.05410898344542,4.32404656713389e-07,9.02163642409871e-06,motif,Contains
CLIP peak,1593
ENSMUSG00000004113.300|Cacna1b,247,UGUGU,0.509,0.479,0.828,0.869,0.503,test,0.6376,81,2518.79384481205,0.558342075160832,0.110472899771189,5.05410898344542,4.32404656713389e-07,9.02163642409871e-06,motif,Contains
CLIP peak,1594
ENSMUSG00000004113.300|Cacna1b,248,GUGUG,0.479,0.828,0.869,0.503,0.493,test,0.6344,81,2518.79384481205,0.558342075160832,0.110472899771189,5.05410898344542,4.32404656713389e-07,9.02163642409871e-06,motif,Contains
CLIP peak,1595
ENSMUSG00000004113.300|Cacna1b,249,UGUGU,0.828,0.869,0.503,0.493,0.005,test,0.5396,70,2518.79384481205,0.558342075160832,0.110472899771189,5.05410898344542,4.32404656713389e-07,9.02163642409871e-06,motif,Contains
CLIP peak,1596
ENSMUSG00000004113.301|Cacna1b,12,GUGUG,0.42,0.0655,0.5275,0.487,0.2455,test,0.3491,39,2217.63883918586,0.508110646245086,0.104411390285652,4.86642927419108,1.13632561658753e-06,2.33014969919449e-05,motif,Contains
CLIP peak,1597
ENSMUSG00000004113.301|Cacna1b,90,UGUGU,0.375,0.3625,0.4225,0.40525,0.098375,test,0.332725,36,2217.63883918586,0.508110646245086,0.104411390285652,4.86642927419108,1.13632561658753e-06,2.33014969919449e-05,motif,Contains
CLIP peak,1598
ENSMUSG00000004113.301|Cacna1b,91,GUGUG,0.3625,0.4225,0.40525,0.098375,0.380875,test,0.3339,36,2217.63883918586,0.508110646245086,0.104411390285652,4.86642927419108,1.13632561658753e-06,2.33014969919449e-05,motif,Contains
CLIP peak,1599
ENSMUSG00000004113.301|Cacna1b,92,UGUGU,0.4225,0.40525,0.098375,0.380875,0.10575,test,0.28255,27,2217.63883918586,0.508110646245086,0.104411390285652,4.86642927419108,1.13632561658753e-06,2.33014969919449e-05,motif,Contains
CLIP peak,1600
ENSMUSG00000004113.301|Cacna1b,93,GUGUG,0.40525,0.098375,0.380875,0.10575,0.2355,test,0.24515,21,2217.63883918586,0.508110646245086,0.104411390285652,4.86642927419108,1.13632561658753e-06,2.33014969919449e-05,motif,Contains
CLIP peak,1601
ENSMUSG00000004113.301|Cacna1b,94,UGUGU,0.098375,0.380875,0.10575,0.2355,0.228,test,0.2097,17,2217.63883918586,0.508110646245086,0.104411390285652,4.86642927419108,1.13632561658753e-06,2.33014969919449e-05,motif,Contains
CLIP peak,1602
ENSMUSG00000004113.301|Cacna1b,95,GUGUG,0.380875,0.10575,0.2355,0.228,0.300375,test,0.2501,22,2217.63883918586,0.508110646245086,0.104411390285652,4.86642927419108,1.13632561658753e-06,2.33014969919449e-05,motif,Contains
CLIP peak,1603
ENSMUSG00000004113.301|Cacna1b,96,UGUGU,0.115714285714286,0.262,0.258,0.341142857142857,0.458857142857143,test,0.287142857142857,28,2217.63883918586,0.508110646245086,0.104411390285652,4.86642927419108,1.13632561658753e-06,2.33014969919449e-05,motif,Contains
CLIP peak,1604
ENSMUSG00000004113.301|Cacna1b,97,GUGUG,0.262,0.258,0.341142857142857,0.458857142857143,0.524428571428571,test,0.368885714285714,42,2217.63883918586,0.508110646245086,0.104411390285652,4.86642927419108,1.13632561658753e-06,2.33014969919449e-05,motif,Contains
CLIP peak,1605
ENSMUSG00000004113.301|Cacna1b,98,UGUGU,0.258,0.341142857142857,0.458857142857143,0.524428571428571,0.379714285714286,test,0.392428571428571,47,2217.63883918586,0.508110646245086,0.104411390285652,4.86642927419108,1.13632561658753e-06,2.33014969919449e-05,motif,Contains
CLIP peak,1606
ENSMUSG00000004113.301|Cacna1b,99,GUGUG,0.341142857142857,0.458857142857143,0.524428571428571,0.379714285714286,0.57,test,0.454828571428571,58,2217.63883918586,0.508110646245086,0.104411390285652,4.86642927419108,1.13632561658753e-06,2.33014969919449e-05,motif,Contains
CLIP peak,1607
[truncated: 9,478,220 more chars]
