# Supplementary material for: TDP-43 directly inhibits mRNA accumulation in neurites through modulation of mRNA stability
Source: EMBO J. 2025 Dec 15;45(3):692–721. doi: 10.1038/s44318-025-00653-4 (PMC12864922; doi:10.1038/s44318-025-00653-4)
Supplement: Supplementary file 14 — Source data Fig. 4 [file 44318_2025_653_MOESM14_ESM.zip › Figure4/4H/Fig4Hsource.txt]

oligo,kmerpos,motiftype.2,X0,X1,X2,X3,X4,motiftype,bpprob.mean,bpprob.percentile,baseMean,log2FoldChange,lfcSE,stat,pvalue,padj,oligotype,CLIP,motifid,bpprob.class
ENSMUSG00000004113.123|Cacna1b,6,GUGUG,0.861,0.129,0.038,0.017,0.144,test,0.2378,20,1006.76198068024,0.0754468311726441,0.0742533922186025,1.01607251761008,0.309594855004902,0.998540876473706,motif,No
CLIP peak,72,bottom
ENSMUSG00000004113.123|Cacna1b,23,GUGUG,0.68,0.679666666666667,0.617666666666667,0.620333333333333,0.621333333333333,test,0.6438,82,1006.76198068024,0.0754468311726441,0.0742533922186025,1.01607251761008,0.309594855004902,0.998540876473706,motif,No
CLIP peak,74,top
ENSMUSG00000004113.125|Cacna1b,10,UGUGU,0.229,0.915,0.908,0.7365,0.741,test,0.7059,88,3864.81663230184,0.0330132059695482,0.0581401098526061,0.567821527225209,0.570156160826193,0.998540876473706,motif,No
CLIP peak,78,top
ENSMUSG00000004113.125|Cacna1b,11,GUGUG,0.915,0.908,0.7365,0.741,0.505,test,0.7611,92,3864.81663230184,0.0330132059695482,0.0581401098526061,0.567821527225209,0.570156160826193,0.998540876473706,motif,No
CLIP peak,79,top
ENSMUSG00000004113.134|Cacna1b,255,UGUGU,0.103,0.137,0.043,0.023,0.011,test,0.0634,4,2494.68366233756,0.00735305120636155,0.0526989448832004,0.139529381900501,0.889031839623206,0.998540876473706,motif,No
CLIP peak,83,bottom
ENSMUSG00000004113.135|Cacna1b,249,UGUGU,0.05,0.027,0.058,0.042,0.038,test,0.043,3,1540.15525001517,-0.0886610321402276,0.0716716219000489,-1.23704514827182,0.216070321737051,0.979567954632708,motif,No
CLIP peak,84,bottom
ENSMUSG00000004113.137|Cacna1b,237,UGUGU,0.2445,0.0565,0.248,0.2365,0.2125,test,0.1996,16,1670.16527556324,-0.102627586290675,0.0632823442903627,-1.62174122089697,0.104858768731932,0.806897290641526,motif,No
CLIP peak,86,bottom
ENSMUSG00000004113.146|Cacna1b,240,UGUGU,0.4335,0.098,0.1365,0.0875,0.326,test,0.2163,18,781.594469939206,-0.0472253935263923,0.0807865460185449,-0.584570028721756,0.55883686523519,0.998540876473706,motif,No
CLIP peak,99,bottom
ENSMUSG00000004113.148|Cacna1b,228,UGUGU,0.238666666666667,0.214666666666667,0.226333333333333,0.207333333333333,0.183666666666667,test,0.214133333333333,18,1176.65148097552,0.0286003204536643,0.0645061213926513,0.443373742463495,0.657495425016186,0.998540876473706,motif,No
CLIP peak,103,bottom
ENSMUSG00000004113.151|Cacna1b,210,UGUGU,0.1888,0.2112,0.2098,0.1992,0.247,test,0.2112,17,445.772662053717,-0.0523512287633621,0.0906836885668442,-0.577294876186838,0.563740274389463,0.998540876473706,motif,No
CLIP peak,110,bottom
ENSMUSG00000004113.153|Cacna1b,198,UGUGU,0.136166666666667,0.212333333333333,0.194666666666667,0.191833333333333,0.151666666666667,test,0.177333333333333,14,407.807440828594,-0.0126737349786423,0.115315323881841,-0.109905037353306,0.912484687518297,0.998540876473706,motif,No
CLIP peak,114,bottom
ENSMUSG00000004113.154|Cacna1b,192,UGUGU,0.193142857142857,0.205142857142857,0.198714285714286,0.194857142857143,0.264428571428571,test,0.211257142857143,17,368.813123131787,0.0584798533038485,0.105527799238334,0.554165383206485,0.579465666797928,0.998540876473706,motif,No
CLIP peak,116,bottom
ENSMUSG00000004113.155|Cacna1b,186,UGUGU,0.107857142857143,0.273142857142857,0.224428571428571,0.279428571428571,0.192714285714286,test,0.215514285714286,18,508.706867317688,0.0699984006847113,0.108833662499273,0.643168658274081,0.520114667753396,0.998540876473706,motif,No
CLIP peak,118,bottom
ENSMUSG00000004113.156|Cacna1b,180,UGUGU,0.135625,0.219,0.16725,0.217875,0.2215,test,0.19225,15,1342.93130214342,0.0219124764514361,0.0784813751208292,0.279206071729755,0.780086684292138,0.998540876473706,motif,No
CLIP peak,120,bottom
ENSMUSG00000004113.158|Cacna1b,168,UGUGU,0.121571428571429,0.236,0.207714285714286,0.222285714285714,0.153142857142857,test,0.188142857142857,15,1217.2748378145,-0.0239610071672177,0.0678139475828342,-0.353334498599267,0.72383768518032,0.998540876473706,motif,No
CLIP peak,124,bottom
ENSMUSG00000004113.159|Cacna1b,162,UGUGU,0.176625,0.2375,0.19675,0.25175,0.294375,test,0.2314,19,794.552558972973,0.00187303293604765,0.0809364139811175,0.0231420301927959,0.981536979407648,0.999525940224632,motif,No
CLIP peak,126,bottom
ENSMUSG00000004113.160|Cacna1b,156,UGUGU,0.107857142857143,0.273142857142857,0.224428571428571,0.279428571428571,0.192714285714286,test,0.215514285714286,18,1180.70769707684,0.0215033128500996,0.0695688556518922,0.309093956607502,0.757250056184832,0.998540876473706,motif,No
CLIP peak,129,bottom
ENSMUSG00000004113.161|Cacna1b,150,UGUGU,0.135625,0.219,0.16725,0.217875,0.2215,test,0.19225,15,678.135268536443,-0.118698249474472,0.0874822859782225,-1.35682610653339,0.174836470276323,0.938980234570281,motif,No
CLIP peak,131,bottom
ENSMUSG00000004113.163|Cacna1b,138,UGUGU,0.121571428571429,0.236,0.207714285714286,0.222285714285714,0.153142857142857,test,0.188142857142857,15,531.603440935467,0.00853728021973686,0.0900630589553389,0.094792252436933,0.924479840821495,0.998540876473706,motif,No
CLIP peak,135,bottom
ENSMUSG00000004113.164|Cacna1b,132,UGUGU,0.176625,0.2375,0.19675,0.25175,0.294375,test,0.2314,19,859.670425119207,0.0466618792697941,0.0862798461875954,0.540820148987502,0.588631553454327,0.998540876473706,motif,No
CLIP peak,137,bottom
ENSMUSG00000004113.165|Cacna1b,126,UGUGU,0.107857142857143,0.273142857142857,0.224428571428571,0.279428571428571,0.192714285714286,test,0.215514285714286,18,1025.75438820562,0.0201966297692939,0.0930088519588191,0.217147393435586,0.828093480390732,0.998540876473706,motif,No
CLIP peak,139,bottom
ENSMUSG00000004113.166|Cacna1b,63,UGUGU,0.749714285714286,0.529714285714286,0.838,0.733142857142857,0.672428571428571,test,0.7046,88,399.989600481987,-0.150673302292761,0.104542796888479,-1.44125952985065,0.149511376026271,0.908761378208123,motif,No
CLIP peak,140,top
ENSMUSG00000004113.166|Cacna1b,120,UGUGU,0.135625,0.219,0.16725,0.217875,0.2215,test,0.19225,15,399.989600481987,-0.150673302292761,0.104542796888479,-1.44125952985065,0.149511376026271,0.908761378208123,motif,No
CLIP peak,141,bottom
ENSMUSG00000004113.168|Cacna1b,51,UGUGU,0.724833333333333,0.5845,0.833833333333333,0.737833333333333,0.676833333333333,test,0.711566666666667,88,1693.35967183484,0.0109436547240177,0.0681229531189977,0.160645630040453,0.872372514027832,0.998540876473706,motif,No
CLIP peak,144,top
ENSMUSG00000004113.168|Cacna1b,108,UGUGU,0.121571428571429,0.236,0.207714285714286,0.222285714285714,0.153142857142857,test,0.188142857142857,15,1693.35967183484,0.0109436547240177,0.0681229531189977,0.160645630040453,0.872372514027832,0.998540876473706,motif,No
CLIP peak,145,bottom
ENSMUSG00000004113.169|Cacna1b,45,UGUGU,0.7684,0.5612,0.829,0.7422,0.679,test,0.71596,89,1094.0757463104,-0.0632017848329217,0.0810566619664174,-0.779723508218323,0.435553638563915,0.998540876473706,motif,No
CLIP peak,146,top
ENSMUSG00000004113.169|Cacna1b,102,UGUGU,0.176625,0.2375,0.19675,0.25175,0.294375,test,0.2314,19,1094.0757463104,-0.0632017848329217,0.0810566619664174,-0.779723508218323,0.435553638563915,0.998540876473706,motif,No
CLIP peak,147,bottom
ENSMUSG00000004113.170|Cacna1b,39,UGUGU,0.6375,0.65225,0.80175,0.64125,0.58675,test,0.6639,84,753.331943909709,0.050638927755629,0.0795531724021543,0.636541903063789,0.524423278203736,0.998540876473706,motif,No
CLIP peak,149,top
ENSMUSG00000004113.170|Cacna1b,96,UGUGU,0.107857142857143,0.273142857142857,0.224428571428571,0.279428571428571,0.192714285714286,test,0.215514285714286,18,753.331943909709,0.050638927755629,0.0795531724021543,0.636541903063789,0.524423278203736,0.998540876473706,motif,No
CLIP peak,150,bottom
ENSMUSG00000004113.171|Cacna1b,33,UGUGU,0.705,0.66375,0.86275,0.74625,0.693,test,0.73415,90,869.351101985383,0.0358064636677756,0.0940024367933865,0.380909951797066,0.703270067733972,0.998540876473706,motif,No
CLIP peak,151,top
ENSMUSG00000004113.171|Cacna1b,90,UGUGU,0.135625,0.219,0.16725,0.217875,0.2215,test,0.19225,15,869.351101985383,0.0358064636677756,0.0940024367933865,0.380909951797066,0.703270067733972,0.998540876473706,motif,No
CLIP peak,152,bottom
ENSMUSG00000004113.172|Cacna1b,27,UGUGU,0.671666666666667,0.624333333333333,0.779333333333333,0.654333333333333,0.607333333333333,test,0.6674,84,728.423202456667,-0.00927581259856777,0.077664489309632,-0.119434411801603,0.904931199726359,0.998540876473706,motif,No
CLIP peak,153,top
ENSMUSG00000004113.173|Cacna1b,21,UGUGU,0.556666666666667,0.618666666666667,0.779666666666667,0.627666666666667,0.576666666666667,test,0.631866666666667,80,573.238209178762,-0.0403323108251688,0.0966001920915928,-0.417517915357012,0.676299623024244,0.998540876473706,motif,No
CLIP peak,155,top
ENSMUSG00000004113.173|Cacna1b,78,UGUGU,0.121571428571429,0.236,0.207714285714286,0.222285714285714,0.153142857142857,test,0.188142857142857,15,573.238209178762,-0.0403323108251688,0.0966001920915928,-0.417517915357012,0.676299623024244,0.998540876473706,motif,No
CLIP peak,156,bottom
ENSMUSG00000004113.174|Cacna1b,15,UGUGU,0.5225,0.7905,0.802,0.5995,0.5665,test,0.6562,83,786.460572599517,-0.0331584805782373,0.0823246761719332,-0.402776932993779,0.68711233192391,0.998540876473706,motif,No
CLIP peak,158,top
ENSMUSG00000004113.174|Cacna1b,72,UGUGU,0.176625,0.2375,0.19675,0.25175,0.294375,test,0.2314,19,786.460572599517,-0.0331584805782373,0.0823246761719332,-0.402776932993779,0.68711233192391,0.998540876473706,motif,No
CLIP peak,159,bottom
ENSMUSG00000004113.174|Cacna1b,249,UGUGU,0.494,0.958,0.968,0.91,0.884,test,0.8428,97,786.460572599517,-0.0331584805782373,0.0823246761719332,-0.402776932993779,0.68711233192391,0.998540876473706,motif,No
CLIP peak,160,top
ENSMUSG00000004113.175|Cacna1b,66,UGUGU,0.107857142857143,0.273142857142857,0.224428571428571,0.279428571428571,0.192714285714286,test,0.215514285714286,18,668.273842593538,-0.0186116663087387,0.106315786290416,-0.175060232898043,0.861032305231016,0.998540876473706,motif,No
CLIP peak,162,bottom
ENSMUSG00000004113.175|Cacna1b,243,UGUGU,0.3545,0.601,0.7285,0.777,0.7565,test,0.6435,82,668.273842593538,-0.0186116663087387,0.106315786290416,-0.175060232898043,0.861032305231016,0.998540876473706,motif,No
CLIP peak,163,top
ENSMUSG00000004113.176|Cacna1b,3,UGUGU,0.598,0.893,0.915,0.795,0.766,test,0.7934,95,812.008853994295,-0.0489722438311695,0.0891261054788203,-0.549471376181776,0.582682002853384,0.998540876473706,motif,No
CLIP peak,164,top
ENSMUSG00000004113.176|Cacna1b,60,UGUGU,0.055,0.236857142857143,0.166142857142857,0.236142857142857,0.168714285714286,test,0.172571428571429,13,812.008853994295,-0.0489722438311695,0.0891261054788203,-0.549471376181776,0.582682002853384,0.998540876473706,motif,No
CLIP peak,165,bottom
ENSMUSG00000004113.176|Cacna1b,237,UGUGU,0.278,0.8915,0.961,0.945,0.9395,test,0.803,95,812.008853994295,-0.0489722438311695,0.0891261054788203,-0.549471376181776,0.582682002853384,0.998540876473706,motif,No
CLIP peak,166,top
ENSMUSG00000004113.177|Cacna1b,54,UGUGU,0.037,0.297333333333333,0.2335,0.312,0.221166666666667,test,0.2202,18,716.876191406477,-0.000102999720158991,0.0777295576366429,-0.00132510364513428,0.998942720569497,0.999745855520116,motif,No
CLIP peak,167,bottom
ENSMUSG00000004113.177|Cacna1b,231,UGUGU,0.349,0.618666666666667,0.728,0.77,0.795666666666667,test,0.652266666666667,82,716.876191406477,-0.000102999720158991,0.0777295576366429,-0.00132510364513428,0.998942720569497,0.999745855520116,motif,No
CLIP peak,168,top
ENSMUSG00000004113.178|Cacna1b,48,UGUGU,0.0308,0.2762,0.2276,0.2638,0.1602,test,0.19172,15,987.457857988902,-0.0269930084469404,0.0956471059786277,-0.282214586324985,0.777778974449779,0.998540876473706,motif,No
CLIP peak,169,bottom
ENSMUSG00000004113.179|Cacna1b,42,UGUGU,0.0378,0.2828,0.1952,0.2972,0.2162,test,0.20584,17,888.058241426363,-0.0295395254276593,0.0714735913790771,-0.413292866045997,0.679392055977415,0.998540876473706,motif,No
CLIP peak,171,bottom
ENSMUSG00000004113.180|Cacna1b,36,UGUGU,0.036,0.2555,0.1715,0.25575,0.16625,test,0.177,14,3227.23845687854,0.0164635223564173,0.0482160739835039,0.34145298437301,0.73276259332103,0.998540876473706,motif,No
CLIP peak,174,bottom
ENSMUSG00000004113.181|Cacna1b,30,UGUGU,0.045,0.20375,0.08625,0.201,0.141,test,0.1354,9,2095.97610429996,0.0759767579322504,0.0547673994469791,1.38726247182513,0.16536174209265,0.9307437037277,motif,No
CLIP peak,176,bottom
ENSMUSG00000004113.181|Cacna1b,207,UGUGU,0.2208,0.517,0.5768,0.9616,0.9518,test,0.6456,82,2095.97610429996,0.0759767579322504,0.0547673994469791,1.38726247182513,0.16536174209265,0.9307437037277,motif,No
CLIP peak,177,top
ENSMUSG00000004113.182|Cacna1b,24,UGUGU,0.0413333333333333,0.225,0.104333333333333,0.24,0.162666666666667,test,0.154666666666667,11,2756.09531072412,0.0210833004663255,0.0571800164151659,0.368717985550168,0.712337941383492,0.998540876473706,motif,No
CLIP peak,178,bottom
ENSMUSG00000004113.183|Cacna1b,18,UGUGU,0.039,0.2485,0.1675,0.234,0.098,test,0.1574,12,2455.48135021046,0.0669838944838484,0.0597852907767013,1.12040760551009,0.262540105415488,0.998540876473706,motif,No
CLIP peak,180,bottom
ENSMUSG00000004113.184|Cacna1b,12,UGUGU,0.0515,0.291,0.117,0.35,0.263,test,0.2145,18,3217.47904185689,0.0122236329243013,0.0584038871730258,0.209294852037638,0.834218070269799,0.998540876473706,motif,No
CLIP peak,182,bottom
ENSMUSG00000004113.209|Cacna1b,229,UGUGU,0.515,0.832,0.603,0.852333333333333,0.846333333333333,test,0.729733333333333,90,1476.62361972088,0.0429822239332958,0.0662484087343518,0.648803869473294,0.51646515605829,0.998540876473706,motif,No
CLIP peak,218,top
ENSMUSG00000004113.210|Cacna1b,223,UGUGU,0.497,0.81125,0.5785,0.86675,0.86,test,0.7227,89,2335.266457302,-0.00856068198490034,0.0608448361171042,-0.140696935536553,0.888109366101745,0.998540876473706,motif,No
CLIP peak,221,top
ENSMUSG00000004113.211|Cacna1b,217,UGUGU,0.671,0.89125,0.7485,0.86575,0.86,test,0.8073,96,1784.03785652077,-0.00163092459118837,0.0630834164716317,-0.0258534601074086,0.979374221079141,0.999525940224632,motif,No
CLIP peak,223,top
ENSMUSG00000004113.212|Cacna1b,211,UGUGU,0.6294,0.8634,0.6866,0.8698,0.8668,test,0.7832,94,973.197527631479,0.0549239983483188,0.0747659924972353,0.734612041033894,0.462575802650249,0.998540876473706,motif,No
CLIP peak,225,top
ENSMUSG00000004113.213|Cacna1b,205,UGUGU,0.638666666666667,0.87,0.7335,0.823166666666667,0.8055,test,0.774166666666667,93,2134.34468743718,0.012976661673889,0.0683202101813327,0.189938842978481,0.849357054181233,0.998540876473706,motif,No
CLIP peak,227,top
ENSMUSG00000004113.214|Cacna1b,199,UGUGU,0.752666666666667,0.911666666666667,0.797666666666667,0.892166666666667,0.889833333333333,test,0.8488,97,1393.82559088705,0.0281854350157373,0.0740214755497324,0.38077375256861,0.703371137104442,0.998540876473706,motif,No
CLIP peak,229,top
ENSMUSG00000004113.215|Cacna1b,193,UGUGU,0.711571428571429,0.890428571428571,0.756142857142857,0.895285714285714,0.891857142857143,test,0.829057142857143,97,2002.95568317241,0.0392579557631431,0.0686537826720966,0.571825094483817,0.567440474608732,0.998540876473706,motif,No
CLIP peak,231,top
ENSMUSG00000004113.216|Cacna1b,187,UGUGU,0.811,0.936857142857143,0.853571428571429,0.894285714285714,0.891571428571429,test,0.877457142857143,98,1082.68824411941,0.0589369601329624,0.0707358233083636,0.833198192605102,0.404732961769963,0.998540876473706,motif,No
CLIP peak,232,top
ENSMUSG00000004113.217|Cacna1b,181,UGUGU,0.747,0.895375,0.79725,0.8925,0.891,test,0.844625,97,612.79180040779,0.0958149570909043,0.0859857016421491,1.11431267363104,0.265145071817369,0.998540876473706,motif,No
CLIP peak,233,top
ENSMUSG00000004113.218|Cacna1b,175,UGUGU,0.7285,0.901625,0.7985,0.850625,0.837625,test,0.823375,96,1486.81262282618,-0.0877473292905749,0.0751718492032743,-1.16728975302037,0.243093375387836,0.998540876473706,motif,No
CLIP peak,234,top
ENSMUSG00000004113.219|Cacna1b,169,UGUGU,0.787714285714286,0.924,0.825714285714286,0.898,0.896142857142857,test,0.866314285714286,98,426.762927386903,-0.0736661294490266,0.101934870537234,-0.722678402991825,0.469877487134637,0.998540876473706,motif,No
CLIP peak,235,top
ENSMUSG00000004113.220|Cacna1b,163,UGUGU,0.747375,0.903875,0.785875,0.9,0.897125,test,0.84685,97,474.123314299083,-0.0646019607761791,0.103393464653584,-0.624816674754304,0.532091385370416,0.998540876473706,motif,No
CLIP peak,237,top
ENSMUSG00000004113.221|Cacna1b,157,UGUGU,0.811,0.936857142857143,0.853571428571429,0.894285714285714,0.891571428571429,test,0.877457142857143,98,369.802576162016,-0.0899208237909703,0.10005286869172,-0.898733089483241,0.368794847437093,0.998540876473706,motif,No
CLIP peak,238,top
ENSMUSG00000004113.222|Cacna1b,151,UGUGU,0.747,0.895375,0.79725,0.8925,0.891,test,0.844625,97,205.452389801988,-0.0883472763914901,0.13080419094939,-0.675416251958417,0.499411342924742,0.998540876473706,motif,No
CLIP peak,239,top
ENSMUSG00000004113.223|Cacna1b,145,UGUGU,0.7285,0.901625,0.7985,0.850625,0.837625,test,0.823375,96,346.079254193144,0.0256935853192452,0.115488405105958,0.222477618386641,0.823942094642008,0.998540876473706,motif,No
CLIP peak,240,top
ENSMUSG00000004113.224|Cacna1b,139,UGUGU,0.787714285714286,0.924,0.825714285714286,0.898,0.896142857142857,test,0.866314285714286,98,126.505407676293,-0.0588049586440418,0.164925476735715,-0.356554728886877,0.721425173718604,0.998540876473706,motif,No
CLIP peak,241,top
ENSMUSG00000004113.225|Cacna1b,133,UGUGU,0.747375,0.903875,0.785875,0.9,0.897125,test,0.84685,97,49.2309374942532,-0.212546554104761,0.266656891949013,-0.797078794968485,0.425405270792051,0.998540876473706,motif,No
CLIP peak,242,top
ENSMUSG00000004113.226|Cacna1b,127,UGUGU,0.811,0.936857142857143,0.853571428571429,0.894285714285714,0.891571428571429,test,0.877457142857143,98,83.4350750733542,-0.141659245145215,0.221512920242178,-0.639507821892921,0.522492626833158,0.998540876473706,motif,No
CLIP peak,243,top
ENSMUSG00000004113.227|Cacna1b,121,UGUGU,0.747,0.895375,0.79725,0.8925,0.891,test,0.844625,97,69.6748804703458,-0.05421204087842,0.263575912846543,-0.205679040595727,0.837041631696155,0.998540876473706,motif,No
CLIP peak,244,top
ENSMUSG00000004113.228|Cacna1b,115,UGUGU,0.7285,0.901625,0.7985,0.850625,0.837625,test,0.823375,96,82.140689795557,0.212767312038526,0.199288754510416,1.06763330706352,0.285685953229708,0.998540876473706,motif,No
CLIP peak,245,top
ENSMUSG00000004113.229|Cacna1b,109,UGUGU,0.787714285714286,0.924,0.825714285714286,0.898,0.896142857142857,test,0.866314285714286,98,91.9321861422299,-0.230463596845926,0.192939803162589,-1.19448446131002,0.232288515432391,0.994987173770776,motif,No
CLIP peak,246,top
ENSMUSG00000004113.230|Cacna1b,103,UGUGU,0.747375,0.903875,0.785875,0.9,0.897125,test,0.84685,97,133.171657863431,0.192093205914322,0.182934762295931,1.05006398731137,0.293688694659847,0.998540876473706,motif,No
CLIP peak,248,top
ENSMUSG00000004113.231|Cacna1b,97,UGUGU,0.811,0.936857142857143,0.853571428571429,0.894285714285714,0.891571428571429,test,0.877457142857143,98,131.658463803707,-0.164916787666745,0.161002022184754,-1.0243150081525,0.305686511397312,0.998540876473706,motif,No
CLIP peak,249,top
ENSMUSG00000004113.232|Cacna1b,91,UGUGU,0.747,0.895375,0.79725,0.8925,0.891,test,0.844625,97,186.194085754948,0.116076388875346,0.144774759254647,0.801772280423392,0.422684695956108,0.998540876473706,motif,No
CLIP peak,250,top
ENSMUSG00000004113.233|Cacna1b,85,UGUGU,0.7285,0.901625,0.7985,0.850625,0.837625,test,0.823375,96,88.2623142287688,-0.0840317138636786,0.194962001942164,-0.43101585450793,0.666456842488753,0.998540876473706,motif,No
CLIP peak,251,top
ENSMUSG00000004113.234|Cacna1b,79,UGUGU,0.787714285714286,0.924,0.825714285714286,0.898,0.896142857142857,test,0.866314285714286,98,171.174365930974,0.0586093971393345,0.149371279029489,0.392373939087472,0.694781938939561,0.998540876473706,motif,No
CLIP peak,252,top
ENSMUSG00000004113.235|Cacna1b,73,UGUGU,0.747375,0.903875,0.785875,0.9,0.897125,test,0.84685,97,322.66368693844,0.0805456367892732,0.156512472138857,0.514627592859268,0.606813279642356,0.998540876473706,motif,No
CLIP peak,253,top
ENSMUSG00000004113.236|Cacna1b,67,UGUGU,0.811,0.936857142857143,0.853571428571429,0.894285714285714,0.891571428571429,test,0.877457142857143,98,194.840766466868,0.193137440678051,0.147524587959233,1.30918813839645,0.190470629182289,0.946294097298341,motif,No
CLIP peak,254,top
ENSMUSG00000004113.237|Cacna1b,61,UGUGU,0.851428571428571,0.935142857142857,0.899714285714286,0.893428571428571,0.894,test,0.894742857142857,99,285.543880476429,0.0775395745971076,0.11343336748438,0.683569361614735,0.494247137116513,0.998540876473706,motif,No
CLIP peak,255,top
ENSMUSG00000004113.238|Cacna1b,55,UGUGU,0.959166666666667,0.983333333333333,0.966833333333333,0.9265,0.926833333333333,test,0.952533333333333,100,231.491028895833,0.00169428679758506,0.145522133523963,0.0116428116916391,0.990710590178471,0.999525940224632,motif,No
CLIP peak,256,top
ENSMUSG00000004113.239|Cacna1b,49,UGUGU,0.9904,0.9928,0.991,0.9322,0.9334,test,0.96796,100,177.267041139831,-0.193374009353972,0.143106898401453,-1.35125568029227,0.176613543811263,0.940323591419127,motif,No
CLIP peak,257,top
ENSMUSG00000004113.240|Cacna1b,43,UGUGU,0.9926,0.9934,0.9924,0.933,0.9338,test,0.96904,100,524.896272110552,0.0150583407230317,0.0956664177013205,0.157404668062781,0.874925934735401,0.998540876473706,motif,No
CLIP peak,259,top
ENSMUSG00000004113.241|Cacna1b,37,UGUGU,0.99775,0.99775,0.99375,0.9325,0.93375,test,0.9711,100,651.05409770287,-0.0334179464728081,0.087102442455832,-0.383662564798383,0.701228562023462,0.998540876473706,motif,No
CLIP peak,260,top
ENSMUSG00000004113.242|Cacna1b,31,UGUGU,0.95675,0.961,0.98475,0.931,0.932,test,0.9531,100,885.102161397062,-0.0501164085908953,0.0710655151347794,-0.705214174495843,0.480676961554245,0.998540876473706,motif,No
CLIP peak,261,top
ENSMUSG00000004113.243|Cacna1b,25,UGUGU,0.997666666666667,0.995666666666667,0.993,0.933,0.934,test,0.970666666666667,100,1004.05748904946,0.0578861412656359,0.0700823100421859,0.825973647712119,0.408819040691243,0.998540876473706,motif,No
CLIP peak,262,top
ENSMUSG00000004113.244|Cacna1b,19,UGUGU,0.997,0.997,0.9935,0.932,0.9335,test,0.9706,100,941.654444846718,-0.0128036561448307,0.0701105053421403,-0.182621079142828,0.855095343718893,0.998540876473706,motif,No
CLIP peak,263,top
ENSMUSG00000004113.245|Cacna1b,13,UGUGU,0.998,0.9985,0.994,0.933,0.934,test,0.9715,100,155.637427811043,-0.0114838439083205,0.145847658268366,-0.0787386238810209,0.937240523419083,0.998790475058442,motif,No
CLIP peak,264,top
ENSMUSG00000004113.246|Cacna1b,7,UGUGU,0.998,0.998,0.994,0.933,0.934,test,0.9714,100,427.448324262088,0.0220504171573204,0.101120749995129,0.218060261206355,0.82738215929296,0.998540876473706,motif,No
CLIP peak,265,top
ENSMUSG00000004113.247|Cacna1b,1,UGUGU,0.836,0.861,0.961,0.924,0.925,test,0.9014,99,725.811377212353,0.0162587156837423,0.0767103738474138,0.211949373576028,0.832146530964858,0.998540876473706,motif,No
CLIP peak,266,top
ENSMUSG00000004113.251|Cacna1b,248,GUGUG,0.456,0.477,0.951,0.912,0.578,test,0.6748,85,148.606989124652,0.154122774421252,0.16225970522617,0.949852424583314,0.342187243615555,0.998540876473706,motif,No
CLIP peak,269,top
ENSMUSG00000004113.258|Cacna1b,206,GUGUG,0.514,0.6404,0.5942,0.6128,0.8148,test,0.63524,81,80.39027425214,0.286603649067451,0.212002861085949,1.35188576040612,0.176411863478844,0.940323591419127,motif,No
CLIP peak,276,top
ENSMUSG00000004113.259|Cacna1b,200,GUGUG,0.5585,0.641166666666667,0.610833333333333,0.808666666666667,0.780166666666667,test,0.679866666666667,85,61.920559949239,0.0413228842556743,0.253643457006838,0.162917209626899,0.870583620537945,0.998540876473706,motif,No
CLIP peak,277,top
ENSMUSG00000004113.260|Cacna1b,194,GUGUG,0.569142857142857,0.683571428571429,0.585285714285714,0.772857142857143,0.874285714285714,test,0.697028571428571,87,157.370196539848,0.152016954026455,0.197231698589426,0.77075315536833,0.440853258384397,0.998540876473706,motif,No
CLIP peak,279,top
ENSMUSG00000004113.261|Cacna1b,188,GUGUG,0.609285714285714,0.709571428571429,0.696428571428571,0.756428571428571,0.792571428571429,test,0.712857142857143,88,148.192778751094,0.32301095883257,0.162099742017755,1.99266793896063,0.0462978203413213,0.522160794509902,motif,No
CLIP peak,280,top
ENSMUSG00000004113.261|Cacna1b,252,GUGUG,0.874,0.934,0.94,0.965,0.134,test,0.7694,93,148.192778751094,0.32301095883257,0.162099742017755,1.99266793896063,0.0462978203413213,0.522160794509902,motif,No
CLIP peak,281,top
ENSMUSG00000004113.262|Cacna1b,182,GUGUG,0.566,0.698375,0.579125,0.748,0.802125,test,0.678725,85,251.72573847085,0.0797055375799079,0.117927789223724,0.675884268708678,0.499114126346809,0.998540876473706,motif,No
CLIP peak,282,top
ENSMUSG00000004113.262|Cacna1b,246,GUGUG,0.123,0.738,0.956,0.995,0.878,test,0.738,91,251.72573847085,0.0797055375799079,0.117927789223724,0.675884268708678,0.499114126346809,0.998540876473706,motif,No
CLIP peak,283,top
ENSMUSG00000004113.263|Cacna1b,176,GUGUG,0.645285714285714,0.735285714285714,0.644714285714286,0.669428571428571,0.759,test,0.690742857142857,86,204.62643714138,0.209004562894211,0.133499391400572,1.56558438732565,0.117445947403442,0.840087610975706,motif,No
CLIP peak,284,top
ENSMUSG00000004113.263|Cacna1b,240,GUGUG,0.1095,0.735,0.954,0.9955,0.8925,test,0.7373,91,204.62643714138,0.209004562894211,0.133499391400572,1.56558438732565,0.117445947403442,0.840087610975706,motif,No
CLIP peak,285,top
ENSMUSG00000004113.264|Cacna1b,170,GUGUG,0.566875,0.6365,0.60425,0.750875,0.726875,test,0.657075,83,658.792330095878,0.116735801231754,0.119638654270201,0.975736495398129,0.32919506183197,0.998540876473706,motif,No
CLIP peak,286,top
ENSMUSG00000004113.264|Cacna1b,234,GUGUG,0.287,0.727666666666667,0.885333333333333,0.940666666666667,0.697,test,0.707533333333333,88,658.792330095878,0.116735801231754,0.119638654270201,0.975736495398129,0.32919506183197,0.998540876473706,motif,No
CLIP peak,287,top
ENSMUSG00000004113.265|Cacna1b,164,GUGUG,0.6075,0.706625,0.56275,0.73825,0.774125,test,0.67785,85,235.4676488907,0.0966235447906922,0.122228473724121,0.790515841740597,0.429226574239565,0.998540876473706,motif,No
CLIP peak,288,top
ENSMUSG00000004113.265|Cacna1b,228,GUGUG,0.00666666666666667,0.705666666666667,0.951666666666667,0.997,0.995333333333333,test,0.731266666666667,90,235.4676488907,0.0966235447906922,0.122228473724121,0.790515841740597,0.429226574239565,0.998540876473706,motif,No
CLIP peak,289,top
ENSMUSG00000004113.266|Cacna1b,158,GUGUG,0.609285714285714,0.709571428571429,0.696428571428571,0.756428571428571,0.792571428571429,test,0.712857142857143,88,308.589598974355,0.0841225993571653,0.127225938647542,0.661206356592209,0.508479985307036,0.998540876473706,motif,No
CLIP peak,290,top
ENSMUSG00000004113.266|Cacna1b,222,GUGUG,0.47525,0.83575,0.9595,0.986,0.5275,test,0.7568,92,308.589598974355,0.0841225993571653,0.127225938647542,0.661206356592209,0.508479985307036,0.998540876473706,motif,No
CLIP peak,291,top
ENSMUSG00000004113.267|Cacna1b,152,GUGUG,0.566,0.698375,0.579125,0.748,0.802125,test,0.678725,85,645.913676661575,0.132664219365098,0.0963338440277147,1.37712992462889,0.168472082308535,0.933578417210468,motif,No
CLIP peak,292,top
ENSMUSG00000004113.267|Cacna1b,216,GUGUG,0.3275,0.79825,0.965,0.9935,0.6735,test,0.75155,92,645.913676661575,0.132664219365098,0.0963338440277147,1.37712992462889,0.168472082308535,0.933578417210468,motif,No
CLIP peak,293,top
ENSMUSG00000004113.268|Cacna1b,146,GUGUG,0.645285714285714,0.735285714285714,0.644714285714286,0.669428571428571,0.759,test,0.690742857142857,86,338.888463382087,0.161599816039331,0.117795939420501,1.37186236498748,0.170106288274318,0.935425702371797,motif,No
CLIP peak,294,top
ENSMUSG00000004113.268|Cacna1b,210,GUGUG,0.4104,0.7178,0.9658,0.9882,0.5626,test,0.72896,90,338.888463382087,0.161599816039331,0.117795939420501,1.37186236498748,0.170106288274318,0.935425702371797,motif,No
CLIP peak,295,top
ENSMUSG00000004113.269|Cacna1b,140,GUGUG,0.566875,0.6365,0.60425,0.750875,0.726875,test,0.657075,83,261.536783465236,0.139448553178995,0.125368251619605,1.11231154121948,0.266004223312067,0.998540876473706,motif,No
CLIP peak,296,top
ENSMUSG00000004113.269|Cacna1b,204,GUGUG,0.592166666666667,0.694,0.934,0.957833333333333,0.359333333333333,test,0.707466666666667,88,261.536783465236,0.139448553178995,0.125368251619605,1.11231154121948,0.266004223312067,0.998540876473706,motif,No
CLIP peak,297,top
ENSMUSG00000004113.270|Cacna1b,134,GUGUG,0.6075,0.706625,0.56275,0.73825,0.774125,test,0.67785,85,1095.21718543258,0.202074886284249,0.0947715114338298,2.13223238953343,0.0329877470244896,0.411228900602475,motif,No
CLIP peak,299,top
ENSMUSG00000004113.270|Cacna1b,198,GUGUG,0.407666666666667,0.519,0.961666666666667,0.980333333333333,0.513,test,0.676333333333333,85,1095.21718543258,0.202074886284249,0.0947715114338298,2.13223238953343,0.0329877470244896,0.411228900602475,motif,No
CLIP peak,300,top
ENSMUSG00000004113.271|Cacna1b,128,GUGUG,0.609285714285714,0.709571428571429,0.696428571428571,0.756428571428571,0.792571428571429,test,0.712857142857143,88,383.811957123792,0.122929782897675,0.12087095037025,1.01703331132186,0.309137582977093,0.998540876473706,motif,No
CLIP peak,301,top
ENSMUSG00000004113.271|Cacna1b,192,GUGUG,0.619,0.627857142857143,0.964285714285714,0.972857142857143,0.331428571428571,test,0.703085714285714,87,383.811957123792,0.122929782897675,0.12087095037025,1.01703331132186,0.309137582977093,0.998540876473706,motif,No
CLIP peak,302,top
ENSMUSG00000004113.272|Cacna1b,122,GUGUG,0.566,0.698375,0.579125,0.748,0.802125,test,0.678725,85,900.744606585398,0.0635400766473297,0.0707478312485667,0.89812048688937,0.369121317980726,0.998540876473706,motif,No
CLIP peak,303,top
ENSMUSG00000004113.272|Cacna1b,186,GUGUG,0.453285714285714,0.470142857142857,0.903857142857143,0.899285714285714,0.481714285714286,test,0.641657142857143,81,900.744606585398,0.0635400766473297,0.0707478312485667,0.89812048688937,0.369121317980726,0.998540876473706,motif,No
CLIP peak,304,top
ENSMUSG00000004113.273|Cacna1b,116,GUGUG,0.645285714285714,0.735285714285714,0.644714285714286,0.669428571428571,0.759,test,0.690742857142857,86,858.316109539005,0.0138539327569167,0.0873553286892832,0.158592875383643,0.873989642372463,0.998540876473706,motif,No
CLIP peak,305,top
ENSMUSG00000004113.273|Cacna1b,180,GUGUG,0.458875,0.535125,0.850125,0.854875,0.517125,test,0.643225,82,858.316109539005,0.0138539327569167,0.0873553286892832,0.158592875383643,0.873989642372463,0.998540876473706,motif,No
CLIP peak,306,top
ENSMUSG00000004113.274|Cacna1b,110,GUGUG,0.566875,0.6365,0.60425,0.750875,0.726875,test,0.657075,83,2105.85199476577,0.0403525199396338,0.0668217059842556,0.60388341400834,0.545921156668863,0.998540876473706,motif,No
CLIP peak,307,top
ENSMUSG00000004113.274|Cacna1b,252,UGUGU,0.156,0.159,0.174,0.168,0.027,test,0.1368,10,2105.85199476577,0.0403525199396338,0.0668217059842556,0.60388341400834,0.545921156668863,0.998540876473706,motif,No
CLIP peak,309,bottom
ENSMUSG00000004113.274|Cacna1b,253,GUGUG,0.159,0.174,0.168,0.027,0.051,test,0.1158,8,2105.85199476577,0.0403525199396338,0.0668217059842556,0.60388341400834,0.545921156668863,0.998540876473706,motif,No
CLIP peak,310,bottom
ENSMUSG00000004113.274|Cacna1b,254,UGUGU,0.174,0.168,0.027,0.051,0.011,test,0.0862,5,2105.85199476577,0.0403525199396338,0.0668217059842556,0.60388341400834,0.545921156668863,0.998540876473706,motif,No
CLIP peak,311,bottom
ENSMUSG00000004113.274|Cacna1b,255,GUGUG,0.168,0.027,0.051,0.011,0.012,test,0.0538,4,2105.85199476577,0.0403525199396338,0.0668217059842556,0.60388341400834,0.545921156668863,0.998540876473706,motif,No
CLIP peak,312,bottom
ENSMUSG00000004113.275|Cacna1b,104,GUGUG,0.6075,0.706625,0.56275,0.73825,0.774125,test,0.67785,85,2197.89837919089,0.144573084797899,0.0634003619762985,2.2803195485216,0.0225887432222512,0.310400488760934,motif,No
CLIP peak,313,top
ENSMUSG00000004113.275|Cacna1b,168,GUGUG,0.457857142857143,0.454142857142857,0.948714285714286,0.939714285714286,0.519714285714286,test,0.664028571428571,84,2197.89837919089,0.144573084797899,0.0634003619762985,2.2803195485216,0.0225887432222512,0.310400488760934,motif,No
CLIP peak,314,top
ENSMUSG00000004113.275|Cacna1b,246,UGUGU,0.724,0.716,0.801,0.774,0.158,test,0.6346,81,2197.89837919089,0.144573084797899,0.0634003619762985,2.2803195485216,0.0225887432222512,0.310400488760934,motif,No
CLIP peak,315,top
ENSMUSG00000004113.276|Cacna1b,98,GUGUG,0.609285714285714,0.709571428571429,0.696428571428571,0.756428571428571,0.792571428571429,test,0.712857142857143,88,2542.01987327495,0.0797332240148274,0.0714922660758024,1.11527062144438,0.264734470895473,0.998540876473706,motif,No
CLIP peak,325,top
ENSMUSG00000004113.276|Cacna1b,162,GUGUG,0.554,0.552,0.85575,0.856875,0.332,test,0.630125,80,2542.01987327495,0.0797332240148274,0.0714922660758024,1.11527062144438,0.264734470895473,0.998540876473706,motif,No
CLIP peak,326,top
ENSMUSG00000004113.276|Cacna1b,244,UGUGU,0.0655,0.356,0.063,0.1965,0.163,test,0.1688,13,2542.01987327495,0.0797332240148274,0.0714922660758024,1.11527062144438,0.264734470895473,0.998540876473706,motif,No
CLIP peak,331,bottom
ENSMUSG00000004113.276|Cacna1b,245,GUGUG,0.356,0.063,0.1965,0.163,0.3365,test,0.223,19,2542.01987327495,0.0797332240148274,0.0714922660758024,1.11527062144438,0.264734470895473,0.998540876473706,motif,No
CLIP peak,332,bottom
ENSMUSG00000004113.276|Cacna1b,249,GUGUG,0.658,0.675,0.854,0.293,0.841,test,0.6642,84,2542.01987327495,0.0797332240148274,0.0714922660758024,1.11527062144438,0.264734470895473,0.998540876473706,motif,No
CLIP peak,336,top
ENSMUSG00000004113.277|Cacna1b,92,GUGUG,0.566,0.698375,0.579125,0.748,0.802125,test,0.678725,85,1720.70167727867,0.140376329305278,0.0621554517055676,2.25847171009625,0.0239162663718253,0.324539119722101,motif,No
CLIP peak,343,top
ENSMUSG00000004113.277|Cacna1b,156,GUGUG,0.453285714285714,0.470142857142857,0.903857142857143,0.899285714285714,0.481714285714286,test,0.641657142857143,81,1720.70167727867,0.140376329305278,0.0621554517055676,2.25847171009625,0.0239162663718253,0.324539119722101,motif,No
CLIP peak,344,top
ENSMUSG00000004113.277|Cacna1b,254,UGUGU,0.181,0.308,0.105,0.151,0.045,test,0.158,12,1720.70167727867,0.140376329305278,0.0621554517055676,2.25847171009625,0.0239162663718253,0.324539119722101,motif,No
CLIP peak,365,bottom
ENSMUSG00000004113.277|Cacna1b,255,GUGUG,0.308,0.105,0.151,0.045,0.035,test,0.1288,9,1720.70167727867,0.140376329305278,0.0621554517055676,2.25847171009625,0.0239162663718253,0.324539119722101,motif,No
CLIP peak,366,bottom
ENSMUSG00000004113.278|Cacna1b,86,GUGUG,0.645285714285714,0.735285714285714,0.644714285714286,0.669428571428571,0.759,test,0.690742857142857,86,1800.85795231555,0.133237436044296,0.0623206410145372,2.13793430034227,0.0325220758968251,0.407121902980674,motif,No
CLIP peak,367,top
ENSMUSG00000004113.278|Cacna1b,150,GUGUG,0.458875,0.535125,0.850125,0.854875,0.517125,test,0.643225,82,1800.85795231555,0.133237436044296,0.0623206410145372,2.13793430034227,0.0325220758968251,0.407121902980674,motif,No
CLIP peak,368,top
ENSMUSG00000004113.278|Cacna1b,237,GUGUG,0.527,0.646,0.82,0.48,0.8775,test,0.6701,85,1800.85795231555,0.133237436044296,0.0623206410145372,2.13793430034227,0.0325220758968251,0.407121902980674,motif,No
CLIP peak,378,top
ENSMUSG00000004113.278|Cacna1b,239,GUGUG,0.82,0.48,0.8775,0.201,0.835,test,0.6427,82,1800.85795231555,0.133237436044296,0.0623206410145372,2.13793430034227,0.0325220758968251,0.407121902980674,motif,No
CLIP peak,380,top
ENSMUSG00000004113.278|Cacna1b,252,UGUGU,0.116,0.38,0.126,0.308,0.142,test,0.2144,18,1800.85795231555,0.133237436044296,0.0623206410145372,2.13793430034227,0.0325220758968251,0.407121902980674,motif,No
CLIP peak,393,bottom
ENSMUSG00000004113.278|Cacna1b,253,GUGUG,0.38,0.126,0.308,0.142,0.191,test,0.2294,19,1800.85795231555,0.133237436044296,0.0623206410145372,2.13793430034227,0.0325220758968251,0.407121902980674,motif,No
CLIP peak,394,bottom
ENSMUSG00000004113.278|Cacna1b,254,UGUGU,0.126,0.308,0.142,0.191,0.052,test,0.1638,12,1800.85795231555,0.133237436044296,0.0623206410145372,2.13793430034227,0.0325220758968251,0.407121902980674,motif,No
CLIP peak,395,bottom
ENSMUSG00000004113.278|Cacna1b,255,GUGUG,0.308,0.142,0.191,0.052,0.039,test,0.1464,11,1800.85795231555,0.133237436044296,0.0623206410145372,2.13793430034227,0.0325220758968251,0.407121902980674,motif,No
CLIP peak,396,bottom
ENSMUSG00000004113.279|Cacna1b,80,GUGUG,0.566875,0.6365,0.60425,0.750875,0.726875,test,0.657075,83,1416.38541238152,0.179802674937659,0.0717359444952069,2.50645162899714,0.0121949742250794,0.183154418166865,motif,No
CLIP peak,397,top
ENSMUSG00000004113.279|Cacna1b,244,UGUGU,0.1715,0.3515,0.135,0.2855,0.114,test,0.2115,17,1416.38541238152,0.179802674937659,0.0717359444952069,2.50645162899714,0.0121949742250794,0.183154418166865,motif,No
CLIP peak,421,bottom
ENSMUSG00000004113.279|Cacna1b,245,GUGUG,0.3515,0.135,0.2855,0.114,0.203,test,0.2178,18,1416.38541238152,0.179802674937659,0.0717359444952069,2.50645162899714,0.0121949742250794,0.183154418166865,motif,No
CLIP peak,422,bottom
ENSMUSG00000004113.279|Cacna1b,248,UGUGU,0.155,0.356,0.14,0.28,0.1,test,0.2062,17,1416.38541238152,0.179802674937659,0.0717359444952069,2.50645162899714,0.0121949742250794,0.183154418166865,motif,No
CLIP peak,425,bottom
ENSMUSG00000004113.279|Cacna1b,249,GUGUG,0.356,0.14,0.28,0.1,0.19,test,0.2132,18,1416.38541238152,0.179802674937659,0.0717359444952069,2.50645162899714,0.0121949742250794,0.183154418166865,motif,No
CLIP peak,426,bottom
ENSMUSG00000004113.279|Cacna1b,250,UGUGU,0.14,0.28,0.1,0.19,0.065,test,0.155,12,1416.38541238152,0.179802674937659,0.0717359444952069,2.50645162899714,0.0121949742250794,0.183154418166865,motif,No
CLIP peak,427,bottom
ENSMUSG00000004113.279|Cacna1b,251,GUGUG,0.28,0.1,0.19,0.065,0.116,test,0.1502,11,1416.38541238152,0.179802674937659,0.0717359444952069,2.50645162899714,0.0121949742250794,0.183154418166865,motif,No
CLIP peak,428,bottom
ENSMUSG00000004113.279|Cacna1b,252,UGUGU,0.1,0.19,0.065,0.116,0.044,test,0.103,7,1416.38541238152,0.179802674937659,0.0717359444952069,2.50645162899714,0.0121949742250794,0.183154418166865,motif,No
CLIP peak,429,bottom
ENSMUSG00000004113.279|Cacna1b,253,GUGUG,0.19,0.065,0.116,0.044,0.058,test,0.0946,6,1416.38541238152,0.179802674937659,0.0717359444952069,2.50645162899714,0.0121949742250794,0.183154418166865,motif,No
CLIP peak,430,bottom
ENSMUSG00000004113.279|Cacna1b,254,UGUGU,0.065,0.116,0.044,0.058,0.015,test,0.0596,4,1416.38541238152,0.179802674937659,0.0717359444952069,2.50645162899714,0.0121949742250794,0.183154418166865,motif,No
CLIP peak,431,bottom
ENSMUSG00000004113.279|Cacna1b,255,GUGUG,0.116,0.044,0.058,0.015,0.011,test,0.0488,4,1416.38541238152,0.179802674937659,0.0717359444952069,2.50645162899714,0.0121949742250794,0.183154418166865,motif,No
CLIP peak,432,bottom
ENSMUSG00000004113.280|Cacna1b,74,GUGUG,0.6075,0.706625,0.56275,0.73825,0.774125,test,0.67785,85,1637.27946929052,0.160190523295261,0.087600482621196,1.8286488670155,0.0674522270874625,0.664790910824908,motif,No
CLIP peak,434,top
ENSMUSG00000004113.280|Cacna1b,138,GUGUG,0.457857142857143,0.454142857142857,0.948714285714286,0.939714285714286,0.519714285714286,test,0.664028571428571,84,1637.27946929052,0.160190523295261,0.087600482621196,1.8286488670155,0.0674522270874625,0.664790910824908,motif,No
CLIP peak,435,top
ENSMUSG00000004113.280|Cacna1b,242,UGUGU,0.154,0.385,0.155,0.312,0.123,test,0.2258,19,1637.27946929052,0.160190523295261,0.087600482621196,1.8286488670155,0.0674522270874625,0.664790910824908,motif,No
CLIP peak,462,bottom
ENSMUSG00000004113.280|Cacna1b,243,GUGUG,0.385,0.155,0.312,0.123,0.2145,test,0.2379,20,1637.27946929052,0.160190523295261,0.087600482621196,1.8286488670155,0.0674522270874625,0.664790910824908,motif,No
CLIP peak,463,bottom
ENSMUSG00000004113.280|Cacna1b,244,UGUGU,0.155,0.312,0.123,0.2145,0.0765,test,0.1762,14,1637.27946929052,0.160190523295261,0.087600482621196,1.8286488670155,0.0674522270874625,0.664790910824908,motif,No
CLIP peak,464,bottom
ENSMUSG00000004113.280|Cacna1b,245,GUGUG,0.312,0.123,0.2145,0.0765,0.1235,test,0.1699,13,1637.27946929052,0.160190523295261,0.087600482621196,1.8286488670155,0.0674522270874625,0.664790910824908,motif,No
CLIP peak,465,bottom
ENSMUSG00000004113.280|Cacna1b,246,UGUGU,0.158,0.314,0.125,0.226,0.088,test,0.1822,14,1637.27946929052,0.160190523295261,0.087600482621196,1.8286488670155,0.0674522270874625,0.664790910824908,motif,No
CLIP peak,466,bottom
ENSMUSG00000004113.280|Cacna1b,247,GUGUG,0.314,0.125,0.226,0.088,0.152,test,0.181,14,1637.27946929052,0.160190523295261,0.087600482621196,1.8286488670155,0.0674522270874625,0.664790910824908,motif,No
CLIP peak,467,bottom
ENSMUSG00000004113.280|Cacna1b,248,UGUGU,0.125,0.226,0.088,0.152,0.061,test,0.1304,9,1637.27946929052,0.160190523295261,0.087600482621196,1.8286488670155,0.0674522270874625,0.664790910824908,motif,No
CLIP peak,468,bottom
ENSMUSG00000004113.280|Cacna1b,249,GUGUG,0.226,0.088,0.152,0.061,0.112,test,0.1278,9,1637.27946929052,0.160190523295261,0.087600482621196,1.8286488670155,0.0674522270874625,0.664790910824908,motif,No
CLIP peak,469,bottom
ENSMUSG00000004113.280|Cacna1b,250,UGUGU,0.088,0.152,0.061,0.112,0.05,test,0.0926,6,1637.27946929052,0.160190523295261,0.087600482621196,1.8286488670155,0.0674522270874625,0.664790910824908,motif,No
CLIP peak,470,bottom
ENSMUSG00000004113.280|Cacna1b,251,GUGUG,0.152,0.061,0.112,0.05,0.091,test,0.0932,6,1637.27946929052,0.160190523295261,0.087600482621196,1.8286488670155,0.0674522270874625,0.664790910824908,motif,No
CLIP peak,471,bottom
ENSMUSG00000004113.280|Cacna1b,252,UGUGU,0.061,0.112,0.05,0.091,0.051,test,0.073,5,1637.27946929052,0.160190523295261,0.087600482621196,1.8286488670155,0.0674522270874625,0.664790910824908,motif,No
CLIP peak,472,bottom
ENSMUSG00000004113.280|Cacna1b,253,GUGUG,0.112,0.05,0.091,0.051,0.072,test,0.0752,5,1637.27946929052,0.160190523295261,0.087600482621196,1.8286488670155,0.0674522270874625,0.664790910824908,motif,No
CLIP peak,473,bottom
ENSMUSG00000004113.280|Cacna1b,254,UGUGU,0.05,0.091,0.051,0.072,0.048,test,0.0624,4,1637.27946929052,0.160190523295261,0.087600482621196,1.8286488670155,0.0674522270874625,0.664790910824908,motif,No
CLIP peak,474,bottom
ENSMUSG00000004113.280|Cacna1b,255,GUGUG,0.091,0.051,0.072,0.048,0.007,test,0.0538,4,1637.27946929052,0.160190523295261,0.087600482621196,1.8286488670155,0.0674522270874625,0.664790910824908,motif,No
CLIP peak,475,bottom
ENSMUSG00000004113.281|Cacna1b,68,GUGUG,0.609285714285714,0.709571428571429,0.696428571428571,0.756428571428571,0.792571428571429,test,0.712857142857143,88,1487.891016261,0.131391119087592,0.0612800768604422,2.14410826192041,0.0320242132356119,0.403849651088334,motif,Contains
CLIP peak,476,top
ENSMUSG00000004113.281|Cacna1b,132,GUGUG,0.554,0.552,0.85575,0.856875,0.332,test,0.630125,80,1487.891016261,0.131391119087592,0.0612800768604422,2.14410826192041,0.0320242132356119,0.403849651088334,motif,Contains
CLIP peak,477,top
ENSMUSG00000004113.281|Cacna1b,238,UGUGU,0.1735,0.34,0.1355,0.252,0.1045,test,0.2011,16,1487.891016261,0.131391119087592,0.0612800768604422,2.14410826192041,0.0320242132356119,0.403849651088334,motif,Contains
CLIP peak,506,bottom
ENSMUSG00000004113.281|Cacna1b,239,GUGUG,0.34,0.1355,0.252,0.1045,0.184,test,0.2032,17,1487.891016261,0.131391119087592,0.0612800768604422,2.14410826192041,0.0320242132356119,0.403849651088334,motif,Contains
CLIP peak,507,bottom
ENSMUSG00000004113.281|Cacna1b,240,UGUGU,0.1355,0.252,0.1045,0.184,0.0945,test,0.1541,11,1487.891016261,0.131391119087592,0.0612800768604422,2.14410826192041,0.0320242132356119,0.403849651088334,motif,Contains
CLIP peak,508,bottom
ENSMUSG00000004113.281|Cacna1b,241,GUGUG,0.252,0.1045,0.184,0.0945,0.1415,test,0.1553,12,1487.891016261,0.131391119087592,0.0612800768604422,2.14410826192041,0.0320242132356119,0.403849651088334,motif,Contains
CLIP peak,509,bottom
ENSMUSG00000004113.281|Cacna1b,242,UGUGU,0.1045,0.184,0.0945,0.1415,0.124,test,0.1297,9,1487.891016261,0.131391119087592,0.0612800768604422,2.14410826192041,0.0320242132356119,0.403849651088334,motif,Contains
CLIP peak,510,bottom
ENSMUSG00000004113.281|Cacna1b,243,GUGUG,0.184,0.0945,0.1415,0.124,0.1685,test,0.1425,10,1487.891016261,0.131391119087592,0.0612800768604422,2.14410826192041,0.0320242132356119,0.403849651088334,motif,Contains
CLIP peak,511,bottom
ENSMUSG00000004113.281|Cacna1b,244,UGUGU,0.0945,0.1415,0.124,0.1685,0.181,test,0.1419,10,1487.891016261,0.131391119087592,0.0612800768604422,2.14410826192041,0.0320242132356119,0.403849651088334,motif,Contains
CLIP peak,512,bottom
ENSMUSG00000004113.281|Cacna1b,245,GUGUG,0.1415,0.124,0.1685,0.181,0.16,test,0.155,12,1487.891016261,0.131391119087592,0.0612800768604422,2.14410826192041,0.0320242132356119,0.403849651088334,motif,Contains
CLIP peak,513,bottom
ENSMUSG00000004113.281|Cacna1b,249,GUGUG,0.311,0.352,0.234,0.209,0.06,test,0.2332,20,1487.891016261,0.131391119087592,0.0612800768604422,2.14410826192041,0.0320242132356119,0.403849651088334,motif,Contains
CLIP peak,517,bottom
ENSMUSG00000004113.281|Cacna1b,250,UGUGU,0.352,0.234,0.209,0.06,0.022,test,0.1754,13,1487.891016261,0.131391119087592,0.0612800768604422,2.14410826192041,0.0320242132356119,0.403849651088334,motif,Contains
CLIP peak,518,bottom
ENSMUSG00000004113.282|Cacna1b,62,GUGUG,0.612142857142857,0.668,0.530571428571429,0.822857142857143,0.783428571428571,test,0.6834,86,2024.78636630347,0.150455427444662,0.0773009076510297,1.94636042469105,0.0516114599426157,0.561433124307526,motif,Contains
CLIP peak,519,top
ENSMUSG00000004113.282|Cacna1b,126,GUGUG,0.453285714285714,0.470142857142857,0.903857142857143,0.899285714285714,0.481714285714286,test,0.641657142857143,82,2024.78636630347,0.150455427444662,0.0773009076510297,1.94636042469105,0.0516114599426157,0.561433124307526,motif,Contains
CLIP peak,520,top
ENSMUSG00000004113.282|Cacna1b,232,UGUGU,0.168,0.334666666666667,0.137,0.248,0.112333333333333,test,0.2,16,2024.78636630347,0.150455427444662,0.0773009076510297,1.94636042469105,0.0516114599426157,0.561433124307526,motif,Contains
CLIP peak,549,bottom
ENSMUSG00000004113.282|Cacna1b,233,GUGUG,0.334666666666667,0.137,0.248,0.112333333333333,0.184666666666667,test,0.203333333333333,17,2024.78636630347,0.150455427444662,0.0773009076510297,1.94636042469105,0.0516114599426157,0.561433124307526,motif,Contains
CLIP peak,550,bottom
ENSMUSG00000004113.282|Cacna1b,234,UGUGU,0.137,0.248,0.112333333333333,0.184666666666667,0.111333333333333,test,0.158666666666667,12,2024.78636630347,0.150455427444662,0.0773009076510297,1.94636042469105,0.0516114599426157,0.561433124307526,motif,Contains
CLIP peak,551,bottom
ENSMUSG00000004113.282|Cacna1b,235,GUGUG,0.248,0.112333333333333,0.184666666666667,0.111333333333333,0.188333333333333,test,0.168933333333333,13,2024.78636630347,0.150455427444662,0.0773009076510297,1.94636042469105,0.0516114599426157,0.561433124307526,motif,Contains
CLIP peak,552,bottom
ENSMUSG00000004113.282|Cacna1b,236,UGUGU,0.138,0.2375,0.157,0.275,0.247,test,0.2109,17,2024.78636630347,0.150455427444662,0.0773009076510297,1.94636042469105,0.0516114599426157,0.561433124307526,motif,Contains
CLIP peak,553,bottom
ENSMUSG00000004113.282|Cacna1b,243,GUGUG,0.32,0.2875,0.156,0.13,0.027,test,0.1841,14,2024.78636630347,0.150455427444662,0.0773009076510297,1.94636042469105,0.0516114599426157,0.561433124307526,motif,Contains
CLIP peak,560,bottom
ENSMUSG00000004113.282|Cacna1b,244,UGUGU,0.2875,0.156,0.13,0.027,0.0135,test,0.1228,8,2024.78636630347,0.150455427444662,0.0773009076510297,1.94636042469105,0.0516114599426157,0.561433124307526,motif,Contains
CLIP peak,561,bottom
ENSMUSG00000004113.282|Cacna1b,255,GUGUG,0.339,0.102,0.068,0.025,0.012,test,0.1092,7,2024.78636630347,0.150455427444662,0.0773009076510297,1.94636042469105,0.0516114599426157,0.561433124307526,motif,Contains
CLIP peak,563,bottom
ENSMUSG00000004113.283|Cacna1b,56,GUGUG,0.671166666666667,0.770833333333333,0.657833333333333,0.761,0.8075,test,0.733666666666667,90,2513.0034896048,0.218399431032074,0.063464662274549,3.44127618748328,0.000578977230126005,0.0104242060032476,motif,Contains
CLIP peak,564,top
ENSMUSG00000004113.283|Cacna1b,120,GUGUG,0.458875,0.535125,0.850125,0.854875,0.517125,test,0.643225,82,2513.0034896048,0.218399431032074,0.063464662274549,3.44127618748328,0.000578977230126005,0.0104242060032476,motif,Contains
CLIP peak,565,top
ENSMUSG00000004113.283|Cacna1b,224,UGUGU,0.157,0.345,0.1655,0.2865,0.13375,test,0.21755,18,2513.0034896048,0.218399431032074,0.063464662274549,3.44127618748328,0.000578977230126005,0.0104242060032476,motif,Contains
CLIP peak,592,bottom
ENSMUSG00000004113.283|Cacna1b,225,GUGUG,0.345,0.1655,0.2865,0.13375,0.21175,test,0.2285,19,2513.0034896048,0.218399431032074,0.063464662274549,3.44127618748328,0.000578977230126005,0.0104242060032476,motif,Contains
CLIP peak,593,bottom
ENSMUSG00000004113.283|Cacna1b,226,UGUGU,0.173333333333333,0.318333333333333,0.161,0.269333333333333,0.149,test,0.2142,18,2513.0034896048,0.218399431032074,0.063464662274549,3.44127618748328,0.000578977230126005,0.0104242060032476,motif,Contains
CLIP peak,594,bottom
ENSMUSG00000004113.283|Cacna1b,227,GUGUG,0.318333333333333,0.161,0.269333333333333,0.149,0.236666666666667,test,0.226866666666667,19,2513.0034896048,0.218399431032074,0.063464662274549,3.44127618748328,0.000578977230126005,0.0104242060032476,motif,Contains
CLIP peak,595,bottom
ENSMUSG00000004113.283|Cacna1b,228,UGUGU,0.161,0.269333333333333,0.149,0.236666666666667,0.166,test,0.1964,16,2513.0034896048,0.218399431032074,0.063464662274549,3.44127618748328,0.000578977230126005,0.0104242060032476,motif,Contains
CLIP peak,596,bottom
ENSMUSG00000004113.283|Cacna1b,229,GUGUG,0.269333333333333,0.149,0.236666666666667,0.166,0.28,test,0.2202,18,2513.0034896048,0.218399431032074,0.063464662274549,3.44127618748328,0.000578977230126005,0.0104242060032476,motif,Contains
CLIP peak,597,bottom
ENSMUSG00000004113.283|Cacna1b,230,UGUGU,0.149,0.236666666666667,0.166,0.28,0.295333333333333,test,0.2254,19,2513.0034896048,0.218399431032074,0.063464662274549,3.44127618748328,0.000578977230126005,0.0104242060032476,motif,Contains
CLIP peak,598,bottom
ENSMUSG00000004113.283|Cacna1b,238,UGUGU,0.551,0.2875,0.232,0.0595,0.0265,test,0.2313,19,2513.0034896048,0.218399431032074,0.063464662274549,3.44127618748328,0.000578977230126005,0.0104242060032476,motif,Contains
CLIP peak,606,bottom
ENSMUSG00000004113.283|Cacna1b,249,GUGUG,0.453,0.134,0.097,0.079,0.076,test,0.1678,13,2513.0034896048,0.218399431032074,0.063464662274549,3.44127618748328,0.000578977230126005,0.0104242060032476,motif,Contains
CLIP peak,608,bottom
ENSMUSG00000004113.283|Cacna1b,250,UGUGU,0.134,0.097,0.079,0.076,0.158,test,0.1088,7,2513.0034896048,0.218399431032074,0.063464662274549,3.44127618748328,0.000578977230126005,0.0104242060032476,motif,Contains
CLIP peak,609,bottom
ENSMUSG00000004113.284|Cacna1b,50,GUGUG,0.674833333333333,0.7385,0.642833333333333,0.7,0.707,test,0.692633333333333,87,2427.57158045956,0.24531857777023,0.0777864052845783,3.15374617033327,0.00161189217802047,0.0281727646026824,motif,Contains
CLIP peak,610,top
ENSMUSG00000004113.284|Cacna1b,218,UGUGU,0.18775,0.33875,0.18125,0.29075,0.15425,test,0.23055,19,2427.57158045956,0.24531857777023,0.0777864052845783,3.15374617033327,0.00161189217802047,0.0281727646026824,motif,Contains
CLIP peak,638,bottom
ENSMUSG00000004113.284|Cacna1b,220,UGUGU,0.18125,0.29075,0.15425,0.24375,0.13725,test,0.20145,16,2427.57158045956,0.24531857777023,0.0777864052845783,3.15374617033327,0.00161189217802047,0.0281727646026824,motif,Contains
CLIP peak,640,bottom
ENSMUSG00000004113.284|Cacna1b,221,GUGUG,0.29075,0.15425,0.24375,0.13725,0.21075,test,0.20735,17,2427.57158045956,0.24531857777023,0.0777864052845783,3.15374617033327,0.00161189217802047,0.0281727646026824,motif,Contains
CLIP peak,641,bottom
ENSMUSG00000004113.284|Cacna1b,222,UGUGU,0.15425,0.24375,0.13725,0.21075,0.13875,test,0.17695,14,2427.57158045956,0.24531857777023,0.0777864052845783,3.15374617033327,0.00161189217802047,0.0281727646026824,motif,Contains
CLIP peak,642,bottom
ENSMUSG00000004113.284|Cacna1b,223,GUGUG,0.24375,0.13725,0.21075,0.13875,0.20475,test,0.18705,15,2427.57158045956,0.24531857777023,0.0777864052845783,3.15374617033327,0.00161189217802047,0.0281727646026824,motif,Contains
CLIP peak,643,bottom
ENSMUSG00000004113.284|Cacna1b,224,UGUGU,0.13725,0.21075,0.13875,0.20475,0.2,test,0.1783,14,2427.57158045956,0.24531857777023,0.0777864052845783,3.15374617033327,0.00161189217802047,0.0281727646026824,motif,Contains
CLIP peak,644,bottom
ENSMUSG00000004113.284|Cacna1b,225,GUGUG,0.21075,0.13875,0.20475,0.2,0.23525,test,0.1979,16,2427.57158045956,0.24531857777023,0.0777864052845783,3.15374617033327,0.00161189217802047,0.0281727646026824,motif,Contains
CLIP peak,645,bottom
ENSMUSG00000004113.284|Cacna1b,231,GUGUG,0.312,0.286333333333333,0.177333333333333,0.120333333333333,0.058,test,0.1908,15,2427.57158045956,0.24531857777023,0.0777864052845783,3.15374617033327,0.00161189217802047,0.0281727646026824,motif,Contains
CLIP peak,651,bottom
ENSMUSG00000004113.284|Cacna1b,232,UGUGU,0.286333333333333,0.177333333333333,0.120333333333333,0.058,0.016,test,0.1316,9,2427.57158045956,0.24531857777023,0.0777864052845783,3.15374617033327,0.00161189217802047,0.0281727646026824,motif,Contains
CLIP peak,652,bottom
ENSMUSG00000004113.284|Cacna1b,244,UGUGU,0.3855,0.1565,0.088,0.136,0.2265,test,0.1985,16,2427.57158045956,0.24531857777023,0.0777864052845783,3.15374617033327,0.00161189217802047,0.0281727646026824,motif,Contains
CLIP peak,655,bottom
ENSMUSG00000004113.285|Cacna1b,44,GUGUG,0.7952,0.8778,0.7788,0.7318,0.7802,test,0.79276,95,3574.07881722715,0.239369055283124,0.0583409774779044,4.10293186077969,4.07947423291672e-05,0.000775359530278528,motif,Contains
CLIP peak,657,top
ENSMUSG00000004113.285|Cacna1b,108,GUGUG,0.457857142857143,0.454142857142857,0.948714285714286,0.939714285714286,0.519714285714286,test,0.664028571428571,84,3574.07881722715,0.239369055283124,0.0583409774779044,4.10293186077969,4.07947423291672e-05,0.000775359530278528,motif,Contains
CLIP peak,658,top
ENSMUSG00000004113.285|Cacna1b,225,GUGUG,0.33875,0.32425,0.16325,0.162,0.024,test,0.20245,16,3574.07881722715,0.239369055283124,0.0583409774779044,4.10293186077969,4.07947423291672e-05,0.000775359530278528,motif,Contains
CLIP peak,698,bottom
ENSMUSG00000004113.285|Cacna1b,226,UGUGU,0.415333333333333,0.193666666666667,0.2,0.0296666666666667,0.110333333333333,test,0.1898,15,3574.07881722715,0.239369055283124,0.0583409774779044,4.10293186077969,4.07947423291672e-05,0.000775359530278528,motif,Contains
CLIP peak,699,bottom
ENSMUSG00000004113.286|Cacna1b,38,GUGUG,0.936,0.9465,0.82725,0.84425,0.7555,test,0.8619,98,2992.26391856884,0.306158736332627,0.0671735210082,4.55772947044496,5.17095815951949e-06,0.000102689044513381,motif,Contains
CLIP peak,706,top
ENSMUSG00000004113.286|Cacna1b,102,GUGUG,0.554,0.552,0.85575,0.856875,0.332,test,0.630125,80,2992.26391856884,0.306158736332627,0.0671735210082,4.55772947044496,5.17095815951949e-06,0.000102689044513381,motif,Contains
CLIP peak,707,top
ENSMUSG00000004113.286|Cacna1b,184,UGUGU,0.098375,0.380875,0.10575,0.2355,0.228,test,0.2097,17,2992.26391856884,0.306158736332627,0.0671735210082,4.55772947044496,5.17095815951949e-06,0.000102689044513381,motif,Contains
CLIP peak,712,bottom
ENSMUSG00000004113.286|Cacna1b,202,UGUGU,0.186833333333333,0.319666666666667,0.163666666666667,0.294,0.164833333333333,test,0.2258,19,2992.26391856884,0.306158736332627,0.0671735210082,4.55772947044496,5.17095815951949e-06,0.000102689044513381,motif,Contains
CLIP peak,730,bottom
ENSMUSG00000004113.286|Cacna1b,204,UGUGU,0.163666666666667,0.294,0.164833333333333,0.267166666666667,0.152333333333333,test,0.2084,17,2992.26391856884,0.306158736332627,0.0671735210082,4.55772947044496,5.17095815951949e-06,0.000102689044513381,motif,Contains
CLIP peak,732,bottom
ENSMUSG00000004113.286|Cacna1b,205,GUGUG,0.294,0.164833333333333,0.267166666666667,0.152333333333333,0.222333333333333,test,0.220133333333333,18,2992.26391856884,0.306158736332627,0.0671735210082,4.55772947044496,5.17095815951949e-06,0.000102689044513381,motif,Contains
CLIP peak,733,bottom
ENSMUSG00000004113.286|Cacna1b,206,UGUGU,0.1714,0.2808,0.1686,0.2566,0.1532,test,0.20612,17,2992.26391856884,0.306158736332627,0.0671735210082,4.55772947044496,5.17095815951949e-06,0.000102689044513381,motif,Contains
CLIP peak,734,bottom
ENSMUSG00000004113.286|Cacna1b,207,GUGUG,0.2808,0.1686,0.2566,0.1532,0.2284,test,0.21752,18,2992.26391856884,0.306158736332627,0.0671735210082,4.55772947044496,5.17095815951949e-06,0.000102689044513381,motif,Contains
CLIP peak,735,bottom
ENSMUSG00000004113.286|Cacna1b,208,UGUGU,0.1686,0.2566,0.1532,0.2284,0.146,test,0.19056,15,2992.26391856884,0.306158736332627,0.0671735210082,4.55772947044496,5.17095815951949e-06,0.000102689044513381,motif,Contains
CLIP peak,736,bottom
ENSMUSG00000004113.286|Cacna1b,209,GUGUG,0.2566,0.1532,0.2284,0.146,0.2,test,0.19684,16,2992.26391856884,0.306158736332627,0.0671735210082,4.55772947044496,5.17095815951949e-06,0.000102689044513381,motif,Contains
CLIP peak,737,bottom
ENSMUSG00000004113.286|Cacna1b,210,UGUGU,0.1532,0.2284,0.146,0.2,0.1504,test,0.1756,13,2992.26391856884,0.306158736332627,0.0671735210082,4.55772947044496,5.17095815951949e-06,0.000102689044513381,motif,Contains
CLIP peak,738,bottom
ENSMUSG00000004113.286|Cacna1b,211,GUGUG,0.2284,0.146,0.2,0.1504,0.2014,test,0.18524,14,2992.26391856884,0.306158736332627,0.0671735210082,4.55772947044496,5.17095815951949e-06,0.000102689044513381,motif,Contains
CLIP peak,739,bottom
ENSMUSG00000004113.286|Cacna1b,212,UGUGU,0.146,0.2,0.1504,0.2014,0.2254,test,0.18464,14,2992.26391856884,0.306158736332627,0.0671735210082,4.55772947044496,5.17095815951949e-06,0.000102689044513381,motif,Contains
CLIP peak,740,bottom
ENSMUSG00000004113.286|Cacna1b,213,GUGUG,0.2,0.1504,0.2014,0.2254,0.2602,test,0.20748,17,2992.26391856884,0.306158736332627,0.0671735210082,4.55772947044496,5.17095815951949e-06,0.000102689044513381,motif,Contains
CLIP peak,741,bottom
ENSMUSG00000004113.286|Cacna1b,214,UGUGU,0.1504,0.2014,0.2254,0.2602,0.3054,test,0.22856,19,2992.26391856884,0.306158736332627,0.0671735210082,4.55772947044496,5.17095815951949e-06,0.000102689044513381,motif,Contains
CLIP peak,742,bottom
ENSMUSG00000004113.286|Cacna1b,219,GUGUG,0.321,0.331,0.19325,0.16475,0.05525,test,0.21305,18,2992.26391856884,0.306158736332627,0.0671735210082,4.55772947044496,5.17095815951949e-06,0.000102689044513381,motif,Contains
CLIP peak,747,bottom
ENSMUSG00000004113.286|Cacna1b,220,UGUGU,0.331,0.19325,0.16475,0.05525,0.09,test,0.16685,13,2992.26391856884,0.306158736332627,0.0671735210082,4.55772947044496,5.17095815951949e-06,0.000102689044513381,motif,Contains
CLIP peak,748,bottom
ENSMUSG00000004113.286|Cacna1b,232,UGUGU,0.524333333333333,0.165666666666667,0.145333333333333,0.100333333333333,0.233333333333333,test,0.2338,20,2992.26391856884,0.306158736332627,0.0671735210082,4.55772947044496,5.17095815951949e-06,0.000102689044513381,motif,Contains
CLIP peak,751,bottom
ENSMUSG00000004113.286|Cacna1b,251,GUGUG,0.089,0.073,0.039,0.027,0.038,test,0.0532,4,2992.26391856884,0.306158736332627,0.0671735210082,4.55772947044496,5.17095815951949e-06,0.000102689044513381,motif,Contains
CLIP peak,755,bottom
ENSMUSG00000004113.286|Cacna1b,252,UGUGU,0.073,0.039,0.027,0.038,0.04,test,0.0434,3,2992.26391856884,0.306158736332627,0.0671735210082,4.55772947044496,5.17095815951949e-06,0.000102689044513381,motif,Contains
CLIP peak,756,bottom
ENSMUSG00000004113.286|Cacna1b,253,GUGUG,0.039,0.027,0.038,0.04,0.03,test,0.0348,3,2992.26391856884,0.306158736332627,0.0671735210082,4.55772947044496,5.17095815951949e-06,0.000102689044513381,motif,Contains
CLIP peak,757,bottom
ENSMUSG00000004113.287|Cacna1b,32,GUGUG,0.8865,0.89725,0.819,0.8325,0.79125,test,0.8453,97,2904.09175811814,0.211163931028721,0.0627829245791984,3.3633974913409,0.000769894227179467,0.0137169679373033,motif,Contains
CLIP peak,758,top
ENSMUSG00000004113.287|Cacna1b,96,GUGUG,0.453285714285714,0.470142857142857,0.903857142857143,0.899285714285714,0.481714285714286,test,0.641657142857143,82,2904.09175811814,0.211163931028721,0.0627829245791984,3.3633974913409,0.000769894227179467,0.0137169679373033,motif,Contains
CLIP peak,759,top
ENSMUSG00000004113.287|Cacna1b,194,UGUGU,0.186,0.305,0.176285714285714,0.293571428571429,0.169857142857143,test,0.226142857142857,19,2904.09175811814,0.211163931028721,0.0627829245791984,3.3633974913409,0.000769894227179467,0.0137169679373033,motif,Contains
CLIP peak,780,bottom
ENSMUSG00000004113.287|Cacna1b,212,UGUGU,0.3358,0.2886,0.2732,0.143,0.1454,test,0.2372,20,2904.09175811814,0.211163931028721,0.0627829245791984,3.3633974913409,0.000769894227179467,0.0137169679373033,motif,Contains
CLIP peak,798,bottom
ENSMUSG00000004113.287|Cacna1b,213,GUGUG,0.2886,0.2732,0.143,0.1454,0.0328,test,0.1766,14,2904.09175811814,0.211163931028721,0.0627829245791984,3.3633974913409,0.000769894227179467,0.0137169679373033,motif,Contains
CLIP peak,799,bottom
ENSMUSG00000004113.287|Cacna1b,214,UGUGU,0.2732,0.143,0.1454,0.0328,0.1424,test,0.14736,11,2904.09175811814,0.211163931028721,0.0627829245791984,3.3633974913409,0.000769894227179467,0.0137169679373033,motif,Contains
CLIP peak,800,bottom
ENSMUSG00000004113.287|Cacna1b,237,GUGUG,0.901,0.801,0.8335,0.791,0.1245,test,0.6902,86,2904.09175811814,0.211163931028721,0.0627829245791984,3.3633974913409,0.000769894227179467,0.0137169679373033,motif,Contains
CLIP peak,804,top
ENSMUSG00000004113.287|Cacna1b,245,GUGUG,0.0685,0.0555,0.0505,0.043,0.0375,test,0.051,4,2904.09175811814,0.211163931028721,0.0627829245791984,3.3633974913409,0.000769894227179467,0.0137169679373033,motif,Contains
CLIP peak,807,bottom
ENSMUSG00000004113.287|Cacna1b,246,UGUGU,0.062,0.066,0.067,0.068,0.095,test,0.0716,5,2904.09175811814,0.211163931028721,0.0627829245791984,3.3633974913409,0.000769894227179467,0.0137169679373033,motif,Contains
CLIP peak,808,bottom
ENSMUSG00000004113.287|Cacna1b,247,GUGUG,0.066,0.067,0.068,0.095,0.036,test,0.0664,5,2904.09175811814,0.211163931028721,0.0627829245791984,3.3633974913409,0.000769894227179467,0.0137169679373033,motif,Contains
CLIP peak,809,bottom
ENSMUSG00000004113.288|Cacna1b,26,GUGUG,0.977,0.978333333333333,0.83,0.859,0.718333333333333,test,0.872533333333333,98,1894.37956993523,0.236911880929993,0.0812080918770304,2.91734327767161,0.0035302700846313,0.0590271033031709,motif,Contains
CLIP peak,810,top
ENSMUSG00000004113.288|Cacna1b,90,GUGUG,0.458875,0.535125,0.850125,0.854875,0.517125,test,0.643225,82,1894.37956993523,0.236911880929993,0.0812080918770304,2.91734327767161,0.0035302700846313,0.0590271033031709,motif,Contains
CLIP peak,811,top
ENSMUSG00000004113.288|Cacna1b,172,UGUGU,0.106125,0.395375,0.11075,0.242375,0.23175,test,0.217275,18,1894.37956993523,0.236911880929993,0.0812080918770304,2.91734327767161,0.0035302700846313,0.0590271033031709,motif,Contains
CLIP peak,816,bottom
ENSMUSG00000004113.288|Cacna1b,186,UGUGU,0.183,0.308571428571429,0.180285714285714,0.291571428571429,0.160142857142857,test,0.224714285714286,19,1894.37956993523,0.236911880929993,0.0812080918770304,2.91734327767161,0.0035302700846313,0.0590271033031709,motif,Contains
CLIP peak,830,bottom
ENSMUSG00000004113.288|Cacna1b,188,UGUGU,0.180285714285714,0.291571428571429,0.160142857142857,0.275428571428571,0.137714285714286,test,0.209028571428571,17,1894.37956993523,0.236911880929993,0.0812080918770304,2.91734327767161,0.0035302700846313,0.0590271033031709,motif,Contains
CLIP peak,832,bottom
ENSMUSG00000004113.288|Cacna1b,189,GUGUG,0.291571428571429,0.160142857142857,0.275428571428571,0.137714285714286,0.263285714285714,test,0.225628571428571,19,1894.37956993523,0.236911880929993,0.0812080918770304,2.91734327767161,0.0035302700846313,0.0590271033031709,motif,Contains
CLIP peak,833,bottom
ENSMUSG00000004113.288|Cacna1b,190,UGUGU,0.160142857142857,0.275428571428571,0.137714285714286,0.263285714285714,0.181428571428571,test,0.2036,17,1894.37956993523,0.236911880929993,0.0812080918770304,2.91734327767161,0.0035302700846313,0.0590271033031709,motif,Contains
CLIP peak,834,bottom
ENSMUSG00000004113.288|Cacna1b,191,GUGUG,0.275428571428571,0.137714285714286,0.263285714285714,0.181428571428571,0.313,test,0.234171428571429,20,1894.37956993523,0.236911880929993,0.0812080918770304,2.91734327767161,0.0035302700846313,0.0590271033031709,motif,Contains
CLIP peak,835,bottom
ENSMUSG00000004113.288|Cacna1b,192,UGUGU,0.137714285714286,0.263285714285714,0.181428571428571,0.313,0.237142857142857,test,0.226514285714286,19,1894.37956993523,0.236911880929993,0.0812080918770304,2.91734327767161,0.0035302700846313,0.0590271033031709,motif,Contains
CLIP peak,836,bottom
ENSMUSG00000004113.288|Cacna1b,207,GUGUG,0.2984,0.2976,0.1596,0.158,0.043,test,0.19132,15,1894.37956993523,0.236911880929993,0.0812080918770304,2.91734327767161,0.0035302700846313,0.0590271033031709,motif,Contains
CLIP peak,851,bottom
ENSMUSG00000004113.288|Cacna1b,208,UGUGU,0.2976,0.1596,0.158,0.043,0.2072,test,0.17308,13,1894.37956993523,0.236911880929993,0.0812080918770304,2.91734327767161,0.0035302700846313,0.0590271033031709,motif,Contains
CLIP peak,852,bottom
ENSMUSG00000004113.288|Cacna1b,220,UGUGU,0.69175,0.1465,0.146,0.055,0.13075,test,0.234,20,1894.37956993523,0.236911880929993,0.0812080918770304,2.91734327767161,0.0035302700846313,0.0590271033031709,motif,Contains
CLIP peak,855,bottom
ENSMUSG00000004113.288|Cacna1b,231,GUGUG,0.900333333333333,0.819666666666667,0.853666666666667,0.815666666666667,0.123333333333333,test,0.702533333333333,87,1894.37956993523,0.236911880929993,0.0812080918770304,2.91734327767161,0.0035302700846313,0.0590271033031709,motif,Contains
CLIP peak,856,top
ENSMUSG00000004113.288|Cacna1b,239,GUGUG,0.105,0.1115,0.0825,0.0825,0.0895,test,0.0942,6,1894.37956993523,0.236911880929993,0.0812080918770304,2.91734327767161,0.0035302700846313,0.0590271033031709,motif,Contains
CLIP peak,859,bottom
ENSMUSG00000004113.288|Cacna1b,240,UGUGU,0.1115,0.0825,0.0825,0.0895,0.1155,test,0.0963,6,1894.37956993523,0.236911880929993,0.0812080918770304,2.91734327767161,0.0035302700846313,0.0590271033031709,motif,Contains
CLIP peak,860,bottom
ENSMUSG00000004113.288|Cacna1b,241,GUGUG,0.0825,0.0825,0.0895,0.1155,0.053,test,0.0846,5,1894.37956993523,0.236911880929993,0.0812080918770304,2.91734327767161,0.0035302700846313,0.0590271033031709,motif,Contains
CLIP peak,861,bottom
ENSMUSG00000004113.289|Cacna1b,20,GUGUG,0.725,0.747333333333333,0.72,0.715666666666667,0.707,test,0.723,89,2639.00373131322,0.232254978784733,0.0607818539763156,3.8211236346169,0.000132845029988225,0.00245465584777316,motif,Contains
CLIP peak,862,top
ENSMUSG00000004113.289|Cacna1b,199,GUGUG,0.243833333333333,0.263833333333333,0.222666666666667,0.208333333333333,0.132666666666667,test,0.214266666666667,18,2639.00373131322,0.232254978784733,0.0607818539763156,3.8211236346169,0.000132845029988225,0.00245465584777316,motif,Contains
CLIP peak,901,bottom
ENSMUSG00000004113.289|Cacna1b,200,UGUGU,0.263833333333333,0.222666666666667,0.208333333333333,0.132666666666667,0.118333333333333,test,0.189166666666667,15,2639.00373131322,0.232254978784733,0.0607818539763156,3.8211236346169,0.000132845029988225,0.00245465584777316,motif,Contains
CLIP peak,902,bottom
ENSMUSG00000004113.289|Cacna1b,201,GUGUG,0.222666666666667,0.208333333333333,0.132666666666667,0.118333333333333,0.0513333333333333,test,0.146666666666667,11,2639.00373131322,0.232254978784733,0.0607818539763156,3.8211236346169,0.000132845029988225,0.00245465584777316,motif,Contains
CLIP peak,903,bottom
ENSMUSG00000004113.289|Cacna1b,202,UGUGU,0.208333333333333,0.132666666666667,0.118333333333333,0.0513333333333333,0.188833333333333,test,0.1399,10,2639.00373131322,0.232254978784733,0.0607818539763156,3.8211236346169,0.000132845029988225,0.00245465584777316,motif,Contains
CLIP peak,904,bottom
ENSMUSG00000004113.289|Cacna1b,225,GUGUG,0.886,0.7775,0.80825,0.76175,0.11625,test,0.66995,84,2639.00373131322,0.232254978784733,0.0607818539763156,3.8211236346169,0.000132845029988225,0.00245465584777316,motif,Contains
CLIP peak,908,top
ENSMUSG00000004113.289|Cacna1b,233,GUGUG,0.07,0.0606666666666667,0.0596666666666667,0.0553333333333333,0.0553333333333333,test,0.0602,4,2639.00373131322,0.232254978784733,0.0607818539763156,3.8211236346169,0.000132845029988225,0.00245465584777316,motif,Contains
CLIP peak,911,bottom
ENSMUSG00000004113.289|Cacna1b,234,UGUGU,0.0606666666666667,0.0596666666666667,0.0553333333333333,0.0553333333333333,0.0713333333333333,test,0.0604666666666667,4,2639.00373131322,0.232254978784733,0.0607818539763156,3.8211236346169,0.000132845029988225,0.00245465584777316,motif,Contains
CLIP peak,912,bottom
ENSMUSG00000004113.289|Cacna1b,235,GUGUG,0.0596666666666667,0.0553333333333333,0.0553333333333333,0.0713333333333333,0.026,test,0.0535333333333333,4,2639.00373131322,0.232254978784733,0.0607818539763156,3.8211236346169,0.000132845029988225,0.00245465584777316,motif,Contains
CLIP peak,913,bottom
ENSMUSG00000004113.290|Cacna1b,14,GUGUG,0.9325,0.932,0.694,0.741,0.524,test,0.7647,93,2594.15078940895,0.168824053782963,0.0667440772224205,2.52942374527656,0.0114249997351585,0.172911223522882,motif,Contains
CLIP peak,915,top
ENSMUSG00000004113.290|Cacna1b,78,GUGUG,0.457857142857143,0.454142857142857,0.948714285714286,0.939714285714286,0.519714285714286,test,0.664028571428571,84,2594.15078940895,0.168824053782963,0.0667440772224205,2.52942374527656,0.0114249997351585,0.172911223522882,motif,Contains
CLIP peak,916,top
ENSMUSG00000004113.290|Cacna1b,160,UGUGU,0.110625,0.41225,0.117625,0.250375,0.228625,test,0.2239,19,2594.15078940895,0.168824053782963,0.0667440772224205,2.52942374527656,0.0114249997351585,0.172911223522882,motif,Contains
CLIP peak,921,bottom
ENSMUSG00000004113.290|Cacna1b,219,GUGUG,0.776,0.70325,0.8275,0.795,0.23925,test,0.6682,84,2594.15078940895,0.168824053782963,0.0667440772224205,2.52942374527656,0.0114249997351585,0.172911223522882,motif,Contains
CLIP peak,961,top
ENSMUSG00000004113.290|Cacna1b,227,GUGUG,0.163333333333333,0.194,0.271666666666667,0.278333333333333,0.271666666666667,test,0.2358,20,2594.15078940895,0.168824053782963,0.0667440772224205,2.52942374527656,0.0114249997351585,0.172911223522882,motif,Contains
CLIP peak,964,bottom
ENSMUSG00000004113.290|Cacna1b,229,GUGUG,0.271666666666667,0.278333333333333,0.271666666666667,0.287333333333333,0.043,test,0.2304,19,2594.15078940895,0.168824053782963,0.0667440772224205,2.52942374527656,0.0114249997351585,0.172911223522882,motif,Contains
CLIP peak,966,bottom
ENSMUSG00000004113.291|Cacna1b,8,GUGUG,0.974,0.979,0.938,0.943,0.919,test,0.9506,100,2109.22555958859,0.235684420448979,0.0827874442245495,2.8468618962281,0.00441525121563657,0.0726056785184803,motif,Contains
CLIP peak,967,top
ENSMUSG00000004113.291|Cacna1b,72,GUGUG,0.554,0.552,0.85575,0.856875,0.332,test,0.630125,80,2109.22555958859,0.235684420448979,0.0827874442245495,2.8468618962281,0.00441525121563657,0.0726056785184803,motif,Contains
CLIP peak,968,top
ENSMUSG00000004113.291|Cacna1b,154,UGUGU,0.098375,0.380875,0.10575,0.2355,0.228,test,0.2097,17,2109.22555958859,0.235684420448979,0.0827874442245495,2.8468618962281,0.00441525121563657,0.0726056785184803,motif,Contains
CLIP peak,973,bottom
ENSMUSG00000004113.291|Cacna1b,168,UGUGU,0.187714285714286,0.313142857142857,0.183857142857143,0.291428571428571,0.163857142857143,test,0.228,19,2109.22555958859,0.235684420448979,0.0827874442245495,2.8468618962281,0.00441525121563657,0.0726056785184803,motif,Contains
CLIP peak,987,bottom
ENSMUSG00000004113.291|Cacna1b,189,GUGUG,0.274142857142857,0.282857142857143,0.180142857142857,0.171142857142857,0.0762857142857143,test,0.196914285714286,16,2109.22555958859,0.235684420448979,0.0827874442245495,2.8468618962281,0.00441525121563657,0.0726056785184803,motif,Contains
CLIP peak,1008,bottom
ENSMUSG00000004113.291|Cacna1b,190,UGUGU,0.282857142857143,0.180142857142857,0.171142857142857,0.0762857142857143,0.203714285714286,test,0.182828571428571,14,2109.22555958859,0.235684420448979,0.0827874442245495,2.8468618962281,0.00441525121563657,0.0726056785184803,motif,Contains
CLIP peak,1009,bottom
ENSMUSG00000004113.291|Cacna1b,213,GUGUG,0.734,0.7772,0.8042,0.8004,0.3024,test,0.68364,86,2109.22555958859,0.235684420448979,0.0827874442245495,2.8468618962281,0.00441525121563657,0.0726056785184803,motif,Contains
CLIP peak,1013,top
ENSMUSG00000004113.291|Cacna1b,223,GUGUG,0.273,0.274,0.2415,0.24375,0.04575,test,0.2156,18,2109.22555958859,0.235684420448979,0.0827874442245495,2.8468618962281,0.00441525121563657,0.0726056785184803,motif,Contains
CLIP peak,1018,bottom
ENSMUSG00000004113.292|Cacna1b,66,GUGUG,0.453285714285714,0.470142857142857,0.903857142857143,0.899285714285714,0.481714285714286,test,0.641657142857143,82,2492.20551768608,0.303853234237894,0.0634868429371893,4.78608196880276,1.7006862181365e-06,3.4636633284194e-05,motif,Contains
CLIP peak,1020,top
ENSMUSG00000004113.292|Cacna1b,183,GUGUG,0.319125,0.308875,0.21025,0.2165,0.114375,test,0.233825,20,2492.20551768608,0.303853234237894,0.0634868429371893,4.78608196880276,1.7006862181365e-06,3.4636633284194e-05,motif,Contains
CLIP peak,1060,bottom
ENSMUSG00000004113.292|Cacna1b,184,UGUGU,0.308875,0.21025,0.2165,0.114375,0.24525,test,0.21905,18,2492.20551768608,0.303853234237894,0.0634868429371893,4.78608196880276,1.7006862181365e-06,3.4636633284194e-05,motif,Contains
CLIP peak,1061,bottom
ENSMUSG00000004113.292|Cacna1b,207,GUGUG,0.6858,0.7668,0.8376,0.8388,0.3528,test,0.69636,87,2492.20551768608,0.303853234237894,0.0634868429371893,4.78608196880276,1.7006862181365e-06,3.4636633284194e-05,motif,Contains
CLIP peak,1065,top
ENSMUSG00000004113.292|Cacna1b,208,UGUGU,0.7668,0.8376,0.8388,0.3528,0.3636,test,0.63192,80,2492.20551768608,0.303853234237894,0.0634868429371893,4.78608196880276,1.7006862181365e-06,3.4636633284194e-05,motif,Contains
CLIP peak,1066,top
ENSMUSG00000004113.293|Cacna1b,60,GUGUG,0.493428571428571,0.502142857142857,0.834857142857143,0.835,0.478857142857143,test,0.628857142857143,80,2328.43592559616,0.392499598023194,0.068125838124043,5.76139110844456,8.34234772175224e-09,1.83669920835263e-07,motif,Contains
CLIP peak,1073,top
ENSMUSG00000004113.293|Cacna1b,142,UGUGU,0.106125,0.395375,0.11075,0.242375,0.23175,test,0.217275,18,2328.43592559616,0.392499598023194,0.068125838124043,5.76139110844456,8.34234772175224e-09,1.83669920835263e-07,motif,Contains
CLIP peak,1078,bottom
ENSMUSG00000004113.293|Cacna1b,156,UGUGU,0.183,0.308571428571429,0.180285714285714,0.291571428571429,0.160142857142857,test,0.224714285714286,19,2328.43592559616,0.392499598023194,0.068125838124043,5.76139110844456,8.34234772175224e-09,1.83669920835263e-07,motif,Contains
CLIP peak,1092,bottom
ENSMUSG00000004113.293|Cacna1b,158,UGUGU,0.180285714285714,0.291571428571429,0.160142857142857,0.275428571428571,0.137714285714286,test,0.209028571428571,17,2328.43592559616,0.392499598023194,0.068125838124043,5.76139110844456,8.34234772175224e-09,1.83669920835263e-07,motif,Contains
CLIP peak,1094,bottom
ENSMUSG00000004113.293|Cacna1b,159,GUGUG,0.291571428571429,0.160142857142857,0.275428571428571,0.137714285714286,0.263285714285714,test,0.225628571428571,19,2328.43592559616,0.392499598023194,0.068125838124043,5.76139110844456,8.34234772175224e-09,1.83669920835263e-07,motif,Contains
CLIP peak,1095,bottom
ENSMUSG00000004113.293|Cacna1b,177,GUGUG,0.329571428571429,0.332142857142857,0.202285714285714,0.204714285714286,0.092,test,0.232142857142857,20,2328.43592559616,0.392499598023194,0.068125838124043,5.76139110844456,8.34234772175224e-09,1.83669920835263e-07,motif,Contains
CLIP peak,1113,bottom
ENSMUSG00000004113.293|Cacna1b,178,UGUGU,0.332142857142857,0.202285714285714,0.204714285714286,0.092,0.253428571428571,test,0.216914285714286,18,2328.43592559616,0.392499598023194,0.068125838124043,5.76139110844456,8.34234772175224e-09,1.83669920835263e-07,motif,Contains
CLIP peak,1114,bottom
ENSMUSG00000004113.293|Cacna1b,201,GUGUG,0.646833333333333,0.819833333333333,0.835333333333333,0.868,0.4195,test,0.7179,89,2328.43592559616,0.392499598023194,0.068125838124043,5.76139110844456,8.34234772175224e-09,1.83669920835263e-07,motif,Contains
CLIP peak,1118,top
ENSMUSG00000004113.293|Cacna1b,202,UGUGU,0.819833333333333,0.835333333333333,0.868,0.4195,0.414,test,0.671333333333333,85,2328.43592559616,0.392499598023194,0.068125838124043,5.76139110844456,8.34234772175224e-09,1.83669920835263e-07,motif,Contains
CLIP peak,1119,top
ENSMUSG00000004113.293|Cacna1b,251,GUGUG,0.22,0.288,0.176,0.175,0.141,test,0.2,16,2328.43592559616,0.392499598023194,0.068125838124043,5.76139110844456,8.34234772175224e-09,1.83669920835263e-07,motif,Contains
CLIP peak,1127,bottom
ENSMUSG00000004113.294|Cacna1b,170,UGUGU,0.29725,0.26,0.255125,0.184625,0.17125,test,0.23365,20,2247.11264476806,0.325766101363234,0.0849145776004287,3.83639783143182,0.000124852101200391,0.00231411917806306,motif,Contains
CLIP peak,1167,bottom
ENSMUSG00000004113.294|Cacna1b,171,GUGUG,0.26,0.255125,0.184625,0.17125,0.098,test,0.1938,15,2247.11264476806,0.325766101363234,0.0849145776004287,3.83639783143182,0.000124852101200391,0.00231411917806306,motif,Contains
CLIP peak,1168,bottom
ENSMUSG00000004113.294|Cacna1b,172,UGUGU,0.255125,0.184625,0.17125,0.098,0.221625,test,0.186125,14,2247.11264476806,0.325766101363234,0.0849145776004287,3.83639783143182,0.000124852101200391,0.00231411917806306,motif,Contains
CLIP peak,1169,bottom
ENSMUSG00000004113.294|Cacna1b,195,GUGUG,0.640142857142857,0.784571428571429,0.794142857142857,0.796571428571429,0.399857142857143,test,0.683057142857143,86,2247.11264476806,0.325766101363234,0.0849145776004287,3.83639783143182,0.000124852101200391,0.00231411917806306,motif,Contains
CLIP peak,1173,top
ENSMUSG00000004113.294|Cacna1b,196,UGUGU,0.814833333333333,0.83,0.8445,0.465,0.431666666666667,test,0.6772,85,2247.11264476806,0.325766101363234,0.0849145776004287,3.83639783143182,0.000124852101200391,0.00231411917806306,motif,Contains
CLIP peak,1174,top
ENSMUSG00000004113.295|Cacna1b,48,GUGUG,0.6384,0.3536,0.9476,0.9168,0.3294,test,0.63716,81,1738.06025582315,0.177485760017757,0.108240964388805,1.63972818442584,0.101061696035909,0.79439914711098,motif,Contains
CLIP peak,1184,top
ENSMUSG00000004113.295|Cacna1b,130,UGUGU,0.110625,0.41225,0.117625,0.250375,0.228625,test,0.2239,19,1738.06025582315,0.177485760017757,0.108240964388805,1.63972818442584,0.101061696035909,0.79439914711098,motif,Contains
CLIP peak,1189,bottom
ENSMUSG00000004113.295|Cacna1b,189,GUGUG,0.642857142857143,0.794714285714286,0.843,0.864571428571429,0.504571428571429,test,0.729942857142857,90,1738.06025582315,0.177485760017757,0.108240964388805,1.63972818442584,0.101061696035909,0.79439914711098,motif,Contains
CLIP peak,1229,top
ENSMUSG00000004113.295|Cacna1b,190,UGUGU,0.794714285714286,0.843,0.864571428571429,0.504571428571429,0.461428571428571,test,0.693657142857143,87,1738.06025582315,0.177485760017757,0.108240964388805,1.63972818442584,0.101061696035909,0.79439914711098,motif,Contains
CLIP peak,1230,top
ENSMUSG00000004113.295|Cacna1b,253,UGUGU,0.993,0.982,0.948,0.43,0.441,test,0.7588,92,1738.06025582315,0.177485760017757,0.108240964388805,1.63972818442584,0.101061696035909,0.79439914711098,motif,Contains
CLIP peak,1240,top
ENSMUSG00000004113.296|Cacna1b,124,UGUGU,0.098375,0.380875,0.10575,0.2355,0.228,test,0.2097,17,2405.95947576092,0.350276282813285,0.0993966333919299,3.52402562199581,0.000425043146111807,0.0077107599571573,motif,Contains
CLIP peak,1246,bottom
ENSMUSG00000004113.296|Cacna1b,138,UGUGU,0.187714285714286,0.313142857142857,0.183857142857143,0.291428571428571,0.163857142857143,test,0.228,19,2405.95947576092,0.350276282813285,0.0993966333919299,3.52402562199581,0.000425043146111807,0.0077107599571573,motif,Contains
CLIP peak,1260,bottom
ENSMUSG00000004113.296|Cacna1b,159,GUGUG,0.274142857142857,0.282857142857143,0.180142857142857,0.171142857142857,0.0762857142857143,test,0.196914285714286,16,2405.95947576092,0.350276282813285,0.0993966333919299,3.52402562199581,0.000425043146111807,0.0077107599571573,motif,Contains
CLIP peak,1281,bottom
ENSMUSG00000004113.296|Cacna1b,160,UGUGU,0.24975,0.1605,0.15625,0.072125,0.19475,test,0.166675,13,2405.95947576092,0.350276282813285,0.0993966333919299,3.52402562199581,0.000425043146111807,0.0077107599571573,motif,Contains
CLIP peak,1282,bottom
ENSMUSG00000004113.296|Cacna1b,183,GUGUG,0.594875,0.833875,0.75275,0.86525,0.54175,test,0.7177,89,2405.95947576092,0.350276282813285,0.0993966333919299,3.52402562199581,0.000425043146111807,0.0077107599571573,motif,Contains
CLIP peak,1286,top
ENSMUSG00000004113.296|Cacna1b,184,UGUGU,0.833875,0.75275,0.86525,0.54175,0.51075,test,0.700875,87,2405.95947576092,0.350276282813285,0.0993966333919299,3.52402562199581,0.000425043146111807,0.0077107599571573,motif,Contains
CLIP peak,1287,top
ENSMUSG00000004113.296|Cacna1b,230,UGUGU,0.864,0.804333333333333,0.843,0.460666666666667,0.527666666666667,test,0.699933333333333,87,2405.95947576092,0.350276282813285,0.0993966333919299,3.52402562199581,0.000425043146111807,0.0077107599571573,motif,Contains
CLIP peak,1292,top
ENSMUSG00000004113.296|Cacna1b,231,GUGUG,0.804333333333333,0.843,0.460666666666667,0.527666666666667,0.489666666666667,test,0.625066666666667,80,2405.95947576092,0.350276282813285,0.0993966333919299,3.52402562199581,0.000425043146111807,0.0077107599571573,motif,Contains
CLIP peak,1293,top
ENSMUSG00000004113.296|Cacna1b,247,UGUGU,0.991,0.987,0.991,0.911,0.913,test,0.9586,100,2405.95947576092,0.350276282813285,0.0993966333919299,3.52402562199581,0.000425043146111807,0.0077107599571573,motif,Contains
CLIP peak,1297,top
ENSMUSG00000004113.296|Cacna1b,253,UGUGU,0.971,0.004,0.979,0.977,0.962,test,0.7786,94,2405.95947576092,0.350276282813285,0.0993966333919299,3.52402562199581,0.000425043146111807,0.0077107599571573,motif,Contains
CLIP peak,1298,top
ENSMUSG00000004113.296|Cacna1b,254,GUGUG,0.004,0.979,0.977,0.962,0.736,test,0.7316,90,2405.95947576092,0.350276282813285,0.0993966333919299,3.52402562199581,0.000425043146111807,0.0077107599571573,motif,Contains
CLIP peak,1299,top
ENSMUSG00000004113.296|Cacna1b,255,UGUGU,0.979,0.977,0.962,0.736,0.647,test,0.8602,98,2405.95947576092,0.350276282813285,0.0993966333919299,3.52402562199581,0.000425043146111807,0.0077107599571573,motif,Contains
CLIP peak,1300,top
ENSMUSG00000004113.297|Cacna1b,153,GUGUG,0.319125,0.308875,0.21025,0.2165,0.114375,test,0.233825,20,2560.98060587959,0.37305759046495,0.105034044396542,3.55177783173348,0.000382637792383738,0.00697322379260303,motif,Contains
CLIP peak,1341,bottom
ENSMUSG00000004113.297|Cacna1b,154,UGUGU,0.308875,0.21025,0.2165,0.114375,0.24525,test,0.21905,18,2560.98060587959,0.37305759046495,0.105034044396542,3.55177783173348,0.000382637792383738,0.00697322379260303,motif,Contains
CLIP peak,1342,bottom
ENSMUSG00000004113.297|Cacna1b,177,GUGUG,0.716714285714286,0.822857142857143,0.867285714285714,0.875,0.478142857142857,test,0.752,92,2560.98060587959,0.37305759046495,0.105034044396542,3.55177783173348,0.000382637792383738,0.00697322379260303,motif,Contains
CLIP peak,1346,top
ENSMUSG00000004113.297|Cacna1b,178,UGUGU,0.822857142857143,0.867285714285714,0.875,0.478142857142857,0.463285714285714,test,0.701314285714286,87,2560.98060587959,0.37305759046495,0.105034044396542,3.55177783173348,0.000382637792383738,0.00697322379260303,motif,Contains
CLIP peak,1347,top
ENSMUSG00000004113.297|Cacna1b,224,UGUGU,0.82625,0.708,0.79825,0.3795,0.49675,test,0.64175,82,2560.98060587959,0.37305759046495,0.105034044396542,3.55177783173348,0.000382637792383738,0.00697322379260303,motif,Contains
CLIP peak,1352,top
ENSMUSG00000004113.297|Cacna1b,241,UGUGU,0.994,0.9895,0.989,0.4755,0.4795,test,0.7855,94,2560.98060587959,0.37305759046495,0.105034044396542,3.55177783173348,0.000382637792383738,0.00697322379260303,motif,Contains
CLIP peak,1357,top
ENSMUSG00000004113.297|Cacna1b,247,UGUGU,0.989,0.013,0.993,0.98,0.994,test,0.7938,95,2560.98060587959,0.37305759046495,0.105034044396542,3.55177783173348,0.000382637792383738,0.00697322379260303,motif,Contains
CLIP peak,1358,top
ENSMUSG00000004113.297|Cacna1b,248,GUGUG,0.013,0.993,0.98,0.994,0.971,test,0.7902,95,2560.98060587959,0.37305759046495,0.105034044396542,3.55177783173348,0.000382637792383738,0.00697322379260303,motif,Contains
CLIP peak,1359,top
ENSMUSG00000004113.297|Cacna1b,249,UGUGU,0.993,0.98,0.994,0.971,0.971,test,0.9818,100,2560.98060587959,0.37305759046495,0.105034044396542,3.55177783173348,0.000382637792383738,0.00697322379260303,motif,Contains
CLIP peak,1360,top
ENSMUSG00000004113.297|Cacna1b,250,GUGUG,0.98,0.994,0.971,0.971,0.025,test,0.7882,94,2560.98060587959,0.37305759046495,0.105034044396542,3.55177783173348,0.000382637792383738,0.00697322379260303,motif,Contains
CLIP peak,1361,top
ENSMUSG00000004113.297|Cacna1b,251,UGUGU,0.994,0.971,0.971,0.025,0.843,test,0.7608,92,2560.98060587959,0.37305759046495,0.105034044396542,3.55177783173348,0.000382637792383738,0.00697322379260303,motif,Contains
CLIP peak,1362,top
ENSMUSG00000004113.298|Cacna1b,112,UGUGU,0.106125,0.395375,0.11075,0.242375,0.23175,test,0.217275,18,2549.63046182824,0.483422075675263,0.0952396954717523,5.07584650791585,3.85774626165885e-07,8.07694510650289e-06,motif,Contains
CLIP peak,1372,bottom
ENSMUSG00000004113.298|Cacna1b,126,UGUGU,0.183,0.308571428571429,0.180285714285714,0.291571428571429,0.160142857142857,test,0.224714285714286,19,2549.63046182824,0.483422075675263,0.0952396954717523,5.07584650791585,3.85774626165885e-07,8.07694510650289e-06,motif,Contains
CLIP peak,1386,bottom
ENSMUSG00000004113.298|Cacna1b,128,UGUGU,0.180285714285714,0.291571428571429,0.160142857142857,0.275428571428571,0.137714285714286,test,0.209028571428571,17,2549.63046182824,0.483422075675263,0.0952396954717523,5.07584650791585,3.85774626165885e-07,8.07694510650289e-06,motif,Contains
CLIP peak,1388,bottom
ENSMUSG00000004113.298|Cacna1b,129,GUGUG,0.291571428571429,0.160142857142857,0.275428571428571,0.137714285714286,0.263285714285714,test,0.225628571428571,19,2549.63046182824,0.483422075675263,0.0952396954717523,5.07584650791585,3.85774626165885e-07,8.07694510650289e-06,motif,Contains
CLIP peak,1389,bottom
ENSMUSG00000004113.298|Cacna1b,147,GUGUG,0.329571428571429,0.332142857142857,0.202285714285714,0.204714285714286,0.092,test,0.232142857142857,20,2549.63046182824,0.483422075675263,0.0952396954717523,5.07584650791585,3.85774626165885e-07,8.07694510650289e-06,motif,Contains
CLIP peak,1407,bottom
ENSMUSG00000004113.298|Cacna1b,148,UGUGU,0.332142857142857,0.202285714285714,0.204714285714286,0.092,0.253428571428571,test,0.216914285714286,18,2549.63046182824,0.483422075675263,0.0952396954717523,5.07584650791585,3.85774626165885e-07,8.07694510650289e-06,motif,Contains
CLIP peak,1408,bottom
ENSMUSG00000004113.298|Cacna1b,171,GUGUG,0.56975,0.84575,0.7785,0.897125,0.562375,test,0.7307,90,2549.63046182824,0.483422075675263,0.0952396954717523,5.07584650791585,3.85774626165885e-07,8.07694510650289e-06,motif,Contains
CLIP peak,1412,top
ENSMUSG00000004113.298|Cacna1b,172,UGUGU,0.84575,0.7785,0.897125,0.562375,0.520375,test,0.720825,89,2549.63046182824,0.483422075675263,0.0952396954717523,5.07584650791585,3.85774626165885e-07,8.07694510650289e-06,motif,Contains
CLIP peak,1413,top
ENSMUSG00000004113.298|Cacna1b,173,GUGUG,0.7785,0.897125,0.562375,0.520375,0.396125,test,0.6309,80,2549.63046182824,0.483422075675263,0.0952396954717523,5.07584650791585,3.85774626165885e-07,8.07694510650289e-06,motif,Contains
CLIP peak,1414,top
ENSMUSG00000004113.298|Cacna1b,218,UGUGU,0.8955,0.8415,0.845,0.568,0.58875,test,0.74775,91,2549.63046182824,0.483422075675263,0.0952396954717523,5.07584650791585,3.85774626165885e-07,8.07694510650289e-06,motif,Contains
CLIP peak,1418,top
ENSMUSG00000004113.298|Cacna1b,219,GUGUG,0.8415,0.845,0.568,0.58875,0.55725,test,0.6801,85,2549.63046182824,0.483422075675263,0.0952396954717523,5.07584650791585,3.85774626165885e-07,8.07694510650289e-06,motif,Contains
CLIP peak,1419,top
ENSMUSG00000004113.298|Cacna1b,235,UGUGU,0.972,0.929333333333333,0.947333333333333,0.719,0.636666666666667,test,0.840866666666667,97,2549.63046182824,0.483422075675263,0.0952396954717523,5.07584650791585,3.85774626165885e-07,8.07694510650289e-06,motif,Contains
CLIP peak,1423,top
ENSMUSG00000004113.298|Cacna1b,241,UGUGU,0.941,0.0085,0.967,0.8905,0.9825,test,0.7579,92,2549.63046182824,0.483422075675263,0.0952396954717523,5.07584650791585,3.85774626165885e-07,8.07694510650289e-06,motif,Contains
CLIP peak,1424,top
ENSMUSG00000004113.298|Cacna1b,242,GUGUG,0.0085,0.967,0.8905,0.9825,0.9105,test,0.7518,92,2549.63046182824,0.483422075675263,0.0952396954717523,5.07584650791585,3.85774626165885e-07,8.07694510650289e-06,motif,Contains
CLIP peak,1425,top
ENSMUSG00000004113.298|Cacna1b,243,UGUGU,0.967,0.8905,0.9825,0.9105,0.846,test,0.9193,99,2549.63046182824,0.483422075675263,0.0952396954717523,5.07584650791585,3.85774626165885e-07,8.07694510650289e-06,motif,Contains
CLIP peak,1426,top
ENSMUSG00000004113.298|Cacna1b,244,GUGUG,0.8905,0.9825,0.9105,0.846,0.2195,test,0.7698,93,2549.63046182824,0.483422075675263,0.0952396954717523,5.07584650791585,3.85774626165885e-07,8.07694510650289e-06,motif,Contains
CLIP peak,1427,top
ENSMUSG00000004113.298|Cacna1b,245,UGUGU,0.9825,0.9105,0.846,0.2195,0.4375,test,0.6792,85,2549.63046182824,0.483422075675263,0.0952396954717523,5.07584650791585,3.85774626165885e-07,8.07694510650289e-06,motif,Contains
CLIP peak,1428,top
ENSMUSG00000004113.298|Cacna1b,246,GUGUG,0.897,0.789,0.432,0.657,0.39,test,0.633,80,2549.63046182824,0.483422075675263,0.0952396954717523,5.07584650791585,3.85774626165885e-07,8.07694510650289e-06,motif,Contains
CLIP peak,1429,top
ENSMUSG00000004113.298|Cacna1b,247,UGUGU,0.789,0.432,0.657,0.39,0.873,test,0.6282,80,2549.63046182824,0.483422075675263,0.0952396954717523,5.07584650791585,3.85774626165885e-07,8.07694510650289e-06,motif,Contains
CLIP peak,1430,top
ENSMUSG00000004113.298|Cacna1b,248,GUGUG,0.432,0.657,0.39,0.873,0.918,test,0.654,83,2549.63046182824,0.483422075675263,0.0952396954717523,5.07584650791585,3.85774626165885e-07,8.07694510650289e-06,motif,Contains
CLIP peak,1431,top
ENSMUSG00000004113.298|Cacna1b,249,UGUGU,0.657,0.39,0.873,0.918,0.979,test,0.7634,93,2549.63046182824,0.483422075675263,0.0952396954717523,5.07584650791585,3.85774626165885e-07,8.07694510650289e-06,motif,Contains
CLIP peak,1432,top
ENSMUSG00000004113.298|Cacna1b,250,GUGUG,0.39,0.873,0.918,0.979,0.972,test,0.8264,97,2549.63046182824,0.483422075675263,0.0952396954717523,5.07584650791585,3.85774626165885e-07,8.07694510650289e-06,motif,Contains
CLIP peak,1433,top
ENSMUSG00000004113.298|Cacna1b,251,UGUGU,0.873,0.918,0.979,0.972,0.951,test,0.9386,99,2549.63046182824,0.483422075675263,0.0952396954717523,5.07584650791585,3.85774626165885e-07,8.07694510650289e-06,motif,Contains
CLIP peak,1434,top
ENSMUSG00000004113.298|Cacna1b,252,GUGUG,0.918,0.979,0.972,0.951,0.914,test,0.9468,99,2549.63046182824,0.483422075675263,0.0952396954717523,5.07584650791585,3.85774626165885e-07,8.07694510650289e-06,motif,Contains
CLIP peak,1435,top
ENSMUSG00000004113.298|Cacna1b,253,UGUGU,0.979,0.972,0.951,0.914,0.856,test,0.9344,99,2549.63046182824,0.483422075675263,0.0952396954717523,5.07584650791585,3.85774626165885e-07,8.07694510650289e-06,motif,Contains
CLIP peak,1436,top
ENSMUSG00000004113.298|Cacna1b,254,GUGUG,0.972,0.951,0.914,0.856,0.697,test,0.878,98,2549.63046182824,0.483422075675263,0.0952396954717523,5.07584650791585,3.85774626165885e-07,8.07694510650289e-06,motif,Contains
CLIP peak,1437,top
ENSMUSG00000004113.298|Cacna1b,255,UGUGU,0.951,0.914,0.856,0.697,0.606,test,0.8048,96,2549.63046182824,0.483422075675263,0.0952396954717523,5.07584650791585,3.85774626165885e-07,8.07694510650289e-06,motif,Contains
CLIP peak,1438,top
ENSMUSG00000004113.299|Cacna1b,140,UGUGU,0.29725,0.26,0.255125,0.184625,0.17125,test,0.23365,20,2559.98428927455,0.4628413438833,0.101746459758768,4.54896755111338,5.39097541528715e-06,0.000106703826307546,motif,Contains
CLIP peak,1478,bottom
ENSMUSG00000004113.299|Cacna1b,141,GUGUG,0.26,0.255125,0.184625,0.17125,0.098,test,0.1938,15,2559.98428927455,0.4628413438833,0.101746459758768,4.54896755111338,5.39097541528715e-06,0.000106703826307546,motif,Contains
CLIP peak,1479,bottom
ENSMUSG00000004113.299|Cacna1b,142,UGUGU,0.255125,0.184625,0.17125,0.098,0.221625,test,0.186125,14,2559.98428927455,0.4628413438833,0.101746459758768,4.54896755111338,5.39097541528715e-06,0.000106703826307546,motif,Contains
CLIP peak,1480,bottom
ENSMUSG00000004113.299|Cacna1b,165,GUGUG,0.595625,0.802875,0.751625,0.82,0.473,test,0.688625,86,2559.98428927455,0.4628413438833,0.101746459758768,4.54896755111338,5.39097541528715e-06,0.000106703826307546,motif,Contains
CLIP peak,1484,top
ENSMUSG00000004113.299|Cacna1b,166,UGUGU,0.831428571428571,0.776285714285714,0.864428571428571,0.539285714285714,0.500428571428571,test,0.702371428571429,87,2559.98428927455,0.4628413438833,0.101746459758768,4.54896755111338,5.39097541528715e-06,0.000106703826307546,motif,Contains
CLIP peak,1485,top
ENSMUSG00000004113.299|Cacna1b,212,UGUGU,0.8474,0.822,0.8506,0.7096,0.7536,test,0.79664,95,2559.98428927455,0.4628413438833,0.101746459758768,4.54896755111338,5.39097541528715e-06,0.000106703826307546,motif,Contains
CLIP peak,1490,top
ENSMUSG00000004113.299|Cacna1b,213,GUGUG,0.822,0.8506,0.7096,0.7536,0.7186,test,0.77088,93,2559.98428927455,0.4628413438833,0.101746459758768,4.54896755111338,5.39097541528715e-06,0.000106703826307546,motif,Contains
CLIP peak,1491,top
ENSMUSG00000004113.299|Cacna1b,214,UGUGU,0.8506,0.7096,0.7536,0.7186,0.6944,test,0.74536,91,2559.98428927455,0.4628413438833,0.101746459758768,4.54896755111338,5.39097541528715e-06,0.000106703826307546,motif,Contains
CLIP peak,1492,top
ENSMUSG00000004113.299|Cacna1b,229,UGUGU,0.986666666666667,0.979666666666667,0.984666666666667,0.863333333333333,0.872666666666667,test,0.9374,99,2559.98428927455,0.4628413438833,0.101746459758768,4.54896755111338,5.39097541528715e-06,0.000106703826307546,motif,Contains
CLIP peak,1495,top
ENSMUSG00000004113.299|Cacna1b,235,UGUGU,0.918333333333333,0.015,0.924333333333333,0.916666666666667,0.875,test,0.729866666666667,90,2559.98428927455,0.4628413438833,0.101746459758768,4.54896755111338,5.39097541528715e-06,0.000106703826307546,motif,Contains
CLIP peak,1496,top
ENSMUSG00000004113.299|Cacna1b,236,GUGUG,0.0165,0.9895,0.9845,0.985,0.939,test,0.7829,94,2559.98428927455,0.4628413438833,0.101746459758768,4.54896755111338,5.39097541528715e-06,0.000106703826307546,motif,Contains
CLIP peak,1497,top
ENSMUSG00000004113.299|Cacna1b,237,UGUGU,0.9895,0.9845,0.985,0.939,0.9565,test,0.9709,100,2559.98428927455,0.4628413438833,0.101746459758768,4.54896755111338,5.39097541528715e-06,0.000106703826307546,motif,Contains
CLIP peak,1498,top
ENSMUSG00000004113.299|Cacna1b,238,GUGUG,0.9845,0.985,0.939,0.9565,0.112,test,0.7954,95,2559.98428927455,0.4628413438833,0.101746459758768,4.54896755111338,5.39097541528715e-06,0.000106703826307546,motif,Contains
CLIP peak,1499,top
ENSMUSG00000004113.299|Cacna1b,239,UGUGU,0.985,0.939,0.9565,0.112,0.804,test,0.7593,92,2559.98428927455,0.4628413438833,0.101746459758768,4.54896755111338,5.39097541528715e-06,0.000106703826307546,motif,Contains
CLIP peak,1500,top
ENSMUSG00000004113.299|Cacna1b,243,UGUGU,0.804,0.1285,0.889,0.74,0.854,test,0.6831,86,2559.98428927455,0.4628413438833,0.101746459758768,4.54896755111338,5.39097541528715e-06,0.000106703826307546,motif,Contains
CLIP peak,1504,top
ENSMUSG00000004113.299|Cacna1b,244,GUGUG,0.1285,0.889,0.74,0.854,0.827,test,0.6877,86,2559.98428927455,0.4628413438833,0.101746459758768,4.54896755111338,5.39097541528715e-06,0.000106703826307546,motif,Contains
CLIP peak,1505,top
ENSMUSG00000004113.299|Cacna1b,245,UGUGU,0.889,0.74,0.854,0.827,0.383,test,0.7386,91,2559.98428927455,0.4628413438833,0.101746459758768,4.54896755111338,5.39097541528715e-06,0.000106703826307546,motif,Contains
CLIP peak,1506,top
ENSMUSG00000004113.299|Cacna1b,246,GUGUG,0.758,0.938,0.95,0.568,0.339,test,0.7106,88,2559.98428927455,0.4628413438833,0.101746459758768,4.54896755111338,5.39097541528715e-06,0.000106703826307546,motif,Contains
CLIP peak,1507,top
ENSMUSG00000004113.299|Cacna1b,247,UGUGU,0.938,0.95,0.568,0.339,0.804,test,0.7198,89,2559.98428927455,0.4628413438833,0.101746459758768,4.54896755111338,5.39097541528715e-06,0.000106703826307546,motif,Contains
CLIP peak,1508,top
ENSMUSG00000004113.299|Cacna1b,248,GUGUG,0.95,0.568,0.339,0.804,0.995,test,0.7312,90,2559.98428927455,0.4628413438833,0.101746459758768,4.54896755111338,5.39097541528715e-06,0.000106703826307546,motif,Contains
CLIP peak,1509,top
ENSMUSG00000004113.299|Cacna1b,249,UGUGU,0.568,0.339,0.804,0.995,0.998,test,0.7408,91,2559.98428927455,0.4628413438833,0.101746459758768,4.54896755111338,5.39097541528715e-06,0.000106703826307546,motif,Contains
CLIP peak,1510,top
ENSMUSG00000004113.299|Cacna1b,250,GUGUG,0.339,0.804,0.995,0.998,0.998,test,0.8268,97,2559.98428927455,0.4628413438833,0.101746459758768,4.54896755111338,5.39097541528715e-06,0.000106703826307546,motif,Contains
CLIP peak,1511,top
ENSMUSG00000004113.299|Cacna1b,251,UGUGU,0.804,0.995,0.998,0.998,0.995,test,0.958,100,2559.98428927455,0.4628413438833,0.101746459758768,4.54896755111338,5.39097541528715e-06,0.000106703826307546,motif,Contains
CLIP peak,1512,top
ENSMUSG00000004113.299|Cacna1b,252,GUGUG,0.995,0.998,0.998,0.995,0.989,test,0.995,100,2559.98428927455,0.4628413438833,0.101746459758768,4.54896755111338,5.39097541528715e-06,0.000106703826307546,motif,Contains
CLIP peak,1513,top
ENSMUSG00000004113.299|Cacna1b,253,UGUGU,0.998,0.998,0.995,0.989,0.984,test,0.9928,100,2559.98428927455,0.4628413438833,0.101746459758768,4.54896755111338,5.39097541528715e-06,0.000106703826307546,motif,Contains
CLIP peak,1514,top
ENSMUSG00000004113.299|Cacna1b,254,GUGUG,0.998,0.995,0.989,0.984,0.869,test,0.967,100,2559.98428927455,0.4628413438833,0.101746459758768,4.54896755111338,5.39097541528715e-06,0.000106703826307546,motif,Contains
CLIP peak,1515,top
ENSMUSG00000004113.299|Cacna1b,255,UGUGU,0.995,0.989,0.984,0.869,0.761,test,0.9196,99,2559.98428927455,0.4628413438833,0.101746459758768,4.54896755111338,5.39097541528715e-06,0.000106703826307546,motif,Contains
CLIP peak,1516,top
ENSMUSG00000004113.300|Cacna1b,100,UGUGU,0.110625,0.41225,0.117625,0.250375,0.228625,test,0.2239,19,2518.79384481205,0.558342075160832,0.110472899771189,5.05410898344542,4.32404656713389e-07,9.02163642409871e-06,motif,Contains
CLIP peak,1524,bottom
ENSMUSG00000004113.300|Cacna1b,159,GUGUG,0.642857142857143,0.794714285714286,0.843,0.864571428571429,0.504571428571429,test,0.729942857142857,90,2518.79384481205,0.558342075160832,0.110472899771189,5.05410898344542,4.32404656713389e-07,9.02163642409871e-06,motif,Contains
CLIP peak,1564,top
ENSMUSG00000004113.300|Cacna1b,160,UGUGU,0.773,0.74425,0.872125,0.5655,0.525875,test,0.69615,87,2518.79384481205,0.558342075160832,0.110472899771189,5.05410898344542,4.32404656713389e-07,9.02163642409871e-06,motif,Contains
CLIP peak,1565,top
ENSMUSG00000004113.300|Cacna1b,161,GUGUG,0.74425,0.872125,0.5655,0.525875,0.41575,test,0.6247,80,2518.79384481205,0.558342075160832,0.110472899771189,5.05410898344542,4.32404656713389e-07,9.02163642409871e-06,motif,Contains
CLIP peak,1566,top
ENSMUSG00000004113.300|Cacna1b,206,UGUGU,0.9292,0.8766,0.905,0.6628,0.7066,test,0.81604,96,2518.79384481205,0.558342075160832,0.110472899771189,5.05410898344542,4.32404656713389e-07,9.02163642409871e-06,motif,Contains
CLIP peak,1570,top
ENSMUSG00000004113.300|Cacna1b,207,GUGUG,0.8766,0.905,0.6628,0.7066,0.687,test,0.7676,93,2518.79384481205,0.558342075160832,0.110472899771189,5.05410898344542,4.32404656713389e-07,9.02163642409871e-06,motif,Contains
CLIP peak,1571,top
ENSMUSG00000004113.300|Cacna1b,208,UGUGU,0.905,0.6628,0.7066,0.687,0.6674,test,0.72576,89,2518.79384481205,0.558342075160832,0.110472899771189,5.05410898344542,4.32404656713389e-07,9.02163642409871e-06,motif,Contains
CLIP peak,1572,top
ENSMUSG00000004113.300|Cacna1b,223,UGUGU,0.984,0.96175,0.979,0.806,0.80875,test,0.9079,99,2518.79384481205,0.558342075160832,0.110472899771189,5.05410898344542,4.32404656713389e-07,9.02163642409871e-06,motif,Contains
CLIP peak,1575,top
ENSMUSG00000004113.300|Cacna1b,229,UGUGU,0.979333333333333,0.00966666666666667,0.984666666666667,0.943,0.987333333333333,test,0.7808,94,2518.79384481205,0.558342075160832,0.110472899771189,5.05410898344542,4.32404656713389e-07,9.02163642409871e-06,motif,Contains
CLIP peak,1576,top
ENSMUSG00000004113.300|Cacna1b,230,GUGUG,0.00966666666666667,0.984666666666667,0.943,0.987333333333333,0.93,test,0.770933333333333,93,2518.79384481205,0.558342075160832,0.110472899771189,5.05410898344542,4.32404656713389e-07,9.02163642409871e-06,motif,Contains
CLIP peak,1577,top
ENSMUSG00000004113.300|Cacna1b,231,UGUGU,0.984666666666667,0.943,0.987333333333333,0.93,0.947333333333333,test,0.958466666666667,100,2518.79384481205,0.558342075160832,0.110472899771189,5.05410898344542,4.32404656713389e-07,9.02163642409871e-06,motif,Contains
CLIP peak,1578,top
ENSMUSG00000004113.300|Cacna1b,232,GUGUG,0.943,0.987333333333333,0.93,0.947333333333333,0.130333333333333,test,0.7876,94,2518.79384481205,0.558342075160832,0.110472899771189,5.05410898344542,4.32404656713389e-07,9.02163642409871e-06,motif,Contains
CLIP peak,1579,top
ENSMUSG00000004113.300|Cacna1b,233,UGUGU,0.987333333333333,0.93,0.947333333333333,0.130333333333333,0.798666666666667,test,0.758733333333333,92,2518.79384481205,0.558342075160832,0.110472899771189,5.05410898344542,4.32404656713389e-07,9.02163642409871e-06,motif,Contains
CLIP peak,1580,top
ENSMUSG00000004113.300|Cacna1b,237,UGUGU,0.812,0.3255,0.78,0.462,0.8915,test,0.6542,83,2518.79384481205,0.558342075160832,0.110472899771189,5.05410898344542,4.32404656713389e-07,9.02163642409871e-06,motif,Contains
CLIP peak,1584,top
ENSMUSG00000004113.300|Cacna1b,238,GUGUG,0.3255,0.78,0.462,0.8915,0.965,test,0.6848,86,2518.79384481205,0.558342075160832,0.110472899771189,5.05410898344542,4.32404656713389e-07,9.02163642409871e-06,motif,Contains
CLIP peak,1585,top
ENSMUSG00000004113.300|Cacna1b,239,UGUGU,0.78,0.462,0.8915,0.965,0.863,test,0.7923,95,2518.79384481205,0.558342075160832,0.110472899771189,5.05410898344542,4.32404656713389e-07,9.02163642409871e-06,motif,Contains
CLIP peak,1586,top
ENSMUSG00000004113.300|Cacna1b,240,GUGUG,0.462,0.8915,0.965,0.863,0.843,test,0.8049,96,2518.79384481205,0.558342075160832,0.110472899771189,5.05410898344542,4.32404656713389e-07,9.02163642409871e-06,motif,Contains
CLIP peak,1587,top
ENSMUSG00000004113.300|Cacna1b,241,UGUGU,0.8915,0.965,0.863,0.843,0.611,test,0.8347,97,2518.79384481205,0.558342075160832,0.110472899771189,5.05410898344542,4.32404656713389e-07,9.02163642409871e-06,motif,Contains
CLIP peak,1588,top
ENSMUSG00000004113.300|Cacna1b,242,GUGUG,0.965,0.863,0.843,0.611,0.556,test,0.7676,93,2518.79384481205,0.558342075160832,0.110472899771189,5.05410898344542,4.32404656713389e-07,9.02163642409871e-06,motif,Contains
CLIP peak,1589,top
ENSMUSG00000004113.300|Cacna1b,243,UGUGU,0.863,0.843,0.611,0.556,0.728,test,0.7202,89,2518.79384481205,0.558342075160832,0.110472899771189,5.05410898344542,4.32404656713389e-07,9.02163642409871e-06,motif,Contains
CLIP peak,1590,top
ENSMUSG00000004113.300|Cacna1b,244,GUGUG,0.843,0.611,0.556,0.728,0.6455,test,0.6767,85,2518.79384481205,0.558342075160832,0.110472899771189,5.05410898344542,4.32404656713389e-07,9.02163642409871e-06,motif,Contains
CLIP peak,1591,top
ENSMUSG00000004113.300|Cacna1b,245,UGUGU,0.611,0.556,0.728,0.6455,0.7695,test,0.662,84,2518.79384481205,0.558342075160832,0.110472899771189,5.05410898344542,4.32404656713389e-07,9.02163642409871e-06,motif,Contains
CLIP peak,1592,top
ENSMUSG00000004113.300|Cacna1b,247,UGUGU,0.509,0.479,0.828,0.869,0.503,test,0.6376,81,2518.79384481205,0.558342075160832,0.110472899771189,5.05410898344542,4.32404656713389e-07,9.02163642409871e-06,motif,Contains
CLIP peak,1594,top
ENSMUSG00000004113.300|Cacna1b,248,GUGUG,0.479,0.828,0.869,0.503,0.493,test,0.6344,81,2518.79384481205,0.558342075160832,0.110472899771189,5.05410898344542,4.32404656713389e-07,9.02163642409871e-06,motif,Contains
CLIP peak,1595,top
ENSMUSG00000004113.301|Cacna1b,94,UGUGU,0.098375,0.380875,0.10575,0.2355,0.228,test,0.2097,17,2217.63883918586,0.508110646245086,0.104411390285652,4.86642927419108,1.13632561658753e-06,2.33014969919449e-05,motif,Contains
CLIP peak,1602,bottom
ENSMUSG00000004113.301|Cacna1b,108,UGUGU,0.187714285714286,0.313142857142857,0.183857142857143,0.291428571428571,0.163857142857143,test,0.228,19,2217.63883918586,0.508110646245086,0.104411390285652,4.86642927419108,1.13632561658753e-06,2.33014969919449e-05,motif,Contains
CLIP peak,1616,bottom
ENSMUSG00000004113.301|Cacna1b,129,GUGUG,0.274142857142857,0.282857142857143,0.180142857142857,0.171142857142857,0.0762857142857143,test,0.196914285714286,16,2217.63883918586,0.508110646245086,0.104411390285652,4.86642927419108,1.13632561658753e-06,2.33014969919449e-05,motif,Contains
CLIP peak,1637,bottom
ENSMUSG00000004113.301|Cacna1b,130,UGUGU,0.24975,0.1605,0.15625,0.072125,0.19475,test,0.166675,13,2217.63883918586,0.508110646245086,0.104411390285652,4.86642927419108,1.13632561658753e-06,2.33014969919449e-05,motif,Contains
CLIP peak,1638,bottom
ENSMUSG00000004113.301|Cacna1b,153,GUGUG,0.594875,0.833875,0.75275,0.86525,0.54175,test,0.7177,89,2217.63883918586,0.508110646245086,0.104411390285652,4.86642927419108,1.13632561658753e-06,2.33014969919449e-05,motif,Contains
CLIP peak,1642,top
ENSMUSG00000004113.301|Cacna1b,154,UGUGU,0.833875,0.75275,0.86525,0.54175,0.51075,test,0.700875,87,2217.63883918586,0.508110646245086,0.104411390285652,4.86642927419108,1.13632561658753e-06,2.33014969919449e-05,motif,Contains
CLIP peak,1643,top
ENSMUSG00000004113.301|Cacna1b,200,UGUGU,0.925,0.8785,0.899,0.694833333333333,0.728166666666667,test,0.8251,97,2217.63883918586,0.508110646245086,0.104411390285652,4.86642927419108,1.13632561658753e-06,2.33014969919449e-05,motif,Contains
CLIP peak,1648,top
ENSMUSG00000004113.301|Cacna1b,201,GUGUG,0.8785,0.899,0.694833333333333,0.728166666666667,0.707833333333333,test,0.781666666666667,94,2217.63883918586,0.508110646245086,0.104411390285652,4.86642927419108,1.13632561658753e-06,2.33014969919449e-05,motif,Contains
CLIP peak,1649,top
ENSMUSG00000004113.301|Cacna1b,202,UGUGU,0.899,0.694833333333333,0.728166666666667,0.707833333333333,0.686333333333333,test,0.743233333333333,91,2217.63883918586,0.508110646245086,0.104411390285652,4.86642927419108,1.13632561658753e-06,2.33014969919449e-05,motif,Contains
CLIP peak,1650,top
ENSMUSG00000004113.301|Cacna1b,217,UGUGU,0.98675,0.97575,0.98925,0.92475,0.9275,test,0.9608,100,2217.63883918586,0.508110646245086,0.104411390285652,4.86642927419108,1.13632561658753e-06,2.33014969919449e-05,motif,Contains
CLIP peak,1653,top
ENSMUSG00000004113.301|Cacna1b,223,UGUGU,0.96925,0.0105,0.98525,0.97125,0.9825,test,0.78375,94,2217.63883918586,0.508110646245086,0.104411390285652,4.86642927419108,1.13632561658753e-06,2.33014969919449e-05,motif,Contains
CLIP peak,1654,top
ENSMUSG00000004113.301|Cacna1b,224,GUGUG,0.0105,0.98525,0.97125,0.9825,0.901,test,0.7701,93,2217.63883918586,0.508110646245086,0.104411390285652,4.86642927419108,1.13632561658753e-06,2.33014969919449e-05,motif,Contains
CLIP peak,1655,top
ENSMUSG00000004113.301|Cacna1b,225,UGUGU,0.98525,0.97125,0.9825,0.901,0.86275,test,0.94055,99,2217.63883918586,0.508110646245086,0.104411390285652,4.86642927419108,1.13632561658753e-06,2.33014969919449e-05,motif,Contains
CLIP peak,1656,top
ENSMUSG00000004113.301|Cacna1b,226,GUGUG,0.969333333333333,0.989333333333333,0.956,0.934666666666667,0.0706666666666667,test,0.784,94,2217.63883918586,0.508110646245086,0.104411390285652,4.86642927419108,1.13632561658753e-06,2.33014969919449e-05,motif,Contains
CLIP peak,1657,top
ENSMUSG00000004113.301|Cacna1b,227,UGUGU,0.989333333333333,0.956,0.934666666666667,0.0706666666666667,0.822,test,0.754533333333333,92,2217.63883918586,0.508110646245086,0.104411390285652,4.86642927419108,1.13632561658753e-06,2.33014969919449e-05,motif,Contains
CLIP peak,1658,top
ENSMUSG00000004113.301|Cacna1b,231,UGUGU,0.822,0.153666666666667,0.859666666666667,0.504,0.905,test,0.648866666666667,82,2217.63883918586,0.508110646245086,0.104411390285652,4.86642927419108,1.13632561658753e-06,2.33014969919449e-05,motif,Contains
CLIP peak,1662,top
ENSMUSG00000004113.301|Cacna1b,232,GUGUG,0.153666666666667,0.859666666666667,0.504,0.905,0.917666666666667,test,0.668,84,2217.63883918586,0.508110646245086,0.104411390285652,4.86642927419108,1.13632561658753e-06,2.33014969919449e-05,motif,Contains
CLIP peak,1663,top
ENSMUSG00000004113.301|Cacna1b,233,UGUGU,0.859666666666667,0.504,0.905,0.917666666666667,0.701,test,0.777466666666667,94,2217.63883918586,0.508110646245086,0.104411390285652,4.86642927419108,1.13632561658753e-06,2.33014969919449e-05,motif,Contains
CLIP peak,1664,top
ENSMUSG00000004113.301|Cacna1b,234,GUGUG,0.504,0.905,0.917666666666667,0.701,0.596666666666667,test,0.724866666666667,89,2217.63883918586,0.508110646245086,0.104411390285652,4.86642927419108,1.13632561658753e-06,2.33014969919449e-05,motif,Contains
CLIP peak,1665,top
ENSMUSG00000004113.301|Cacna1b,235,UGUGU,0.905,0.917666666666667,0.701,0.596666666666667,0.386333333333333,test,0.701333333333333,87,2217.63883918586,0.508110646245086,0.104411390285652,4.86642927419108,1.13632561658753e-06,2.33014969919449e-05,motif,Contains
CLIP peak,1666,top
ENSMUSG00000004113.301|Cacna1b,250,GUGUG,0.073,0.06,0.074,0.035,0.034,test,0.0552,4,2217.63883918586,0.508110646245086,0.104411390285652,4.86642927419108,1.13632561658753e-06,2.33014969919449e-05,motif,Contains
CLIP peak,1675,bottom
ENSMUSG00000004113.301|Cacna1b,251,UGUGU,0.06,0.074,0.035,0.034,0.03,test,0.0466,4,2217.63883918586,0.508110646245086,0.104411390285652,4.86642927419108,1.13632561658753e-06,2.33014969919449e-05,motif,Contains
CLIP peak,1676,bottom
ENSMUSG00000004113.302|Cacna1b,123,GUGUG,0.319125,0.308875,0.21025,0.2165,0.114375,test,0.233825,20,1592.41645349397,0.636577031409426,0.117090256742581,5.43663537102768,5.42960911787926e-08,1.16956715322967e-06,motif,Contains
CLIP peak,1717,bottom
ENSMUSG00000004113.302|Cacna1b,124,UGUGU,0.308875,0.21025,0.2165,0.114375,0.24525,test,0.21905,18,1592.41645349397,0.636577031409426,0.117090256742581,5.43663537102768,5.42960911787926e-08,1.16956715322967e-06,motif,Contains
CLIP peak,1718,bottom
ENSMUSG00000004113.302|Cacna1b,147,GUGUG,0.716714285714286,0.822857142857143,0.867285714285714,0.875,0.478142857142857,test,0.752,92,1592.41645349397,0.636577031409426,0.117090256742581,5.43663537102768,5.42960911787926e-08,1.16956715322967e-06,motif,Contains
CLIP peak,1722,top
ENSMUSG00000004113.302|Cacna1b,148,UGUGU,0.822857142857143,0.867285714285714,0.875,0.478142857142857,0.463285714285714,test,0.701314285714286,87,1592.41645349397,0.636577031409426,0.117090256742581,5.43663537102768,5.42960911787926e-08,1.16956715322967e-06,motif,Contains
CLIP peak,1723,top
ENSMUSG00000004113.302|Cacna1b,194,UGUGU,0.896142857142857,0.826142857142857,0.881,0.643142857142857,0.710428571428571,test,0.791371428571429,95,1592.41645349397,0.636577031409426,0.117090256742581,5.43663537102768,5.42960911787926e-08,1.16956715322967e-06,motif,Contains
CLIP peak,1728,top
ENSMUSG00000004113.302|Cacna1b,195,GUGUG,0.826142857142857,0.881,0.643142857142857,0.710428571428571,0.688571428571429,test,0.749857142857143,92,1592.41645349397,0.636577031409426,0.117090256742581,5.43663537102768,5.42960911787926e-08,1.16956715322967e-06,motif,Contains
CLIP peak,1729,top
ENSMUSG00000004113.302|Cacna1b,196,UGUGU,0.94,0.718333333333333,0.7925,0.796666666666667,0.773333333333333,test,0.804166666666667,96,1592.41645349397,0.636577031409426,0.117090256742581,5.43663537102768,5.42960911787926e-08,1.16956715322967e-06,motif,Contains
CLIP peak,1730,top
ENSMUSG00000004113.302|Cacna1b,197,GUGUG,0.718333333333333,0.7925,0.796666666666667,0.773333333333333,0.2655,test,0.669266666666667,84,1592.41645349397,0.636577031409426,0.117090256742581,5.43663537102768,5.42960911787926e-08,1.16956715322967e-06,motif,Contains
CLIP peak,1731,top
ENSMUSG00000004113.302|Cacna1b,211,UGUGU,0.9918,0.9834,0.9888,0.7476,0.75,test,0.89232,99,1592.41645349397,0.636577031409426,0.117090256742581,5.43663537102768,5.42960911787926e-08,1.16956715322967e-06,motif,Contains
CLIP peak,1733,top
ENSMUSG00000004113.302|Cacna1b,217,UGUGU,0.989,0.012,0.9915,0.9795,0.99125,test,0.79265,95,1592.41645349397,0.636577031409426,0.117090256742581,5.43663537102768,5.42960911787926e-08,1.16956715322967e-06,motif,Contains
CLIP peak,1734,top
ENSMUSG00000004113.302|Cacna1b,218,GUGUG,0.012,0.9915,0.9795,0.99125,0.962,test,0.78725,94,1592.41645349397,0.636577031409426,0.117090256742581,5.43663537102768,5.42960911787926e-08,1.16956715322967e-06,motif,Contains
CLIP peak,1735,top
ENSMUSG00000004113.302|Cacna1b,219,UGUGU,0.9915,0.9795,0.99125,0.962,0.96425,test,0.9777,100,1592.41645349397,0.636577031409426,0.117090256742581,5.43663537102768,5.42960911787926e-08,1.16956715322967e-06,motif,Contains
CLIP peak,1736,top
ENSMUSG00000004113.302|Cacna1b,220,GUGUG,0.9795,0.99125,0.962,0.96425,0.02675,test,0.78475,94,1592.41645349397,0.636577031409426,0.117090256742581,5.43663537102768,5.42960911787926e-08,1.16956715322967e-06,motif,Contains
CLIP peak,1737,top
ENSMUSG00000004113.302|Cacna1b,221,UGUGU,0.99125,0.962,0.96425,0.02675,0.796,test,0.74805,91,1592.41645349397,0.636577031409426,0.117090256742581,5.43663537102768,5.42960911787926e-08,1.16956715322967e-06,motif,Contains
CLIP peak,1738,top
ENSMUSG00000004113.302|Cacna1b,236,GUGUG,0.1245,0.1925,0.1585,0.1305,0.118,test,0.1448,10,1592.41645349397,0.636577031409426,0.117090256742581,5.43663537102768,5.42960911787926e-08,1.16956715322967e-06,motif,Contains
CLIP peak,1753,bottom
ENSMUSG00000004113.302|Cacna1b,237,UGUGU,0.1925,0.1585,0.1305,0.118,0.1005,test,0.14,10,1592.41645349397,0.636577031409426,0.117090256742581,5.43663537102768,5.42960911787926e-08,1.16956715322967e-06,motif,Contains
CLIP peak,1754,bottom
ENSMUSG00000004113.302|Cacna1b,244,GUGUG,0.0615,0.2345,0.24,0.1055,0.054,test,0.1391,10,1592.41645349397,0.636577031409426,0.117090256742581,5.43663537102768,5.42960911787926e-08,1.16956715322967e-06,motif,Contains
CLIP peak,1755,bottom
ENSMUSG00000004113.302|Cacna1b,245,UGUGU,0.2345,0.24,0.1055,0.054,0.061,test,0.139,10,1592.41645349397,0.636577031409426,0.117090256742581,5.43663537102768,5.42960911787926e-08,1.16956715322967e-06,motif,Contains
CLIP peak,1756,bottom
ENSMUSG00000004113.303|Cacna1b,0,GUGUG,0.007,0.006,0.029,0.026,0.775,test,0.1686,13,1821.11217365624,0.672754452060274,0.118851831892602,5.66044663634797,1.5097953273272e-08,3.30578812054885e-07,motif,Contains
CLIP peak,1757,bottom
ENSMUSG00000004113.303|Cacna1b,82,UGUGU,0.106125,0.395375,0.11075,0.242375,0.23175,test,0.217275,18,1821.11217365624,0.672754452060274,0.118851831892602,5.66044663634797,1.5097953273272e-08,3.30578812054885e-07,motif,Contains
CLIP peak,1762,bottom
ENSMUSG00000004113.303|Cacna1b,96,UGUGU,0.183,0.308571428571429,0.180285714285714,0.291571428571429,0.160142857142857,test,0.224714285714286,19,1821.11217365624,0.672754452060274,0.118851831892602,5.66044663634797,1.5097953273272e-08,3.30578812054885e-07,motif,Contains
CLIP peak,1776,bottom
ENSMUSG00000004113.303|Cacna1b,98,UGUGU,0.180285714285714,0.291571428571429,0.160142857142857,0.275428571428571,0.137714285714286,test,0.209028571428571,17,1821.11217365624,0.672754452060274,0.118851831892602,5.66044663634797,1.5097953273272e-08,3.30578812054885e-07,motif,Contains
CLIP peak,1778,bottom
ENSMUSG00000004113.303|Cacna1b,99,GUGUG,0.291571428571429,0.160142857142857,0.275428571428571,0.137714285714286,0.263285714285714,test,0.225628571428571,19,1821.11217365624,0.672754452060274,0.118851831892602,5.66044663634797,1.5097953273272e-08,3.30578812054885e-07,motif,Contains
CLIP peak,1779,bottom
ENSMUSG00000004113.303|Cacna1b,117,GUGUG,0.329571428571429,0.332142857142857,0.202285714285714,0.204714285714286,0.092,test,0.232142857142857,20,1821.11217365624,0.672754452060274,0.118851831892602,5.66044663634797,1.5097953273272e-08,3.30578812054885e-07,motif,Contains
CLIP peak,1797,bottom
ENSMUSG00000004113.303|Cacna1b,118,UGUGU,0.332142857142857,0.202285714285714,0.204714285714286,0.092,0.253428571428571,test,0.216914285714286,18,1821.11217365624,0.672754452060274,0.118851831892602,5.66044663634797,1.5097953273272e-08,3.30578812054885e-07,motif,Contains
CLIP peak,1798,bottom
ENSMUSG00000004113.303|Cacna1b,141,GUGUG,0.56975,0.84575,0.7785,0.897125,0.562375,test,0.7307,90,1821.11217365624,0.672754452060274,0.118851831892602,5.66044663634797,1.5097953273272e-08,3.30578812054885e-07,motif,Contains
CLIP peak,1802,top
ENSMUSG00000004113.303|Cacna1b,142,UGUGU,0.84575,0.7785,0.897125,0.562375,0.520375,test,0.720825,89,1821.11217365624,0.672754452060274,0.118851831892602,5.66044663634797,1.5097953273272e-08,3.30578812054885e-07,motif,Contains
CLIP peak,1803,top
ENSMUSG00000004113.303|Cacna1b,143,GUGUG,0.7785,0.897125,0.562375,0.520375,0.396125,test,0.6309,80,1821.11217365624,0.672754452060274,0.118851831892602,5.66044663634797,1.5097953273272e-08,3.30578812054885e-07,motif,Contains
CLIP peak,1804,top
ENSMUSG00000004113.303|Cacna1b,188,UGUGU,0.918714285714286,0.897571428571429,0.903714285714286,0.734285714285714,0.747428571428571,test,0.840342857142857,97,1821.11217365624,0.672754452060274,0.118851831892602,5.66044663634797,1.5097953273272e-08,3.30578812054885e-07,motif,Contains
CLIP peak,1808,top
ENSMUSG00000004113.303|Cacna1b,189,GUGUG,0.897571428571429,0.903714285714286,0.734285714285714,0.747428571428571,0.727142857142857,test,0.802028571428571,95,1821.11217365624,0.672754452060274,0.118851831892602,5.66044663634797,1.5097953273272e-08,3.30578812054885e-07,motif,Contains
CLIP peak,1809,top
ENSMUSG00000004113.303|Cacna1b,190,UGUGU,0.903714285714286,0.734285714285714,0.747428571428571,0.727142857142857,0.719285714285714,test,0.766371428571429,93,1821.11217365624,0.672754452060274,0.118851831892602,5.66044663634797,1.5097953273272e-08,3.30578812054885e-07,motif,Contains
CLIP peak,1810,top
ENSMUSG00000004113.303|Cacna1b,191,GUGUG,0.734285714285714,0.747428571428571,0.727142857142857,0.719285714285714,0.207428571428571,test,0.627114285714286,80,1821.11217365624,0.672754452060274,0.118851831892602,5.66044663634797,1.5097953273272e-08,3.30578812054885e-07,motif,Contains
CLIP peak,1811,top
ENSMUSG00000004113.303|Cacna1b,205,UGUGU,0.9815,0.933833333333333,0.966833333333333,0.823166666666667,0.782666666666667,test,0.8976,99,1821.11217365624,0.672754452060274,0.118851831892602,5.66044663634797,1.5097953273272e-08,3.30578812054885e-07,motif,Contains
CLIP peak,1813,top
ENSMUSG00000004113.303|Cacna1b,211,UGUGU,0.9678,0.0212,0.9588,0.9162,0.7978,test,0.73236,90,1821.11217365624,0.672754452060274,0.118851831892602,5.66044663634797,1.5097953273272e-08,3.30578812054885e-07,motif,Contains
CLIP peak,1814,top
ENSMUSG00000004113.303|Cacna1b,212,GUGUG,0.0212,0.9588,0.9162,0.7978,0.7692,test,0.69264,87,1821.11217365624,0.672754452060274,0.118851831892602,5.66044663634797,1.5097953273272e-08,3.30578812054885e-07,motif,Contains
CLIP peak,1815,top
ENSMUSG00000004113.303|Cacna1b,213,UGUGU,0.9588,0.9162,0.7978,0.7692,0.741,test,0.8366,97,1821.11217365624,0.672754452060274,0.118851831892602,5.66044663634797,1.5097953273272e-08,3.30578812054885e-07,motif,Contains
CLIP peak,1816,top
ENSMUSG00000004113.303|Cacna1b,214,GUGUG,0.9162,0.7978,0.7692,0.741,0.1142,test,0.66768,84,1821.11217365624,0.672754452060274,0.118851831892602,5.66044663634797,1.5097953273272e-08,3.30578812054885e-07,motif,Contains
CLIP peak,1817,top
ENSMUSG00000004113.303|Cacna1b,226,GUGUG,0.381333333333333,0.174666666666667,0.133666666666667,0.241666666666667,0.174333333333333,test,0.221133333333333,19,1821.11217365624,0.672754452060274,0.118851831892602,5.66044663634797,1.5097953273272e-08,3.30578812054885e-07,motif,Contains
CLIP peak,1829,bottom
ENSMUSG00000004113.303|Cacna1b,227,UGUGU,0.174666666666667,0.133666666666667,0.241666666666667,0.174333333333333,0.471666666666667,test,0.2392,20,1821.11217365624,0.672754452060274,0.118851831892602,5.66044663634797,1.5097953273272e-08,3.30578812054885e-07,motif,Contains
CLIP peak,1830,bottom
ENSMUSG00000004113.304|Cacna1b,110,UGUGU,0.29725,0.26,0.255125,0.184625,0.17125,test,0.23365,20,1965.49579810806,0.496613111006313,0.099498003497442,4.99118669269661,6.00094600742201e-07,1.24550884581129e-05,motif,Contains
CLIP peak,1875,bottom
ENSMUSG00000004113.304|Cacna1b,111,GUGUG,0.26,0.255125,0.184625,0.17125,0.098,test,0.1938,15,1965.49579810806,0.496613111006313,0.099498003497442,4.99118669269661,6.00094600742201e-07,1.24550884581129e-05,motif,Contains
CLIP peak,1876,bottom
ENSMUSG00000004113.304|Cacna1b,112,UGUGU,0.255125,0.184625,0.17125,0.098,0.221625,test,0.186125,14,1965.49579810806,0.496613111006313,0.099498003497442,4.99118669269661,6.00094600742201e-07,1.24550884581129e-05,motif,Contains
CLIP peak,1877,bottom
ENSMUSG00000004113.304|Cacna1b,135,GUGUG,0.595625,0.802875,0.751625,0.82,0.473,test,0.688625,86,1965.49579810806,0.496613111006313,0.099498003497442,4.99118669269661,6.00094600742201e-07,1.24550884581129e-05,motif,Contains
CLIP peak,1881,top
ENSMUSG00000004113.304|Cacna1b,136,UGUGU,0.831428571428571,0.776285714285714,0.864428571428571,0.539285714285714,0.500428571428571,test,0.702371428571429,87,1965.49579810806,0.496613111006313,0.099498003497442,4.99118669269661,6.00094600742201e-07,1.24550884581129e-05,motif,Contains
CLIP peak,1882,top
ENSMUSG00000004113.304|Cacna1b,182,UGUGU,0.779375,0.766,0.78675,0.69575,0.729125,test,0.7514,92,1965.49579810806,0.496613111006313,0.099498003497442,4.99118669269661,6.00094600742201e-07,1.24550884581129e-05,motif,Contains
CLIP peak,1887,top
ENSMUSG00000004113.304|Cacna1b,183,GUGUG,0.766,0.78675,0.69575,0.729125,0.7015,test,0.735825,90,1965.49579810806,0.496613111006313,0.099498003497442,4.99118669269661,6.00094600742201e-07,1.24550884581129e-05,motif,Contains
CLIP peak,1888,top
ENSMUSG00000004113.304|Cacna1b,184,UGUGU,0.78675,0.69575,0.729125,0.7015,0.776625,test,0.73795,91,1965.49579810806,0.496613111006313,0.099498003497442,4.99118669269661,6.00094600742201e-07,1.24550884581129e-05,motif,Contains
CLIP peak,1889,top
ENSMUSG00000004113.304|Cacna1b,185,GUGUG,0.69575,0.729125,0.7015,0.776625,0.31925,test,0.64445,82,1965.49579810806,0.496613111006313,0.099498003497442,4.99118669269661,6.00094600742201e-07,1.24550884581129e-05,motif,Contains
CLIP peak,1890,top
ENSMUSG00000004113.304|Cacna1b,199,UGUGU,0.988666666666667,0.817833333333333,0.9825,0.891166666666667,0.893333333333333,test,0.9147,99,1965.49579810806,0.496613111006313,0.099498003497442,4.99118669269661,6.00094600742201e-07,1.24550884581129e-05,motif,Contains
CLIP peak,1892,top
ENSMUSG00000004113.304|Cacna1b,205,UGUGU,0.94,0.079,0.822666666666667,0.805,0.783166666666667,test,0.685966666666667,86,1965.49579810806,0.496613111006313,0.099498003497442,4.99118669269661,6.00094600742201e-07,1.24550884581129e-05,motif,Contains
CLIP peak,1893,top
ENSMUSG00000004113.304|Cacna1b,206,GUGUG,0.0924,0.8284,0.8098,0.8088,0.7688,test,0.66164,84,1965.49579810806,0.496613111006313,0.099498003497442,4.99118669269661,6.00094600742201e-07,1.24550884581129e-05,motif,Contains
CLIP peak,1894,top
ENSMUSG00000004113.304|Cacna1b,207,UGUGU,0.8284,0.8098,0.8088,0.7688,0.7748,test,0.79812,95,1965.49579810806,0.496613111006313,0.099498003497442,4.99118669269661,6.00094600742201e-07,1.24550884581129e-05,motif,Contains
CLIP peak,1895,top
ENSMUSG00000004113.304|Cacna1b,208,GUGUG,0.8098,0.8088,0.7688,0.7748,0.0776,test,0.64796,82,1965.49579810806,0.496613111006313,0.099498003497442,4.99118669269661,6.00094600742201e-07,1.24550884581129e-05,motif,Contains
CLIP peak,1896,top
ENSMUSG00000004113.305|Cacna1b,70,UGUGU,0.110625,0.41225,0.117625,0.250375,0.228625,test,0.2239,19,3453.26279209049,0.414277069037774,0.0862102596036622,4.80542653440954,1.54421934669755e-06,3.15036557845892e-05,motif,Contains
CLIP peak,1920,bottom
ENSMUSG00000004113.305|Cacna1b,129,GUGUG,0.642857142857143,0.794714285714286,0.843,0.864571428571429,0.504571428571429,test,0.729942857142857,90,3453.26279209049,0.414277069037774,0.0862102596036622,4.80542653440954,1.54421934669755e-06,3.15036557845892e-05,motif,Contains
CLIP peak,1960,top
ENSMUSG00000004113.305|Cacna1b,130,UGUGU,0.773,0.74425,0.872125,0.5655,0.525875,test,0.69615,87,3453.26279209049,0.414277069037774,0.0862102596036622,4.80542653440954,1.54421934669755e-06,3.15036557845892e-05,motif,Contains
CLIP peak,1961,top
ENSMUSG00000004113.305|Cacna1b,131,GUGUG,0.74425,0.872125,0.5655,0.525875,0.41575,test,0.6247,80,3453.26279209049,0.414277069037774,0.0862102596036622,4.80542653440954,1.54421934669755e-06,3.15036557845892e-05,motif,Contains
CLIP peak,1962,top
ENSMUSG00000004113.305|Cacna1b,176,UGUGU,0.823285714285714,0.875428571428571,0.902,0.632,0.668571428571429,test,0.780257142857143,94,3453.26279209049,0.414277069037774,0.0862102596036622,4.80542653440954,1.54421934669755e-06,3.15036557845892e-05,motif,Contains
CLIP peak,1966,top
ENSMUSG00000004113.305|Cacna1b,177,GUGUG,0.875428571428571,0.902,0.632,0.668571428571429,0.644428571428571,test,0.744485714285714,91,3453.26279209049,0.414277069037774,0.0862102596036622,4.80542653440954,1.54421934669755e-06,3.15036557845892e-05,motif,Contains
CLIP peak,1967,top
ENSMUSG00000004113.305|Cacna1b,178,UGUGU,0.902,0.632,0.668571428571429,0.644428571428571,0.747,test,0.7188,89,3453.26279209049,0.414277069037774,0.0862102596036622,4.80542653440954,1.54421934669755e-06,3.15036557845892e-05,motif,Contains
CLIP peak,1968,top
ENSMUSG00000004113.305|Cacna1b,193,UGUGU,0.981285714285714,0.755,0.891,0.769857142857143,0.799142857142857,test,0.839257142857143,97,3453.26279209049,0.414277069037774,0.0862102596036622,4.80542653440954,1.54421934669755e-06,3.15036557845892e-05,motif,Contains
CLIP peak,1971,top
ENSMUSG00000004113.305|Cacna1b,199,UGUGU,0.911333333333333,0.1315,0.734666666666667,0.709,0.730166666666667,test,0.643333333333333,82,3453.26279209049,0.414277069037774,0.0862102596036622,4.80542653440954,1.54421934669755e-06,3.15036557845892e-05,motif,Contains
CLIP peak,1972,top
ENSMUSG00000004113.305|Cacna1b,201,UGUGU,0.734666666666667,0.709,0.730166666666667,0.707333333333333,0.7235,test,0.720933333333333,89,3453.26279209049,0.414277069037774,0.0862102596036622,4.80542653440954,1.54421934669755e-06,3.15036557845892e-05,motif,Contains
CLIP peak,1974,top
ENSMUSG00000004113.306|Cacna1b,64,UGUGU,0.105714285714286,0.424571428571429,0.115714285714286,0.262,0.258,test,0.2332,20,1672.29996640224,0.405813490169078,0.0884386536043493,4.58864392016389,4.46134678174173e-06,8.9040735852625e-05,motif,Contains
CLIP peak,1999,bottom
ENSMUSG00000004113.306|Cacna1b,78,UGUGU,0.187714285714286,0.313142857142857,0.183857142857143,0.291428571428571,0.163857142857143,test,0.228,19,1672.29996640224,0.405813490169078,0.0884386536043493,4.58864392016389,4.46134678174173e-06,8.9040735852625e-05,motif,Contains
CLIP peak,2013,bottom
ENSMUSG00000004113.306|Cacna1b,99,GUGUG,0.274142857142857,0.282857142857143,0.180142857142857,0.171142857142857,0.0762857142857143,test,0.196914285714286,16,1672.29996640224,0.405813490169078,0.0884386536043493,4.58864392016389,4.46134678174173e-06,8.9040735852625e-05,motif,Contains
CLIP peak,2034,bottom
ENSMUSG00000004113.306|Cacna1b,100,UGUGU,0.24975,0.1605,0.15625,0.072125,0.19475,test,0.166675,13,1672.29996640224,0.405813490169078,0.0884386536043493,4.58864392016389,4.46134678174173e-06,8.9040735852625e-05,motif,Contains
CLIP peak,2035,bottom
ENSMUSG00000004113.306|Cacna1b,123,GUGUG,0.594875,0.833875,0.75275,0.86525,0.54175,test,0.7177,89,1672.29996640224,0.405813490169078,0.0884386536043493,4.58864392016389,4.46134678174173e-06,8.9040735852625e-05,motif,Contains
CLIP peak,2039,top
ENSMUSG00000004113.306|Cacna1b,124,UGUGU,0.833875,0.75275,0.86525,0.54175,0.51075,test,0.700875,87,1672.29996640224,0.405813490169078,0.0884386536043493,4.58864392016389,4.46134678174173e-06,8.9040735852625e-05,motif,Contains
CLIP peak,2040,top
ENSMUSG00000004113.306|Cacna1b,170,UGUGU,0.81825,0.786875,0.80275,0.649375,0.67775,test,0.747,91,1672.29996640224,0.405813490169078,0.0884386536043493,4.58864392016389,4.46134678174173e-06,8.9040735852625e-05,motif,Contains
CLIP peak,2045,top
ENSMUSG00000004113.306|Cacna1b,171,GUGUG,0.786875,0.80275,0.649375,0.67775,0.658,test,0.71495,89,1672.29996640224,0.405813490169078,0.0884386536043493,4.58864392016389,4.46134678174173e-06,8.9040735852625e-05,motif,Contains
CLIP peak,2046,top
ENSMUSG00000004113.306|Cacna1b,172,UGUGU,0.80275,0.649375,0.67775,0.658,0.731125,test,0.7038,88,1672.29996640224,0.405813490169078,0.0884386536043493,4.58864392016389,4.46134678174173e-06,8.9040735852625e-05,motif,Contains
CLIP peak,2047,top
ENSMUSG00000004113.306|Cacna1b,187,UGUGU,0.970142857142857,0.745,0.847857142857143,0.791428571428571,0.808142857142857,test,0.832514285714286,97,1672.29996640224,0.405813490169078,0.0884386536043493,4.58864392016389,4.46134678174173e-06,8.9040735852625e-05,motif,Contains
CLIP peak,2050,top
ENSMUSG00000004113.306|Cacna1b,193,UGUGU,0.883857142857143,0.149285714285714,0.824428571428571,0.824,0.825428571428571,test,0.7014,87,1672.29996640224,0.405813490169078,0.0884386536043493,4.58864392016389,4.46134678174173e-06,8.9040735852625e-05,motif,Contains
CLIP peak,2051,top
ENSMUSG00000004113.306|Cacna1b,194,GUGUG,0.149285714285714,0.824428571428571,0.824,0.825428571428571,0.685,test,0.661628571428571,84,1672.29996640224,0.405813490169078,0.0884386536043493,4.58864392016389,4.46134678174173e-06,8.9040735852625e-05,motif,Contains
CLIP peak,2052,top
ENSMUSG00000004113.306|Cacna1b,195,UGUGU,0.824428571428571,0.824,0.825428571428571,0.685,0.622714285714286,test,0.756314285714286,92,1672.29996640224,0.405813490169078,0.0884386536043493,4.58864392016389,4.46134678174173e-06,8.9040735852625e-05,motif,Contains
CLIP peak,2053,top
ENSMUSG00000004113.307|Cacna1b,93,GUGUG,0.319125,0.308875,0.21025,0.2165,0.114375,test,0.233825,20,1411.7340133028,0.568321530367083,0.106965101530044,5.3131490760793,1.07746821505155e-07,2.29610205186119e-06,motif,Contains
CLIP peak,2113,bottom
ENSMUSG00000004113.307|Cacna1b,94,UGUGU,0.308875,0.21025,0.2165,0.114375,0.24525,test,0.21905,18,1411.7340133028,0.568321530367083,0.106965101530044,5.3131490760793,1.07746821505155e-07,2.29610205186119e-06,motif,Contains
CLIP peak,2114,bottom
ENSMUSG00000004113.307|Cacna1b,117,GUGUG,0.716714285714286,0.822857142857143,0.867285714285714,0.875,0.478142857142857,test,0.752,92,1411.7340133028,0.568321530367083,0.106965101530044,5.3131490760793,1.07746821505155e-07,2.29610205186119e-06,motif,Contains
CLIP peak,2118,top
ENSMUSG00000004113.307|Cacna1b,118,UGUGU,0.822857142857143,0.867285714285714,0.875,0.478142857142857,0.463285714285714,test,0.701314285714286,87,1411.7340133028,0.568321530367083,0.106965101530044,5.3131490760793,1.07746821505155e-07,2.29610205186119e-06,motif,Contains
CLIP peak,2119,top
ENSMUSG00000004113.307|Cacna1b,164,UGUGU,0.789125,0.7415,0.790375,0.568375,0.6325,test,0.704375,88,1411.7340133028,0.568321530367083,0.106965101530044,5.3131490760793,1.07746821505155e-07,2.29610205186119e-06,motif,Contains
CLIP peak,2124,top
ENSMUSG00000004113.307|Cacna1b,165,GUGUG,0.7415,0.790375,0.568375,0.6325,0.608375,test,0.668225,84,1411.7340133028,0.568321530367083,0.106965101530044,5.3131490760793,1.07746821505155e-07,2.29610205186119e-06,motif,Contains
CLIP peak,2125,top
ENSMUSG00000004113.307|Cacna1b,166,UGUGU,0.828,0.622142857142857,0.691714285714286,0.689571428571429,0.780428571428571,test,0.722371428571429,89,1411.7340133028,0.568321530367083,0.106965101530044,5.3131490760793,1.07746821505155e-07,2.29610205186119e-06,motif,Contains
CLIP peak,2126,top
ENSMUSG00000004113.307|Cacna1b,167,GUGUG,0.622142857142857,0.691714285714286,0.689571428571429,0.780428571428571,0.363,test,0.629371428571429,80,1411.7340133028,0.568321530367083,0.106965101530044,5.3131490760793,1.07746821505155e-07,2.29610205186119e-06,motif,Contains
CLIP peak,2127,top
ENSMUSG00000004113.307|Cacna1b,181,UGUGU,0.900125,0.67225,0.9055,0.742875,0.74425,test,0.793,95,1411.7340133028,0.568321530367083,0.106965101530044,5.3131490760793,1.07746821505155e-07,2.29610205186119e-06,motif,Contains
CLIP peak,2129,top
ENSMUSG00000004113.307|Cacna1b,187,UGUGU,0.910285714285714,0.228428571428571,0.710857142857143,0.705142857142857,0.735714285714286,test,0.658085714285714,83,1411.7340133028,0.568321530367083,0.106965101530044,5.3131490760793,1.07746821505155e-07,2.29610205186119e-06,motif,Contains
CLIP peak,2130,top
ENSMUSG00000004113.307|Cacna1b,189,UGUGU,0.710857142857143,0.705142857142857,0.735714285714286,0.670428571428571,0.694,test,0.703228571428571,88,1411.7340133028,0.568321530367083,0.106965101530044,5.3131490760793,1.07746821505155e-07,2.29610205186119e-06,motif,Contains
CLIP peak,2132,top
ENSMUSG00000004113.308|Cacna1b,51,GUGUG,0.302166666666667,0.1065,0.384666666666667,0.118166666666667,0.244,test,0.2311,19,2075.20735773377,0.576220079173458,0.0888039263759505,6.48867795252697,8.65928376345785e-11,1.9680938667707e-09,motif,Contains
CLIP peak,2156,bottom
ENSMUSG00000004113.308|Cacna1b,52,UGUGU,0.1065,0.384666666666667,0.118166666666667,0.244,0.252833333333333,test,0.221233333333333,19,2075.20735773377,0.576220079173458,0.0888039263759505,6.48867795252697,8.65928376345785e-11,1.9680938667707e-09,motif,Contains
CLIP peak,2157,bottom
ENSMUSG00000004113.308|Cacna1b,66,UGUGU,0.183,0.308571428571429,0.180285714285714,0.291571428571429,0.160142857142857,test,0.224714285714286,19,2075.20735773377,0.576220079173458,0.0888039263759505,6.48867795252697,8.65928376345785e-11,1.9680938667707e-09,motif,Contains
CLIP peak,2171,bottom
ENSMUSG00000004113.308|Cacna1b,68,UGUGU,0.180285714285714,0.291571428571429,0.160142857142857,0.275428571428571,0.137714285714286,test,0.209028571428571,17,2075.20735773377,0.576220079173458,0.0888039263759505,6.48867795252697,8.65928376345785e-11,1.9680938667707e-09,motif,Contains
CLIP peak,2173,bottom
ENSMUSG00000004113.308|Cacna1b,69,GUGUG,0.291571428571429,0.160142857142857,0.275428571428571,0.137714285714286,0.263285714285714,test,0.225628571428571,19,2075.20735773377,0.576220079173458,0.0888039263759505,6.48867795252697,8.65928376345785e-11,1.9680938667707e-09,motif,Contains
CLIP peak,2174,bottom
ENSMUSG00000004113.308|Cacna1b,87,GUGUG,0.329571428571429,0.332142857142857,0.202285714285714,0.204714285714286,0.092,test,0.232142857142857,20,2075.20735773377,0.576220079173458,0.0888039263759505,6.48867795252697,8.65928376345785e-11,1.9680938667707e-09,motif,Contains
CLIP peak,2192,bottom
ENSMUSG00000004113.308|Cacna1b,88,UGUGU,0.332142857142857,0.202285714285714,0.204714285714286,0.092,0.253428571428571,test,0.216914285714286,18,2075.20735773377,0.576220079173458,0.0888039263759505,6.48867795252697,8.65928376345785e-11,1.9680938667707e-09,motif,Contains
CLIP peak,2193,bottom
ENSMUSG00000004113.308|Cacna1b,111,GUGUG,0.56975,0.84575,0.7785,0.897125,0.562375,test,0.7307,90,2075.20735773377,0.576220079173458,0.0888039263759505,6.48867795252697,8.65928376345785e-11,1.9680938667707e-09,motif,Contains
CLIP peak,2197,top
ENSMUSG00000004113.308|Cacna1b,112,UGUGU,0.84575,0.7785,0.897125,0.562375,0.520375,test,0.720825,89,2075.20735773377,0.576220079173458,0.0888039263759505,6.48867795252697,8.65928376345785e-11,1.9680938667707e-09,motif,Contains
CLIP peak,2198,top
ENSMUSG00000004113.308|Cacna1b,113,GUGUG,0.7785,0.897125,0.562375,0.520375,0.396125,test,0.6309,80,2075.20735773377,0.576220079173458,0.0888039263759505,6.48867795252697,8.65928376345785e-11,1.9680938667707e-09,motif,Contains
CLIP peak,2199,top
ENSMUSG00000004113.308|Cacna1b,158,UGUGU,0.918714285714286,0.897571428571429,0.903714285714286,0.734285714285714,0.747428571428571,test,0.840342857142857,97,2075.20735773377,0.576220079173458,0.0888039263759505,6.48867795252697,8.65928376345785e-11,1.9680938667707e-09,motif,Contains
CLIP peak,2203,top
ENSMUSG00000004113.308|Cacna1b,159,GUGUG,0.897571428571429,0.903714285714286,0.734285714285714,0.747428571428571,0.727142857142857,test,0.802028571428571,95,2075.20735773377,0.576220079173458,0.0888039263759505,6.48867795252697,8.65928376345785e-11,1.9680938667707e-09,motif,Contains
CLIP peak,2204,top
ENSMUSG00000004113.308|Cacna1b,160,UGUGU,0.79175,0.64425,0.726125,0.7445,0.749875,test,0.7313,90,2075.20735773377,0.576220079173458,0.0888039263759505,6.48867795252697,8.65928376345785e-11,1.9680938667707e-09,motif,Contains
CLIP peak,2205,top
ENSMUSG00000004113.308|Cacna1b,161,GUGUG,0.64425,0.726125,0.7445,0.749875,0.305125,test,0.633975,80,2075.20735773377,0.576220079173458,0.0888039263759505,6.48867795252697,8.65928376345785e-11,1.9680938667707e-09,motif,Contains
CLIP peak,2206,top
ENSMUSG00000004113.308|Cacna1b,175,UGUGU,0.946375,0.7865,0.8075,0.673625,0.693,test,0.7814,94,2075.20735773377,0.576220079173458,0.0888039263759505,6.48867795252697,8.65928376345785e-11,1.9680938667707e-09,motif,Contains
CLIP peak,2208,top
ENSMUSG00000004113.308|Cacna1b,181,UGUGU,0.783625,0.18175,0.769,0.735125,0.69875,test,0.63365,80,2075.20735773377,0.576220079173458,0.0888039263759505,6.48867795252697,8.65928376345785e-11,1.9680938667707e-09,motif,Contains
CLIP peak,2209,top
ENSMUSG00000004113.308|Cacna1b,183,UGUGU,0.769,0.735125,0.69875,0.629875,0.665375,test,0.699625,87,2075.20735773377,0.576220079173458,0.0888039263759505,6.48867795252697,8.65928376345785e-11,1.9680938667707e-09,motif,Contains
CLIP peak,2211,top
ENSMUSG00000004113.309|Cacna1b,45,GUGUG,0.3076,0.0954,0.3726,0.1058,0.2326,test,0.2228,19,2146.37137193169,0.550399393295674,0.127208089286562,4.32676409481937,1.51315869034343e-05,0.000292242522504939,motif,Contains
CLIP peak,2235,bottom
ENSMUSG00000004113.309|Cacna1b,46,UGUGU,0.0954,0.3726,0.1058,0.2326,0.227,test,0.20668,17,2146.37137193169,0.550399393295674,0.127208089286562,4.32676409481937,1.51315869034343e-05,0.000292242522504939,motif,Contains
CLIP peak,2236,bottom
ENSMUSG00000004113.309|Cacna1b,47,GUGUG,0.3726,0.1058,0.2326,0.227,0.2538,test,0.23836,20,2146.37137193169,0.550399393295674,0.127208089286562,4.32676409481937,1.51315869034343e-05,0.000292242522504939,motif,Contains
CLIP peak,2237,bottom
ENSMUSG00000004113.309|Cacna1b,58,UGUGU,0.180833333333333,0.322166666666667,0.1755,0.279166666666667,0.173666666666667,test,0.226266666666667,19,2146.37137193169,0.550399393295674,0.127208089286562,4.32676409481937,1.51315869034343e-05,0.000292242522504939,motif,Contains
CLIP peak,2248,bottom
ENSMUSG00000004113.309|Cacna1b,80,UGUGU,0.29725,0.26,0.255125,0.184625,0.17125,test,0.23365,20,2146.37137193169,0.550399393295674,0.127208089286562,4.32676409481937,1.51315869034343e-05,0.000292242522504939,motif,Contains
CLIP peak,2270,bottom
ENSMUSG00000004113.309|Cacna1b,81,GUGUG,0.26,0.255125,0.184625,0.17125,0.098,test,0.1938,15,2146.37137193169,0.550399393295674,0.127208089286562,4.32676409481937,1.51315869034343e-05,0.000292242522504939,motif,Contains
CLIP peak,2271,bottom
ENSMUSG00000004113.309|Cacna1b,82,UGUGU,0.255125,0.184625,0.17125,0.098,0.221625,test,0.186125,14,2146.37137193169,0.550399393295674,0.127208089286562,4.32676409481937,1.51315869034343e-05,0.000292242522504939,motif,Contains
CLIP peak,2272,bottom
ENSMUSG00000004113.309|Cacna1b,105,GUGUG,0.595625,0.802875,0.751625,0.82,0.473,test,0.688625,86,2146.37137193169,0.550399393295674,0.127208089286562,4.32676409481937,1.51315869034343e-05,0.000292242522504939,motif,Contains
CLIP peak,2276,top
ENSMUSG00000004113.309|Cacna1b,106,UGUGU,0.831428571428571,0.776285714285714,0.864428571428571,0.539285714285714,0.500428571428571,test,0.702371428571429,87,2146.37137193169,0.550399393295674,0.127208089286562,4.32676409481937,1.51315869034343e-05,0.000292242522504939,motif,Contains
CLIP peak,2277,top
ENSMUSG00000004113.309|Cacna1b,152,UGUGU,0.779375,0.766,0.78675,0.69575,0.729125,test,0.7514,92,2146.37137193169,0.550399393295674,0.127208089286562,4.32676409481937,1.51315869034343e-05,0.000292242522504939,motif,Contains
CLIP peak,2282,top
ENSMUSG00000004113.309|Cacna1b,153,GUGUG,0.766,0.78675,0.69575,0.729125,0.7015,test,0.735825,90,2146.37137193169,0.550399393295674,0.127208089286562,4.32676409481937,1.51315869034343e-05,0.000292242522504939,motif,Contains
CLIP peak,2283,top
ENSMUSG00000004113.309|Cacna1b,154,UGUGU,0.78675,0.69575,0.729125,0.7015,0.776625,test,0.73795,91,2146.37137193169,0.550399393295674,0.127208089286562,4.32676409481937,1.51315869034343e-05,0.000292242522504939,motif,Contains
CLIP peak,2284,top
ENSMUSG00000004113.309|Cacna1b,155,GUGUG,0.69575,0.729125,0.7015,0.776625,0.31925,test,0.64445,82,2146.37137193169,0.550399393295674,0.127208089286562,4.32676409481937,1.51315869034343e-05,0.000292242522504939,motif,Contains
CLIP peak,2285,top
ENSMUSG00000004113.309|Cacna1b,169,UGUGU,0.972,0.736,0.862571428571429,0.782142857142857,0.791857142857143,test,0.828914285714286,97,2146.37137193169,0.550399393295674,0.127208089286562,4.32676409481937,1.51315869034343e-05,0.000292242522504939,motif,Contains
CLIP peak,2287,top
ENSMUSG00000004113.309|Cacna1b,175,UGUGU,0.840625,0.218375,0.78,0.776625,0.7885,test,0.680825,86,2146.37137193169,0.550399393295674,0.127208089286562,4.32676409481937,1.51315869034343e-05,0.000292242522504939,motif,Contains
CLIP peak,2288,top
ENSMUSG00000004113.309|Cacna1b,176,GUGUG,0.247857142857143,0.778,0.776,0.807571428571429,0.742571428571429,test,0.6704,85,2146.37137193169,0.550399393295674,0.127208089286562,4.32676409481937,1.51315869034343e-05,0.000292242522504939,motif,Contains
CLIP peak,2289,top
ENSMUSG00000004113.309|Cacna1b,177,UGUGU,0.778,0.776,0.807571428571429,0.742571428571429,0.741,test,0.769028571428571,93,2146.37137193169,0.550399393295674,0.127208089286562,4.32676409481937,1.51315869034343e-05,0.000292242522504939,motif,Contains
CLIP peak,2290,top
ENSMUSG00000004113.309|Cacna1b,178,GUGUG,0.776,0.807571428571429,0.742571428571429,0.741,0.232142857142857,test,0.659857142857143,83,2146.37137193169,0.550399393295674,0.127208089286562,4.32676409481937,1.51315869034343e-05,0.000292242522504939,motif,Contains
CLIP peak,2291,top
ENSMUSG00000004113.310|Cacna1b,39,GUGUG,0.3345,0.1035,0.39775,0.116,0.24675,test,0.2397,20,1555.6779167501,0.62646925906775,0.103027902747091,6.08057858467317,1.19749643689493e-09,2.66593480504263e-08,motif,Contains
CLIP peak,2315,bottom
ENSMUSG00000004113.310|Cacna1b,40,UGUGU,0.0834,0.3202,0.0952,0.201,0.1942,test,0.1788,14,1555.6779167501,0.62646925906775,0.103027902747091,6.08057858467317,1.19749643689493e-09,2.66593480504263e-08,motif,Contains
CLIP peak,2316,bottom
ENSMUSG00000004113.310|Cacna1b,41,GUGUG,0.3202,0.0952,0.201,0.1942,0.209,test,0.20392,17,1555.6779167501,0.62646925906775,0.103027902747091,6.08057858467317,1.19749643689493e-09,2.66593480504263e-08,motif,Contains
CLIP peak,2317,bottom
ENSMUSG00000004113.310|Cacna1b,42,UGUGU,0.0952,0.201,0.1942,0.209,0.3126,test,0.2024,16,1555.6779167501,0.62646925906775,0.103027902747091,6.08057858467317,1.19749643689493e-09,2.66593480504263e-08,motif,Contains
CLIP peak,2318,bottom
ENSMUSG00000004113.310|Cacna1b,50,UGUGU,0.157666666666667,0.323,0.150166666666667,0.295333333333333,0.1585,test,0.216933333333333,18,1555.6779167501,0.62646925906775,0.103027902747091,6.08057858467317,1.19749643689493e-09,2.66593480504263e-08,motif,Contains
CLIP peak,2326,bottom
ENSMUSG00000004113.310|Cacna1b,52,UGUGU,0.150166666666667,0.295333333333333,0.1585,0.302,0.190666666666667,test,0.219333333333333,18,1555.6779167501,0.62646925906775,0.103027902747091,6.08057858467317,1.19749643689493e-09,2.66593480504263e-08,motif,Contains
CLIP peak,2328,bottom
ENSMUSG00000004113.310|Cacna1b,54,UGUGU,0.1585,0.302,0.190666666666667,0.323,0.191,test,0.233033333333333,20,1555.6779167501,0.62646925906775,0.103027902747091,6.08057858467317,1.19749643689493e-09,2.66593480504263e-08,motif,Contains
CLIP peak,2330,bottom
ENSMUSG00000004113.310|Cacna1b,99,GUGUG,0.642857142857143,0.794714285714286,0.843,0.864571428571429,0.504571428571429,test,0.729942857142857,90,1555.6779167501,0.62646925906775,0.103027902747091,6.08057858467317,1.19749643689493e-09,2.66593480504263e-08,motif,Contains
CLIP peak,2356,top
ENSMUSG00000004113.310|Cacna1b,100,UGUGU,0.773,0.74425,0.872125,0.5655,0.525875,test,0.69615,87,1555.6779167501,0.62646925906775,0.103027902747091,6.08057858467317,1.19749643689493e-09,2.66593480504263e-08,motif,Contains
CLIP peak,2357,top
ENSMUSG00000004113.310|Cacna1b,101,GUGUG,0.74425,0.872125,0.5655,0.525875,0.41575,test,0.6247,80,1555.6779167501,0.62646925906775,0.103027902747091,6.08057858467317,1.19749643689493e-09,2.66593480504263e-08,motif,Contains
CLIP peak,2358,top
ENSMUSG00000004113.310|Cacna1b,146,UGUGU,0.823285714285714,0.875428571428571,0.902,0.632,0.668571428571429,test,0.780257142857143,94,1555.6779167501,0.62646925906775,0.103027902747091,6.08057858467317,1.19749643689493e-09,2.66593480504263e-08,motif,Contains
CLIP peak,2362,top
ENSMUSG00000004113.310|Cacna1b,147,GUGUG,0.875428571428571,0.902,0.632,0.668571428571429,0.644428571428571,test,0.744485714285714,91,1555.6779167501,0.62646925906775,0.103027902747091,6.08057858467317,1.19749643689493e-09,2.66593480504263e-08,motif,Contains
CLIP peak,2363,top
ENSMUSG00000004113.310|Cacna1b,148,UGUGU,0.902,0.632,0.668571428571429,0.644428571428571,0.747,test,0.7188,89,1555.6779167501,0.62646925906775,0.103027902747091,6.08057858467317,1.19749643689493e-09,2.66593480504263e-08,motif,Contains
CLIP peak,2364,top
ENSMUSG00000004113.310|Cacna1b,163,UGUGU,0.879625,0.68425,0.84325,0.749,0.775625,test,0.78635,94,1555.6779167501,0.62646925906775,0.103027902747091,6.08057858467317,1.19749643689493e-09,2.66593480504263e-08,motif,Contains
CLIP peak,2367,top
ENSMUSG00000004113.310|Cacna1b,169,UGUGU,0.863857142857143,0.208142857142857,0.693428571428571,0.686,0.742714285714286,test,0.638828571428572,81,1555.6779167501,0.62646925906775,0.103027902747091,6.08057858467317,1.19749643689493e-09,2.66593480504263e-08,motif,Contains
CLIP peak,2368,top
ENSMUSG00000004113.310|Cacna1b,171,UGUGU,0.650875,0.6545,0.71175,0.623375,0.698,test,0.6677,84,1555.6779167501,0.62646925906775,0.103027902747091,6.08057858467317,1.19749643689493e-09,2.66593480504263e-08,motif,Contains
CLIP peak,2370,top
ENSMUSG00000004113.311|Cacna1b,30,UGUGU,0.26375,0.25225,0.30375,0.289,0.0895,test,0.23965,20,1434.4009812861,0.584030405056337,0.121359619897827,4.81239481095965,1.49132370394408e-06,3.04765382575239e-05,motif,Contains
CLIP peak,2391,bottom
ENSMUSG00000004113.311|Cacna1b,32,UGUGU,0.30375,0.289,0.0895,0.30075,0.0985,test,0.2163,18,1434.4009812861,0.584030405056337,0.121359619897827,4.81239481095965,1.49132370394408e-06,3.04765382575239e-05,motif,Contains
CLIP peak,2393,bottom
ENSMUSG00000004113.311|Cacna1b,33,GUGUG,0.289,0.0895,0.30075,0.0985,0.202,test,0.19595,16,1434.4009812861,0.584030405056337,0.121359619897827,4.81239481095965,1.49132370394408e-06,3.04765382575239e-05,motif,Contains
CLIP peak,2394,bottom
ENSMUSG00000004113.311|Cacna1b,34,UGUGU,0.0895,0.30075,0.0985,0.202,0.205,test,0.17915,14,1434.4009812861,0.584030405056337,0.121359619897827,4.81239481095965,1.49132370394408e-06,3.04765382575239e-05,motif,Contains
CLIP peak,2395,bottom
ENSMUSG00000004113.311|Cacna1b,35,GUGUG,0.30075,0.0985,0.202,0.205,0.21725,test,0.2047,17,1434.4009812861,0.584030405056337,0.121359619897827,4.81239481095965,1.49132370394408e-06,3.04765382575239e-05,motif,Contains
CLIP peak,2396,bottom
ENSMUSG00000004113.311|Cacna1b,36,UGUGU,0.0985,0.202,0.205,0.21725,0.34025,test,0.2126,18,1434.4009812861,0.584030405056337,0.121359619897827,4.81239481095965,1.49132370394408e-06,3.04765382575239e-05,motif,Contains
CLIP peak,2397,bottom
ENSMUSG00000004113.311|Cacna1b,42,UGUGU,0.2678,0.3236,0.1708,0.285,0.1422,test,0.23788,20,1434.4009812861,0.584030405056337,0.121359619897827,4.81239481095965,1.49132370394408e-06,3.04765382575239e-05,motif,Contains
CLIP peak,2403,bottom
ENSMUSG00000004113.311|Cacna1b,43,GUGUG,0.3236,0.1708,0.285,0.1422,0.2374,test,0.2318,20,1434.4009812861,0.584030405056337,0.121359619897827,4.81239481095965,1.49132370394408e-06,3.04765382575239e-05,motif,Contains
CLIP peak,2404,bottom
ENSMUSG00000004113.311|Cacna1b,44,UGUGU,0.1708,0.285,0.1422,0.2374,0.1374,test,0.19456,15,1434.4009812861,0.584030405056337,0.121359619897827,4.81239481095965,1.49132370394408e-06,3.04765382575239e-05,motif,Contains
CLIP peak,2405,bottom
ENSMUSG00000004113.311|Cacna1b,45,GUGUG,0.285,0.1422,0.2374,0.1374,0.2158,test,0.20356,17,1434.4009812861,0.584030405056337,0.121359619897827,4.81239481095965,1.49132370394408e-06,3.04765382575239e-05,motif,Contains
CLIP peak,2406,bottom
ENSMUSG00000004113.311|Cacna1b,46,UGUGU,0.1422,0.2374,0.1374,0.2158,0.144,test,0.17536,13,1434.4009812861,0.584030405056337,0.121359619897827,4.81239481095965,1.49132370394408e-06,3.04765382575239e-05,motif,Contains
CLIP peak,2407,bottom
ENSMUSG00000004113.311|Cacna1b,47,GUGUG,0.2374,0.1374,0.2158,0.144,0.2162,test,0.19016,15,1434.4009812861,0.584030405056337,0.121359619897827,4.81239481095965,1.49132370394408e-06,3.04765382575239e-05,motif,Contains
CLIP peak,2408,bottom
ENSMUSG00000004113.311|Cacna1b,48,UGUGU,0.1374,0.2158,0.144,0.2162,0.149,test,0.17248,13,1434.4009812861,0.584030405056337,0.121359619897827,4.81239481095965,1.49132370394408e-06,3.04765382575239e-05,motif,Contains
CLIP peak,2409,bottom
ENSMUSG00000004113.311|Cacna1b,49,GUGUG,0.2158,0.144,0.2162,0.149,0.2246,test,0.18992,15,1434.4009812861,0.584030405056337,0.121359619897827,4.81239481095965,1.49132370394408e-06,3.04765382575239e-05,motif,Contains
CLIP peak,2410,bottom
ENSMUSG00000004113.311|Cacna1b,69,GUGUG,0.274142857142857,0.282857142857143,0.180142857142857,0.171142857142857,0.0762857142857143,test,0.196914285714286,16,1434.4009812861,0.584030405056337,0.121359619897827,4.81239481095965,1.49132370394408e-06,3.04765382575239e-05,motif,Contains
CLIP peak,2430,bottom
ENSMUSG00000004113.311|Cacna1b,70,UGUGU,0.24975,0.1605,0.15625,0.072125,0.19475,test,0.166675,13,1434.4009812861,0.584030405056337,0.121359619897827,4.81239481095965,1.49132370394408e-06,3.04765382575239e-05,motif,Contains
CLIP peak,2431,bottom
ENSMUSG00000004113.311|Cacna1b,93,GUGUG,0.594875,0.833875,0.75275,0.86525,0.54175,test,0.7177,89,1434.4009812861,0.584030405056337,0.121359619897827,4.81239481095965,1.49132370394408e-06,3.04765382575239e-05,motif,Contains
CLIP peak,2435,top
ENSMUSG00000004113.311|Cacna1b,94,UGUGU,0.833875,0.75275,0.86525,0.54175,0.51075,test,0.700875,87,1434.4009812861,0.584030405056337,0.121359619897827,4.81239481095965,1.49132370394408e-06,3.04765382575239e-05,motif,Contains
CLIP peak,2436,top
ENSMUSG00000004113.311|Cacna1b,140,UGUGU,0.81825,0.786875,0.80275,0.649375,0.67775,test,0.747,91,1434.4009812861,0.584030405056337,0.121359619897827,4.81239481095965,1.49132370394408e-06,3.04765382575239e-05,motif,Contains
CLIP peak,2441,top
ENSMUSG00000004113.311|Cacna1b,141,GUGUG,0.786875,0.80275,0.649375,0.67775,0.658,test,0.71495,89,1434.4009812861,0.584030405056337,0.121359619897827,4.81239481095965,1.49132370394408e-06,3.04765382575239e-05,motif,Contains
CLIP peak,2442,top
ENSMUSG00000004113.311|Cacna1b,142,UGUGU,0.80275,0.649375,0.67775,0.658,0.731125,test,0.7038,88,1434.4009812861,0.584030405056337,0.121359619897827,4.81239481095965,1.49132370394408e-06,3.04765382575239e-05,motif,Contains
CLIP peak,2443,top
ENSMUSG00000004113.311|Cacna1b,157,UGUGU,0.970142857142857,0.745,0.847857142857143,0.791428571428571,0.808142857142857,test,0.832514285714286,97,1434.4009812861,0.584030405056337,0.121359619897827,4.81239481095965,1.49132370394408e-06,3.04765382575239e-05,motif,Contains
CLIP peak,2446,top
ENSMUSG00000004113.311|Cacna1b,163,UGUGU,0.832625,0.195625,0.806625,0.78575,0.82,test,0.688125,86,1434.4009812861,0.584030405056337,0.121359619897827,4.81239481095965,1.49132370394408e-06,3.04765382575239e-05,motif,Contains
CLIP peak,2447,top
ENSMUSG00000004113.311|Cacna1b,164,GUGUG,0.195625,0.806625,0.78575,0.82,0.6845,test,0.6585,83,1434.4009812861,0.584030405056337,0.121359619897827,4.81239481095965,1.49132370394408e-06,3.04765382575239e-05,motif,Contains
CLIP peak,2448,top
ENSMUSG00000004113.311|Cacna1b,165,UGUGU,0.806625,0.78575,0.82,0.6845,0.636125,test,0.7466,91,1434.4009812861,0.584030405056337,0.121359619897827,4.81239481095965,1.49132370394408e-06,3.04765382575239e-05,motif,Contains
CLIP peak,2449,top
ENSMUSG00000004113.312|Cacna1b,26,UGUGU,0.314333333333333,0.299666666666667,0.0926666666666667,0.350666666666667,0.102333333333333,test,0.231933333333333,20,676.99060764404,0.670588237044671,0.134352383258039,4.99126417249132,5.99853896073526e-07,1.24550884581129e-05,motif,Contains
CLIP peak,2472,bottom
ENSMUSG00000004113.312|Cacna1b,27,GUGUG,0.299666666666667,0.0926666666666667,0.350666666666667,0.102333333333333,0.214666666666667,test,0.212,17,676.99060764404,0.670588237044671,0.134352383258039,4.99126417249132,5.99853896073526e-07,1.24550884581129e-05,motif,Contains
CLIP peak,2473,bottom
ENSMUSG00000004113.312|Cacna1b,28,UGUGU,0.0926666666666667,0.350666666666667,0.102333333333333,0.214666666666667,0.202,test,0.192466666666667,15,676.99060764404,0.670588237044671,0.134352383258039,4.99126417249132,5.99853896073526e-07,1.24550884581129e-05,motif,Contains
CLIP peak,2474,bottom
ENSMUSG00000004113.312|Cacna1b,29,GUGUG,0.350666666666667,0.102333333333333,0.214666666666667,0.202,0.209,test,0.215733333333333,18,676.99060764404,0.670588237044671,0.134352383258039,4.99126417249132,5.99853896073526e-07,1.24550884581129e-05,motif,Contains
CLIP peak,2475,bottom
ENSMUSG00000004113.312|Cacna1b,30,UGUGU,0.0775,0.16225,0.153,0.1585,0.241,test,0.15845,12,676.99060764404,0.670588237044671,0.134352383258039,4.99126417249132,5.99853896073526e-07,1.24550884581129e-05,motif,Contains
CLIP peak,2476,bottom
ENSMUSG00000004113.312|Cacna1b,31,GUGUG,0.16225,0.153,0.1585,0.241,0.2515,test,0.19325,15,676.99060764404,0.670588237044671,0.134352383258039,4.99126417249132,5.99853896073526e-07,1.24550884581129e-05,motif,Contains
CLIP peak,2477,bottom
ENSMUSG00000004113.312|Cacna1b,32,UGUGU,0.153,0.1585,0.241,0.2515,0.2395,test,0.2087,17,676.99060764404,0.670588237044671,0.134352383258039,4.99126417249132,5.99853896073526e-07,1.24550884581129e-05,motif,Contains
CLIP peak,2478,bottom
ENSMUSG00000004113.312|Cacna1b,33,GUGUG,0.1585,0.241,0.2515,0.2395,0.29675,test,0.23745,20,676.99060764404,0.670588237044671,0.134352383258039,4.99126417249132,5.99853896073526e-07,1.24550884581129e-05,motif,Contains
CLIP peak,2479,bottom
ENSMUSG00000004113.312|Cacna1b,34,UGUGU,0.241,0.2515,0.2395,0.29675,0.1565,test,0.23705,20,676.99060764404,0.670588237044671,0.134352383258039,4.99126417249132,5.99853896073526e-07,1.24550884581129e-05,motif,Contains
CLIP peak,2480,bottom
ENSMUSG00000004113.312|Cacna1b,36,UGUGU,0.2395,0.29675,0.1565,0.28875,0.13925,test,0.22415,19,676.99060764404,0.670588237044671,0.134352383258039,4.99126417249132,5.99853896073526e-07,1.24550884581129e-05,motif,Contains
CLIP peak,2482,bottom
ENSMUSG00000004113.312|Cacna1b,37,GUGUG,0.29675,0.1565,0.28875,0.13925,0.2495,test,0.22615,19,676.99060764404,0.670588237044671,0.134352383258039,4.99126417249132,5.99853896073526e-07,1.24550884581129e-05,motif,Contains
CLIP peak,2483,bottom
ENSMUSG00000004113.312|Cacna1b,38,UGUGU,0.1565,0.28875,0.13925,0.2495,0.1345,test,0.1937,15,676.99060764404,0.670588237044671,0.134352383258039,4.99126417249132,5.99853896073526e-07,1.24550884581129e-05,motif,Contains
CLIP peak,2484,bottom
ENSMUSG00000004113.312|Cacna1b,39,GUGUG,0.28875,0.13925,0.2495,0.1345,0.21425,test,0.20525,17,676.99060764404,0.670588237044671,0.134352383258039,4.99126417249132,5.99853896073526e-07,1.24550884581129e-05,motif,Contains
CLIP peak,2485,bottom
ENSMUSG00000004113.312|Cacna1b,40,UGUGU,0.1268,0.2178,0.1854,0.2606,0.2336,test,0.20484,17,676.99060764404,0.670588237044671,0.134352383258039,4.99126417249132,5.99853896073526e-07,1.24550884581129e-05,motif,Contains
CLIP peak,2486,bottom
ENSMUSG00000004113.312|Cacna1b,41,GUGUG,0.2178,0.1854,0.2606,0.2336,0.3002,test,0.23952,20,676.99060764404,0.670588237044671,0.134352383258039,4.99126417249132,5.99853896073526e-07,1.24550884581129e-05,motif,Contains
CLIP peak,2487,bottom
ENSMUSG00000004113.312|Cacna1b,42,UGUGU,0.1854,0.2606,0.2336,0.3002,0.216,test,0.23916,20,676.99060764404,0.670588237044671,0.134352383258039,4.99126417249132,5.99853896073526e-07,1.24550884581129e-05,motif,Contains
CLIP peak,2488,bottom
ENSMUSG00000004113.312|Cacna1b,87,GUGUG,0.716714285714286,0.822857142857143,0.867285714285714,0.875,0.478142857142857,test,0.752,92,676.99060764404,0.670588237044671,0.134352383258039,4.99126417249132,5.99853896073526e-07,1.24550884581129e-05,motif,Contains
CLIP peak,2514,top
ENSMUSG00000004113.312|Cacna1b,88,UGUGU,0.822857142857143,0.867285714285714,0.875,0.478142857142857,0.463285714285714,test,0.701314285714286,87,676.99060764404,0.670588237044671,0.134352383258039,4.99126417249132,5.99853896073526e-07,1.24550884581129e-05,motif,Contains
CLIP peak,2515,top
ENSMUSG00000004113.312|Cacna1b,134,UGUGU,0.789125,0.7415,0.790375,0.568375,0.6325,test,0.704375,88,676.99060764404,0.670588237044671,0.134352383258039,4.99126417249132,5.99853896073526e-07,1.24550884581129e-05,motif,Contains
CLIP peak,2520,top
ENSMUSG00000004113.312|Cacna1b,135,GUGUG,0.7415,0.790375,0.568375,0.6325,0.608375,test,0.668225,84,676.99060764404,0.670588237044671,0.134352383258039,4.99126417249132,5.99853896073526e-07,1.24550884581129e-05,motif,Contains
CLIP peak,2521,top
ENSMUSG00000004113.312|Cacna1b,136,UGUGU,0.828,0.622142857142857,0.691714285714286,0.689571428571429,0.780428571428571,test,0.722371428571429,89,676.99060764404,0.670588237044671,0.134352383258039,4.99126417249132,5.99853896073526e-07,1.24550884581129e-05,motif,Contains
CLIP peak,2522,top
ENSMUSG00000004113.312|Cacna1b,137,GUGUG,0.622142857142857,0.691714285714286,0.689571428571429,0.780428571428571,0.363,test,0.629371428571429,80,676.99060764404,0.670588237044671,0.134352383258039,4.99126417249132,5.99853896073526e-07,1.24550884581129e-05,motif,Contains
CLIP peak,2523,top
ENSMUSG00000004113.312|Cacna1b,151,UGUGU,0.900125,0.67225,0.9055,0.742875,0.74425,test,0.793,95,676.99060764404,0.670588237044671,0.134352383258039,4.99126417249132,5.99853896073526e-07,1.24550884581129e-05,motif,Contains
CLIP peak,2525,top
ENSMUSG00000004113.312|Cacna1b,157,UGUGU,0.910285714285714,0.228428571428571,0.710857142857143,0.705142857142857,0.735714285714286,test,0.658085714285714,83,676.99060764404,0.670588237044671,0.134352383258039,4.99126417249132,5.99853896073526e-07,1.24550884581129e-05,motif,Contains
CLIP peak,2526,top
ENSMUSG00000004113.312|Cacna1b,159,UGUGU,0.710857142857143,0.705142857142857,0.735714285714286,0.670428571428571,0.694,test,0.703228571428571,88,676.99060764404,0.670588237044671,0.134352383258039,4.99126417249132,5.99853896073526e-07,1.24550884581129e-05,motif,Contains
CLIP peak,2528,top
ENSMUSG00000004113.312|Cacna1b,185,UGUGU,0.722625,0.59375,0.672625,0.602625,0.609125,test,0.64015,81,676.99060764404,0.670588237044671,0.134352383258039,4.99126417249132,5.99853896073526e-07,1.24550884581129e-05,motif,Contains
CLIP peak,2548,top
ENSMUSG00000004113.313|Cacna1b,20,UGUGU,0.240666666666667,0.142666666666667,0.0753333333333333,0.218,0.0823333333333333,test,0.1518,11,734.57883175851,0.670503170392007,0.153551750594548,4.36662667664705,1.26180120582087e-05,0.000244883659343968,motif,Contains
CLIP peak,2551,bottom
ENSMUSG00000004113.313|Cacna1b,21,GUGUG,0.142666666666667,0.0753333333333333,0.218,0.0823333333333333,0.145,test,0.132666666666667,9,734.57883175851,0.670503170392007,0.153551750594548,4.36662667664705,1.26180120582087e-05,0.000244883659343968,motif,Contains
CLIP peak,2552,bottom
ENSMUSG00000004113.313|Cacna1b,22,UGUGU,0.0753333333333333,0.218,0.0823333333333333,0.145,0.164666666666667,test,0.137066666666667,10,734.57883175851,0.670503170392007,0.153551750594548,4.36662667664705,1.26180120582087e-05,0.000244883659343968,motif,Contains
CLIP peak,2553,bottom
ENSMUSG00000004113.313|Cacna1b,23,GUGUG,0.218,0.0823333333333333,0.145,0.164666666666667,0.145333333333333,test,0.151066666666667,11,734.57883175851,0.670503170392007,0.153551750594548,4.36662667664705,1.26180120582087e-05,0.000244883659343968,motif,Contains
CLIP peak,2554,bottom
ENSMUSG00000004113.313|Cacna1b,24,UGUGU,0.0823333333333333,0.145,0.164666666666667,0.145333333333333,0.258,test,0.159066666666667,12,734.57883175851,0.670503170392007,0.153551750594548,4.36662667664705,1.26180120582087e-05,0.000244883659343968,motif,Contains
CLIP peak,2555,bottom
ENSMUSG00000004113.313|Cacna1b,25,GUGUG,0.145,0.164666666666667,0.145333333333333,0.258,0.238666666666667,test,0.190333333333333,15,734.57883175851,0.670503170392007,0.153551750594548,4.36662667664705,1.26180120582087e-05,0.000244883659343968,motif,Contains
CLIP peak,2556,bottom
ENSMUSG00000004113.313|Cacna1b,26,UGUGU,0.164666666666667,0.145333333333333,0.258,0.238666666666667,0.255666666666667,test,0.212466666666667,18,734.57883175851,0.670503170392007,0.153551750594548,4.36662667664705,1.26180120582087e-05,0.000244883659343968,motif,Contains
CLIP peak,2557,bottom
ENSMUSG00000004113.313|Cacna1b,27,GUGUG,0.145333333333333,0.258,0.238666666666667,0.255666666666667,0.212666666666667,test,0.222066666666667,19,734.57883175851,0.670503170392007,0.153551750594548,4.36662667664705,1.26180120582087e-05,0.000244883659343968,motif,Contains
CLIP peak,2558,bottom
ENSMUSG00000004113.313|Cacna1b,28,UGUGU,0.258,0.238666666666667,0.255666666666667,0.212666666666667,0.164,test,0.2258,19,734.57883175851,0.670503170392007,0.153551750594548,4.36662667664705,1.26180120582087e-05,0.000244883659343968,motif,Contains
CLIP peak,2559,bottom
ENSMUSG00000004113.313|Cacna1b,29,GUGUG,0.238666666666667,0.255666666666667,0.212666666666667,0.164,0.161666666666667,test,0.206533333333333,17,734.57883175851,0.670503170392007,0.153551750594548,4.36662667664705,1.26180120582087e-05,0.000244883659343968,motif,Contains
CLIP peak,2560,bottom
ENSMUSG00000004113.313|Cacna1b,30,UGUGU,0.19225,0.16025,0.124,0.1225,0.08875,test,0.13755,10,734.57883175851,0.670503170392007,0.153551750594548,4.36662667664705,1.26180120582087e-05,0.000244883659343968,motif,Contains
CLIP peak,2561,bottom
ENSMUSG00000004113.313|Cacna1b,31,GUGUG,0.16025,0.124,0.1225,0.08875,0.099,test,0.1189,8,734.57883175851,0.670503170392007,0.153551750594548,4.36662667664705,1.26180120582087e-05,0.000244883659343968,motif,Contains
CLIP peak,2562,bottom
ENSMUSG00000004113.313|Cacna1b,32,UGUGU,0.124,0.1225,0.08875,0.099,0.08075,test,0.103,7,734.57883175851,0.670503170392007,0.153551750594548,4.36662667664705,1.26180120582087e-05,0.000244883659343968,motif,Contains
CLIP peak,2563,bottom
ENSMUSG00000004113.313|Cacna1b,33,GUGUG,0.1225,0.08875,0.099,0.08075,0.09675,test,0.09755,6,734.57883175851,0.670503170392007,0.153551750594548,4.36662667664705,1.26180120582087e-05,0.000244883659343968,motif,Contains
CLIP peak,2564,bottom
ENSMUSG00000004113.313|Cacna1b,34,UGUGU,0.08875,0.099,0.08075,0.09675,0.0905,test,0.09115,6,734.57883175851,0.670503170392007,0.153551750594548,4.36662667664705,1.26180120582087e-05,0.000244883659343968,motif,Contains
CLIP peak,2565,bottom
ENSMUSG00000004113.313|Cacna1b,35,GUGUG,0.099,0.08075,0.09675,0.0905,0.1095,test,0.0953,6,734.57883175851,0.670503170392007,0.153551750594548,4.36662667664705,1.26180120582087e-05,0.000244883659343968,motif,Contains
CLIP peak,2566,bottom
ENSMUSG00000004113.313|Cacna1b,36,UGUGU,0.08075,0.09675,0.0905,0.1095,0.0985,test,0.0952,6,734.57883175851,0.670503170392007,0.153551750594548,4.36662667664705,1.26180120582087e-05,0.000244883659343968,motif,Contains
CLIP peak,2567,bottom
ENSMUSG00000004113.313|Cacna1b,37,GUGUG,0.09675,0.0905,0.1095,0.0985,0.11525,test,0.1021,6,734.57883175851,0.670503170392007,0.153551750594548,4.36662667664705,1.26180120582087e-05,0.000244883659343968,motif,Contains
CLIP peak,2568,bottom
ENSMUSG00000004113.313|Cacna1b,38,UGUGU,0.0905,0.1095,0.0985,0.11525,0.11775,test,0.1063,7,734.57883175851,0.670503170392007,0.153551750594548,4.36662667664705,1.26180120582087e-05,0.000244883659343968,motif,Contains
CLIP peak,2569,bottom
ENSMUSG00000004113.313|Cacna1b,39,GUGUG,0.1095,0.0985,0.11525,0.11775,0.1265,test,0.1135,7,734.57883175851,0.670503170392007,0.153551750594548,4.36662667664705,1.26180120582087e-05,0.000244883659343968,motif,Contains
CLIP peak,2570,bottom
ENSMUSG00000004113.313|Cacna1b,40,UGUGU,0.1674,0.1624,0.2348,0.2102,0.2906,test,0.21308,18,734.57883175851,0.670503170392007,0.153551750594548,4.36662667664705,1.26180120582087e-05,0.000244883659343968,motif,Contains
CLIP peak,2571,bottom
ENSMUSG00000004113.313|Cacna1b,41,GUGUG,0.1624,0.2348,0.2102,0.2906,0.2902,test,0.23764,20,734.57883175851,0.670503170392007,0.153551750594548,4.36662667664705,1.26180120582087e-05,0.000244883659343968,motif,Contains
CLIP peak,2572,bottom
ENSMUSG00000004113.313|Cacna1b,57,GUGUG,0.292833333333333,0.297,0.194,0.198166666666667,0.104,test,0.2172,18,734.57883175851,0.670503170392007,0.153551750594548,4.36662667664705,1.26180120582087e-05,0.000244883659343968,motif,Contains
CLIP peak,2588,bottom
ENSMUSG00000004113.313|Cacna1b,58,UGUGU,0.297,0.194,0.198166666666667,0.104,0.2915,test,0.216933333333333,18,734.57883175851,0.670503170392007,0.153551750594548,4.36662667664705,1.26180120582087e-05,0.000244883659343968,motif,Contains
CLIP peak,2589,bottom
ENSMUSG00000004113.313|Cacna1b,81,GUGUG,0.56975,0.84575,0.7785,0.897125,0.562375,test,0.7307,90,734.57883175851,0.670503170392007,0.153551750594548,4.36662667664705,1.26180120582087e-05,0.000244883659343968,motif,Contains
CLIP peak,2593,top
ENSMUSG00000004113.313|Cacna1b,82,UGUGU,0.84575,0.7785,0.897125,0.562375,0.520375,test,0.720825,89,734.57883175851,0.670503170392007,0.153551750594548,4.36662667664705,1.26180120582087e-05,0.000244883659343968,motif,Contains
CLIP peak,2594,top
ENSMUSG00000004113.313|Cacna1b,83,GUGUG,0.7785,0.897125,0.562375,0.520375,0.396125,test,0.6309,80,734.57883175851,0.670503170392007,0.153551750594548,4.36662667664705,1.26180120582087e-05,0.000244883659343968,motif,Contains
CLIP peak,2595,top
ENSMUSG00000004113.313|Cacna1b,128,UGUGU,0.918714285714286,0.897571428571429,0.903714285714286,0.734285714285714,0.747428571428571,test,0.840342857142857,97,734.57883175851,0.670503170392007,0.153551750594548,4.36662667664705,1.26180120582087e-05,0.000244883659343968,motif,Contains
CLIP peak,2599,top
ENSMUSG00000004113.313|Cacna1b,129,GUGUG,0.897571428571429,0.903714285714286,0.734285714285714,0.747428571428571,0.727142857142857,test,0.802028571428571,95,734.57883175851,0.670503170392007,0.153551750594548,4.36662667664705,1.26180120582087e-05,0.000244883659343968,motif,Contains
CLIP peak,2600,top
ENSMUSG00000004113.313|Cacna1b,130,UGUGU,0.79175,0.64425,0.726125,0.7445,0.749875,test,0.7313,90,734.57883175851,0.670503170392007,0.153551750594548,4.36662667664705,1.26180120582087e-05,0.000244883659343968,motif,Contains
CLIP peak,2601,top
ENSMUSG00000004113.313|Cacna1b,131,GUGUG,0.64425,0.726125,0.7445,0.749875,0.305125,test,0.633975,80,734.57883175851,0.670503170392007,0.153551750594548,4.36662667664705,1.26180120582087e-05,0.000244883659343968,motif,Contains
CLIP peak,2602,top
ENSMUSG00000004113.313|Cacna1b,145,UGUGU,0.946375,0.7865,0.8075,0.673625,0.693,test,0.7814,94,734.57883175851,0.670503170392007,0.153551750594548,4.36662667664705,1.26180120582087e-05,0.000244883659343968,motif,Contains
CLIP peak,2604,top
ENSMUSG00000004113.313|Cacna1b,151,UGUGU,0.783625,0.18175,0.769,0.735125,0.69875,test,0.63365,80,734.57883175851,0.670503170392007,0.153551750594548,4.36662667664705,1.26180120582087e-05,0.000244883659343968,motif,Contains
CLIP peak,2605,top
ENSMUSG00000004113.313|Cacna1b,153,UGUGU,0.769,0.735125,0.69875,0.629875,0.665375,test,0.699625,87,734.57883175851,0.670503170392007,0.153551750594548,4.36662667664705,1.26180120582087e-05,0.000244883659343968,motif,Contains
CLIP peak,2607,top
ENSMUSG00000004113.314|Cacna1b,12,UGUGU,0.18,0.171,0.2065,0.196,0.064,test,0.1635,12,1478.58873295259,0.661625588408131,0.150679600201134,4.39094334949762,1.1285994472775e-05,0.000220104508845065,motif,Contains
CLIP peak,2628,bottom
ENSMUSG00000004113.314|Cacna1b,13,GUGUG,0.171,0.2065,0.196,0.064,0.2265,test,0.1728,13,1478.58873295259,0.661625588408131,0.150679600201134,4.39094334949762,1.1285994472775e-05,0.000220104508845065,motif,Contains
CLIP peak,2629,bottom
ENSMUSG00000004113.314|Cacna1b,14,UGUGU,0.2065,0.196,0.064,0.2265,0.069,test,0.1524,11,1478.58873295259,0.661625588408131,0.150679600201134,4.39094334949762,1.1285994472775e-05,0.000220104508845065,motif,Contains
CLIP peak,2630,bottom
ENSMUSG00000004113.314|Cacna1b,15,GUGUG,0.196,0.064,0.2265,0.069,0.122,test,0.1355,9,1478.58873295259,0.661625588408131,0.150679600201134,4.39094334949762,1.1285994472775e-05,0.000220104508845065,motif,Contains
CLIP peak,2631,bottom
ENSMUSG00000004113.314|Cacna1b,16,UGUGU,0.064,0.2265,0.069,0.122,0.123,test,0.1209,8,1478.58873295259,0.661625588408131,0.150679600201134,4.39094334949762,1.1285994472775e-05,0.000220104508845065,motif,Contains
CLIP peak,2632,bottom
ENSMUSG00000004113.314|Cacna1b,17,GUGUG,0.2265,0.069,0.122,0.123,0.094,test,0.1269,8,1478.58873295259,0.661625588408131,0.150679600201134,4.39094334949762,1.1285994472775e-05,0.000220104508845065,motif,Contains
CLIP peak,2633,bottom
ENSMUSG00000004113.314|Cacna1b,18,UGUGU,0.069,0.122,0.123,0.094,0.168,test,0.1152,7,1478.58873295259,0.661625588408131,0.150679600201134,4.39094334949762,1.1285994472775e-05,0.000220104508845065,motif,Contains
CLIP peak,2634,bottom
ENSMUSG00000004113.314|Cacna1b,19,GUGUG,0.122,0.123,0.094,0.168,0.1495,test,0.1313,9,1478.58873295259,0.661625588408131,0.150679600201134,4.39094334949762,1.1285994472775e-05,0.000220104508845065,motif,Contains
CLIP peak,2635,bottom
ENSMUSG00000004113.314|Cacna1b,20,UGUGU,0.0826666666666667,0.0636666666666667,0.113,0.101,0.126666666666667,test,0.0974,6,1478.58873295259,0.661625588408131,0.150679600201134,4.39094334949762,1.1285994472775e-05,0.000220104508845065,motif,Contains
CLIP peak,2636,bottom
ENSMUSG00000004113.314|Cacna1b,21,GUGUG,0.0636666666666667,0.113,0.101,0.126666666666667,0.126,test,0.106066666666667,7,1478.58873295259,0.661625588408131,0.150679600201134,4.39094334949762,1.1285994472775e-05,0.000220104508845065,motif,Contains
CLIP peak,2637,bottom
ENSMUSG00000004113.314|Cacna1b,22,UGUGU,0.113,0.101,0.126666666666667,0.126,0.094,test,0.112133333333333,7,1478.58873295259,0.661625588408131,0.150679600201134,4.39094334949762,1.1285994472775e-05,0.000220104508845065,motif,Contains
CLIP peak,2638,bottom
ENSMUSG00000004113.314|Cacna1b,23,GUGUG,0.101,0.126666666666667,0.126,0.094,0.118333333333333,test,0.1132,7,1478.58873295259,0.661625588408131,0.150679600201134,4.39094334949762,1.1285994472775e-05,0.000220104508845065,motif,Contains
CLIP peak,2639,bottom
ENSMUSG00000004113.314|Cacna1b,24,UGUGU,0.126666666666667,0.126,0.094,0.118333333333333,0.073,test,0.1076,7,1478.58873295259,0.661625588408131,0.150679600201134,4.39094334949762,1.1285994472775e-05,0.000220104508845065,motif,Contains
CLIP peak,2640,bottom
ENSMUSG00000004113.314|Cacna1b,25,GUGUG,0.126,0.094,0.118333333333333,0.073,0.092,test,0.100666666666667,6,1478.58873295259,0.661625588408131,0.150679600201134,4.39094334949762,1.1285994472775e-05,0.000220104508845065,motif,Contains
CLIP peak,2641,bottom
ENSMUSG00000004113.314|Cacna1b,26,UGUGU,0.094,0.118333333333333,0.073,0.092,0.067,test,0.0888666666666667,6,1478.58873295259,0.661625588408131,0.150679600201134,4.39094334949762,1.1285994472775e-05,0.000220104508845065,motif,Contains
CLIP peak,2642,bottom
ENSMUSG00000004113.314|Cacna1b,27,GUGUG,0.118333333333333,0.073,0.092,0.067,0.08,test,0.0860666666666667,5,1478.58873295259,0.661625588408131,0.150679600201134,4.39094334949762,1.1285994472775e-05,0.000220104508845065,motif,Contains
CLIP peak,2643,bottom
ENSMUSG00000004113.314|Cacna1b,28,UGUGU,0.073,0.092,0.067,0.08,0.071,test,0.0766,5,1478.58873295259,0.661625588408131,0.150679600201134,4.39094334949762,1.1285994472775e-05,0.000220104508845065,motif,Contains
CLIP peak,2644,bottom
ENSMUSG00000004113.314|Cacna1b,29,GUGUG,0.092,0.067,0.08,0.071,0.0846666666666667,test,0.0789333333333333,5,1478.58873295259,0.661625588408131,0.150679600201134,4.39094334949762,1.1285994472775e-05,0.000220104508845065,motif,Contains
CLIP peak,2645,bottom
ENSMUSG00000004113.314|Cacna1b,30,UGUGU,0.175,0.09875,0.25075,0.2295,0.25925,test,0.20265,16,1478.58873295259,0.661625588408131,0.150679600201134,4.39094334949762,1.1285994472775e-05,0.000220104508845065,motif,Contains
CLIP peak,2646,bottom
ENSMUSG00000004113.314|Cacna1b,31,GUGUG,0.09875,0.25075,0.2295,0.25925,0.2655,test,0.22075,18,1478.58873295259,0.661625588408131,0.150679600201134,4.39094334949762,1.1285994472775e-05,0.000220104508845065,motif,Contains
CLIP peak,2647,bottom
ENSMUSG00000004113.314|Cacna1b,33,GUGUG,0.2295,0.25925,0.2655,0.20525,0.18775,test,0.22945,19,1478.58873295259,0.661625588408131,0.150679600201134,4.39094334949762,1.1285994472775e-05,0.000220104508845065,motif,Contains
CLIP peak,2649,bottom
ENSMUSG00000004113.314|Cacna1b,50,UGUGU,0.277,0.234,0.238166666666667,0.177166666666667,0.186666666666667,test,0.2226,19,1478.58873295259,0.661625588408131,0.150679600201134,4.39094334949762,1.1285994472775e-05,0.000220104508845065,motif,Contains
CLIP peak,2666,bottom
ENSMUSG00000004113.314|Cacna1b,51,GUGUG,0.234,0.238166666666667,0.177166666666667,0.186666666666667,0.1055,test,0.1883,15,1478.58873295259,0.661625588408131,0.150679600201134,4.39094334949762,1.1285994472775e-05,0.000220104508845065,motif,Contains
CLIP peak,2667,bottom
ENSMUSG00000004113.314|Cacna1b,52,UGUGU,0.238166666666667,0.177166666666667,0.186666666666667,0.1055,0.291166666666667,test,0.199733333333333,16,1478.58873295259,0.661625588408131,0.150679600201134,4.39094334949762,1.1285994472775e-05,0.000220104508845065,motif,Contains
CLIP peak,2668,bottom
ENSMUSG00000004113.314|Cacna1b,75,GUGUG,0.595625,0.802875,0.751625,0.82,0.473,test,0.688625,86,1478.58873295259,0.661625588408131,0.150679600201134,4.39094334949762,1.1285994472775e-05,0.000220104508845065,motif,Contains
CLIP peak,2672,top
ENSMUSG00000004113.314|Cacna1b,76,UGUGU,0.831428571428571,0.776285714285714,0.864428571428571,0.539285714285714,0.500428571428571,test,0.702371428571429,87,1478.58873295259,0.661625588408131,0.150679600201134,4.39094334949762,1.1285994472775e-05,0.000220104508845065,motif,Contains
CLIP peak,2673,top
ENSMUSG00000004113.314|Cacna1b,122,UGUGU,0.779375,0.766,0.78675,0.69575,0.729125,test,0.7514,92,1478.58873295259,0.661625588408131,0.150679600201134,4.39094334949762,1.1285994472775e-05,0.000220104508845065,motif,Contains
CLIP peak,2678,top
ENSMUSG00000004113.314|Cacna1b,123,GUGUG,0.766,0.78675,0.69575,0.729125,0.7015,test,0.735825,90,1478.58873295259,0.661625588408131,0.150679600201134,4.39094334949762,1.1285994472775e-05,0.000220104508845065,motif,Contains
CLIP peak,2679,top
ENSMUSG00000004113.314|Cacna1b,124,UGUGU,0.78675,0.69575,0.729125,0.7015,0.776625,test,0.73795,91,1478.58873295259,0.661625588408131,0.150679600201134,4.39094334949762,1.1285994472775e-05,0.000220104508845065,motif,Contains
CLIP peak,2680,top
ENSMUSG00000004113.314|Cacna1b,125,GUGUG,0.69575,0.729125,0.7015,0.776625,0.31925,test,0.64445,82,1478.58873295259,0.661625588408131,0.150679600201134,4.39094334949762,1.1285994472775e-05,0.000220104508845065,motif,Contains
CLIP peak,2681,top
ENSMUSG00000004113.314|Cacna1b,139,UGUGU,0.972,0.736,0.862571428571429,0.782142857142857,0.791857142857143,test,0.828914285714286,97,1478.58873295259,0.661625588408131,0.150679600201134,4.39094334949762,1.1285994472775e-05,0.000220104508845065,motif,Contains
CLIP peak,2683,top
ENSMUSG00000004113.314|Cacna1b,145,UGUGU,0.840625,0.218375,0.78,0.776625,0.7885,test,0.680825,86,1478.58873295259,0.661625588408131,0.150679600201134,4.39094334949762,1.1285994472775e-05,0.000220104508845065,motif,Contains
CLIP peak,2684,top
ENSMUSG00000004113.314|Cacna1b,146,GUGUG,0.247857142857143,0.778,0.776,0.807571428571429,0.742571428571429,test,0.6704,85,1478.58873295259,0.661625588408131,0.150679600201134,4.39094334949762,1.1285994472775e-05,0.000220104508845065,motif,Contains
CLIP peak,2685,top
ENSMUSG00000004113.314|Cacna1b,147,UGUGU,0.778,0.776,0.807571428571429,0.742571428571429,0.741,test,0.769028571428571,93,1478.58873295259,0.661625588408131,0.150679600201134,4.39094334949762,1.1285994472775e-05,0.000220104508845065,motif,Contains
CLIP peak,2686,top
ENSMUSG00000004113.314|Cacna1b,148,GUGUG,0.776,0.807571428571429,0.742571428571429,0.741,0.232142857142857,test,0.659857142857143,83,1478.58873295259,0.661625588408131,0.150679600201134,4.39094334949762,1.1285994472775e-05,0.000220104508845065,motif,Contains
CLIP peak,2687,top
ENSMUSG00000004113.315|Cacna1b,6,UGUGU,0.022,0.013,0.017,0.017,0.022,test,0.0182,1,1466.55983128103,0.851882527533952,0.139682426972163,6.09870937955367,1.06928270961062e-09,2.38493932712592e-08,motif,Contains
CLIP peak,2707,bottom
ENSMUSG00000004113.315|Cacna1b,7,GUGUG,0.013,0.017,0.017,0.022,0.043,test,0.0224,2,1466.55983128103,0.851882527533952,0.139682426972163,6.09870937955367,1.06928270961062e-09,2.38493932712592e-08,motif,Contains
CLIP peak,2708,bottom
ENSMUSG00000004113.315|Cacna1b,8,UGUGU,0.017,0.017,0.022,0.043,0.035,test,0.0268,2,1466.55983128103,0.851882527533952,0.139682426972163,6.09870937955367,1.06928270961062e-09,2.38493932712592e-08,motif,Contains
CLIP peak,2709,bottom
ENSMUSG00000004113.315|Cacna1b,9,GUGUG,0.017,0.022,0.043,0.035,0.044,test,0.0322,3,1466.55983128103,0.851882527533952,0.139682426972163,6.09870937955367,1.06928270961062e-09,2.38493932712592e-08,motif,Contains
CLIP peak,2710,bottom
ENSMUSG00000004113.315|Cacna1b,10,UGUGU,0.0125,0.0265,0.0235,0.031,0.0315,test,0.025,2,1466.55983128103,0.851882527533952,0.139682426972163,6.09870937955367,1.06928270961062e-09,2.38493932712592e-08,motif,Contains
CLIP peak,2711,bottom
ENSMUSG00000004113.315|Cacna1b,11,GUGUG,0.0265,0.0235,0.031,0.0315,0.0245,test,0.0274,2,1466.55983128103,0.851882527533952,0.139682426972163,6.09870937955367,1.06928270961062e-09,2.38493932712592e-08,motif,Contains
CLIP peak,2712,bottom
ENSMUSG00000004113.315|Cacna1b,12,UGUGU,0.0235,0.031,0.0315,0.0245,0.0285,test,0.0278,2,1466.55983128103,0.851882527533952,0.139682426972163,6.09870937955367,1.06928270961062e-09,2.38493932712592e-08,motif,Contains
CLIP peak,2713,bottom
ENSMUSG00000004113.315|Cacna1b,13,GUGUG,0.031,0.0315,0.0245,0.0285,0.023,test,0.0277,2,1466.55983128103,0.851882527533952,0.139682426972163,6.09870937955367,1.06928270961062e-09,2.38493932712592e-08,motif,Contains
CLIP peak,2714,bottom
ENSMUSG00000004113.315|Cacna1b,14,UGUGU,0.0315,0.0245,0.0285,0.023,0.0255,test,0.0266,2,1466.55983128103,0.851882527533952,0.139682426972163,6.09870937955367,1.06928270961062e-09,2.38493932712592e-08,motif,Contains
CLIP peak,2715,bottom
ENSMUSG00000004113.315|Cacna1b,15,GUGUG,0.0245,0.0285,0.023,0.0255,0.0245,test,0.0252,2,1466.55983128103,0.851882527533952,0.139682426972163,6.09870937955367,1.06928270961062e-09,2.38493932712592e-08,motif,Contains
CLIP peak,2716,bottom
ENSMUSG00000004113.315|Cacna1b,16,UGUGU,0.0285,0.023,0.0255,0.0245,0.027,test,0.0257,2,1466.55983128103,0.851882527533952,0.139682426972163,6.09870937955367,1.06928270961062e-09,2.38493932712592e-08,motif,Contains
CLIP peak,2717,bottom
ENSMUSG00000004113.315|Cacna1b,17,GUGUG,0.023,0.0255,0.0245,0.027,0.027,test,0.0254,2,1466.55983128103,0.851882527533952,0.139682426972163,6.09870937955367,1.06928270961062e-09,2.38493932712592e-08,motif,Contains
CLIP peak,2718,bottom
ENSMUSG00000004113.315|Cacna1b,18,UGUGU,0.0255,0.0245,0.027,0.027,0.0305,test,0.0269,2,1466.55983128103,0.851882527533952,0.139682426972163,6.09870937955367,1.06928270961062e-09,2.38493932712592e-08,motif,Contains
CLIP peak,2719,bottom
ENSMUSG00000004113.315|Cacna1b,19,GUGUG,0.0245,0.027,0.027,0.0305,0.03,test,0.0278,2,1466.55983128103,0.851882527533952,0.139682426972163,6.09870937955367,1.06928270961062e-09,2.38493932712592e-08,motif,Contains
CLIP peak,2720,bottom
ENSMUSG00000004113.315|Cacna1b,20,UGUGU,0.0186666666666667,0.0236666666666667,0.0263333333333333,0.047,0.049,test,0.0329333333333333,3,1466.55983128103,0.851882527533952,0.139682426972163,6.09870937955367,1.06928270961062e-09,2.38493932712592e-08,motif,Contains
CLIP peak,2721,bottom
ENSMUSG00000004113.315|Cacna1b,21,GUGUG,0.0236666666666667,0.0263333333333333,0.047,0.049,0.131333333333333,test,0.0554666666666667,4,1466.55983128103,0.851882527533952,0.139682426972163,6.09870937955367,1.06928270961062e-09,2.38493932712592e-08,motif,Contains
CLIP peak,2722,bottom
ENSMUSG00000004113.315|Cacna1b,22,UGUGU,0.0263333333333333,0.047,0.049,0.131333333333333,0.128333333333333,test,0.0764,5,1466.55983128103,0.851882527533952,0.139682426972163,6.09870937955367,1.06928270961062e-09,2.38493932712592e-08,motif,Contains
CLIP peak,2723,bottom
ENSMUSG00000004113.315|Cacna1b,23,GUGUG,0.047,0.049,0.131333333333333,0.128333333333333,0.207666666666667,test,0.112666666666667,7,1466.55983128103,0.851882527533952,0.139682426972163,6.09870937955367,1.06928270961062e-09,2.38493932712592e-08,motif,Contains
CLIP peak,2724,bottom
ENSMUSG00000004113.315|Cacna1b,24,UGUGU,0.049,0.131333333333333,0.128333333333333,0.207666666666667,0.141333333333333,test,0.131533333333333,9,1466.55983128103,0.851882527533952,0.139682426972163,6.09870937955367,1.06928270961062e-09,2.38493932712592e-08,motif,Contains
CLIP peak,2725,bottom
ENSMUSG00000004113.315|Cacna1b,25,GUGUG,0.131333333333333,0.128333333333333,0.207666666666667,0.141333333333333,0.174666666666667,test,0.156666666666667,12,1466.55983128103,0.851882527533952,0.139682426972163,6.09870937955367,1.06928270961062e-09,2.38493932712592e-08,motif,Contains
CLIP peak,2726,bottom
ENSMUSG00000004113.315|Cacna1b,26,UGUGU,0.128333333333333,0.207666666666667,0.141333333333333,0.174666666666667,0.157,test,0.1618,12,1466.55983128103,0.851882527533952,0.139682426972163,6.09870937955367,1.06928270961062e-09,2.38493932712592e-08,motif,Contains
CLIP peak,2727,bottom
ENSMUSG00000004113.315|Cacna1b,27,GUGUG,0.207666666666667,0.141333333333333,0.174666666666667,0.157,0.136,test,0.163333333333333,12,1466.55983128103,0.851882527533952,0.139682426972163,6.09870937955367,1.06928270961062e-09,2.38493932712592e-08,motif,Contains
CLIP peak,2728,bottom
ENSMUSG00000004113.315|Cacna1b,28,UGUGU,0.141333333333333,0.174666666666667,0.157,0.136,0.264333333333333,test,0.174666666666667,13,1466.55983128103,0.851882527533952,0.139682426972163,6.09870937955367,1.06928270961062e-09,2.38493932712592e-08,motif,Contains
CLIP peak,2729,bottom
ENSMUSG00000004113.315|Cacna1b,29,GUGUG,0.174666666666667,0.157,0.136,0.264333333333333,0.278333333333333,test,0.202066666666667,16,1466.55983128103,0.851882527533952,0.139682426972163,6.09870937955367,1.06928270961062e-09,2.38493932712592e-08,motif,Contains
CLIP peak,2730,bottom
ENSMUSG00000004113.315|Cacna1b,69,GUGUG,0.642857142857143,0.794714285714286,0.843,0.864571428571429,0.504571428571429,test,0.729942857142857,90,1466.55983128103,0.851882527533952,0.139682426972163,6.09870937955367,1.06928270961062e-09,2.38493932712592e-08,motif,Contains
CLIP peak,2751,top
ENSMUSG00000004113.315|Cacna1b,70,UGUGU,0.773,0.74425,0.872125,0.5655,0.525875,test,0.69615,87,1466.55983128103,0.851882527533952,0.139682426972163,6.09870937955367,1.06928270961062e-09,2.38493932712592e-08,motif,Contains
CLIP peak,2752,top
ENSMUSG00000004113.315|Cacna1b,71,GUGUG,0.74425,0.872125,0.5655,0.525875,0.41575,test,0.6247,80,1466.55983128103,0.851882527533952,0.139682426972163,6.09870937955367,1.06928270961062e-09,2.38493932712592e-08,motif,Contains
CLIP peak,2753,top
ENSMUSG00000004113.315|Cacna1b,116,UGUGU,0.823285714285714,0.875428571428571,0.902,0.632,0.668571428571429,test,0.780257142857143,94,1466.55983128103,0.851882527533952,0.139682426972163,6.09870937955367,1.06928270961062e-09,2.38493932712592e-08,motif,Contains
CLIP peak,2757,top
ENSMUSG00000004113.315|Cacna1b,117,GUGUG,0.875428571428571,0.902,0.632,0.668571428571429,0.644428571428571,test,0.744485714285714,91,1466.55983128103,0.851882527533952,0.139682426972163,6.09870937955367,1.06928270961062e-09,2.38493932712592e-08,motif,Contains
CLIP peak,2758,top
ENSMUSG00000004113.315|Cacna1b,118,UGUGU,0.902,0.632,0.668571428571429,0.644428571428571,0.747,test,0.7188,89,1466.55983128103,0.851882527533952,0.139682426972163,6.09870937955367,1.06928270961062e-09,2.38493932712592e-08,motif,Contains
CLIP peak,2759,top
ENSMUSG00000004113.315|Cacna1b,133,UGUGU,0.879625,0.68425,0.84325,0.749,0.775625,test,0.78635,94,1466.55983128103,0.851882527533952,0.139682426972163,6.09870937955367,1.06928270961062e-09,2.38493932712592e-08,motif,Contains
CLIP peak,2762,top
ENSMUSG00000004113.315|Cacna1b,139,UGUGU,0.863857142857143,0.208142857142857,0.693428571428571,0.686,0.742714285714286,test,0.638828571428572,81,1466.55983128103,0.851882527533952,0.139682426972163,6.09870937955367,1.06928270961062e-09,2.38493932712592e-08,motif,Contains
CLIP peak,2763,top
ENSMUSG00000004113.315|Cacna1b,141,UGUGU,0.650875,0.6545,0.71175,0.623375,0.698,test,0.6677,84,1466.55983128103,0.851882527533952,0.139682426972163,6.09870937955367,1.06928270961062e-09,2.38493932712592e-08,motif,Contains
CLIP peak,2765,top
ENSMUSG00000004113.315|Cacna1b,167,UGUGU,0.794857142857143,0.644857142857143,0.641428571428571,0.562285714285714,0.554857142857143,test,0.639657142857143,81,1466.55983128103,0.851882527533952,0.139682426972163,6.09870937955367,1.06928270961062e-09,2.38493932712592e-08,motif,Contains
CLIP peak,2785,top
ENSMUSG00000004113.316|Cacna1b,0,UGUGU,0.003,0.005,0.007,0.007,0.009,test,0.0062,1,1485.86143325493,0.644257925398069,0.118261653193763,5.44773312396114,5.10158268323053e-08,1.10288283866222e-06,motif,Contains
CLIP peak,2786,bottom
ENSMUSG00000004113.316|Cacna1b,1,GUGUG,0.005,0.007,0.007,0.009,0.01,test,0.0076,1,1485.86143325493,0.644257925398069,0.118261653193763,5.44773312396114,5.10158268323053e-08,1.10288283866222e-06,motif,Contains
CLIP peak,2787,bottom
ENSMUSG00000004113.316|Cacna1b,2,UGUGU,0.007,0.007,0.009,0.01,0.013,test,0.0092,1,1485.86143325493,0.644257925398069,0.118261653193763,5.44773312396114,5.10158268323053e-08,1.10288283866222e-06,motif,Contains
CLIP peak,2788,bottom
ENSMUSG00000004113.316|Cacna1b,3,GUGUG,0.007,0.009,0.01,0.013,0.014,test,0.0106,1,1485.86143325493,0.644257925398069,0.118261653193763,5.44773312396114,5.10158268323053e-08,1.10288283866222e-06,motif,Contains
CLIP peak,2789,bottom
ENSMUSG00000004113.316|Cacna1b,4,UGUGU,0.009,0.01,0.013,0.014,0.016,test,0.0124,1,1485.86143325493,0.644257925398069,0.118261653193763,5.44773312396114,5.10158268323053e-08,1.10288283866222e-06,motif,Contains
CLIP peak,2790,bottom
ENSMUSG00000004113.316|Cacna1b,5,GUGUG,0.01,0.013,0.014,0.016,0.017,test,0.014,1,1485.86143325493,0.644257925398069,0.118261653193763,5.44773312396114,5.10158268323053e-08,1.10288283866222e-06,motif,Contains
CLIP peak,2791,bottom
ENSMUSG00000004113.316|Cacna1b,6,UGUGU,0.013,0.014,0.016,0.017,0.02,test,0.016,1,1485.86143325493,0.644257925398069,0.118261653193763,5.44773312396114,5.10158268323053e-08,1.10288283866222e-06,motif,Contains
CLIP peak,2792,bottom
ENSMUSG00000004113.316|Cacna1b,7,GUGUG,0.014,0.016,0.017,0.02,0.022,test,0.0178,1,1485.86143325493,0.644257925398069,0.118261653193763,5.44773312396114,5.10158268323053e-08,1.10288283866222e-06,motif,Contains
CLIP peak,2793,bottom
ENSMUSG00000004113.316|Cacna1b,8,UGUGU,0.016,0.017,0.02,0.022,0.025,test,0.02,2,1485.86143325493,0.644257925398069,0.118261653193763,5.44773312396114,5.10158268323053e-08,1.10288283866222e-06,motif,Contains
CLIP peak,2794,bottom
ENSMUSG00000004113.316|Cacna1b,9,GUGUG,0.017,0.02,0.022,0.025,0.027,test,0.0222,2,1485.86143325493,0.644257925398069,0.118261653193763,5.44773312396114,5.10158268323053e-08,1.10288283866222e-06,motif,Contains
CLIP peak,2795,bottom
ENSMUSG00000004113.316|Cacna1b,10,UGUGU,0.011,0.0125,0.0145,0.0155,0.0185,test,0.0144,1,1485.86143325493,0.644257925398069,0.118261653193763,5.44773312396114,5.10158268323053e-08,1.10288283866222e-06,motif,Contains
CLIP peak,2796,bottom
ENSMUSG00000004113.316|Cacna1b,11,GUGUG,0.0125,0.0145,0.0155,0.0185,0.02,test,0.0162,1,1485.86143325493,0.644257925398069,0.118261653193763,5.44773312396114,5.10158268323053e-08,1.10288283866222e-06,motif,Contains
CLIP peak,2797,bottom
ENSMUSG00000004113.316|Cacna1b,12,UGUGU,0.0145,0.0155,0.0185,0.02,0.0235,test,0.0184,1,1485.86143325493,0.644257925398069,0.118261653193763,5.44773312396114,5.10158268323053e-08,1.10288283866222e-06,motif,Contains
CLIP peak,2798,bottom
ENSMUSG00000004113.316|Cacna1b,13,GUGUG,0.0155,0.0185,0.02,0.0235,0.025,test,0.0205,2,1485.86143325493,0.644257925398069,0.118261653193763,5.44773312396114,5.10158268323053e-08,1.10288283866222e-06,motif,Contains
CLIP peak,2799,bottom
ENSMUSG00000004113.316|Cacna1b,14,UGUGU,0.0185,0.02,0.0235,0.025,0.0295,test,0.0233,2,1485.86143325493,0.644257925398069,0.118261653193763,5.44773312396114,5.10158268323053e-08,1.10288283866222e-06,motif,Contains
CLIP peak,2800,bottom
ENSMUSG00000004113.316|Cacna1b,15,GUGUG,0.02,0.0235,0.025,0.0295,0.031,test,0.0258,2,1485.86143325493,0.644257925398069,0.118261653193763,5.44773312396114,5.10158268323053e-08,1.10288283866222e-06,motif,Contains
CLIP peak,2801,bottom
ENSMUSG00000004113.316|Cacna1b,16,UGUGU,0.0235,0.025,0.0295,0.031,0.0385,test,0.0295,2,1485.86143325493,0.644257925398069,0.118261653193763,5.44773312396114,5.10158268323053e-08,1.10288283866222e-06,motif,Contains
CLIP peak,2802,bottom
ENSMUSG00000004113.316|Cacna1b,17,GUGUG,0.025,0.0295,0.031,0.0385,0.042,test,0.0332,3,1485.86143325493,0.644257925398069,0.118261653193763,5.44773312396114,5.10158268323053e-08,1.10288283866222e-06,motif,Contains
CLIP peak,2803,bottom
ENSMUSG00000004113.316|Cacna1b,18,UGUGU,0.0295,0.031,0.0385,0.042,0.059,test,0.04,3,1485.86143325493,0.644257925398069,0.118261653193763,5.44773312396114,5.10158268323053e-08,1.10288283866222e-06,motif,Contains
CLIP peak,2804,bottom
ENSMUSG00000004113.316|Cacna1b,19,GUGUG,0.031,0.0385,0.042,0.059,0.0665,test,0.0474,4,1485.86143325493,0.644257925398069,0.118261653193763,5.44773312396114,5.10158268323053e-08,1.10288283866222e-06,motif,Contains
CLIP peak,2805,bottom
ENSMUSG00000004113.316|Cacna1b,29,GUGUG,0.598666666666667,0.645666666666667,0.661666666666667,0.657333333333333,0.63,test,0.638666666666667,81,1485.86143325493,0.644257925398069,0.118261653193763,5.44773312396114,5.10158268323053e-08,1.10288283866222e-06,motif,Contains
CLIP peak,2815,top
ENSMUSG00000004113.316|Cacna1b,37,GUGUG,0.26,0.28275,0.203,0.20875,0.146,test,0.2201,18,1485.86143325493,0.644257925398069,0.118261653193763,5.44773312396114,5.10158268323053e-08,1.10288283866222e-06,motif,Contains
CLIP peak,2823,bottom
ENSMUSG00000004113.316|Cacna1b,38,UGUGU,0.28275,0.203,0.20875,0.146,0.1665,test,0.2014,16,1485.86143325493,0.644257925398069,0.118261653193763,5.44773312396114,5.10158268323053e-08,1.10288283866222e-06,motif,Contains
CLIP peak,2824,bottom
ENSMUSG00000004113.316|Cacna1b,39,GUGUG,0.203,0.20875,0.146,0.1665,0.08575,test,0.162,12,1485.86143325493,0.644257925398069,0.118261653193763,5.44773312396114,5.10158268323053e-08,1.10288283866222e-06,motif,Contains
CLIP peak,2825,bottom
ENSMUSG00000004113.316|Cacna1b,40,UGUGU,0.1706,0.1214,0.1436,0.0772,0.2922,test,0.161,12,1485.86143325493,0.644257925398069,0.118261653193763,5.44773312396114,5.10158268323053e-08,1.10288283866222e-06,motif,Contains
CLIP peak,2826,bottom
ENSMUSG00000004113.316|Cacna1b,63,GUGUG,0.564714285714286,0.864714285714286,0.771428571428571,0.908571428571429,0.606,test,0.743085714285714,91,1485.86143325493,0.644257925398069,0.118261653193763,5.44773312396114,5.10158268323053e-08,1.10288283866222e-06,motif,Contains
CLIP peak,2830,top
ENSMUSG00000004113.316|Cacna1b,64,UGUGU,0.864714285714286,0.771428571428571,0.908571428571429,0.606,0.571,test,0.744342857142857,91,1485.86143325493,0.644257925398069,0.118261653193763,5.44773312396114,5.10158268323053e-08,1.10288283866222e-06,motif,Contains
CLIP peak,2831,top
ENSMUSG00000004113.316|Cacna1b,65,GUGUG,0.771428571428571,0.908571428571429,0.606,0.571,0.428714285714286,test,0.657142857142857,83,1485.86143325493,0.644257925398069,0.118261653193763,5.44773312396114,5.10158268323053e-08,1.10288283866222e-06,motif,Contains
CLIP peak,2832,top
ENSMUSG00000004113.316|Cacna1b,110,UGUGU,0.81825,0.786875,0.80275,0.649375,0.67775,test,0.747,91,1485.86143325493,0.644257925398069,0.118261653193763,5.44773312396114,5.10158268323053e-08,1.10288283866222e-06,motif,Contains
CLIP peak,2836,top
ENSMUSG00000004113.316|Cacna1b,111,GUGUG,0.786875,0.80275,0.649375,0.67775,0.658,test,0.71495,89,1485.86143325493,0.644257925398069,0.118261653193763,5.44773312396114,5.10158268323053e-08,1.10288283866222e-06,motif,Contains
CLIP peak,2837,top
ENSMUSG00000004113.316|Cacna1b,112,UGUGU,0.80275,0.649375,0.67775,0.658,0.731125,test,0.7038,88,1485.86143325493,0.644257925398069,0.118261653193763,5.44773312396114,5.10158268323053e-08,1.10288283866222e-06,motif,Contains
CLIP peak,2838,top
ENSMUSG00000004113.316|Cacna1b,127,UGUGU,0.970142857142857,0.745,0.847857142857143,0.791428571428571,0.808142857142857,test,0.832514285714286,97,1485.86143325493,0.644257925398069,0.118261653193763,5.44773312396114,5.10158268323053e-08,1.10288283866222e-06,motif,Contains
CLIP peak,2841,top
ENSMUSG00000004113.316|Cacna1b,133,UGUGU,0.832625,0.195625,0.806625,0.78575,0.82,test,0.688125,86,1485.86143325493,0.644257925398069,0.118261653193763,5.44773312396114,5.10158268323053e-08,1.10288283866222e-06,motif,Contains
CLIP peak,2842,top
ENSMUSG00000004113.316|Cacna1b,134,GUGUG,0.195625,0.806625,0.78575,0.82,0.6845,test,0.6585,83,1485.86143325493,0.644257925398069,0.118261653193763,5.44773312396114,5.10158268323053e-08,1.10288283866222e-06,motif,Contains
CLIP peak,2843,top
ENSMUSG00000004113.316|Cacna1b,135,UGUGU,0.806625,0.78575,0.82,0.6845,0.636125,test,0.7466,91,1485.86143325493,0.644257925398069,0.118261653193763,5.44773312396114,5.10158268323053e-08,1.10288283866222e-06,motif,Contains
CLIP peak,2844,top
ENSMUSG00000004113.317|Cacna1b,0,UGUGU,0.003,0.005,0.006,0.007,0.008,test,0.0058,1,1493.12119383213,0.662266019389631,0.142126917992928,4.65968043732987,3.16700672609668e-06,6.3740009108562e-05,motif,Contains
CLIP peak,2865,bottom
ENSMUSG00000004113.317|Cacna1b,1,GUGUG,0.005,0.006,0.007,0.008,0.008,test,0.0068,1,1493.12119383213,0.662266019389631,0.142126917992928,4.65968043732987,3.16700672609668e-06,6.3740009108562e-05,motif,Contains
CLIP peak,2866,bottom
ENSMUSG00000004113.317|Cacna1b,2,UGUGU,0.006,0.007,0.008,0.008,0.009,test,0.0076,1,1493.12119383213,0.662266019389631,0.142126917992928,4.65968043732987,3.16700672609668e-06,6.3740009108562e-05,motif,Contains
CLIP peak,2867,bottom
ENSMUSG00000004113.317|Cacna1b,3,GUGUG,0.007,0.008,0.008,0.009,0.007,test,0.0078,1,1493.12119383213,0.662266019389631,0.142126917992928,4.65968043732987,3.16700672609668e-06,6.3740009108562e-05,motif,Contains
CLIP peak,2868,bottom
ENSMUSG00000004113.317|Cacna1b,4,UGUGU,0.008,0.008,0.009,0.007,0.008,test,0.008,1,1493.12119383213,0.662266019389631,0.142126917992928,4.65968043732987,3.16700672609668e-06,6.3740009108562e-05,motif,Contains
CLIP peak,2869,bottom
ENSMUSG00000004113.317|Cacna1b,5,GUGUG,0.008,0.009,0.007,0.008,0.007,test,0.0078,1,1493.12119383213,0.662266019389631,0.142126917992928,4.65968043732987,3.16700672609668e-06,6.3740009108562e-05,motif,Contains
CLIP peak,2870,bottom
ENSMUSG00000004113.317|Cacna1b,6,UGUGU,0.009,0.007,0.008,0.007,0.009,test,0.008,1,1493.12119383213,0.662266019389631,0.142126917992928,4.65968043732987,3.16700672609668e-06,6.3740009108562e-05,motif,Contains
CLIP peak,2871,bottom
ENSMUSG00000004113.317|Cacna1b,7,GUGUG,0.007,0.008,0.007,0.009,0.008,test,0.0078,1,1493.12119383213,0.662266019389631,0.142126917992928,4.65968043732987,3.16700672609668e-06,6.3740009108562e-05,motif,Contains
CLIP peak,2872,bottom
ENSMUSG00000004113.317|Cacna1b,8,UGUGU,0.008,0.007,0.009,0.008,0.01,test,0.0084,1,1493.12119383213,0.662266019389631,0.142126917992928,4.65968043732987,3.16700672609668e-06,6.3740009108562e-05,motif,Contains
CLIP peak,2873,bottom
ENSMUSG00000004113.317|Cacna1b,9,GUGUG,0.007,0.009,0.008,0.01,0.01,test,0.0088,1,1493.12119383213,0.662266019389631,0.142126917992928,4.65968043732987,3.16700672609668e-06,6.3740009108562e-05,motif,Contains
CLIP peak,2874,bottom
ENSMUSG00000004113.317|Cacna1b,10,UGUGU,0.043,0.0495,0.1995,0.228,0.321,test,0.1682,13,1493.12119383213,0.662266019389631,0.142126917992928,4.65968043732987,3.16700672609668e-06,6.3740009108562e-05,motif,Contains
CLIP peak,2875,bottom
ENSMUSG00000004113.317|Cacna1b,11,GUGUG,0.0495,0.1995,0.228,0.321,0.347,test,0.229,19,1493.12119383213,0.662266019389631,0.142126917992928,4.65968043732987,3.16700672609668e-06,6.3740009108562e-05,motif,Contains
CLIP peak,2876,bottom
ENSMUSG00000004113.317|Cacna1b,15,GUGUG,0.347,0.2395,0.24,0.1885,0.1415,test,0.2313,19,1493.12119383213,0.662266019389631,0.142126917992928,4.65968043732987,3.16700672609668e-06,6.3740009108562e-05,motif,Contains
CLIP peak,2880,bottom
ENSMUSG00000004113.317|Cacna1b,16,UGUGU,0.2395,0.24,0.1885,0.1415,0.3585,test,0.2336,20,1493.12119383213,0.662266019389631,0.142126917992928,4.65968043732987,3.16700672609668e-06,6.3740009108562e-05,motif,Contains
CLIP peak,2881,bottom
ENSMUSG00000004113.317|Cacna1b,21,GUGUG,0.363,0.686333333333333,0.738,0.842333333333333,0.832,test,0.692333333333333,86,1493.12119383213,0.662266019389631,0.142126917992928,4.65968043732987,3.16700672609668e-06,6.3740009108562e-05,motif,Contains
CLIP peak,2886,top
ENSMUSG00000004113.317|Cacna1b,22,UGUGU,0.686333333333333,0.738,0.842333333333333,0.832,0.816666666666667,test,0.783066666666667,94,1493.12119383213,0.662266019389631,0.142126917992928,4.65968043732987,3.16700672609668e-06,6.3740009108562e-05,motif,Contains
CLIP peak,2887,top
ENSMUSG00000004113.317|Cacna1b,23,GUGUG,0.738,0.842333333333333,0.832,0.816666666666667,0.731666666666667,test,0.792133333333333,95,1493.12119383213,0.662266019389631,0.142126917992928,4.65968043732987,3.16700672609668e-06,6.3740009108562e-05,motif,Contains
CLIP peak,2888,top
ENSMUSG00000004113.317|Cacna1b,24,UGUGU,0.842333333333333,0.832,0.816666666666667,0.731666666666667,0.784,test,0.801333333333333,95,1493.12119383213,0.662266019389631,0.142126917992928,4.65968043732987,3.16700672609668e-06,6.3740009108562e-05,motif,Contains
CLIP peak,2889,top
ENSMUSG00000004113.317|Cacna1b,25,GUGUG,0.832,0.816666666666667,0.731666666666667,0.784,0.378,test,0.708466666666667,88,1493.12119383213,0.662266019389631,0.142126917992928,4.65968043732987,3.16700672609668e-06,6.3740009108562e-05,motif,Contains
CLIP peak,2890,top
ENSMUSG00000004113.317|Cacna1b,26,UGUGU,0.816666666666667,0.731666666666667,0.784,0.378,0.526666666666667,test,0.6474,82,1493.12119383213,0.662266019389631,0.142126917992928,4.65968043732987,3.16700672609668e-06,6.3740009108562e-05,motif,Contains
CLIP peak,2891,top
ENSMUSG00000004113.317|Cacna1b,44,UGUGU,0.975,0.728,0.8564,0.224,0.3554,test,0.62776,80,1493.12119383213,0.662266019389631,0.142126917992928,4.65968043732987,3.16700672609668e-06,6.3740009108562e-05,motif,Contains
CLIP peak,2900,top
ENSMUSG00000004113.317|Cacna1b,57,GUGUG,0.696166666666667,0.846333333333333,0.8965,0.915,0.541166666666667,test,0.779033333333333,94,1493.12119383213,0.662266019389631,0.142126917992928,4.65968043732987,3.16700672609668e-06,6.3740009108562e-05,motif,Contains
CLIP peak,2903,top
ENSMUSG00000004113.317|Cacna1b,58,UGUGU,0.846333333333333,0.8965,0.915,0.541166666666667,0.503,test,0.7404,91,1493.12119383213,0.662266019389631,0.142126917992928,4.65968043732987,3.16700672609668e-06,6.3740009108562e-05,motif,Contains
CLIP peak,2904,top
ENSMUSG00000004113.317|Cacna1b,59,GUGUG,0.8965,0.915,0.541166666666667,0.503,0.3495,test,0.641033333333333,81,1493.12119383213,0.662266019389631,0.142126917992928,4.65968043732987,3.16700672609668e-06,6.3740009108562e-05,motif,Contains
CLIP peak,2905,top
ENSMUSG00000004113.317|Cacna1b,104,UGUGU,0.789125,0.7415,0.790375,0.568375,0.6325,test,0.704375,88,1493.12119383213,0.662266019389631,0.142126917992928,4.65968043732987,3.16700672609668e-06,6.3740009108562e-05,motif,Contains
CLIP peak,2909,top
ENSMUSG00000004113.317|Cacna1b,105,GUGUG,0.7415,0.790375,0.568375,0.6325,0.608375,test,0.668225,84,1493.12119383213,0.662266019389631,0.142126917992928,4.65968043732987,3.16700672609668e-06,6.3740009108562e-05,motif,Contains
CLIP peak,2910,top
ENSMUSG00000004113.317|Cacna1b,106,UGUGU,0.828,0.622142857142857,0.691714285714286,0.689571428571429,0.780428571428571,test,0.722371428571429,89,1493.12119383213,0.662266019389631,0.142126917992928,4.65968043732987,3.16700672609668e-06,6.3740009108562e-05,motif,Contains
CLIP peak,2911,top
ENSMUSG00000004113.317|Cacna1b,107,GUGUG,0.622142857142857,0.691714285714286,0.689571428571429,0.780428571428571,0.363,test,0.629371428571429,80,1493.12119383213,0.662266019389631,0.142126917992928,4.65968043732987,3.16700672609668e-06,6.3740009108562e-05,motif,Contains
CLIP peak,2912,top
ENSMUSG00000004113.317|Cacna1b,121,UGUGU,0.900125,0.67225,0.9055,0.742875,0.74425,test,0.793,95,1493.12119383213,0.662266019389631,0.142126917992928,4.65968043732987,3.16700672609668e-06,6.3740009108562e-05,motif,Contains
CLIP peak,2914,top
ENSMUSG00000004113.317|Cacna1b,127,UGUGU,0.910285714285714,0.228428571428571,0.710857142857143,0.705142857142857,0.735714285714286,test,0.658085714285714,83,1493.12119383213,0.662266019389631,0.142126917992928,4.65968043732987,3.16700672609668e-06,6.3740009108562e-05,motif,Contains
CLIP peak,2915,top
ENSMUSG00000004113.317|Cacna1b,129,UGUGU,0.710857142857143,0.705142857142857,0.735714285714286,0.670428571428571,0.694,test,0.703228571428571,88,1493.12119383213,0.662266019389631,0.142126917992928,4.65968043732987,3.16700672609668e-06,6.3740009108562e-05,motif,Contains
CLIP peak,2917,top
ENSMUSG00000004113.317|Cacna1b,155,UGUGU,0.722625,0.59375,0.672625,0.602625,0.609125,test,0.64015,81,1493.12119383213,0.662266019389631,0.142126917992928,4.65968043732987,3.16700672609668e-06,6.3740009108562e-05,motif,Contains
CLIP peak,2937,top
ENSMUSG00000004113.318|Cacna1b,0,UGUGU,0.002,0.003,0.004,0.005,0.006,test,0.004,1,1650.5030644372,0.658266693283,0.119285489744019,5.51841380452566,3.42073182278694e-08,7.43542708025779e-07,motif,Contains
CLIP peak,2938,bottom
ENSMUSG00000004113.318|Cacna1b,1,GUGUG,0.003,0.004,0.005,0.006,0.008,test,0.0052,1,1650.5030644372,0.658266693283,0.119285489744019,5.51841380452566,3.42073182278694e-08,7.43542708025779e-07,motif,Contains
CLIP peak,2939,bottom
ENSMUSG00000004113.318|Cacna1b,2,UGUGU,0.004,0.005,0.006,0.008,0.009,test,0.0064,1,1650.5030644372,0.658266693283,0.119285489744019,5.51841380452566,3.42073182278694e-08,7.43542708025779e-07,motif,Contains
CLIP peak,2940,bottom
ENSMUSG00000004113.318|Cacna1b,3,GUGUG,0.005,0.006,0.008,0.009,0.013,test,0.0082,1,1650.5030644372,0.658266693283,0.119285489744019,5.51841380452566,3.42073182278694e-08,7.43542708025779e-07,motif,Contains
CLIP peak,2941,bottom
ENSMUSG00000004113.318|Cacna1b,4,UGUGU,0.006,0.008,0.009,0.013,0.014,test,0.01,1,1650.5030644372,0.658266693283,0.119285489744019,5.51841380452566,3.42073182278694e-08,7.43542708025779e-07,motif,Contains
CLIP peak,2942,bottom
ENSMUSG00000004113.318|Cacna1b,5,GUGUG,0.008,0.009,0.013,0.014,0.025,test,0.0138,1,1650.5030644372,0.658266693283,0.119285489744019,5.51841380452566,3.42073182278694e-08,7.43542708025779e-07,motif,Contains
CLIP peak,2943,bottom
ENSMUSG00000004113.318|Cacna1b,6,UGUGU,0.009,0.013,0.014,0.025,0.028,test,0.0178,1,1650.5030644372,0.658266693283,0.119285489744019,5.51841380452566,3.42073182278694e-08,7.43542708025779e-07,motif,Contains
CLIP peak,2944,bottom
ENSMUSG00000004113.318|Cacna1b,7,GUGUG,0.013,0.014,0.025,0.028,0.038,test,0.0236,2,1650.5030644372,0.658266693283,0.119285489744019,5.51841380452566,3.42073182278694e-08,7.43542708025779e-07,motif,Contains
CLIP peak,2945,bottom
ENSMUSG00000004113.318|Cacna1b,8,UGUGU,0.014,0.025,0.028,0.038,0.101,test,0.0412,3,1650.5030644372,0.658266693283,0.119285489744019,5.51841380452566,3.42073182278694e-08,7.43542708025779e-07,motif,Contains
CLIP peak,2946,bottom
ENSMUSG00000004113.318|Cacna1b,9,GUGUG,0.025,0.028,0.038,0.101,0.115,test,0.0614,4,1650.5030644372,0.658266693283,0.119285489744019,5.51841380452566,3.42073182278694e-08,7.43542708025779e-07,motif,Contains
CLIP peak,2947,bottom
ENSMUSG00000004113.318|Cacna1b,14,UGUGU,0.5475,0.525,0.7325,0.7495,0.8505,test,0.681,86,1650.5030644372,0.658266693283,0.119285489744019,5.51841380452566,3.42073182278694e-08,7.43542708025779e-07,motif,Contains
CLIP peak,2952,top
ENSMUSG00000004113.318|Cacna1b,15,GUGUG,0.525,0.7325,0.7495,0.8505,0.8585,test,0.7432,91,1650.5030644372,0.658266693283,0.119285489744019,5.51841380452566,3.42073182278694e-08,7.43542708025779e-07,motif,Contains
CLIP peak,2953,top
ENSMUSG00000004113.318|Cacna1b,16,UGUGU,0.7325,0.7495,0.8505,0.8585,0.8435,test,0.8069,96,1650.5030644372,0.658266693283,0.119285489744019,5.51841380452566,3.42073182278694e-08,7.43542708025779e-07,motif,Contains
CLIP peak,2954,top
ENSMUSG00000004113.318|Cacna1b,17,GUGUG,0.7495,0.8505,0.8585,0.8435,0.7975,test,0.8199,96,1650.5030644372,0.658266693283,0.119285489744019,5.51841380452566,3.42073182278694e-08,7.43542708025779e-07,motif,Contains
CLIP peak,2955,top
ENSMUSG00000004113.318|Cacna1b,18,UGUGU,0.8505,0.8585,0.8435,0.7975,0.83,test,0.836,97,1650.5030644372,0.658266693283,0.119285489744019,5.51841380452566,3.42073182278694e-08,7.43542708025779e-07,motif,Contains
CLIP peak,2956,top
ENSMUSG00000004113.318|Cacna1b,19,GUGUG,0.8585,0.8435,0.7975,0.83,0.5325,test,0.7724,93,1650.5030644372,0.658266693283,0.119285489744019,5.51841380452566,3.42073182278694e-08,7.43542708025779e-07,motif,Contains
CLIP peak,2957,top
ENSMUSG00000004113.318|Cacna1b,38,UGUGU,0.974,0.631,0.85925,0.341,0.49625,test,0.6603,83,1650.5030644372,0.658266693283,0.119285489744019,5.51841380452566,3.42073182278694e-08,7.43542708025779e-07,motif,Contains
CLIP peak,2967,top
ENSMUSG00000004113.318|Cacna1b,51,GUGUG,0.470666666666667,0.872666666666667,0.7755,0.948,0.712833333333333,test,0.755933333333333,92,1650.5030644372,0.658266693283,0.119285489744019,5.51841380452566,3.42073182278694e-08,7.43542708025779e-07,motif,Contains
CLIP peak,2970,top
ENSMUSG00000004113.318|Cacna1b,52,UGUGU,0.872666666666667,0.7755,0.948,0.712833333333333,0.608333333333333,test,0.783466666666667,94,1650.5030644372,0.658266693283,0.119285489744019,5.51841380452566,3.42073182278694e-08,7.43542708025779e-07,motif,Contains
CLIP peak,2971,top
ENSMUSG00000004113.318|Cacna1b,53,GUGUG,0.7755,0.948,0.712833333333333,0.608333333333333,0.431333333333333,test,0.6952,87,1650.5030644372,0.658266693283,0.119285489744019,5.51841380452566,3.42073182278694e-08,7.43542708025779e-07,motif,Contains
CLIP peak,2972,top
ENSMUSG00000004113.318|Cacna1b,98,UGUGU,0.918714285714286,0.897571428571429,0.903714285714286,0.734285714285714,0.747428571428571,test,0.840342857142857,97,1650.5030644372,0.658266693283,0.119285489744019,5.51841380452566,3.42073182278694e-08,7.43542708025779e-07,motif,Contains
CLIP peak,2976,top
ENSMUSG00000004113.318|Cacna1b,99,GUGUG,0.897571428571429,0.903714285714286,0.734285714285714,0.747428571428571,0.727142857142857,test,0.802028571428571,95,1650.5030644372,0.658266693283,0.119285489744019,5.51841380452566,3.42073182278694e-08,7.43542708025779e-07,motif,Contains
CLIP peak,2977,top
ENSMUSG00000004113.318|Cacna1b,100,UGUGU,0.79175,0.64425,0.726125,0.7445,0.749875,test,0.7313,90,1650.5030644372,0.658266693283,0.119285489744019,5.51841380452566,3.42073182278694e-08,7.43542708025779e-07,motif,Contains
CLIP peak,2978,top
ENSMUSG00000004113.318|Cacna1b,101,GUGUG,0.64425,0.726125,0.7445,0.749875,0.305125,test,0.633975,80,1650.5030644372,0.658266693283,0.119285489744019,5.51841380452566,3.42073182278694e-08,7.43542708025779e-07,motif,Contains
CLIP peak,2979,top
ENSMUSG00000004113.318|Cacna1b,115,UGUGU,0.946375,0.7865,0.8075,0.673625,0.693,test,0.7814,94,1650.5030644372,0.658266693283,0.119285489744019,5.51841380452566,3.42073182278694e-08,7.43542708025779e-07,motif,Contains
CLIP peak,2981,top
ENSMUSG00000004113.318|Cacna1b,121,UGUGU,0.783625,0.18175,0.769,0.735125,0.69875,test,0.63365,80,1650.5030644372,0.658266693283,0.119285489744019,5.51841380452566,3.42073182278694e-08,7.43542708025779e-07,motif,Contains
CLIP peak,2982,top
ENSMUSG00000004113.318|Cacna1b,123,UGUGU,0.769,0.735125,0.69875,0.629875,0.665375,test,0.699625,87,1650.5030644372,0.658266693283,0.119285489744019,5.51841380452566,3.42073182278694e-08,7.43542708025779e-07,motif,Contains
CLIP peak,2984,top
ENSMUSG00000004113.319|Cacna1b,2,UGUGU,0.79,0.664,0.754,0.717,0.4,test,0.665,84,956.867731521155,0.535850875772419,0.112130204578121,4.77882723739339,1.76320612512247e-06,3.58488592276175e-05,motif,Contains
CLIP peak,3007,top
ENSMUSG00000004113.319|Cacna1b,8,UGUGU,0.521,0.477,0.847,0.883,0.95,test,0.7356,90,956.867731521155,0.535850875772419,0.112130204578121,4.77882723739339,1.76320612512247e-06,3.58488592276175e-05,motif,Contains
CLIP peak,3013,top
ENSMUSG00000004113.319|Cacna1b,9,GUGUG,0.477,0.847,0.883,0.95,0.954,test,0.8222,96,956.867731521155,0.535850875772419,0.112130204578121,4.77882723739339,1.76320612512247e-06,3.58488592276175e-05,motif,Contains
CLIP peak,3014,top
ENSMUSG00000004113.319|Cacna1b,10,UGUGU,0.639,0.6205,0.803,0.806,0.7675,test,0.7272,90,956.867731521155,0.535850875772419,0.112130204578121,4.77882723739339,1.76320612512247e-06,3.58488592276175e-05,motif,Contains
CLIP peak,3015,top
ENSMUSG00000004113.319|Cacna1b,11,GUGUG,0.6205,0.803,0.806,0.7675,0.7235,test,0.7441,91,956.867731521155,0.535850875772419,0.112130204578121,4.77882723739339,1.76320612512247e-06,3.58488592276175e-05,motif,Contains
CLIP peak,3016,top
ENSMUSG00000004113.319|Cacna1b,12,UGUGU,0.803,0.806,0.7675,0.7235,0.7405,test,0.7681,93,956.867731521155,0.535850875772419,0.112130204578121,4.77882723739339,1.76320612512247e-06,3.58488592276175e-05,motif,Contains
CLIP peak,3017,top
ENSMUSG00000004113.319|Cacna1b,13,GUGUG,0.806,0.7675,0.7235,0.7405,0.463,test,0.7001,87,956.867731521155,0.535850875772419,0.112130204578121,4.77882723739339,1.76320612512247e-06,3.58488592276175e-05,motif,Contains
CLIP peak,3018,top
ENSMUSG00000004113.319|Cacna1b,14,UGUGU,0.7675,0.7235,0.7405,0.463,0.676,test,0.6741,85,956.867731521155,0.535850875772419,0.112130204578121,4.77882723739339,1.76320612512247e-06,3.58488592276175e-05,motif,Contains
CLIP peak,3019,top
ENSMUSG00000004113.319|Cacna1b,32,UGUGU,0.89475,0.641,0.83325,0.32575,0.55375,test,0.6497,82,956.867731521155,0.535850875772419,0.112130204578121,4.77882723739339,1.76320612512247e-06,3.58488592276175e-05,motif,Contains
CLIP peak,3028,top
ENSMUSG00000004113.319|Cacna1b,45,GUGUG,0.4348,0.8426,0.7524,0.8928,0.7052,test,0.72556,89,956.867731521155,0.535850875772419,0.112130204578121,4.77882723739339,1.76320612512247e-06,3.58488592276175e-05,motif,Contains
CLIP peak,3031,top
ENSMUSG00000004113.319|Cacna1b,46,UGUGU,0.8426,0.7524,0.8928,0.7052,0.5906,test,0.75672,92,956.867731521155,0.535850875772419,0.112130204578121,4.77882723739339,1.76320612512247e-06,3.58488592276175e-05,motif,Contains
CLIP peak,3032,top
ENSMUSG00000004113.319|Cacna1b,47,GUGUG,0.7524,0.8928,0.7052,0.5906,0.4168,test,0.67156,85,956.867731521155,0.535850875772419,0.112130204578121,4.77882723739339,1.76320612512247e-06,3.58488592276175e-05,motif,Contains
CLIP peak,3033,top
ENSMUSG00000004113.319|Cacna1b,92,UGUGU,0.779375,0.766,0.78675,0.69575,0.729125,test,0.7514,92,956.867731521155,0.535850875772419,0.112130204578121,4.77882723739339,1.76320612512247e-06,3.58488592276175e-05,motif,Contains
CLIP peak,3037,top
ENSMUSG00000004113.319|Cacna1b,93,GUGUG,0.766,0.78675,0.69575,0.729125,0.7015,test,0.735825,90,956.867731521155,0.535850875772419,0.112130204578121,4.77882723739339,1.76320612512247e-06,3.58488592276175e-05,motif,Contains
CLIP peak,3038,top
ENSMUSG00000004113.319|Cacna1b,94,UGUGU,0.78675,0.69575,0.729125,0.7015,0.776625,test,0.73795,91,956.867731521155,0.535850875772419,0.112130204578121,4.77882723739339,1.76320612512247e-06,3.58488592276175e-05,motif,Contains
CLIP peak,3039,top
ENSMUSG00000004113.319|Cacna1b,95,GUGUG,0.69575,0.729125,0.7015,0.776625,0.31925,test,0.64445,82,956.867731521155,0.535850875772419,0.112130204578121,4.77882723739339,1.76320612512247e-06,3.58488592276175e-05,motif,Contains
CLIP peak,3040,top
ENSMUSG00000004113.319|Cacna1b,109,UGUGU,0.972,0.736,0.862571428571429,0.782142857142857,0.791857142857143,test,0.828914285714286,97,956.867731521155,0.535850875772419,0.112130204578121,4.77882723739339,1.76320612512247e-06,3.58488592276175e-05,motif,Contains
CLIP peak,3042,top
ENSMUSG00000004113.319|Cacna1b,115,UGUGU,0.840625,0.218375,0.78,0.776625,0.7885,test,0.680825,86,956.867731521155,0.535850875772419,0.112130204578121,4.77882723739339,1.76320612512247e-06,3.58488592276175e-05,motif,Contains
CLIP peak,3043,top
ENSMUSG00000004113.319|Cacna1b,116,GUGUG,0.247857142857143,0.778,0.776,0.807571428571429,0.742571428571429,test,0.6704,85,956.867731521155,0.535850875772419,0.112130204578121,4.77882723739339,1.76320612512247e-06,3.58488592276175e-05,motif,Contains
CLIP peak,3044,top
ENSMUSG00000004113.319|Cacna1b,117,UGUGU,0.778,0.776,0.807571428571429,0.742571428571429,0.741,test,0.769028571428571,93,956.867731521155,0.535850875772419,0.112130204578121,4.77882723739339,1.76320612512247e-06,3.58488592276175e-05,motif,Contains
CLIP peak,3045,top
ENSMUSG00000004113.319|Cacna1b,118,GUGUG,0.776,0.807571428571429,0.742571428571429,0.741,0.232142857142857,test,0.659857142857143,83,956.867731521155,0.535850875772419,0.112130204578121,4.77882723739339,1.76320612512247e-06,3.58488592276175e-05,motif,Contains
CLIP peak,3046,top
ENSMUSG00000004113.320|Cacna1b,0,UGUGU,0.457,0.711,0.867,0.792,0.895,test,0.7444,91,1582.07397176477,0.661038855836542,0.124014645206997,5.33032896826966,9.80350209556104e-08,2.09311630113819e-06,motif,Contains
CLIP peak,3067,top
ENSMUSG00000004113.320|Cacna1b,1,GUGUG,0.711,0.867,0.792,0.895,0.264,test,0.7058,88,1582.07397176477,0.661038855836542,0.124014645206997,5.33032896826966,9.80350209556104e-08,2.09311630113819e-06,motif,Contains
CLIP peak,3068,top
ENSMUSG00000004113.320|Cacna1b,2,UGUGU,0.867,0.792,0.895,0.264,0.758,test,0.7152,89,1582.07397176477,0.661038855836542,0.124014645206997,5.33032896826966,9.80350209556104e-08,2.09311630113819e-06,motif,Contains
CLIP peak,3069,top
ENSMUSG00000004113.320|Cacna1b,6,UGUGU,0.758,0.314,0.832,0.799,0.833,test,0.7072,88,1582.07397176477,0.661038855836542,0.124014645206997,5.33032896826966,9.80350209556104e-08,2.09311630113819e-06,motif,Contains
CLIP peak,3073,top
ENSMUSG00000004113.320|Cacna1b,7,GUGUG,0.314,0.832,0.799,0.833,0.754,test,0.7064,88,1582.07397176477,0.661038855836542,0.124014645206997,5.33032896826966,9.80350209556104e-08,2.09311630113819e-06,motif,Contains
CLIP peak,3074,top
ENSMUSG00000004113.320|Cacna1b,8,UGUGU,0.832,0.799,0.833,0.754,0.875,test,0.8186,96,1582.07397176477,0.661038855836542,0.124014645206997,5.33032896826966,9.80350209556104e-08,2.09311630113819e-06,motif,Contains
CLIP peak,3075,top
ENSMUSG00000004113.320|Cacna1b,9,GUGUG,0.799,0.833,0.754,0.875,0.919,test,0.836,97,1582.07397176477,0.661038855836542,0.124014645206997,5.33032896826966,9.80350209556104e-08,2.09311630113819e-06,motif,Contains
CLIP peak,3076,top
ENSMUSG00000004113.320|Cacna1b,39,GUGUG,0.4445,0.773,0.828,0.89425,0.78675,test,0.7453,91,1582.07397176477,0.661038855836542,0.124014645206997,5.33032896826966,9.80350209556104e-08,2.09311630113819e-06,motif,Contains
CLIP peak,3087,top
ENSMUSG00000004113.320|Cacna1b,40,UGUGU,0.7426,0.673,0.9004,0.8278,0.6714,test,0.76304,93,1582.07397176477,0.661038855836542,0.124014645206997,5.33032896826966,9.80350209556104e-08,2.09311630113819e-06,motif,Contains
CLIP peak,3088,top
ENSMUSG00000004113.320|Cacna1b,41,GUGUG,0.673,0.9004,0.8278,0.6714,0.4788,test,0.71028,88,1582.07397176477,0.661038855836542,0.124014645206997,5.33032896826966,9.80350209556104e-08,2.09311630113819e-06,motif,Contains
CLIP peak,3089,top
ENSMUSG00000004113.320|Cacna1b,48,UGUGU,0.6612,0.6784,0.726,0.6294,0.6036,test,0.65972,83,1582.07397176477,0.661038855836542,0.124014645206997,5.33032896826966,9.80350209556104e-08,2.09311630113819e-06,motif,Contains
CLIP peak,3091,top
ENSMUSG00000004113.320|Cacna1b,86,UGUGU,0.823285714285714,0.875428571428571,0.902,0.632,0.668571428571429,test,0.780257142857143,94,1582.07397176477,0.661038855836542,0.124014645206997,5.33032896826966,9.80350209556104e-08,2.09311630113819e-06,motif,Contains
CLIP peak,3093,top
ENSMUSG00000004113.320|Cacna1b,87,GUGUG,0.875428571428571,0.902,0.632,0.668571428571429,0.644428571428571,test,0.744485714285714,91,1582.07397176477,0.661038855836542,0.124014645206997,5.33032896826966,9.80350209556104e-08,2.09311630113819e-06,motif,Contains
CLIP peak,3094,top
ENSMUSG00000004113.320|Cacna1b,88,UGUGU,0.902,0.632,0.668571428571429,0.644428571428571,0.747,test,0.7188,89,1582.07397176477,0.661038855836542,0.124014645206997,5.33032896826966,9.80350209556104e-08,2.09311630113819e-06,motif,Contains
CLIP peak,3095,top
ENSMUSG00000004113.320|Cacna1b,103,UGUGU,0.879625,0.68425,0.84325,0.749,0.775625,test,0.78635,94,1582.07397176477,0.661038855836542,0.124014645206997,5.33032896826966,9.80350209556104e-08,2.09311630113819e-06,motif,Contains
CLIP peak,3098,top
ENSMUSG00000004113.320|Cacna1b,109,UGUGU,0.863857142857143,0.208142857142857,0.693428571428571,0.686,0.742714285714286,test,0.638828571428572,81,1582.07397176477,0.661038855836542,0.124014645206997,5.33032896826966,9.80350209556104e-08,2.09311630113819e-06,motif,Contains
CLIP peak,3099,top
ENSMUSG00000004113.320|Cacna1b,111,UGUGU,0.650875,0.6545,0.71175,0.623375,0.698,test,0.6677,84,1582.07397176477,0.661038855836542,0.124014645206997,5.33032896826966,9.80350209556104e-08,2.09311630113819e-06,motif,Contains
CLIP peak,3101,top
ENSMUSG00000004113.320|Cacna1b,137,UGUGU,0.794857142857143,0.644857142857143,0.641428571428571,0.562285714285714,0.554857142857143,test,0.639657142857143,81,1582.07397176477,0.661038855836542,0.124014645206997,5.33032896826966,9.80350209556104e-08,2.09311630113819e-06,motif,Contains
CLIP peak,3121,top
ENSMUSG00000004113.321|Cacna1b,0,UGUGU,0.143,0.153,0.212,0.228,0.219,test,0.191,15,1085.79438523705,0.580501459359542,0.119917276621332,4.84084925638045,1.29285418831488e-06,2.64658764063432e-05,motif,Contains
CLIP peak,3122,bottom
ENSMUSG00000004113.321|Cacna1b,1,GUGUG,0.153,0.212,0.228,0.219,0.188,test,0.2,16,1085.79438523705,0.580501459359542,0.119917276621332,4.84084925638045,1.29285418831488e-06,2.64658764063432e-05,motif,Contains
CLIP peak,3123,bottom
ENSMUSG00000004113.321|Cacna1b,2,UGUGU,0.212,0.228,0.219,0.188,0.31,test,0.2314,19,1085.79438523705,0.580501459359542,0.119917276621332,4.84084925638045,1.29285418831488e-06,2.64658764063432e-05,motif,Contains
CLIP peak,3124,bottom
ENSMUSG00000004113.321|Cacna1b,10,UGUGU,0.183,0.1355,0.153,0.1005,0.16,test,0.1464,11,1085.79438523705,0.580501459359542,0.119917276621332,4.84084925638045,1.29285418831488e-06,2.64658764063432e-05,motif,Contains
CLIP peak,3132,bottom
ENSMUSG00000004113.321|Cacna1b,33,GUGUG,0.31225,0.90025,0.69125,0.9595,0.92875,test,0.7584,92,1085.79438523705,0.580501459359542,0.119917276621332,4.84084925638045,1.29285418831488e-06,2.64658764063432e-05,motif,Contains
CLIP peak,3136,top
ENSMUSG00000004113.321|Cacna1b,34,UGUGU,0.90025,0.69125,0.9595,0.92875,0.7415,test,0.84425,97,1085.79438523705,0.580501459359542,0.119917276621332,4.84084925638045,1.29285418831488e-06,2.64658764063432e-05,motif,Contains
CLIP peak,3137,top
ENSMUSG00000004113.321|Cacna1b,35,GUGUG,0.69125,0.9595,0.92875,0.7415,0.4995,test,0.7641,93,1085.79438523705,0.580501459359542,0.119917276621332,4.84084925638045,1.29285418831488e-06,2.64658764063432e-05,motif,Contains
CLIP peak,3138,top
ENSMUSG00000004113.321|Cacna1b,42,UGUGU,0.692,0.6644,0.705,0.609,0.5718,test,0.64844,82,1085.79438523705,0.580501459359542,0.119917276621332,4.84084925638045,1.29285418831488e-06,2.64658764063432e-05,motif,Contains
CLIP peak,3140,top
ENSMUSG00000004113.321|Cacna1b,80,UGUGU,0.81825,0.786875,0.80275,0.649375,0.67775,test,0.747,91,1085.79438523705,0.580501459359542,0.119917276621332,4.84084925638045,1.29285418831488e-06,2.64658764063432e-05,motif,Contains
CLIP peak,3142,top
ENSMUSG00000004113.321|Cacna1b,81,GUGUG,0.786875,0.80275,0.649375,0.67775,0.658,test,0.71495,89,1085.79438523705,0.580501459359542,0.119917276621332,4.84084925638045,1.29285418831488e-06,2.64658764063432e-05,motif,Contains
CLIP peak,3143,top
ENSMUSG00000004113.321|Cacna1b,82,UGUGU,0.80275,0.649375,0.67775,0.658,0.731125,test,0.7038,88,1085.79438523705,0.580501459359542,0.119917276621332,4.84084925638045,1.29285418831488e-06,2.64658764063432e-05,motif,Contains
CLIP peak,3144,top
ENSMUSG00000004113.321|Cacna1b,97,UGUGU,0.970142857142857,0.745,0.847857142857143,0.791428571428571,0.808142857142857,test,0.832514285714286,97,1085.79438523705,0.580501459359542,0.119917276621332,4.84084925638045,1.29285418831488e-06,2.64658764063432e-05,motif,Contains
CLIP peak,3147,top
ENSMUSG00000004113.321|Cacna1b,103,UGUGU,0.832625,0.195625,0.806625,0.78575,0.82,test,0.688125,86,1085.79438523705,0.580501459359542,0.119917276621332,4.84084925638045,1.29285418831488e-06,2.64658764063432e-05,motif,Contains
CLIP peak,3148,top
ENSMUSG00000004113.321|Cacna1b,104,GUGUG,0.195625,0.806625,0.78575,0.82,0.6845,test,0.6585,83,1085.79438523705,0.580501459359542,0.119917276621332,4.84084925638045,1.29285418831488e-06,2.64658764063432e-05,motif,Contains
CLIP peak,3149,top
ENSMUSG00000004113.321|Cacna1b,105,UGUGU,0.806625,0.78575,0.82,0.6845,0.636125,test,0.7466,91,1085.79438523705,0.580501459359542,0.119917276621332,4.84084925638045,1.29285418831488e-06,2.64658764063432e-05,motif,Contains
CLIP peak,3150,top
ENSMUSG00000004113.322|Cacna1b,0,UGUGU,0.122,0.224,0.246,0.269,0.273,test,0.2268,19,1625.1037133583,0.316204402437945,0.0956841550598163,3.30466838778345,0.00095088835580881,0.01686627640014,motif,Contains
CLIP peak,3171,bottom
ENSMUSG00000004113.322|Cacna1b,3,GUGUG,0.269,0.273,0.223,0.233,0.187,test,0.237,20,1625.1037133583,0.316204402437945,0.0956841550598163,3.30466838778345,0.00095088835580881,0.01686627640014,motif,Contains
CLIP peak,3174,bottom
ENSMUSG00000004113.322|Cacna1b,4,UGUGU,0.273,0.223,0.233,0.187,0.236,test,0.2304,19,1625.1037133583,0.316204402437945,0.0956841550598163,3.30466838778345,0.00095088835580881,0.01686627640014,motif,Contains
CLIP peak,3175,bottom
ENSMUSG00000004113.322|Cacna1b,14,UGUGU,0.96,0.5555,0.8465,0.3665,0.6115,test,0.668,84,1625.1037133583,0.316204402437945,0.0956841550598163,3.30466838778345,0.00095088835580881,0.01686627640014,motif,Contains
CLIP peak,3176,top
ENSMUSG00000004113.322|Cacna1b,27,GUGUG,0.593333333333333,0.907333333333333,0.890666666666667,0.949,0.806333333333333,test,0.829333333333333,97,1625.1037133583,0.316204402437945,0.0956841550598163,3.30466838778345,0.00095088835580881,0.01686627640014,motif,Contains
CLIP peak,3179,top
ENSMUSG00000004113.322|Cacna1b,28,UGUGU,0.907333333333333,0.890666666666667,0.949,0.806333333333333,0.652333333333333,test,0.841133333333333,97,1625.1037133583,0.316204402437945,0.0956841550598163,3.30466838778345,0.00095088835580881,0.01686627640014,motif,Contains
CLIP peak,3180,top
ENSMUSG00000004113.322|Cacna1b,29,GUGUG,0.890666666666667,0.949,0.806333333333333,0.652333333333333,0.372,test,0.734066666666667,90,1625.1037133583,0.316204402437945,0.0956841550598163,3.30466838778345,0.00095088835580881,0.01686627640014,motif,Contains
CLIP peak,3181,top
ENSMUSG00000004113.322|Cacna1b,74,UGUGU,0.789125,0.7415,0.790375,0.568375,0.6325,test,0.704375,88,1625.1037133583,0.316204402437945,0.0956841550598163,3.30466838778345,0.00095088835580881,0.01686627640014,motif,Contains
CLIP peak,3185,top
ENSMUSG00000004113.322|Cacna1b,75,GUGUG,0.7415,0.790375,0.568375,0.6325,0.608375,test,0.668225,84,1625.1037133583,0.316204402437945,0.0956841550598163,3.30466838778345,0.00095088835580881,0.01686627640014,motif,Contains
CLIP peak,3186,top
ENSMUSG00000004113.322|Cacna1b,76,UGUGU,0.828,0.622142857142857,0.691714285714286,0.689571428571429,0.780428571428571,test,0.722371428571429,89,1625.1037133583,0.316204402437945,0.0956841550598163,3.30466838778345,0.00095088835580881,0.01686627640014,motif,Contains
CLIP peak,3187,top
ENSMUSG00000004113.322|Cacna1b,77,GUGUG,0.622142857142857,0.691714285714286,0.689571428571429,0.780428571428571,0.363,test,0.629371428571429,80,1625.1037133583,0.316204402437945,0.0956841550598163,3.30466838778345,0.00095088835580881,0.01686627640014,motif,Contains
CLIP peak,3188,top
ENSMUSG00000004113.322|Cacna1b,91,UGUGU,0.900125,0.67225,0.9055,0.742875,0.74425,test,0.793,95,1625.1037133583,0.316204402437945,0.0956841550598163,3.30466838778345,0.00095088835580881,0.01686627640014,motif,Contains
CLIP peak,3190,top
ENSMUSG00000004113.322|Cacna1b,97,UGUGU,0.910285714285714,0.228428571428571,0.710857142857143,0.705142857142857,0.735714285714286,test,0.658085714285714,83,1625.1037133583,0.316204402437945,0.0956841550598163,3.30466838778345,0.00095088835580881,0.01686627640014,motif,Contains
CLIP peak,3191,top
ENSMUSG00000004113.322|Cacna1b,99,UGUGU,0.710857142857143,0.705142857142857,0.735714285714286,0.670428571428571,0.694,test,0.703228571428571,88,1625.1037133583,0.316204402437945,0.0956841550598163,3.30466838778345,0.00095088835580881,0.01686627640014,motif,Contains
CLIP peak,3193,top
ENSMUSG00000004113.322|Cacna1b,125,UGUGU,0.722625,0.59375,0.672625,0.602625,0.609125,test,0.64015,81,1625.1037133583,0.316204402437945,0.0956841550598163,3.30466838778345,0.00095088835580881,0.01686627640014,motif,Contains
CLIP peak,3213,top
ENSMUSG00000004113.323|Cacna1b,8,UGUGU,0.972,0.579,0.864,0.493,0.781,test,0.7378,91,1027.97592941105,0.36977965263891,0.0755525204002353,4.89433907274069,9.86366507082233e-07,2.03310544692553e-05,motif,Contains
CLIP peak,3214,top
ENSMUSG00000004113.323|Cacna1b,9,GUGUG,0.579,0.864,0.493,0.781,0.744,test,0.6922,86,1027.97592941105,0.36977965263891,0.0755525204002353,4.89433907274069,9.86366507082233e-07,2.03310544692553e-05,motif,Contains
CLIP peak,3215,top
ENSMUSG00000004113.323|Cacna1b,21,GUGUG,0.316666666666667,0.921666666666667,0.668666666666667,0.975666666666667,0.947,test,0.765933333333333,93,1027.97592941105,0.36977965263891,0.0755525204002353,4.89433907274069,9.86366507082233e-07,2.03310544692553e-05,motif,Contains
CLIP peak,3217,top
ENSMUSG00000004113.323|Cacna1b,22,UGUGU,0.921666666666667,0.668666666666667,0.975666666666667,0.947,0.756,test,0.8538,98,1027.97592941105,0.36977965263891,0.0755525204002353,4.89433907274069,9.86366507082233e-07,2.03310544692553e-05,motif,Contains
CLIP peak,3218,top
ENSMUSG00000004113.323|Cacna1b,23,GUGUG,0.668666666666667,0.975666666666667,0.947,0.756,0.525333333333333,test,0.774533333333333,93,1027.97592941105,0.36977965263891,0.0755525204002353,4.89433907274069,9.86366507082233e-07,2.03310544692553e-05,motif,Contains
CLIP peak,3219,top
ENSMUSG00000004113.323|Cacna1b,29,GUGUG,0.356666666666667,0.746,0.69,0.746666666666667,0.664666666666667,test,0.6408,81,1027.97592941105,0.36977965263891,0.0755525204002353,4.89433907274069,9.86366507082233e-07,2.03310544692553e-05,motif,Contains
CLIP peak,3220,top
ENSMUSG00000004113.323|Cacna1b,68,UGUGU,0.918714285714286,0.897571428571429,0.903714285714286,0.734285714285714,0.747428571428571,test,0.840342857142857,97,1027.97592941105,0.36977965263891,0.0755525204002353,4.89433907274069,9.86366507082233e-07,2.03310544692553e-05,motif,Contains
CLIP peak,3223,top
ENSMUSG00000004113.323|Cacna1b,69,GUGUG,0.897571428571429,0.903714285714286,0.734285714285714,0.747428571428571,0.727142857142857,test,0.802028571428571,95,1027.97592941105,0.36977965263891,0.0755525204002353,4.89433907274069,9.86366507082233e-07,2.03310544692553e-05,motif,Contains
CLIP peak,3224,top
ENSMUSG00000004113.323|Cacna1b,70,UGUGU,0.79175,0.64425,0.726125,0.7445,0.749875,test,0.7313,90,1027.97592941105,0.36977965263891,0.0755525204002353,4.89433907274069,9.86366507082233e-07,2.03310544692553e-05,motif,Contains
CLIP peak,3225,top
ENSMUSG00000004113.323|Cacna1b,71,GUGUG,0.64425,0.726125,0.7445,0.749875,0.305125,test,0.633975,80,1027.97592941105,0.36977965263891,0.0755525204002353,4.89433907274069,9.86366507082233e-07,2.03310544692553e-05,motif,Contains
CLIP peak,3226,top
ENSMUSG00000004113.323|Cacna1b,85,UGUGU,0.946375,0.7865,0.8075,0.673625,0.693,test,0.7814,94,1027.97592941105,0.36977965263891,0.0755525204002353,4.89433907274069,9.86366507082233e-07,2.03310544692553e-05,motif,Contains
CLIP peak,3228,top
ENSMUSG00000004113.323|Cacna1b,91,UGUGU,0.783625,0.18175,0.769,0.735125,0.69875,test,0.63365,80,1027.97592941105,0.36977965263891,0.0755525204002353,4.89433907274069,9.86366507082233e-07,2.03310544692553e-05,motif,Contains
CLIP peak,3229,top
ENSMUSG00000004113.323|Cacna1b,93,UGUGU,0.769,0.735125,0.69875,0.629875,0.665375,test,0.699625,87,1027.97592941105,0.36977965263891,0.0755525204002353,4.89433907274069,9.86366507082233e-07,2.03310544692553e-05,motif,Contains
CLIP peak,3231,top
ENSMUSG00000004113.324|Cacna1b,2,UGUGU,0.665,0.521,0.842,0.501,0.789,test,0.6636,84,1276.30320141681,0.295296538161632,0.099412567229759,2.97041457021376,0.00297398109280361,0.0503596940006618,motif,Contains
CLIP peak,3252,top
ENSMUSG00000004113.324|Cacna1b,3,GUGUG,0.521,0.842,0.501,0.789,0.724,test,0.6754,85,1276.30320141681,0.295296538161632,0.099412567229759,2.97041457021376,0.00297398109280361,0.0503596940006618,motif,Contains
CLIP peak,3253,top
ENSMUSG00000004113.324|Cacna1b,4,UGUGU,0.842,0.501,0.789,0.724,0.74,test,0.7192,89,1276.30320141681,0.295296538161632,0.099412567229759,2.97041457021376,0.00297398109280361,0.0503596940006618,motif,Contains
CLIP peak,3254,top
ENSMUSG00000004113.324|Cacna1b,15,GUGUG,0.3015,0.906,0.618,0.8885,0.8945,test,0.7217,89,1276.30320141681,0.295296538161632,0.099412567229759,2.97041457021376,0.00297398109280361,0.0503596940006618,motif,Contains
CLIP peak,3255,top
ENSMUSG00000004113.324|Cacna1b,16,UGUGU,0.906,0.618,0.8885,0.8945,0.7335,test,0.8081,96,1276.30320141681,0.295296538161632,0.099412567229759,2.97041457021376,0.00297398109280361,0.0503596940006618,motif,Contains
CLIP peak,3256,top
ENSMUSG00000004113.324|Cacna1b,17,GUGUG,0.618,0.8885,0.8945,0.7335,0.5335,test,0.7336,90,1276.30320141681,0.295296538161632,0.099412567229759,2.97041457021376,0.00297398109280361,0.0503596940006618,motif,Contains
CLIP peak,3257,top
ENSMUSG00000004113.324|Cacna1b,23,GUGUG,0.372333333333333,0.762666666666667,0.718333333333333,0.76,0.674333333333333,test,0.657533333333333,83,1276.30320141681,0.295296538161632,0.099412567229759,2.97041457021376,0.00297398109280361,0.0503596940006618,motif,Contains
CLIP peak,3258,top
ENSMUSG00000004113.324|Cacna1b,24,UGUGU,0.762666666666667,0.718333333333333,0.76,0.674333333333333,0.629333333333333,test,0.708933333333333,88,1276.30320141681,0.295296538161632,0.099412567229759,2.97041457021376,0.00297398109280361,0.0503596940006618,motif,Contains
CLIP peak,3259,top
ENSMUSG00000004113.324|Cacna1b,62,UGUGU,0.807428571428571,0.796857142857143,0.823428571428571,0.767857142857143,0.803571428571429,test,0.799828571428571,95,1276.30320141681,0.295296538161632,0.099412567229759,2.97041457021376,0.00297398109280361,0.0503596940006618,motif,Contains
CLIP peak,3261,top
ENSMUSG00000004113.324|Cacna1b,63,GUGUG,0.796857142857143,0.823428571428571,0.767857142857143,0.803571428571429,0.785571428571429,test,0.795457142857143,95,1276.30320141681,0.295296538161632,0.099412567229759,2.97041457021376,0.00297398109280361,0.0503596940006618,motif,Contains
CLIP peak,3262,top
ENSMUSG00000004113.324|Cacna1b,64,UGUGU,0.823428571428571,0.767857142857143,0.803571428571429,0.785571428571429,0.874714285714286,test,0.811028571428571,96,1276.30320141681,0.295296538161632,0.099412567229759,2.97041457021376,0.00297398109280361,0.0503596940006618,motif,Contains
CLIP peak,3263,top
ENSMUSG00000004113.324|Cacna1b,65,GUGUG,0.767857142857143,0.803571428571429,0.785571428571429,0.874714285714286,0.361285714285714,test,0.7186,89,1276.30320141681,0.295296538161632,0.099412567229759,2.97041457021376,0.00297398109280361,0.0503596940006618,motif,Contains
CLIP peak,3264,top
ENSMUSG00000004113.324|Cacna1b,79,UGUGU,0.972,0.736,0.862571428571429,0.782142857142857,0.791857142857143,test,0.828914285714286,97,1276.30320141681,0.295296538161632,0.099412567229759,2.97041457021376,0.00297398109280361,0.0503596940006618,motif,Contains
CLIP peak,3266,top
ENSMUSG00000004113.324|Cacna1b,85,UGUGU,0.840625,0.218375,0.78,0.776625,0.7885,test,0.680825,86,1276.30320141681,0.295296538161632,0.099412567229759,2.97041457021376,0.00297398109280361,0.0503596940006618,motif,Contains
CLIP peak,3267,top
ENSMUSG00000004113.324|Cacna1b,86,GUGUG,0.247857142857143,0.778,0.776,0.807571428571429,0.742571428571429,test,0.6704,85,1276.30320141681,0.295296538161632,0.099412567229759,2.97041457021376,0.00297398109280361,0.0503596940006618,motif,Contains
CLIP peak,3268,top
ENSMUSG00000004113.324|Cacna1b,87,UGUGU,0.778,0.776,0.807571428571429,0.742571428571429,0.741,test,0.769028571428571,93,1276.30320141681,0.295296538161632,0.099412567229759,2.97041457021376,0.00297398109280361,0.0503596940006618,motif,Contains
CLIP peak,3269,top
ENSMUSG00000004113.324|Cacna1b,88,GUGUG,0.776,0.807571428571429,0.742571428571429,0.741,0.232142857142857,test,0.659857142857143,83,1276.30320141681,0.295296538161632,0.099412567229759,2.97041457021376,0.00297398109280361,0.0503596940006618,motif,Contains
CLIP peak,3270,top
ENSMUSG00000004113.325|Cacna1b,9,GUGUG,0.771,0.975,0.964,0.995,0.997,test,0.9404,99,1028.01317590896,0.158309245280315,0.0871032636813071,1.81748924884762,0.0691422330404836,0.673299828764981,motif,Contains
CLIP peak,3290,top
ENSMUSG00000004113.325|Cacna1b,10,UGUGU,0.798,0.5085,0.96,0.9945,0.927,test,0.8376,97,1028.01317590896,0.158309245280315,0.0871032636813071,1.81748924884762,0.0691422330404836,0.673299828764981,motif,Contains
CLIP peak,3291,top
ENSMUSG00000004113.325|Cacna1b,11,GUGUG,0.5085,0.96,0.9945,0.927,0.7335,test,0.8247,96,1028.01317590896,0.158309245280315,0.0871032636813071,1.81748924884762,0.0691422330404836,0.673299828764981,motif,Contains
CLIP peak,3292,top
ENSMUSG00000004113.325|Cacna1b,56,UGUGU,0.843833333333333,0.939166666666667,0.948,0.699666666666667,0.7105,test,0.828233333333333,97,1028.01317590896,0.158309245280315,0.0871032636813071,1.81748924884762,0.0691422330404836,0.673299828764981,motif,Contains
CLIP peak,3296,top
ENSMUSG00000004113.325|Cacna1b,57,GUGUG,0.939166666666667,0.948,0.699666666666667,0.7105,0.702166666666667,test,0.7999,95,1028.01317590896,0.158309245280315,0.0871032636813071,1.81748924884762,0.0691422330404836,0.673299828764981,motif,Contains
CLIP peak,3297,top
ENSMUSG00000004113.325|Cacna1b,58,UGUGU,0.948,0.699666666666667,0.7105,0.702166666666667,0.820333333333333,test,0.776133333333333,93,1028.01317590896,0.158309245280315,0.0871032636813071,1.81748924884762,0.0691422330404836,0.673299828764981,motif,Contains
CLIP peak,3298,top
ENSMUSG00000004113.325|Cacna1b,59,GUGUG,0.699666666666667,0.7105,0.702166666666667,0.820333333333333,0.324333333333333,test,0.6514,82,1028.01317590896,0.158309245280315,0.0871032636813071,1.81748924884762,0.0691422330404836,0.673299828764981,motif,Contains
CLIP peak,3299,top
ENSMUSG00000004113.325|Cacna1b,73,UGUGU,0.879625,0.68425,0.84325,0.749,0.775625,test,0.78635,94,1028.01317590896,0.158309245280315,0.0871032636813071,1.81748924884762,0.0691422330404836,0.673299828764981,motif,Contains
CLIP peak,3301,top
ENSMUSG00000004113.325|Cacna1b,79,UGUGU,0.863857142857143,0.208142857142857,0.693428571428571,0.686,0.742714285714286,test,0.638828571428572,81,1028.01317590896,0.158309245280315,0.0871032636813071,1.81748924884762,0.0691422330404836,0.673299828764981,motif,Contains
CLIP peak,3302,top
ENSMUSG00000004113.325|Cacna1b,81,UGUGU,0.650875,0.6545,0.71175,0.623375,0.698,test,0.6677,84,1028.01317590896,0.158309245280315,0.0871032636813071,1.81748924884762,0.0691422330404836,0.673299828764981,motif,Contains
CLIP peak,3304,top
ENSMUSG00000004113.325|Cacna1b,107,UGUGU,0.794857142857143,0.644857142857143,0.641428571428571,0.562285714285714,0.554857142857143,test,0.639657142857143,81,1028.01317590896,0.158309245280315,0.0871032636813071,1.81748924884762,0.0691422330404836,0.673299828764981,motif,Contains
CLIP peak,3324,top
ENSMUSG00000004113.326|Cacna1b,3,GUGUG,0.088,0.917,0.288,0.986,0.989,test,0.6536,83,1495.91328139017,0.275532888281887,0.0997851212591607,2.76126224836944,0.00575784216959686,0.0928947410762894,motif,Contains
CLIP peak,3325,top
ENSMUSG00000004113.326|Cacna1b,4,UGUGU,0.917,0.288,0.986,0.989,0.915,test,0.819,96,1495.91328139017,0.275532888281887,0.0997851212591607,2.76126224836944,0.00575784216959686,0.0928947410762894,motif,Contains
CLIP peak,3326,top
ENSMUSG00000004113.326|Cacna1b,5,GUGUG,0.288,0.986,0.989,0.915,0.805,test,0.7966,95,1495.91328139017,0.275532888281887,0.0997851212591607,2.76126224836944,0.00575784216959686,0.0928947410762894,motif,Contains
CLIP peak,3327,top
ENSMUSG00000004113.326|Cacna1b,12,UGUGU,0.6955,0.685,0.7245,0.666,0.6165,test,0.6775,85,1495.91328139017,0.275532888281887,0.0997851212591607,2.76126224836944,0.00575784216959686,0.0928947410762894,motif,Contains
CLIP peak,3329,top
ENSMUSG00000004113.326|Cacna1b,50,UGUGU,0.824,0.811666666666667,0.814666666666667,0.798333333333333,0.803,test,0.810333333333333,96,1495.91328139017,0.275532888281887,0.0997851212591607,2.76126224836944,0.00575784216959686,0.0928947410762894,motif,Contains
CLIP peak,3331,top
ENSMUSG00000004113.326|Cacna1b,51,GUGUG,0.811666666666667,0.814666666666667,0.798333333333333,0.803,0.795666666666667,test,0.804666666666667,96,1495.91328139017,0.275532888281887,0.0997851212591607,2.76126224836944,0.00575784216959686,0.0928947410762894,motif,Contains
CLIP peak,3332,top
ENSMUSG00000004113.326|Cacna1b,52,UGUGU,0.814666666666667,0.798333333333333,0.803,0.795666666666667,0.895,test,0.821333333333333,96,1495.91328139017,0.275532888281887,0.0997851212591607,2.76126224836944,0.00575784216959686,0.0928947410762894,motif,Contains
CLIP peak,3333,top
ENSMUSG00000004113.326|Cacna1b,53,GUGUG,0.798333333333333,0.803,0.795666666666667,0.895,0.335,test,0.7254,89,1495.91328139017,0.275532888281887,0.0997851212591607,2.76126224836944,0.00575784216959686,0.0928947410762894,motif,Contains
CLIP peak,3334,top
ENSMUSG00000004113.326|Cacna1b,67,UGUGU,0.970142857142857,0.745,0.847857142857143,0.791428571428571,0.808142857142857,test,0.832514285714286,97,1495.91328139017,0.275532888281887,0.0997851212591607,2.76126224836944,0.00575784216959686,0.0928947410762894,motif,Contains
CLIP peak,3336,top
ENSMUSG00000004113.326|Cacna1b,73,UGUGU,0.832625,0.195625,0.806625,0.78575,0.82,test,0.688125,86,1495.91328139017,0.275532888281887,0.0997851212591607,2.76126224836944,0.00575784216959686,0.0928947410762894,motif,Contains
CLIP peak,3337,top
ENSMUSG00000004113.326|Cacna1b,74,GUGUG,0.195625,0.806625,0.78575,0.82,0.6845,test,0.6585,83,1495.91328139017,0.275532888281887,0.0997851212591607,2.76126224836944,0.00575784216959686,0.0928947410762894,motif,Contains
CLIP peak,3338,top
ENSMUSG00000004113.326|Cacna1b,75,UGUGU,0.806625,0.78575,0.82,0.6845,0.636125,test,0.7466,91,1495.91328139017,0.275532888281887,0.0997851212591607,2.76126224836944,0.00575784216959686,0.0928947410762894,motif,Contains
CLIP peak,3339,top
ENSMUSG00000004113.327|Cacna1b,5,GUGUG,0.093,0.953,0.879,0.968,0.912,test,0.761,92,1476.18033744589,0.254959387916728,0.0868936828512752,2.93415331875287,0.00334458952528446,0.0561581008072693,motif,Contains
CLIP peak,3360,top
ENSMUSG00000004113.327|Cacna1b,6,UGUGU,0.953,0.879,0.968,0.912,0.876,test,0.9176,99,1476.18033744589,0.254959387916728,0.0868936828512752,2.93415331875287,0.00334458952528446,0.0561581008072693,motif,Contains
CLIP peak,3361,top
ENSMUSG00000004113.327|Cacna1b,7,GUGUG,0.879,0.968,0.912,0.876,0.236,test,0.7742,93,1476.18033744589,0.254959387916728,0.0868936828512752,2.93415331875287,0.00334458952528446,0.0561581008072693,motif,Contains
CLIP peak,3362,top
ENSMUSG00000004113.327|Cacna1b,44,UGUGU,0.7996,0.8168,0.8242,0.8052,0.8142,test,0.812,96,1476.18033744589,0.254959387916728,0.0868936828512752,2.93415331875287,0.00334458952528446,0.0561581008072693,motif,Contains
CLIP peak,3363,top
ENSMUSG00000004113.327|Cacna1b,45,GUGUG,0.8168,0.8242,0.8052,0.8142,0.804,test,0.81288,96,1476.18033744589,0.254959387916728,0.0868936828512752,2.93415331875287,0.00334458952528446,0.0561581008072693,motif,Contains
CLIP peak,3364,top
ENSMUSG00000004113.327|Cacna1b,46,UGUGU,0.8242,0.8052,0.8142,0.804,0.936,test,0.83672,97,1476.18033744589,0.254959387916728,0.0868936828512752,2.93415331875287,0.00334458952528446,0.0561581008072693,motif,Contains
CLIP peak,3365,top
ENSMUSG00000004113.327|Cacna1b,47,GUGUG,0.8052,0.8142,0.804,0.936,0.3666,test,0.7452,91,1476.18033744589,0.254959387916728,0.0868936828512752,2.93415331875287,0.00334458952528446,0.0561581008072693,motif,Contains
CLIP peak,3366,top
ENSMUSG00000004113.327|Cacna1b,61,UGUGU,0.886285714285714,0.625857142857143,0.893428571428571,0.845857142857143,0.846571428571429,test,0.8196,96,1476.18033744589,0.254959387916728,0.0868936828512752,2.93415331875287,0.00334458952528446,0.0561581008072693,motif,Contains
CLIP peak,3368,top
ENSMUSG00000004113.327|Cacna1b,67,UGUGU,0.910285714285714,0.228428571428571,0.710857142857143,0.705142857142857,0.735714285714286,test,0.658085714285714,83,1476.18033744589,0.254959387916728,0.0868936828512752,2.93415331875287,0.00334458952528446,0.0561581008072693,motif,Contains
CLIP peak,3369,top
ENSMUSG00000004113.327|Cacna1b,69,UGUGU,0.710857142857143,0.705142857142857,0.735714285714286,0.670428571428571,0.694,test,0.703228571428571,88,1476.18033744589,0.254959387916728,0.0868936828512752,2.93415331875287,0.00334458952528446,0.0561581008072693,motif,Contains
CLIP peak,3371,top
ENSMUSG00000004113.327|Cacna1b,95,UGUGU,0.722625,0.59375,0.672625,0.602625,0.609125,test,0.64015,81,1476.18033744589,0.254959387916728,0.0868936828512752,2.93415331875287,0.00334458952528446,0.0561581008072693,motif,Contains
CLIP peak,3391,top
ENSMUSG00000004113.328|Cacna1b,0,UGUGU,0.076,0.126,0.131,0.11,0.104,test,0.1094,7,940.677874443676,0.25225583013369,0.094260808453776,2.67614753439541,0.00744738536192908,0.117925154969354,motif,Contains
CLIP peak,3392,bottom
ENSMUSG00000004113.328|Cacna1b,1,GUGUG,0.126,0.131,0.11,0.104,0.03,test,0.1002,6,940.677874443676,0.25225583013369,0.094260808453776,2.67614753439541,0.00744738536192908,0.117925154969354,motif,Contains
CLIP peak,3393,bottom
ENSMUSG00000004113.328|Cacna1b,38,UGUGU,0.9525,0.93675,0.94,0.88225,0.87975,test,0.91825,99,940.677874443676,0.25225583013369,0.094260808453776,2.67614753439541,0.00744738536192908,0.117925154969354,motif,Contains
CLIP peak,3394,top
ENSMUSG00000004113.328|Cacna1b,39,GUGUG,0.93675,0.94,0.88225,0.87975,0.86875,test,0.9015,99,940.677874443676,0.25225583013369,0.094260808453776,2.67614753439541,0.00744738536192908,0.117925154969354,motif,Contains
CLIP peak,3395,top
ENSMUSG00000004113.328|Cacna1b,40,UGUGU,0.7536,0.7086,0.8192,0.8682,0.8872,test,0.80736,96,940.677874443676,0.25225583013369,0.094260808453776,2.67614753439541,0.00744738536192908,0.117925154969354,motif,Contains
CLIP peak,3396,top
ENSMUSG00000004113.328|Cacna1b,41,GUGUG,0.7086,0.8192,0.8682,0.8872,0.3782,test,0.73228,90,940.677874443676,0.25225583013369,0.094260808453776,2.67614753439541,0.00744738536192908,0.117925154969354,motif,Contains
CLIP peak,3397,top
ENSMUSG00000004113.328|Cacna1b,55,UGUGU,0.933666666666667,0.7265,0.767166666666667,0.696166666666667,0.763166666666667,test,0.777333333333333,94,940.677874443676,0.25225583013369,0.094260808453776,2.67614753439541,0.00744738536192908,0.117925154969354,motif,Contains
CLIP peak,3399,top
ENSMUSG00000004113.328|Cacna1b,63,UGUGU,0.736571428571429,0.698428571428571,0.657,0.587857142857143,0.631428571428571,test,0.662257142857143,84,940.677874443676,0.25225583013369,0.094260808453776,2.67614753439541,0.00744738536192908,0.117925154969354,motif,Contains
CLIP peak,3402,top
ENSMUSG00000004113.329|Cacna1b,32,UGUGU,0.747,0.75175,0.75925,0.754,0.76575,test,0.75555,92,1160.46302596782,0.140626151968202,0.0740765136105434,1.89839053046615,0.057644656124001,0.606638964755662,motif,Contains
CLIP peak,3423,top
ENSMUSG00000004113.329|Cacna1b,33,GUGUG,0.75175,0.75925,0.754,0.76575,0.754,test,0.75695,92,1160.46302596782,0.140626151968202,0.0740765136105434,1.89839053046615,0.057644656124001,0.606638964755662,motif,Contains
CLIP peak,3424,top
ENSMUSG00000004113.329|Cacna1b,34,UGUGU,0.75925,0.754,0.76575,0.754,0.92675,test,0.79195,95,1160.46302596782,0.140626151968202,0.0740765136105434,1.89839053046615,0.057644656124001,0.606638964755662,motif,Contains
CLIP peak,3425,top
ENSMUSG00000004113.329|Cacna1b,35,GUGUG,0.754,0.76575,0.754,0.92675,0.40525,test,0.72115,89,1160.46302596782,0.140626151968202,0.0740765136105434,1.89839053046615,0.057644656124001,0.606638964755662,motif,Contains
CLIP peak,3426,top
ENSMUSG00000004113.329|Cacna1b,49,UGUGU,0.967,0.6402,0.8156,0.7626,0.771,test,0.79128,95,1160.46302596782,0.140626151968202,0.0740765136105434,1.89839053046615,0.057644656124001,0.606638964755662,motif,Contains
CLIP peak,3428,top
ENSMUSG00000004113.329|Cacna1b,55,UGUGU,0.826666666666667,0.284166666666667,0.744,0.743333333333333,0.779666666666667,test,0.675566666666667,85,1160.46302596782,0.140626151968202,0.0740765136105434,1.89839053046615,0.057644656124001,0.606638964755662,motif,Contains
CLIP peak,3429,top
ENSMUSG00000004113.329|Cacna1b,56,GUGUG,0.284166666666667,0.744,0.743333333333333,0.779666666666667,0.714333333333333,test,0.6531,83,1160.46302596782,0.140626151968202,0.0740765136105434,1.89839053046615,0.057644656124001,0.606638964755662,motif,Contains
CLIP peak,3430,top
ENSMUSG00000004113.329|Cacna1b,57,UGUGU,0.744,0.743333333333333,0.779666666666667,0.714333333333333,0.707166666666667,test,0.7377,91,1160.46302596782,0.140626151968202,0.0740765136105434,1.89839053046615,0.057644656124001,0.606638964755662,motif,Contains
CLIP peak,3431,top
ENSMUSG00000004113.329|Cacna1b,58,GUGUG,0.743333333333333,0.779666666666667,0.714333333333333,0.707166666666667,0.2345,test,0.6358,81,1160.46302596782,0.140626151968202,0.0740765136105434,1.89839053046615,0.057644656124001,0.606638964755662,motif,Contains
CLIP peak,3432,top
ENSMUSG00000004113.330|Cacna1b,26,UGUGU,0.702333333333333,0.910666666666667,0.927666666666667,0.702666666666667,0.715333333333333,test,0.791733333333333,95,1220.37211260737,0.147135147645825,0.0678834574595125,2.16746690802512,0.0301992703187704,0.385285094775697,motif,Contains
CLIP peak,3453,top
ENSMUSG00000004113.330|Cacna1b,27,GUGUG,0.910666666666667,0.927666666666667,0.702666666666667,0.715333333333333,0.691333333333333,test,0.789533333333333,95,1220.37211260737,0.147135147645825,0.0678834574595125,2.16746690802512,0.0301992703187704,0.385285094775697,motif,Contains
CLIP peak,3454,top
ENSMUSG00000004113.330|Cacna1b,28,UGUGU,0.927666666666667,0.702666666666667,0.715333333333333,0.691333333333333,0.953,test,0.798,95,1220.37211260737,0.147135147645825,0.0678834574595125,2.16746690802512,0.0301992703187704,0.385285094775697,motif,Contains
CLIP peak,3455,top
ENSMUSG00000004113.330|Cacna1b,29,GUGUG,0.702666666666667,0.715333333333333,0.691333333333333,0.953,0.451333333333333,test,0.702733333333333,87,1220.37211260737,0.147135147645825,0.0678834574595125,2.16746690802512,0.0301992703187704,0.385285094775697,motif,Contains
CLIP peak,3456,top
ENSMUSG00000004113.330|Cacna1b,43,UGUGU,0.8184,0.5226,0.764,0.7394,0.7802,test,0.72492,89,1220.37211260737,0.147135147645825,0.0678834574595125,2.16746690802512,0.0301992703187704,0.385285094775697,motif,Contains
CLIP peak,3458,top
ENSMUSG00000004113.330|Cacna1b,77,UGUGU,0.794857142857143,0.644857142857143,0.641428571428571,0.562285714285714,0.554857142857143,test,0.639657142857143,81,1220.37211260737,0.147135147645825,0.0678834574595125,2.16746690802512,0.0301992703187704,0.385285094775697,motif,Contains
CLIP peak,3481,top
ENSMUSG00000004113.331|Cacna1b,20,UGUGU,0.662,0.669,0.673,0.674666666666667,0.684,test,0.672533333333333,85,993.675350617481,0.132959221295004,0.10594364350758,1.25499951571414,0.209478935770209,0.970302975596306,motif,Contains
CLIP peak,3482,top
ENSMUSG00000004113.331|Cacna1b,21,GUGUG,0.669,0.673,0.674666666666667,0.684,0.671666666666667,test,0.674466666666667,85,993.675350617481,0.132959221295004,0.10594364350758,1.25499951571414,0.209478935770209,0.970302975596306,motif,Contains
CLIP peak,3483,top
ENSMUSG00000004113.331|Cacna1b,22,UGUGU,0.673,0.674666666666667,0.684,0.671666666666667,0.899666666666667,test,0.7206,89,993.675350617481,0.132959221295004,0.10594364350758,1.25499951571414,0.209478935770209,0.970302975596306,motif,Contains
CLIP peak,3484,top
ENSMUSG00000004113.331|Cacna1b,23,GUGUG,0.674666666666667,0.684,0.671666666666667,0.899666666666667,0.470333333333333,test,0.680066666666667,85,993.675350617481,0.132959221295004,0.10594364350758,1.25499951571414,0.209478935770209,0.970302975596306,motif,Contains
CLIP peak,3485,top
ENSMUSG00000004113.331|Cacna1b,37,UGUGU,0.95875,0.5735,0.74125,0.6925,0.7195,test,0.7371,90,993.675350617481,0.132959221295004,0.10594364350758,1.25499951571414,0.209478935770209,0.970302975596306,motif,Contains
CLIP peak,3487,top
ENSMUSG00000004113.331|Cacna1b,43,UGUGU,0.7546,0.3074,0.7008,0.6758,0.7248,test,0.63268,80,993.675350617481,0.132959221295004,0.10594364350758,1.25499951571414,0.209478935770209,0.970302975596306,motif,Contains
CLIP peak,3488,top
ENSMUSG00000004113.331|Cacna1b,45,UGUGU,0.7008,0.6758,0.7248,0.5692,0.5226,test,0.63864,81,993.675350617481,0.132959221295004,0.10594364350758,1.25499951571414,0.209478935770209,0.970302975596306,motif,Contains
CLIP peak,3490,top
ENSMUSG00000004113.332|Cacna1b,31,UGUGU,0.80825,0.3585,0.8215,0.7835,0.78375,test,0.7111,88,1452.93417719108,0.216856312478873,0.0833714382081075,2.60108638089662,0.00929290513786595,0.144094268382863,motif,Contains
CLIP peak,3516,top
ENSMUSG00000004113.332|Cacna1b,57,UGUGU,0.526166666666667,0.601666666666667,0.676666666666667,0.667833333333333,0.684,test,0.631266666666667,80,1452.93417719108,0.216856312478873,0.0833714382081075,2.60108638089662,0.00929290513786595,0.144094268382863,motif,Contains
CLIP peak,3537,top
ENSMUSG00000004113.332|Cacna1b,64,GUGUG,0.485,0.825142857142857,0.677857142857143,0.767571428571429,0.687714285714286,test,0.688657142857143,86,1452.93417719108,0.216856312478873,0.0833714382081075,2.60108638089662,0.00929290513786595,0.144094268382863,motif,Contains
CLIP peak,3538,top
ENSMUSG00000004113.332|Cacna1b,65,UGUGU,0.825142857142857,0.677857142857143,0.767571428571429,0.687714285714286,0.695857142857143,test,0.730828571428571,90,1452.93417719108,0.216856312478873,0.0833714382081075,2.60108638089662,0.00929290513786595,0.144094268382863,motif,Contains
CLIP peak,3539,top
ENSMUSG00000004113.333|Cacna1b,8,UGUGU,0.869,0.948,0.962,0.873,0.879,test,0.9062,99,911.671548143684,0.100161814294756,0.0796711828638531,1.25718999887222,0.208684843898637,0.970302975596306,motif,Contains
CLIP peak,3540,top
ENSMUSG00000004113.333|Cacna1b,9,GUGUG,0.948,0.962,0.873,0.879,0.867,test,0.9058,99,911.671548143684,0.100161814294756,0.0796711828638531,1.25718999887222,0.208684843898637,0.970302975596306,motif,Contains
CLIP peak,3541,top
ENSMUSG00000004113.333|Cacna1b,10,UGUGU,0.485,0.4435,0.728,0.8665,0.9615,test,0.6969,87,911.671548143684,0.100161814294756,0.0796711828638531,1.25718999887222,0.208684843898637,0.970302975596306,motif,Contains
CLIP peak,3542,top
ENSMUSG00000004113.333|Cacna1b,11,GUGUG,0.4435,0.728,0.8665,0.9615,0.655,test,0.7309,90,911.671548143684,0.100161814294756,0.0796711828638531,1.25718999887222,0.208684843898637,0.970302975596306,motif,Contains
CLIP peak,3543,top
ENSMUSG00000004113.333|Cacna1b,51,UGUGU,0.652,0.516166666666667,0.683,0.634333333333333,0.668833333333333,test,0.630866666666667,80,911.671548143684,0.100161814294756,0.0796711828638531,1.25718999887222,0.208684843898637,0.970302975596306,motif,Contains
CLIP peak,3566,top
ENSMUSG00000004113.334|Cacna1b,2,UGUGU,0.02,0.054,0.061,0.025,0.07,test,0.046,3,718.437078466118,0.0908679438599593,0.0864391542456828,1.05123592026003,0.293150249448643,0.998540876473706,motif,Contains
CLIP peak,3569,bottom
ENSMUSG00000004113.334|Cacna1b,3,GUGUG,0.054,0.061,0.025,0.07,0.033,test,0.0486,4,718.437078466118,0.0908679438599593,0.0864391542456828,1.05123592026003,0.293150249448643,0.998540876473706,motif,Contains
CLIP peak,3570,bottom
ENSMUSG00000004113.334|Cacna1b,4,UGUGU,0.061,0.025,0.07,0.033,0.807,test,0.1992,16,718.437078466118,0.0908679438599593,0.0864391542456828,1.05123592026003,0.293150249448643,0.998540876473706,motif,Contains
CLIP peak,3571,bottom
ENSMUSG00000004113.334|Cacna1b,44,GUGUG,0.5508,0.5992,0.6418,0.7044,0.798,test,0.65884,83,718.437078466118,0.0908679438599593,0.0864391542456828,1.05123592026003,0.293150249448643,0.998540876473706,motif,Contains
CLIP peak,3594,top
ENSMUSG00000004113.334|Cacna1b,45,UGUGU,0.5992,0.6418,0.7044,0.798,0.768,test,0.70228,87,718.437078466118,0.0908679438599593,0.0864391542456828,1.05123592026003,0.293150249448643,0.998540876473706,motif,Contains
CLIP peak,3595,top
ENSMUSG00000004113.334|Cacna1b,52,GUGUG,0.495666666666667,0.847666666666667,0.6425,0.807333333333333,0.810333333333333,test,0.7207,89,718.437078466118,0.0908679438599593,0.0864391542456828,1.05123592026003,0.293150249448643,0.998540876473706,motif,Contains
CLIP peak,3596,top
ENSMUSG00000004113.334|Cacna1b,53,UGUGU,0.847666666666667,0.6425,0.807333333333333,0.810333333333333,0.760166666666667,test,0.7736,93,718.437078466118,0.0908679438599593,0.0864391542456828,1.05123592026003,0.293150249448643,0.998540876473706,motif,Contains
CLIP peak,3597,top
ENSMUSG00000004113.335|Cacna1b,4,GUGUG,0.936,0.935,0.16,0.352,0.96,test,0.6686,84,986.639163414318,0.121730642737565,0.0794657966611964,1.53186210737389,0.125556465949702,0.857545329886888,motif,Contains
CLIP peak,3598,top
ENSMUSG00000004113.335|Cacna1b,47,UGUGU,0.8294,0.6182,0.671,0.5808,0.573,test,0.65448,83,986.639163414318,0.121730642737565,0.0794657966611964,1.53186210737389,0.125556465949702,0.857545329886888,motif,Contains
CLIP peak,3622,top
ENSMUSG00000004113.336|Cacna1b,14,GUGUG,0.5565,0.66,0.6305,0.769,0.6985,test,0.6629,84,259.469165717309,0.0263269536990663,0.121392885825319,0.216873942159594,0.828306585451143,0.998540876473706,motif,Contains
CLIP peak,3625,top
ENSMUSG00000004113.336|Cacna1b,15,UGUGU,0.66,0.6305,0.769,0.6985,0.7075,test,0.6931,87,259.469165717309,0.0263269536990663,0.121392885825319,0.216873942159594,0.828306585451143,0.998540876473706,motif,Contains
CLIP peak,3626,top
ENSMUSG00000004113.336|Cacna1b,16,GUGUG,0.6305,0.769,0.6985,0.7075,0.6715,test,0.6954,87,259.469165717309,0.0263269536990663,0.121392885825319,0.216873942159594,0.828306585451143,0.998540876473706,motif,Contains
CLIP peak,3627,top
ENSMUSG00000004113.336|Cacna1b,17,UGUGU,0.769,0.6985,0.7075,0.6715,0.649,test,0.6991,87,259.469165717309,0.0263269536990663,0.121392885825319,0.216873942159594,0.828306585451143,0.998540876473706,motif,Contains
CLIP peak,3628,top
ENSMUSG00000004113.336|Cacna1b,18,GUGUG,0.6985,0.7075,0.6715,0.649,0.561,test,0.6575,83,259.469165717309,0.0263269536990663,0.121392885825319,0.216873942159594,0.828306585451143,0.998540876473706,motif,Contains
CLIP peak,3629,top
ENSMUSG00000004113.336|Cacna1b,19,UGUGU,0.7075,0.6715,0.649,0.561,0.5945,test,0.6367,81,259.469165717309,0.0263269536990663,0.121392885825319,0.216873942159594,0.828306585451143,0.998540876473706,motif,Contains
CLIP peak,3630,top
ENSMUSG00000004113.336|Cacna1b,20,GUGUG,0.706666666666667,0.698666666666667,0.690666666666667,0.707,0.646666666666667,test,0.689933333333333,86,259.469165717309,0.0263269536990663,0.121392885825319,0.216873942159594,0.828306585451143,0.998540876473706,motif,Contains
CLIP peak,3631,top
ENSMUSG00000004113.336|Cacna1b,21,UGUGU,0.698666666666667,0.690666666666667,0.707,0.646666666666667,0.775666666666667,test,0.703733333333333,88,259.469165717309,0.0263269536990663,0.121392885825319,0.216873942159594,0.828306585451143,0.998540876473706,motif,Contains
CLIP peak,3632,top
ENSMUSG00000004113.336|Cacna1b,22,GUGUG,0.690666666666667,0.707,0.646666666666667,0.775666666666667,0.587666666666667,test,0.681533333333333,86,259.469165717309,0.0263269536990663,0.121392885825319,0.216873942159594,0.828306585451143,0.998540876473706,motif,Contains
CLIP peak,3633,top
ENSMUSG00000004113.336|Cacna1b,23,UGUGU,0.707,0.646666666666667,0.775666666666667,0.587666666666667,0.768666666666667,test,0.697133333333333,87,259.469165717309,0.0263269536990663,0.121392885825319,0.216873942159594,0.828306585451143,0.998540876473706,motif,Contains
CLIP peak,3634,top
ENSMUSG00000004113.336|Cacna1b,24,GUGUG,0.646666666666667,0.775666666666667,0.587666666666667,0.768666666666667,0.447,test,0.645133333333333,82,259.469165717309,0.0263269536990663,0.121392885825319,0.216873942159594,0.828306585451143,0.998540876473706,motif,Contains
CLIP peak,3635,top
ENSMUSG00000004113.336|Cacna1b,25,UGUGU,0.775666666666667,0.587666666666667,0.768666666666667,0.447,0.671,test,0.65,82,259.469165717309,0.0263269536990663,0.121392885825319,0.216873942159594,0.828306585451143,0.998540876473706,motif,Contains
CLIP peak,3636,top
ENSMUSG00000004113.336|Cacna1b,29,UGUGU,0.671,0.525666666666667,0.692333333333333,0.699666666666667,0.602666666666667,test,0.638266666666667,81,259.469165717309,0.0263269536990663,0.121392885825319,0.216873942159594,0.828306585451143,0.998540876473706,motif,Contains
CLIP peak,3640,top
ENSMUSG00000004113.336|Cacna1b,30,GUGUG,0.55525,0.72125,0.74125,0.67975,0.57375,test,0.65425,83,259.469165717309,0.0263269536990663,0.121392885825319,0.216873942159594,0.828306585451143,0.998540876473706,motif,Contains
CLIP peak,3641,top
ENSMUSG00000004113.336|Cacna1b,31,UGUGU,0.72125,0.74125,0.67975,0.57375,0.6875,test,0.6807,86,259.469165717309,0.0263269536990663,0.121392885825319,0.216873942159594,0.828306585451143,0.998540876473706,motif,Contains
CLIP peak,3642,top
ENSMUSG00000004113.336|Cacna1b,32,GUGUG,0.74125,0.67975,0.57375,0.6875,0.8025,test,0.69695,87,259.469165717309,0.0263269536990663,0.121392885825319,0.216873942159594,0.828306585451143,0.998540876473706,motif,Contains
CLIP peak,3643,top
ENSMUSG00000004113.336|Cacna1b,33,UGUGU,0.67975,0.57375,0.6875,0.8025,0.73625,test,0.69595,87,259.469165717309,0.0263269536990663,0.121392885825319,0.216873942159594,0.828306585451143,0.998540876473706,motif,Contains
CLIP peak,3644,top
ENSMUSG00000004113.336|Cacna1b,40,GUGUG,0.4152,0.8196,0.5836,0.7444,0.7092,test,0.6544,83,259.469165717309,0.0263269536990663,0.121392885825319,0.216873942159594,0.828306585451143,0.998540876473706,motif,Contains
CLIP peak,3645,top
ENSMUSG00000004113.336|Cacna1b,41,UGUGU,0.8196,0.5836,0.7444,0.7092,0.7162,test,0.7146,89,259.469165717309,0.0263269536990663,0.121392885825319,0.216873942159594,0.828306585451143,0.998540876473706,motif,Contains
CLIP peak,3646,top
ENSMUSG00000004113.337|Cacna1b,7,UGUGU,0.707,0.731,0.552,0.627,0.847,test,0.6928,87,398.868874752122,0.0171329283042937,0.115416105626321,0.148444865743126,0.881991694522098,0.998540876473706,motif,Contains
CLIP peak,3648,top
ENSMUSG00000004113.337|Cacna1b,8,GUGUG,0.731,0.552,0.627,0.847,0.521,test,0.6556,83,398.868874752122,0.0171329283042937,0.115416105626321,0.148444865743126,0.881991694522098,0.998540876473706,motif,Contains
CLIP peak,3649,top
ENSMUSG00000004113.337|Cacna1b,9,UGUGU,0.552,0.627,0.847,0.521,0.645,test,0.6384,81,398.868874752122,0.0171329283042937,0.115416105626321,0.148444865743126,0.881991694522098,0.998540876473706,motif,Contains
CLIP peak,3650,top
ENSMUSG00000004113.337|Cacna1b,12,GUGUG,0.449,0.525,0.703,0.793,0.722,test,0.6384,81,398.868874752122,0.0171329283042937,0.115416105626321,0.148444865743126,0.881991694522098,0.998540876473706,motif,Contains
CLIP peak,3653,top
ENSMUSG00000004113.337|Cacna1b,13,UGUGU,0.525,0.703,0.793,0.722,0.799,test,0.7084,88,398.868874752122,0.0171329283042937,0.115416105626321,0.148444865743126,0.881991694522098,0.998540876473706,motif,Contains
CLIP peak,3654,top
ENSMUSG00000004113.337|Cacna1b,14,GUGUG,0.703,0.793,0.722,0.799,0.6125,test,0.7259,89,398.868874752122,0.0171329283042937,0.115416105626321,0.148444865743126,0.881991694522098,0.998540876473706,motif,Contains
CLIP peak,3655,top
ENSMUSG00000004113.337|Cacna1b,15,UGUGU,0.793,0.722,0.799,0.6125,0.7715,test,0.7396,91,398.868874752122,0.0171329283042937,0.115416105626321,0.148444865743126,0.881991694522098,0.998540876473706,motif,Contains
CLIP peak,3656,top
ENSMUSG00000004113.337|Cacna1b,16,GUGUG,0.722,0.799,0.6125,0.7715,0.4,test,0.661,84,398.868874752122,0.0171329283042937,0.115416105626321,0.148444865743126,0.881991694522098,0.998540876473706,motif,Contains
CLIP peak,3657,top
ENSMUSG00000004113.337|Cacna1b,17,UGUGU,0.799,0.6125,0.7715,0.4,0.5995,test,0.6365,81,398.868874752122,0.0171329283042937,0.115416105626321,0.148444865743126,0.881991694522098,0.998540876473706,motif,Contains
CLIP peak,3658,top
ENSMUSG00000004113.337|Cacna1b,21,UGUGU,0.605,0.498,0.650333333333333,0.667333333333333,0.726333333333333,test,0.6294,80,398.868874752122,0.0171329283042937,0.115416105626321,0.148444865743126,0.881991694522098,0.998540876473706,motif,Contains
CLIP peak,3662,top
ENSMUSG00000004113.337|Cacna1b,23,UGUGU,0.650333333333333,0.667333333333333,0.726333333333333,0.570333333333333,0.712666666666667,test,0.6654,84,398.868874752122,0.0171329283042937,0.115416105626321,0.148444865743126,0.881991694522098,0.998540876473706,motif,Contains
CLIP peak,3664,top
ENSMUSG00000004113.337|Cacna1b,24,GUGUG,0.667333333333333,0.726333333333333,0.570333333333333,0.712666666666667,0.611,test,0.657533333333333,83,398.868874752122,0.0171329283042937,0.115416105626321,0.148444865743126,0.881991694522098,0.998540876473706,motif,Contains
CLIP peak,3665,top
ENSMUSG00000004113.337|Cacna1b,25,UGUGU,0.726333333333333,0.570333333333333,0.712666666666667,0.611,0.732666666666667,test,0.6706,85,398.868874752122,0.0171329283042937,0.115416105626321,0.148444865743126,0.881991694522098,0.998540876473706,motif,Contains
CLIP peak,3666,top
ENSMUSG00000004113.337|Cacna1b,26,GUGUG,0.570333333333333,0.712666666666667,0.611,0.732666666666667,0.732666666666667,test,0.671866666666667,85,398.868874752122,0.0171329283042937,0.115416105626321,0.148444865743126,0.881991694522098,0.998540876473706,motif,Contains
CLIP peak,3667,top
ENSMUSG00000004113.337|Cacna1b,27,UGUGU,0.712666666666667,0.611,0.732666666666667,0.732666666666667,0.742666666666667,test,0.706333333333333,88,398.868874752122,0.0171329283042937,0.115416105626321,0.148444865743126,0.881991694522098,0.998540876473706,motif,Contains
CLIP peak,3668,top
ENSMUSG00000004113.337|Cacna1b,34,GUGUG,0.3795,0.85325,0.6015,0.841,0.727,test,0.68045,86,398.868874752122,0.0171329283042937,0.115416105626321,0.148444865743126,0.881991694522098,0.998540876473706,motif,Contains
CLIP peak,3669,top
ENSMUSG00000004113.337|Cacna1b,35,UGUGU,0.85325,0.6015,0.841,0.727,0.75625,test,0.7558,92,398.868874752122,0.0171329283042937,0.115416105626321,0.148444865743126,0.881991694522098,0.998540876473706,motif,Contains
CLIP peak,3670,top
ENSMUSG00000004113.338|Cacna1b,9,UGUGU,0.636,0.451,0.775,0.535,0.85,test,0.6494,82,248.460175475362,0.0525875151441889,0.123904400636192,0.424420076076202,0.671259481929159,0.998540876473706,motif,Contains
CLIP peak,3679,top
ENSMUSG00000004113.338|Cacna1b,10,GUGUG,0.589,0.7955,0.7275,0.8455,0.724,test,0.7363,90,248.460175475362,0.0525875151441889,0.123904400636192,0.424420076076202,0.671259481929159,0.998540876473706,motif,Contains
CLIP peak,3680,top
ENSMUSG00000004113.338|Cacna1b,11,UGUGU,0.7955,0.7275,0.8455,0.724,0.854,test,0.7893,95,248.460175475362,0.0525875151441889,0.123904400636192,0.424420076076202,0.671259481929159,0.998540876473706,motif,Contains
CLIP peak,3681,top
ENSMUSG00000004113.338|Cacna1b,12,GUGUG,0.7275,0.8455,0.724,0.854,0.5025,test,0.7307,90,248.460175475362,0.0525875151441889,0.123904400636192,0.424420076076202,0.671259481929159,0.998540876473706,motif,Contains
CLIP peak,3682,top
ENSMUSG00000004113.338|Cacna1b,13,UGUGU,0.8455,0.724,0.854,0.5025,0.775,test,0.7402,91,248.460175475362,0.0525875151441889,0.123904400636192,0.424420076076202,0.671259481929159,0.998540876473706,motif,Contains
CLIP peak,3683,top
ENSMUSG00000004113.338|Cacna1b,14,GUGUG,0.724,0.854,0.5025,0.775,0.5375,test,0.6786,85,248.460175475362,0.0525875151441889,0.123904400636192,0.424420076076202,0.671259481929159,0.998540876473706,motif,Contains
CLIP peak,3684,top
ENSMUSG00000004113.338|Cacna1b,15,UGUGU,0.854,0.5025,0.775,0.5375,0.7505,test,0.6839,86,248.460175475362,0.0525875151441889,0.123904400636192,0.424420076076202,0.671259481929159,0.998540876473706,motif,Contains
CLIP peak,3685,top
ENSMUSG00000004113.338|Cacna1b,17,UGUGU,0.775,0.5375,0.7505,0.553,0.8285,test,0.6889,86,248.460175475362,0.0525875151441889,0.123904400636192,0.424420076076202,0.671259481929159,0.998540876473706,motif,Contains
CLIP peak,3687,top
ENSMUSG00000004113.338|Cacna1b,18,GUGUG,0.5375,0.7505,0.553,0.8285,0.614,test,0.6567,83,248.460175475362,0.0525875151441889,0.123904400636192,0.424420076076202,0.671259481929159,0.998540876473706,motif,Contains
CLIP peak,3688,top
ENSMUSG00000004113.338|Cacna1b,19,UGUGU,0.7505,0.553,0.8285,0.614,0.8955,test,0.7283,90,248.460175475362,0.0525875151441889,0.123904400636192,0.424420076076202,0.671259481929159,0.998540876473706,motif,Contains
CLIP peak,3689,top
ENSMUSG00000004113.338|Cacna1b,20,GUGUG,0.613333333333333,0.835,0.59,0.835333333333333,0.744666666666667,test,0.723666666666667,89,248.460175475362,0.0525875151441889,0.123904400636192,0.424420076076202,0.671259481929159,0.998540876473706,motif,Contains
CLIP peak,3690,top
ENSMUSG00000004113.338|Cacna1b,21,UGUGU,0.835,0.59,0.835333333333333,0.744666666666667,0.85,test,0.771,93,248.460175475362,0.0525875151441889,0.123904400636192,0.424420076076202,0.671259481929159,0.998540876473706,motif,Contains
CLIP peak,3691,top
ENSMUSG00000004113.338|Cacna1b,28,GUGUG,0.451333333333333,0.863,0.505,0.773333333333333,0.765666666666667,test,0.671666666666667,85,248.460175475362,0.0525875151441889,0.123904400636192,0.424420076076202,0.671259481929159,0.998540876473706,motif,Contains
CLIP peak,3692,top
ENSMUSG00000004113.338|Cacna1b,29,UGUGU,0.863,0.505,0.773333333333333,0.765666666666667,0.711,test,0.7236,89,248.460175475362,0.0525875151441889,0.123904400636192,0.424420076076202,0.671259481929159,0.998540876473706,motif,Contains
CLIP peak,3693,top
ENSMUSG00000004113.339|Cacna1b,0,GUGUG,0.443,0.465,0.813,0.754,0.956,test,0.6862,86,165.796665062592,0.032488707918128,0.172664864405657,0.188160504049042,0.85075083263834,0.998540876473706,motif,Contains
CLIP peak,3694,top
ENSMUSG00000004113.339|Cacna1b,1,UGUGU,0.465,0.813,0.754,0.956,0.98,test,0.7936,95,165.796665062592,0.032488707918128,0.172664864405657,0.188160504049042,0.85075083263834,0.998540876473706,motif,Contains
CLIP peak,3695,top
ENSMUSG00000004113.339|Cacna1b,2,GUGUG,0.813,0.754,0.956,0.98,0.865,test,0.8736,98,165.796665062592,0.032488707918128,0.172664864405657,0.188160504049042,0.85075083263834,0.998540876473706,motif,Contains
CLIP peak,3696,top
ENSMUSG00000004113.339|Cacna1b,3,UGUGU,0.754,0.956,0.98,0.865,0.949,test,0.9008,99,165.796665062592,0.032488707918128,0.172664864405657,0.188160504049042,0.85075083263834,0.998540876473706,motif,Contains
CLIP peak,3697,top
ENSMUSG00000004113.339|Cacna1b,4,GUGUG,0.956,0.98,0.865,0.949,0.307,test,0.8114,96,165.796665062592,0.032488707918128,0.172664864405657,0.188160504049042,0.85075083263834,0.998540876473706,motif,Contains
CLIP peak,3698,top
ENSMUSG00000004113.339|Cacna1b,5,UGUGU,0.98,0.865,0.949,0.307,0.721,test,0.7644,93,165.796665062592,0.032488707918128,0.172664864405657,0.188160504049042,0.85075083263834,0.998540876473706,motif,Contains
CLIP peak,3699,top
ENSMUSG00000004113.339|Cacna1b,11,UGUGU,0.687,0.641,0.755,0.5845,0.9105,test,0.7156,89,165.796665062592,0.032488707918128,0.172664864405657,0.188160504049042,0.85075083263834,0.998540876473706,motif,Contains
CLIP peak,3705,top
ENSMUSG00000004113.339|Cacna1b,12,GUGUG,0.641,0.755,0.5845,0.9105,0.8525,test,0.7487,91,165.796665062592,0.032488707918128,0.172664864405657,0.188160504049042,0.85075083263834,0.998540876473706,motif,Contains
CLIP peak,3706,top
ENSMUSG00000004113.339|Cacna1b,13,UGUGU,0.755,0.5845,0.9105,0.8525,0.9115,test,0.8028,95,165.796665062592,0.032488707918128,0.172664864405657,0.188160504049042,0.85075083263834,0.998540876473706,motif,Contains
CLIP peak,3707,top
ENSMUSG00000004113.339|Cacna1b,14,GUGUG,0.5845,0.9105,0.8525,0.9115,0.824,test,0.8166,96,165.796665062592,0.032488707918128,0.172664864405657,0.188160504049042,0.85075083263834,0.998540876473706,motif,Contains
CLIP peak,3708,top
ENSMUSG00000004113.339|Cacna1b,15,UGUGU,0.9105,0.8525,0.9115,0.824,0.899,test,0.8795,98,165.796665062592,0.032488707918128,0.172664864405657,0.188160504049042,0.85075083263834,0.998540876473706,motif,Contains
CLIP peak,3709,top
ENSMUSG00000004113.339|Cacna1b,22,GUGUG,0.427666666666667,0.854333333333333,0.579333333333333,0.962,0.909333333333333,test,0.746533333333333,91,165.796665062592,0.032488707918128,0.172664864405657,0.188160504049042,0.85075083263834,0.998540876473706,motif,Contains
CLIP peak,3710,top
ENSMUSG00000004113.339|Cacna1b,23,UGUGU,0.854333333333333,0.579333333333333,0.962,0.909333333333333,0.895666666666667,test,0.840133333333333,97,165.796665062592,0.032488707918128,0.172664864405657,0.188160504049042,0.85075083263834,0.998540876473706,motif,Contains
CLIP peak,3711,top
ENSMUSG00000004113.340|Cacna1b,0,GUGUG,0.713,0.742,0.86,0.811,0.726,test,0.7704,93,212.390324130437,-0.0507706720552599,0.128622557012879,-0.394726035886351,0.693045085963208,0.998540876473706,motif,Contains
CLIP peak,3713,top
ENSMUSG00000004113.340|Cacna1b,1,UGUGU,0.742,0.86,0.811,0.726,0.848,test,0.7974,95,212.390324130437,-0.0507706720552599,0.128622557012879,-0.394726035886351,0.693045085963208,0.998540876473706,motif,Contains
CLIP peak,3714,top
ENSMUSG00000004113.340|Cacna1b,2,GUGUG,0.86,0.811,0.726,0.848,0.684,test,0.7858,94,212.390324130437,-0.0507706720552599,0.128622557012879,-0.394726035886351,0.693045085963208,0.998540876473706,motif,Contains
CLIP peak,3715,top
ENSMUSG00000004113.340|Cacna1b,3,UGUGU,0.811,0.726,0.848,0.684,0.895,test,0.7928,95,212.390324130437,-0.0507706720552599,0.128622557012879,-0.394726035886351,0.693045085963208,0.998540876473706,motif,Contains
CLIP peak,3716,top
ENSMUSG00000004113.340|Cacna1b,4,GUGUG,0.726,0.848,0.684,0.895,0.495,test,0.7296,90,212.390324130437,-0.0507706720552599,0.128622557012879,-0.394726035886351,0.693045085963208,0.998540876473706,motif,Contains
CLIP peak,3717,top
ENSMUSG00000004113.340|Cacna1b,5,UGUGU,0.848,0.684,0.895,0.495,0.833,test,0.751,92,212.390324130437,-0.0507706720552599,0.128622557012879,-0.394726035886351,0.693045085963208,0.998540876473706,motif,Contains
CLIP peak,3718,top
ENSMUSG00000004113.340|Cacna1b,6,GUGUG,0.684,0.895,0.495,0.833,0.431,test,0.6676,84,212.390324130437,-0.0507706720552599,0.128622557012879,-0.394726035886351,0.693045085963208,0.998540876473706,motif,Contains
CLIP peak,3719,top
ENSMUSG00000004113.340|Cacna1b,7,UGUGU,0.895,0.495,0.833,0.431,0.928,test,0.7164,89,212.390324130437,-0.0507706720552599,0.128622557012879,-0.394726035886351,0.693045085963208,0.998540876473706,motif,Contains
CLIP peak,3720,top
ENSMUSG00000004113.340|Cacna1b,8,GUGUG,0.495,0.833,0.431,0.928,0.776,test,0.6926,87,212.390324130437,-0.0507706720552599,0.128622557012879,-0.394726035886351,0.693045085963208,0.998540876473706,motif,Contains
CLIP peak,3721,top
ENSMUSG00000004113.340|Cacna1b,9,UGUGU,0.833,0.431,0.928,0.776,0.802,test,0.754,92,212.390324130437,-0.0507706720552599,0.128622557012879,-0.394726035886351,0.693045085963208,0.998540876473706,motif,Contains
CLIP peak,3722,top
ENSMUSG00000004113.340|Cacna1b,16,GUGUG,0.57,0.874,0.7545,0.942,0.825,test,0.7931,95,212.390324130437,-0.0507706720552599,0.128622557012879,-0.394726035886351,0.693045085963208,0.998540876473706,motif,Contains
CLIP peak,3723,top
ENSMUSG00000004113.340|Cacna1b,17,UGUGU,0.874,0.7545,0.942,0.825,0.909,test,0.8609,98,212.390324130437,-0.0507706720552599,0.128622557012879,-0.394726035886351,0.693045085963208,0.998540876473706,motif,Contains
CLIP peak,3724,top
ENSMUSG00000004113.341|Cacna1b,0,GUGUG,0.644,0.808,0.866,0.911,0.684,test,0.7826,94,191.054282032926,0.0493836801753801,0.139700637145176,0.353496456312227,0.723716284963261,0.998540876473706,motif,Contains
CLIP peak,3725,top
ENSMUSG00000004113.341|Cacna1b,1,UGUGU,0.808,0.866,0.911,0.684,0.818,test,0.8174,96,191.054282032926,0.0493836801753801,0.139700637145176,0.353496456312227,0.723716284963261,0.998540876473706,motif,Contains
CLIP peak,3726,top
ENSMUSG00000004113.341|Cacna1b,2,GUGUG,0.866,0.911,0.684,0.818,0.736,test,0.803,96,191.054282032926,0.0493836801753801,0.139700637145176,0.353496456312227,0.723716284963261,0.998540876473706,motif,Contains
CLIP peak,3727,top
ENSMUSG00000004113.341|Cacna1b,3,UGUGU,0.911,0.684,0.818,0.736,0.925,test,0.8148,96,191.054282032926,0.0493836801753801,0.139700637145176,0.353496456312227,0.723716284963261,0.998540876473706,motif,Contains
CLIP peak,3728,top
ENSMUSG00000004113.341|Cacna1b,10,GUGUG,0.5725,0.7855,0.7775,0.984,0.7285,test,0.7696,93,191.054282032926,0.0493836801753801,0.139700637145176,0.353496456312227,0.723716284963261,0.998540876473706,motif,Contains
CLIP peak,3729,top
ENSMUSG00000004113.341|Cacna1b,11,UGUGU,0.7855,0.7775,0.984,0.7285,0.9375,test,0.8426,97,191.054282032926,0.0493836801753801,0.139700637145176,0.353496456312227,0.723716284963261,0.998540876473706,motif,Contains
CLIP peak,3730,top
ENSMUSG00000004113.342|Cacna1b,4,GUGUG,0.806,0.983,0.998,0.996,0.589,test,0.8744,98,185.716609305179,-0.102971450003768,0.148472108415107,-0.693540700020736,0.487970293333988,0.998540876473706,motif,Contains
CLIP peak,3731,top
ENSMUSG00000004113.342|Cacna1b,5,UGUGU,0.983,0.998,0.996,0.589,0.933,test,0.8998,99,185.716609305179,-0.102971450003768,0.148472108415107,-0.693540700020736,0.487970293333988,0.998540876473706,motif,Contains
CLIP peak,3732,top
ENSMUSG00000004113.355|Cacna1b,254,UGUGU,0.471,0.855,0.869,0.878,0.849,test,0.7844,94,534.894543891685,0.0643245223899348,0.104198630005749,0.617325989664028,0.537019727611344,0.998540876473706,motif,No
CLIP peak,3734,top
ENSMUSG00000004113.355|Cacna1b,255,GUGUG,0.855,0.869,0.878,0.849,0.544,test,0.799,95,534.894543891685,0.0643245223899348,0.104198630005749,0.617325989664028,0.537019727611344,0.998540876473706,motif,No
CLIP peak,3735,top
ENSMUSG00000004113.357|Cacna1b,243,GUGUG,0.6535,0.491,0.5385,0.8495,0.8625,test,0.679,85,651.931439477389,-0.0254766917498092,0.101583104952468,-0.25079654497399,0.801971412938802,0.998540876473706,motif,No
CLIP peak,3739,top
ENSMUSG00000004113.360|Cacna1b,225,GUGUG,0.62075,0.535,0.65475,0.70625,0.82775,test,0.6689,84,396.300567409223,0.0596709897727295,0.0998416681250131,0.597656177959833,0.550069371262639,0.998540876473706,motif,No
CLIP peak,3746,top
ENSMUSG00000004113.362|Cacna1b,213,GUGUG,0.6516,0.5982,0.7082,0.7268,0.8466,test,0.70628,88,599.836873260293,-0.192750434418892,0.0996834252024975,-1.93362571588343,0.0531591631145644,0.572023217852941,motif,No
CLIP peak,3750,top
ENSMUSG00000004113.363|Cacna1b,207,GUGUG,0.5972,0.5008,0.6256,0.7424,0.927,test,0.6786,85,824.199725928992,-0.0618566528853514,0.0852510769480531,-0.725582070042858,0.468095016107551,0.998540876473706,motif,No
CLIP peak,3752,top
ENSMUSG00000004113.364|Cacna1b,201,GUGUG,0.612666666666667,0.526666666666667,0.629833333333333,0.7315,0.8915,test,0.678433333333333,85,503.4058531601,-0.327727396260167,0.0940327221588744,-3.48524841923059,0.00049168033711663,0.00889264512893995,motif,No
CLIP peak,3754,top
ENSMUSG00000004113.365|Cacna1b,194,UGUGU,0.348714285714286,0.701,0.676,0.759,0.724428571428571,test,0.641828571428571,82,459.407448635035,0.00097664193590334,0.092044326507318,0.0106105609434351,0.991534156095173,0.999525940224632,motif,No
CLIP peak,3755,top
ENSMUSG00000004113.365|Cacna1b,195,GUGUG,0.701,0.676,0.759,0.724428571428571,0.786428571428571,test,0.729371428571429,90,459.407448635035,0.00097664193590334,0.092044326507318,0.0106105609434351,0.991534156095173,0.999525940224632,motif,No
CLIP peak,3756,top
ENSMUSG00000004113.366|Cacna1b,189,GUGUG,0.625428571428571,0.547428571428571,0.639142857142857,0.749428571428571,0.841428571428571,test,0.680571428571429,86,563.997103010842,-0.0189895940522316,0.0974727717662547,-0.194819473255257,0.845534276928663,0.998540876473706,motif,No
CLIP peak,3758,top
ENSMUSG00000004113.367|Cacna1b,183,GUGUG,0.63175,0.607875,0.679875,0.644375,0.780375,test,0.66885,84,741.901637546583,-0.0080923999495653,0.0950668921250192,-0.0851232197527112,0.932163430608412,0.998790475058442,motif,No
CLIP peak,3760,top
ENSMUSG00000004113.368|Cacna1b,177,GUGUG,0.591714285714286,0.532142857142857,0.642142857142857,0.674428571428571,0.836,test,0.655285714285714,83,595.248410617897,0.0509637280536755,0.113977442946652,0.447138720926819,0.65477490305636,0.998540876473706,motif,No
CLIP peak,3762,top
ENSMUSG00000004113.369|Cacna1b,171,GUGUG,0.57125,0.51025,0.608125,0.6655,0.881,test,0.647225,82,540.510418273105,-0.150749237703999,0.0937297915471828,-1.6083385572037,0.107761050469866,0.81692032870466,motif,No
CLIP peak,3764,top
ENSMUSG00000004113.370|Cacna1b,165,GUGUG,0.62925,0.607375,0.67425,0.6415,0.75775,test,0.662025,84,611.664795355642,-0.203871278199429,0.0923230486663027,-2.20823815011041,0.0272276762813031,0.356915427569055,motif,No
CLIP peak,3767,top
ENSMUSG00000004113.371|Cacna1b,159,GUGUG,0.625428571428571,0.547428571428571,0.639142857142857,0.749428571428571,0.841428571428571,test,0.680571428571429,86,940.960073287479,-0.0612983288860154,0.07770810591257,-0.788827988613988,0.430212548645634,0.998540876473706,motif,No
CLIP peak,3769,top
ENSMUSG00000004113.372|Cacna1b,153,GUGUG,0.63175,0.607875,0.679875,0.644375,0.780375,test,0.66885,84,731.789335954802,-0.135455368681,0.0776128171580136,-1.74527060917301,0.0809377754322201,0.726639955499227,motif,No
CLIP peak,3771,top
ENSMUSG00000004113.373|Cacna1b,147,GUGUG,0.591714285714286,0.532142857142857,0.642142857142857,0.674428571428571,0.836,test,0.655285714285714,83,606.298007359011,0.0432313492624541,0.105317784000553,0.410484797726346,0.681450353067952,0.998540876473706,motif,No
CLIP peak,3773,top
ENSMUSG00000004113.374|Cacna1b,141,GUGUG,0.57125,0.51025,0.608125,0.6655,0.881,test,0.647225,82,397.694152064033,-0.206244879179259,0.102417426507793,-2.01376744380085,0.0440339553036111,0.506831085237637,motif,No
CLIP peak,3775,top
ENSMUSG00000004113.375|Cacna1b,135,GUGUG,0.62925,0.607375,0.67425,0.6415,0.75775,test,0.662025,84,924.894771541451,-0.199255877131005,0.078931935504577,-2.52440125606005,0.0115895558876063,0.174940834136785,motif,No
CLIP peak,3777,top
ENSMUSG00000004113.376|Cacna1b,129,GUGUG,0.625428571428571,0.547428571428571,0.639142857142857,0.749428571428571,0.841428571428571,test,0.680571428571429,86,428.601260023027,0.00450254349797627,0.106167467767338,0.0424098228267385,0.96617199791236,0.999525940224632,motif,No
CLIP peak,3779,top
ENSMUSG00000004113.377|Cacna1b,123,GUGUG,0.63175,0.607875,0.679875,0.644375,0.780375,test,0.66885,84,368.057484840986,-0.104808032168868,0.106153261642051,-0.987327478662697,0.323482123914619,0.998540876473706,motif,No
CLIP peak,3781,top
ENSMUSG00000004113.378|Cacna1b,117,GUGUG,0.591714285714286,0.532142857142857,0.642142857142857,0.674428571428571,0.836,test,0.655285714285714,83,468.212322051634,-0.115935288144403,0.107723152467758,-1.07623371103165,0.281822746653011,0.998540876473706,motif,No
CLIP peak,3783,top
ENSMUSG00000004113.379|Cacna1b,111,GUGUG,0.57125,0.51025,0.608125,0.6655,0.881,test,0.647225,82,334.312615144224,-0.0567892525984319,0.104168311398902,-0.545168217049839,0.585637828628212,0.998540876473706,motif,No
CLIP peak,3785,top
ENSMUSG00000004113.380|Cacna1b,105,GUGUG,0.62925,0.607375,0.67425,0.6415,0.75775,test,0.662025,84,354.588315154548,-0.0762710306751889,0.106591282233393,-0.71554661016447,0.474271350495411,0.998540876473706,motif,No
CLIP peak,3788,top
ENSMUSG00000004113.381|Cacna1b,99,GUGUG,0.625428571428571,0.547428571428571,0.639142857142857,0.749428571428571,0.841428571428571,test,0.680571428571429,86,267.065129919505,0.00918308204267635,0.15237753920711,0.060265325785284,0.951944317744723,0.998790475058442,motif,No
CLIP peak,3790,top
ENSMUSG00000004113.382|Cacna1b,93,GUGUG,0.63175,0.607875,0.679875,0.644375,0.780375,test,0.66885,84,401.156868263795,-0.0156044413364501,0.100163781991592,-0.155789258614057,0.876199137630107,0.998540876473706,motif,No
CLIP peak,3792,top
ENSMUSG00000004113.383|Cacna1b,87,GUGUG,0.591714285714286,0.532142857142857,0.642142857142857,0.674428571428571,0.836,test,0.655285714285714,83,391.189237456226,-0.186936889491148,0.118748485324275,-1.57422546469259,0.115435334232142,0.837904930628573,motif,No
CLIP peak,3794,top
ENSMUSG00000004113.384|Cacna1b,81,GUGUG,0.57125,0.51025,0.608125,0.6655,0.881,test,0.647225,82,961.627840417594,-0.0102981926609213,0.085934102770599,-0.119838251973286,0.904611279587128,0.998540876473706,motif,No
CLIP peak,3796,top
ENSMUSG00000004113.385|Cacna1b,75,GUGUG,0.62925,0.607375,0.67425,0.6415,0.75775,test,0.662025,84,580.154715274406,-0.00842270245288546,0.0966643049534987,-0.0871335334892986,0.930565370870883,0.998540876473706,motif,No
CLIP peak,3798,top
ENSMUSG00000004113.386|Cacna1b,69,GUGUG,0.625428571428571,0.547428571428571,0.639142857142857,0.749428571428571,0.841428571428571,test,0.680571428571429,86,609.261566838453,-0.144782076520254,0.0864220457629165,-1.67529101217342,0.0938771480238279,0.778440832791754,motif,No
CLIP peak,3800,top
ENSMUSG00000004113.387|Cacna1b,63,GUGUG,0.599571428571429,0.575857142857143,0.653857142857143,0.610857142857143,0.787285714285714,test,0.645485714285714,82,881.415645947122,-0.0375908019207917,0.0711820670027022,-0.528093711009609,0.597434295612101,0.998540876473706,motif,No
CLIP peak,3802,top
ENSMUSG00000004113.388|Cacna1b,57,GUGUG,0.6125,0.5945,0.716833333333333,0.640666666666667,0.809333333333333,test,0.674766666666667,85,357.79769891533,-0.0124226688910281,0.117006961295416,-0.106170340238678,0.915447202973406,0.998540876473706,motif,No
CLIP peak,3804,top
ENSMUSG00000004113.389|Cacna1b,51,GUGUG,0.6015,0.617666666666667,0.733166666666667,0.601,0.851333333333333,test,0.680933333333333,86,339.54742042149,-0.00520967897926553,0.109032053523161,-0.0477811690317184,0.96189064434853,0.998790475058442,motif,No
CLIP peak,3806,top
ENSMUSG00000004113.390|Cacna1b,45,GUGUG,0.6516,0.688,0.728,0.6168,0.737,test,0.68428,86,443.987556829737,-0.240947037091105,0.107062901183462,-2.25051847491242,0.0244160520749893,0.329823618707906,motif,No
CLIP peak,3809,top
ENSMUSG00000004113.391|Cacna1b,38,UGUGU,0.397,0.7815,0.83925,0.89225,0.80975,test,0.74395,91,463.878017212431,0.00772140834189147,0.0982244212829435,0.0786098634233671,0.937342941942511,0.998790475058442,motif,No
CLIP peak,3810,top
ENSMUSG00000004113.391|Cacna1b,39,GUGUG,0.7815,0.83925,0.89225,0.80975,0.73775,test,0.8121,96,463.878017212431,0.00772140834189147,0.0982244212829435,0.0786098634233671,0.937342941942511,0.998790475058442,motif,No
CLIP peak,3811,top
ENSMUSG00000004113.392|Cacna1b,33,GUGUG,0.6275,0.666,0.6875,0.55525,0.68275,test,0.6438,82,611.444966498619,-0.0159221035221092,0.0928464635263107,-0.171488529744563,0.863839648785642,0.998540876473706,motif,No
CLIP peak,3813,top
ENSMUSG00000004113.393|Cacna1b,26,UGUGU,0.422333333333333,0.654,0.694666666666667,0.77,0.642666666666667,test,0.636733333333333,81,502.8304913964,-0.0908073001256771,0.112540836660212,-0.806883108571922,0.419733831396669,0.998540876473706,motif,No
CLIP peak,3814,top
ENSMUSG00000004113.393|Cacna1b,27,GUGUG,0.654,0.694666666666667,0.77,0.642666666666667,0.711333333333333,test,0.694533333333333,87,502.8304913964,-0.0908073001256771,0.112540836660212,-0.806883108571922,0.419733831396669,0.998540876473706,motif,No
CLIP peak,3815,top
ENSMUSG00000004113.394|Cacna1b,21,GUGUG,0.588666666666667,0.618333333333333,0.676333333333333,0.588,0.845666666666667,test,0.6634,84,397.016496594492,-0.0839645044255981,0.096193805834629,-0.872868098908002,0.382734976123677,0.998540876473706,motif,No
CLIP peak,3817,top
ENSMUSG00000004113.396|Cacna1b,8,UGUGU,0.387,0.689,0.73,0.793,0.752,test,0.6702,85,354.967547510019,0.00409383468883677,0.125633648502846,0.0325854955071534,0.974005136597343,0.999525940224632,motif,No
CLIP peak,3820,top
ENSMUSG00000004113.396|Cacna1b,9,GUGUG,0.689,0.73,0.793,0.752,0.44,test,0.6808,86,354.967547510019,0.00409383468883677,0.125633648502846,0.0325854955071534,0.974005136597343,0.999525940224632,motif,No
CLIP peak,3821,top
ENSMUSG00000004113.397|Cacna1b,2,UGUGU,0.032,0.025,0.024,0.024,0.011,test,0.0232,2,535.198894977662,-0.0797411783986097,0.0893632362148747,-0.892326439553636,0.372217986660164,0.998540876473706,motif,No
CLIP peak,3822,bottom
ENSMUSG00000004113.397|Cacna1b,3,GUGUG,0.025,0.024,0.024,0.011,0.85,test,0.1868,15,535.198894977662,-0.0797411783986097,0.0893632362148747,-0.892326439553636,0.372217986660164,0.998540876473706,motif,No
CLIP peak,3823,bottom
ENSMUSG00000004113.405|Cacna1b,246,UGUGU,0.535,0.674,0.852,0.311,0.87,test,0.6484,82,689.839341307148,-0.0573555226379818,0.100767863625746,-0.569184664378727,0.569230826817489,0.998540876473706,motif,No
CLIP peak,3827,top
ENSMUSG00000004113.405|Cacna1b,247,GUGUG,0.674,0.852,0.311,0.87,0.983,test,0.738,91,689.839341307148,-0.0573555226379818,0.100767863625746,-0.569184664378727,0.569230826817489,0.998540876473706,motif,No
CLIP peak,3828,top
ENSMUSG00000004113.407|Cacna1b,234,UGUGU,0.696666666666667,0.747,0.635,0.451666666666667,0.624666666666667,test,0.631,80,918.416681313126,-0.0932903804872821,0.0737543308528142,-1.26488003360039,0.205914335765127,0.967063210265894,motif,No
CLIP peak,3831,top
ENSMUSG00000004113.408|Cacna1b,228,UGUGU,0.531,0.762,0.812333333333333,0.686666666666667,0.875333333333333,test,0.733466666666667,90,1221.81148411769,-0.0301947332517643,0.0711505092664154,-0.424378315251453,0.6712899326602,0.998540876473706,motif,No
CLIP peak,3833,top
ENSMUSG00000004113.408|Cacna1b,229,GUGUG,0.762,0.812333333333333,0.686666666666667,0.875333333333333,0.925333333333333,test,0.812333333333333,96,1221.81148411769,-0.0301947332517643,0.0711505092664154,-0.424378315251453,0.6712899326602,0.998540876473706,motif,No
CLIP peak,3834,top
ENSMUSG00000004113.409|Cacna1b,222,UGUGU,0.65425,0.715,0.76075,0.61075,0.76625,test,0.7014,87,609.371297655074,-0.042678206631624,0.0814923773418747,-0.523707959243617,0.600481678872199,0.998540876473706,motif,No
CLIP peak,3835,top
ENSMUSG00000004113.409|Cacna1b,223,GUGUG,0.715,0.76075,0.61075,0.76625,0.80975,test,0.7325,90,609.371297655074,-0.042678206631624,0.0814923773418747,-0.523707959243617,0.600481678872199,0.998540876473706,motif,No
CLIP peak,3836,top
ENSMUSG00000004113.410|Cacna1b,216,UGUGU,0.78375,0.8715,0.903,0.823,0.96325,test,0.8689,98,352.945096697157,0.126477768933227,0.103220555793965,1.22531571313843,0.220456290304775,0.982316418409834,motif,No
CLIP peak,3837,top
ENSMUSG00000004113.410|Cacna1b,217,GUGUG,0.8715,0.903,0.823,0.96325,0.9595,test,0.90405,99,352.945096697157,0.126477768933227,0.103220555793965,1.22531571313843,0.220456290304775,0.982316418409834,motif,No
CLIP peak,3838,top
ENSMUSG00000004113.411|Cacna1b,210,UGUGU,0.7374,0.7892,0.8168,0.7026,0.8188,test,0.77296,93,688.77234652497,-0.0128984565686362,0.0827716714854674,-0.15583177598269,0.876165622973466,0.998540876473706,motif,No
CLIP peak,3839,top
ENSMUSG00000004113.411|Cacna1b,211,GUGUG,0.7892,0.8168,0.7026,0.8188,0.8874,test,0.80296,95,688.77234652497,-0.0128984565686362,0.0827716714854674,-0.15583177598269,0.876165622973466,0.998540876473706,motif,No
CLIP peak,3840,top
ENSMUSG00000004113.412|Cacna1b,204,UGUGU,0.788833333333333,0.804833333333333,0.737,0.6985,0.789333333333333,test,0.7637,93,580.101106303326,-0.075424864670492,0.0867899987858382,-0.869050186953099,0.384819680899517,0.998540876473706,motif,No
CLIP peak,3841,top
ENSMUSG00000004113.412|Cacna1b,205,GUGUG,0.804833333333333,0.737,0.6985,0.789333333333333,0.7815,test,0.762233333333333,92,580.101106303326,-0.075424864670492,0.0867899987858382,-0.869050186953099,0.384819680899517,0.998540876473706,motif,No
CLIP peak,3842,top
ENSMUSG00000004113.413|Cacna1b,198,UGUGU,0.7515,0.876166666666667,0.903833333333333,0.841,0.933833333333333,test,0.861266666666667,98,426.514182266095,0.0115336735498869,0.10964453986226,0.105191499406865,0.916223855791045,0.998540876473706,motif,No
CLIP peak,3843,top
ENSMUSG00000004113.413|Cacna1b,199,GUGUG,0.876166666666667,0.903833333333333,0.841,0.933833333333333,0.936833333333333,test,0.898333333333333,99,426.514182266095,0.0115336735498869,0.10964453986226,0.105191499406865,0.916223855791045,0.998540876473706,motif,No
CLIP peak,3844,top
ENSMUSG00000004113.414|Cacna1b,192,UGUGU,0.794714285714286,0.834,0.860285714285714,0.775,0.863142857142857,test,0.825428571428571,97,662.729943692002,-0.0630673947053838,0.104285961076817,-0.604754408495393,0.545342190757148,0.998540876473706,motif,No
CLIP peak,3845,top
ENSMUSG00000004113.414|Cacna1b,193,GUGUG,0.834,0.860285714285714,0.775,0.863142857142857,0.873428571428571,test,0.841171428571429,97,662.729943692002,-0.0630673947053838,0.104285961076817,-0.604754408495393,0.545342190757148,0.998540876473706,motif,No
CLIP peak,3846,top
ENSMUSG00000004113.415|Cacna1b,186,UGUGU,0.873,0.923571428571429,0.943428571428571,0.897714285714286,0.976571428571429,test,0.922857142857143,99,946.596271659674,-0.0873831040424777,0.0677131042474287,-1.29049029746404,0.196880478446993,0.959937351625125,motif,No
CLIP peak,3847,top
ENSMUSG00000004113.415|Cacna1b,187,GUGUG,0.923571428571429,0.943428571428571,0.897714285714286,0.976571428571429,0.957714285714286,test,0.9398,99,946.596271659674,-0.0873831040424777,0.0677131042474287,-1.29049029746404,0.196880478446993,0.959937351625125,motif,No
CLIP peak,3848,top
ENSMUSG00000004113.416|Cacna1b,180,UGUGU,0.7945,0.864375,0.883125,0.81275,0.884375,test,0.847825,97,585.395268133313,-0.0461767225989578,0.10254196561382,-0.450320240328358,0.652479546671352,0.998540876473706,motif,No
CLIP peak,3849,top
ENSMUSG00000004113.416|Cacna1b,181,GUGUG,0.864375,0.883125,0.81275,0.884375,0.91175,test,0.871275,98,585.395268133313,-0.0461767225989578,0.10254196561382,-0.450320240328358,0.652479546671352,0.998540876473706,motif,No
CLIP peak,3850,top
ENSMUSG00000004113.417|Cacna1b,174,UGUGU,0.83975,0.853375,0.802375,0.77375,0.84125,test,0.8221,96,788.794122351067,-0.0821253569230724,0.0899987777763183,-0.912516358024168,0.361496962397289,0.998540876473706,motif,No
CLIP peak,3851,top
ENSMUSG00000004113.417|Cacna1b,175,GUGUG,0.853375,0.802375,0.77375,0.84125,0.829875,test,0.820125,96,788.794122351067,-0.0821253569230724,0.0899987777763183,-0.912516358024168,0.361496962397289,0.998540876473706,motif,No
CLIP peak,3852,top
ENSMUSG00000004113.418|Cacna1b,168,UGUGU,0.786142857142857,0.893714285714286,0.917428571428571,0.863714285714286,0.943,test,0.8808,98,795.796074390776,0.0428958259724336,0.0822357788813134,0.521619987746974,0.601934943829164,0.998540876473706,motif,No
CLIP peak,3853,top
ENSMUSG00000004113.418|Cacna1b,169,GUGUG,0.893714285714286,0.917428571428571,0.863714285714286,0.943,0.943,test,0.912171428571429,99,795.796074390776,0.0428958259724336,0.0822357788813134,0.521619987746974,0.601934943829164,0.998540876473706,motif,No
CLIP peak,3854,top
ENSMUSG00000004113.419|Cacna1b,162,UGUGU,0.8185,0.8545,0.877625,0.803125,0.879875,test,0.846725,97,482.657986763152,-0.00452878967803746,0.102096868196756,-0.0443577727507744,0.964619220958438,0.999008526363548,motif,No
CLIP peak,3855,top
ENSMUSG00000004113.419|Cacna1b,163,GUGUG,0.8545,0.877625,0.803125,0.879875,0.885375,test,0.8601,98,482.657986763152,-0.00452878967803746,0.102096868196756,-0.0443577727507744,0.964619220958438,0.999008526363548,motif,No
CLIP peak,3856,top
ENSMUSG00000004113.420|Cacna1b,156,UGUGU,0.873,0.923571428571429,0.943428571428571,0.897714285714286,0.976571428571429,test,0.922857142857143,99,723.3633856135,0.0545305289486744,0.0837286569991838,0.651276765960858,0.514867843727547,0.998540876473706,motif,No
CLIP peak,3857,top
ENSMUSG00000004113.420|Cacna1b,157,GUGUG,0.923571428571429,0.943428571428571,0.897714285714286,0.976571428571429,0.957714285714286,test,0.9398,99,723.3633856135,0.0545305289486744,0.0837286569991838,0.651276765960858,0.514867843727547,0.998540876473706,motif,No
CLIP peak,3858,top
ENSMUSG00000004113.421|Cacna1b,150,UGUGU,0.7945,0.864375,0.883125,0.81275,0.884375,test,0.847825,97,1200.17060321039,-0.075675762122461,0.0756271344090008,-1.00064299293951,0.316999436968397,0.998540876473706,motif,No
CLIP peak,3859,top
ENSMUSG00000004113.421|Cacna1b,151,GUGUG,0.864375,0.883125,0.81275,0.884375,0.91175,test,0.871275,98,1200.17060321039,-0.075675762122461,0.0756271344090008,-1.00064299293951,0.316999436968397,0.998540876473706,motif,No
CLIP peak,3860,top
ENSMUSG00000004113.422|Cacna1b,144,UGUGU,0.83975,0.853375,0.802375,0.77375,0.84125,test,0.8221,96,1194.73495873865,-0.0694575114727495,0.0772841197761284,-0.898729411345429,0.368796807068332,0.998540876473706,motif,No
CLIP peak,3861,top
ENSMUSG00000004113.422|Cacna1b,145,GUGUG,0.853375,0.802375,0.77375,0.84125,0.829875,test,0.820125,96,1194.73495873865,-0.0694575114727495,0.0772841197761284,-0.898729411345429,0.368796807068332,0.998540876473706,motif,No
CLIP peak,3862,top
ENSMUSG00000004113.423|Cacna1b,138,UGUGU,0.786142857142857,0.893714285714286,0.917428571428571,0.863714285714286,0.943,test,0.8808,98,1084.64187330377,-0.00553069777659282,0.083386194951234,-0.066326299932828,0.947118045004009,0.998790475058442,motif,No
CLIP peak,3863,top
ENSMUSG00000004113.423|Cacna1b,139,GUGUG,0.893714285714286,0.917428571428571,0.863714285714286,0.943,0.943,test,0.912171428571429,99,1084.64187330377,-0.00553069777659282,0.083386194951234,-0.066326299932828,0.947118045004009,0.998790475058442,motif,No
CLIP peak,3864,top
ENSMUSG00000004113.424|Cacna1b,132,UGUGU,0.8185,0.8545,0.877625,0.803125,0.879875,test,0.846725,97,579.347619577028,-0.115579989576552,0.0953343641241523,-1.21236440436142,0.225372920339148,0.987427403201436,motif,No
CLIP peak,3865,top
ENSMUSG00000004113.424|Cacna1b,133,GUGUG,0.8545,0.877625,0.803125,0.879875,0.885375,test,0.8601,98,579.347619577028,-0.115579989576552,0.0953343641241523,-1.21236440436142,0.225372920339148,0.987427403201436,motif,No
CLIP peak,3866,top
ENSMUSG00000004113.425|Cacna1b,126,UGUGU,0.873,0.923571428571429,0.943428571428571,0.897714285714286,0.976571428571429,test,0.922857142857143,99,319.872405175737,-0.246476881962139,0.123585267505706,-1.9943872513021,0.0461097506550513,0.52145720411844,motif,No
CLIP peak,3867,top
ENSMUSG00000004113.425|Cacna1b,127,GUGUG,0.923571428571429,0.943428571428571,0.897714285714286,0.976571428571429,0.957714285714286,test,0.9398,99,319.872405175737,-0.246476881962139,0.123585267505706,-1.9943872513021,0.0461097506550513,0.52145720411844,motif,No
CLIP peak,3868,top
ENSMUSG00000004113.426|Cacna1b,120,UGUGU,0.7945,0.864375,0.883125,0.81275,0.884375,test,0.847825,97,286.944464525935,-0.0418011540623752,0.11891810648699,-0.351512106080737,0.725204191898295,0.998540876473706,motif,No
CLIP peak,3869,top
ENSMUSG00000004113.426|Cacna1b,121,GUGUG,0.864375,0.883125,0.81275,0.884375,0.91175,test,0.871275,98,286.944464525935,-0.0418011540623752,0.11891810648699,-0.351512106080737,0.725204191898295,0.998540876473706,motif,No
CLIP peak,3870,top
ENSMUSG00000004113.427|Cacna1b,114,UGUGU,0.83975,0.853375,0.802375,0.77375,0.84125,test,0.8221,96,1248.75411999219,-0.124604162233881,0.076832141064748,-1.6217713122022,0.104852323128753,0.806897290641526,motif,No
CLIP peak,3871,top
ENSMUSG00000004113.427|Cacna1b,115,GUGUG,0.853375,0.802375,0.77375,0.84125,0.829875,test,0.820125,96,1248.75411999219,-0.124604162233881,0.076832141064748,-1.6217713122022,0.104852323128753,0.806897290641526,motif,No
CLIP peak,3872,top
ENSMUSG00000004113.428|Cacna1b,108,UGUGU,0.786142857142857,0.893714285714286,0.917428571428571,0.863714285714286,0.943,test,0.8808,98,197.77353836634,-0.0559418987618025,0.15947515908416,-0.350787540097579,0.725747745519478,0.998540876473706,motif,No
CLIP peak,3873,top
ENSMUSG00000004113.428|Cacna1b,109,GUGUG,0.893714285714286,0.917428571428571,0.863714285714286,0.943,0.943,test,0.912171428571429,99,197.77353836634,-0.0559418987618025,0.15947515908416,-0.350787540097579,0.725747745519478,0.998540876473706,motif,No
CLIP peak,3874,top
ENSMUSG00000004113.429|Cacna1b,102,UGUGU,0.8185,0.8545,0.877625,0.803125,0.879875,test,0.846725,97,158.068966858177,-0.0505450367994224,0.187234380699906,-0.269955958998976,0.787194135662677,0.998540876473706,motif,No
CLIP peak,3875,top
ENSMUSG00000004113.429|Cacna1b,103,GUGUG,0.8545,0.877625,0.803125,0.879875,0.885375,test,0.8601,98,158.068966858177,-0.0505450367994224,0.187234380699906,-0.269955958998976,0.787194135662677,0.998540876473706,motif,No
CLIP peak,3876,top
ENSMUSG00000004113.430|Cacna1b,96,UGUGU,0.873,0.923571428571429,0.943428571428571,0.897714285714286,0.976571428571429,test,0.922857142857143,99,384.477022152534,-0.101837382877361,0.119304849042193,-0.853589637763549,0.393332402015343,0.998540876473706,motif,No
CLIP peak,3877,top
ENSMUSG00000004113.430|Cacna1b,97,GUGUG,0.923571428571429,0.943428571428571,0.897714285714286,0.976571428571429,0.957714285714286,test,0.9398,99,384.477022152534,-0.101837382877361,0.119304849042193,-0.853589637763549,0.393332402015343,0.998540876473706,motif,No
CLIP peak,3878,top
ENSMUSG00000004113.431|Cacna1b,90,UGUGU,0.7945,0.864375,0.883125,0.81275,0.884375,test,0.847825,97,221.778533406675,-0.212393426480002,0.158021192652356,-1.34408191024898,0.178921901076771,0.942908651999128,motif,No
CLIP peak,3879,top
ENSMUSG00000004113.431|Cacna1b,91,GUGUG,0.864375,0.883125,0.81275,0.884375,0.91175,test,0.871275,98,221.778533406675,-0.212393426480002,0.158021192652356,-1.34408191024898,0.178921901076771,0.942908651999128,motif,No
CLIP peak,3880,top
ENSMUSG00000004113.432|Cacna1b,84,UGUGU,0.83975,0.853375,0.802375,0.77375,0.84125,test,0.8221,96,119.536366543981,-0.0317211929818396,0.183598938340525,-0.172774381314807,0.86282877492943,0.998540876473706,motif,No
CLIP peak,3881,top
ENSMUSG00000004113.432|Cacna1b,85,GUGUG,0.853375,0.802375,0.77375,0.84125,0.829875,test,0.820125,96,119.536366543981,-0.0317211929818396,0.183598938340525,-0.172774381314807,0.86282877492943,0.998540876473706,motif,No
CLIP peak,3882,top
ENSMUSG00000004113.433|Cacna1b,78,UGUGU,0.786142857142857,0.893714285714286,0.917428571428571,0.863714285714286,0.943,test,0.8808,98,113.151007944773,-0.166936135060946,0.188318054062967,-0.886458475219416,0.375370520925793,0.998540876473706,motif,No
CLIP peak,3883,top
ENSMUSG00000004113.433|Cacna1b,79,GUGUG,0.893714285714286,0.917428571428571,0.863714285714286,0.943,0.943,test,0.912171428571429,99,113.151007944773,-0.166936135060946,0.188318054062967,-0.886458475219416,0.375370520925793,0.998540876473706,motif,No
CLIP peak,3884,top
ENSMUSG00000004113.434|Cacna1b,72,UGUGU,0.8185,0.8545,0.877625,0.803125,0.879875,test,0.846725,97,78.6813785125503,-0.229529363198341,0.216287311949546,-1.06122435536988,0.288587953425275,0.998540876473706,motif,No
CLIP peak,3885,top
ENSMUSG00000004113.434|Cacna1b,73,GUGUG,0.8545,0.877625,0.803125,0.879875,0.885375,test,0.8601,98,78.6813785125503,-0.229529363198341,0.216287311949546,-1.06122435536988,0.288587953425275,0.998540876473706,motif,No
CLIP peak,3886,top
ENSMUSG00000004113.435|Cacna1b,66,UGUGU,0.873,0.923571428571429,0.943428571428571,0.897714285714286,0.976571428571429,test,0.922857142857143,99,82.283825023558,-0.0723587459208135,0.209160507123219,-0.345948415004492,0.729381482553443,0.998540876473706,motif,No
CLIP peak,3887,top
ENSMUSG00000004113.435|Cacna1b,67,GUGUG,0.923571428571429,0.943428571428571,0.897714285714286,0.976571428571429,0.957714285714286,test,0.9398,99,82.283825023558,-0.0723587459208135,0.209160507123219,-0.345948415004492,0.729381482553443,0.998540876473706,motif,No
CLIP peak,3888,top
ENSMUSG00000004113.436|Cacna1b,60,UGUGU,0.831,0.890714285714286,0.887,0.884285714285714,0.885714285714286,test,0.875742857142857,98,151.711872109216,-0.0213109845095036,0.157706487168383,-0.135130677831596,0.892508555225064,0.998540876473706,motif,No
CLIP peak,3889,top
ENSMUSG00000004113.436|Cacna1b,61,GUGUG,0.890714285714286,0.887,0.884285714285714,0.885714285714286,0.902428571428571,test,0.890028571428571,98,151.711872109216,-0.0213109845095036,0.157706487168383,-0.135130677831596,0.892508555225064,0.998540876473706,motif,No
CLIP peak,3890,top
ENSMUSG00000004113.437|Cacna1b,54,UGUGU,0.935,0.930666666666667,0.918833333333333,0.9725,0.975,test,0.9464,99,121.661001172317,-0.106792606460923,0.211171130387423,-0.505715938845414,0.613056077422823,0.998540876473706,motif,No
CLIP peak,3891,top
ENSMUSG00000004113.437|Cacna1b,55,GUGUG,0.930666666666667,0.918833333333333,0.9725,0.975,0.942333333333333,test,0.947866666666667,100,121.661001172317,-0.106792606460923,0.211171130387423,-0.505715938845414,0.613056077422823,0.998540876473706,motif,No
CLIP peak,3892,top
ENSMUSG00000004113.438|Cacna1b,48,UGUGU,0.9542,0.9722,0.9662,0.9952,0.9942,test,0.9764,100,153.240488042067,0.0325502346883963,0.189908495773722,0.171399570913248,0.863909592148257,0.998540876473706,motif,No
CLIP peak,3893,top
ENSMUSG00000004113.438|Cacna1b,49,GUGUG,0.9722,0.9662,0.9952,0.9942,0.9612,test,0.9778,100,153.240488042067,0.0325502346883963,0.189908495773722,0.171399570913248,0.863909592148257,0.998540876473706,motif,No
CLIP peak,3894,top
ENSMUSG00000004113.439|Cacna1b,42,UGUGU,0.9706,0.9948,0.9954,0.9962,0.9942,test,0.99024,100,286.019442214921,0.0583582037330165,0.12863830210822,0.453661178487269,0.650072712817834,0.998540876473706,motif,No
CLIP peak,3895,top
ENSMUSG00000004113.439|Cacna1b,43,GUGUG,0.9948,0.9954,0.9962,0.9942,0.9632,test,0.98876,100,286.019442214921,0.0583582037330165,0.12863830210822,0.453661178487269,0.650072712817834,0.998540876473706,motif,No
CLIP peak,3896,top
ENSMUSG00000004113.440|Cacna1b,36,UGUGU,0.9825,0.99325,0.99725,0.99775,0.99475,test,0.9931,100,101.805163960109,0.0273630350044999,0.195229796572371,0.140158087980983,0.88853508590674,0.998540876473706,motif,No
CLIP peak,3897,top
ENSMUSG00000004113.440|Cacna1b,37,GUGUG,0.99325,0.99725,0.99775,0.99475,0.95625,test,0.98785,100,101.805163960109,0.0273630350044999,0.195229796572371,0.140158087980983,0.88853508590674,0.998540876473706,motif,No
CLIP peak,3898,top
ENSMUSG00000004113.441|Cacna1b,30,UGUGU,0.91575,0.99075,0.99425,0.996,0.9935,test,0.97805,100,144.614348279602,0.239914305758592,0.173146690542565,1.38561300251715,0.165865105724977,0.931640596674483,motif,No
CLIP peak,3899,top
ENSMUSG00000004113.441|Cacna1b,31,GUGUG,0.99075,0.99425,0.996,0.9935,0.9495,test,0.9848,100,144.614348279602,0.239914305758592,0.173146690542565,1.38561300251715,0.165865105724977,0.931640596674483,motif,No
CLIP peak,3900,top
ENSMUSG00000004113.442|Cacna1b,24,UGUGU,0.979666666666667,0.939666666666667,0.946666666666667,0.953666666666667,0.955333333333333,test,0.955,100,232.520741551366,-0.0433031337746435,0.129854391553266,-0.333474542190439,0.738776103163628,0.998540876473706,motif,No
CLIP peak,3901,top
ENSMUSG00000004113.442|Cacna1b,25,GUGUG,0.939666666666667,0.946666666666667,0.953666666666667,0.955333333333333,0.929333333333333,test,0.944933333333333,99,232.520741551366,-0.0433031337746435,0.129854391553266,-0.333474542190439,0.738776103163628,0.998540876473706,motif,No
CLIP peak,3902,top
ENSMUSG00000004113.443|Cacna1b,18,UGUGU,0.9905,0.997,0.997,0.9975,0.995,test,0.9954,100,101.064968595207,0.395313755512176,0.187466745747945,2.10871402250556,0.0349692737199419,0.429217317578958,motif,No
CLIP peak,3903,top
ENSMUSG00000004113.443|Cacna1b,19,GUGUG,0.997,0.997,0.9975,0.995,0.9665,test,0.9906,100,101.064968595207,0.395313755512176,0.187466745747945,2.10871402250556,0.0349692737199419,0.429217317578958,motif,No
CLIP peak,3904,top
ENSMUSG00000004113.444|Cacna1b,12,UGUGU,0.9895,0.9985,0.999,1,0.9975,test,0.9969,100,108.230961803448,0.275391756690429,0.177005319679625,1.55583887076886,0.119746412397151,0.845580838870607,motif,No
CLIP peak,3905,top
ENSMUSG00000004113.444|Cacna1b,13,GUGUG,0.9985,0.999,1,0.9975,0.974,test,0.9938,100,108.230961803448,0.275391756690429,0.177005319679625,1.55583887076886,0.119746412397151,0.845580838870607,motif,No
CLIP peak,3906,top
ENSMUSG00000004113.445|Cacna1b,6,UGUGU,0.994,0.999,0.999,1,0.998,test,0.998,100,155.594322191254,-0.0189973896553286,0.165778004271814,-0.114595357440665,0.908765859693008,0.998540876473706,motif,No
CLIP peak,3907,top
ENSMUSG00000004113.445|Cacna1b,7,GUGUG,0.999,0.999,1,0.998,0.98,test,0.9952,100,155.594322191254,-0.0189973896553286,0.165778004271814,-0.114595357440665,0.908765859693008,0.998540876473706,motif,No
CLIP peak,3908,top
ENSMUSG00000004113.446|Cacna1b,0,UGUGU,0.689,0.977,0.988,0.995,0.993,test,0.9284,99,258.800604166804,-0.0131531058805094,0.156153646263494,-0.0842318203592559,0.932872119090387,0.998790475058442,motif,No
CLIP peak,3909,top
ENSMUSG00000004113.446|Cacna1b,1,GUGUG,0.977,0.988,0.995,0.993,0.932,test,0.977,100,258.800604166804,-0.0131531058805094,0.156153646263494,-0.0842318203592559,0.932872119090387,0.998790475058442,motif,No
CLIP peak,3910,top
ENSMUSG00000004113.471|Cacna1b,254,GUGUG,0.978,0.036,0.968,0.961,0.868,test,0.7622,92,528.768493866821,-0.152712398113402,0.10644136066794,-1.43470918781104,0.151369984947866,0.910449526837744,motif,No
CLIP peak,3911,top
ENSMUSG00000004113.471|Cacna1b,255,UGUGU,0.036,0.968,0.961,0.868,0.75,test,0.7166,89,528.768493866821,-0.152712398113402,0.10644136066794,-1.43470918781104,0.151369984947866,0.910449526837744,motif,No
CLIP peak,3912,top
ENSMUSG00000004113.473|Cacna1b,242,GUGUG,0.7145,0.0265,0.7255,0.8895,0.9375,test,0.6587,83,157.330529184741,-0.0829312041487045,0.15536857067557,-0.53377078638302,0.593500127871512,0.998540876473706,motif,No
CLIP peak,3915,top
ENSMUSG00000004113.473|Cacna1b,243,UGUGU,0.0265,0.7255,0.8895,0.9375,0.9575,test,0.7073,88,157.330529184741,-0.0829312041487045,0.15536857067557,-0.53377078638302,0.593500127871512,0.998540876473706,motif,No
CLIP peak,3916,top
ENSMUSG00000004113.474|Cacna1b,237,UGUGU,0.062,0.5875,0.832,0.883,0.9065,test,0.6542,83,107.354138960341,0.244226449963973,0.180692823933349,1.35161122975231,0.176499716005842,0.940323591419127,motif,No
CLIP peak,3918,top
ENSMUSG00000004113.475|Cacna1b,230,GUGUG,0.851333333333333,0.077,0.869,0.932666666666667,0.902666666666667,test,0.726533333333333,90,174.316184404483,0.127596465105823,0.1555036115168,0.820536988570444,0.411910052040667,0.998540876473706,motif,No
CLIP peak,3919,top
ENSMUSG00000004113.475|Cacna1b,231,UGUGU,0.077,0.869,0.932666666666667,0.902666666666667,0.895,test,0.735266666666667,90,174.316184404483,0.127596465105823,0.1555036115168,0.820536988570444,0.411910052040667,0.998540876473706,motif,No
CLIP peak,3920,top
ENSMUSG00000004113.476|Cacna1b,224,GUGUG,0.7805,0.0865,0.78725,0.9055,0.87025,test,0.686,86,141.438874106098,-0.100115363944772,0.163466676374152,-0.612451211252511,0.540239268233509,0.998540876473706,motif,No
CLIP peak,3921,top
ENSMUSG00000004113.476|Cacna1b,225,UGUGU,0.0865,0.78725,0.9055,0.87025,0.8455,test,0.699,87,141.438874106098,-0.100115363944772,0.163466676374152,-0.612451211252511,0.540239268233509,0.998540876473706,motif,No
CLIP peak,3922,top
ENSMUSG00000004113.477|Cacna1b,218,GUGUG,0.7765,0.269,0.7885,0.90525,0.80675,test,0.7092,88,150.218104064233,0.0504732715162145,0.165352802265856,0.305245939739582,0.760178846032442,0.998540876473706,motif,No
CLIP peak,3923,top
ENSMUSG00000004113.477|Cacna1b,219,UGUGU,0.269,0.7885,0.90525,0.80675,0.83525,test,0.72095,89,150.218104064233,0.0504732715162145,0.165352802265856,0.305245939739582,0.760178846032442,0.998540876473706,motif,No
CLIP peak,3924,top
ENSMUSG00000004113.478|Cacna1b,212,GUGUG,0.8758,0.1284,0.8808,0.9482,0.8792,test,0.74248,91,223.471727356828,0.164476396841676,0.143578493236458,1.14555037550645,0.251981240311922,0.998540876473706,motif,No
CLIP peak,3925,top
ENSMUSG00000004113.478|Cacna1b,213,UGUGU,0.1284,0.8808,0.9482,0.8792,0.8732,test,0.74196,91,223.471727356828,0.164476396841676,0.143578493236458,1.14555037550645,0.251981240311922,0.998540876473706,motif,No
CLIP peak,3926,top
ENSMUSG00000004113.479|Cacna1b,206,GUGUG,0.8228,0.411,0.8292,0.9224,0.7528,test,0.74764,91,65.181107587894,0.293177891256438,0.245002252738607,1.19663345124108,0.231449456175281,0.993528994102508,motif,No
CLIP peak,3927,top
ENSMUSG00000004113.479|Cacna1b,207,UGUGU,0.411,0.8292,0.9224,0.7528,0.8012,test,0.74332,91,65.181107587894,0.293177891256438,0.245002252738607,1.19663345124108,0.231449456175281,0.993528994102508,motif,No
CLIP peak,3928,top
ENSMUSG00000004113.480|Cacna1b,200,GUGUG,0.920166666666667,0.364333333333333,0.93,0.957166666666667,0.783333333333333,test,0.791,95,34.1280145500907,0.266688728849411,0.334036045841888,0.798383085206454,0.424648216032773,0.998540876473706,motif,No
CLIP peak,3929,top
ENSMUSG00000004113.480|Cacna1b,201,UGUGU,0.364333333333333,0.93,0.957166666666667,0.783333333333333,0.812166666666667,test,0.7694,93,34.1280145500907,0.266688728849411,0.334036045841888,0.798383085206454,0.424648216032773,0.998540876473706,motif,No
CLIP peak,3930,top
ENSMUSG00000004113.481|Cacna1b,194,GUGUG,0.834142857142857,0.408142857142857,0.839142857142857,0.921714285714286,0.748428571428571,test,0.750314285714286,92,218.162401987854,0.079418824104705,0.148347024611116,0.535358388972729,0.59240205797808,0.998540876473706,motif,No
CLIP peak,3931,top
ENSMUSG00000004113.481|Cacna1b,195,UGUGU,0.408142857142857,0.839142857142857,0.921714285714286,0.748428571428571,0.784857142857143,test,0.740457142857143,91,218.162401987854,0.079418824104705,0.148347024611116,0.535358388972729,0.59240205797808,0.998540876473706,motif,No
CLIP peak,3932,top
ENSMUSG00000004113.482|Cacna1b,188,GUGUG,0.870857142857143,0.466428571428571,0.876142857142857,0.938428571428571,0.732285714285714,test,0.776828571428571,94,437.706415441535,-0.0817639907034692,0.0980006071298351,-0.834321266960571,0.404099970803003,0.998540876473706,motif,No
CLIP peak,3933,top
ENSMUSG00000004113.482|Cacna1b,189,UGUGU,0.466428571428571,0.876142857142857,0.938428571428571,0.732285714285714,0.783428571428571,test,0.759342857142857,92,437.706415441535,-0.0817639907034692,0.0980006071298351,-0.834321266960571,0.404099970803003,0.998540876473706,motif,No
CLIP peak,3934,top
ENSMUSG00000004113.483|Cacna1b,182,GUGUG,0.80175,0.353,0.8225,0.8585,0.699375,test,0.707025,88,645.165900934915,-0.0495457445662474,0.0902971608565485,-0.54869659351703,0.583213684326942,0.998540876473706,motif,No
CLIP peak,3935,top
ENSMUSG00000004113.483|Cacna1b,183,UGUGU,0.353,0.8225,0.8585,0.699375,0.798,test,0.706275,88,645.165900934915,-0.0495457445662474,0.0902971608565485,-0.54869659351703,0.583213684326942,0.998540876473706,motif,No
CLIP peak,3936,top
ENSMUSG00000004113.484|Cacna1b,176,GUGUG,0.871,0.576285714285714,0.874142857142857,0.937571428571429,0.689142857142857,test,0.789628571428571,95,333.974623248697,-0.077743965659663,0.12033894547954,-0.646041606479598,0.518252410535768,0.998540876473706,motif,No
CLIP peak,3937,top
ENSMUSG00000004113.484|Cacna1b,177,UGUGU,0.576285714285714,0.874142857142857,0.937571428571429,0.689142857142857,0.762428571428571,test,0.767914285714286,93,333.974623248697,-0.077743965659663,0.12033894547954,-0.646041606479598,0.518252410535768,0.998540876473706,motif,No
CLIP peak,3938,top
ENSMUSG00000004113.485|Cacna1b,170,GUGUG,0.81175,0.396125,0.82,0.842375,0.654125,test,0.704875,88,106.530575934845,0.247163271097081,0.182385338150603,1.35517072591103,0.175363169227613,0.940323591419127,motif,No
CLIP peak,3939,top
ENSMUSG00000004113.485|Cacna1b,171,UGUGU,0.396125,0.82,0.842375,0.654125,0.784375,test,0.6994,87,106.530575934845,0.247163271097081,0.182385338150603,1.35517072591103,0.175363169227613,0.940323591419127,motif,No
CLIP peak,3940,top
ENSMUSG00000004113.486|Cacna1b,164,GUGUG,0.853625,0.481,0.8575,0.92825,0.720625,test,0.7682,93,716.509569609118,0.0324129537775413,0.0954722092610186,0.33950145312889,0.73423200258186,0.998540876473706,motif,No
CLIP peak,3941,top
ENSMUSG00000004113.486|Cacna1b,165,UGUGU,0.481,0.8575,0.92825,0.720625,0.76975,test,0.751425,92,716.509569609118,0.0324129537775413,0.0954722092610186,0.33950145312889,0.73423200258186,0.998540876473706,motif,No
CLIP peak,3942,top
ENSMUSG00000004113.487|Cacna1b,158,GUGUG,0.870857142857143,0.466428571428571,0.876142857142857,0.938428571428571,0.732285714285714,test,0.776828571428571,94,382.923496416287,0.0716795482645973,0.111475311809296,0.643008277807929,0.520218728638734,0.998540876473706,motif,No
CLIP peak,3943,top
ENSMUSG00000004113.487|Cacna1b,159,UGUGU,0.466428571428571,0.876142857142857,0.938428571428571,0.732285714285714,0.783428571428571,test,0.759342857142857,92,382.923496416287,0.0716795482645973,0.111475311809296,0.643008277807929,0.520218728638734,0.998540876473706,motif,No
CLIP peak,3944,top
ENSMUSG00000004113.488|Cacna1b,152,GUGUG,0.80175,0.353,0.8225,0.8585,0.699375,test,0.707025,88,376.11019115767,0.0117880625783224,0.114379988647718,0.10306053285797,0.917914928391092,0.998540876473706,motif,No
CLIP peak,3945,top
ENSMUSG00000004113.488|Cacna1b,153,UGUGU,0.353,0.8225,0.8585,0.699375,0.798,test,0.706275,88,376.11019115767,0.0117880625783224,0.114379988647718,0.10306053285797,0.917914928391092,0.998540876473706,motif,No
CLIP peak,3946,top
ENSMUSG00000004113.489|Cacna1b,146,GUGUG,0.871,0.576285714285714,0.874142857142857,0.937571428571429,0.689142857142857,test,0.789628571428571,95,355.482751515903,-0.153426208644094,0.124303351018277,-1.23428859630288,0.217095383755574,0.980551595513854,motif,No
CLIP peak,3947,top
ENSMUSG00000004113.489|Cacna1b,147,UGUGU,0.576285714285714,0.874142857142857,0.937571428571429,0.689142857142857,0.762428571428571,test,0.767914285714286,93,355.482751515903,-0.153426208644094,0.124303351018277,-1.23428859630288,0.217095383755574,0.980551595513854,motif,No
CLIP peak,3948,top
ENSMUSG00000004113.490|Cacna1b,140,GUGUG,0.81175,0.396125,0.82,0.842375,0.654125,test,0.704875,88,311.119704554667,0.04030457276275,0.123172436646932,0.327220714795804,0.743500954405412,0.998540876473706,motif,No
CLIP peak,3949,top
ENSMUSG00000004113.490|Cacna1b,141,UGUGU,0.396125,0.82,0.842375,0.654125,0.784375,test,0.6994,87,311.119704554667,0.04030457276275,0.123172436646932,0.327220714795804,0.743500954405412,0.998540876473706,motif,No
CLIP peak,3950,top
ENSMUSG00000004113.491|Cacna1b,134,GUGUG,0.853625,0.481,0.8575,0.92825,0.720625,test,0.7682,93,431.909385492757,0.15054649111479,0.10565586825413,1.42487581241286,0.154193102560142,0.91619211784617,motif,No
CLIP peak,3951,top
ENSMUSG00000004113.491|Cacna1b,135,UGUGU,0.481,0.8575,0.92825,0.720625,0.76975,test,0.751425,92,431.909385492757,0.15054649111479,0.10565586825413,1.42487581241286,0.154193102560142,0.91619211784617,motif,No
CLIP peak,3952,top
ENSMUSG00000004113.492|Cacna1b,128,GUGUG,0.870857142857143,0.466428571428571,0.876142857142857,0.938428571428571,0.732285714285714,test,0.776828571428571,94,577.00165866999,0.013063616516835,0.097615643059454,0.133827080449375,0.893539312708976,0.998540876473706,motif,No
CLIP peak,3953,top
ENSMUSG00000004113.492|Cacna1b,129,UGUGU,0.466428571428571,0.876142857142857,0.938428571428571,0.732285714285714,0.783428571428571,test,0.759342857142857,92,577.00165866999,0.013063616516835,0.097615643059454,0.133827080449375,0.893539312708976,0.998540876473706,motif,No
CLIP peak,3954,top
ENSMUSG00000004113.493|Cacna1b,122,GUGUG,0.80175,0.353,0.8225,0.8585,0.699375,test,0.707025,88,1070.880209609,0.0780392287341053,0.0767647937560147,1.0166018159593,0.309342889979573,0.998540876473706,motif,No
CLIP peak,3955,top
ENSMUSG00000004113.493|Cacna1b,123,UGUGU,0.353,0.8225,0.8585,0.699375,0.798,test,0.706275,88,1070.880209609,0.0780392287341053,0.0767647937560147,1.0166018159593,0.309342889979573,0.998540876473706,motif,No
CLIP peak,3956,top
ENSMUSG00000004113.494|Cacna1b,116,GUGUG,0.871,0.576285714285714,0.874142857142857,0.937571428571429,0.689142857142857,test,0.789628571428571,95,776.231463292546,0.00836130150495225,0.0802889192837254,0.104140167529283,0.917058115059621,0.998540876473706,motif,No
CLIP peak,3957,top
ENSMUSG00000004113.494|Cacna1b,117,UGUGU,0.576285714285714,0.874142857142857,0.937571428571429,0.689142857142857,0.762428571428571,test,0.767914285714286,93,776.231463292546,0.00836130150495225,0.0802889192837254,0.104140167529283,0.917058115059621,0.998540876473706,motif,No
CLIP peak,3958,top
ENSMUSG00000004113.495|Cacna1b,110,GUGUG,0.81175,0.396125,0.82,0.842375,0.654125,test,0.704875,88,790.292698252343,0.00879157331703872,0.0867342130040343,0.101362230803083,0.919262917463374,0.998540876473706,motif,No
CLIP peak,3959,top
ENSMUSG00000004113.495|Cacna1b,111,UGUGU,0.396125,0.82,0.842375,0.654125,0.784375,test,0.6994,87,790.292698252343,0.00879157331703872,0.0867342130040343,0.101362230803083,0.919262917463374,0.998540876473706,motif,No
CLIP peak,3960,top
ENSMUSG00000004113.496|Cacna1b,104,GUGUG,0.853625,0.481,0.8575,0.92825,0.720625,test,0.7682,93,628.741919265826,0.189162168968745,0.0918514848688286,2.05943506780412,0.0394525792912972,0.46894143149167,motif,No
CLIP peak,3961,top
ENSMUSG00000004113.496|Cacna1b,105,UGUGU,0.481,0.8575,0.92825,0.720625,0.76975,test,0.751425,92,628.741919265826,0.189162168968745,0.0918514848688286,2.05943506780412,0.0394525792912972,0.46894143149167,motif,No
CLIP peak,3962,top
ENSMUSG00000004113.497|Cacna1b,98,GUGUG,0.870857142857143,0.466428571428571,0.876142857142857,0.938428571428571,0.732285714285714,test,0.776828571428571,94,626.245258485933,-0.139111771330974,0.105478573485481,-1.31886284326857,0.187214970158243,0.946294097298341,motif,No
CLIP peak,3963,top
ENSMUSG00000004113.497|Cacna1b,99,UGUGU,0.466428571428571,0.876142857142857,0.938428571428571,0.732285714285714,0.783428571428571,test,0.759342857142857,92,626.245258485933,-0.139111771330974,0.105478573485481,-1.31886284326857,0.187214970158243,0.946294097298341,motif,No
CLIP peak,3964,top
ENSMUSG00000004113.498|Cacna1b,92,GUGUG,0.80175,0.353,0.8225,0.8585,0.699375,test,0.707025,88,1241.72470660587,-0.00621020377112955,0.0766391678287676,-0.0810317223825395,0.935416724635306,0.998790475058442,motif,No
CLIP peak,3965,top
ENSMUSG00000004113.498|Cacna1b,93,UGUGU,0.353,0.8225,0.8585,0.699375,0.798,test,0.706275,88,1241.72470660587,-0.00621020377112955,0.0766391678287676,-0.0810317223825395,0.935416724635306,0.998790475058442,motif,No
CLIP peak,3966,top
ENSMUSG00000004113.499|Cacna1b,86,GUGUG,0.871,0.576285714285714,0.874142857142857,0.937571428571429,0.689142857142857,test,0.789628571428571,95,205.86357421884,0.133069853568478,0.135562342193096,0.981613709351023,0.32629019095517,0.998540876473706,motif,No
CLIP peak,3967,top
ENSMUSG00000004113.499|Cacna1b,87,UGUGU,0.576285714285714,0.874142857142857,0.937571428571429,0.689142857142857,0.762428571428571,test,0.767914285714286,93,205.86357421884,0.133069853568478,0.135562342193096,0.981613709351023,0.32629019095517,0.998540876473706,motif,No
CLIP peak,3968,top
ENSMUSG00000004113.500|Cacna1b,80,GUGUG,0.81175,0.396125,0.82,0.842375,0.654125,test,0.704875,88,641.090265610676,0.0822528937685807,0.102495528440735,0.802502265414837,0.422262478486805,0.998540876473706,motif,No
CLIP peak,3970,top
ENSMUSG00000004113.500|Cacna1b,81,UGUGU,0.396125,0.82,0.842375,0.654125,0.784375,test,0.6994,87,641.090265610676,0.0822528937685807,0.102495528440735,0.802502265414837,0.422262478486805,0.998540876473706,motif,No
CLIP peak,3971,top
ENSMUSG00000004113.501|Cacna1b,74,GUGUG,0.853625,0.481,0.8575,0.92825,0.720625,test,0.7682,93,736.957241249331,0.100917170610196,0.089578812902029,1.12657410096031,0.259922594347047,0.998540876473706,motif,No
CLIP peak,3972,top
ENSMUSG00000004113.501|Cacna1b,75,UGUGU,0.481,0.8575,0.92825,0.720625,0.76975,test,0.751425,92,736.957241249331,0.100917170610196,0.089578812902029,1.12657410096031,0.259922594347047,0.998540876473706,motif,No
CLIP peak,3973,top
ENSMUSG00000004113.55|Cacna1b,251,UGUGU,0.058,0.975,0.991,0.98,0.915,test,0.7838,94,245.399416115371,-0.101812348831951,0.127614195487256,-0.797813663622696,0.424978630958418,0.998540876473706,motif,No
CLIP peak,3974,top
ENSMUSG00000004113.56|Cacna1b,245,UGUGU,0.2435,0.9585,0.9655,0.9095,0.638,test,0.743,91,297.73897825285,0.0472904363747686,0.119297571715148,0.396407367684617,0.691804531711859,0.998540876473706,motif,No
CLIP peak,3975,top
ENSMUSG00000004113.57|Cacna1b,239,UGUGU,0.056,0.975,0.991,0.98,0.9175,test,0.7839,94,354.81931021287,0.119705211748355,0.116743338608466,1.02537081066203,0.305188255604921,0.998540876473706,motif,No
CLIP peak,3976,top
ENSMUSG00000004113.58|Cacna1b,233,UGUGU,0.0826666666666667,0.911666666666667,0.926666666666667,0.936333333333333,0.754666666666667,test,0.7224,89,251.802200545848,-0.0150417130803484,0.128693013787024,-0.116880572128346,0.906954693814682,0.998540876473706,motif,No
CLIP peak,3977,top
ENSMUSG00000004113.59|Cacna1b,227,UGUGU,0.348666666666667,0.956,0.684333333333333,0.925,0.864666666666667,test,0.755733333333333,92,213.706353131862,0.0191365974408568,0.151846166314903,0.126026213932664,0.899711174289125,0.998540876473706,motif,No
CLIP peak,3978,top
ENSMUSG00000004113.60|Cacna1b,221,UGUGU,0.29,0.9305,0.68975,0.93975,0.86175,test,0.74235,91,379.984961443341,0.0212726998286693,0.11879698573273,0.179067673287003,0.857884564686639,0.998540876473706,motif,No
CLIP peak,3980,top
ENSMUSG00000004113.62|Cacna1b,209,UGUGU,0.5788,0.9662,0.6414,0.764,0.7684,test,0.74376,91,254.458815122619,-0.0837073561591508,0.120397233609071,-0.695259796673967,0.486892504375052,0.998540876473706,motif,No
CLIP peak,3982,top
ENSMUSG00000004113.64|Cacna1b,197,UGUGU,0.623833333333333,0.952333333333333,0.705166666666667,0.601,0.624166666666667,test,0.7013,87,397.854185805449,-0.0661306583241144,0.102119291768832,-0.64758242226958,0.517255069286243,0.998540876473706,motif,No
CLIP peak,3984,top
ENSMUSG00000004113.67|Cacna1b,179,UGUGU,0.623714285714286,0.839142857142857,0.621428571428571,0.573571428571429,0.610428571428571,test,0.653657142857143,83,195.337649883427,-0.0240337376043568,0.163560287544114,-0.14694115524757,0.88317846728586,0.998540876473706,motif,No
CLIP peak,3987,top
ENSMUSG00000004113.69|Cacna1b,167,UGUGU,0.601571428571429,0.829714285714286,0.628142857142857,0.519714285714286,0.612857142857143,test,0.6384,81,412.597088216868,0.0671388086588233,0.11299094613605,0.594196357803595,0.552380788541653,0.998540876473706,motif,No
CLIP peak,3989,top
ENSMUSG00000004113.72|Cacna1b,149,UGUGU,0.623714285714286,0.839142857142857,0.621428571428571,0.573571428571429,0.610428571428571,test,0.653657142857143,83,739.876611093875,-0.141296056371076,0.074786573868525,-1.88932383263705,0.0588484499807101,0.613101884094181,motif,No
CLIP peak,3993,top
ENSMUSG00000004113.74|Cacna1b,137,UGUGU,0.601571428571429,0.829714285714286,0.628142857142857,0.519714285714286,0.612857142857143,test,0.6384,81,805.898300837499,-0.0960225664911936,0.0865372788228795,-1.10960926663442,0.267167436384819,0.998540876473706,motif,No
CLIP peak,3995,top
ENSMUSG00000004113.77|Cacna1b,119,UGUGU,0.623714285714286,0.839142857142857,0.621428571428571,0.573571428571429,0.610428571428571,test,0.653657142857143,83,36.6325625442974,0.127887228917681,0.300271621622442,0.425905146236181,0.670176964841619,0.998540876473706,motif,No
CLIP peak,3998,top
ENSMUSG00000004113.79|Cacna1b,107,UGUGU,0.601571428571429,0.829714285714286,0.628142857142857,0.519714285714286,0.612857142857143,test,0.6384,81,17.362342352019,0.459900631073351,0.417206699800129,1.10233280360473,0.270317013110504,0.998540876473706,motif,No
CLIP peak,4000,top
ENSMUSG00000004113.82|Cacna1b,89,UGUGU,0.623714285714286,0.839142857142857,0.621428571428571,0.573571428571429,0.610428571428571,test,0.653657142857143,83,18.1030257653631,0.275650563543799,0.419567408025484,0.656987550203272,0.511188921672393,0.998540876473706,motif,No
CLIP peak,4004,top
ENSMUSG00000004113.82|Cacna1b,252,GUGUG,0.489,0.887,0.735,0.763,0.88,test,0.7508,92,18.1030257653631,0.275650563543799,0.419567408025484,0.656987550203272,0.511188921672393,0.998540876473706,motif,No
CLIP peak,4005,top
ENSMUSG00000004113.83|Cacna1b,246,GUGUG,0.89,0.732,0.165,0.514,0.873,test,0.6348,81,17.6869391753907,0.375463704566134,0.459716797727914,0.816728269277543,0.414083732394327,0.998540876473706,motif,No
CLIP peak,4007,top
ENSMUSG00000004113.84|Cacna1b,77,UGUGU,0.601571428571429,0.829714285714286,0.628142857142857,0.519714285714286,0.612857142857143,test,0.6384,81,19.4383840186407,-0.341462624187405,0.395319879741569,-0.863762845447156,0.387718182169492,0.998540876473706,motif,No
CLIP peak,4008,top
ENSMUSG00000004113.84|Cacna1b,240,GUGUG,0.7625,0.817,0.369,0.6115,0.8815,test,0.6883,86,19.4383840186407,-0.341462624187405,0.395319879741569,-0.863762845447156,0.387718182169492,0.998540876473706,motif,No
CLIP peak,4009,top
ENSMUSG00000004113.86|Cacna1b,244,UGUGU,0.0845,0.1075,0.377,0.3955,0.0115,test,0.1952,15,236.889774557475,0.0487374118630263,0.136091138950515,0.358123329989531,0.720251020559974,0.998540876473706,motif,No
CLIP peak,4016,bottom
ENSMUSG00000004113.87|Cacna1b,59,UGUGU,0.717666666666667,0.8165,0.559833333333333,0.505833333333333,0.56,test,0.631966666666667,80,1130.13909680884,0.102922510492006,0.0853076104433014,1.20648685336712,0.227629825134687,0.988916474427442,motif,No
CLIP peak,4018,top
ENSMUSG00000004113.95|Cacna1b,11,UGUGU,0.275,0.117,0.16,0.0795,0.1465,test,0.1556,12,925.536537289154,-0.0258779597972247,0.0846985519015945,-0.305530132643715,0.759962423867945,0.998540876473706,motif,No
CLIP peak,4051,bottom
ENSMUSG00000022095.10|Fam160b2,80,UGUGU,0.8365,0.8505,0.82425,0.630875,0.1845,test,0.665325,84,143.382094573327,0.166422355612089,0.229555422569013,0.724976799718404,0.468466263507396,0.998540876473706,motif,No
CLIP peak,4069,top
ENSMUSG00000022095.11|Fam160b2,74,UGUGU,0.91975,0.93,0.916125,0.682,0.202125,test,0.73,90,285.652655509849,0.188257083931115,0.12647667949551,1.48847269458713,0.136626277953371,0.887730072448246,motif,No
CLIP peak,4070,top
ENSMUSG00000022095.12|Fam160b2,68,UGUGU,0.997857142857143,0.999285714285714,0.991285714285714,0.753428571428571,0.203714285714286,test,0.789114285714286,94,229.844283826197,0.270271856520444,0.198231837049975,1.36341296404526,0.1727523976216,0.936013761894324,motif,No
CLIP peak,4071,top
ENSMUSG00000022095.13|Fam160b2,62,UGUGU,0.893714285714286,0.914428571428571,0.879,0.677,0.237571428571429,test,0.720342857142857,89,385.265977592509,0.27067280708276,0.178298859847515,1.51808490146401,0.128992996896789,0.86781726387232,motif,No
CLIP peak,4072,top
ENSMUSG00000022095.14|Fam160b2,56,UGUGU,0.996666666666667,0.999,0.991333333333333,0.862166666666667,0.1035,test,0.790533333333333,95,526.214648377912,0.177012553717722,0.11455964612195,1.54515625449201,0.122308472726188,0.851104651595796,motif,No
CLIP peak,4073,top
ENSMUSG00000022095.15|Fam160b2,50,UGUGU,0.8475,0.865,0.837,0.726333333333333,0.121333333333333,test,0.679433333333333,85,442.296143519441,-0.0376786492714439,0.14545913677636,-0.259032537291721,0.795610135900014,0.998540876473706,motif,No
CLIP peak,4074,top
ENSMUSG00000022095.16|Fam160b2,44,UGUGU,0.9892,0.9976,0.9884,0.8918,0.1082,test,0.79504,95,385.246915827474,0.146481073600479,0.147276098877237,0.994601803803744,0.319929969871304,0.998540876473706,motif,No
CLIP peak,4075,top
ENSMUSG00000022095.17|Fam160b2,38,UGUGU,0.998,1,0.99775,0.99675,0.02,test,0.8025,95,454.795041997865,0.122018686919409,0.131590375922463,0.927261481427074,0.353790788187035,0.998540876473706,motif,No
CLIP peak,4077,top
ENSMUSG00000022095.180|Fam160b2,254,UGUGU,0.094,0.977,0.977,0.99,0.945,test,0.7966,95,338.572118266907,-0.021003880114644,0.114222666456548,-0.183885394784004,0.854103362704671,0.998540876473706,motif,No
CLIP peak,4079,top
ENSMUSG00000022095.180|Fam160b2,255,GUGUG,0.977,0.977,0.99,0.945,0.306,test,0.839,97,338.572118266907,-0.021003880114644,0.114222666456548,-0.183885394784004,0.854103362704671,0.998540876473706,motif,No
CLIP peak,4080,top
ENSMUSG00000022095.181|Fam160b2,248,UGUGU,0.005,0.931,0.931,0.991,0.986,test,0.7688,93,544.63802597324,0.0107114385837346,0.104621940548293,0.102382335173665,0.918453204475782,0.998540876473706,motif,No
CLIP peak,4081,top
ENSMUSG00000022095.181|Fam160b2,249,GUGUG,0.931,0.931,0.991,0.986,0.991,test,0.966,100,544.63802597324,0.0107114385837346,0.104621940548293,0.102382335173665,0.918453204475782,0.998540876473706,motif,No
CLIP peak,4082,top
ENSMUSG00000022095.181|Fam160b2,250,UGUGU,0.931,0.991,0.986,0.991,0.992,test,0.9782,100,544.63802597324,0.0107114385837346,0.104621940548293,0.102382335173665,0.918453204475782,0.998540876473706,motif,No
CLIP peak,4083,top
ENSMUSG00000022095.181|Fam160b2,251,GUGUG,0.991,0.986,0.991,0.992,0.997,test,0.9914,100,544.63802597324,0.0107114385837346,0.104621940548293,0.102382335173665,0.918453204475782,0.998540876473706,motif,No
CLIP peak,4084,top
ENSMUSG00000022095.181|Fam160b2,252,UGUGU,0.986,0.991,0.992,0.997,0.878,test,0.9688,100,544.63802597324,0.0107114385837346,0.104621940548293,0.102382335173665,0.918453204475782,0.998540876473706,motif,No
CLIP peak,4085,top
ENSMUSG00000022095.181|Fam160b2,253,GUGUG,0.991,0.992,0.997,0.878,0.969,test,0.9654,100,544.63802597324,0.0107114385837346,0.104621940548293,0.102382335173665,0.918453204475782,0.998540876473706,motif,No
CLIP peak,4086,top
ENSMUSG00000022095.181|Fam160b2,254,UGUGU,0.992,0.997,0.878,0.969,0.893,test,0.9458,99,544.63802597324,0.0107114385837346,0.104621940548293,0.102382335173665,0.918453204475782,0.998540876473706,motif,No
CLIP peak,4087,top
ENSMUSG00000022095.181|Fam160b2,255,GUGUG,0.997,0.878,0.969,0.893,0.116,test,0.7706,93,544.63802597324,0.0107114385837346,0.104621940548293,0.102382335173665,0.918453204475782,0.998540876473706,motif,No
CLIP peak,4088,top
ENSMUSG00000022095.182|Fam160b2,242,UGUGU,0.007,0.8955,0.8965,0.991,0.9865,test,0.7553,92,654.47818989018,0.0731080244165634,0.0852042545047828,0.858032557663651,0.390874485846225,0.998540876473706,motif,No
CLIP peak,4089,top
ENSMUSG00000022095.182|Fam160b2,243,GUGUG,0.8955,0.8965,0.991,0.9865,0.9845,test,0.9508,100,654.47818989018,0.0731080244165634,0.0852042545047828,0.858032557663651,0.390874485846225,0.998540876473706,motif,No
CLIP peak,4090,top
ENSMUSG00000022095.182|Fam160b2,244,UGUGU,0.8965,0.991,0.9865,0.9845,0.98,test,0.9677,100,654.47818989018,0.0731080244165634,0.0852042545047828,0.858032557663651,0.390874485846225,0.998540876473706,motif,No
CLIP peak,4091,top
ENSMUSG00000022095.182|Fam160b2,245,GUGUG,0.991,0.9865,0.9845,0.98,0.959,test,0.9802,100,654.47818989018,0.0731080244165634,0.0852042545047828,0.858032557663651,0.390874485846225,0.998540876473706,motif,No
CLIP peak,4092,top
ENSMUSG00000022095.182|Fam160b2,246,UGUGU,0.978,0.986,0.979,0.995,0.604,test,0.9084,99,654.47818989018,0.0731080244165634,0.0852042545047828,0.858032557663651,0.390874485846225,0.998540876473706,motif,No
CLIP peak,4093,top
ENSMUSG00000022095.182|Fam160b2,247,GUGUG,0.986,0.979,0.995,0.604,0.939,test,0.9006,99,654.47818989018,0.0731080244165634,0.0852042545047828,0.858032557663651,0.390874485846225,0.998540876473706,motif,No
CLIP peak,4094,top
ENSMUSG00000022095.182|Fam160b2,248,UGUGU,0.979,0.995,0.604,0.939,0.968,test,0.897,99,654.47818989018,0.0731080244165634,0.0852042545047828,0.858032557663651,0.390874485846225,0.998540876473706,motif,No
CLIP peak,4095,top
ENSMUSG00000022095.182|Fam160b2,249,GUGUG,0.995,0.604,0.939,0.968,0.708,test,0.8428,97,654.47818989018,0.0731080244165634,0.0852042545047828,0.858032557663651,0.390874485846225,0.998540876473706,motif,No
CLIP peak,4096,top
ENSMUSG00000022095.182|Fam160b2,250,UGUGU,0.604,0.939,0.968,0.708,0.622,test,0.7682,93,654.47818989018,0.0731080244165634,0.0852042545047828,0.858032557663651,0.390874485846225,0.998540876473706,motif,No
CLIP peak,4097,top
ENSMUSG00000022095.182|Fam160b2,251,GUGUG,0.939,0.968,0.708,0.622,0.887,test,0.8248,96,654.47818989018,0.0731080244165634,0.0852042545047828,0.858032557663651,0.390874485846225,0.998540876473706,motif,No
CLIP peak,4098,top
ENSMUSG00000022095.183|Fam160b2,236,UGUGU,0.0045,0.7615,0.762,0.973,0.9685,test,0.6939,87,616.463198444088,0.0977763513473184,0.0952575237994419,1.02644229502732,0.304683150394188,0.998540876473706,motif,No
CLIP peak,4099,top
ENSMUSG00000022095.183|Fam160b2,237,GUGUG,0.7615,0.762,0.973,0.9685,0.9785,test,0.8887,98,616.463198444088,0.0977763513473184,0.0952575237994419,1.02644229502732,0.304683150394188,0.998540876473706,motif,No
CLIP peak,4100,top
ENSMUSG00000022095.183|Fam160b2,238,UGUGU,0.762,0.973,0.9685,0.9785,0.974,test,0.9312,99,616.463198444088,0.0977763513473184,0.0952575237994419,1.02644229502732,0.304683150394188,0.998540876473706,motif,No
CLIP peak,4101,top
ENSMUSG00000022095.183|Fam160b2,239,GUGUG,0.973,0.9685,0.9785,0.974,0.9855,test,0.9759,100,616.463198444088,0.0977763513473184,0.0952575237994419,1.02644229502732,0.304683150394188,0.998540876473706,motif,No
CLIP peak,4102,top
ENSMUSG00000022095.183|Fam160b2,240,UGUGU,0.9685,0.9785,0.974,0.9855,0.5215,test,0.8856,98,616.463198444088,0.0977763513473184,0.0952575237994419,1.02644229502732,0.304683150394188,0.998540876473706,motif,No
CLIP peak,4103,top
ENSMUSG00000022095.183|Fam160b2,241,GUGUG,0.9785,0.974,0.9855,0.5215,0.927,test,0.8773,98,616.463198444088,0.0977763513473184,0.0952575237994419,1.02644229502732,0.304683150394188,0.998540876473706,motif,No
CLIP peak,4104,top
ENSMUSG00000022095.183|Fam160b2,242,UGUGU,0.974,0.9855,0.5215,0.927,0.9515,test,0.8719,98,616.463198444088,0.0977763513473184,0.0952575237994419,1.02644229502732,0.304683150394188,0.998540876473706,motif,No
CLIP peak,4105,top
ENSMUSG00000022095.183|Fam160b2,243,GUGUG,0.9855,0.5215,0.927,0.9515,0.752,test,0.8275,97,616.463198444088,0.0977763513473184,0.0952575237994419,1.02644229502732,0.304683150394188,0.998540876473706,motif,No
CLIP peak,4106,top
ENSMUSG00000022095.183|Fam160b2,244,UGUGU,0.5215,0.927,0.9515,0.752,0.676,test,0.7656,93,616.463198444088,0.0977763513473184,0.0952575237994419,1.02644229502732,0.304683150394188,0.998540876473706,motif,No
CLIP peak,4107,top
ENSMUSG00000022095.183|Fam160b2,245,GUGUG,0.927,0.9515,0.752,0.676,0.483,test,0.7579,92,616.463198444088,0.0977763513473184,0.0952575237994419,1.02644229502732,0.304683150394188,0.998540876473706,motif,No
CLIP peak,4108,top
ENSMUSG00000022095.183|Fam160b2,251,GUGUG,0.92,0.924,0.642,0.237,0.688,test,0.6822,86,616.463198444088,0.0977763513473184,0.0952575237994419,1.02644229502732,0.304683150394188,0.998540876473706,motif,No
CLIP peak,4109,top
ENSMUSG00000022095.184|Fam160b2,232,UGUGU,0.549666666666667,0.661,0.651666666666667,0.664333333333333,0.652,test,0.635733333333333,81,667.796981455826,-0.066819666984403,0.0832802600289714,-0.802347002292715,0.422352260731953,0.998540876473706,motif,No
CLIP peak,4116,top
ENSMUSG00000022095.184|Fam160b2,233,GUGUG,0.661,0.651666666666667,0.664333333333333,0.652,0.675666666666667,test,0.660933333333333,84,667.796981455826,-0.066819666984403,0.0832802600289714,-0.802347002292715,0.422352260731953,0.998540876473706,motif,No
CLIP peak,4117,top
ENSMUSG00000022095.184|Fam160b2,245,GUGUG,0.92,0.9285,0.7765,0.6365,0.534,test,0.7591,92,667.796981455826,-0.066819666984403,0.0832802600289714,-0.802347002292715,0.422352260731953,0.998540876473706,motif,No
CLIP peak,4124,top
ENSMUSG00000022095.184|Fam160b2,246,UGUGU,0.982,0.984,0.978,0.96,0.966,test,0.974,100,667.796981455826,-0.066819666984403,0.0832802600289714,-0.802347002292715,0.422352260731953,0.998540876473706,motif,No
CLIP peak,4125,top
ENSMUSG00000022095.184|Fam160b2,247,GUGUG,0.984,0.978,0.96,0.966,0.966,test,0.9708,100,667.796981455826,-0.066819666984403,0.0832802600289714,-0.802347002292715,0.422352260731953,0.998540876473706,motif,No
CLIP peak,4126,top
ENSMUSG00000022095.184|Fam160b2,248,UGUGU,0.978,0.96,0.966,0.966,0.243,test,0.8226,96,667.796981455826,-0.066819666984403,0.0832802600289714,-0.802347002292715,0.422352260731953,0.998540876473706,motif,No
CLIP peak,4127,top
ENSMUSG00000022095.184|Fam160b2,249,GUGUG,0.96,0.966,0.966,0.243,0.835,test,0.794,95,667.796981455826,-0.066819666984403,0.0832802600289714,-0.802347002292715,0.422352260731953,0.998540876473706,motif,No
CLIP peak,4128,top
ENSMUSG00000022095.184|Fam160b2,250,UGUGU,0.966,0.966,0.243,0.835,0.887,test,0.7794,94,667.796981455826,-0.066819666984403,0.0832802600289714,-0.802347002292715,0.422352260731953,0.998540876473706,motif,No
CLIP peak,4129,top
ENSMUSG00000022095.184|Fam160b2,251,GUGUG,0.966,0.243,0.835,0.887,0.726,test,0.7314,90,667.796981455826,-0.066819666984403,0.0832802600289714,-0.802347002292715,0.422352260731953,0.998540876473706,motif,No
CLIP peak,4130,top
ENSMUSG00000022095.184|Fam160b2,252,UGUGU,0.243,0.835,0.887,0.726,0.703,test,0.6788,85,667.796981455826,-0.066819666984403,0.0832802600289714,-0.802347002292715,0.422352260731953,0.998540876473706,motif,No
CLIP peak,4131,top
ENSMUSG00000022095.184|Fam160b2,253,GUGUG,0.835,0.887,0.726,0.703,0.071,test,0.6444,82,667.796981455826,-0.066819666984403,0.0832802600289714,-0.802347002292715,0.422352260731953,0.998540876473706,motif,No
CLIP peak,4132,top
ENSMUSG00000022095.185|Fam160b2,239,GUGUG,0.943,0.955,0.8705,0.7265,0.883,test,0.8756,98,1102.42829648807,0.0924758810874492,0.0699053339630395,1.32287303192548,0.185877604999401,0.94479879581966,motif,No
CLIP peak,4145,top
ENSMUSG00000022095.185|Fam160b2,240,UGUGU,0.955,0.8705,0.7265,0.883,0.832,test,0.8534,98,1102.42829648807,0.0924758810874492,0.0699053339630395,1.32287303192548,0.185877604999401,0.94479879581966,motif,No
CLIP peak,4146,top
ENSMUSG00000022095.185|Fam160b2,241,GUGUG,0.8705,0.7265,0.883,0.832,0.786,test,0.8196,96,1102.42829648807,0.0924758810874492,0.0699053339630395,1.32287303192548,0.185877604999401,0.94479879581966,motif,No
CLIP peak,4147,top
ENSMUSG00000022095.185|Fam160b2,242,UGUGU,0.7265,0.883,0.832,0.786,0.2825,test,0.702,87,1102.42829648807,0.0924758810874492,0.0699053339630395,1.32287303192548,0.185877604999401,0.94479879581966,motif,No
CLIP peak,4148,top
ENSMUSG00000022095.185|Fam160b2,243,GUGUG,0.883,0.832,0.786,0.2825,0.641,test,0.6849,86,1102.42829648807,0.0924758810874492,0.0699053339630395,1.32287303192548,0.185877604999401,0.94479879581966,motif,No
CLIP peak,4149,top
ENSMUSG00000022095.185|Fam160b2,244,UGUGU,0.832,0.786,0.2825,0.641,0.609,test,0.6301,80,1102.42829648807,0.0924758810874492,0.0699053339630395,1.32287303192548,0.185877604999401,0.94479879581966,motif,No
CLIP peak,4150,top
ENSMUSG00000022095.185|Fam160b2,246,UGUGU,0.22,0.818,0.873,0.738,0.716,test,0.673,85,1102.42829648807,0.0924758810874492,0.0699053339630395,1.32287303192548,0.185877604999401,0.94479879581966,motif,No
CLIP peak,4152,top
ENSMUSG00000022095.185|Fam160b2,247,GUGUG,0.818,0.873,0.738,0.716,0.092,test,0.6474,82,1102.42829648807,0.0924758810874492,0.0699053339630395,1.32287303192548,0.185877604999401,0.94479879581966,motif,No
CLIP peak,4153,top
ENSMUSG00000022095.185|Fam160b2,250,UGUGU,0.716,0.092,0.166,0.037,0.129,test,0.228,19,1102.42829648807,0.0924758810874492,0.0699053339630395,1.32287303192548,0.185877604999401,0.94479879581966,motif,No
CLIP peak,4156,bottom
ENSMUSG00000022095.185|Fam160b2,251,GUGUG,0.092,0.166,0.037,0.129,0.033,test,0.0914,6,1102.42829648807,0.0924758810874492,0.0699053339630395,1.32287303192548,0.185877604999401,0.94479879581966,motif,No
CLIP peak,4157,bottom
ENSMUSG00000022095.185|Fam160b2,252,UGUGU,0.166,0.037,0.129,0.033,0.038,test,0.0806,5,1102.42829648807,0.0924758810874492,0.0699053339630395,1.32287303192548,0.185877604999401,0.94479879581966,motif,No
CLIP peak,4158,bottom
ENSMUSG00000022095.185|Fam160b2,253,GUGUG,0.037,0.129,0.033,0.038,0.026,test,0.0526,4,1102.42829648807,0.0924758810874492,0.0699053339630395,1.32287303192548,0.185877604999401,0.94479879581966,motif,No
CLIP peak,4159,bottom
ENSMUSG00000022095.185|Fam160b2,254,UGUGU,0.129,0.033,0.038,0.026,0.017,test,0.0486,4,1102.42829648807,0.0924758810874492,0.0699053339630395,1.32287303192548,0.185877604999401,0.94479879581966,motif,No
CLIP peak,4160,bottom
ENSMUSG00000022095.185|Fam160b2,255,GUGUG,0.033,0.038,0.026,0.017,0.004,test,0.0236,2,1102.42829648807,0.0924758810874492,0.0699053339630395,1.32287303192548,0.185877604999401,0.94479879581966,motif,No
CLIP peak,4161,bottom
ENSMUSG00000022095.186|Fam160b2,233,GUGUG,0.937333333333333,0.952,0.846666666666667,0.718333333333333,0.807333333333333,test,0.852333333333333,98,860.241128850355,0.0981774044361727,0.0808656291726269,1.21408075891662,0.224716886701234,0.985868029546148,motif,No
CLIP peak,4172,top
ENSMUSG00000022095.186|Fam160b2,234,UGUGU,0.952,0.846666666666667,0.718333333333333,0.807333333333333,0.759,test,0.816666666666667,96,860.241128850355,0.0981774044361727,0.0808656291726269,1.21408075891662,0.224716886701234,0.985868029546148,motif,No
CLIP peak,4173,top
ENSMUSG00000022095.186|Fam160b2,235,GUGUG,0.846666666666667,0.718333333333333,0.807333333333333,0.759,0.668333333333333,test,0.759933333333333,92,860.241128850355,0.0981774044361727,0.0808656291726269,1.21408075891662,0.224716886701234,0.985868029546148,motif,No
CLIP peak,4174,top
ENSMUSG00000022095.186|Fam160b2,236,UGUGU,0.9495,0.949,0.9445,0.9495,0.2765,test,0.8138,96,860.241128850355,0.0981774044361727,0.0808656291726269,1.21408075891662,0.224716886701234,0.985868029546148,motif,No
CLIP peak,4175,top
ENSMUSG00000022095.186|Fam160b2,237,GUGUG,0.949,0.9445,0.9495,0.2765,0.837,test,0.7913,95,860.241128850355,0.0981774044361727,0.0808656291726269,1.21408075891662,0.224716886701234,0.985868029546148,motif,No
CLIP peak,4176,top
ENSMUSG00000022095.186|Fam160b2,238,UGUGU,0.9445,0.9495,0.2765,0.837,0.8725,test,0.776,93,860.241128850355,0.0981774044361727,0.0808656291726269,1.21408075891662,0.224716886701234,0.985868029546148,motif,No
CLIP peak,4177,top
ENSMUSG00000022095.186|Fam160b2,239,GUGUG,0.9495,0.2765,0.837,0.8725,0.6875,test,0.7246,89,860.241128850355,0.0981774044361727,0.0808656291726269,1.21408075891662,0.224716886701234,0.985868029546148,motif,No
CLIP peak,4178,top
ENSMUSG00000022095.186|Fam160b2,240,UGUGU,0.2765,0.837,0.8725,0.6875,0.668,test,0.6683,84,860.241128850355,0.0981774044361727,0.0808656291726269,1.21408075891662,0.224716886701234,0.985868029546148,motif,No
CLIP peak,4179,top
ENSMUSG00000022095.186|Fam160b2,241,GUGUG,0.837,0.8725,0.6875,0.668,0.094,test,0.6318,80,860.241128850355,0.0981774044361727,0.0808656291726269,1.21408075891662,0.224716886701234,0.985868029546148,motif,No
CLIP peak,4180,top
ENSMUSG00000022095.186|Fam160b2,245,GUGUG,0.094,0.236,0.129,0.2855,0.279,test,0.2047,17,860.241128850355,0.0981774044361727,0.0808656291726269,1.21408075891662,0.224716886701234,0.985868029546148,motif,No
CLIP peak,4184,bottom
ENSMUSG00000022095.187|Fam160b2,227,GUGUG,0.98,0.984333333333333,0.983,0.970333333333333,0.964,test,0.976333333333333,100,1163.93681411036,0.0965113515764788,0.0809414208867855,1.1923604814335,0.233119928743779,0.995533074499944,motif,No
CLIP peak,4205,top
ENSMUSG00000022095.187|Fam160b2,228,UGUGU,0.984333333333333,0.983,0.970333333333333,0.964,0.966333333333333,test,0.9736,100,1163.93681411036,0.0965113515764788,0.0809414208867855,1.1923604814335,0.233119928743779,0.995533074499944,motif,No
CLIP peak,4206,top
ENSMUSG00000022095.187|Fam160b2,229,GUGUG,0.983,0.970333333333333,0.964,0.966333333333333,0.967333333333333,test,0.9702,100,1163.93681411036,0.0965113515764788,0.0809414208867855,1.1923604814335,0.233119928743779,0.995533074499944,motif,No
CLIP peak,4207,top
ENSMUSG00000022095.187|Fam160b2,230,UGUGU,0.970333333333333,0.964,0.966333333333333,0.967333333333333,0.245,test,0.8226,96,1163.93681411036,0.0965113515764788,0.0809414208867855,1.1923604814335,0.233119928743779,0.995533074499944,motif,No
CLIP peak,4208,top
ENSMUSG00000022095.187|Fam160b2,231,GUGUG,0.964,0.966333333333333,0.967333333333333,0.245,0.851333333333333,test,0.7988,95,1163.93681411036,0.0965113515764788,0.0809414208867855,1.1923604814335,0.233119928743779,0.995533074499944,motif,No
CLIP peak,4209,top
ENSMUSG00000022095.187|Fam160b2,232,UGUGU,0.966333333333333,0.967333333333333,0.245,0.851333333333333,0.908666666666667,test,0.787733333333333,94,1163.93681411036,0.0965113515764788,0.0809414208867855,1.1923604814335,0.233119928743779,0.995533074499944,motif,No
CLIP peak,4210,top
ENSMUSG00000022095.187|Fam160b2,233,GUGUG,0.967333333333333,0.245,0.851333333333333,0.908666666666667,0.719,test,0.738266666666667,91,1163.93681411036,0.0965113515764788,0.0809414208867855,1.1923604814335,0.233119928743779,0.995533074499944,motif,No
CLIP peak,4211,top
ENSMUSG00000022095.187|Fam160b2,234,UGUGU,0.245,0.851333333333333,0.908666666666667,0.719,0.707,test,0.6862,86,1163.93681411036,0.0965113515764788,0.0809414208867855,1.1923604814335,0.233119928743779,0.995533074499944,motif,No
CLIP peak,4212,top
ENSMUSG00000022095.187|Fam160b2,235,GUGUG,0.851333333333333,0.908666666666667,0.719,0.707,0.0553333333333333,test,0.648266666666667,82,1163.93681411036,0.0965113515764788,0.0809414208867855,1.1923604814335,0.233119928743779,0.995533074499944,motif,No
CLIP peak,4213,top
ENSMUSG00000022095.187|Fam160b2,253,GUGUG,0.402,0.171,0.218,0.046,0.094,test,0.1862,15,1163.93681411036,0.0965113515764788,0.0809414208867855,1.1923604814335,0.233119928743779,0.995533074499944,motif,No
CLIP peak,4231,bottom
ENSMUSG00000022095.187|Fam160b2,254,UGUGU,0.171,0.218,0.046,0.094,0.012,test,0.1082,7,1163.93681411036,0.0965113515764788,0.0809414208867855,1.1923604814335,0.233119928743779,0.995533074499944,motif,No
CLIP peak,4232,bottom
ENSMUSG00000022095.187|Fam160b2,255,GUGUG,0.218,0.046,0.094,0.012,0.012,test,0.0764,5,1163.93681411036,0.0965113515764788,0.0809414208867855,1.1923604814335,0.233119928743779,0.995533074499944,motif,No
CLIP peak,4233,bottom
ENSMUSG00000022095.188|Fam160b2,221,GUGUG,0.96075,0.9675,0.89625,0.78375,0.8915,test,0.89995,99,1886.90775507358,0.152330231383232,0.075297321368294,2.0230498059573,0.0430680127822492,0.498912880631578,motif,No
CLIP peak,4244,top
ENSMUSG00000022095.188|Fam160b2,222,UGUGU,0.9675,0.89625,0.78375,0.8915,0.85825,test,0.87945,98,1886.90775507358,0.152330231383232,0.075297321368294,2.0230498059573,0.0430680127822492,0.498912880631578,motif,No
CLIP peak,4245,top
ENSMUSG00000022095.188|Fam160b2,223,GUGUG,0.89625,0.78375,0.8915,0.85825,0.80675,test,0.8473,97,1886.90775507358,0.152330231383232,0.075297321368294,2.0230498059573,0.0430680127822492,0.498912880631578,motif,No
CLIP peak,4246,top
ENSMUSG00000022095.188|Fam160b2,224,UGUGU,0.78375,0.8915,0.85825,0.80675,0.204,test,0.70885,88,1886.90775507358,0.152330231383232,0.075297321368294,2.0230498059573,0.0430680127822492,0.498912880631578,motif,No
CLIP peak,4247,top
ENSMUSG00000022095.188|Fam160b2,225,GUGUG,0.8915,0.85825,0.80675,0.204,0.63825,test,0.67975,85,1886.90775507358,0.152330231383232,0.075297321368294,2.0230498059573,0.0430680127822492,0.498912880631578,motif,No
CLIP peak,4248,top
ENSMUSG00000022095.188|Fam160b2,226,UGUGU,0.960333333333333,0.963666666666667,0.25,0.83,0.880666666666667,test,0.776933333333333,94,1886.90775507358,0.152330231383232,0.075297321368294,2.0230498059573,0.0430680127822492,0.498912880631578,motif,No
CLIP peak,4249,top
ENSMUSG00000022095.188|Fam160b2,227,GUGUG,0.963666666666667,0.25,0.83,0.880666666666667,0.715333333333333,test,0.727933333333333,90,1886.90775507358,0.152330231383232,0.075297321368294,2.0230498059573,0.0430680127822492,0.498912880631578,motif,No
CLIP peak,4250,top
ENSMUSG00000022095.188|Fam160b2,228,UGUGU,0.25,0.83,0.880666666666667,0.715333333333333,0.709666666666667,test,0.677133333333333,85,1886.90775507358,0.152330231383232,0.075297321368294,2.0230498059573,0.0430680127822492,0.498912880631578,motif,No
CLIP peak,4251,top
ENSMUSG00000022095.188|Fam160b2,229,GUGUG,0.83,0.880666666666667,0.715333333333333,0.709666666666667,0.0933333333333333,test,0.6458,82,1886.90775507358,0.152330231383232,0.075297321368294,2.0230498059573,0.0430680127822492,0.498912880631578,motif,No
CLIP peak,4252,top
ENSMUSG00000022095.188|Fam160b2,244,UGUGU,0.301,0.3635,0.201,0.2135,0.103,test,0.2364,20,1886.90775507358,0.152330231383232,0.075297321368294,2.0230498059573,0.0430680127822492,0.498912880631578,motif,No
CLIP peak,4267,bottom
ENSMUSG00000022095.188|Fam160b2,245,GUGUG,0.3635,0.201,0.2135,0.103,0.053,test,0.1868,15,1886.90775507358,0.152330231383232,0.075297321368294,2.0230498059573,0.0430680127822492,0.498912880631578,motif,No
CLIP peak,4268,bottom
ENSMUSG00000022095.188|Fam160b2,246,UGUGU,0.095,0.107,0.055,0.058,0.017,test,0.0664,5,1886.90775507358,0.152330231383232,0.075297321368294,2.0230498059573,0.0430680127822492,0.498912880631578,motif,No
CLIP peak,4269,bottom
ENSMUSG00000022095.188|Fam160b2,247,GUGUG,0.107,0.055,0.058,0.017,0.03,test,0.0534,4,1886.90775507358,0.152330231383232,0.075297321368294,2.0230498059573,0.0430680127822492,0.498912880631578,motif,No
CLIP peak,4270,bottom
ENSMUSG00000022095.188|Fam160b2,248,UGUGU,0.055,0.058,0.017,0.03,0.01,test,0.034,3,1886.90775507358,0.152330231383232,0.075297321368294,2.0230498059573,0.0430680127822492,0.498912880631578,motif,No
CLIP peak,4271,bottom
ENSMUSG00000022095.188|Fam160b2,249,GUGUG,0.058,0.017,0.03,0.01,0.031,test,0.0292,2,1886.90775507358,0.152330231383232,0.075297321368294,2.0230498059573,0.0430680127822492,0.498912880631578,motif,No
CLIP peak,4272,bottom
ENSMUSG00000022095.188|Fam160b2,250,UGUGU,0.017,0.03,0.01,0.031,0.067,test,0.031,2,1886.90775507358,0.152330231383232,0.075297321368294,2.0230498059573,0.0430680127822492,0.498912880631578,motif,No
CLIP peak,4273,bottom
ENSMUSG00000022095.189|Fam160b2,206,UGUGU,0.201,0.229,0.1622,0.2702,0.2642,test,0.22532,19,2182.03551067579,0.130240360189006,0.0882890826538347,1.47515815403422,0.140170028762128,0.898245659652112,motif,No
CLIP peak,4280,bottom
ENSMUSG00000022095.189|Fam160b2,215,GUGUG,0.957,0.9604,0.9028,0.8398,0.7946,test,0.89092,98,2182.03551067579,0.130240360189006,0.0882890826538347,1.47515815403422,0.140170028762128,0.898245659652112,motif,No
CLIP peak,4284,top
ENSMUSG00000022095.189|Fam160b2,216,UGUGU,0.98175,0.98625,0.976,0.96625,0.971,test,0.97625,100,2182.03551067579,0.130240360189006,0.0882890826538347,1.47515815403422,0.140170028762128,0.898245659652112,motif,No
CLIP peak,4285,top
ENSMUSG00000022095.189|Fam160b2,217,GUGUG,0.98625,0.976,0.96625,0.971,0.9725,test,0.9744,100,2182.03551067579,0.130240360189006,0.0882890826538347,1.47515815403422,0.140170028762128,0.898245659652112,motif,No
CLIP peak,4286,top
ENSMUSG00000022095.189|Fam160b2,218,UGUGU,0.976,0.96625,0.971,0.9725,0.23025,test,0.8232,96,2182.03551067579,0.130240360189006,0.0882890826538347,1.47515815403422,0.140170028762128,0.898245659652112,motif,No
CLIP peak,4287,top
ENSMUSG00000022095.189|Fam160b2,219,GUGUG,0.96625,0.971,0.9725,0.23025,0.82,test,0.792,95,2182.03551067579,0.130240360189006,0.0882890826538347,1.47515815403422,0.140170028762128,0.898245659652112,motif,No
CLIP peak,4288,top
ENSMUSG00000022095.189|Fam160b2,220,UGUGU,0.971,0.9725,0.23025,0.82,0.875,test,0.77375,93,2182.03551067579,0.130240360189006,0.0882890826538347,1.47515815403422,0.140170028762128,0.898245659652112,motif,No
CLIP peak,4289,top
ENSMUSG00000022095.189|Fam160b2,221,GUGUG,0.9725,0.23025,0.82,0.875,0.7285,test,0.72525,89,2182.03551067579,0.130240360189006,0.0882890826538347,1.47515815403422,0.140170028762128,0.898245659652112,motif,No
CLIP peak,4290,top
ENSMUSG00000022095.189|Fam160b2,222,UGUGU,0.23025,0.82,0.875,0.7285,0.7165,test,0.67405,85,2182.03551067579,0.130240360189006,0.0882890826538347,1.47515815403422,0.140170028762128,0.898245659652112,motif,No
CLIP peak,4291,top
ENSMUSG00000022095.189|Fam160b2,223,GUGUG,0.82,0.875,0.7285,0.7165,0.08975,test,0.64595,82,2182.03551067579,0.130240360189006,0.0882890826538347,1.47515815403422,0.140170028762128,0.898245659652112,motif,No
CLIP peak,4292,top
ENSMUSG00000022095.189|Fam160b2,227,GUGUG,0.096,0.223666666666667,0.0886666666666667,0.291666666666667,0.239333333333333,test,0.187866666666667,15,2182.03551067579,0.130240360189006,0.0882890826538347,1.47515815403422,0.140170028762128,0.898245659652112,motif,No
CLIP peak,4296,bottom
ENSMUSG00000022095.189|Fam160b2,228,UGUGU,0.223666666666667,0.0886666666666667,0.291666666666667,0.239333333333333,0.153,test,0.199266666666667,16,2182.03551067579,0.130240360189006,0.0882890826538347,1.47515815403422,0.140170028762128,0.898245659652112,motif,No
CLIP peak,4297,bottom
ENSMUSG00000022095.189|Fam160b2,229,GUGUG,0.0886666666666667,0.291666666666667,0.239333333333333,0.153,0.340333333333333,test,0.2226,19,2182.03551067579,0.130240360189006,0.0882890826538347,1.47515815403422,0.140170028762128,0.898245659652112,motif,No
CLIP peak,4298,bottom
ENSMUSG00000022095.189|Fam160b2,230,UGUGU,0.291666666666667,0.239333333333333,0.153,0.340333333333333,0.125333333333333,test,0.229933333333333,19,2182.03551067579,0.130240360189006,0.0882890826538347,1.47515815403422,0.140170028762128,0.898245659652112,motif,No
CLIP peak,4299,bottom
ENSMUSG00000022095.189|Fam160b2,231,GUGUG,0.239333333333333,0.153,0.340333333333333,0.125333333333333,0.332333333333333,test,0.238066666666667,20,2182.03551067579,0.130240360189006,0.0882890826538347,1.47515815403422,0.140170028762128,0.898245659652112,motif,No
CLIP peak,4300,bottom
ENSMUSG00000022095.189|Fam160b2,232,UGUGU,0.153,0.340333333333333,0.125333333333333,0.332333333333333,0.206666666666667,test,0.231533333333333,20,2182.03551067579,0.130240360189006,0.0882890826538347,1.47515815403422,0.140170028762128,0.898245659652112,motif,No
CLIP peak,4301,bottom
ENSMUSG00000022095.189|Fam160b2,234,UGUGU,0.125333333333333,0.332333333333333,0.206666666666667,0.288666666666667,0.192,test,0.229,19,2182.03551067579,0.130240360189006,0.0882890826538347,1.47515815403422,0.140170028762128,0.898245659652112,motif,No
CLIP peak,4303,bottom
ENSMUSG00000022095.189|Fam160b2,238,UGUGU,0.2365,0.3245,0.209,0.214,0.1075,test,0.2183,18,2182.03551067579,0.130240360189006,0.0882890826538347,1.47515815403422,0.140170028762128,0.898245659652112,motif,No
CLIP peak,4307,bottom
ENSMUSG00000022095.189|Fam160b2,239,GUGUG,0.3245,0.209,0.214,0.1075,0.1015,test,0.1913,15,2182.03551067579,0.130240360189006,0.0882890826538347,1.47515815403422,0.140170028762128,0.898245659652112,motif,No
CLIP peak,4308,bottom
ENSMUSG00000022095.189|Fam160b2,240,UGUGU,0.209,0.214,0.1075,0.1015,0.0385,test,0.1341,9,2182.03551067579,0.130240360189006,0.0882890826538347,1.47515815403422,0.140170028762128,0.898245659652112,motif,No
CLIP peak,4309,bottom
ENSMUSG00000022095.189|Fam160b2,241,GUGUG,0.214,0.1075,0.1015,0.0385,0.038,test,0.0999,6,2182.03551067579,0.130240360189006,0.0882890826538347,1.47515815403422,0.140170028762128,0.898245659652112,motif,No
CLIP peak,4310,bottom
ENSMUSG00000022095.189|Fam160b2,242,UGUGU,0.1075,0.1015,0.0385,0.038,0.0205,test,0.0612,4,2182.03551067579,0.130240360189006,0.0882890826538347,1.47515815403422,0.140170028762128,0.898245659652112,motif,No
CLIP peak,4311,bottom
ENSMUSG00000022095.189|Fam160b2,243,GUGUG,0.1015,0.0385,0.038,0.0205,0.0295,test,0.0456,3,2182.03551067579,0.130240360189006,0.0882890826538347,1.47515815403422,0.140170028762128,0.898245659652112,motif,No
CLIP peak,4312,bottom
ENSMUSG00000022095.189|Fam160b2,244,UGUGU,0.0385,0.038,0.0205,0.0295,0.0695,test,0.0392,3,2182.03551067579,0.130240360189006,0.0882890826538347,1.47515815403422,0.140170028762128,0.898245659652112,motif,No
CLIP peak,4313,bottom
ENSMUSG00000022095.189|Fam160b2,250,UGUGU,0.141,0.045,0.017,0.011,0.007,test,0.0442,3,2182.03551067579,0.130240360189006,0.0882890826538347,1.47515815403422,0.140170028762128,0.898245659652112,motif,No
CLIP peak,4314,bottom
ENSMUSG00000022095.189|Fam160b2,251,GUGUG,0.045,0.017,0.011,0.007,0.022,test,0.0204,2,2182.03551067579,0.130240360189006,0.0882890826538347,1.47515815403422,0.140170028762128,0.898245659652112,motif,No
CLIP peak,4315,bottom
ENSMUSG00000022095.189|Fam160b2,252,UGUGU,0.017,0.011,0.007,0.022,0.026,test,0.0166,1,2182.03551067579,0.130240360189006,0.0882890826538347,1.47515815403422,0.140170028762128,0.898245659652112,motif,No
CLIP peak,4316,bottom
ENSMUSG00000022095.189|Fam160b2,253,GUGUG,0.011,0.007,0.022,0.026,0.036,test,0.0204,2,2182.03551067579,0.130240360189006,0.0882890826538347,1.47515815403422,0.140170028762128,0.898245659652112,motif,No
CLIP peak,4317,bottom
ENSMUSG00000022095.189|Fam160b2,254,UGUGU,0.007,0.022,0.026,0.036,0.028,test,0.0238,2,2182.03551067579,0.130240360189006,0.0882890826538347,1.47515815403422,0.140170028762128,0.898245659652112,motif,No
CLIP peak,4318,bottom
ENSMUSG00000022095.18|Fam160b2,32,UGUGU,0.81575,0.8515,0.803,0.86375,0.08325,test,0.68345,86,437.355670598835,0.042360513084379,0.124584910599424,0.340013191650312,0.733846593657086,0.998540876473706,motif,No
CLIP peak,4319,top
ENSMUSG00000022095.18|Fam160b2,238,UGUGU,0.9615,0.3655,0.9385,0.88,0.3685,test,0.7028,87,437.355670598835,0.042360513084379,0.124584910599424,0.340013191650312,0.733846593657086,0.998540876473706,motif,No
CLIP peak,4320,top
ENSMUSG00000022095.190|Fam160b2,209,GUGUG,0.9666,0.9716,0.9392,0.8748,0.9336,test,0.93716,99,2299.47774462766,0.138195257584769,0.0728537032984254,1.89688720446633,0.0578428265746587,0.607121151624271,motif,No
CLIP peak,4331,top
ENSMUSG00000022095.190|Fam160b2,210,UGUGU,0.9716,0.9392,0.8748,0.9336,0.9158,test,0.927,99,2299.47774462766,0.138195257584769,0.0728537032984254,1.89688720446633,0.0578428265746587,0.607121151624271,motif,No
CLIP peak,4332,top
ENSMUSG00000022095.190|Fam160b2,211,GUGUG,0.9392,0.8748,0.9336,0.9158,0.899,test,0.91248,99,2299.47774462766,0.138195257584769,0.0728537032984254,1.89688720446633,0.0578428265746587,0.607121151624271,motif,No
CLIP peak,4333,top
ENSMUSG00000022095.190|Fam160b2,212,UGUGU,0.8748,0.9336,0.9158,0.899,0.2466,test,0.77396,93,2299.47774462766,0.138195257584769,0.0728537032984254,1.89688720446633,0.0578428265746587,0.607121151624271,motif,No
CLIP peak,4334,top
ENSMUSG00000022095.190|Fam160b2,213,GUGUG,0.9336,0.9158,0.899,0.2466,0.7468,test,0.74836,91,2299.47774462766,0.138195257584769,0.0728537032984254,1.89688720446633,0.0578428265746587,0.607121151624271,motif,No
CLIP peak,4335,top
ENSMUSG00000022095.190|Fam160b2,214,UGUGU,0.9158,0.899,0.2466,0.7468,0.766,test,0.71484,89,2299.47774462766,0.138195257584769,0.0728537032984254,1.89688720446633,0.0578428265746587,0.607121151624271,motif,No
CLIP peak,4336,top
ENSMUSG00000022095.190|Fam160b2,215,GUGUG,0.899,0.2466,0.7468,0.766,0.601,test,0.65188,82,2299.47774462766,0.138195257584769,0.0728537032984254,1.89688720446633,0.0578428265746587,0.607121151624271,motif,No
CLIP peak,4337,top
ENSMUSG00000022095.190|Fam160b2,216,UGUGU,0.222,0.8175,0.87125,0.73625,0.714,test,0.6722,85,2299.47774462766,0.138195257584769,0.0728537032984254,1.89688720446633,0.0578428265746587,0.607121151624271,motif,No
CLIP peak,4338,top
ENSMUSG00000022095.190|Fam160b2,217,GUGUG,0.8175,0.87125,0.73625,0.714,0.09625,test,0.64705,82,2299.47774462766,0.138195257584769,0.0728537032984254,1.89688720446633,0.0578428265746587,0.607121151624271,motif,No
CLIP peak,4339,top
ENSMUSG00000022095.190|Fam160b2,221,GUGUG,0.09625,0.1985,0.0815,0.2575,0.228,test,0.17235,13,2299.47774462766,0.138195257584769,0.0728537032984254,1.89688720446633,0.0578428265746587,0.607121151624271,motif,No
CLIP peak,4343,bottom
ENSMUSG00000022095.190|Fam160b2,222,UGUGU,0.1985,0.0815,0.2575,0.228,0.1365,test,0.1804,14,2299.47774462766,0.138195257584769,0.0728537032984254,1.89688720446633,0.0578428265746587,0.607121151624271,motif,No
CLIP peak,4344,bottom
ENSMUSG00000022095.190|Fam160b2,223,GUGUG,0.0815,0.2575,0.228,0.1365,0.357,test,0.2121,18,2299.47774462766,0.138195257584769,0.0728537032984254,1.89688720446633,0.0578428265746587,0.607121151624271,motif,No
CLIP peak,4345,bottom
ENSMUSG00000022095.190|Fam160b2,224,UGUGU,0.2575,0.228,0.1365,0.357,0.11625,test,0.21905,18,2299.47774462766,0.138195257584769,0.0728537032984254,1.89688720446633,0.0578428265746587,0.607121151624271,motif,No
CLIP peak,4346,bottom
ENSMUSG00000022095.190|Fam160b2,225,GUGUG,0.228,0.1365,0.357,0.11625,0.347,test,0.23695,20,2299.47774462766,0.138195257584769,0.0728537032984254,1.89688720446633,0.0578428265746587,0.607121151624271,motif,No
CLIP peak,4347,bottom
ENSMUSG00000022095.190|Fam160b2,231,GUGUG,0.321,0.216666666666667,0.236666666666667,0.157666666666667,0.166666666666667,test,0.219733333333333,18,2299.47774462766,0.138195257584769,0.0728537032984254,1.89688720446633,0.0578428265746587,0.607121151624271,motif,No
CLIP peak,4353,bottom
ENSMUSG00000022095.190|Fam160b2,232,UGUGU,0.216666666666667,0.236666666666667,0.157666666666667,0.166666666666667,0.0986666666666667,test,0.175266666666667,13,2299.47774462766,0.138195257584769,0.0728537032984254,1.89688720446633,0.0578428265746587,0.607121151624271,motif,No
CLIP peak,4354,bottom
ENSMUSG00000022095.190|Fam160b2,233,GUGUG,0.236666666666667,0.157666666666667,0.166666666666667,0.0986666666666667,0.154333333333333,test,0.1628,12,2299.47774462766,0.138195257584769,0.0728537032984254,1.89688720446633,0.0578428265746587,0.607121151624271,motif,No
CLIP peak,4355,bottom
ENSMUSG00000022095.190|Fam160b2,234,UGUGU,0.157666666666667,0.166666666666667,0.0986666666666667,0.154333333333333,0.145666666666667,test,0.1446,10,2299.47774462766,0.138195257584769,0.0728537032984254,1.89688720446633,0.0578428265746587,0.607121151624271,motif,No
CLIP peak,4356,bottom
ENSMUSG00000022095.190|Fam160b2,235,GUGUG,0.166666666666667,0.0986666666666667,0.154333333333333,0.145666666666667,0.276333333333333,test,0.168333333333333,13,2299.47774462766,0.138195257584769,0.0728537032984254,1.89688720446633,0.0578428265746587,0.607121151624271,motif,No
CLIP peak,4357,bottom
ENSMUSG00000022095.190|Fam160b2,244,UGUGU,0.4835,0.151,0.0565,0.047,0.0295,test,0.1535,11,2299.47774462766,0.138195257584769,0.0728537032984254,1.89688720446633,0.0578428265746587,0.607121151624271,motif,No
CLIP peak,4361,bottom
ENSMUSG00000022095.190|Fam160b2,245,GUGUG,0.151,0.0565,0.047,0.0295,0.0795,test,0.0727,5,2299.47774462766,0.138195257584769,0.0728537032984254,1.89688720446633,0.0578428265746587,0.607121151624271,motif,No
CLIP peak,4362,bottom
ENSMUSG00000022095.190|Fam160b2,246,UGUGU,0.104,0.089,0.055,0.158,0.324,test,0.146,10,2299.47774462766,0.138195257584769,0.0728537032984254,1.89688720446633,0.0578428265746587,0.607121151624271,motif,No
CLIP peak,4363,bottom
ENSMUSG00000022095.191|Fam160b2,203,GUGUG,0.957,0.9625,0.913166666666667,0.837,0.775333333333333,test,0.889,98,2629.68151314862,0.19714891692909,0.0708215500577977,2.78374190861674,0.00537357743179997,0.0871656963326576,motif,No
CLIP peak,4376,top
ENSMUSG00000022095.191|Fam160b2,204,UGUGU,0.9625,0.913166666666667,0.837,0.775333333333333,0.705833333333333,test,0.838766666666667,97,2629.68151314862,0.19714891692909,0.0708215500577977,2.78374190861674,0.00537357743179997,0.0871656963326576,motif,No
CLIP peak,4377,top
ENSMUSG00000022095.191|Fam160b2,205,GUGUG,0.913166666666667,0.837,0.775333333333333,0.705833333333333,0.661666666666667,test,0.7786,94,2629.68151314862,0.19714891692909,0.0708215500577977,2.78374190861674,0.00537357743179997,0.0871656963326576,motif,No
CLIP peak,4378,top
ENSMUSG00000022095.191|Fam160b2,206,UGUGU,0.9532,0.8256,0.7694,0.7728,0.2002,test,0.70424,88,2629.68151314862,0.19714891692909,0.0708215500577977,2.78374190861674,0.00537357743179997,0.0871656963326576,motif,No
CLIP peak,4379,top
ENSMUSG00000022095.191|Fam160b2,207,GUGUG,0.8256,0.7694,0.7728,0.2002,0.6606,test,0.64572,82,2629.68151314862,0.19714891692909,0.0708215500577977,2.78374190861674,0.00537357743179997,0.0871656963326576,motif,No
CLIP peak,4380,top
ENSMUSG00000022095.191|Fam160b2,214,UGUGU,0.5608,0.084,0.187,0.0928,0.2294,test,0.2308,19,2629.68151314862,0.19714891692909,0.0708215500577977,2.78374190861674,0.00537357743179997,0.0871656963326576,motif,No
CLIP peak,4387,bottom
ENSMUSG00000022095.191|Fam160b2,215,GUGUG,0.084,0.187,0.0928,0.2294,0.2112,test,0.16088,12,2629.68151314862,0.19714891692909,0.0708215500577977,2.78374190861674,0.00537357743179997,0.0871656963326576,motif,No
CLIP peak,4388,bottom
ENSMUSG00000022095.191|Fam160b2,216,UGUGU,0.18325,0.0915,0.2455,0.24,0.1235,test,0.17675,14,2629.68151314862,0.19714891692909,0.0708215500577977,2.78374190861674,0.00537357743179997,0.0871656963326576,motif,No
CLIP peak,4389,bottom
ENSMUSG00000022095.191|Fam160b2,217,GUGUG,0.0915,0.2455,0.24,0.1235,0.35425,test,0.21095,17,2629.68151314862,0.19714891692909,0.0708215500577977,2.78374190861674,0.00537357743179997,0.0871656963326576,motif,No
CLIP peak,4390,bottom
ENSMUSG00000022095.191|Fam160b2,218,UGUGU,0.2455,0.24,0.1235,0.35425,0.12875,test,0.2184,18,2629.68151314862,0.19714891692909,0.0708215500577977,2.78374190861674,0.00537357743179997,0.0871656963326576,motif,No
CLIP peak,4391,bottom
ENSMUSG00000022095.191|Fam160b2,224,UGUGU,0.2425,0.308,0.19925,0.25475,0.18125,test,0.23715,20,2629.68151314862,0.19714891692909,0.0708215500577977,2.78374190861674,0.00537357743179997,0.0871656963326576,motif,No
CLIP peak,4397,bottom
ENSMUSG00000022095.191|Fam160b2,225,GUGUG,0.308,0.19925,0.25475,0.18125,0.12375,test,0.2134,18,2629.68151314862,0.19714891692909,0.0708215500577977,2.78374190861674,0.00537357743179997,0.0871656963326576,motif,No
CLIP peak,4398,bottom
ENSMUSG00000022095.191|Fam160b2,226,UGUGU,0.164333333333333,0.213666666666667,0.150333333333333,0.148666666666667,0.113333333333333,test,0.158066666666667,12,2629.68151314862,0.19714891692909,0.0708215500577977,2.78374190861674,0.00537357743179997,0.0871656963326576,motif,No
CLIP peak,4399,bottom
ENSMUSG00000022095.191|Fam160b2,227,GUGUG,0.213666666666667,0.150333333333333,0.148666666666667,0.113333333333333,0.14,test,0.1532,11,2629.68151314862,0.19714891692909,0.0708215500577977,2.78374190861674,0.00537357743179997,0.0871656963326576,motif,No
CLIP peak,4400,bottom
ENSMUSG00000022095.191|Fam160b2,228,UGUGU,0.150333333333333,0.148666666666667,0.113333333333333,0.14,0.18,test,0.146466666666667,11,2629.68151314862,0.19714891692909,0.0708215500577977,2.78374190861674,0.00537357743179997,0.0871656963326576,motif,No
CLIP peak,4401,bottom
ENSMUSG00000022095.191|Fam160b2,229,GUGUG,0.148666666666667,0.113333333333333,0.14,0.18,0.303666666666667,test,0.177133333333333,14,2629.68151314862,0.19714891692909,0.0708215500577977,2.78374190861674,0.00537357743179997,0.0871656963326576,motif,No
CLIP peak,4402,bottom
ENSMUSG00000022095.191|Fam160b2,230,UGUGU,0.113333333333333,0.14,0.18,0.303666666666667,0.397,test,0.2268,19,2629.68151314862,0.19714891692909,0.0708215500577977,2.78374190861674,0.00537357743179997,0.0871656963326576,motif,No
CLIP peak,4403,bottom
ENSMUSG00000022095.191|Fam160b2,238,UGUGU,0.7465,0.233,0.089,0.077,0.053,test,0.2397,20,2629.68151314862,0.19714891692909,0.0708215500577977,2.78374190861674,0.00537357743179997,0.0871656963326576,motif,No
CLIP peak,4406,bottom
ENSMUSG00000022095.191|Fam160b2,239,GUGUG,0.233,0.089,0.077,0.053,0.1325,test,0.1169,8,2629.68151314862,0.19714891692909,0.0708215500577977,2.78374190861674,0.00537357743179997,0.0871656963326576,motif,No
CLIP peak,4407,bottom
ENSMUSG00000022095.191|Fam160b2,240,UGUGU,0.089,0.077,0.053,0.1325,0.2665,test,0.1236,8,2629.68151314862,0.19714891692909,0.0708215500577977,2.78374190861674,0.00537357743179997,0.0871656963326576,motif,No
CLIP peak,4408,bottom
ENSMUSG00000022095.191|Fam160b2,241,GUGUG,0.077,0.053,0.1325,0.2665,0.63,test,0.2318,20,2629.68151314862,0.19714891692909,0.0708215500577977,2.78374190861674,0.00537357743179997,0.0871656963326576,motif,No
CLIP peak,4409,bottom
ENSMUSG00000022095.191|Fam160b2,251,GUGUG,0.408,0.196,0.134,0.047,0.038,test,0.1646,12,2629.68151314862,0.19714891692909,0.0708215500577977,2.78374190861674,0.00537357743179997,0.0871656963326576,motif,No
CLIP peak,4412,bottom
ENSMUSG00000022095.191|Fam160b2,252,UGUGU,0.196,0.134,0.047,0.038,0.024,test,0.0878,5,2629.68151314862,0.19714891692909,0.0708215500577977,2.78374190861674,0.00537357743179997,0.0871656963326576,motif,No
CLIP peak,4413,bottom
ENSMUSG00000022095.191|Fam160b2,253,GUGUG,0.134,0.047,0.038,0.024,0.019,test,0.0524,4,2629.68151314862,0.19714891692909,0.0708215500577977,2.78374190861674,0.00537357743179997,0.0871656963326576,motif,No
CLIP peak,4414,bottom
ENSMUSG00000022095.191|Fam160b2,254,UGUGU,0.047,0.038,0.024,0.019,0.014,test,0.0284,2,2629.68151314862,0.19714891692909,0.0708215500577977,2.78374190861674,0.00537357743179997,0.0871656963326576,motif,No
CLIP peak,4415,bottom
ENSMUSG00000022095.191|Fam160b2,255,GUGUG,0.038,0.024,0.019,0.014,0.008,test,0.0206,2,2629.68151314862,0.19714891692909,0.0708215500577977,2.78374190861674,0.00537357743179997,0.0871656963326576,motif,No
CLIP peak,4416,bottom
ENSMUSG00000022095.192|Fam160b2,182,UGUGU,0.06475,0.281,0.262625,0.273125,0.260125,test,0.228325,19,2480.08796455798,0.117397999514915,0.0725700598124961,1.61771948126051,0.105723065654195,0.810204647369166,motif,No
CLIP peak,4417,bottom
ENSMUSG00000022095.192|Fam160b2,186,UGUGU,0.155142857142857,0.171,0.156142857142857,0.184285714285714,0.134142857142857,test,0.160142857142857,12,2480.08796455798,0.117397999514915,0.0725700598124961,1.61771948126051,0.105723065654195,0.810204647369166,motif,No
CLIP peak,4421,bottom
ENSMUSG00000022095.192|Fam160b2,187,GUGUG,0.171,0.156142857142857,0.184285714285714,0.134142857142857,0.220571428571429,test,0.173228571428571,13,2480.08796455798,0.117397999514915,0.0725700598124961,1.61771948126051,0.105723065654195,0.810204647369166,motif,No
CLIP peak,4422,bottom
ENSMUSG00000022095.192|Fam160b2,188,UGUGU,0.156142857142857,0.184285714285714,0.134142857142857,0.220571428571429,0.213,test,0.181628571428571,14,2480.08796455798,0.117397999514915,0.0725700598124961,1.61771948126051,0.105723065654195,0.810204647369166,motif,No
CLIP peak,4423,bottom
ENSMUSG00000022095.192|Fam160b2,197,GUGUG,0.812333333333333,0.8075,0.811,0.800166666666667,0.7955,test,0.8053,96,2480.08796455798,0.117397999514915,0.0725700598124961,1.61771948126051,0.105723065654195,0.810204647369166,motif,No
CLIP peak,4427,top
ENSMUSG00000022095.192|Fam160b2,198,UGUGU,0.8075,0.811,0.800166666666667,0.7955,0.798166666666667,test,0.802466666666667,95,2480.08796455798,0.117397999514915,0.0725700598124961,1.61771948126051,0.105723065654195,0.810204647369166,motif,No
CLIP peak,4428,top
ENSMUSG00000022095.192|Fam160b2,199,GUGUG,0.811,0.800166666666667,0.7955,0.798166666666667,0.798,test,0.800566666666667,95,2480.08796455798,0.117397999514915,0.0725700598124961,1.61771948126051,0.105723065654195,0.810204647369166,motif,No
CLIP peak,4429,top
ENSMUSG00000022095.192|Fam160b2,200,UGUGU,0.800166666666667,0.7955,0.798166666666667,0.798,0.167833333333333,test,0.671933333333333,85,2480.08796455798,0.117397999514915,0.0725700598124961,1.61771948126051,0.105723065654195,0.810204647369166,motif,No
CLIP peak,4430,top
ENSMUSG00000022095.192|Fam160b2,201,GUGUG,0.7955,0.798166666666667,0.798,0.167833333333333,0.581,test,0.6281,80,2480.08796455798,0.117397999514915,0.0725700598124961,1.61771948126051,0.105723065654195,0.810204647369166,motif,No
CLIP peak,4431,top
ENSMUSG00000022095.192|Fam160b2,207,GUGUG,0.4436,0.4416,0.0636,0.1562,0.0792,test,0.23684,20,2480.08796455798,0.117397999514915,0.0725700598124961,1.61771948126051,0.105723065654195,0.810204647369166,motif,No
CLIP peak,4437,bottom
ENSMUSG00000022095.192|Fam160b2,208,UGUGU,0.4416,0.0636,0.1562,0.0792,0.2312,test,0.19436,15,2480.08796455798,0.117397999514915,0.0725700598124961,1.61771948126051,0.105723065654195,0.810204647369166,motif,No
CLIP peak,4438,bottom
ENSMUSG00000022095.192|Fam160b2,209,GUGUG,0.0636,0.1562,0.0792,0.2312,0.223,test,0.15064,11,2480.08796455798,0.117397999514915,0.0725700598124961,1.61771948126051,0.105723065654195,0.810204647369166,motif,No
CLIP peak,4439,bottom
ENSMUSG00000022095.192|Fam160b2,210,UGUGU,0.1562,0.0792,0.2312,0.223,0.1124,test,0.1604,12,2480.08796455798,0.117397999514915,0.0725700598124961,1.61771948126051,0.105723065654195,0.810204647369166,motif,No
CLIP peak,4440,bottom
ENSMUSG00000022095.192|Fam160b2,211,GUGUG,0.0792,0.2312,0.223,0.1124,0.2976,test,0.18868,15,2480.08796455798,0.117397999514915,0.0725700598124961,1.61771948126051,0.105723065654195,0.810204647369166,motif,No
CLIP peak,4441,bottom
ENSMUSG00000022095.192|Fam160b2,212,UGUGU,0.2312,0.223,0.1124,0.2976,0.1024,test,0.19332,15,2480.08796455798,0.117397999514915,0.0725700598124961,1.61771948126051,0.105723065654195,0.810204647369166,motif,No
CLIP peak,4442,bottom
ENSMUSG00000022095.192|Fam160b2,213,GUGUG,0.223,0.1124,0.2976,0.1024,0.2688,test,0.20084,16,2480.08796455798,0.117397999514915,0.0725700598124961,1.61771948126051,0.105723065654195,0.810204647369166,motif,No
CLIP peak,4443,bottom
ENSMUSG00000022095.192|Fam160b2,214,UGUGU,0.1124,0.2976,0.1024,0.2688,0.1766,test,0.19156,15,2480.08796455798,0.117397999514915,0.0725700598124961,1.61771948126051,0.105723065654195,0.810204647369166,motif,No
CLIP peak,4444,bottom
ENSMUSG00000022095.192|Fam160b2,215,GUGUG,0.2976,0.1024,0.2688,0.1766,0.1762,test,0.20432,17,2480.08796455798,0.117397999514915,0.0725700598124961,1.61771948126051,0.105723065654195,0.810204647369166,motif,No
CLIP peak,4445,bottom
ENSMUSG00000022095.192|Fam160b2,216,UGUGU,0.08325,0.238,0.1435,0.2075,0.1365,test,0.16175,12,2480.08796455798,0.117397999514915,0.0725700598124961,1.61771948126051,0.105723065654195,0.810204647369166,motif,No
CLIP peak,4446,bottom
ENSMUSG00000022095.192|Fam160b2,217,GUGUG,0.238,0.1435,0.2075,0.1365,0.19075,test,0.18325,14,2480.08796455798,0.117397999514915,0.0725700598124961,1.61771948126051,0.105723065654195,0.810204647369166,motif,No
CLIP peak,4447,bottom
ENSMUSG00000022095.192|Fam160b2,218,UGUGU,0.1435,0.2075,0.1365,0.19075,0.13175,test,0.162,12,2480.08796455798,0.117397999514915,0.0725700598124961,1.61771948126051,0.105723065654195,0.810204647369166,motif,No
CLIP peak,4448,bottom
ENSMUSG00000022095.192|Fam160b2,219,GUGUG,0.2075,0.1365,0.19075,0.13175,0.15225,test,0.16375,12,2480.08796455798,0.117397999514915,0.0725700598124961,1.61771948126051,0.105723065654195,0.810204647369166,motif,No
CLIP peak,4449,bottom
ENSMUSG00000022095.192|Fam160b2,220,UGUGU,0.1365,0.19075,0.13175,0.15225,0.11075,test,0.1444,10,2480.08796455798,0.117397999514915,0.0725700598124961,1.61771948126051,0.105723065654195,0.810204647369166,motif,No
CLIP peak,4450,bottom
ENSMUSG00000022095.192|Fam160b2,221,GUGUG,0.19075,0.13175,0.15225,0.11075,0.18025,test,0.15315,11,2480.08796455798,0.117397999514915,0.0725700598124961,1.61771948126051,0.105723065654195,0.810204647369166,motif,No
CLIP peak,4451,bottom
ENSMUSG00000022095.192|Fam160b2,222,UGUGU,0.13175,0.15225,0.11075,0.18025,0.1965,test,0.1543,11,2480.08796455798,0.117397999514915,0.0725700598124961,1.61771948126051,0.105723065654195,0.810204647369166,motif,No
CLIP peak,4452,bottom
ENSMUSG00000022095.192|Fam160b2,223,GUGUG,0.15225,0.11075,0.18025,0.1965,0.38075,test,0.2041,17,2480.08796455798,0.117397999514915,0.0725700598124961,1.61771948126051,0.105723065654195,0.810204647369166,motif,No
CLIP peak,4453,bottom
ENSMUSG00000022095.192|Fam160b2,232,UGUGU,0.615666666666667,0.213666666666667,0.0983333333333333,0.0863333333333333,0.0613333333333333,test,0.215066666666667,18,2480.08796455798,0.117397999514915,0.0725700598124961,1.61771948126051,0.105723065654195,0.810204647369166,motif,No
CLIP peak,4457,bottom
ENSMUSG00000022095.192|Fam160b2,233,GUGUG,0.213666666666667,0.0983333333333333,0.0863333333333333,0.0613333333333333,0.102,test,0.112333333333333,7,2480.08796455798,0.117397999514915,0.0725700598124961,1.61771948126051,0.105723065654195,0.810204647369166,motif,No
CLIP peak,4458,bottom
ENSMUSG00000022095.192|Fam160b2,234,UGUGU,0.0983333333333333,0.0863333333333333,0.0613333333333333,0.102,0.203666666666667,test,0.110333333333333,7,2480.08796455798,0.117397999514915,0.0725700598124961,1.61771948126051,0.105723065654195,0.810204647369166,motif,No
CLIP peak,4459,bottom
ENSMUSG00000022095.192|Fam160b2,235,GUGUG,0.0863333333333333,0.0613333333333333,0.102,0.203666666666667,0.476666666666667,test,0.186,14,2480.08796455798,0.117397999514915,0.0725700598124961,1.61771948126051,0.105723065654195,0.810204647369166,motif,No
CLIP peak,4460,bottom
ENSMUSG00000022095.192|Fam160b2,245,GUGUG,0.4025,0.187,0.126,0.04,0.028,test,0.1567,12,2480.08796455798,0.117397999514915,0.0725700598124961,1.61771948126051,0.105723065654195,0.810204647369166,motif,No
CLIP peak,4463,bottom
ENSMUSG00000022095.192|Fam160b2,246,UGUGU,0.187,0.128,0.046,0.045,0.039,test,0.089,6,2480.08796455798,0.117397999514915,0.0725700598124961,1.61771948126051,0.105723065654195,0.810204647369166,motif,No
CLIP peak,4464,bottom
ENSMUSG00000022095.192|Fam160b2,247,GUGUG,0.128,0.046,0.045,0.039,0.055,test,0.0626,4,2480.08796455798,0.117397999514915,0.0725700598124961,1.61771948126051,0.105723065654195,0.810204647369166,motif,No
CLIP peak,4465,bottom
ENSMUSG00000022095.192|Fam160b2,248,UGUGU,0.046,0.045,0.039,0.055,0.059,test,0.0488,4,2480.08796455798,0.117397999514915,0.0725700598124961,1.61771948126051,0.105723065654195,0.810204647369166,motif,No
CLIP peak,4466,bottom
ENSMUSG00000022095.192|Fam160b2,249,GUGUG,0.045,0.039,0.055,0.059,0.071,test,0.0538,4,2480.08796455798,0.117397999514915,0.0725700598124961,1.61771948126051,0.105723065654195,0.810204647369166,motif,No
CLIP peak,4467,bottom
ENSMUSG00000022095.192|Fam160b2,250,UGUGU,0.039,0.055,0.059,0.071,0.063,test,0.0574,4,2480.08796455798,0.117397999514915,0.0725700598124961,1.61771948126051,0.105723065654195,0.810204647369166,motif,No
CLIP peak,4468,bottom
ENSMUSG00000022095.192|Fam160b2,251,GUGUG,0.055,0.059,0.071,0.063,0.059,test,0.0614,4,2480.08796455798,0.117397999514915,0.0725700598124961,1.61771948126051,0.105723065654195,0.810204647369166,motif,No
CLIP peak,4469,bottom
ENSMUSG00000022095.192|Fam160b2,252,UGUGU,0.059,0.071,0.063,0.059,0.04,test,0.0584,4,2480.08796455798,0.117397999514915,0.0725700598124961,1.61771948126051,0.105723065654195,0.810204647369166,motif,No
CLIP peak,4470,bottom
ENSMUSG00000022095.192|Fam160b2,253,GUGUG,0.071,0.063,0.059,0.04,0.033,test,0.0532,4,2480.08796455798,0.117397999514915,0.0725700598124961,1.61771948126051,0.105723065654195,0.810204647369166,motif,No
CLIP peak,4471,bottom
ENSMUSG00000022095.192|Fam160b2,254,UGUGU,0.063,0.059,0.04,0.033,0.014,test,0.0418,3,2480.08796455798,0.117397999514915,0.0725700598124961,1.61771948126051,0.105723065654195,0.810204647369166,motif,No
CLIP peak,4472,bottom
ENSMUSG00000022095.192|Fam160b2,255,GUGUG,0.059,0.04,0.033,0.014,0.007,test,0.0306,2,2480.08796455798,0.117397999514915,0.0725700598124961,1.61771948126051,0.105723065654195,0.810204647369166,motif,No
CLIP peak,4473,bottom
ENSMUSG00000022095.193|Fam160b2,191,GUGUG,0.827,0.829285714285714,0.788428571428571,0.589142857142857,0.650857142857143,test,0.736942857142857,90,3285.98876385694,0.19223940769358,0.0700181848487593,2.74556400039248,0.00604069838549976,0.097195893941655,motif,No
CLIP peak,4484,top
ENSMUSG00000022095.193|Fam160b2,192,UGUGU,0.829285714285714,0.788428571428571,0.589142857142857,0.650857142857143,0.632857142857143,test,0.698114285714286,87,3285.98876385694,0.19223940769358,0.0700181848487593,2.74556400039248,0.00604069838549976,0.097195893941655,motif,No
CLIP peak,4485,top
ENSMUSG00000022095.193|Fam160b2,193,GUGUG,0.788428571428571,0.589142857142857,0.650857142857143,0.632857142857143,0.604142857142857,test,0.653085714285714,83,3285.98876385694,0.19223940769358,0.0700181848487593,2.74556400039248,0.00604069838549976,0.097195893941655,motif,No
CLIP peak,4486,top
ENSMUSG00000022095.193|Fam160b2,202,UGUGU,0.479166666666667,0.0746666666666667,0.155833333333333,0.0836666666666667,0.208666666666667,test,0.2004,16,3285.98876385694,0.19223940769358,0.0700181848487593,2.74556400039248,0.00604069838549976,0.097195893941655,motif,No
CLIP peak,4495,bottom
ENSMUSG00000022095.193|Fam160b2,203,GUGUG,0.0746666666666667,0.155833333333333,0.0836666666666667,0.208666666666667,0.208166666666667,test,0.1462,10,3285.98876385694,0.19223940769358,0.0700181848487593,2.74556400039248,0.00604069838549976,0.097195893941655,motif,No
CLIP peak,4496,bottom
ENSMUSG00000022095.193|Fam160b2,204,UGUGU,0.155833333333333,0.0836666666666667,0.208666666666667,0.208166666666667,0.104,test,0.152066666666667,11,3285.98876385694,0.19223940769358,0.0700181848487593,2.74556400039248,0.00604069838549976,0.097195893941655,motif,No
CLIP peak,4497,bottom
ENSMUSG00000022095.193|Fam160b2,205,GUGUG,0.0836666666666667,0.208666666666667,0.208166666666667,0.104,0.262,test,0.1733,13,3285.98876385694,0.19223940769358,0.0700181848487593,2.74556400039248,0.00604069838549976,0.097195893941655,motif,No
CLIP peak,4498,bottom
ENSMUSG00000022095.193|Fam160b2,206,UGUGU,0.1906,0.1984,0.111,0.2988,0.1064,test,0.18104,14,3285.98876385694,0.19223940769358,0.0700181848487593,2.74556400039248,0.00604069838549976,0.097195893941655,motif,No
CLIP peak,4499,bottom
ENSMUSG00000022095.193|Fam160b2,207,GUGUG,0.1984,0.111,0.2988,0.1064,0.3014,test,0.2032,17,3285.98876385694,0.19223940769358,0.0700181848487593,2.74556400039248,0.00604069838549976,0.097195893941655,motif,No
CLIP peak,4500,bottom
ENSMUSG00000022095.193|Fam160b2,208,UGUGU,0.111,0.2988,0.1064,0.3014,0.1898,test,0.20148,16,3285.98876385694,0.19223940769358,0.0700181848487593,2.74556400039248,0.00604069838549976,0.097195893941655,motif,No
CLIP peak,4501,bottom
ENSMUSG00000022095.193|Fam160b2,209,GUGUG,0.2988,0.1064,0.3014,0.1898,0.2328,test,0.22584,19,3285.98876385694,0.19223940769358,0.0700181848487593,2.74556400039248,0.00604069838549976,0.097195893941655,motif,No
CLIP peak,4502,bottom
ENSMUSG00000022095.193|Fam160b2,210,UGUGU,0.1064,0.3014,0.1898,0.2328,0.1416,test,0.1944,15,3285.98876385694,0.19223940769358,0.0700181848487593,2.74556400039248,0.00604069838549976,0.097195893941655,motif,No
CLIP peak,4503,bottom
ENSMUSG00000022095.193|Fam160b2,211,GUGUG,0.3014,0.1898,0.2328,0.1416,0.172,test,0.20752,17,3285.98876385694,0.19223940769358,0.0700181848487593,2.74556400039248,0.00604069838549976,0.097195893941655,motif,No
CLIP peak,4504,bottom
ENSMUSG00000022095.193|Fam160b2,212,UGUGU,0.1898,0.2328,0.1416,0.172,0.1078,test,0.1688,13,3285.98876385694,0.19223940769358,0.0700181848487593,2.74556400039248,0.00604069838549976,0.097195893941655,motif,No
CLIP peak,4505,bottom
ENSMUSG00000022095.193|Fam160b2,213,GUGUG,0.2328,0.1416,0.172,0.1078,0.122,test,0.15524,12,3285.98876385694,0.19223940769358,0.0700181848487593,2.74556400039248,0.00604069838549976,0.097195893941655,motif,No
CLIP peak,4506,bottom
ENSMUSG00000022095.193|Fam160b2,214,UGUGU,0.1416,0.172,0.1078,0.122,0.096,test,0.12788,9,3285.98876385694,0.19223940769358,0.0700181848487593,2.74556400039248,0.00604069838549976,0.097195893941655,motif,No
CLIP peak,4507,bottom
ENSMUSG00000022095.193|Fam160b2,215,GUGUG,0.172,0.1078,0.122,0.096,0.1388,test,0.12732,9,3285.98876385694,0.19223940769358,0.0700181848487593,2.74556400039248,0.00604069838549976,0.097195893941655,motif,No
CLIP peak,4508,bottom
ENSMUSG00000022095.193|Fam160b2,216,UGUGU,0.058,0.0725,0.08225,0.1615,0.23175,test,0.1212,8,3285.98876385694,0.19223940769358,0.0700181848487593,2.74556400039248,0.00604069838549976,0.097195893941655,motif,No
CLIP peak,4509,bottom
ENSMUSG00000022095.193|Fam160b2,217,GUGUG,0.0725,0.08225,0.1615,0.23175,0.499,test,0.2094,17,3285.98876385694,0.19223940769358,0.0700181848487593,2.74556400039248,0.00604069838549976,0.097195893941655,motif,No
CLIP peak,4510,bottom
ENSMUSG00000022095.193|Fam160b2,227,GUGUG,0.291333333333333,0.140333333333333,0.132666666666667,0.091,0.187,test,0.168466666666667,13,3285.98876385694,0.19223940769358,0.0700181848487593,2.74556400039248,0.00604069838549976,0.097195893941655,motif,No
CLIP peak,4515,bottom
ENSMUSG00000022095.193|Fam160b2,228,UGUGU,0.140333333333333,0.132666666666667,0.091,0.187,0.332666666666667,test,0.176733333333333,14,3285.98876385694,0.19223940769358,0.0700181848487593,2.74556400039248,0.00604069838549976,0.097195893941655,motif,No
CLIP peak,4516,bottom
ENSMUSG00000022095.193|Fam160b2,239,GUGUG,0.4075,0.1905,0.128,0.049,0.058,test,0.1666,13,3285.98876385694,0.19223940769358,0.0700181848487593,2.74556400039248,0.00604069838549976,0.097195893941655,motif,No
CLIP peak,4520,bottom
ENSMUSG00000022095.193|Fam160b2,240,UGUGU,0.1905,0.128,0.049,0.058,0.0645,test,0.098,6,3285.98876385694,0.19223940769358,0.0700181848487593,2.74556400039248,0.00604069838549976,0.097195893941655,motif,No
CLIP peak,4521,bottom
ENSMUSG00000022095.193|Fam160b2,241,GUGUG,0.128,0.049,0.058,0.0645,0.1135,test,0.0826,5,3285.98876385694,0.19223940769358,0.0700181848487593,2.74556400039248,0.00604069838549976,0.097195893941655,motif,No
CLIP peak,4522,bottom
ENSMUSG00000022095.193|Fam160b2,242,UGUGU,0.049,0.058,0.0645,0.1135,0.1215,test,0.0813,5,3285.98876385694,0.19223940769358,0.0700181848487593,2.74556400039248,0.00604069838549976,0.097195893941655,motif,No
CLIP peak,4523,bottom
ENSMUSG00000022095.193|Fam160b2,243,GUGUG,0.058,0.0645,0.1135,0.1215,0.1485,test,0.1012,6,3285.98876385694,0.19223940769358,0.0700181848487593,2.74556400039248,0.00604069838549976,0.097195893941655,motif,No
CLIP peak,4524,bottom
ENSMUSG00000022095.193|Fam160b2,244,UGUGU,0.0645,0.1135,0.1215,0.1485,0.155,test,0.1206,8,3285.98876385694,0.19223940769358,0.0700181848487593,2.74556400039248,0.00604069838549976,0.097195893941655,motif,No
CLIP peak,4525,bottom
ENSMUSG00000022095.193|Fam160b2,245,GUGUG,0.1135,0.1215,0.1485,0.155,0.165,test,0.1407,10,3285.98876385694,0.19223940769358,0.0700181848487593,2.74556400039248,0.00604069838549976,0.097195893941655,motif,No
CLIP peak,4526,bottom
ENSMUSG00000022095.194|Fam160b2,170,UGUGU,0.06375,0.25375,0.234625,0.2645,0.252125,test,0.21375,18,2703.74058620821,0.25539019857807,0.0798772428893411,3.19728359843213,0.00138728459887944,0.0244616333032504,motif,No
CLIP peak,4532,bottom
ENSMUSG00000022095.194|Fam160b2,176,UGUGU,0.147571428571429,0.169857142857143,0.124571428571429,0.208142857142857,0.201,test,0.170228571428571,13,2703.74058620821,0.25539019857807,0.0798772428893411,3.19728359843213,0.00138728459887944,0.0244616333032504,motif,No
CLIP peak,4538,bottom
ENSMUSG00000022095.194|Fam160b2,185,GUGUG,0.72025,0.72175,0.687125,0.64675,0.618125,test,0.6788,85,2703.74058620821,0.25539019857807,0.0798772428893411,3.19728359843213,0.00138728459887944,0.0244616333032504,motif,No
CLIP peak,4542,top
ENSMUSG00000022095.194|Fam160b2,186,UGUGU,0.699857142857143,0.704,0.697,0.691,0.695,test,0.697371428571429,87,2703.74058620821,0.25539019857807,0.0798772428893411,3.19728359843213,0.00138728459887944,0.0244616333032504,motif,No
CLIP peak,4543,top
ENSMUSG00000022095.194|Fam160b2,187,GUGUG,0.704,0.697,0.691,0.695,0.693857142857143,test,0.696171428571428,87,2703.74058620821,0.25539019857807,0.0798772428893411,3.19728359843213,0.00138728459887944,0.0244616333032504,motif,No
CLIP peak,4544,top
ENSMUSG00000022095.194|Fam160b2,195,GUGUG,0.425285714285714,0.418285714285714,0.0631428571428571,0.125428571428571,0.0535714285714286,test,0.217142857142857,18,2703.74058620821,0.25539019857807,0.0798772428893411,3.19728359843213,0.00138728459887944,0.0244616333032504,motif,No
CLIP peak,4552,bottom
ENSMUSG00000022095.194|Fam160b2,196,UGUGU,0.370833333333333,0.0618333333333333,0.125333333333333,0.0598333333333333,0.158833333333333,test,0.155333333333333,12,2703.74058620821,0.25539019857807,0.0798772428893411,3.19728359843213,0.00138728459887944,0.0244616333032504,motif,No
CLIP peak,4553,bottom
ENSMUSG00000022095.194|Fam160b2,197,GUGUG,0.0618333333333333,0.125333333333333,0.0598333333333333,0.158833333333333,0.133666666666667,test,0.1079,7,2703.74058620821,0.25539019857807,0.0798772428893411,3.19728359843213,0.00138728459887944,0.0244616333032504,motif,No
CLIP peak,4554,bottom
ENSMUSG00000022095.194|Fam160b2,198,UGUGU,0.125333333333333,0.0598333333333333,0.158833333333333,0.133666666666667,0.0881666666666667,test,0.113166666666667,7,2703.74058620821,0.25539019857807,0.0798772428893411,3.19728359843213,0.00138728459887944,0.0244616333032504,motif,No
CLIP peak,4555,bottom
ENSMUSG00000022095.194|Fam160b2,199,GUGUG,0.0598333333333333,0.158833333333333,0.133666666666667,0.0881666666666667,0.183166666666667,test,0.124733333333333,8,2703.74058620821,0.25539019857807,0.0798772428893411,3.19728359843213,0.00138728459887944,0.0244616333032504,motif,No
CLIP peak,4556,bottom
ENSMUSG00000022095.194|Fam160b2,200,UGUGU,0.158833333333333,0.133666666666667,0.0881666666666667,0.183166666666667,0.074,test,0.127566666666667,9,2703.74058620821,0.25539019857807,0.0798772428893411,3.19728359843213,0.00138728459887944,0.0244616333032504,motif,No
CLIP peak,4557,bottom
ENSMUSG00000022095.194|Fam160b2,201,GUGUG,0.133666666666667,0.0881666666666667,0.183166666666667,0.074,0.179333333333333,test,0.131666666666667,9,2703.74058620821,0.25539019857807,0.0798772428893411,3.19728359843213,0.00138728459887944,0.0244616333032504,motif,No
CLIP peak,4558,bottom
ENSMUSG00000022095.194|Fam160b2,202,UGUGU,0.0881666666666667,0.183166666666667,0.074,0.179333333333333,0.116166666666667,test,0.128166666666667,9,2703.74058620821,0.25539019857807,0.0798772428893411,3.19728359843213,0.00138728459887944,0.0244616333032504,motif,No
CLIP peak,4559,bottom
ENSMUSG00000022095.194|Fam160b2,203,GUGUG,0.183166666666667,0.074,0.179333333333333,0.116166666666667,0.161,test,0.142733333333333,10,2703.74058620821,0.25539019857807,0.0798772428893411,3.19728359843213,0.00138728459887944,0.0244616333032504,motif,No
CLIP peak,4560,bottom
ENSMUSG00000022095.194|Fam160b2,204,UGUGU,0.074,0.179333333333333,0.116166666666667,0.161,0.113666666666667,test,0.128833333333333,9,2703.74058620821,0.25539019857807,0.0798772428893411,3.19728359843213,0.00138728459887944,0.0244616333032504,motif,No
CLIP peak,4561,bottom
ENSMUSG00000022095.194|Fam160b2,205,GUGUG,0.179333333333333,0.116166666666667,0.161,0.113666666666667,0.132333333333333,test,0.1405,10,2703.74058620821,0.25539019857807,0.0798772428893411,3.19728359843213,0.00138728459887944,0.0244616333032504,motif,No
CLIP peak,4562,bottom
ENSMUSG00000022095.194|Fam160b2,206,UGUGU,0.1174,0.1678,0.1158,0.1574,0.1128,test,0.13424,9,2703.74058620821,0.25539019857807,0.0798772428893411,3.19728359843213,0.00138728459887944,0.0244616333032504,motif,No
CLIP peak,4563,bottom
ENSMUSG00000022095.194|Fam160b2,207,GUGUG,0.1678,0.1158,0.1574,0.1128,0.1254,test,0.13584,10,2703.74058620821,0.25539019857807,0.0798772428893411,3.19728359843213,0.00138728459887944,0.0244616333032504,motif,No
CLIP peak,4564,bottom
ENSMUSG00000022095.194|Fam160b2,208,UGUGU,0.1158,0.1574,0.1128,0.1254,0.1034,test,0.12296,8,2703.74058620821,0.25539019857807,0.0798772428893411,3.19728359843213,0.00138728459887944,0.0244616333032504,motif,No
CLIP peak,4565,bottom
ENSMUSG00000022095.194|Fam160b2,209,GUGUG,0.1574,0.1128,0.1254,0.1034,0.1572,test,0.13124,9,2703.74058620821,0.25539019857807,0.0798772428893411,3.19728359843213,0.00138728459887944,0.0244616333032504,motif,No
CLIP peak,4566,bottom
ENSMUSG00000022095.194|Fam160b2,210,UGUGU,0.1128,0.1254,0.1034,0.1572,0.1932,test,0.1384,10,2703.74058620821,0.25539019857807,0.0798772428893411,3.19728359843213,0.00138728459887944,0.0244616333032504,motif,No
CLIP peak,4567,bottom
ENSMUSG00000022095.194|Fam160b2,211,GUGUG,0.1254,0.1034,0.1572,0.1932,0.359,test,0.18764,15,2703.74058620821,0.25539019857807,0.0798772428893411,3.19728359843213,0.00138728459887944,0.0244616333032504,motif,No
CLIP peak,4568,bottom
ENSMUSG00000022095.194|Fam160b2,212,UGUGU,0.1034,0.1572,0.1932,0.359,0.3734,test,0.23724,20,2703.74058620821,0.25539019857807,0.0798772428893411,3.19728359843213,0.00138728459887944,0.0244616333032504,motif,No
CLIP peak,4569,bottom
ENSMUSG00000022095.194|Fam160b2,221,GUGUG,0.263,0.155,0.15075,0.112,0.1605,test,0.16825,13,2703.74058620821,0.25539019857807,0.0798772428893411,3.19728359843213,0.00138728459887944,0.0244616333032504,motif,No
CLIP peak,4573,bottom
ENSMUSG00000022095.194|Fam160b2,222,UGUGU,0.155,0.15075,0.112,0.1605,0.2515,test,0.16595,13,2703.74058620821,0.25539019857807,0.0798772428893411,3.19728359843213,0.00138728459887944,0.0244616333032504,motif,No
CLIP peak,4574,bottom
ENSMUSG00000022095.194|Fam160b2,223,GUGUG,0.15075,0.112,0.1605,0.2515,0.515,test,0.23795,20,2703.74058620821,0.25539019857807,0.0798772428893411,3.19728359843213,0.00138728459887944,0.0244616333032504,motif,No
CLIP peak,4575,bottom
ENSMUSG00000022095.194|Fam160b2,233,GUGUG,0.419666666666667,0.201666666666667,0.140333333333333,0.0556666666666667,0.0563333333333333,test,0.174733333333333,13,2703.74058620821,0.25539019857807,0.0798772428893411,3.19728359843213,0.00138728459887944,0.0244616333032504,motif,No
CLIP peak,4578,bottom
ENSMUSG00000022095.194|Fam160b2,234,UGUGU,0.201666666666667,0.140333333333333,0.0556666666666667,0.0563333333333333,0.053,test,0.1014,6,2703.74058620821,0.25539019857807,0.0798772428893411,3.19728359843213,0.00138728459887944,0.0244616333032504,motif,No
CLIP peak,4579,bottom
ENSMUSG00000022095.194|Fam160b2,235,GUGUG,0.140333333333333,0.0556666666666667,0.0563333333333333,0.053,0.093,test,0.0796666666666667,5,2703.74058620821,0.25539019857807,0.0798772428893411,3.19728359843213,0.00138728459887944,0.0244616333032504,motif,No
CLIP peak,4580,bottom
ENSMUSG00000022095.194|Fam160b2,236,UGUGU,0.061,0.0705,0.0735,0.137,0.158,test,0.1,6,2703.74058620821,0.25539019857807,0.0798772428893411,3.19728359843213,0.00138728459887944,0.0244616333032504,motif,No
CLIP peak,4581,bottom
ENSMUSG00000022095.194|Fam160b2,237,GUGUG,0.0705,0.0735,0.137,0.158,0.2155,test,0.1309,9,2703.74058620821,0.25539019857807,0.0798772428893411,3.19728359843213,0.00138728459887944,0.0244616333032504,motif,No
CLIP peak,4582,bottom
ENSMUSG00000022095.194|Fam160b2,238,UGUGU,0.0735,0.137,0.158,0.2155,0.2345,test,0.1637,12,2703.74058620821,0.25539019857807,0.0798772428893411,3.19728359843213,0.00138728459887944,0.0244616333032504,motif,No
CLIP peak,4583,bottom
ENSMUSG00000022095.194|Fam160b2,239,GUGUG,0.137,0.158,0.2155,0.2345,0.251,test,0.1992,16,2703.74058620821,0.25539019857807,0.0798772428893411,3.19728359843213,0.00138728459887944,0.0244616333032504,motif,No
CLIP peak,4584,bottom
ENSMUSG00000022095.194|Fam160b2,240,UGUGU,0.158,0.2155,0.2345,0.251,0.2075,test,0.2133,18,2703.74058620821,0.25539019857807,0.0798772428893411,3.19728359843213,0.00138728459887944,0.0244616333032504,motif,No
CLIP peak,4585,bottom
ENSMUSG00000022095.194|Fam160b2,241,GUGUG,0.2155,0.2345,0.251,0.2075,0.219,test,0.2255,19,2703.74058620821,0.25539019857807,0.0798772428893411,3.19728359843213,0.00138728459887944,0.0244616333032504,motif,No
CLIP peak,4586,bottom
ENSMUSG00000022095.194|Fam160b2,242,UGUGU,0.2345,0.251,0.2075,0.219,0.1965,test,0.2217,19,2703.74058620821,0.25539019857807,0.0798772428893411,3.19728359843213,0.00138728459887944,0.0244616333032504,motif,No
CLIP peak,4587,bottom
ENSMUSG00000022095.194|Fam160b2,243,GUGUG,0.251,0.2075,0.219,0.1965,0.1985,test,0.2145,18,2703.74058620821,0.25539019857807,0.0798772428893411,3.19728359843213,0.00138728459887944,0.0244616333032504,motif,No
CLIP peak,4588,bottom
ENSMUSG00000022095.194|Fam160b2,244,UGUGU,0.2075,0.219,0.1965,0.1985,0.297,test,0.2237,19,2703.74058620821,0.25539019857807,0.0798772428893411,3.19728359843213,0.00138728459887944,0.0244616333032504,motif,No
CLIP peak,4589,bottom
ENSMUSG00000022095.194|Fam160b2,253,GUGUG,0.331,0.227,0.215,0.119,0.1,test,0.1984,16,2703.74058620821,0.25539019857807,0.0798772428893411,3.19728359843213,0.00138728459887944,0.0244616333032504,motif,No
CLIP peak,4593,bottom
ENSMUSG00000022095.194|Fam160b2,254,UGUGU,0.227,0.215,0.119,0.1,0.041,test,0.1404,10,2703.74058620821,0.25539019857807,0.0798772428893411,3.19728359843213,0.00138728459887944,0.0244616333032504,motif,No
CLIP peak,4594,bottom
ENSMUSG00000022095.194|Fam160b2,255,GUGUG,0.215,0.119,0.1,0.041,0.021,test,0.0992,6,2703.74058620821,0.25539019857807,0.0798772428893411,3.19728359843213,0.00138728459887944,0.0244616333032504,motif,No
CLIP peak,4595,bottom
ENSMUSG00000022095.195|Fam160b2,166,UGUGU,0.215,0.248285714285714,0.233428571428571,0.247857142857143,0.235285714285714,test,0.235971428571429,20,3826.29287523939,0.267478303388234,0.0792832306343134,3.37370590537554,0.000741635568143868,0.0132529943455306,motif,No
CLIP peak,4598,bottom
ENSMUSG00000022095.195|Fam160b2,168,UGUGU,0.233428571428571,0.247857142857143,0.235285714285714,0.260285714285714,0.165857142857143,test,0.228542857142857,19,3826.29287523939,0.267478303388234,0.0792832306343134,3.37370590537554,0.000741635568143868,0.0132529943455306,motif,No
CLIP peak,4600,bottom
ENSMUSG00000022095.195|Fam160b2,170,UGUGU,0.206375,0.228125,0.145875,0.256875,0.24825,test,0.2171,18,3826.29287523939,0.267478303388234,0.0792832306343134,3.37370590537554,0.000741635568143868,0.0132529943455306,motif,No
CLIP peak,4602,bottom
ENSMUSG00000022095.195|Fam160b2,179,GUGUG,0.774857142857143,0.695428571428571,0.674,0.627,0.67,test,0.688257142857143,86,3826.29287523939,0.267478303388234,0.0792832306343134,3.37370590537554,0.000741635568143868,0.0132529943455306,motif,No
CLIP peak,4606,top
ENSMUSG00000022095.195|Fam160b2,189,GUGUG,0.429,0.416857142857143,0.0672857142857143,0.125142857142857,0.0601428571428571,test,0.219685714285714,18,3826.29287523939,0.267478303388234,0.0792832306343134,3.37370590537554,0.000741635568143868,0.0132529943455306,motif,No
CLIP peak,4616,bottom
ENSMUSG00000022095.195|Fam160b2,190,UGUGU,0.416857142857143,0.0672857142857143,0.125142857142857,0.0601428571428571,0.157857142857143,test,0.165457142857143,12,3826.29287523939,0.267478303388234,0.0792832306343134,3.37370590537554,0.000741635568143868,0.0132529943455306,motif,No
CLIP peak,4617,bottom
ENSMUSG00000022095.195|Fam160b2,191,GUGUG,0.0672857142857143,0.125142857142857,0.0601428571428571,0.157857142857143,0.142,test,0.110485714285714,7,3826.29287523939,0.267478303388234,0.0792832306343134,3.37370590537554,0.000741635568143868,0.0132529943455306,motif,No
CLIP peak,4618,bottom
ENSMUSG00000022095.195|Fam160b2,192,UGUGU,0.125142857142857,0.0601428571428571,0.157857142857143,0.142,0.0877142857142857,test,0.114571428571429,7,3826.29287523939,0.267478303388234,0.0792832306343134,3.37370590537554,0.000741635568143868,0.0132529943455306,motif,No
CLIP peak,4619,bottom
ENSMUSG00000022095.195|Fam160b2,193,GUGUG,0.0601428571428571,0.157857142857143,0.142,0.0877142857142857,0.215285714285714,test,0.1326,9,3826.29287523939,0.267478303388234,0.0792832306343134,3.37370590537554,0.000741635568143868,0.0132529943455306,motif,No
CLIP peak,4620,bottom
ENSMUSG00000022095.195|Fam160b2,194,UGUGU,0.157857142857143,0.142,0.0877142857142857,0.215285714285714,0.0762857142857143,test,0.135828571428571,10,3826.29287523939,0.267478303388234,0.0792832306343134,3.37370590537554,0.000741635568143868,0.0132529943455306,motif,No
CLIP peak,4621,bottom
ENSMUSG00000022095.195|Fam160b2,195,GUGUG,0.142,0.0877142857142857,0.215285714285714,0.0762857142857143,0.209714285714286,test,0.1462,10,3826.29287523939,0.267478303388234,0.0792832306343134,3.37370590537554,0.000741635568143868,0.0132529943455306,motif,No
CLIP peak,4622,bottom
ENSMUSG00000022095.195|Fam160b2,196,UGUGU,0.096,0.246833333333333,0.0861666666666667,0.244,0.155666666666667,test,0.165733333333333,12,3826.29287523939,0.267478303388234,0.0792832306343134,3.37370590537554,0.000741635568143868,0.0132529943455306,motif,No
CLIP peak,4623,bottom
ENSMUSG00000022095.195|Fam160b2,197,GUGUG,0.246833333333333,0.0861666666666667,0.244,0.155666666666667,0.177166666666667,test,0.181966666666667,14,3826.29287523939,0.267478303388234,0.0792832306343134,3.37370590537554,0.000741635568143868,0.0132529943455306,motif,No
CLIP peak,4624,bottom
ENSMUSG00000022095.195|Fam160b2,198,UGUGU,0.0861666666666667,0.244,0.155666666666667,0.177166666666667,0.125666666666667,test,0.157733333333333,12,3826.29287523939,0.267478303388234,0.0792832306343134,3.37370590537554,0.000741635568143868,0.0132529943455306,motif,No
CLIP peak,4625,bottom
ENSMUSG00000022095.195|Fam160b2,199,GUGUG,0.244,0.155666666666667,0.177166666666667,0.125666666666667,0.140666666666667,test,0.168633333333333,13,3826.29287523939,0.267478303388234,0.0792832306343134,3.37370590537554,0.000741635568143868,0.0132529943455306,motif,No
CLIP peak,4626,bottom
ENSMUSG00000022095.195|Fam160b2,200,UGUGU,0.155666666666667,0.177166666666667,0.125666666666667,0.140666666666667,0.101333333333333,test,0.1401,10,3826.29287523939,0.267478303388234,0.0792832306343134,3.37370590537554,0.000741635568143868,0.0132529943455306,motif,No
CLIP peak,4627,bottom
[truncated: 3,699,302 more chars]
