# Supplementary material for: TDP-43 directly inhibits mRNA accumulation in neurites through modulation of mRNA stability
Source: EMBO J. 2025 Dec 15;45(3):692–721. doi: 10.1038/s44318-025-00653-4 (PMC12864922; doi:10.1038/s44318-025-00653-4)
Supplement: Supplementary file 15 — Source data Fig. 5 [file 44318_2025_653_MOESM15_ESM.zip]

Archive with 20 entries (15 files):
- Figure5/
- __MACOSX/._Figure5
- Figure5/.DS_Store
- __MACOSX/Figure5/._.DS_Store
- Figure5/5C/
- __MACOSX/Figure5/._5C
- Figure5/5D/
- __MACOSX/Figure5/._5D
- Figure5/5E/
- __MACOSX/Figure5/._5E
- Figure5/5B/
- __MACOSX/Figure5/._5B
- Figure5/5C/Fig5Csource.txt
- __MACOSX/Figure5/5C/._Fig5Csource.txt
- Figure5/5D/Fig5Dsource.txt
- __MACOSX/Figure5/5D/._Fig5Dsource.txt
- Figure5/5E/Fig5Esource.txt
- __MACOSX/Figure5/5E/._Fig5Esource.txt
- Figure5/5B/Fig5Bsource.txt
- __MACOSX/Figure5/5B/._Fig5Bsource.txt
