# Supplementary material for: TDP-43 directly inhibits mRNA accumulation in neurites through modulation of mRNA stability
Source: EMBO J. 2025 Dec 15;45(3):692–721. doi: 10.1038/s44318-025-00653-4 (PMC12864922; doi:10.1038/s44318-025-00653-4)
Supplement: Supplementary file 15 — Source data Fig. 5 [file 44318_2025_653_MOESM15_ESM.zip › Figure5/5C/Fig5Csource.txt]

oligo	baseMean	log2FoldChange	lfcSE	stat	pvalue	padj	oligotype	CLIP	R_500nM	active	Rbin	Rbin_pct	Rdiff	name	value
ENSMUSG00000029636.488|Wasf3	2780.15357405736	0.038135443020428	0.0609119393114644	0.626075010113008	0.531265742484227	0.998540876473706	motif	yes	0.73346980045035	no	51	51 - 75	-0.175775978968487	wtR	0.73346980045035
ENSMUSG00000029636.488|Wasf3	2780.15357405736	0.038135443020428	0.0609119393114644	0.626075010113008	0.531265742484227	0.998540876473706	motif	yes	0.73346980045035	no	51	51 - 75	-0.175775978968487	mutantR	0.557693821481862
ENSMUSG00000029028.70|Lrrc47	3734.58357431111	2.46651353959874	0.100398687708532	24.5671890329811	2.83367848643586e-133	4.4574508296501e-131	motif	yes	4.87760853560963	yes	93	76 - 95	-3.9889400776406	wtR	4.87760853560963
ENSMUSG00000029028.70|Lrrc47	3734.58357431111	2.46651353959874	0.100398687708532	24.5671890329811	2.83367848643586e-133	4.4574508296501e-131	motif	yes	4.87760853560963	yes	93	76 - 95	-3.9889400776406	mutantR	0.888668457969028
ENSMUSG00000061578.509|Ksr2	429.901055646438	0.191412384099384	0.166541959920216	1.14933428303043	0.250418166774945	0.998540876473706	motif	no	1.73439645634697	no	79	76 - 95	1.1077675876256	wtR	1.73439645634697
ENSMUSG00000061578.509|Ksr2	429.901055646438	0.191412384099384	0.166541959920216	1.14933428303043	0.250418166774945	0.998540876473706	motif	no	1.73439645634697	no	79	76 - 95	1.1077675876256	mutantR	2.84216404397257
ENSMUSG00000031028.163|Tub	2546.20240799486	0.0149162743785619	0.0571518661539677	0.260993653967087	0.794097401103367	0.998540876473706	motif	no	0.415318938895744	no	29	26 - 50	0.05817324433028	wtR	0.415318938895744
ENSMUSG00000031028.163|Tub	2546.20240799486	0.0149162743785619	0.0571518661539677	0.260993653967087	0.794097401103367	0.998540876473706	motif	no	0.415318938895744	no	29	26 - 50	0.05817324433028	mutantR	0.473492183226024
ENSMUSG00000031028.694|Tub	170.109224588042	-0.0465182952088138	0.14400850232978	-0.323024644074741	0.746676578434821	0.998540876473706	motif	no	0.0648585742182396	no	4	0 - 25	-0.0512860033989133	wtR	0.0648585742182396
ENSMUSG00000031028.694|Tub	170.109224588042	-0.0465182952088138	0.14400850232978	-0.323024644074741	0.746676578434821	0.998540876473706	motif	no	0.0648585742182396	no	4	0 - 25	-0.0512860033989133	mutantR	0.0135725708193263
ENSMUSG00000029028.38|Lrrc47	3873.86111927985	1.26273708695073	0.0969275751636014	13.0276351680044	8.52077792645833e-39	2.95263478582056e-37	motif	yes	5.88987955690377	yes	96	96 - 100	-5.34537088109116	wtR	5.88987955690377
ENSMUSG00000029028.38|Lrrc47	3873.86111927985	1.26273708695073	0.0969275751636014	13.0276351680044	8.52077792645833e-39	2.95263478582056e-37	motif	yes	5.88987955690377	yes	96	96 - 100	-5.34537088109116	mutantR	0.54450867581261
ENSMUSG00000029028.34|Lrrc47	8797.94181587812	1.59540286393934	0.116090180656533	13.7427890534475	5.62657789178328e-43	2.05078471634967e-41	motif	yes	5.40137138971257	yes	95	76 - 95	-4.9844366360149	wtR	5.40137138971257
ENSMUSG00000029028.34|Lrrc47	8797.94181587812	1.59540286393934	0.116090180656533	13.7427890534475	5.62657789178328e-43	2.05078471634967e-41	motif	yes	5.40137138971257	yes	95	76 - 95	-4.9844366360149	mutantR	0.416934753697672
ENSMUSG00000042529.129|Kcnj12	845.084926551773	-0.0843006089169108	0.0841130717621635	-1.00222958394954	0.316232722621887	0.998540876473706	motif	no	1.22779897831442	no	70	51 - 75	0.212499997612858	wtR	1.22779897831442
ENSMUSG00000042529.129|Kcnj12	845.084926551773	-0.0843006089169108	0.0841130717621635	-1.00222958394954	0.316232722621887	0.998540876473706	motif	no	1.22779897831442	no	70	51 - 75	0.212499997612858	mutantR	1.44029897592728
ENSMUSG00000004113.247|Cacna1b	725.811377212353	0.0162587156837423	0.0767103738474138	0.211949373576028	0.832146530964858	0.998540876473706	motif	no	0.548340642951041	no	40	26 - 50	0.187139366098775	wtR	0.548340642951041
ENSMUSG00000004113.247|Cacna1b	725.811377212353	0.0162587156837423	0.0767103738474138	0.211949373576028	0.832146530964858	0.998540876473706	motif	no	0.548340642951041	no	40	26 - 50	0.187139366098775	mutantR	0.735480009049816
ENSMUSG00000028439.259|Fam219a	2026.82768030307	-0.0253401655133334	0.0814927979688417	-0.310949754394517	0.755838819474243	0.998540876473706	motif	yes	0.8556463710607	no	57	51 - 75	-0.481130931868839	wtR	0.8556463710607
ENSMUSG00000028439.259|Fam219a	2026.82768030307	-0.0253401655133334	0.0814927979688417	-0.310949754394517	0.755838819474243	0.998540876473706	motif	yes	0.8556463710607	no	57	51 - 75	-0.481130931868839	mutantR	0.374515439191861
ENSMUSG00000029028.61|Lrrc47	11362.8841626629	2.88211731522381	0.101693731192016	28.341150250273	1.0759783091868e-176	4.59404310226009e-174	motif	yes	5.43589480049285	yes	95	76 - 95	-3.99434460888057	wtR	5.43589480049285
ENSMUSG00000029028.61|Lrrc47	11362.8841626629	2.88211731522381	0.101693731192016	28.341150250273	1.0759783091868e-176	4.59404310226009e-174	motif	yes	5.43589480049285	yes	95	76 - 95	-3.99434460888057	mutantR	1.44155019161229
ENSMUSG00000090935.593|Synj2bp	1413.3968634102	-0.0080817853079739	0.0764269372001202	-0.10574524642813	0.915784480120799	0.998540876473706	motif	no	0.0736384161474085	no	4	0 - 25	-0.0246695036776222	wtR	0.0736384161474085
ENSMUSG00000090935.593|Synj2bp	1413.3968634102	-0.0080817853079739	0.0764269372001202	-0.10574524642813	0.915784480120799	0.998540876473706	motif	no	0.0736384161474085	no	4	0 - 25	-0.0246695036776222	mutantR	0.0489689124697863
ENSMUSG00000061578.1435|Ksr2	5528.11813294108	4.28539725305037	0.140057972003636	30.5973104689759	1.32905919021607e-205	1.44444569263937e-202	motif	yes	4.788784027215	yes	93	76 - 95	0.750248506242215	wtR	4.788784027215
ENSMUSG00000061578.1435|Ksr2	5528.11813294108	4.28539725305037	0.140057972003636	30.5973104689759	1.32905919021607e-205	1.44444569263937e-202	motif	yes	4.788784027215	yes	93	76 - 95	0.750248506242215	mutantR	5.53903253345721
ENSMUSG00000061578.1426|Ksr2	2679.95167602727	3.26329919225561	0.11740206632317	27.7959263789514	4.85851677441747e-170	1.61343244550447e-167	motif	yes	4.09161111028384	yes	91	76 - 95	1.15630383340783	wtR	4.09161111028384
ENSMUSG00000061578.1426|Ksr2	2679.95167602727	3.26329919225561	0.11740206632317	27.7959263789514	4.85851677441747e-170	1.61343244550447e-167	motif	yes	4.09161111028384	yes	91	76 - 95	1.15630383340783	mutantR	5.24791494369167
ENSMUSG00000090935.529|Synj2bp	528.916665770996	0.00192124072435943	0.108893701882308	0.0176432676192411	0.985923439471721	0.999525940224632	motif	no	0.127925435119878	no	7	0 - 25	-0.084864730000231	wtR	0.127925435119878
ENSMUSG00000090935.529|Synj2bp	528.916665770996	0.00192124072435943	0.108893701882308	0.0176432676192411	0.985923439471721	0.999525940224632	motif	no	0.127925435119878	no	7	0 - 25	-0.084864730000231	mutantR	0.043060705119647
ENSMUSG00000029028.41|Lrrc47	3956.60034767152	1.43348880528644	0.107086836750858	13.3862279322109	7.27844385812171e-41	2.60520348274985e-39	motif	yes	5.12858216680734	yes	94	76 - 95	-4.78326495308621	wtR	5.12858216680734
ENSMUSG00000029028.41|Lrrc47	3956.60034767152	1.43348880528644	0.107086836750858	13.3862279322109	7.27844385812171e-41	2.60520348274985e-39	motif	yes	5.12858216680734	yes	94	76 - 95	-4.78326495308621	mutantR	0.34531721372113
ENSMUSG00000031028.304|Tub	701.44912280284	0.00442293716831909	0.0792124014246541	0.0558364231960085	0.955472118677679	0.998790475058442	motif	no	0.508570630268185	no	37	26 - 50	0.0177791710712364	wtR	0.508570630268185
ENSMUSG00000031028.304|Tub	701.44912280284	0.00442293716831909	0.0792124014246541	0.0558364231960085	0.955472118677679	0.998790475058442	motif	no	0.508570630268185	no	37	26 - 50	0.0177791710712364	mutantR	0.526349801339422
ENSMUSG00000043670.184|Diras1	809.906984183976	0.137780647471253	0.0840736116272662	1.63880966696296	0.101252905274445	0.79439914711098	motif	yes	6.06119976249354	no	97	96 - 100	-5.16163622699605	wtR	6.06119976249354
ENSMUSG00000043670.184|Diras1	809.906984183976	0.137780647471253	0.0840736116272662	1.63880966696296	0.101252905274445	0.79439914711098	motif	yes	6.06119976249354	no	97	96 - 100	-5.16163622699605	mutantR	0.899563535497498
ENSMUSG00000031028.323|Tub	676.935070513897	-0.0411481314986853	0.081752360371181	-0.503326525519998	0.61473472003591	0.998540876473706	motif	no	0.660818805185425	no	47	26 - 50	0.254815739876234	wtR	0.660818805185425
ENSMUSG00000031028.323|Tub	676.935070513897	-0.0411481314986853	0.081752360371181	-0.503326525519998	0.61473472003591	0.998540876473706	motif	no	0.660818805185425	no	47	26 - 50	0.254815739876234	mutantR	0.915634545061659
ENSMUSG00000028439.39|Fam219a	534.016893235176	0.124121485863031	0.0921165667960477	1.34743933887424	0.177838778017307	0.941558204094171	motif	no	1.49815080427298	no	75	51 - 75	-0.210682692296328	wtR	1.49815080427298
ENSMUSG00000028439.39|Fam219a	534.016893235176	0.124121485863031	0.0921165667960477	1.34743933887424	0.177838778017307	0.941558204094171	motif	no	1.49815080427298	no	75	51 - 75	-0.210682692296328	mutantR	1.28746811197665
ENSMUSG00000029028.59|Lrrc47	9514.07115952965	3.05465393779392	0.0980807384447367	31.144279562241	6.0623639989854e-213	1.03536516582672e-209	motif	yes	4.93370216174888	yes	93	76 - 95	-3.37435068968967	wtR	4.93370216174888
ENSMUSG00000029028.59|Lrrc47	9514.07115952965	3.05465393779392	0.0980807384447367	31.144279562241	6.0623639989854e-213	1.03536516582672e-209	motif	yes	4.93370216174888	yes	93	76 - 95	-3.37435068968967	mutantR	1.55935147205921
ENSMUSG00000058297.504|Spock2	2579.43781465124	-0.0554069578302743	0.0678764936626321	-0.816290807619862	0.414333830632628	0.998540876473706	motif	yes	0.503402178879003	no	36	26 - 50	-0.048540232495896	wtR	0.503402178879003
ENSMUSG00000058297.504|Spock2	2579.43781465124	-0.0554069578302743	0.0678764936626321	-0.816290807619862	0.414333830632628	0.998540876473706	motif	yes	0.503402178879003	no	36	26 - 50	-0.048540232495896	mutantR	0.454861946383107
ENSMUSG00000029636.223|Wasf3	501.967502858784	-0.0413011518645633	0.097875628238053	-0.421975854541753	0.67304264156227	0.998540876473706	motif	no	2.10427985025961	no	82	76 - 95	-0.0840013404141708	wtR	2.10427985025961
ENSMUSG00000029636.223|Wasf3	501.967502858784	-0.0413011518645633	0.097875628238053	-0.421975854541753	0.67304264156227	0.998540876473706	motif	no	2.10427985025961	no	82	76 - 95	-0.0840013404141708	mutantR	2.02027850984543
ENSMUSG00000029028.30|Lrrc47	9634.30712742839	2.05773729955167	0.112298355891989	18.3238417268623	5.34062845703301e-75	3.06957755787642e-73	motif	yes	4.81554236946017	yes	93	76 - 95	-4.49835894133856	wtR	4.81554236946017
ENSMUSG00000029028.30|Lrrc47	9634.30712742839	2.05773729955167	0.112298355891989	18.3238417268623	5.34062845703301e-75	3.06957755787642e-73	motif	yes	4.81554236946017	yes	93	76 - 95	-4.49835894133856	mutantR	0.317183428121609
ENSMUSG00000061578.1098|Ksr2	528.420395231072	0.0288509635465583	0.0954986775811523	0.302108513723046	0.762569342496241	0.998540876473706	motif	no	1.72757648747489	no	78	76 - 95	-0.628140042768823	wtR	1.72757648747489
ENSMUSG00000061578.1098|Ksr2	528.420395231072	0.0288509635465583	0.0954986775811523	0.302108513723046	0.762569342496241	0.998540876473706	motif	no	1.72757648747489	no	78	76 - 95	-0.628140042768823	mutantR	1.09943644470607
ENSMUSG00000004113.144|Cacna1b	1044.2442184135	-0.0340579469620388	0.0923553146916284	-0.368770839834797	0.712298541565105	0.998540876473706	motif	no	0.216345078970736	no	13	0 - 25	0.040185143313347	wtR	0.216345078970736
ENSMUSG00000004113.144|Cacna1b	1044.2442184135	-0.0340579469620388	0.0923553146916284	-0.368770839834797	0.712298541565105	0.998540876473706	motif	no	0.216345078970736	no	13	0 - 25	0.040185143313347	mutantR	0.256530222284083
ENSMUSG00000029028.177|Lrrc47	511.333457301055	-0.105733266753738	0.092092706211834	-1.14811770772082	0.250919975001519	0.998540876473706	motif	no	0.625327796826843	no	45	26 - 50	0.260735368814992	wtR	0.625327796826843
ENSMUSG00000029028.177|Lrrc47	511.333457301055	-0.105733266753738	0.092092706211834	-1.14811770772082	0.250919975001519	0.998540876473706	motif	no	0.625327796826843	no	45	26 - 50	0.260735368814992	mutantR	0.886063165641836
ENSMUSG00000043670.203|Diras1	1753.94751769674	0.060685900050867	0.0618852175669771	0.980620290866522	0.326780024373972	0.998540876473706	motif	yes	7.31809722883637	no	99	96 - 100	-5.81686372943249	wtR	7.31809722883637
ENSMUSG00000043670.203|Diras1	1753.94751769674	0.060685900050867	0.0618852175669771	0.980620290866522	0.326780024373972	0.998540876473706	motif	yes	7.31809722883637	no	99	96 - 100	-5.81686372943249	mutantR	1.50123349940388
ENSMUSG00000061578.1460|Ksr2	3700.68668860754	4.37232660434395	0.159572960163771	27.4001723089964	2.72958845195726e-165	8.36723844696129e-163	motif	yes	6.72208545335035	yes	98	96 - 100	-1.35348677531853	wtR	6.72208545335035
ENSMUSG00000061578.1460|Ksr2	3700.68668860754	4.37232660434395	0.159572960163771	27.4001723089964	2.72958845195726e-165	8.36723844696129e-163	motif	yes	6.72208545335035	yes	98	96 - 100	-1.35348677531853	mutantR	5.36859867803182
ENSMUSG00000061578.615|Ksr2	652.602961665866	0.198480944101223	0.0945846990331412	2.09844664232296	0.0358657086967365	0.436895120802899	motif	no	1.16552034633811	no	68	51 - 75	-0.373495755456184	wtR	1.16552034633811
ENSMUSG00000061578.615|Ksr2	652.602961665866	0.198480944101223	0.0945846990331412	2.09844664232296	0.0358657086967365	0.436895120802899	motif	no	1.16552034633811	no	68	51 - 75	-0.373495755456184	mutantR	0.792024590881925
ENSMUSG00000061578.1461|Ksr2	9354.99925265277	3.93710407409101	0.130732930653709	30.1156262190725	3.02535099637201e-199	2.12753359774279e-196	motif	yes	5.93568950913125	yes	96	96 - 100	-1.35072071772268	wtR	5.93568950913125
ENSMUSG00000061578.1461|Ksr2	9354.99925265277	3.93710407409101	0.130732930653709	30.1156262190725	3.02535099637201e-199	2.12753359774279e-196	motif	yes	5.93568950913125	yes	96	96 - 100	-1.35072071772268	mutantR	4.58496879140856
ENSMUSG00000029028.24|Lrrc47	5581.15539333742	2.19380123113922	0.121925838420896	17.9929148698251	2.2139963161224e-72	1.23683766164688e-70	motif	yes	6.46078862380664	yes	98	96 - 100	-5.96432741781605	wtR	6.46078862380664
ENSMUSG00000029028.24|Lrrc47	5581.15539333742	2.19380123113922	0.121925838420896	17.9929148698251	2.2139963161224e-72	1.23683766164688e-70	motif	yes	6.46078862380664	yes	98	96 - 100	-5.96432741781605	mutantR	0.496461205990588
ENSMUSG00000029636.7|Wasf3	2315.99104277009	0.0358859663878181	0.0679757646614673	0.527922952636683	0.597552813248594	0.998540876473706	motif	no	1.09026946124548	no	66	51 - 75	0.776762360749293	wtR	1.09026946124548
ENSMUSG00000029636.7|Wasf3	2315.99104277009	0.0358859663878181	0.0679757646614673	0.527922952636683	0.597552813248594	0.998540876473706	motif	no	1.09026946124548	no	66	51 - 75	0.776762360749293	mutantR	1.86703182199478
ENSMUSG00000029028.15|Lrrc47	5860.30213112676	2.74402593720264	0.110669967498411	24.7946755495526	1.0232454773624e-135	1.67573968244759e-133	motif	yes	6.92996594872789	yes	98	96 - 100	-5.16168114075333	wtR	6.92996594872789
ENSMUSG00000029028.15|Lrrc47	5860.30213112676	2.74402593720264	0.110669967498411	24.7946755495526	1.0232454773624e-135	1.67573968244759e-133	motif	yes	6.92996594872789	yes	98	96 - 100	-5.16168114075333	mutantR	1.76828480797456
ENSMUSG00000029028.88|Lrrc47	1316.5724163761	0.125592417302481	0.082303924210949	1.52595904152251	0.127020065239385	0.859075949978466	motif	yes	4.42025733367089	no	92	76 - 95	-3.79127266432273	wtR	4.42025733367089
ENSMUSG00000029028.88|Lrrc47	1316.5724163761	0.125592417302481	0.082303924210949	1.52595904152251	0.127020065239385	0.859075949978466	motif	yes	4.42025733367089	no	92	76 - 95	-3.79127266432273	mutantR	0.628984669348165
ENSMUSG00000058297.96|Spock2	2276.78896601693	0.0763922383565849	0.0551290926502841	1.38569736384354	0.16583933349428	0.931640596674483	motif	no	0.959540473672805	no	62	51 - 75	0.0885973611317284	wtR	0.959540473672805
ENSMUSG00000058297.96|Spock2	2276.78896601693	0.0763922383565849	0.0551290926502841	1.38569736384354	0.16583933349428	0.931640596674483	motif	no	0.959540473672805	no	62	51 - 75	0.0885973611317284	mutantR	1.04813783480453
ENSMUSG00000042529.70|Kcnj12	111.297010724009	0.17174666465139	0.18526340781215	0.927040405224187	0.353905556068062	0.998540876473706	motif	no	1.14090858774139	no	67	51 - 75	-0.501127444478149	wtR	1.14090858774139
ENSMUSG00000042529.70|Kcnj12	111.297010724009	0.17174666465139	0.18526340781215	0.927040405224187	0.353905556068062	0.998540876473706	motif	no	1.14090858774139	no	67	51 - 75	-0.501127444478149	mutantR	0.639781143263237
ENSMUSG00000004113.409|Cacna1b	609.371297655074	-0.042678206631624	0.0814923773418747	-0.523707959243617	0.600481678872199	0.998540876473706	motif	no	0.270637270131127	no	17	0 - 25	-0.0460913477716527	wtR	0.270637270131127
ENSMUSG00000004113.409|Cacna1b	609.371297655074	-0.042678206631624	0.0814923773418747	-0.523707959243617	0.600481678872199	0.998540876473706	motif	no	0.270637270131127	no	17	0 - 25	-0.0460913477716527	mutantR	0.224545922359474
ENSMUSG00000029636.473|Wasf3	3068.56789236049	0.0476881924458544	0.0594277377498532	0.802456803026668	0.422288766348401	0.998540876473706	motif	yes	0.515813771002732	no	37	26 - 50	0.113765891301573	wtR	0.515813771002732
ENSMUSG00000029636.473|Wasf3	3068.56789236049	0.0476881924458544	0.0594277377498532	0.802456803026668	0.422288766348401	0.998540876473706	motif	yes	0.515813771002732	no	37	26 - 50	0.113765891301573	mutantR	0.629579662304305
ENSMUSG00000061578.680|Ksr2	1008.82990983481	-0.0458647372199825	0.0814762864358506	-0.562921301722478	0.573488474212933	0.998540876473706	motif	no	0.266831395171298	no	17	0 - 25	-0.00643202371410978	wtR	0.266831395171298
ENSMUSG00000061578.680|Ksr2	1008.82990983481	-0.0458647372199825	0.0814762864358506	-0.562921301722478	0.573488474212933	0.998540876473706	motif	no	0.266831395171298	no	17	0 - 25	-0.00643202371410978	mutantR	0.260399371457189
ENSMUSG00000031028.415|Tub	2267.52749429846	0.0323514605838953	0.0742426332327736	0.435753140415474	0.66301584566088	0.998540876473706	motif	yes	6.64738301628367	no	98	96 - 100	-3.09540750160009	wtR	6.64738301628367
ENSMUSG00000031028.415|Tub	2267.52749429846	0.0323514605838953	0.0742426332327736	0.435753140415474	0.66301584566088	0.998540876473706	motif	yes	6.64738301628367	no	98	96 - 100	-3.09540750160009	mutantR	3.55197551468358
ENSMUSG00000090935.592|Synj2bp	2030.17281382583	-0.0473251680333718	0.0569749984842682	-0.830630439532861	0.406182433366242	0.998540876473706	motif	no	0.0964393162426271	no	5	0 - 25	0.02973506533481	wtR	0.0964393162426271
ENSMUSG00000090935.592|Synj2bp	2030.17281382583	-0.0473251680333718	0.0569749984842682	-0.830630439532861	0.406182433366242	0.998540876473706	motif	no	0.0964393162426271	no	5	0 - 25	0.02973506533481	mutantR	0.126174381577437
ENSMUSG00000090935.693|Synj2bp	383.613682907662	-0.0716130517513509	0.107855210694136	-0.663973963709892	0.506706975251454	0.998540876473706	motif	no	0.516248230214144	no	37	26 - 50	-0.0968888251468846	wtR	0.516248230214144
ENSMUSG00000090935.693|Synj2bp	383.613682907662	-0.0716130517513509	0.107855210694136	-0.663973963709892	0.506706975251454	0.998540876473706	motif	no	0.516248230214144	no	37	26 - 50	-0.0968888251468846	mutantR	0.41935940506726
ENSMUSG00000031028.419|Tub	1071.32712634589	0.0949979409082051	0.0912995490607498	1.04050832545728	0.298103798124115	0.998540876473706	motif	yes	5.94713447544587	no	96	96 - 100	-2.52639542919695	wtR	5.94713447544587
ENSMUSG00000031028.419|Tub	1071.32712634589	0.0949979409082051	0.0912995490607498	1.04050832545728	0.298103798124115	0.998540876473706	motif	yes	5.94713447544587	no	96	96 - 100	-2.52639542919695	mutantR	3.42073904624891
ENSMUSG00000043670.169|Diras1	1094.99636418955	-0.0923819410324127	0.0740036343328961	-1.24834329915264	0.211905363914818	0.972760013080726	motif	no	0.6292608443086	no	45	26 - 50	0.0530849772535328	wtR	0.6292608443086
ENSMUSG00000043670.169|Diras1	1094.99636418955	-0.0923819410324127	0.0740036343328961	-1.24834329915264	0.211905363914818	0.972760013080726	motif	no	0.6292608443086	no	45	26 - 50	0.0530849772535328	mutantR	0.682345821562133
ENSMUSG00000090935.127|Synj2bp	1708.97972090945	-0.0389456356208847	0.0628478135300382	-0.619681631442446	0.535467411267982	0.998540876473706	motif	yes	1.00385413918279	no	63	51 - 75	0.431691609432388	wtR	1.00385413918279
ENSMUSG00000090935.127|Synj2bp	1708.97972090945	-0.0389456356208847	0.0628478135300382	-0.619681631442446	0.535467411267982	0.998540876473706	motif	yes	1.00385413918279	no	63	51 - 75	0.431691609432388	mutantR	1.43554574861517
ENSMUSG00000043670.222|Diras1	1675.56199643392	-0.0168125178144938	0.062557712587726	-0.268752118948039	0.788120441595574	0.998540876473706	motif	no	3.95288444775167	no	90	76 - 95	-2.682504649058	wtR	3.95288444775167
ENSMUSG00000043670.222|Diras1	1675.56199643392	-0.0168125178144938	0.062557712587726	-0.268752118948039	0.788120441595574	0.998540876473706	motif	no	3.95288444775167	no	90	76 - 95	-2.682504649058	mutantR	1.27037979869367
ENSMUSG00000061578.1469|Ksr2	5201.2028218614	3.78019894274413	0.149268606918777	25.3248088849726	1.7030087446208e-141	3.03872679730472e-139	motif	yes	5.87889060601059	yes	96	96 - 100	6.21595894403413	wtR	5.87889060601059
ENSMUSG00000061578.1469|Ksr2	5201.2028218614	3.78019894274413	0.149268606918777	25.3248088849726	1.7030087446208e-141	3.03872679730472e-139	motif	yes	5.87889060601059	yes	96	96 - 100	6.21595894403413	mutantR	12.0948495500447
ENSMUSG00000029028.26|Lrrc47	7782.72707203798	1.60626188399456	0.100959363096246	15.9099843217442	5.40270218634863e-57	2.43733225048294e-55	motif	yes	6.46886583457166	yes	98	96 - 100	-6.15691166292127	wtR	6.46886583457166
ENSMUSG00000029028.26|Lrrc47	7782.72707203798	1.60626188399456	0.100959363096246	15.9099843217442	5.40270218634863e-57	2.43733225048294e-55	motif	yes	6.46886583457166	yes	98	96 - 100	-6.15691166292127	mutantR	0.311954171650391
ENSMUSG00000029636.506|Wasf3	4804.60009237939	0.0458328792109748	0.0461449862355178	0.993236382757813	0.32059477182548	0.998540876473706	motif	yes	0.659076678156491	no	47	26 - 50	-0.124621146249462	wtR	0.659076678156491
ENSMUSG00000029636.506|Wasf3	4804.60009237939	0.0458328792109748	0.0461449862355178	0.993236382757813	0.32059477182548	0.998540876473706	motif	yes	0.659076678156491	no	47	26 - 50	-0.124621146249462	mutantR	0.534455531907029
ENSMUSG00000031028.456|Tub	1644.86278642464	0.00704626761860612	0.0653451977168893	0.107831453033999	0.91412939243799	0.998540876473706	motif	yes	0.556554409283424	no	40	26 - 50	1.42674408599483	wtR	0.556554409283424
ENSMUSG00000031028.456|Tub	1644.86278642464	0.00704626761860612	0.0653451977168893	0.107831453033999	0.91412939243799	0.998540876473706	motif	yes	0.556554409283424	no	40	26 - 50	1.42674408599483	mutantR	1.98329849527825
ENSMUSG00000061578.1466|Ksr2	4114.75409090379	4.24166755170909	0.148410441460256	28.5806545009504	1.16892425309987e-179	5.37480363300343e-177	motif	yes	5.7808065636942	yes	96	96 - 100	1.16642098063368	wtR	5.7808065636942
ENSMUSG00000061578.1466|Ksr2	4114.75409090379	4.24166755170909	0.148410441460256	28.5806545009504	1.16892425309987e-179	5.37480363300343e-177	motif	yes	5.7808065636942	yes	96	96 - 100	1.16642098063368	mutantR	6.94722754432788
ENSMUSG00000042529.420|Kcnj12	864.75640044833	0.850826859539642	0.101109660443602	8.41489186895477	3.93257496354438e-17	1.00888269719256e-15	motif	yes	6.59431851006614	yes	98	96 - 100	-1.62517358685769	wtR	6.59431851006614
ENSMUSG00000042529.420|Kcnj12	864.75640044833	0.850826859539642	0.101109660443602	8.41489186895477	3.93257496354438e-17	1.00888269719256e-15	motif	yes	6.59431851006614	yes	98	96 - 100	-1.62517358685769	mutantR	4.96914492320845
ENSMUSG00000042529.157|Kcnj12	747.746634706266	0.0546188306630186	0.093596279863382	0.583557709160483	0.55951792011482	0.998540876473706	motif	no	0.444898363927151	no	32	26 - 50	0.0516735883907986	wtR	0.444898363927151
ENSMUSG00000042529.157|Kcnj12	747.746634706266	0.0546188306630186	0.093596279863382	0.583557709160483	0.55951792011482	0.998540876473706	motif	no	0.444898363927151	no	32	26 - 50	0.0516735883907986	mutantR	0.49657195231795
ENSMUSG00000061578.1434|Ksr2	2706.21897421756	4.29342175508443	0.152858324743963	28.0875887019951	1.38890937656713e-173	5.18887862401877e-171	motif	yes	3.26673714223896	yes	88	76 - 95	0.518935753068862	wtR	3.26673714223896
ENSMUSG00000061578.1434|Ksr2	2706.21897421756	4.29342175508443	0.152858324743963	28.0875887019951	1.38890937656713e-173	5.18887862401877e-171	motif	yes	3.26673714223896	yes	88	76 - 95	0.518935753068862	mutantR	3.78567289530782
ENSMUSG00000035202.30|Lars2	716.610244448495	0.0976967513421254	0.0822697209070693	1.18751771933786	0.235023471505496	0.996029779936872	motif	yes	1.06474871986409	no	65	51 - 75	-0.213282578739132	wtR	1.06474871986409
ENSMUSG00000035202.30|Lars2	716.610244448495	0.0976967513421254	0.0822697209070693	1.18751771933786	0.235023471505496	0.996029779936872	motif	yes	1.06474871986409	no	65	51 - 75	-0.213282578739132	mutantR	0.851466141124954
ENSMUSG00000029636.492|Wasf3	2061.58043157316	-0.041688564856238	0.0578382061572441	-0.720779007960581	0.471045492927508	0.998540876473706	motif	yes	0.411701232070098	no	29	26 - 50	-0.0324952328703766	wtR	0.411701232070098
ENSMUSG00000029636.492|Wasf3	2061.58043157316	-0.041688564856238	0.0578382061572441	-0.720779007960581	0.471045492927508	0.998540876473706	motif	yes	0.411701232070098	no	29	26 - 50	-0.0324952328703766	mutantR	0.379205999199721
ENSMUSG00000032194.59|Kank2	1419.60935181506	0.0695915018465115	0.059415065349655	1.17127703953482	0.241487437422135	0.998540876473706	motif	no	1.97373797530175	no	81	76 - 95	-0.202488589824706	wtR	1.97373797530175
ENSMUSG00000032194.59|Kank2	1419.60935181506	0.0695915018465115	0.059415065349655	1.17127703953482	0.241487437422135	0.998540876473706	motif	no	1.97373797530175	no	81	76 - 95	-0.202488589824706	mutantR	1.77124938547704
ENSMUSG00000029028.56|Lrrc47	8916.64982423049	2.27581210868001	0.10819564558956	21.0342301326367	3.18907351066176e-98	2.59356284489533e-96	motif	yes	5.72474823353955	yes	95	76 - 95	-4.85173335116029	wtR	5.72474823353955
ENSMUSG00000029028.56|Lrrc47	8916.64982423049	2.27581210868001	0.10819564558956	21.0342301326367	3.18907351066176e-98	2.59356284489533e-96	motif	yes	5.72474823353955	yes	95	76 - 95	-4.85173335116029	mutantR	0.87301488237926
ENSMUSG00000029028.83|Lrrc47	663.411671698902	0.263326973730619	0.082837745892676	3.17882833354476	0.00147871638944394	0.0259971388761799	motif	yes	4.67657471886741	no	93	76 - 95	-3.93133252283273	wtR	4.67657471886741
ENSMUSG00000029028.83|Lrrc47	663.411671698902	0.263326973730619	0.082837745892676	3.17882833354476	0.00147871638944394	0.0259971388761799	motif	yes	4.67657471886741	no	93	76 - 95	-3.93133252283273	mutantR	0.74524219603468
ENSMUSG00000061578.932|Ksr2	586.397358620701	-0.118095014522016	0.084488273116337	-1.397768118179	0.162182711188735	0.928900799144042	motif	no	1.21473780338891	no	69	51 - 75	-0.606318936339235	wtR	1.21473780338891
ENSMUSG00000061578.932|Ksr2	586.397358620701	-0.118095014522016	0.084488273116337	-1.397768118179	0.162182711188735	0.928900799144042	motif	no	1.21473780338891	no	69	51 - 75	-0.606318936339235	mutantR	0.608418867049679
ENSMUSG00000061578.491|Ksr2	1589.60650086475	0.04527608977651	0.0689985652298787	0.656188858792443	0.511702616438611	0.998540876473706	motif	no	1.19072248329244	no	69	51 - 75	1.25599571716929	wtR	1.19072248329244
ENSMUSG00000061578.491|Ksr2	1589.60650086475	0.04527608977651	0.0689985652298787	0.656188858792443	0.511702616438611	0.998540876473706	motif	no	1.19072248329244	no	69	51 - 75	1.25599571716929	mutantR	2.44671820046173
ENSMUSG00000022095.266|Fam160b2	1787.47764262288	1.22804821482479	0.101537334770912	12.0945484495481	1.12861090875186e-33	3.65651583038712e-32	motif	yes	7.32809792292729	yes	99	96 - 100	-2.49533203529096	wtR	7.32809792292729
ENSMUSG00000022095.266|Fam160b2	1787.47764262288	1.22804821482479	0.101537334770912	12.0945484495481	1.12861090875186e-33	3.65651583038712e-32	motif	yes	7.32809792292729	yes	99	96 - 100	-2.49533203529096	mutantR	4.83276588763633
ENSMUSG00000042529.319|Kcnj12	1221.19362415126	-0.122050465744761	0.0626929059233632	-1.94679866800173	0.0515588767275015	0.561371922839054	motif	no	1.73203180721577	no	78	76 - 95	-0.526213722446894	wtR	1.73203180721577
ENSMUSG00000042529.319|Kcnj12	1221.19362415126	-0.122050465744761	0.0626929059233632	-1.94679866800173	0.0515588767275015	0.561371922839054	motif	no	1.73203180721577	no	78	76 - 95	-0.526213722446894	mutantR	1.20581808476888
ENSMUSG00000029028.23|Lrrc47	4186.68845015446	2.34531920580108	0.140091947866857	16.7412848597841	6.55577022021561e-63	3.23860466870569e-61	motif	yes	5.8652199916151	yes	96	96 - 100	-5.1091784349047	wtR	5.8652199916151
ENSMUSG00000029028.23|Lrrc47	4186.68845015446	2.34531920580108	0.140091947866857	16.7412848597841	6.55577022021561e-63	3.23860466870569e-61	motif	yes	5.8652199916151	yes	96	96 - 100	-5.1091784349047	mutantR	0.756041556710401
ENSMUSG00000042529.424|Kcnj12	3427.57564160659	0.300929728754827	0.0720347183388419	4.17756514767356	2.9464628518933e-05	0.00056359941431015	motif	yes	5.667210279178	yes	95	76 - 95	0.878902098330331	wtR	5.667210279178
ENSMUSG00000042529.424|Kcnj12	3427.57564160659	0.300929728754827	0.0720347183388419	4.17756514767356	2.9464628518933e-05	0.00056359941431015	motif	yes	5.667210279178	yes	95	76 - 95	0.878902098330331	mutantR	6.54611237750833
ENSMUSG00000029636.234|Wasf3	418.022995803593	0.0735092971214665	0.109178260444262	0.673296101461468	0.500758932496302	0.998540876473706	motif	no	1.13531013401651	no	67	51 - 75	0.525835280025007	wtR	1.13531013401651
ENSMUSG00000029636.234|Wasf3	418.022995803593	0.0735092971214665	0.109178260444262	0.673296101461468	0.500758932496302	0.998540876473706	motif	no	1.13531013401651	no	67	51 - 75	0.525835280025007	mutantR	1.66114541404152
ENSMUSG00000058297.240|Spock2	1095.37966790381	0.133282147746448	0.0748167458051618	1.78144807438621	0.0748392805279902	0.69953369719478	motif	yes	5.45435797691755	no	95	76 - 95	-3.19380489210564	wtR	5.45435797691755
ENSMUSG00000058297.240|Spock2	1095.37966790381	0.133282147746448	0.0748167458051618	1.78144807438621	0.0748392805279902	0.69953369719478	motif	yes	5.45435797691755	no	95	76 - 95	-3.19380489210564	mutantR	2.26055308481191
ENSMUSG00000029028.52|Lrrc47	3230.73365139289	1.79052942102901	0.113638340856027	15.7563847513183	6.20844074837645e-56	2.73881583567677e-54	motif	yes	4.57568085678937	yes	92	76 - 95	-4.21864368624942	wtR	4.57568085678937
ENSMUSG00000029028.52|Lrrc47	3230.73365139289	1.79052942102901	0.113638340856027	15.7563847513183	6.20844074837645e-56	2.73881583567677e-54	motif	yes	4.57568085678937	yes	92	76 - 95	-4.21864368624942	mutantR	0.357037170539946
ENSMUSG00000022095.129|Fam160b2	1349.159361223	0.0178538929862427	0.0648252196751463	0.275415850123032	0.782996768153493	0.998540876473706	motif	no	0.215648121715184	no	13	0 - 25	0.141365022468015	wtR	0.215648121715184
ENSMUSG00000022095.129|Fam160b2	1349.159361223	0.0178538929862427	0.0648252196751463	0.275415850123032	0.782996768153493	0.998540876473706	motif	no	0.215648121715184	no	13	0 - 25	0.141365022468015	mutantR	0.357013144183198
ENSMUSG00000043670.127|Diras1	567.668688135001	0.032704259807581	0.0945108015772417	0.346037270468524	0.729314705188603	0.998540876473706	motif	no	1.03868043103716	no	64	51 - 75	0.349071691797579	wtR	1.03868043103716
ENSMUSG00000043670.127|Diras1	567.668688135001	0.032704259807581	0.0945108015772417	0.346037270468524	0.729314705188603	0.998540876473706	motif	no	1.03868043103716	no	64	51 - 75	0.349071691797579	mutantR	1.38775212283474
ENSMUSG00000004113.209|Cacna1b	1476.62361972088	0.0429822239332958	0.0662484087343518	0.648803869473294	0.51646515605829	0.998540876473706	motif	no	0.925622890723566	no	60	51 - 75	0.222372696611905	wtR	0.925622890723566
ENSMUSG00000004113.209|Cacna1b	1476.62361972088	0.0429822239332958	0.0662484087343518	0.648803869473294	0.51646515605829	0.998540876473706	motif	no	0.925622890723566	no	60	51 - 75	0.222372696611905	mutantR	1.14799558733547
ENSMUSG00000029028.62|Lrrc47	10351.5374373709	2.62681075557281	0.102301053438537	25.6772600797411	2.09821660850985e-145	4.18069659245589e-143	motif	yes	5.31593528783193	yes	94	76 - 95	-4.14329991746865	wtR	5.31593528783193
ENSMUSG00000029028.62|Lrrc47	10351.5374373709	2.62681075557281	0.102301053438537	25.6772600797411	2.09821660850985e-145	4.18069659245589e-143	motif	yes	5.31593528783193	yes	94	76 - 95	-4.14329991746865	mutantR	1.17263537036328
ENSMUSG00000029636.484|Wasf3	1106.65273441914	0.0349626502287958	0.0716741033040693	0.487800315833331	0.625691287679201	0.998540876473706	motif	yes	0.34111909884211	no	23	0 - 25	-0.0468064933701574	wtR	0.34111909884211
ENSMUSG00000029636.484|Wasf3	1106.65273441914	0.0349626502287958	0.0716741033040693	0.487800315833331	0.625691287679201	0.998540876473706	motif	yes	0.34111909884211	no	23	0 - 25	-0.0468064933701574	mutantR	0.294312605471952
ENSMUSG00000029028.29|Lrrc47	5584.0862612311	1.97741443432941	0.107024781902904	18.4762295159206	3.20834081362636e-76	1.88944406043858e-74	motif	yes	5.38590659505124	yes	94	76 - 95	-5.01431740463671	wtR	5.38590659505124
ENSMUSG00000029028.29|Lrrc47	5584.0862612311	1.97741443432941	0.107024781902904	18.4762295159206	3.20834081362636e-76	1.88944406043858e-74	motif	yes	5.38590659505124	yes	94	76 - 95	-5.01431740463671	mutantR	0.371589190414531
ENSMUSG00000029636.231|Wasf3	1819.69611526749	-0.0679506254565568	0.0536398679207341	-1.26679330301429	0.20522920734418	0.966601921755726	motif	no	1.94784239287724	no	81	76 - 95	-0.781622281565519	wtR	1.94784239287724
ENSMUSG00000029636.231|Wasf3	1819.69611526749	-0.0679506254565568	0.0536398679207341	-1.26679330301429	0.20522920734418	0.966601921755726	motif	no	1.94784239287724	no	81	76 - 95	-0.781622281565519	mutantR	1.16622011131172
ENSMUSG00000061578.1224|Ksr2	1055.79627300418	0.0124686548335297	0.0851639481487526	0.146407665503614	0.883599576320968	0.998540876473706	motif	no	0.813871023469792	no	56	51 - 75	0.193083485040859	wtR	0.813871023469792
ENSMUSG00000061578.1224|Ksr2	1055.79627300418	0.0124686548335297	0.0851639481487526	0.146407665503614	0.883599576320968	0.998540876473706	motif	no	0.813871023469792	no	56	51 - 75	0.193083485040859	mutantR	1.00695450851065
ENSMUSG00000029028.58|Lrrc47	7674.24533719526	2.71147973677094	0.110380471792458	24.5648500385936	3.00155463948033e-133	4.66020593701134e-131	motif	yes	6.19944096031112	yes	97	96 - 100	-4.22656846868509	wtR	6.19944096031112
ENSMUSG00000029028.58|Lrrc47	7674.24533719526	2.71147973677094	0.110380471792458	24.5648500385936	3.00155463948033e-133	4.66020593701134e-131	motif	yes	6.19944096031112	yes	97	96 - 100	-4.22656846868509	mutantR	1.97287249162604
ENSMUSG00000029028.178|Lrrc47	362.303884952539	0.112758619002335	0.107201987766041	1.05183328548367	0.292876044770062	0.998540876473706	motif	no	0.892642529171723	no	59	51 - 75	0.143244987323042	wtR	0.892642529171723
ENSMUSG00000029028.178|Lrrc47	362.303884952539	0.112758619002335	0.107201987766041	1.05183328548367	0.292876044770062	0.998540876473706	motif	no	0.892642529171723	no	59	51 - 75	0.143244987323042	mutantR	1.03588751649476
ENSMUSG00000031028.111|Tub	1618.35549177452	0.016735220903162	0.0641736762658092	0.260780149696336	0.794262053159031	0.998540876473706	motif	no	0.696024179958088	no	49	26 - 50	0.264914020190002	wtR	0.696024179958088
ENSMUSG00000031028.111|Tub	1618.35549177452	0.016735220903162	0.0641736762658092	0.260780149696336	0.794262053159031	0.998540876473706	motif	no	0.696024179958088	no	49	26 - 50	0.264914020190002	mutantR	0.96093820014809
ENSMUSG00000004113.237|Cacna1b	285.543880476429	0.0775395745971076	0.11343336748438	0.683569361614735	0.494247137116513	0.998540876473706	motif	no	1.30321007409499	no	71	51 - 75	0.10865541272438	wtR	1.30321007409499
ENSMUSG00000004113.237|Cacna1b	285.543880476429	0.0775395745971076	0.11343336748438	0.683569361614735	0.494247137116513	0.998540876473706	motif	no	1.30321007409499	no	71	51 - 75	0.10865541272438	mutantR	1.41186548681937
ENSMUSG00000061578.1436|Ksr2	7095.44513029747	4.23028049837149	0.13885989749951	30.4643786618552	7.72723649894369e-204	7.69825936207265e-201	motif	yes	4.11934767850726	yes	91	76 - 95	0.493531165588319	wtR	4.11934767850726
ENSMUSG00000061578.1436|Ksr2	7095.44513029747	4.23028049837149	0.13885989749951	30.4643786618552	7.72723649894369e-204	7.69825936207265e-201	motif	yes	4.11934767850726	yes	91	76 - 95	0.493531165588319	mutantR	4.61287884409558
ENSMUSG00000061578.840|Ksr2	1721.53144233195	0.0290018513761527	0.0577893799955572	0.501854343797811	0.615769983006816	0.998540876473706	motif	no	0.847897042032801	no	57	51 - 75	-0.585261629438054	wtR	0.847897042032801
ENSMUSG00000061578.840|Ksr2	1721.53144233195	0.0290018513761527	0.0577893799955572	0.501854343797811	0.615769983006816	0.998540876473706	motif	no	0.847897042032801	no	57	51 - 75	-0.585261629438054	mutantR	0.262635412594747
ENSMUSG00000061578.1384|Ksr2	615.441512586137	-0.0326561742051999	0.12251040534538	-0.266558372026736	0.789809210493678	0.998540876473706	motif	no	0.455587163731738	no	32	26 - 50	-0.24535177494062	wtR	0.455587163731738
ENSMUSG00000061578.1384|Ksr2	615.441512586137	-0.0326561742051999	0.12251040534538	-0.266558372026736	0.789809210493678	0.998540876473706	motif	no	0.455587163731738	no	32	26 - 50	-0.24535177494062	mutantR	0.210235388791119
ENSMUSG00000061578.1440|Ksr2	3596.11529446327	4.66251526750272	0.218993209092594	21.2906842491692	1.3849117083066e-100	1.22641625724485e-98	motif	yes	11.5340842042847	yes	100	96 - 100	-7.75700077775875	wtR	11.5340842042847
ENSMUSG00000061578.1440|Ksr2	3596.11529446327	4.66251526750272	0.218993209092594	21.2906842491692	1.3849117083066e-100	1.22641625724485e-98	motif	yes	11.5340842042847	yes	100	96 - 100	-7.75700077775875	mutantR	3.77708342652596
ENSMUSG00000029028.64|Lrrc47	8548.48016534546	2.53287138237604	0.115955186020818	21.8435368808887	8.95477345739781e-106	8.6334126357412e-104	motif	yes	5.27925551116302	yes	94	76 - 95	-4.45872622856444	wtR	5.27925551116302
ENSMUSG00000029028.64|Lrrc47	8548.48016534546	2.53287138237604	0.115955186020818	21.8435368808887	8.95477345739781e-106	8.6334126357412e-104	motif	yes	5.27925551116302	yes	94	76 - 95	-4.45872622856444	mutantR	0.820529282598576
ENSMUSG00000061578.1443|Ksr2	3158.3458710842	4.72507104865337	0.202977852882093	23.2787517532669	7.2783216122225e-120	9.4578624863174e-118	motif	yes	9.17831165020884	yes	100	96 - 100	-2.43318746841284	wtR	9.17831165020884
ENSMUSG00000061578.1443|Ksr2	3158.3458710842	4.72507104865337	0.202977852882093	23.2787517532669	7.2783216122225e-120	9.4578624863174e-118	motif	yes	9.17831165020884	yes	100	96 - 100	-2.43318746841284	mutantR	6.745124181796
ENSMUSG00000022095.268|Fam160b2	3956.91839355646	1.38637397895606	0.0925657834669726	14.9771754424864	1.03524115404773e-50	4.28245951440853e-49	motif	yes	6.66606560901946	yes	98	96 - 100	-0.589196445637269	wtR	6.66606560901946
ENSMUSG00000022095.268|Fam160b2	3956.91839355646	1.38637397895606	0.0925657834669726	14.9771754424864	1.03524115404773e-50	4.28245951440853e-49	motif	yes	6.66606560901946	yes	98	96 - 100	-0.589196445637269	mutantR	6.07686916338219
ENSMUSG00000061578.1432|Ksr2	2258.05585670606	3.88456212091073	0.142371085489961	27.2847685858561	6.43143773019728e-164	1.83066281105973e-161	motif	yes	6.18373706761837	yes	97	96 - 100	-0.668948375283748	wtR	6.18373706761837
ENSMUSG00000061578.1432|Ksr2	2258.05585670606	3.88456212091073	0.142371085489961	27.2847685858561	6.43143773019728e-164	1.83066281105973e-161	motif	yes	6.18373706761837	yes	97	96 - 100	-0.668948375283748	mutantR	5.51478869233462
ENSMUSG00000061578.131|Ksr2	505.17133560906	0.119385516534723	0.0950104719958986	1.25655113617241	0.208916218120889	0.970302975596306	motif	yes	3.30637056938945	no	88	76 - 95	-1.07085601191033	wtR	3.30637056938945
ENSMUSG00000061578.131|Ksr2	505.17133560906	0.119385516534723	0.0950104719958986	1.25655113617241	0.208916218120889	0.970302975596306	motif	yes	3.30637056938945	no	88	76 - 95	-1.07085601191033	mutantR	2.23551455747912
ENSMUSG00000031028.48|Tub	653.708534028313	0.114936278783208	0.0930551023056298	1.23514214627063	0.216777606169164	0.980172572523585	motif	no	1.31921587153068	no	72	51 - 75	-0.290564161444227	wtR	1.31921587153068
ENSMUSG00000031028.48|Tub	653.708534028313	0.114936278783208	0.0930551023056298	1.23514214627063	0.216777606169164	0.980172572523585	motif	no	1.31921587153068	no	72	51 - 75	-0.290564161444227	mutantR	1.02865171008645
ENSMUSG00000090935.504|Synj2bp	1140.24082910058	-0.0543091788683555	0.0810308292410026	-0.670228595425436	0.502712077647219	0.998540876473706	motif	no	0.584713870610157	no	42	26 - 50	-0.290886520775867	wtR	0.584713870610157
ENSMUSG00000090935.504|Synj2bp	1140.24082910058	-0.0543091788683555	0.0810308292410026	-0.670228595425436	0.502712077647219	0.998540876473706	motif	no	0.584713870610157	no	42	26 - 50	-0.290886520775867	mutantR	0.293827349834291
ENSMUSG00000031028.481|Tub	465.42125888729	-0.0703215099957893	0.105545251690013	-0.666268817116697	0.505239293289653	0.998540876473706	motif	no	5.18789749442639	no	94	76 - 95	-4.17899883797474	wtR	5.18789749442639
ENSMUSG00000031028.481|Tub	465.42125888729	-0.0703215099957893	0.105545251690013	-0.666268817116697	0.505239293289653	0.998540876473706	motif	no	5.18789749442639	no	94	76 - 95	-4.17899883797474	mutantR	1.00889865645166
ENSMUSG00000029028.51|Lrrc47	5265.36801673407	1.6969247122194	0.11453080513546	14.8163169743929	1.14914732569556e-49	4.62560817464325e-48	motif	yes	5.17867690118337	yes	94	76 - 95	-4.38921382667353	wtR	5.17867690118337
ENSMUSG00000029028.51|Lrrc47	5265.36801673407	1.6969247122194	0.11453080513546	14.8163169743929	1.14914732569556e-49	4.62560817464325e-48	motif	yes	5.17867690118337	yes	94	76 - 95	-4.38921382667353	mutantR	0.789463074509841
ENSMUSG00000004113.198|Cacna1b	2644.92759213154	0.0864440551674646	0.064175834099701	1.34698763763894	0.177984214222802	0.941558204094171	motif	no	0.588899667688777	no	43	26 - 50	-0.16184382109346	wtR	0.588899667688777
ENSMUSG00000004113.198|Cacna1b	2644.92759213154	0.0864440551674646	0.064175834099701	1.34698763763894	0.177984214222802	0.941558204094171	motif	no	0.588899667688777	no	43	26 - 50	-0.16184382109346	mutantR	0.427055846595318
ENSMUSG00000029028.14|Lrrc47	4774.34903531624	2.5583680583878	0.128326670087534	19.9363706440968	1.96838520984356e-88	1.36814216184185e-86	motif	yes	6.06800801046177	yes	97	96 - 100	-5.00578726121805	wtR	6.06800801046177
ENSMUSG00000029028.14|Lrrc47	4774.34903531624	2.5583680583878	0.128326670087534	19.9363706440968	1.96838520984356e-88	1.36814216184185e-86	motif	yes	6.06800801046177	yes	97	96 - 100	-5.00578726121805	mutantR	1.06222074924372
ENSMUSG00000029636.29|Wasf3	1205.98329601533	0.0914138790876841	0.0813110334818601	1.12424938133492	0.260907245711049	0.998540876473706	motif	no	0.179264578399871	no	10	0 - 25	0.319331899460046	wtR	0.179264578399871
ENSMUSG00000029636.29|Wasf3	1205.98329601533	0.0914138790876841	0.0813110334818601	1.12424938133492	0.260907245711049	0.998540876473706	motif	no	0.179264578399871	no	10	0 - 25	0.319331899460046	mutantR	0.498596477859916
ENSMUSG00000031028.489|Tub	3516.31747050849	-0.000763845844638752	0.06411069481696	-0.0119144839534118	0.990493842111831	0.999525940224632	motif	no	2.92205714785848	no	87	76 - 95	-2.03733628235783	wtR	2.92205714785848
ENSMUSG00000031028.489|Tub	3516.31747050849	-0.000763845844638752	0.06411069481696	-0.0119144839534118	0.990493842111831	0.999525940224632	motif	no	2.92205714785848	no	87	76 - 95	-2.03733628235783	mutantR	0.884720865500643
ENSMUSG00000031028.17|Tub	351.498150422246	-0.0520250277241785	0.112627555214997	-0.461920953756538	0.644138007054073	0.998540876473706	motif	no	0.637619547885068	no	46	26 - 50	-0.179537505227478	wtR	0.637619547885068
ENSMUSG00000031028.17|Tub	351.498150422246	-0.0520250277241785	0.112627555214997	-0.461920953756538	0.644138007054073	0.998540876473706	motif	no	0.637619547885068	no	46	26 - 50	-0.179537505227478	mutantR	0.45808204265759
ENSMUSG00000061578.1429|Ksr2	3953.17589141294	3.37103934035221	0.121679012328549	27.7043614658046	6.18655713310913e-169	1.99892677098161e-166	motif	yes	4.47524346573224	yes	92	76 - 95	1.4176375388295	wtR	4.47524346573224
ENSMUSG00000061578.1429|Ksr2	3953.17589141294	3.37103934035221	0.121679012328549	27.7043614658046	6.18655713310913e-169	1.99892677098161e-166	motif	yes	4.47524346573224	yes	92	76 - 95	1.4176375388295	mutantR	5.89288100456174
ENSMUSG00000029028.11|Lrrc47	2890.94779947244	1.49148004190115	0.131210556601934	11.367073507858	6.09985796673818e-30	1.86505887448478e-28	motif	yes	7.32062024743506	yes	99	96 - 100	-5.8733656337682	wtR	7.32062024743506
ENSMUSG00000029028.11|Lrrc47	2890.94779947244	1.49148004190115	0.131210556601934	11.367073507858	6.09985796673818e-30	1.86505887448478e-28	motif	yes	7.32062024743506	yes	99	96 - 100	-5.8733656337682	mutantR	1.44725461366685
ENSMUSG00000043670.193|Diras1	1500.0856301769	0.112806827851781	0.0799074114803704	1.41171921054523	0.158032654599188	0.922832938023025	motif	yes	5.97260795028175	no	96	96 - 100	-4.96939534911017	wtR	5.97260795028175
ENSMUSG00000043670.193|Diras1	1500.0856301769	0.112806827851781	0.0799074114803704	1.41171921054523	0.158032654599188	0.922832938023025	motif	yes	5.97260795028175	no	96	96 - 100	-4.96939534911017	mutantR	1.00321260117158
ENSMUSG00000061578.1092|Ksr2	1308.48058446166	0.137422429115479	0.0897791527464769	1.53067193119476	0.125850494246226	0.857545329886888	motif	no	1.71646227960392	no	78	76 - 95	-0.966522361958591	wtR	1.71646227960392
ENSMUSG00000061578.1092|Ksr2	1308.48058446166	0.137422429115479	0.0897791527464769	1.53067193119476	0.125850494246226	0.857545329886888	motif	no	1.71646227960392	no	78	76 - 95	-0.966522361958591	mutantR	0.74993991764533
ENSMUSG00000061578.117|Ksr2	578.595411323067	-0.108644806575316	0.0925834123647776	-1.17348025742729	0.240603269391518	0.998540876473706	motif	yes	1.17694922167055	no	68	51 - 75	0.0206880235978097	wtR	1.17694922167055
ENSMUSG00000061578.117|Ksr2	578.595411323067	-0.108644806575316	0.0925834123647776	-1.17348025742729	0.240603269391518	0.998540876473706	motif	yes	1.17694922167055	no	68	51 - 75	0.0206880235978097	mutantR	1.19763724526836
ENSMUSG00000061578.1428|Ksr2	7381.85886799787	3.34964384391646	0.102138951136586	32.794970054442	6.94524578981035e-236	2.76768044723942e-232	motif	yes	4.38665762283199	yes	92	76 - 95	0.735562748488521	wtR	4.38665762283199
ENSMUSG00000061578.1428|Ksr2	7381.85886799787	3.34964384391646	0.102138951136586	32.794970054442	6.94524578981035e-236	2.76768044723942e-232	motif	yes	4.38665762283199	yes	92	76 - 95	0.735562748488521	mutantR	5.12222037132051
ENSMUSG00000058297.515|Spock2	991.975856963248	-0.021249206833763	0.0791364585182514	-0.268513492158134	0.788304090835945	0.998540876473706	motif	yes	0.742354151058391	no	52	51 - 75	0.0366499111930552	wtR	0.742354151058391
ENSMUSG00000058297.515|Spock2	991.975856963248	-0.021249206833763	0.0791364585182514	-0.268513492158134	0.788304090835945	0.998540876473706	motif	yes	0.742354151058391	no	52	51 - 75	0.0366499111930552	mutantR	0.779004062251446
ENSMUSG00000043670.211|Diras1	1167.62602473254	0.145771420795955	0.0654943521760864	2.22570978951037	0.0260336266156734	0.346037820941539	motif	yes	5.35727543007164	no	94	76 - 95	-4.1751727028546	wtR	5.35727543007164
ENSMUSG00000043670.211|Diras1	1167.62602473254	0.145771420795955	0.0654943521760864	2.22570978951037	0.0260336266156734	0.346037820941539	motif	yes	5.35727543007164	no	94	76 - 95	-4.1751727028546	mutantR	1.18210272721704
ENSMUSG00000031028.156|Tub	1710.84043490171	0.0580014089677217	0.060688930537458	0.955716445389039	0.339215511644465	0.998540876473706	motif	no	0.518397051069075	no	38	26 - 50	-0.252774656345929	wtR	0.518397051069075
ENSMUSG00000031028.156|Tub	1710.84043490171	0.0580014089677217	0.060688930537458	0.955716445389039	0.339215511644465	0.998540876473706	motif	no	0.518397051069075	no	38	26 - 50	-0.252774656345929	mutantR	0.265622394723146
ENSMUSG00000029028.25|Lrrc47	4607.3805735215	1.95319016950092	0.111135615331179	17.5748356067541	3.84001746957048e-69	2.04943789503192e-67	motif	yes	4.80545881292645	yes	93	76 - 95	-4.42251238651721	wtR	4.80545881292645
ENSMUSG00000029028.25|Lrrc47	4607.3805735215	1.95319016950092	0.111135615331179	17.5748356067541	3.84001746957048e-69	2.04943789503192e-67	motif	yes	4.80545881292645	yes	93	76 - 95	-4.42251238651721	mutantR	0.382946426409238
ENSMUSG00000029636.259|Wasf3	1777.79203850585	-0.0071436233459894	0.0693789659538942	-0.102965261124484	0.91799054197736	0.998540876473706	motif	no	0.985273199144573	no	62	51 - 75	-0.362582585745685	wtR	0.985273199144573
ENSMUSG00000029636.259|Wasf3	1777.79203850585	-0.0071436233459894	0.0693789659538942	-0.102965261124484	0.91799054197736	0.998540876473706	motif	no	0.985273199144573	no	62	51 - 75	-0.362582585745685	mutantR	0.622690613398887
ENSMUSG00000029028.86|Lrrc47	1366.51121068465	0.109266390935712	0.0655569639908642	1.66673964570628	0.0955661859365167	0.782529967719902	motif	yes	4.79709786815753	no	93	76 - 95	-4.30510642511377	wtR	4.79709786815753
ENSMUSG00000029028.86|Lrrc47	1366.51121068465	0.109266390935712	0.0655569639908642	1.66673964570628	0.0955661859365167	0.782529967719902	motif	yes	4.79709786815753	no	93	76 - 95	-4.30510642511377	mutantR	0.491991443043761
ENSMUSG00000061578.845|Ksr2	2263.51772121679	-0.0451280296829438	0.0642905800286041	-0.7019384435926	0.482717552879153	0.998540876473706	motif	no	0.233357216861202	no	14	0 - 25	-0.00716647356188793	wtR	0.233357216861202
ENSMUSG00000061578.845|Ksr2	2263.51772121679	-0.0451280296829438	0.0642905800286041	-0.7019384435926	0.482717552879153	0.998540876473706	motif	no	0.233357216861202	no	14	0 - 25	-0.00716647356188793	mutantR	0.226190743299315
ENSMUSG00000031028.150|Tub	714.905751191434	0.0333834251419119	0.083400784059316	0.400277113919805	0.688952422529391	0.998540876473706	motif	no	0.846086842945142	no	57	51 - 75	-0.158399202475575	wtR	0.846086842945142
ENSMUSG00000031028.150|Tub	714.905751191434	0.0333834251419119	0.083400784059316	0.400277113919805	0.688952422529391	0.998540876473706	motif	no	0.846086842945142	no	57	51 - 75	-0.158399202475575	mutantR	0.687687640469567
ENSMUSG00000028439.65|Fam219a	842.788525387862	0.0311081970616804	0.0771878799227955	0.40301919281622	0.686934105280594	0.998540876473706	motif	no	0.611314496695912	no	44	26 - 50	-0.179375370196994	wtR	0.611314496695912
ENSMUSG00000028439.65|Fam219a	842.788525387862	0.0311081970616804	0.0771878799227955	0.40301919281622	0.686934105280594	0.998540876473706	motif	no	0.611314496695912	no	44	26 - 50	-0.179375370196994	mutantR	0.431939126498918
ENSMUSG00000061578.1464|Ksr2	2889.78783206957	4.39780972841411	0.20815013892744	21.1280653045692	4.39176445572408e-99	3.69743268085785e-97	motif	yes	5.55106474570769	yes	95	76 - 95	2.34631687853414	wtR	5.55106474570769
ENSMUSG00000061578.1464|Ksr2	2889.78783206957	4.39780972841411	0.20815013892744	21.1280653045692	4.39176445572408e-99	3.69743268085785e-97	motif	yes	5.55106474570769	yes	95	76 - 95	2.34631687853414	mutantR	7.89738162424183
ENSMUSG00000032194.281|Kank2	1492.61157674801	0.56217955705687	0.0632414781008053	8.88941204316524	6.14331132575386e-19	1.61059839691639e-17	motif	yes	6.23805511233498	yes	97	96 - 100	-2.9950180754404	wtR	6.23805511233498
ENSMUSG00000032194.281|Kank2	1492.61157674801	0.56217955705687	0.0632414781008053	8.88941204316524	6.14331132575386e-19	1.61059839691639e-17	motif	yes	6.23805511233498	yes	97	96 - 100	-2.9950180754404	mutantR	3.24303703689457
ENSMUSG00000061578.1423|Ksr2	3192.72582906736	2.58577343984662	0.0976219697447103	26.4876179676422	1.34616863424078e-154	3.2843767392548e-152	motif	yes	4.9087485549681	yes	93	76 - 95	0.525055861045702	wtR	4.9087485549681
ENSMUSG00000061578.1423|Ksr2	3192.72582906736	2.58577343984662	0.0976219697447103	26.4876179676422	1.34616863424078e-154	3.2843767392548e-152	motif	yes	4.9087485549681	yes	93	76 - 95	0.525055861045702	mutantR	5.4338044160138
ENSMUSG00000029636.499|Wasf3	2092.02114025102	0.0830745082304979	0.0551312073355465	1.5068508789383	0.131848884695892	0.874958878483484	motif	yes	0.594353506267985	no	43	26 - 50	-0.237904049505937	wtR	0.594353506267985
ENSMUSG00000029636.499|Wasf3	2092.02114025102	0.0830745082304979	0.0551312073355465	1.5068508789383	0.131848884695892	0.874958878483484	motif	yes	0.594353506267985	no	43	26 - 50	-0.237904049505937	mutantR	0.356449456762048
ENSMUSG00000029028.27|Lrrc47	5496.81177291776	2.32661659828661	0.113057349710125	20.5790831312779	4.22598954704121e-94	3.19757626803023e-92	motif	yes	5.46723577555963	yes	95	76 - 95	-5.08370893461229	wtR	5.46723577555963
ENSMUSG00000029028.27|Lrrc47	5496.81177291776	2.32661659828661	0.113057349710125	20.5790831312779	4.22598954704121e-94	3.19757626803023e-92	motif	yes	5.46723577555963	yes	95	76 - 95	-5.08370893461229	mutantR	0.383526840947338
ENSMUSG00000031028.461|Tub	1957.67621870173	0.0502424299161411	0.0677249314220189	0.741860181490065	0.458172053223366	0.998540876473706	motif	no	0.803338163200024	no	55	51 - 75	0.224345133398987	wtR	0.803338163200024
ENSMUSG00000031028.461|Tub	1957.67621870173	0.0502424299161411	0.0677249314220189	0.741860181490065	0.458172053223366	0.998540876473706	motif	no	0.803338163200024	no	55	51 - 75	0.224345133398987	mutantR	1.02768329659901
ENSMUSG00000022095.51|Fam160b2	640.091952158357	-0.122354414356495	0.0857384437049631	-1.42706595862099	0.153560883496985	0.915766911548316	motif	no	1.6774653999534	no	78	76 - 95	-0.532704193092788	wtR	1.6774653999534
ENSMUSG00000022095.51|Fam160b2	640.091952158357	-0.122354414356495	0.0857384437049631	-1.42706595862099	0.153560883496985	0.915766911548316	motif	no	1.6774653999534	no	78	76 - 95	-0.532704193092788	mutantR	1.14476120686061
ENSMUSG00000004113.105|Cacna1b	1266.67715399088	0.0397756664564707	0.0815007294885916	0.488040618851619	0.625521070327903	0.998540876473706	motif	no	1.62674180347546	no	77	76 - 95	-1.230885409241	wtR	1.62674180347546
ENSMUSG00000004113.105|Cacna1b	1266.67715399088	0.0397756664564707	0.0815007294885916	0.488040618851619	0.625521070327903	0.998540876473706	motif	no	1.62674180347546	no	77	76 - 95	-1.230885409241	mutantR	0.395856394234455
ENSMUSG00000004113.131|Cacna1b	1334.63840840845	-0.0318661437760523	0.0662892996486056	-0.480713236449506	0.63072032236247	0.998540876473706	motif	no	0.524434409565319	no	38	26 - 50	-0.177906469374473	wtR	0.524434409565319
ENSMUSG00000004113.131|Cacna1b	1334.63840840845	-0.0318661437760523	0.0662892996486056	-0.480713236449506	0.63072032236247	0.998540876473706	motif	no	0.524434409565319	no	38	26 - 50	-0.177906469374473	mutantR	0.346527940190846
ENSMUSG00000029636.47|Wasf3	517.674053609265	0.200421086960642	0.0849487833898416	2.35931674313547	0.0183086211780971	0.26150485804558	motif	no	0.51873344129843	no	38	26 - 50	-0.12193734222094	wtR	0.51873344129843
ENSMUSG00000029636.47|Wasf3	517.674053609265	0.200421086960642	0.0849487833898416	2.35931674313547	0.0183086211780971	0.26150485804558	motif	no	0.51873344129843	no	38	26 - 50	-0.12193734222094	mutantR	0.39679609907749
ENSMUSG00000029028.32|Lrrc47	6021.80583383781	2.23318037105962	0.113217078364696	19.724765939164	1.32167784143805e-86	8.72964563226073e-85	motif	yes	5.83728949740744	yes	96	96 - 100	-5.52611865421583	wtR	5.83728949740744
ENSMUSG00000029028.32|Lrrc47	6021.80583383781	2.23318037105962	0.113217078364696	19.724765939164	1.32167784143805e-86	8.72964563226073e-85	motif	yes	5.83728949740744	yes	96	96 - 100	-5.52611865421583	mutantR	0.311170843191613
ENSMUSG00000061578.1455|Ksr2	5274.43130027527	4.36996883800828	0.144257868052167	30.2927590502586	1.42788082750251e-201	1.21930823519946e-198	motif	yes	4.60108566163174	yes	92	76 - 95	0.895554491023775	wtR	4.60108566163174
ENSMUSG00000061578.1455|Ksr2	5274.43130027527	4.36996883800828	0.144257868052167	30.2927590502586	1.42788082750251e-201	1.21930823519946e-198	motif	yes	4.60108566163174	yes	92	76 - 95	0.895554491023775	mutantR	5.49664015265552
ENSMUSG00000029028.60|Lrrc47	4151.22230234211	3.16809154600986	0.138037105578251	22.9510140243698	1.43951381962787e-116	1.68719487388737e-114	motif	yes	5.87187820778742	yes	96	96 - 100	-4.36086316762524	wtR	5.87187820778742
ENSMUSG00000029028.60|Lrrc47	4151.22230234211	3.16809154600986	0.138037105578251	22.9510140243698	1.43951381962787e-116	1.68719487388737e-114	motif	yes	5.87187820778742	yes	96	96 - 100	-4.36086316762524	mutantR	1.51101504016218
ENSMUSG00000028439.131|Fam219a	858.06756076971	0.0323650913808289	0.109256862237709	0.296229369194335	0.767054921438605	0.998540876473706	motif	yes	0.870317347096212	no	58	51 - 75	-0.253099890789208	wtR	0.870317347096212
ENSMUSG00000028439.131|Fam219a	858.06756076971	0.0323650913808289	0.109256862237709	0.296229369194335	0.767054921438605	0.998540876473706	motif	yes	0.870317347096212	no	58	51 - 75	-0.253099890789208	mutantR	0.617217456307004
ENSMUSG00000061578.1086|Ksr2	1515.08601262512	-0.0150690522850045	0.059896681101439	-0.25158409460925	0.801362553927496	0.998540876473706	motif	no	1.74267666550635	no	79	76 - 95	-0.85924259749854	wtR	1.74267666550635
ENSMUSG00000061578.1086|Ksr2	1515.08601262512	-0.0150690522850045	0.059896681101439	-0.25158409460925	0.801362553927496	0.998540876473706	motif	no	1.74267666550635	no	79	76 - 95	-0.85924259749854	mutantR	0.883434068007805
ENSMUSG00000058297.34|Spock2	2489.62127375662	0.537499975762125	0.0821016161446408	6.54676486288888	5.87968265889161e-11	1.33888773689618e-09	motif	yes	8.8214152204199	yes	100	96 - 100	-6.12719652457399	wtR	8.8214152204199
ENSMUSG00000058297.34|Spock2	2489.62127375662	0.537499975762125	0.0821016161446408	6.54676486288888	5.87968265889161e-11	1.33888773689618e-09	motif	yes	8.8214152204199	yes	100	96 - 100	-6.12719652457399	mutantR	2.69421869584591
ENSMUSG00000061578.1467|Ksr2	5275.04408842478	4.13982847024591	0.195500583759186	21.1755299684695	1.60565861665831e-99	1.38098192533454e-97	motif	yes	3.45523034882265	yes	89	76 - 95	3.05891171091946	wtR	3.45523034882265
ENSMUSG00000061578.1467|Ksr2	5275.04408842478	4.13982847024591	0.195500583759186	21.1755299684695	1.60565861665831e-99	1.38098192533454e-97	motif	yes	3.45523034882265	yes	89	76 - 95	3.05891171091946	mutantR	6.51414205974212
ENSMUSG00000029028.48|Lrrc47	3443.50767319777	1.98882875504016	0.134139875123833	14.8265290481607	9.87064268627481e-50	3.98660585521674e-48	motif	yes	4.56556224856917	yes	92	76 - 95	-3.99590517400023	wtR	4.56556224856917
ENSMUSG00000029028.48|Lrrc47	3443.50767319777	1.98882875504016	0.134139875123833	14.8265290481607	9.87064268627481e-50	3.98660585521674e-48	motif	yes	4.56556224856917	yes	92	76 - 95	-3.99590517400023	mutantR	0.569657074568942
ENSMUSG00000042529.160|Kcnj12	346.393087311328	-0.00437800894920793	0.108917096748719	-0.0401957918444005	0.967937032542251	0.999525940224632	motif	no	0.451004437183196	no	32	26 - 50	-0.0750792888052376	wtR	0.451004437183196
ENSMUSG00000042529.160|Kcnj12	346.393087311328	-0.00437800894920793	0.108917096748719	-0.0401957918444005	0.967937032542251	0.999525940224632	motif	no	0.451004437183196	no	32	26 - 50	-0.0750792888052376	mutantR	0.375925148377958
ENSMUSG00000058297.498|Spock2	1491.46270860167	-0.0482336847600035	0.074478608049932	-0.647617967398996	0.517232073320883	0.998540876473706	motif	yes	2.21586693317007	no	83	76 - 95	-0.35023538941023	wtR	2.21586693317007
ENSMUSG00000058297.498|Spock2	1491.46270860167	-0.0482336847600035	0.074478608049932	-0.647617967398996	0.517232073320883	0.998540876473706	motif	yes	2.21586693317007	no	83	76 - 95	-0.35023538941023	mutantR	1.86563154375984
ENSMUSG00000029028.246|Lrrc47	1102.46300042033	-0.035441957716064	0.0696218440894704	-0.509063759795243	0.610707532998271	0.998540876473706	motif	no	0.439847462993621	no	31	26 - 50	0.133560014355336	wtR	0.439847462993621
ENSMUSG00000029028.246|Lrrc47	1102.46300042033	-0.035441957716064	0.0696218440894704	-0.509063759795243	0.610707532998271	0.998540876473706	motif	no	0.439847462993621	no	31	26 - 50	0.133560014355336	mutantR	0.573407477348957
ENSMUSG00000031028.615|Tub	3569.66946435886	-0.0302630460966834	0.0634787777043284	-0.476742734991569	0.633545327822686	0.998540876473706	motif	no	1.72048457888251	no	78	76 - 95	-0.278833956054953	wtR	1.72048457888251
ENSMUSG00000031028.615|Tub	3569.66946435886	-0.0302630460966834	0.0634787777043284	-0.476742734991569	0.633545327822686	0.998540876473706	motif	no	1.72048457888251	no	78	76 - 95	-0.278833956054953	mutantR	1.44165062282755
ENSMUSG00000031028.591|Tub	874.304065217656	-0.0779782977543357	0.073589042158438	-1.05964550518877	0.289305903237522	0.998540876473706	motif	no	0.308595935737748	no	20	0 - 25	-0.0723724746302074	wtR	0.308595935737748
ENSMUSG00000031028.591|Tub	874.304065217656	-0.0779782977543357	0.073589042158438	-1.05964550518877	0.289305903237522	0.998540876473706	motif	no	0.308595935737748	no	20	0 - 25	-0.0723724746302074	mutantR	0.236223461107541
ENSMUSG00000032194.177|Kank2	1122.17659377309	0.0654309666984417	0.0917731905092007	0.712963844183688	0.475868130583589	0.998540876473706	motif	no	2.82990072851748	no	86	76 - 95	-2.21490459972037	wtR	2.82990072851748
ENSMUSG00000032194.177|Kank2	1122.17659377309	0.0654309666984417	0.0917731905092007	0.712963844183688	0.475868130583589	0.998540876473706	motif	no	2.82990072851748	no	86	76 - 95	-2.21490459972037	mutantR	0.614996128797112
ENSMUSG00000061578.35|Ksr2	1041.69119955911	-0.0173838299125587	0.0758361302987699	-0.229228862866182	0.81869104043819	0.998540876473706	motif	no	0.676604298658487	no	48	26 - 50	0.70112840014451	wtR	0.676604298658487
ENSMUSG00000061578.35|Ksr2	1041.69119955911	-0.0173838299125587	0.0758361302987699	-0.229228862866182	0.81869104043819	0.998540876473706	motif	no	0.676604298658487	no	48	26 - 50	0.70112840014451	mutantR	1.377732698803
ENSMUSG00000029028.37|Lrrc47	3312.97604462974	1.40138558768828	0.0985297430545432	14.2229700823691	6.59915755707862e-46	2.51251364951831e-44	motif	yes	5.67626137527527	yes	95	76 - 95	-5.23301612018194	wtR	5.67626137527527
ENSMUSG00000029028.37|Lrrc47	3312.97604462974	1.40138558768828	0.0985297430545432	14.2229700823691	6.59915755707862e-46	2.51251364951831e-44	motif	yes	5.67626137527527	yes	95	76 - 95	-5.23301612018194	mutantR	0.443245255093335
ENSMUSG00000043670.189|Diras1	1625.11954717671	0.144249988884187	0.0634794859361398	2.27238747694495	0.023063117424313	0.315108078637328	motif	yes	5.93550551041548	no	96	96 - 100	-4.98325620199319	wtR	5.93550551041548
ENSMUSG00000043670.189|Diras1	1625.11954717671	0.144249988884187	0.0634794859361398	2.27238747694495	0.023063117424313	0.315108078637328	motif	yes	5.93550551041548	no	96	96 - 100	-4.98325620199319	mutantR	0.95224930842229
ENSMUSG00000043670.164|Diras1	751.65215180984	-0.0173132029558646	0.0789570599872638	-0.219273652776045	0.82643688453187	0.998540876473706	motif	no	1.46398405763331	no	74	51 - 75	-1.03930642998342	wtR	1.46398405763331
ENSMUSG00000043670.164|Diras1	751.65215180984	-0.0173132029558646	0.0789570599872638	-0.219273652776045	0.82643688453187	0.998540876473706	motif	no	1.46398405763331	no	74	51 - 75	-1.03930642998342	mutantR	0.424677627649884
ENSMUSG00000029028.35|Lrrc47	6064.36193972185	1.46384673109475	0.105437273629887	13.8835791243355	7.9664499326462e-44	2.93947249829584e-42	motif	yes	5.54701799756483	yes	95	76 - 95	-5.01550572598718	wtR	5.54701799756483
ENSMUSG00000029028.35|Lrrc47	6064.36193972185	1.46384673109475	0.105437273629887	13.8835791243355	7.9664499326462e-44	2.93947249829584e-42	motif	yes	5.54701799756483	yes	95	76 - 95	-5.01550572598718	mutantR	0.531512271577647
ENSMUSG00000029636.265|Wasf3	379.505895198694	-0.0504795161228504	0.0973898641780728	-0.518324124885841	0.604232143509735	0.998540876473706	motif	no	0.801767048370613	no	55	51 - 75	-0.129663352584444	wtR	0.801767048370613
ENSMUSG00000029636.265|Wasf3	379.505895198694	-0.0504795161228504	0.0973898641780728	-0.518324124885841	0.604232143509735	0.998540876473706	motif	no	0.801767048370613	no	55	51 - 75	-0.129663352584444	mutantR	0.672103695786169
ENSMUSG00000029028.72|Lrrc47	1221.2500218817	1.56632532670911	0.124697191168274	12.561031343484	3.45795709044141e-36	1.16450357792189e-34	motif	yes	5.36630581727372	yes	94	76 - 95	-4.60665097335609	wtR	5.36630581727372
ENSMUSG00000029028.72|Lrrc47	1221.2500218817	1.56632532670911	0.124697191168274	12.561031343484	3.45795709044141e-36	1.16450357792189e-34	motif	yes	5.36630581727372	yes	94	76 - 95	-4.60665097335609	mutantR	0.759654843917626
ENSMUSG00000028439.289|Fam219a	1508.18145850205	0.00766442597750271	0.0824610575894311	0.0929460062913994	0.925946456177337	0.998540876473706	motif	no	0.506554558612393	no	37	26 - 50	0.0791215511207093	wtR	0.506554558612393
ENSMUSG00000028439.289|Fam219a	1508.18145850205	0.00766442597750271	0.0824610575894311	0.0929460062913994	0.925946456177337	0.998540876473706	motif	no	0.506554558612393	no	37	26 - 50	0.0791215511207093	mutantR	0.585676109733102
ENSMUSG00000061578.1427|Ksr2	4532.94779671625	3.13310779741767	0.114814567410807	27.2884170369026	5.82122639654764e-164	1.69738442855432e-161	motif	yes	4.61868140470093	yes	92	76 - 95	0.376739806128551	wtR	4.61868140470093
ENSMUSG00000061578.1427|Ksr2	4532.94779671625	3.13310779741767	0.114814567410807	27.2884170369026	5.82122639654764e-164	1.69738442855432e-161	motif	yes	4.61868140470093	yes	92	76 - 95	0.376739806128551	mutantR	4.99542121082948
ENSMUSG00000029028.63|Lrrc47	6535.73446329621	2.57688170711993	0.108977131914695	23.6460775012601	1.29525385014302e-123	1.77985744579998e-121	motif	yes	4.9479945930062	yes	93	76 - 95	-3.93079239272185	wtR	4.9479945930062
ENSMUSG00000029028.63|Lrrc47	6535.73446329621	2.57688170711993	0.108977131914695	23.6460775012601	1.29525385014302e-123	1.77985744579998e-121	motif	yes	4.9479945930062	yes	93	76 - 95	-3.93079239272185	mutantR	1.01720220028435
ENSMUSG00000058297.114|Spock2	491.308225202747	0.0135841601318383	0.101906962958733	0.133299626810968	0.893956422728783	0.998540876473706	motif	no	1.37610892878319	no	73	51 - 75	-0.013855275345205	wtR	1.37610892878319
ENSMUSG00000058297.114|Spock2	491.308225202747	0.0135841601318383	0.101906962958733	0.133299626810968	0.893956422728783	0.998540876473706	motif	no	1.37610892878319	no	73	51 - 75	-0.013855275345205	mutantR	1.36225365343798
ENSMUSG00000061578.1417|Ksr2	525.806004511705	1.02730140082488	0.110565808100293	9.29131183026332	1.5239826152257e-20	4.13134062698938e-19	motif	yes	2.04831209075454	yes	82	76 - 95	-0.903751253114045	wtR	2.04831209075454
ENSMUSG00000061578.1417|Ksr2	525.806004511705	1.02730140082488	0.110565808100293	9.29131183026332	1.5239826152257e-20	4.13134062698938e-19	motif	yes	2.04831209075454	yes	82	76 - 95	-0.903751253114045	mutantR	1.14456083764049
ENSMUSG00000061578.1410|Ksr2	699.327258406778	0.161934080677506	0.101759320693664	1.59134396312444	0.11153218798143	0.828732462409978	motif	yes	2.12436264957303	no	82	76 - 95	-0.936816341086703	wtR	2.12436264957303
ENSMUSG00000061578.1410|Ksr2	699.327258406778	0.161934080677506	0.101759320693664	1.59134396312444	0.11153218798143	0.828732462409978	motif	yes	2.12436264957303	no	82	76 - 95	-0.936816341086703	mutantR	1.18754630848633
ENSMUSG00000090935.663|Synj2bp	768.986597103511	-0.0515258089688315	0.0725264499704849	-0.710441624949246	0.477430318404303	0.998540876473706	motif	no	0.651744402112287	no	47	26 - 50	-0.279680391744266	wtR	0.651744402112287
ENSMUSG00000090935.663|Synj2bp	768.986597103511	-0.0515258089688315	0.0725264499704849	-0.710441624949246	0.477430318404303	0.998540876473706	motif	no	0.651744402112287	no	47	26 - 50	-0.279680391744266	mutantR	0.372064010368021
ENSMUSG00000004113.208|Cacna1b	1387.23355288959	0.00554503967183842	0.0640276998591687	0.0866037618723605	0.930986475596429	0.998540876473706	motif	no	0.703003573173777	no	50	26 - 50	0.1782735482545	wtR	0.703003573173777
ENSMUSG00000004113.208|Cacna1b	1387.23355288959	0.00554503967183842	0.0640276998591687	0.0866037618723605	0.930986475596429	0.998540876473706	motif	no	0.703003573173777	no	50	26 - 50	0.1782735482545	mutantR	0.881277121428278
ENSMUSG00000061578.682|Ksr2	844.151700323858	-0.0212702286036948	0.07243711285202	-0.293637167002324	0.76903517194887	0.998540876473706	motif	no	0.150065139117684	no	9	0 - 25	0.0215456280559801	wtR	0.150065139117684
ENSMUSG00000061578.682|Ksr2	844.151700323858	-0.0212702286036948	0.07243711285202	-0.293637167002324	0.76903517194887	0.998540876473706	motif	no	0.150065139117684	no	9	0 - 25	0.0215456280559801	mutantR	0.171610767173664
ENSMUSG00000031028.488|Tub	3077.53866269072	-0.0473763671877847	0.0801552672754015	-0.591057441365726	0.554481934135428	0.998540876473706	motif	no	2.67770157347605	no	86	76 - 95	-1.77191748607346	wtR	2.67770157347605
ENSMUSG00000031028.488|Tub	3077.53866269072	-0.0473763671877847	0.0801552672754015	-0.591057441365726	0.554481934135428	0.998540876473706	motif	no	2.67770157347605	no	86	76 - 95	-1.77191748607346	mutantR	0.905784087402591
ENSMUSG00000029028.57|Lrrc47	8273.87156455947	2.56295279933802	0.108094480679512	23.7103021655369	2.82318361852198e-124	3.92455350691049e-122	motif	yes	6.24250580709574	yes	97	96 - 100	-5.48050650019195	wtR	6.24250580709574
ENSMUSG00000029028.57|Lrrc47	8273.87156455947	2.56295279933802	0.108094480679512	23.7103021655369	2.82318361852198e-124	3.92455350691049e-122	motif	yes	6.24250580709574	yes	97	96 - 100	-5.48050650019195	mutantR	0.761999306903792
ENSMUSG00000029636.16|Wasf3	2261.69390411523	0.0125846392275908	0.0693691332389872	0.181415546655813	0.856041416878639	0.998540876473706	motif	no	0.0880788327129206	no	5	0 - 25	0.271078683338734	wtR	0.0880788327129206
ENSMUSG00000029636.16|Wasf3	2261.69390411523	0.0125846392275908	0.0693691332389872	0.181415546655813	0.856041416878639	0.998540876473706	motif	no	0.0880788327129206	no	5	0 - 25	0.271078683338734	mutantR	0.359157516051655
ENSMUSG00000029028.19|Lrrc47	3899.18518280832	2.09419699386682	0.125305720151781	16.7127006758362	1.05927511478322e-62	5.21137201532237e-61	motif	yes	6.8111465035415	yes	98	96 - 100	-5.42120320295172	wtR	6.8111465035415
ENSMUSG00000029028.19|Lrrc47	3899.18518280832	2.09419699386682	0.125305720151781	16.7127006758362	1.05927511478322e-62	5.21137201532237e-61	motif	yes	6.8111465035415	yes	98	96 - 100	-5.42120320295172	mutantR	1.38994330058978
ENSMUSG00000043670.300|Diras1	632.035899678247	0.0884812880648411	0.0855581381351678	1.03416565616535	0.30105872664813	0.998540876473706	motif	no	1.1791784050866	no	68	51 - 75	0.946001609414625	wtR	1.1791784050866
ENSMUSG00000043670.300|Diras1	632.035899678247	0.0884812880648411	0.0855581381351678	1.03416565616535	0.30105872664813	0.998540876473706	motif	no	1.1791784050866	no	68	51 - 75	0.946001609414625	mutantR	2.12518001450123
ENSMUSG00000022095.275|Fam160b2	3005.58687678092	0.208224821390279	0.0755587507905548	2.75580021124844	0.00585487473895869	0.094332921164759	motif	yes	4.56479803038685	no	92	76 - 95	-2.06545287862166	wtR	4.56479803038685
ENSMUSG00000022095.275|Fam160b2	3005.58687678092	0.208224821390279	0.0755587507905548	2.75580021124844	0.00585487473895869	0.094332921164759	motif	yes	4.56479803038685	no	92	76 - 95	-2.06545287862166	mutantR	2.4993451517652
ENSMUSG00000022095.272|Fam160b2	898.480766943467	0.569933812973519	0.0819586390275422	6.95391992517094	3.55273316252317e-12	8.31172699764472e-11	motif	yes	5.79012814292897	yes	96	96 - 100	-1.33176729990948	wtR	5.79012814292897
ENSMUSG00000022095.272|Fam160b2	898.480766943467	0.569933812973519	0.0819586390275422	6.95391992517094	3.55273316252317e-12	8.31172699764472e-11	motif	yes	5.79012814292897	yes	96	96 - 100	-1.33176729990948	mutantR	4.45836084301949
ENSMUSG00000004113.199|Cacna1b	2675.78618933611	0.139499904644839	0.0638291473574216	2.18552041536269	0.0288507107374671	0.372479932753388	motif	no	0.94150587326289	no	61	51 - 75	-0.343349262246011	wtR	0.94150587326289
ENSMUSG00000004113.199|Cacna1b	2675.78618933611	0.139499904644839	0.0638291473574216	2.18552041536269	0.0288507107374671	0.372479932753388	motif	no	0.94150587326289	no	61	51 - 75	-0.343349262246011	mutantR	0.59815661101688
ENSMUSG00000061578.1082|Ksr2	2171.17032703346	0.1135857465689	0.073442911416283	1.54658556392301	0.121963212979427	0.851104651595796	motif	no	3.44320884097291	no	88	76 - 95	-1.25964535610966	wtR	3.44320884097291
ENSMUSG00000061578.1082|Ksr2	2171.17032703346	0.1135857465689	0.073442911416283	1.54658556392301	0.121963212979427	0.851104651595796	motif	no	3.44320884097291	no	88	76 - 95	-1.25964535610966	mutantR	2.18356348486325
ENSMUSG00000058297.20|Spock2	1857.72884955586	1.28249214009848	0.0936000766421254	13.7018278842016	9.90002553217139e-43	3.59741049352915e-41	motif	yes	8.16240773654208	yes	100	96 - 100	-6.34340218497106	wtR	8.16240773654208
ENSMUSG00000058297.20|Spock2	1857.72884955586	1.28249214009848	0.0936000766421254	13.7018278842016	9.90002553217139e-43	3.59741049352915e-41	motif	yes	8.16240773654208	yes	100	96 - 100	-6.34340218497106	mutantR	1.81900555157101
ENSMUSG00000058297.303|Spock2	660.392981638285	-0.0057451846860185	0.0908279328163564	-0.0632535004141799	0.949564642865127	0.998790475058442	motif	yes	1.11506842970007	no	66	51 - 75	-0.253285736417514	wtR	1.11506842970007
ENSMUSG00000058297.303|Spock2	660.392981638285	-0.0057451846860185	0.0908279328163564	-0.0632535004141799	0.949564642865127	0.998790475058442	motif	yes	1.11506842970007	no	66	51 - 75	-0.253285736417514	mutantR	0.861782693282559
ENSMUSG00000090935.679|Synj2bp	277.131482088908	0.0528160976023819	0.123378113161836	0.428083200892386	0.668590546924319	0.998540876473706	motif	no	0.732868604476839	no	51	51 - 75	-0.252047309908732	wtR	0.732868604476839
ENSMUSG00000090935.679|Synj2bp	277.131482088908	0.0528160976023819	0.123378113161836	0.428083200892386	0.668590546924319	0.998540876473706	motif	no	0.732868604476839	no	51	51 - 75	-0.252047309908732	mutantR	0.480821294568108
ENSMUSG00000061578.688|Ksr2	540.178441712437	0.0448189458010324	0.090457679078939	0.495468668413664	0.620269333189721	0.998540876473706	motif	no	0.163596598874589	no	10	0 - 25	0.0197686805632005	wtR	0.163596598874589
ENSMUSG00000061578.688|Ksr2	540.178441712437	0.0448189458010324	0.090457679078939	0.495468668413664	0.620269333189721	0.998540876473706	motif	no	0.163596598874589	no	10	0 - 25	0.0197686805632005	mutantR	0.18336527943779
ENSMUSG00000029028.67|Lrrc47	7047.80069575758	2.48202383080048	0.0933678615247584	26.5832781244788	1.05957475046757e-155	2.69515237060421e-153	motif	yes	6.12543437419428	yes	97	96 - 100	-4.5974434244541	wtR	6.12543437419428
ENSMUSG00000029028.67|Lrrc47	7047.80069575758	2.48202383080048	0.0933678615247584	26.5832781244788	1.05957475046757e-155	2.69515237060421e-153	motif	yes	6.12543437419428	yes	97	96 - 100	-4.5974434244541	mutantR	1.52799094974018
ENSMUSG00000058297.21|Spock2	1760.75440414219	1.28097281739578	0.102249562261282	12.5279051476275	5.25319598602512e-36	1.76409994418344e-34	motif	yes	6.77721267566503	yes	98	96 - 100	-3.9935875793293	wtR	6.77721267566503
ENSMUSG00000058297.21|Spock2	1760.75440414219	1.28097281739578	0.102249562261282	12.5279051476275	5.25319598602512e-36	1.76409994418344e-34	motif	yes	6.77721267566503	yes	98	96 - 100	-3.9935875793293	mutantR	2.78362509633573
ENSMUSG00000058297.286|Spock2	1923.98909449628	0.297511185125153	0.0835882393224255	3.55924694115832	0.000371919706396976	0.00678824441217687	motif	yes	6.29965298703643	yes	97	96 - 100	0.117838122890423	wtR	6.29965298703643
ENSMUSG00000058297.286|Spock2	1923.98909449628	0.297511185125153	0.0835882393224255	3.55924694115832	0.000371919706396976	0.00678824441217687	motif	yes	6.29965298703643	yes	97	96 - 100	0.117838122890423	mutantR	6.41749110992686
ENSMUSG00000004113.95|Cacna1b	925.536537289154	-0.0258779597972247	0.0846985519015945	-0.305530132643715	0.759962423867945	0.998540876473706	motif	no	2.11654978109831	no	82	76 - 95	-1.49478746443581	wtR	2.11654978109831
ENSMUSG00000004113.95|Cacna1b	925.536537289154	-0.0258779597972247	0.0846985519015945	-0.305530132643715	0.759962423867945	0.998540876473706	motif	no	2.11654978109831	no	82	76 - 95	-1.49478746443581	mutantR	0.621762316662496
ENSMUSG00000022095.77|Fam160b2	543.973133987169	0.0867097942035319	0.108001379385541	0.802858210671522	0.422056692277932	0.998540876473706	motif	no	1.76896026046097	no	79	76 - 95	-0.133615023401577	wtR	1.76896026046097
ENSMUSG00000022095.77|Fam160b2	543.973133987169	0.0867097942035319	0.108001379385541	0.802858210671522	0.422056692277932	0.998540876473706	motif	no	1.76896026046097	no	79	76 - 95	-0.133615023401577	mutantR	1.6353452370594
ENSMUSG00000031028.494|Tub	3504.08078803205	-0.000510109622750331	0.062633094314753	-0.00814441036853223	0.993501772549627	0.999525940224632	motif	no	2.11937715176084	no	82	76 - 95	-1.24386534294572	wtR	2.11937715176084
ENSMUSG00000031028.494|Tub	3504.08078803205	-0.000510109622750331	0.062633094314753	-0.00814441036853223	0.993501772549627	0.999525940224632	motif	no	2.11937715176084	no	82	76 - 95	-1.24386534294572	mutantR	0.875511808815116
ENSMUSG00000028439.36|Fam219a	361.332534797255	-0.0110007113381481	0.105671860900514	-0.104102560931569	0.917087958573454	0.998540876473706	motif	no	1.34631875162231	no	72	51 - 75	-0.482324048909627	wtR	1.34631875162231
ENSMUSG00000028439.36|Fam219a	361.332534797255	-0.0110007113381481	0.105671860900514	-0.104102560931569	0.917087958573454	0.998540876473706	motif	no	1.34631875162231	no	72	51 - 75	-0.482324048909627	mutantR	0.863994702712686
ENSMUSG00000028439.187|Fam219a	1038.59935198668	0.0492246409499304	0.0827296882564785	0.595005758964353	0.55183962145068	0.998540876473706	motif	yes	6.68066045729935	no	98	96 - 100	-5.2434523396941	wtR	6.68066045729935
ENSMUSG00000028439.187|Fam219a	1038.59935198668	0.0492246409499304	0.0827296882564785	0.595005758964353	0.55183962145068	0.998540876473706	motif	yes	6.68066045729935	no	98	96 - 100	-5.2434523396941	mutantR	1.43720811760525
ENSMUSG00000061578.1067|Ksr2	830.425253391933	0.180518048122233	0.156156013537828	1.15601086395884	0.247676713296357	0.998540876473706	motif	no	1.75995733411947	no	79	76 - 95	-0.704851333869781	wtR	1.75995733411947
ENSMUSG00000061578.1067|Ksr2	830.425253391933	0.180518048122233	0.156156013537828	1.15601086395884	0.247676713296357	0.998540876473706	motif	no	1.75995733411947	no	79	76 - 95	-0.704851333869781	mutantR	1.05510600024969
ENSMUSG00000004113.408|Cacna1b	1221.81148411769	-0.0301947332517643	0.0711505092664154	-0.424378315251453	0.6712899326602	0.998540876473706	motif	no	0.452451230485534	no	32	26 - 50	0.201500605752702	wtR	0.452451230485534
ENSMUSG00000004113.408|Cacna1b	1221.81148411769	-0.0301947332517643	0.0711505092664154	-0.424378315251453	0.6712899326602	0.998540876473706	motif	no	0.452451230485534	no	32	26 - 50	0.201500605752702	mutantR	0.653951836238236
ENSMUSG00000043670.217|Diras1	1302.84149169103	-0.0651083159811788	0.0658048548389434	-0.989415084047076	0.322460097427638	0.998540876473706	motif	yes	4.37568910839946	no	92	76 - 95	-3.4929380077835	wtR	4.37568910839946
ENSMUSG00000043670.217|Diras1	1302.84149169103	-0.0651083159811788	0.0658048548389434	-0.989415084047076	0.322460097427638	0.998540876473706	motif	yes	4.37568910839946	no	92	76 - 95	-3.4929380077835	mutantR	0.882751100615961
ENSMUSG00000058297.28|Spock2	2016.99827684776	0.54666896490715	0.0805608547605655	6.7857890352815	1.15453756945557e-11	2.66457464147517e-10	motif	yes	6.79837808998419	yes	98	96 - 100	-3.28173057241763	wtR	6.79837808998419
ENSMUSG00000058297.28|Spock2	2016.99827684776	0.54666896490715	0.0805608547605655	6.7857890352815	1.15453756945557e-11	2.66457464147517e-10	motif	yes	6.79837808998419	yes	98	96 - 100	-3.28173057241763	mutantR	3.51664751756656
ENSMUSG00000042529.323|Kcnj12	639.133053691298	-0.108444839596806	0.0889766242740356	-1.21880146028929	0.222919557131947	0.98336117918981	motif	no	2.1252569586218	no	82	76 - 95	-1.28900328398704	wtR	2.1252569586218
ENSMUSG00000042529.323|Kcnj12	639.133053691298	-0.108444839596806	0.0889766242740356	-1.21880146028929	0.222919557131947	0.98336117918981	motif	no	2.1252569586218	no	82	76 - 95	-1.28900328398704	mutantR	0.836253674634764
ENSMUSG00000004113.427|Cacna1b	1248.75411999219	-0.124604162233881	0.076832141064748	-1.6217713122022	0.104852323128753	0.806897290641526	motif	no	0.200152912541352	no	12	0 - 25	-0.142431631020981	wtR	0.200152912541352
ENSMUSG00000004113.427|Cacna1b	1248.75411999219	-0.124604162233881	0.076832141064748	-1.6217713122022	0.104852323128753	0.806897290641526	motif	no	0.200152912541352	no	12	0 - 25	-0.142431631020981	mutantR	0.0577212815203713
ENSMUSG00000043670.121|Diras1	700.648262256021	-0.0278470557147866	0.0904083738617086	-0.308014119990503	0.758071588139142	0.998540876473706	motif	no	0.91442187500323	no	60	51 - 75	0.0840165731319567	wtR	0.91442187500323
ENSMUSG00000043670.121|Diras1	700.648262256021	-0.0278470557147866	0.0904083738617086	-0.308014119990503	0.758071588139142	0.998540876473706	motif	no	0.91442187500323	no	60	51 - 75	0.0840165731319567	mutantR	0.998438448135187
ENSMUSG00000029028.66|Lrrc47	4956.66999181455	2.81279209663837	0.107615831370368	26.137344857356	1.37266060689796e-150	3.03891806582687e-148	motif	yes	4.74793262756429	yes	93	76 - 95	-3.87725363642813	wtR	4.74793262756429
ENSMUSG00000029028.66|Lrrc47	4956.66999181455	2.81279209663837	0.107615831370368	26.137344857356	1.37266060689796e-150	3.03891806582687e-148	motif	yes	4.74793262756429	yes	93	76 - 95	-3.87725363642813	mutantR	0.870678991136152
ENSMUSG00000029028.33|Lrrc47	8424.5721948557	1.49083875590099	0.105767335719094	14.0954553290487	4.05027013411918e-45	1.51789904242617e-43	motif	yes	5.4040131540399	yes	95	76 - 95	-5.11497125553262	wtR	5.4040131540399
ENSMUSG00000029028.33|Lrrc47	8424.5721948557	1.49083875590099	0.105767335719094	14.0954553290487	4.05027013411918e-45	1.51789904242617e-43	motif	yes	5.4040131540399	yes	95	76 - 95	-5.11497125553262	mutantR	0.289041898507274
ENSMUSG00000058297.559|Spock2	740.300750125489	-0.0949564071978668	0.0889535252724285	-1.06748335051426	0.285753628026673	0.998540876473706	motif	yes	0.485948700075769	no	35	26 - 50	-0.314984643254614	wtR	0.485948700075769
ENSMUSG00000058297.559|Spock2	740.300750125489	-0.0949564071978668	0.0889535252724285	-1.06748335051426	0.285753628026673	0.998540876473706	motif	yes	0.485948700075769	no	35	26 - 50	-0.314984643254614	mutantR	0.170964056821155
ENSMUSG00000035202.79|Lars2	1050.7844349705	-0.0602495421332019	0.0722769359642923	-0.833592920471444	0.404510416364554	0.998540876473706	motif	yes	0.467823481575941	no	34	26 - 50	0.0899176420854594	wtR	0.467823481575941
ENSMUSG00000035202.79|Lars2	1050.7844349705	-0.0602495421332019	0.0722769359642923	-0.833592920471444	0.404510416364554	0.998540876473706	motif	yes	0.467823481575941	no	34	26 - 50	0.0899176420854594	mutantR	0.557741123661401
ENSMUSG00000031028.500|Tub	2177.22559092798	0.0100943697134062	0.0651294062558755	0.154989432480748	0.876829648293381	0.998540876473706	motif	no	2.44635086077292	no	84	76 - 95	-1.94046680056378	wtR	2.44635086077292
ENSMUSG00000031028.500|Tub	2177.22559092798	0.0100943697134062	0.0651294062558755	0.154989432480748	0.876829648293381	0.998540876473706	motif	no	2.44635086077292	no	84	76 - 95	-1.94046680056378	mutantR	0.505884060209139
ENSMUSG00000032194.273|Kank2	2258.66541299596	1.58047482574999	0.0968161665559442	16.3244929227468	6.60875371384073e-60	3.09833924113592e-58	motif	yes	5.6269212785247	yes	95	76 - 95	1.20695608982251	wtR	5.6269212785247
ENSMUSG00000032194.273|Kank2	2258.66541299596	1.58047482574999	0.0968161665559442	16.3244929227468	6.60875371384073e-60	3.09833924113592e-58	motif	yes	5.6269212785247	yes	95	76 - 95	1.20695608982251	mutantR	6.83387736834721
ENSMUSG00000004113.184|Cacna1b	3217.47904185689	0.0122236329243013	0.0584038871730258	0.209294852037638	0.834218070269799	0.998540876473706	motif	no	0.947741545445974	no	61	51 - 75	-0.189061874949104	wtR	0.947741545445974
ENSMUSG00000004113.184|Cacna1b	3217.47904185689	0.0122236329243013	0.0584038871730258	0.209294852037638	0.834218070269799	0.998540876473706	motif	no	0.947741545445974	no	61	51 - 75	-0.189061874949104	mutantR	0.75867967049687
ENSMUSG00000031028.413|Tub	1870.06881434081	0.199862575514111	0.067247524927927	2.97204359161642	0.00295824679136205	0.0502355687368371	motif	yes	3.56282555120175	no	89	76 - 95	-0.239143322392392	wtR	3.56282555120175
ENSMUSG00000031028.413|Tub	1870.06881434081	0.199862575514111	0.067247524927927	2.97204359161642	0.00295824679136205	0.0502355687368371	motif	yes	3.56282555120175	no	89	76 - 95	-0.239143322392392	mutantR	3.32368222880936
ENSMUSG00000042529.437|Kcnj12	1622.98433128706	0.0175588090218014	0.0851828627762694	0.206130769142135	0.836688764538329	0.998540876473706	motif	no	4.40585624123414	no	92	76 - 95	-0.0465588959376655	wtR	4.40585624123414
ENSMUSG00000042529.437|Kcnj12	1622.98433128706	0.0175588090218014	0.0851828627762694	0.206130769142135	0.836688764538329	0.998540876473706	motif	no	4.40585624123414	no	92	76 - 95	-0.0465588959376655	mutantR	4.35929734529647
ENSMUSG00000058297.15|Spock2	2263.6309038145	0.553207021428947	0.0708189149218696	7.81157155597863	5.64792695426797e-15	1.38932030325666e-13	motif	yes	7.96959798735808	yes	100	96 - 100	-5.44337594276406	wtR	7.96959798735808
ENSMUSG00000058297.15|Spock2	2263.6309038145	0.553207021428947	0.0708189149218696	7.81157155597863	5.64792695426797e-15	1.38932030325666e-13	motif	yes	7.96959798735808	yes	100	96 - 100	-5.44337594276406	mutantR	2.52622204459402
ENSMUSG00000004113.207|Cacna1b	1607.8968934419	0.0722475219741073	0.0626591844317277	1.15302365693615	0.248900674593401	0.998540876473706	motif	no	1.16948812422981	no	68	51 - 75	-0.281457868394642	wtR	1.16948812422981
ENSMUSG00000004113.207|Cacna1b	1607.8968934419	0.0722475219741073	0.0626591844317277	1.15302365693615	0.248900674593401	0.998540876473706	motif	no	1.16948812422981	no	68	51 - 75	-0.281457868394642	mutantR	0.888030255835166
ENSMUSG00000058297.380|Spock2	1336.00436490624	-0.0922116912590444	0.0872624732579751	-1.05671645343397	0.290641013570878	0.998540876473706	motif	yes	1.30843387137186	no	71	51 - 75	-0.645464588246085	wtR	1.30843387137186
ENSMUSG00000058297.380|Spock2	1336.00436490624	-0.0922116912590444	0.0872624732579751	-1.05671645343397	0.290641013570878	0.998540876473706	motif	yes	1.30843387137186	no	71	51 - 75	-0.645464588246085	mutantR	0.662969283125771
ENSMUSG00000004113.27|Cacna1b	487.515299083381	-0.0941205510359925	0.105115281662764	-0.89540311881535	0.370571634053057	0.998540876473706	motif	no	0.28846992239682	no	18	0 - 25	0.142862986436623	wtR	0.28846992239682
ENSMUSG00000004113.27|Cacna1b	487.515299083381	-0.0941205510359925	0.105115281662764	-0.89540311881535	0.370571634053057	0.998540876473706	motif	no	0.28846992239682	no	18	0 - 25	0.142862986436623	mutantR	0.431332908833442
ENSMUSG00000029028.65|Lrrc47	6544.9303190151	2.27165489154727	0.109319073327124	20.7800416012456	6.56017668791869e-96	5.02736617333769e-94	motif	yes	5.54178229583478	yes	95	76 - 95	-4.64745014073468	wtR	5.54178229583478
ENSMUSG00000029028.65|Lrrc47	6544.9303190151	2.27165489154727	0.109319073327124	20.7800416012456	6.56017668791869e-96	5.02736617333769e-94	motif	yes	5.54178229583478	yes	95	76 - 95	-4.64745014073468	mutantR	0.894332155100096
ENSMUSG00000031028.403|Tub	1117.68199507191	-0.0367344237931953	0.0760182821006307	-0.483231438255436	0.628931415297293	0.998540876473706	motif	no	1.12593933950038	no	67	51 - 75	1.0380032319116	wtR	1.12593933950038
ENSMUSG00000031028.403|Tub	1117.68199507191	-0.0367344237931953	0.0760182821006307	-0.483231438255436	0.628931415297293	0.998540876473706	motif	no	1.12593933950038	no	67	51 - 75	1.0380032319116	mutantR	2.16394257141198
ENSMUSG00000061578.88|Ksr2	730.912735140757	0.0121335943583215	0.0783561935913777	0.154851758389354	0.876938186005164	0.998540876473706	motif	no	0.42816197542911	no	30	26 - 50	0.141771192902893	wtR	0.42816197542911
ENSMUSG00000061578.88|Ksr2	730.912735140757	0.0121335943583215	0.0783561935913777	0.154851758389354	0.876938186005164	0.998540876473706	motif	no	0.42816197542911	no	30	26 - 50	0.141771192902893	mutantR	0.569933168332003
ENSMUSG00000004113.210|Cacna1b	2335.266457302	-0.00856068198490034	0.0608448361171042	-0.140696935536553	0.888109366101745	0.998540876473706	motif	no	0.902085351378395	no	60	51 - 75	0.660742311169664	wtR	0.902085351378395
ENSMUSG00000004113.210|Cacna1b	2335.266457302	-0.00856068198490034	0.0608448361171042	-0.140696935536553	0.888109366101745	0.998540876473706	motif	no	0.902085351378395	no	60	51 - 75	0.660742311169664	mutantR	1.56282766254806
ENSMUSG00000032194.30|Kank2	959.667133570676	0.0397403835659666	0.07251564889016	0.548024932193073	0.583674783479972	0.998540876473706	motif	no	1.73230326213695	no	78	76 - 95	-0.351672866579719	wtR	1.73230326213695
ENSMUSG00000032194.30|Kank2	959.667133570676	0.0397403835659666	0.07251564889016	0.548024932193073	0.583674783479972	0.998540876473706	motif	no	1.73230326213695	no	78	76 - 95	-0.351672866579719	mutantR	1.38063039555724
ENSMUSG00000031028.697|Tub	557.179120541019	-0.127541756065043	0.109589278602258	-1.1638160018184	0.244498585897733	0.998540876473706	motif	no	0.106128217604583	no	6	0 - 25	-0.0657635256721082	wtR	0.106128217604583
ENSMUSG00000031028.697|Tub	557.179120541019	-0.127541756065043	0.109589278602258	-1.1638160018184	0.244498585897733	0.998540876473706	motif	no	0.106128217604583	no	6	0 - 25	-0.0657635256721082	mutantR	0.040364691932475
ENSMUSG00000061578.468|Ksr2	793.705623321138	-0.0702677473790418	0.0805659347305315	-0.872176902236236	0.383111878154289	0.998540876473706	motif	no	2.28515680599733	no	83	76 - 95	-1.3077258119921	wtR	2.28515680599733
ENSMUSG00000061578.468|Ksr2	793.705623321138	-0.0702677473790418	0.0805659347305315	-0.872176902236236	0.383111878154289	0.998540876473706	motif	no	2.28515680599733	no	83	76 - 95	-1.3077258119921	mutantR	0.977430994005222
ENSMUSG00000043670.54|Diras1	819.146007124269	-0.0098432415603597	0.0940048168382523	-0.104709970099684	0.916605950461089	0.998540876473706	motif	no	2.11651884090971	no	82	76 - 95	0.494012351888722	wtR	2.11651884090971
ENSMUSG00000043670.54|Diras1	819.146007124269	-0.0098432415603597	0.0940048168382523	-0.104709970099684	0.916605950461089	0.998540876473706	motif	no	2.11651884090971	no	82	76 - 95	0.494012351888722	mutantR	2.61053119279843
ENSMUSG00000031028.89|Tub	925.147022991117	0.0749134596501025	0.0741581684989423	1.01018486791743	0.312406727686192	0.998540876473706	motif	no	4.95646730963219	no	93	76 - 95	-0.165025371859942	wtR	4.95646730963219
ENSMUSG00000031028.89|Tub	925.147022991117	0.0749134596501025	0.0741581684989423	1.01018486791743	0.312406727686192	0.998540876473706	motif	no	4.95646730963219	no	93	76 - 95	-0.165025371859942	mutantR	4.79144193777225
ENSMUSG00000061578.893|Ksr2	345.095315079492	-0.0952269123565704	0.120974808407027	-0.787163159094859	0.431186360481156	0.998540876473706	motif	no	0.438045467349784	no	31	26 - 50	-0.0528739171921602	wtR	0.438045467349784
ENSMUSG00000061578.893|Ksr2	345.095315079492	-0.0952269123565704	0.120974808407027	-0.787163159094859	0.431186360481156	0.998540876473706	motif	no	0.438045467349784	no	31	26 - 50	-0.0528739171921602	mutantR	0.385171550157623
ENSMUSG00000058297.86|Spock2	1180.26399580437	0.110284973909167	0.0692627620188515	1.59226936227507	0.111324193897841	0.828692863044016	motif	no	1.17884715535007	no	68	51 - 75	1.7456180497923	wtR	1.17884715535007
ENSMUSG00000058297.86|Spock2	1180.26399580437	0.110284973909167	0.0692627620188515	1.59226936227507	0.111324193897841	0.828692863044016	motif	no	1.17884715535007	no	68	51 - 75	1.7456180497923	mutantR	2.92446520514237
ENSMUSG00000028439.269|Fam219a	1485.65384815929	0.0387785332449063	0.0890054666282005	0.4356870955679	0.663063769672083	0.998540876473706	motif	yes	1.47411099807066	no	75	51 - 75	0.247742570960803	wtR	1.47411099807066
ENSMUSG00000028439.269|Fam219a	1485.65384815929	0.0387785332449063	0.0890054666282005	0.4356870955679	0.663063769672083	0.998540876473706	motif	yes	1.47411099807066	no	75	51 - 75	0.247742570960803	mutantR	1.72185356903146
ENSMUSG00000058297.226|Spock2	938.627998228371	-0.0357020482706463	0.0695683983932249	-0.513193477142392	0.607815988303561	0.998540876473706	motif	yes	0.394531883231639	no	28	26 - 50	-0.0187071878055922	wtR	0.394531883231639
ENSMUSG00000058297.226|Spock2	938.627998228371	-0.0357020482706463	0.0695683983932249	-0.513193477142392	0.607815988303561	0.998540876473706	motif	yes	0.394531883231639	no	28	26 - 50	-0.0187071878055922	mutantR	0.375824695426047
ENSMUSG00000043670.281|Diras1	1477.3449724361	1.56963851461277	0.129396638281153	12.1304427646896	7.28544573258999e-34	2.36677999274765e-32	motif	yes	5.64394453693061	yes	95	76 - 95	-3.5652443138647	wtR	5.64394453693061
ENSMUSG00000043670.281|Diras1	1477.3449724361	1.56963851461277	0.129396638281153	12.1304427646896	7.28544573258999e-34	2.36677999274765e-32	motif	yes	5.64394453693061	yes	95	76 - 95	-3.5652443138647	mutantR	2.0787002230659
ENSMUSG00000029028.28|Lrrc47	5564.68929294278	2.15272309269118	0.120514255697773	17.862808679579	2.29780113431813e-71	1.2717691000358e-69	motif	yes	6.68404062873898	yes	98	96 - 100	-5.9435449513442	wtR	6.68404062873898
ENSMUSG00000029028.28|Lrrc47	5564.68929294278	2.15272309269118	0.120514255697773	17.862808679579	2.29780113431813e-71	1.2717691000358e-69	motif	yes	6.68404062873898	yes	98	96 - 100	-5.9435449513442	mutantR	0.740495677394783
ENSMUSG00000090935.645|Synj2bp	2134.40848427676	-0.0404838201957883	0.0529254968907978	-0.764920927985227	0.444318631080971	0.998540876473706	motif	no	0.225129190417316	no	14	0 - 25	-0.0554267543027859	wtR	0.225129190417316
ENSMUSG00000090935.645|Synj2bp	2134.40848427676	-0.0404838201957883	0.0529254968907978	-0.764920927985227	0.444318631080971	0.998540876473706	motif	no	0.225129190417316	no	14	0 - 25	-0.0554267543027859	mutantR	0.169702436114531
ENSMUSG00000028439.143|Fam219a	879.881677228881	0.238257302839274	0.094195640448603	2.52938779018416	0.0114261703540842	0.172911223522882	motif	yes	5.95824776409245	no	96	96 - 100	-2.61210443348523	wtR	5.95824776409245
ENSMUSG00000028439.143|Fam219a	879.881677228881	0.238257302839274	0.094195640448603	2.52938779018416	0.0114261703540842	0.172911223522882	motif	yes	5.95824776409245	no	96	96 - 100	-2.61210443348523	mutantR	3.34614333060722
ENSMUSG00000061578.1093|Ksr2	4217.47270806562	0.0904747264755634	0.0637727289254979	1.4187055815231	0.155984869290596	0.920433915285819	motif	no	3.15563156403247	no	87	76 - 95	-1.47511021873153	wtR	3.15563156403247
ENSMUSG00000061578.1093|Ksr2	4217.47270806562	0.0904747264755634	0.0637727289254979	1.4187055815231	0.155984869290596	0.920433915285819	motif	no	3.15563156403247	no	87	76 - 95	-1.47511021873153	mutantR	1.68052134530094
ENSMUSG00000028439.252|Fam219a	818.850306780602	0.068788526844489	0.0790809668541613	0.869849340250818	0.384382743478072	0.998540876473706	motif	yes	3.08389770875398	no	87	76 - 95	-2.19962773740748	wtR	3.08389770875398
ENSMUSG00000028439.252|Fam219a	818.850306780602	0.068788526844489	0.0790809668541613	0.869849340250818	0.384382743478072	0.998540876473706	motif	yes	3.08389770875398	no	87	76 - 95	-2.19962773740748	mutantR	0.884269971346501
ENSMUSG00000031028.442|Tub	1596.73834613837	0.0156525726467735	0.0751042035850281	0.208411405748451	0.834907751356954	0.998540876473706	motif	yes	3.94250992294453	no	90	76 - 95	-0.578449338494711	wtR	3.94250992294453
ENSMUSG00000031028.442|Tub	1596.73834613837	0.0156525726467735	0.0751042035850281	0.208411405748451	0.834907751356954	0.998540876473706	motif	yes	3.94250992294453	no	90	76 - 95	-0.578449338494711	mutantR	3.36406058444982
ENSMUSG00000031028.77|Tub	613.481600291455	0.132958295789341	0.133215264186814	0.998071028879148	0.318244917297761	0.998540876473706	motif	no	1.81279147868404	no	79	76 - 95	-0.986697961506485	wtR	1.81279147868404
ENSMUSG00000031028.77|Tub	613.481600291455	0.132958295789341	0.133215264186814	0.998071028879148	0.318244917297761	0.998540876473706	motif	no	1.81279147868404	no	79	76 - 95	-0.986697961506485	mutantR	0.826093517177556
ENSMUSG00000061578.1070|Ksr2	349.418881945426	0.343638731838031	0.155368727066246	2.21176254917445	0.0269830760650603	0.35487642943652	motif	no	2.11879365263889	no	82	76 - 95	-0.922453815283876	wtR	2.11879365263889
ENSMUSG00000061578.1070|Ksr2	349.418881945426	0.343638731838031	0.155368727066246	2.21176254917445	0.0269830760650603	0.35487642943652	motif	no	2.11879365263889	no	82	76 - 95	-0.922453815283876	mutantR	1.19633983735501
ENSMUSG00000029636.21|Wasf3	1160.83632414655	0.00498002193871898	0.0731069326186652	0.0681196948132866	0.945690352577475	0.998790475058442	motif	no	0.0674155284522173	no	4	0 - 25	0.15953755777129	wtR	0.0674155284522173
ENSMUSG00000029636.21|Wasf3	1160.83632414655	0.00498002193871898	0.0731069326186652	0.0681196948132866	0.945690352577475	0.998790475058442	motif	no	0.0674155284522173	no	4	0 - 25	0.15953755777129	mutantR	0.226953086223507
ENSMUSG00000090935.607|Synj2bp	636.548338375778	-0.0354394504316776	0.0999503203327629	-0.354570653837723	0.722911264336712	0.998540876473706	motif	no	0.0340249279235833	no	1	0 - 25	0.0246615684944221	wtR	0.0340249279235833
ENSMUSG00000090935.607|Synj2bp	636.548338375778	-0.0354394504316776	0.0999503203327629	-0.354570653837723	0.722911264336712	0.998540876473706	motif	no	0.0340249279235833	no	1	0 - 25	0.0246615684944221	mutantR	0.0586864964180053
ENSMUSG00000034801.241|Sos2	804.415463227372	-0.0772960991810641	0.0866002512451374	-0.892562066156872	0.372091741133265	0.998540876473706	motif	no	0.0259950530109039	no	1	0 - 25	-0.0060379113251042	wtR	0.0259950530109039
ENSMUSG00000034801.241|Sos2	804.415463227372	-0.0772960991810641	0.0866002512451374	-0.892562066156872	0.372091741133265	0.998540876473706	motif	no	0.0259950530109039	no	1	0 - 25	-0.0060379113251042	mutantR	0.0199571416857997
ENSMUSG00000043670.188|Diras1	1581.04283503698	0.0245327659522385	0.0709758422258125	0.345649522187937	0.729606123922845	0.998540876473706	motif	yes	6.47438772545814	no	98	96 - 100	-5.51434937575468	wtR	6.47438772545814
ENSMUSG00000043670.188|Diras1	1581.04283503698	0.0245327659522385	0.0709758422258125	0.345649522187937	0.729606123922845	0.998540876473706	motif	yes	6.47438772545814	no	98	96 - 100	-5.51434937575468	mutantR	0.960038349703457
ENSMUSG00000029028.68|Lrrc47	3222.41205178642	2.25432535618357	0.106805948629439	21.1067397004721	6.89693988290709e-99	5.76593820280799e-97	motif	yes	7.45986910768205	yes	99	96 - 100	-6.55679175349227	wtR	7.45986910768205
ENSMUSG00000029028.68|Lrrc47	3222.41205178642	2.25432535618357	0.106805948629439	21.1067397004721	6.89693988290709e-99	5.76593820280799e-97	motif	yes	7.45986910768205	yes	99	96 - 100	-6.55679175349227	mutantR	0.903077354189781
ENSMUSG00000061578.834|Ksr2	675.639367704697	0.0274393974474186	0.0955413673596976	0.287199128562958	0.7739598535316	0.998540876473706	motif	no	1.31703835996342	no	72	51 - 75	-0.962748926407316	wtR	1.31703835996342
ENSMUSG00000061578.834|Ksr2	675.639367704697	0.0274393974474186	0.0955413673596976	0.287199128562958	0.7739598535316	0.998540876473706	motif	no	1.31703835996342	no	72	51 - 75	-0.962748926407316	mutantR	0.354289433556102
ENSMUSG00000042529.434|Kcnj12	2218.17982184588	0.00531339498380059	0.0854911085997785	0.0621514338839016	0.950442237817614	0.998790475058442	motif	no	4.81563509449942	no	93	76 - 95	-0.187864754490837	wtR	4.81563509449942
ENSMUSG00000042529.434|Kcnj12	2218.17982184588	0.00531339498380059	0.0854911085997785	0.0621514338839016	0.950442237817614	0.998790475058442	motif	no	4.81563509449942	no	93	76 - 95	-0.187864754490837	mutantR	4.62777034000858
ENSMUSG00000028439.27|Fam219a	476.06195248221	-0.0581102491846706	0.0945001427376986	-0.614922342984874	0.538606006636184	0.998540876473706	motif	no	0.961734085705349	no	62	51 - 75	-0.327538668915649	wtR	0.961734085705349
ENSMUSG00000028439.27|Fam219a	476.06195248221	-0.0581102491846706	0.0945001427376986	-0.614922342984874	0.538606006636184	0.998540876473706	motif	no	0.961734085705349	no	62	51 - 75	-0.327538668915649	mutantR	0.6341954167897
ENSMUSG00000042529.427|Kcnj12	2624.5144506682	0.0672140073692316	0.0811274921213938	0.828498522654404	0.40738823125011	0.998540876473706	motif	yes	4.06397392399026	no	91	76 - 95	1.42662198031693	wtR	4.06397392399026
ENSMUSG00000042529.427|Kcnj12	2624.5144506682	0.0672140073692316	0.0811274921213938	0.828498522654404	0.40738823125011	0.998540876473706	motif	yes	4.06397392399026	no	91	76 - 95	1.42662198031693	mutantR	5.49059590430719
ENSMUSG00000061578.836|Ksr2	1370.93624050927	-0.0739316112593642	0.0744048696358393	-0.993639416629699	0.320398447144412	0.998540876473706	motif	no	1.46915175115958	no	75	51 - 75	-1.27170008385481	wtR	1.46915175115958
ENSMUSG00000061578.836|Ksr2	1370.93624050927	-0.0739316112593642	0.0744048696358393	-0.993639416629699	0.320398447144412	0.998540876473706	motif	no	1.46915175115958	no	75	51 - 75	-1.27170008385481	mutantR	0.197451667304768
ENSMUSG00000090935.147|Synj2bp	1955.75176041094	0.0499839300504841	0.0807332519469129	0.619124448044675	0.535834378670344	0.998540876473706	motif	yes	1.38196582014149	no	73	51 - 75	0.0658710095188357	wtR	1.38196582014149
ENSMUSG00000090935.147|Synj2bp	1955.75176041094	0.0499839300504841	0.0807332519469129	0.619124448044675	0.535834378670344	0.998540876473706	motif	yes	1.38196582014149	no	73	51 - 75	0.0658710095188357	mutantR	1.44783682966033
ENSMUSG00000058297.512|Spock2	2048.49139553151	0.0252139129839913	0.054820525467965	0.459935631203049	0.645562423857235	0.998540876473706	motif	yes	0.505065980808377	no	36	26 - 50	0.0781032912552984	wtR	0.505065980808377
ENSMUSG00000058297.512|Spock2	2048.49139553151	0.0252139129839913	0.054820525467965	0.459935631203049	0.645562423857235	0.998540876473706	motif	yes	0.505065980808377	no	36	26 - 50	0.0781032912552984	mutantR	0.583169272063676
ENSMUSG00000032194.157|Kank2	472.018148511901	-0.0470213060345624	0.0996681522751966	-0.471778647051975	0.637084793696547	0.998540876473706	motif	no	5.09540595123392	no	94	76 - 95	-4.87548587099682	wtR	5.09540595123392
ENSMUSG00000032194.157|Kank2	472.018148511901	-0.0470213060345624	0.0996681522751966	-0.471778647051975	0.637084793696547	0.998540876473706	motif	no	5.09540595123392	no	94	76 - 95	-4.87548587099682	mutantR	0.219920080237094
ENSMUSG00000004113.196|Cacna1b	2886.56590189598	0.0837776059639783	0.0524798584488817	1.59637637067147	0.110404788469033	0.826480429647646	motif	no	1.40834897578424	no	73	51 - 75	-0.181113164043852	wtR	1.40834897578424
ENSMUSG00000004113.196|Cacna1b	2886.56590189598	0.0837776059639783	0.0524798584488817	1.59637637067147	0.110404788469033	0.826480429647646	motif	no	1.40834897578424	no	73	51 - 75	-0.181113164043852	mutantR	1.22723581174038
ENSMUSG00000061578.109|Ksr2	384.438766697817	-0.0515444816102762	0.107314443541967	-0.480312620641033	0.63100511609975	0.998540876473706	motif	no	0.685083294255418	no	49	26 - 50	0.657621357822498	wtR	0.685083294255418
ENSMUSG00000061578.109|Ksr2	384.438766697817	-0.0515444816102762	0.107314443541967	-0.480312620641033	0.63100511609975	0.998540876473706	motif	no	0.685083294255418	no	49	26 - 50	0.657621357822498	mutantR	1.34270465207792
ENSMUSG00000031028.502|Tub	3618.98576839993	-0.0159267341780214	0.0498207749616067	-0.319680578840754	0.74921048366495	0.998540876473706	motif	no	0.805751241065423	no	55	51 - 75	-0.528962382662294	wtR	0.805751241065423
ENSMUSG00000031028.502|Tub	3618.98576839993	-0.0159267341780214	0.0498207749616067	-0.319680578840754	0.74921048366495	0.998540876473706	motif	no	0.805751241065423	no	55	51 - 75	-0.528962382662294	mutantR	0.276788858403129
ENSMUSG00000032194.187|Kank2	512.102009293615	0.112061707936585	0.126680931132167	0.884598075930392	0.376373444780956	0.998540876473706	motif	no	1.09671760166096	no	66	51 - 75	-0.946520264241033	wtR	1.09671760166096
ENSMUSG00000032194.187|Kank2	512.102009293615	0.112061707936585	0.126680931132167	0.884598075930392	0.376373444780956	0.998540876473706	motif	no	1.09671760166096	no	66	51 - 75	-0.946520264241033	mutantR	0.150197337419925
ENSMUSG00000043670.201|Diras1	1324.76058326313	0.127002670255005	0.0763822279422343	1.6627253966859	0.0963674160739886	0.783722761336417	motif	yes	4.70023483374672	no	93	76 - 95	-3.58349571413994	wtR	4.70023483374672
ENSMUSG00000043670.201|Diras1	1324.76058326313	0.127002670255005	0.0763822279422343	1.6627253966859	0.0963674160739886	0.783722761336417	motif	yes	4.70023483374672	no	93	76 - 95	-3.58349571413994	mutantR	1.11673911960678
ENSMUSG00000029636.502|Wasf3	3448.85477842442	0.0546941690292274	0.0586663827507118	0.932291483891835	0.351185907624697	0.998540876473706	motif	yes	0.469998916120107	no	34	26 - 50	-0.22212082067327	wtR	0.469998916120107
ENSMUSG00000029636.502|Wasf3	3448.85477842442	0.0546941690292274	0.0586663827507118	0.932291483891835	0.351185907624697	0.998540876473706	motif	yes	0.469998916120107	no	34	26 - 50	-0.22212082067327	mutantR	0.247878095446837
ENSMUSG00000032194.280|Kank2	2296.5576835622	0.399707908076279	0.0729084606890754	5.48232542970382	4.19771141994513e-08	9.09123913504422e-07	motif	yes	5.6811564840696	yes	95	76 - 95	-1.52990117413737	wtR	5.6811564840696
ENSMUSG00000032194.280|Kank2	2296.5576835622	0.399707908076279	0.0729084606890754	5.48232542970382	4.19771141994513e-08	9.09123913504422e-07	motif	yes	5.6811564840696	yes	95	76 - 95	-1.52990117413737	mutantR	4.15125530993223
ENSMUSG00000090935.54|Synj2bp	482.010867777826	-0.019195785157563	0.0958338495122129	-0.200302766248753	0.841243799235325	0.998540876473706	motif	no	1.56836860184974	no	76	76 - 95	1.0492922481202	wtR	1.56836860184974
ENSMUSG00000090935.54|Synj2bp	482.010867777826	-0.019195785157563	0.0958338495122129	-0.200302766248753	0.841243799235325	0.998540876473706	motif	no	1.56836860184974	no	76	76 - 95	1.0492922481202	mutantR	2.61766084996993
ENSMUSG00000058297.9|Spock2	1541.63005021942	0.158741615657446	0.0999394964451229	1.58837718123397	0.112201074216802	0.829025860483232	motif	yes	5.99155180515868	no	96	96 - 100	-3.178881896444	wtR	5.99155180515868
ENSMUSG00000058297.9|Spock2	1541.63005021942	0.158741615657446	0.0999394964451229	1.58837718123397	0.112201074216802	0.829025860483232	motif	yes	5.99155180515868	no	96	96 - 100	-3.178881896444	mutantR	2.81266990871468
ENSMUSG00000022095.166|Fam160b2	450.247265804918	0.0494723449319572	0.103521627411201	0.477893809913234	0.632725787388208	0.998540876473706	motif	no	0.544940486200967	no	40	26 - 50	0.0111544099615037	wtR	0.544940486200967
ENSMUSG00000022095.166|Fam160b2	450.247265804918	0.0494723449319572	0.103521627411201	0.477893809913234	0.632725787388208	0.998540876473706	motif	no	0.544940486200967	no	40	26 - 50	0.0111544099615037	mutantR	0.556094896162471
ENSMUSG00000032194.274|Kank2	2744.51998114798	1.36066364751625	0.0987036670718609	13.7853403817877	3.12290141615549e-43	1.14522351012696e-41	motif	yes	6.07286858336998	yes	97	96 - 100	-0.483406883009011	wtR	6.07286858336998
ENSMUSG00000032194.274|Kank2	2744.51998114798	1.36066364751625	0.0987036670718609	13.7853403817877	3.12290141615549e-43	1.14522351012696e-41	motif	yes	6.07286858336998	yes	97	96 - 100	-0.483406883009011	mutantR	5.58946170036097
ENSMUSG00000061578.310|Ksr2	492.108686703011	-0.017422133606651	0.0994948726116498	-0.175105843641344	0.860996466653423	0.998540876473706	motif	no	0.36226706979104	no	25	0 - 25	-0.133760624991544	wtR	0.36226706979104
ENSMUSG00000061578.310|Ksr2	492.108686703011	-0.017422133606651	0.0994948726116498	-0.175105843641344	0.860996466653423	0.998540876473706	motif	no	0.36226706979104	no	25	0 - 25	-0.133760624991544	mutantR	0.228506444799497
ENSMUSG00000031028.252|Tub	1117.34531682638	-0.334911299939035	0.088176393528037	-3.79819684769195	0.000145752552126889	0.00268899963067432	motif	no	1.39639281387051	no	73	51 - 75	-0.430334514774395	wtR	1.39639281387051
ENSMUSG00000031028.252|Tub	1117.34531682638	-0.334911299939035	0.088176393528037	-3.79819684769195	0.000145752552126889	0.00268899963067432	motif	no	1.39639281387051	no	73	51 - 75	-0.430334514774395	mutantR	0.966058299096117
ENSMUSG00000028439.214|Fam219a	451.461839241849	0.0221435073488787	0.0945016533569783	0.23431872948542	0.81473754659451	0.998540876473706	motif	yes	2.08302491530456	no	82	76 - 95	-1.68971396594276	wtR	2.08302491530456
ENSMUSG00000028439.214|Fam219a	451.461839241849	0.0221435073488787	0.0945016533569783	0.23431872948542	0.81473754659451	0.998540876473706	motif	yes	2.08302491530456	no	82	76 - 95	-1.68971396594276	mutantR	0.393310949361805
ENSMUSG00000004113.92|Cacna1b	281.350396280127	0.316818417254291	0.124120711985218	2.55250241629312	0.0106952167687235	0.163296700472655	motif	no	1.79656158554691	no	79	76 - 95	-1.13369800639843	wtR	1.79656158554691
ENSMUSG00000004113.92|Cacna1b	281.350396280127	0.316818417254291	0.124120711985218	2.55250241629312	0.0106952167687235	0.163296700472655	motif	no	1.79656158554691	no	79	76 - 95	-1.13369800639843	mutantR	0.662863579148482
ENSMUSG00000031028.234|Tub	1644.68137591113	0.0102236456875421	0.0765527860008266	0.133550275850597	0.89375820595515	0.998540876473706	motif	no	1.62765330893044	no	77	76 - 95	0.339746976515486	wtR	1.62765330893044
ENSMUSG00000031028.234|Tub	1644.68137591113	0.0102236456875421	0.0765527860008266	0.133550275850597	0.89375820595515	0.998540876473706	motif	no	1.62765330893044	no	77	76 - 95	0.339746976515486	mutantR	1.96740028544593
ENSMUSG00000031028.617|Tub	2458.62997679206	0.0382488248337265	0.0783936665237491	0.487907078847233	0.625615660208461	0.998540876473706	motif	no	0.975831874527245	no	62	51 - 75	0.0691715735429608	wtR	0.975831874527245
ENSMUSG00000031028.617|Tub	2458.62997679206	0.0382488248337265	0.0783936665237491	0.487907078847233	0.625615660208461	0.998540876473706	motif	no	0.975831874527245	no	62	51 - 75	0.0691715735429608	mutantR	1.04500344807021
ENSMUSG00000031028.31|Tub	474.522832516683	0.131399562606887	0.124559112797461	1.05491729714348	0.291463150640283	0.998540876473706	motif	no	0.424267221632373	no	30	26 - 50	0.0511383681796305	wtR	0.424267221632373
ENSMUSG00000031028.31|Tub	474.522832516683	0.131399562606887	0.124559112797461	1.05491729714348	0.291463150640283	0.998540876473706	motif	no	0.424267221632373	no	30	26 - 50	0.0511383681796305	mutantR	0.475405589812003
ENSMUSG00000031028.176|Tub	1227.98118552206	-0.091482525944975	0.0772053049766203	-1.18492538786911	0.236046948476894	0.998540876473706	motif	no	0.823039962746753	no	56	51 - 75	-0.101809424338419	wtR	0.823039962746753
ENSMUSG00000031028.176|Tub	1227.98118552206	-0.091482525944975	0.0772053049766203	-1.18492538786911	0.236046948476894	0.998540876473706	motif	no	0.823039962746753	no	56	51 - 75	-0.101809424338419	mutantR	0.721230538408334
ENSMUSG00000061578.771|Ksr2	1542.78831959306	-0.0761801247713096	0.0640850219845731	-1.18873525220368	0.234543863915462	0.99572865522349	motif	no	0.33552136577566	no	22	0 - 25	0.404593561264038	wtR	0.33552136577566
ENSMUSG00000061578.771|Ksr2	1542.78831959306	-0.0761801247713096	0.0640850219845731	-1.18873525220368	0.234543863915462	0.99572865522349	motif	no	0.33552136577566	no	22	0 - 25	0.404593561264038	mutantR	0.740114927039697
ENSMUSG00000061578.1433|Ksr2	3526.00096354211	3.97146605256516	0.134268770750598	29.5784792723105	2.82678964893367e-192	1.6897135126501e-189	motif	yes	6.35035422863748	yes	97	96 - 100	0.79284769872637	wtR	6.35035422863748
ENSMUSG00000061578.1433|Ksr2	3526.00096354211	3.97146605256516	0.134268770750598	29.5784792723105	2.82678964893367e-192	1.6897135126501e-189	motif	yes	6.35035422863748	yes	97	96 - 100	0.79284769872637	mutantR	7.14320192736385
ENSMUSG00000032194.18|Kank2	376.919337097592	0.0935193144666515	0.100745668541949	0.928271317468219	0.353266848458082	0.998540876473706	motif	no	1.18446769339878	no	68	51 - 75	0.320394420731623	wtR	1.18446769339878
ENSMUSG00000032194.18|Kank2	376.919337097592	0.0935193144666515	0.100745668541949	0.928271317468219	0.353266848458082	0.998540876473706	motif	no	1.18446769339878	no	68	51 - 75	0.320394420731623	mutantR	1.5048621141304
ENSMUSG00000029028.69|Lrrc47	4529.13835266535	2.4063937753336	0.104561283827339	23.0141949988606	3.36049541216995e-117	4.09946149515221e-115	motif	yes	5.63228971796468	yes	95	76 - 95	-5.00634111076485	wtR	5.63228971796468
ENSMUSG00000029028.69|Lrrc47	4529.13835266535	2.4063937753336	0.104561283827339	23.0141949988606	3.36049541216995e-117	4.09946149515221e-115	motif	yes	5.63228971796468	yes	95	76 - 95	-5.00634111076485	mutantR	0.625948607199827
ENSMUSG00000029636.57|Wasf3	3550.93137849128	0.00821578864550162	0.0590984999205046	0.139018564879869	0.889435478844338	0.998540876473706	motif	no	1.87804960064164	no	80	76 - 95	-0.428012591747417	wtR	1.87804960064164
ENSMUSG00000029636.57|Wasf3	3550.93137849128	0.00821578864550162	0.0590984999205046	0.139018564879869	0.889435478844338	0.998540876473706	motif	no	1.87804960064164	no	80	76 - 95	-0.428012591747417	mutantR	1.45003700889423
ENSMUSG00000058297.22|Spock2	1760.69400818084	0.725363731925271	0.087388424248585	8.30045555990234	1.03712928869032e-16	2.63805971197717e-15	motif	yes	5.79088491781082	yes	96	96 - 100	-3.68583196513238	wtR	5.79088491781082
ENSMUSG00000058297.22|Spock2	1760.69400818084	0.725363731925271	0.087388424248585	8.30045555990234	1.03712928869032e-16	2.63805971197717e-15	motif	yes	5.79088491781082	yes	96	96 - 100	-3.68583196513238	mutantR	2.10505295267844
ENSMUSG00000090935.752|Synj2bp	1481.81205474715	-0.0100785203970092	0.0688859071603214	-0.146307435184863	0.883678696591446	0.998540876473706	motif	no	0.0433874940840508	no	2	0 - 25	0.03324947132468	wtR	0.0433874940840508
ENSMUSG00000090935.752|Synj2bp	1481.81205474715	-0.0100785203970092	0.0688859071603214	-0.146307435184863	0.883678696591446	0.998540876473706	motif	no	0.0433874940840508	no	2	0 - 25	0.03324947132468	mutantR	0.0766369654087308
ENSMUSG00000031028.175|Tub	1833.23212833242	0.00404017224795043	0.057286044823385	0.0705262906595565	0.943774775725268	0.998790475058442	motif	no	0.726474788906837	no	51	51 - 75	0.0618350809251946	wtR	0.726474788906837
ENSMUSG00000031028.175|Tub	1833.23212833242	0.00404017224795043	0.057286044823385	0.0705262906595565	0.943774775725268	0.998790475058442	motif	no	0.726474788906837	no	51	51 - 75	0.0618350809251946	mutantR	0.788309869832032
ENSMUSG00000004113.136|Cacna1b	2432.99062342755	-0.0285629765735602	0.0567680138557721	-0.503152649415018	0.614856952736572	0.998540876473706	motif	no	0.456308123105059	no	33	26 - 50	-0.210417696767324	wtR	0.456308123105059
ENSMUSG00000004113.136|Cacna1b	2432.99062342755	-0.0285629765735602	0.0567680138557721	-0.503152649415018	0.614856952736572	0.998540876473706	motif	no	0.456308123105059	no	33	26 - 50	-0.210417696767324	mutantR	0.245890426337735
ENSMUSG00000042529.311|Kcnj12	805.301965966831	-0.0410582570655928	0.0778271772622603	-0.527556806117169	0.597806979232367	0.998540876473706	motif	no	1.08281167953314	no	65	51 - 75	-0.374028205360338	wtR	1.08281167953314
ENSMUSG00000042529.311|Kcnj12	805.301965966831	-0.0410582570655928	0.0778271772622603	-0.527556806117169	0.597806979232367	0.998540876473706	motif	no	1.08281167953314	no	65	51 - 75	-0.374028205360338	mutantR	0.708783474172805
ENSMUSG00000061578.1471|Ksr2	4020.63653929906	3.40393969438709	0.194190550157245	17.5288637455879	8.62763637258973e-69	4.58415079263601e-67	motif	yes	6.32694655065368	yes	97	96 - 100	2.42783864435822	wtR	6.32694655065368
ENSMUSG00000061578.1471|Ksr2	4020.63653929906	3.40393969438709	0.194190550157245	17.5288637455879	8.62763637258973e-69	4.58415079263601e-67	motif	yes	6.32694655065368	yes	97	96 - 100	2.42783864435822	mutantR	8.7547851950119
ENSMUSG00000061578.134|Ksr2	660.296499451617	-0.0198024842595003	0.0906956024120626	-0.218340070883818	0.827164155461809	0.998540876473706	motif	yes	6.38124085792929	no	97	96 - 100	-4.87384176053709	wtR	6.38124085792929
ENSMUSG00000061578.134|Ksr2	660.296499451617	-0.0198024842595003	0.0906956024120626	-0.218340070883818	0.827164155461809	0.998540876473706	motif	yes	6.38124085792929	no	97	96 - 100	-4.87384176053709	mutantR	1.5073990973922
ENSMUSG00000061578.1472|Ksr2	3474.89364538087	3.05562779009384	0.146762236381227	20.8202591173154	2.83647609726726e-96	2.20195271057339e-94	motif	yes	5.08742022368774	yes	94	76 - 95	0.36100423129471	wtR	5.08742022368774
ENSMUSG00000061578.1472|Ksr2	3474.89364538087	3.05562779009384	0.146762236381227	20.8202591173154	2.83647609726726e-96	2.20195271057339e-94	motif	yes	5.08742022368774	yes	94	76 - 95	0.36100423129471	mutantR	5.44842445498245
ENSMUSG00000061578.53|Ksr2	1141.32478478807	0.045720032120297	0.0781648922340876	0.584917740094556	0.558603029545945	0.998540876473706	motif	no	0.317916250045269	no	21	0 - 25	0.0361136635077565	wtR	0.317916250045269
ENSMUSG00000061578.53|Ksr2	1141.32478478807	0.045720032120297	0.0781648922340876	0.584917740094556	0.558603029545945	0.998540876473706	motif	no	0.317916250045269	no	21	0 - 25	0.0361136635077565	mutantR	0.354029913553025
ENSMUSG00000042529.41|Kcnj12	1380.28958117669	0.022972049755248	0.0850619133042347	0.270062697427056	0.787112019293921	0.998540876473706	motif	no	1.50761188231923	no	75	51 - 75	-0.427126170402244	wtR	1.50761188231923
ENSMUSG00000042529.41|Kcnj12	1380.28958117669	0.022972049755248	0.0850619133042347	0.270062697427056	0.787112019293921	0.998540876473706	motif	no	1.50761188231923	no	75	51 - 75	-0.427126170402244	mutantR	1.08048571191699
ENSMUSG00000032194.276|Kank2	3456.16585438598	1.39113607649379	0.0895509221784175	15.5345812488915	2.02389940304026e-54	8.7034954544411e-53	motif	yes	6.01942472292072	yes	96	96 - 100	-0.0519290602711555	wtR	6.01942472292072
ENSMUSG00000032194.276|Kank2	3456.16585438598	1.39113607649379	0.0895509221784175	15.5345812488915	2.02389940304026e-54	8.7034954544411e-53	motif	yes	6.01942472292072	yes	96	96 - 100	-0.0519290602711555	mutantR	5.96749566264957
ENSMUSG00000061578.1439|Ksr2	5503.65963357561	4.67359355708802	0.143591246271853	32.5479002267295	2.24205092021738e-232	6.70092968779969e-229	motif	yes	6.01856725561913	yes	96	96 - 100	-1.23977007726013	wtR	6.01856725561913
ENSMUSG00000061578.1439|Ksr2	5503.65963357561	4.67359355708802	0.143591246271853	32.5479002267295	2.24205092021738e-232	6.70092968779969e-229	motif	yes	6.01856725561913	yes	96	96 - 100	-1.23977007726013	mutantR	4.778797178359
ENSMUSG00000090935.637|Synj2bp	315.201132460642	-0.122960569565229	0.109301947918881	-1.12496228938651	0.260605014609184	0.998540876473706	motif	no	0.278063131783351	no	17	0 - 25	-0.0837504135268282	wtR	0.278063131783351
ENSMUSG00000090935.637|Synj2bp	315.201132460642	-0.122960569565229	0.109301947918881	-1.12496228938651	0.260605014609184	0.998540876473706	motif	no	0.278063131783351	no	17	0 - 25	-0.0837504135268282	mutantR	0.194312718256523
ENSMUSG00000031028.308|Tub	1457.42527127176	-0.0740206538907035	0.0645770890493251	-1.14623707851194	0.25169706983497	0.998540876473706	motif	no	0.193669858183434	no	12	0 - 25	-0.0366379715346643	wtR	0.193669858183434
ENSMUSG00000031028.308|Tub	1457.42527127176	-0.0740206538907035	0.0645770890493251	-1.14623707851194	0.25169706983497	0.998540876473706	motif	no	0.193669858183434	no	12	0 - 25	-0.0366379715346643	mutantR	0.157031886648769
ENSMUSG00000061578.770|Ksr2	605.919639123406	-0.0745058605330265	0.0862817263714351	-0.863518425816904	0.387852493117226	0.998540876473706	motif	no	0.431560277449362	no	31	26 - 50	0.15226804926717	wtR	0.431560277449362
ENSMUSG00000061578.770|Ksr2	605.919639123406	-0.0745058605330265	0.0862817263714351	-0.863518425816904	0.387852493117226	0.998540876473706	motif	no	0.431560277449362	no	31	26 - 50	0.15226804926717	mutantR	0.583828326716532
ENSMUSG00000028439.275|Fam219a	1833.16873578928	0.0736917441207731	0.068418107078595	1.07707955199813	0.28144472735016	0.998540876473706	motif	no	0.435659111330853	no	31	26 - 50	0.507459172154323	wtR	0.435659111330853
ENSMUSG00000028439.275|Fam219a	1833.16873578928	0.0736917441207731	0.068418107078595	1.07707955199813	0.28144472735016	0.998540876473706	motif	no	0.435659111330853	no	31	26 - 50	0.507459172154323	mutantR	0.943118283485177
ENSMUSG00000058297.221|Spock2	572.510753544816	-0.11132537542002	0.0830981300459279	-1.33968568677166	0.180347552858047	0.942908651999128	motif	yes	0.665187608273357	no	48	26 - 50	-0.0334448228219479	wtR	0.665187608273357
ENSMUSG00000058297.221|Spock2	572.510753544816	-0.11132537542002	0.0830981300459279	-1.33968568677166	0.180347552858047	0.942908651999128	motif	yes	0.665187608273357	no	48	26 - 50	-0.0334448228219479	mutantR	0.631742785451409
ENSMUSG00000028439.257|Fam219a	469.72869173764	-0.100880137370607	0.124526230446709	-0.810111548456279	0.41787606752592	0.998540876473706	motif	yes	1.30564611741486	no	71	51 - 75	-0.843317238909775	wtR	1.30564611741486
ENSMUSG00000028439.257|Fam219a	469.72869173764	-0.100880137370607	0.124526230446709	-0.810111548456279	0.41787606752592	0.998540876473706	motif	yes	1.30564611741486	no	71	51 - 75	-0.843317238909775	mutantR	0.462328878505087
ENSMUSG00000029636.229|Wasf3	464.260144868725	0.0661859432401715	0.0973096692522243	0.680157930334951	0.49640446702904	0.998540876473706	motif	no	1.63815225159227	no	77	76 - 95	-0.0866871232106039	wtR	1.63815225159227
ENSMUSG00000029636.229|Wasf3	464.260144868725	0.0661859432401715	0.0973096692522243	0.680157930334951	0.49640446702904	0.998540876473706	motif	no	1.63815225159227	no	77	76 - 95	-0.0866871232106039	mutantR	1.55146512838167
ENSMUSG00000029028.12|Lrrc47	2888.52752607642	1.61273584100071	0.124433205328596	12.9606549694022	2.04493969168049e-38	7.0250729925403e-37	motif	yes	5.26799855905588	yes	94	76 - 95	-4.05381363053157	wtR	5.26799855905588
ENSMUSG00000029028.12|Lrrc47	2888.52752607642	1.61273584100071	0.124433205328596	12.9606549694022	2.04493969168049e-38	7.0250729925403e-37	motif	yes	5.26799855905588	yes	94	76 - 95	-4.05381363053157	mutantR	1.21418492852432
ENSMUSG00000004113.120|Cacna1b	1774.75370764512	0.0300710296144617	0.0587100450780877	0.512195648537921	0.608514088249787	0.998540876473706	motif	no	1.20834266219072	no	69	51 - 75	-0.787164198869858	wtR	1.20834266219072
ENSMUSG00000004113.120|Cacna1b	1774.75370764512	0.0300710296144617	0.0587100450780877	0.512195648537921	0.608514088249787	0.998540876473706	motif	no	1.20834266219072	no	69	51 - 75	-0.787164198869858	mutantR	0.421178463320859
ENSMUSG00000022095.39|Fam160b2	273.915469135898	-0.181155803790995	0.117914657369579	-1.53632981541218	0.124457510543787	0.855086144855109	motif	no	1.35439069288749	no	72	51 - 75	-0.103680460429718	wtR	1.35439069288749
ENSMUSG00000022095.39|Fam160b2	273.915469135898	-0.181155803790995	0.117914657369579	-1.53632981541218	0.124457510543787	0.855086144855109	motif	no	1.35439069288749	no	72	51 - 75	-0.103680460429718	mutantR	1.25071023245777
ENSMUSG00000034801.138|Sos2	1446.33044598276	-0.0165399711371476	0.074793152693697	-0.221142852540049	0.824981204631212	0.998540876473706	motif	no	0.0560793441167209	no	3	0 - 25	-0.0153572234960309	wtR	0.0560793441167209
ENSMUSG00000034801.138|Sos2	1446.33044598276	-0.0165399711371476	0.074793152693697	-0.221142852540049	0.824981204631212	0.998540876473706	motif	no	0.0560793441167209	no	3	0 - 25	-0.0153572234960309	mutantR	0.0407221206206899
ENSMUSG00000029028.245|Lrrc47	1395.25044754145	0.0947144194045484	0.0638863624118508	1.48254519163199	0.138195288258127	0.892557899041551	motif	no	0.854537966272303	no	57	51 - 75	0.123051807686624	wtR	0.854537966272303
ENSMUSG00000029028.245|Lrrc47	1395.25044754145	0.0947144194045484	0.0638863624118508	1.48254519163199	0.138195288258127	0.892557899041551	motif	no	0.854537966272303	no	57	51 - 75	0.123051807686624	mutantR	0.977589773958928
ENSMUSG00000004113.24|Cacna1b	987.72473081361	0.0546583243872094	0.0872780302199574	0.626255247161971	0.531147535146076	0.998540876473706	motif	no	0.702172616723281	no	50	26 - 50	0.541428959548375	wtR	0.702172616723281
ENSMUSG00000004113.24|Cacna1b	987.72473081361	0.0546583243872094	0.0872780302199574	0.626255247161971	0.531147535146076	0.998540876473706	motif	no	0.702172616723281	no	50	26 - 50	0.541428959548375	mutantR	1.24360157627166
ENSMUSG00000031028.297|Tub	534.021733927072	0.0155587285074173	0.0915889248253334	0.169875654038837	0.865107928075909	0.998540876473706	motif	no	0.379870082180401	no	26	26 - 50	0.0302623014405814	wtR	0.379870082180401
ENSMUSG00000031028.297|Tub	534.021733927072	0.0155587285074173	0.0915889248253334	0.169875654038837	0.865107928075909	0.998540876473706	motif	no	0.379870082180401	no	26	26 - 50	0.0302623014405814	mutantR	0.410132383620982
ENSMUSG00000061578.1450|Ksr2	2941.52804413524	4.6567483870858	0.197527310243322	23.5752128723336	6.923054149093e-123	9.40512640368259e-121	motif	yes	4.14943583110831	yes	91	76 - 95	-0.939195934282011	wtR	4.14943583110831
ENSMUSG00000061578.1450|Ksr2	2941.52804413524	4.6567483870858	0.197527310243322	23.5752128723336	6.923054149093e-123	9.40512640368259e-121	motif	yes	4.14943583110831	yes	91	76 - 95	-0.939195934282011	mutantR	3.2102398968263
ENSMUSG00000058297.4|Spock2	343.240360639058	0.171129085715025	0.107281735596814	1.59513718493669	0.110681561746114	0.826998794171749	motif	yes	6.81282979909339	no	98	96 - 100	-4.3708285916232	wtR	6.81282979909339
ENSMUSG00000058297.4|Spock2	343.240360639058	0.171129085715025	0.107281735596814	1.59513718493669	0.110681561746114	0.826998794171749	motif	yes	6.81282979909339	no	98	96 - 100	-4.3708285916232	mutantR	2.44200120747019
ENSMUSG00000004113.129|Cacna1b	2312.34855128108	-0.00715629274182585	0.0674139112560207	-0.10615454004216	0.915459738864196	0.998540876473706	motif	no	0.459294751893927	no	33	26 - 50	-0.134792721255369	wtR	0.459294751893927
ENSMUSG00000004113.129|Cacna1b	2312.34855128108	-0.00715629274182585	0.0674139112560207	-0.10615454004216	0.915459738864196	0.998540876473706	motif	no	0.459294751893927	no	33	26 - 50	-0.134792721255369	mutantR	0.324502030638558
ENSMUSG00000004113.1|Cacna1b	753.204183449733	-0.144190520270293	0.0862748806582742	-1.67129202810974	0.0946640102843903	0.781566466125612	motif	no	1.54082769789258	no	76	76 - 95	0.581845867036109	wtR	1.54082769789258
ENSMUSG00000004113.1|Cacna1b	753.204183449733	-0.144190520270293	0.0862748806582742	-1.67129202810974	0.0946640102843903	0.781566466125612	motif	no	1.54082769789258	no	76	76 - 95	0.581845867036109	mutantR	2.12267356492869
ENSMUSG00000058297.23|Spock2	1935.10578343837	1.24929741231447	0.0939993447441545	13.2904906487889	2.62848960079629e-40	9.29692105843776e-39	motif	yes	6.74129339093575	yes	98	96 - 100	-2.32120005947144	wtR	6.74129339093575
ENSMUSG00000058297.23|Spock2	1935.10578343837	1.24929741231447	0.0939993447441545	13.2904906487889	2.62848960079629e-40	9.29692105843776e-39	motif	yes	6.74129339093575	yes	98	96 - 100	-2.32120005947144	mutantR	4.42009333146431
ENSMUSG00000029636.494|Wasf3	4803.41158064081	-0.0214663738133907	0.0570582827957414	-0.376218364128422	0.706754564027137	0.998540876473706	motif	yes	0.408157793742898	no	29	26 - 50	-0.143032027252211	wtR	0.408157793742898
ENSMUSG00000029636.494|Wasf3	4803.41158064081	-0.0214663738133907	0.0570582827957414	-0.376218364128422	0.706754564027137	0.998540876473706	motif	yes	0.408157793742898	no	29	26 - 50	-0.143032027252211	mutantR	0.265125766490687
ENSMUSG00000004113.266|Cacna1b	308.589598974355	0.0841225993571653	0.127225938647542	0.661206356592209	0.508479985307036	0.998540876473706	motif	no	0.899875299156416	no	59	51 - 75	-0.469553369262567	wtR	0.899875299156416
ENSMUSG00000004113.266|Cacna1b	308.589598974355	0.0841225993571653	0.127225938647542	0.661206356592209	0.508479985307036	0.998540876473706	motif	no	0.899875299156416	no	59	51 - 75	-0.469553369262567	mutantR	0.430321929893849
ENSMUSG00000035279.45|Ssc5d	780.84353848954	0.143176452055785	0.0880939060254069	1.62527078790776	0.104104872974393	0.805976952713656	motif	no	3.77820725655321	no	90	76 - 95	-2.46382389072037	wtR	3.77820725655321
ENSMUSG00000035279.45|Ssc5d	780.84353848954	0.143176452055785	0.0880939060254069	1.62527078790776	0.104104872974393	0.805976952713656	motif	no	3.77820725655321	no	90	76 - 95	-2.46382389072037	mutantR	1.31438336583284
ENSMUSG00000058297.97|Spock2	1994.38457202851	0.0251244172665936	0.0523219312469758	0.480189027197764	0.63109298849565	0.998540876473706	motif	no	1.03157437753278	no	64	51 - 75	-0.0206322753171888	wtR	1.03157437753278
ENSMUSG00000058297.97|Spock2	1994.38457202851	0.0251244172665936	0.0523219312469758	0.480189027197764	0.63109298849565	0.998540876473706	motif	no	1.03157437753278	no	64	51 - 75	-0.0206322753171888	mutantR	1.01094210221559
ENSMUSG00000090935.305|Synj2bp	686.718196127752	-0.110151953281953	0.0849309294311833	-1.29695923522426	0.194645213306038	0.954072786008068	motif	no	0.644576964616842	no	47	26 - 50	-0.385055887287282	wtR	0.644576964616842
ENSMUSG00000090935.305|Synj2bp	686.718196127752	-0.110151953281953	0.0849309294311833	-1.29695923522426	0.194645213306038	0.954072786008068	motif	no	0.644576964616842	no	47	26 - 50	-0.385055887287282	mutantR	0.25952107732956
ENSMUSG00000031028.79|Tub	1743.71491416694	0.139554770115004	0.0948471762433229	1.4713645217754	0.141192562704791	0.899798950440117	motif	no	3.93076642851713	no	90	76 - 95	-2.98951105618928	wtR	3.93076642851713
ENSMUSG00000031028.79|Tub	1743.71491416694	0.139554770115004	0.0948471762433229	1.4713645217754	0.141192562704791	0.899798950440117	motif	no	3.93076642851713	no	90	76 - 95	-2.98951105618928	mutantR	0.941255372327851
ENSMUSG00000090935.519|Synj2bp	1976.93517805211	-0.0794180679398088	0.0663137781101474	-1.19761036398643	0.231068739458511	0.992250998644574	motif	no	0.143606510198804	no	8	0 - 25	-0.0850928303836551	wtR	0.143606510198804
ENSMUSG00000090935.519|Synj2bp	1976.93517805211	-0.0794180679398088	0.0663137781101474	-1.19761036398643	0.231068739458511	0.992250998644574	motif	no	0.143606510198804	no	8	0 - 25	-0.0850928303836551	mutantR	0.0585136798151486
ENSMUSG00000043670.187|Diras1	1222.67802956786	0.103245635584097	0.065810866602127	1.56882352284296	0.116689065736295	0.838259552005821	motif	yes	6.3764609955558	no	97	96 - 100	-5.4691512752194	wtR	6.3764609955558
ENSMUSG00000043670.187|Diras1	1222.67802956786	0.103245635584097	0.065810866602127	1.56882352284296	0.116689065736295	0.838259552005821	motif	yes	6.3764609955558	no	97	96 - 100	-5.4691512752194	mutantR	0.907309720336399
ENSMUSG00000031028.254|Tub	2809.0028547904	-0.849829627803785	0.0889728910012267	-9.55155686457427	1.27761672402883e-21	3.51933362575222e-20	motif	no	1.81275050466321	no	79	76 - 95	-0.690688570741247	wtR	1.81275050466321
ENSMUSG00000031028.254|Tub	2809.0028547904	-0.849829627803785	0.0889728910012267	-9.55155686457427	1.27761672402883e-21	3.51933362575222e-20	motif	no	1.81275050466321	no	79	76 - 95	-0.690688570741247	mutantR	1.12206193392197
ENSMUSG00000031028.164|Tub	1655.03324928804	0.0735166754976413	0.0742657226321844	0.989913958849456	0.322216176066758	0.998540876473706	motif	no	0.493636642593723	no	36	26 - 50	0.126510282489434	wtR	0.493636642593723
ENSMUSG00000031028.164|Tub	1655.03324928804	0.0735166754976413	0.0742657226321844	0.989913958849456	0.322216176066758	0.998540876473706	motif	no	0.493636642593723	no	36	26 - 50	0.126510282489434	mutantR	0.620146925083156
ENSMUSG00000004113.195|Cacna1b	2694.6700870407	0.0854375899257142	0.0669175383536066	1.27675930746651	0.201687235947889	0.963426233476115	motif	no	0.712265991489717	no	50	26 - 50	0.0383638704806267	wtR	0.712265991489717
ENSMUSG00000004113.195|Cacna1b	2694.6700870407	0.0854375899257142	0.0669175383536066	1.27675930746651	0.201687235947889	0.963426233476115	motif	no	0.712265991489717	no	50	26 - 50	0.0383638704806267	mutantR	0.750629861970343
ENSMUSG00000032194.277|Kank2	3073.16122066721	1.50149904195527	0.0902983586598784	16.6281986100199	4.35491632392971e-62	2.10781476326234e-60	motif	yes	7.20923074009475	yes	99	96 - 100	-1.81546102832389	wtR	7.20923074009475
ENSMUSG00000032194.277|Kank2	3073.16122066721	1.50149904195527	0.0902983586598784	16.6281986100199	4.35491632392971e-62	2.10781476326234e-60	motif	yes	7.20923074009475	yes	99	96 - 100	-1.81546102832389	mutantR	5.39376971177086
ENSMUSG00000029636.75|Wasf3	856.622593517315	-0.156385867497983	0.0788834745036281	-1.98249213136257	0.0474241871934782	0.531443219528833	motif	no	3.79307821673994	no	90	76 - 95	-1.42858772610266	wtR	3.79307821673994
ENSMUSG00000029636.75|Wasf3	856.622593517315	-0.156385867497983	0.0788834745036281	-1.98249213136257	0.0474241871934782	0.531443219528833	motif	no	3.79307821673994	no	90	76 - 95	-1.42858772610266	mutantR	2.36449049063728
ENSMUSG00000028439.43|Fam219a	1000.12688714848	-0.0262457196667896	0.0801558585208938	-0.327433579417633	0.743339972253616	0.998540876473706	motif	no	0.955087564192565	no	61	51 - 75	-0.138302196173319	wtR	0.955087564192565
ENSMUSG00000028439.43|Fam219a	1000.12688714848	-0.0262457196667896	0.0801558585208938	-0.327433579417633	0.743339972253616	0.998540876473706	motif	no	0.955087564192565	no	61	51 - 75	-0.138302196173319	mutantR	0.816785368019246
ENSMUSG00000029028.16|Lrrc47	4718.17903606582	2.23875483628807	0.137066684464401	16.3333259649212	5.71802910105431e-60	2.69130070484662e-58	motif	yes	6.62294583932057	yes	98	96 - 100	-5.35598724342746	wtR	6.62294583932057
ENSMUSG00000029028.16|Lrrc47	4718.17903606582	2.23875483628807	0.137066684464401	16.3333259649212	5.71802910105431e-60	2.69130070484662e-58	motif	yes	6.62294583932057	yes	98	96 - 100	-5.35598724342746	mutantR	1.26695859589311
ENSMUSG00000031028.56|Tub	602.219863241751	0.232001984014937	0.0968226399292375	2.39615428978692	0.0165681145092763	0.24125677096029	motif	no	1.08258638551915	no	65	51 - 75	-0.0255689892394606	wtR	1.08258638551915
ENSMUSG00000031028.56|Tub	602.219863241751	0.232001984014937	0.0968226399292375	2.39615428978692	0.0165681145092763	0.24125677096029	motif	no	1.08258638551915	no	65	51 - 75	-0.0255689892394606	mutantR	1.05701739627969
ENSMUSG00000061578.1361|Ksr2	2552.79259793535	-0.0379418634082696	0.0545598547067751	-0.69541723694433	0.486793861404756	0.998540876473706	motif	no	0.207499567869245	no	12	0 - 25	0.0618955551856109	wtR	0.207499567869245
ENSMUSG00000061578.1361|Ksr2	2552.79259793535	-0.0379418634082696	0.0545598547067751	-0.69541723694433	0.486793861404756	0.998540876473706	motif	no	0.207499567869245	no	12	0 - 25	0.0618955551856109	mutantR	0.269395123054856
ENSMUSG00000029028.183|Lrrc47	657.765221166429	-0.0977728048075038	0.0796544798829211	-1.22746146797033	0.219649195669839	0.980883682919696	motif	no	1.15725028018403	no	68	51 - 75	0.346858742426536	wtR	1.15725028018403
ENSMUSG00000029028.183|Lrrc47	657.765221166429	-0.0977728048075038	0.0796544798829211	-1.22746146797033	0.219649195669839	0.980883682919696	motif	no	1.15725028018403	no	68	51 - 75	0.346858742426536	mutantR	1.50410902261057
ENSMUSG00000029028.39|Lrrc47	4496.23224485908	1.60631590005449	0.12288499752982	13.0717006334698	4.77851458006209e-39	1.66551433832776e-37	motif	yes	5.52040630550451	yes	95	76 - 95	-5.10301692873784	wtR	5.52040630550451
ENSMUSG00000029028.39|Lrrc47	4496.23224485908	1.60631590005449	0.12288499752982	13.0717006334698	4.77851458006209e-39	1.66551433832776e-37	motif	yes	5.52040630550451	yes	95	76 - 95	-5.10301692873784	mutantR	0.417389376766671
ENSMUSG00000061578.1431|Ksr2	2458.84729698588	3.79361568561097	0.135018798445499	28.0969444943053	1.06754455919972e-173	4.11693393717181e-171	motif	yes	5.37426502852506	yes	94	76 - 95	1.66678249478633	wtR	5.37426502852506
ENSMUSG00000061578.1431|Ksr2	2458.84729698588	3.79361568561097	0.135018798445499	28.0969444943053	1.06754455919972e-173	4.11693393717181e-171	motif	yes	5.37426502852506	yes	94	76 - 95	1.66678249478633	mutantR	7.0410475233114
ENSMUSG00000032194.20|Kank2	287.807261643632	0.313384812564971	0.118939824295473	2.63481818996515	0.00841823606506069	0.132042419669721	motif	no	1.01040182642981	no	63	51 - 75	0.343235934779837	wtR	1.01040182642981
ENSMUSG00000032194.20|Kank2	287.807261643632	0.313384812564971	0.118939824295473	2.63481818996515	0.00841823606506069	0.132042419669721	motif	no	1.01040182642981	no	63	51 - 75	0.343235934779837	mutantR	1.35363776120965
ENSMUSG00000090935.29|Synj2bp	1952.87097569705	-0.0485704283933905	0.0733619421494546	-0.662065738314858	0.507929092248622	0.998540876473706	motif	no	0.896185711738436	no	59	51 - 75	-0.53978328835365	wtR	0.896185711738436
ENSMUSG00000090935.29|Synj2bp	1952.87097569705	-0.0485704283933905	0.0733619421494546	-0.662065738314858	0.507929092248622	0.998540876473706	motif	no	0.896185711738436	no	59	51 - 75	-0.53978328835365	mutantR	0.356402423384786
ENSMUSG00000028439.290|Fam219a	841.160920704393	0.0045127900806533	0.105173931933795	0.0429078764830627	0.96577497000924	0.999466738786398	motif	no	0.705328694264472	no	50	26 - 50	0.0410006561660001	wtR	0.705328694264472
ENSMUSG00000028439.290|Fam219a	841.160920704393	0.0045127900806533	0.105173931933795	0.0429078764830627	0.96577497000924	0.999466738786398	motif	no	0.705328694264472	no	50	26 - 50	0.0410006561660001	mutantR	0.746329350430472
ENSMUSG00000042529.257|Kcnj12	313.695055094682	0.0402774643816063	0.118240027953179	0.340641532980315	0.733373458631566	0.998540876473706	motif	no	0.60662513136824	no	44	26 - 50	-0.0583130292950441	wtR	0.60662513136824
ENSMUSG00000042529.257|Kcnj12	313.695055094682	0.0402774643816063	0.118240027953179	0.340641532980315	0.733373458631566	0.998540876473706	motif	no	0.60662513136824	no	44	26 - 50	-0.0583130292950441	mutantR	0.548312102073196
ENSMUSG00000029028.9|Lrrc47	3318.07442945615	1.3033691895972	0.1201705355082	10.8459963508131	2.08353175176198e-27	6.22715552307863e-26	motif	yes	6.63012236286973	yes	98	96 - 100	-5.69955427807523	wtR	6.63012236286973
ENSMUSG00000029028.9|Lrrc47	3318.07442945615	1.3033691895972	0.1201705355082	10.8459963508131	2.08353175176198e-27	6.22715552307863e-26	motif	yes	6.63012236286973	yes	98	96 - 100	-5.69955427807523	mutantR	0.9305680847945
ENSMUSG00000031028.288|Tub	785.611446656121	-0.121863632776972	0.0799821235917195	-1.52363587392407	0.127599696520614	0.861351988652705	motif	no	0.677636178626151	no	48	26 - 50	0.210605936433343	wtR	0.677636178626151
ENSMUSG00000031028.288|Tub	785.611446656121	-0.121863632776972	0.0799821235917195	-1.52363587392407	0.127599696520614	0.861351988652705	motif	no	0.677636178626151	no	48	26 - 50	0.210605936433343	mutantR	0.888242115059494
ENSMUSG00000058297.285|Spock2	1586.25085639782	0.391744413200437	0.0955502567326561	4.09987818553449	4.13367659786464e-05	0.000784414344880504	motif	yes	7.20972668633621	yes	99	96 - 100	0.0908407934822657	wtR	7.20972668633621
ENSMUSG00000058297.285|Spock2	1586.25085639782	0.391744413200437	0.0955502567326561	4.09987818553449	4.13367659786464e-05	0.000784414344880504	motif	yes	7.20972668633621	yes	99	96 - 100	0.0908407934822657	mutantR	7.30056747981848
ENSMUSG00000029028.3|Lrrc47	2814.20171288238	1.16072511174893	0.0979308807422957	11.8524933396991	2.08881779501924e-32	6.62382406882095e-31	motif	yes	6.41874893988409	yes	97	96 - 100	-5.61783046243255	wtR	6.41874893988409
ENSMUSG00000029028.3|Lrrc47	2814.20171288238	1.16072511174893	0.0979308807422957	11.8524933396991	2.08881779501924e-32	6.62382406882095e-31	motif	yes	6.41874893988409	yes	97	96 - 100	-5.61783046243255	mutantR	0.800918477451536
ENSMUSG00000029028.10|Lrrc47	2140.12788191813	1.26614216005358	0.116688539012504	10.8506128431165	1.98092654971835e-27	5.93533255686289e-26	motif	yes	6.51632811662326	yes	98	96 - 100	-5.44217309250587	wtR	6.51632811662326
ENSMUSG00000029028.10|Lrrc47	2140.12788191813	1.26614216005358	0.116688539012504	10.8506128431165	1.98092654971835e-27	5.93533255686289e-26	motif	yes	6.51632811662326	yes	98	96 - 100	-5.44217309250587	mutantR	1.07415502411739
ENSMUSG00000090935.601|Synj2bp	1283.06103784754	-0.0611573556210674	0.097764900216132	-0.625555342314725	0.531606638019129	0.998540876473706	motif	no	0.136629842687409	no	8	0 - 25	-0.0682562527074067	wtR	0.136629842687409
ENSMUSG00000090935.601|Synj2bp	1283.06103784754	-0.0611573556210674	0.097764900216132	-0.625555342314725	0.531606638019129	0.998540876473706	motif	no	0.136629842687409	no	8	0 - 25	-0.0682562527074067	mutantR	0.0683735899800025
ENSMUSG00000004113.140|Cacna1b	1034.57369862825	0.124713799342847	0.0870216628995411	1.43313509748507	0.151819233011032	0.911601672851274	motif	no	0.153362687141422	no	9	0 - 25	0.013327714798746	wtR	0.153362687141422
ENSMUSG00000004113.140|Cacna1b	1034.57369862825	0.124713799342847	0.0870216628995411	1.43313509748507	0.151819233011032	0.911601672851274	motif	no	0.153362687141422	no	9	0 - 25	0.013327714798746	mutantR	0.166690401940168
ENSMUSG00000022095.274|Fam160b2	994.423133645893	0.227631832551762	0.091760589579096	2.48071458123695	0.0131119316857552	0.195452797136164	motif	yes	5.4135217924993	no	95	76 - 95	-0.609768154226888	wtR	5.4135217924993
ENSMUSG00000022095.274|Fam160b2	994.423133645893	0.227631832551762	0.091760589579096	2.48071458123695	0.0131119316857552	0.195452797136164	motif	yes	5.4135217924993	no	95	76 - 95	-0.609768154226888	mutantR	4.80375363827241
ENSMUSG00000029636.213|Wasf3	650.28697092872	-0.078668332741648	0.0988286365175085	-0.796007468217081	0.426027694624637	0.998540876473706	motif	no	2.95180411571052	no	87	76 - 95	-0.304717962638876	wtR	2.95180411571052
ENSMUSG00000029636.213|Wasf3	650.28697092872	-0.078668332741648	0.0988286365175085	-0.796007468217081	0.426027694624637	0.998540876473706	motif	no	2.95180411571052	no	87	76 - 95	-0.304717962638876	mutantR	2.64708615307164
ENSMUSG00000061578.475|Ksr2	2215.09833780543	0.120759747877844	0.0693190090637048	1.74208704811208	0.0814932135812466	0.729164437160263	motif	no	3.79925815415006	no	90	76 - 95	-3.04221514139403	wtR	3.79925815415006
ENSMUSG00000061578.475|Ksr2	2215.09833780543	0.120759747877844	0.0693190090637048	1.74208704811208	0.0814932135812466	0.729164437160263	motif	no	3.79925815415006	no	90	76 - 95	-3.04221514139403	mutantR	0.757043012756034
ENSMUSG00000043670.304|Diras1	492.251319363867	0.142800358488117	0.0914226450856404	1.56198016754327	0.118292661021216	0.842782337609438	motif	no	0.472437104997181	no	34	26 - 50	0.534279589312496	wtR	0.472437104997181
ENSMUSG00000043670.304|Diras1	492.251319363867	0.142800358488117	0.0914226450856404	1.56198016754327	0.118292661021216	0.842782337609438	motif	no	0.472437104997181	no	34	26 - 50	0.534279589312496	mutantR	1.00671669430968
ENSMUSG00000022095.270|Fam160b2	1774.75658291187	0.43453474118116	0.0815215097026462	5.3303078263166	9.80464348504713e-08	2.09311630113819e-06	motif	yes	7.187998274298	yes	99	96 - 100	-2.4858588482308	wtR	7.187998274298
ENSMUSG00000022095.270|Fam160b2	1774.75658291187	0.43453474118116	0.0815215097026462	5.3303078263166	9.80464348504713e-08	2.09311630113819e-06	motif	yes	7.187998274298	yes	99	96 - 100	-2.4858588482308	mutantR	4.7021394260672
ENSMUSG00000061578.323|Ksr2	748.438512545772	-0.0586229317730145	0.0821936022806233	-0.713229863960282	0.475703529357292	0.998540876473706	motif	no	0.47167554428705	no	34	26 - 50	0.170165422121048	wtR	0.47167554428705
ENSMUSG00000061578.323|Ksr2	748.438512545772	-0.0586229317730145	0.0821936022806233	-0.713229863960282	0.475703529357292	0.998540876473706	motif	no	0.47167554428705	no	34	26 - 50	0.170165422121048	mutantR	0.641840966408099
ENSMUSG00000004113.180|Cacna1b	3227.23845687854	0.0164635223564173	0.0482160739835039	0.34145298437301	0.73276259332103	0.998540876473706	motif	no	2.49210833672355	no	85	76 - 95	-1.87599288050051	wtR	2.49210833672355
ENSMUSG00000004113.180|Cacna1b	3227.23845687854	0.0164635223564173	0.0482160739835039	0.34145298437301	0.73276259332103	0.998540876473706	motif	no	2.49210833672355	no	85	76 - 95	-1.87599288050051	mutantR	0.616115456223039
ENSMUSG00000004113.185|Cacna1b	2734.64774514091	0.0268915213467508	0.0603180722560545	0.445828594000723	0.655721065304072	0.998540876473706	motif	no	1.87557435014126	no	80	76 - 95	-1.36599570975631	wtR	1.87557435014126
ENSMUSG00000004113.185|Cacna1b	2734.64774514091	0.0268915213467508	0.0603180722560545	0.445828594000723	0.655721065304072	0.998540876473706	motif	no	1.87557435014126	no	80	76 - 95	-1.36599570975631	mutantR	0.509578640384944
ENSMUSG00000028439.274|Fam219a	1799.32074767313	0.000360904924156071	0.0599713543185806	0.0060179552097301	0.995198395432884	0.999745855520116	motif	no	0.819214717440399	no	56	51 - 75	0.455897010281275	wtR	0.819214717440399
ENSMUSG00000028439.274|Fam219a	1799.32074767313	0.000360904924156071	0.0599713543185806	0.0060179552097301	0.995198395432884	0.999745855520116	motif	no	0.819214717440399	no	56	51 - 75	0.455897010281275	mutantR	1.27511172772167
ENSMUSG00000061578.470|Ksr2	1100.37958296311	-0.109743044375834	0.0758133506990136	-1.44754246269268	0.147745052646627	0.907228278272918	motif	no	2.38936048992479	no	84	76 - 95	-1.78986528050493	wtR	2.38936048992479
ENSMUSG00000061578.470|Ksr2	1100.37958296311	-0.109743044375834	0.0758133506990136	-1.44754246269268	0.147745052646627	0.907228278272918	motif	no	2.38936048992479	no	84	76 - 95	-1.78986528050493	mutantR	0.599495209419858
ENSMUSG00000029636.238|Wasf3	698.11998158127	-0.0324182722179542	0.0878891217842571	-0.36885420584281	0.712236398579011	0.998540876473706	motif	no	0.849632107533289	no	57	51 - 75	-0.204948176602866	wtR	0.849632107533289
ENSMUSG00000029636.238|Wasf3	698.11998158127	-0.0324182722179542	0.0878891217842571	-0.36885420584281	0.712236398579011	0.998540876473706	motif	no	0.849632107533289	no	57	51 - 75	-0.204948176602866	mutantR	0.644683930930423
ENSMUSG00000032194.154|Kank2	1843.1481934079	-0.0658947541891946	0.0732982803354296	-0.89899454513319	0.368655566191817	0.998540876473706	motif	no	1.30669303473317	no	71	51 - 75	-0.965921462552083	wtR	1.30669303473317
ENSMUSG00000032194.154|Kank2	1843.1481934079	-0.0658947541891946	0.0732982803354296	-0.89899454513319	0.368655566191817	0.998540876473706	motif	no	1.30669303473317	no	71	51 - 75	-0.965921462552083	mutantR	0.340771572181084
ENSMUSG00000029028.40|Lrrc47	4115.9038394021	1.61260646664451	0.130642453876215	12.3436633253419	5.27022538420183e-35	1.74048465381583e-33	motif	yes	5.91802309276368	yes	96	96 - 100	-5.41216900815304	wtR	5.91802309276368
ENSMUSG00000029028.40|Lrrc47	4115.9038394021	1.61260646664451	0.130642453876215	12.3436633253419	5.27022538420183e-35	1.74048465381583e-33	motif	yes	5.91802309276368	yes	96	96 - 100	-5.41216900815304	mutantR	0.505854084610636
ENSMUSG00000022095.85|Fam160b2	582.337289358594	0.162886029190272	0.0960825696965689	1.69527136612468	0.0900239540775757	0.761128975245698	motif	no	1.70323659564041	no	78	76 - 95	-0.25771246403412	wtR	1.70323659564041
ENSMUSG00000022095.85|Fam160b2	582.337289358594	0.162886029190272	0.0960825696965689	1.69527136612468	0.0900239540775757	0.761128975245698	motif	no	1.70323659564041	no	78	76 - 95	-0.25771246403412	mutantR	1.44552413160629
ENSMUSG00000061578.307|Ksr2	924.06684397311	0.0168771590052194	0.081289278658334	0.207618511121935	0.835526849520431	0.998540876473706	motif	no	1.62746745374247	no	77	76 - 95	-0.87133664952788	wtR	1.62746745374247
ENSMUSG00000061578.307|Ksr2	924.06684397311	0.0168771590052194	0.081289278658334	0.207618511121935	0.835526849520431	0.998540876473706	motif	no	1.62746745374247	no	77	76 - 95	-0.87133664952788	mutantR	0.75613080421459
ENSMUSG00000090935.39|Synj2bp	1307.70833124566	-0.0329758166118792	0.0845811237392144	-0.389872056010419	0.696631158158148	0.998540876473706	motif	no	1.90405904808833	no	80	76 - 95	-1.39730617630568	wtR	1.90405904808833
ENSMUSG00000090935.39|Synj2bp	1307.70833124566	-0.0329758166118792	0.0845811237392144	-0.389872056010419	0.696631158158148	0.998540876473706	motif	no	1.90405904808833	no	80	76 - 95	-1.39730617630568	mutantR	0.506752871782645
ENSMUSG00000004113.380|Cacna1b	354.588315154548	-0.0762710306751889	0.106591282233393	-0.71554661016447	0.474271350495411	0.998540876473706	motif	no	0.244334410868347	no	15	0 - 25	0.216037166680964	wtR	0.244334410868347
ENSMUSG00000004113.380|Cacna1b	354.588315154548	-0.0762710306751889	0.106591282233393	-0.71554661016447	0.474271350495411	0.998540876473706	motif	no	0.244334410868347	no	15	0 - 25	0.216037166680964	mutantR	0.460371577549311
ENSMUSG00000042529.120|Kcnj12	754.483370216811	-0.0864509841205266	0.0890339206189177	-0.970989298455736	0.331553607672612	0.998540876473706	motif	no	0.724236677151074	no	51	51 - 75	-0.343841002437888	wtR	0.724236677151074
ENSMUSG00000042529.120|Kcnj12	754.483370216811	-0.0864509841205266	0.0890339206189177	-0.970989298455736	0.331553607672612	0.998540876473706	motif	no	0.724236677151074	no	51	51 - 75	-0.343841002437888	mutantR	0.380395674713186
ENSMUSG00000028439.85|Fam219a	952.56131361602	-0.0888617349004298	0.0785575639129115	-1.13116714004703	0.257984749668635	0.998540876473706	motif	no	0.276733855863402	no	17	0 - 25	0.0630685116264078	wtR	0.276733855863402
ENSMUSG00000028439.85|Fam219a	952.56131361602	-0.0888617349004298	0.0785575639129115	-1.13116714004703	0.257984749668635	0.998540876473706	motif	no	0.276733855863402	no	17	0 - 25	0.0630685116264078	mutantR	0.33980236748981
ENSMUSG00000029636.28|Wasf3	1111.42319214043	-0.0917445960874835	0.0726741355990626	-1.26241055818856	0.206801091982704	0.967063210265894	motif	no	0.164332185763933	no	10	0 - 25	0.362972339262543	wtR	0.164332185763933
ENSMUSG00000029636.28|Wasf3	1111.42319214043	-0.0917445960874835	0.0726741355990626	-1.26241055818856	0.206801091982704	0.967063210265894	motif	no	0.164332185763933	no	10	0 - 25	0.362972339262543	mutantR	0.527304525026476
ENSMUSG00000004113.135|Cacna1b	1540.15525001517	-0.0886610321402276	0.0716716219000489	-1.23704514827182	0.216070321737051	0.979567954632708	motif	no	0.6497548167943	no	47	26 - 50	-0.26044057005393	wtR	0.6497548167943
ENSMUSG00000004113.135|Cacna1b	1540.15525001517	-0.0886610321402276	0.0716716219000489	-1.23704514827182	0.216070321737051	0.979567954632708	motif	no	0.6497548167943	no	47	26 - 50	-0.26044057005393	mutantR	0.389314246740371
ENSMUSG00000029636.56|Wasf3	1025.80892540697	-0.00627702972311592	0.0775618773858796	-0.0809293164976777	0.935498165234069	0.998790475058442	motif	no	1.57371671932011	no	76	76 - 95	-0.15909054482686	wtR	1.57371671932011
ENSMUSG00000029636.56|Wasf3	1025.80892540697	-0.00627702972311592	0.0775618773858796	-0.0809293164976777	0.935498165234069	0.998790475058442	motif	no	1.57371671932011	no	76	76 - 95	-0.15909054482686	mutantR	1.41462617449325
ENSMUSG00000004113.387|Cacna1b	881.415645947122	-0.0375908019207917	0.0711820670027022	-0.528093711009609	0.597434295612101	0.998540876473706	motif	no	0.538973513916254	no	39	26 - 50	-0.0261004137986857	wtR	0.538973513916254
ENSMUSG00000004113.387|Cacna1b	881.415645947122	-0.0375908019207917	0.0711820670027022	-0.528093711009609	0.597434295612101	0.998540876473706	motif	no	0.538973513916254	no	39	26 - 50	-0.0261004137986857	mutantR	0.512873100117568
ENSMUSG00000090935.60|Synj2bp	1426.74887935436	-0.0420194242941759	0.0639390790074761	-0.657179067112662	0.511065783692593	0.998540876473706	motif	no	0.777955438707756	no	54	51 - 75	-0.43787167339126	wtR	0.777955438707756
ENSMUSG00000090935.60|Synj2bp	1426.74887935436	-0.0420194242941759	0.0639390790074761	-0.657179067112662	0.511065783692593	0.998540876473706	motif	no	0.777955438707756	no	54	51 - 75	-0.43787167339126	mutantR	0.340083765316496
ENSMUSG00000035202.100|Lars2	1194.41154533125	0.0607850816225563	0.0721238942374422	0.842787016220215	0.399347570767355	0.998540876473706	motif	yes	0.392674540575114	no	27	26 - 50	0.131632370702644	wtR	0.392674540575114
ENSMUSG00000035202.100|Lars2	1194.41154533125	0.0607850816225563	0.0721238942374422	0.842787016220215	0.399347570767355	0.998540876473706	motif	yes	0.392674540575114	no	27	26 - 50	0.131632370702644	mutantR	0.524306911277758
ENSMUSG00000061578.1365|Ksr2	427.711301305646	-0.165937385336302	0.102414525822457	-1.6202524398147	0.105178060856332	0.807933542206479	motif	no	0.0933563297397752	no	5	0 - 25	0.0315698783920141	wtR	0.0933563297397752
ENSMUSG00000061578.1365|Ksr2	427.711301305646	-0.165937385336302	0.102414525822457	-1.6202524398147	0.105178060856332	0.807933542206479	motif	no	0.0933563297397752	no	5	0 - 25	0.0315698783920141	mutantR	0.124926208131789
ENSMUSG00000061578.607|Ksr2	516.543121455088	0.189459319733472	0.0949673639668186	1.99499398340327	0.0460435360732073	0.521259918328782	motif	no	1.65781089240833	no	77	76 - 95	-0.551127650073255	wtR	1.65781089240833
ENSMUSG00000061578.607|Ksr2	516.543121455088	0.189459319733472	0.0949673639668186	1.99499398340327	0.0460435360732073	0.521259918328782	motif	no	1.65781089240833	no	77	76 - 95	-0.551127650073255	mutantR	1.10668324233507
ENSMUSG00000035279.59|Ssc5d	978.837579350811	0.00740208063924824	0.0813818700548898	0.0909549096654543	0.927528419358499	0.998540876473706	motif	no	2.77934041229098	no	86	76 - 95	-2.12687156766455	wtR	2.77934041229098
ENSMUSG00000035279.59|Ssc5d	978.837579350811	0.00740208063924824	0.0813818700548898	0.0909549096654543	0.927528419358499	0.998540876473706	motif	no	2.77934041229098	no	86	76 - 95	-2.12687156766455	mutantR	0.652468844626428
ENSMUSG00000028439.286|Fam219a	1634.66907542964	-0.109468471595306	0.0662776777481934	-1.65166426034427	0.0986030122412411	0.790727009851218	motif	no	0.744339467910535	no	52	51 - 75	-0.0750862167293176	wtR	0.744339467910535
ENSMUSG00000028439.286|Fam219a	1634.66907542964	-0.109468471595306	0.0662776777481934	-1.65166426034427	0.0986030122412411	0.790727009851218	motif	no	0.744339467910535	no	52	51 - 75	-0.0750862167293176	mutantR	0.669253251181217
ENSMUSG00000032194.174|Kank2	847.802912864428	0.123674403252928	0.106991824670798	1.15592386271998	0.247712301019872	0.998540876473706	motif	no	3.65540969555052	no	89	76 - 95	-3.09872562735625	wtR	3.65540969555052
ENSMUSG00000032194.174|Kank2	847.802912864428	0.123674403252928	0.106991824670798	1.15592386271998	0.247712301019872	0.998540876473706	motif	no	3.65540969555052	no	89	76 - 95	-3.09872562735625	mutantR	0.556684068194268
ENSMUSG00000029028.21|Lrrc47	4571.41853564248	1.98415004366088	0.112650458772713	17.6133330061635	1.94638975851055e-69	1.04345693107595e-67	motif	yes	5.3193058683369	yes	94	76 - 95	-4.76965624962844	wtR	5.3193058683369
ENSMUSG00000029028.21|Lrrc47	4571.41853564248	1.98415004366088	0.112650458772713	17.6133330061635	1.94638975851055e-69	1.04345693107595e-67	motif	yes	5.3193058683369	yes	94	76 - 95	-4.76965624962844	mutantR	0.549649618708466
ENSMUSG00000061578.1422|Ksr2	4528.03657576138	2.52313566912929	0.084689793225172	29.7926771697366	4.86034395027965e-195	3.22807844031073e-192	motif	yes	3.62811559661321	yes	89	76 - 95	1.03082934938043	wtR	3.62811559661321
ENSMUSG00000061578.1422|Ksr2	4528.03657576138	2.52313566912929	0.084689793225172	29.7926771697366	4.86034395027965e-195	3.22807844031073e-192	motif	yes	3.62811559661321	yes	89	76 - 95	1.03082934938043	mutantR	4.65894494599364
ENSMUSG00000028439.239|Fam219a	747.107208616726	0.14377775850461	0.106192680747392	1.35393284633829	0.175757803168335	0.940323591419127	motif	yes	3.85127962187394	no	90	76 - 95	-2.50029877282418	wtR	3.85127962187394
ENSMUSG00000028439.239|Fam219a	747.107208616726	0.14377775850461	0.106192680747392	1.35393284633829	0.175757803168335	0.940323591419127	motif	yes	3.85127962187394	no	90	76 - 95	-2.50029877282418	mutantR	1.35098084904977
ENSMUSG00000028439.231|Fam219a	2099.57089065577	0.146608068707168	0.0771657746906208	1.89991054058565	0.0574448605345009	0.605602564100492	motif	yes	2.87315266251376	no	86	76 - 95	-2.12863094640085	wtR	2.87315266251376
ENSMUSG00000028439.231|Fam219a	2099.57089065577	0.146608068707168	0.0771657746906208	1.89991054058565	0.0574448605345009	0.605602564100492	motif	yes	2.87315266251376	no	86	76 - 95	-2.12863094640085	mutantR	0.744521716112907
ENSMUSG00000031028.476|Tub	438.210771891975	0.0896176515254383	0.095565292257033	0.937763589781133	0.348365916396378	0.998540876473706	motif	no	2.87737984618195	no	86	76 - 95	-2.11893253756517	wtR	2.87737984618195
ENSMUSG00000031028.476|Tub	438.210771891975	0.0896176515254383	0.095565292257033	0.937763589781133	0.348365916396378	0.998540876473706	motif	no	2.87737984618195	no	86	76 - 95	-2.11893253756517	mutantR	0.758447308616782
ENSMUSG00000090935.710|Synj2bp	339.981369799778	-0.143636915721133	0.106358407008576	-1.35049893808161	0.176855994069702	0.940530875935629	motif	no	1.78007572477237	no	79	76 - 95	-0.393979765168037	wtR	1.78007572477237
ENSMUSG00000090935.710|Synj2bp	339.981369799778	-0.143636915721133	0.106358407008576	-1.35049893808161	0.176855994069702	0.940530875935629	motif	no	1.78007572477237	no	79	76 - 95	-0.393979765168037	mutantR	1.38609595960433
ENSMUSG00000031028.85|Tub	1797.21681036618	0.102782942272355	0.0561249508030691	1.83132351657642	0.0670522695992917	0.66358434028107	motif	no	3.62036184246581	no	89	76 - 95	-1.539216506413	wtR	3.62036184246581
ENSMUSG00000031028.85|Tub	1797.21681036618	0.102782942272355	0.0561249508030691	1.83132351657642	0.0670522695992917	0.66358434028107	motif	no	3.62036184246581	no	89	76 - 95	-1.539216506413	mutantR	2.08114533605282
ENSMUSG00000061578.325|Ksr2	1732.91493595524	-0.0872351646579054	0.0660387317790716	-1.32096971440556	0.186511462652588	0.945789633951609	motif	no	0.753050541402534	no	52	51 - 75	0.0684051935088383	wtR	0.753050541402534
ENSMUSG00000061578.325|Ksr2	1732.91493595524	-0.0872351646579054	0.0660387317790716	-1.32096971440556	0.186511462652588	0.945789633951609	motif	no	0.753050541402534	no	52	51 - 75	0.0684051935088383	mutantR	0.821455734911372
ENSMUSG00000061578.1458|Ksr2	3527.13108946222	4.40683751437107	0.195528679084149	22.5380621145327	1.75848483222351e-112	1.911153288112e-110	motif	yes	4.61880696391641	yes	92	76 - 95	2.29503257376016	wtR	4.61880696391641
ENSMUSG00000061578.1458|Ksr2	3527.13108946222	4.40683751437107	0.195528679084149	22.5380621145327	1.75848483222351e-112	1.911153288112e-110	motif	yes	4.61880696391641	yes	92	76 - 95	2.29503257376016	mutantR	6.91383953767656
ENSMUSG00000035279.25|Ssc5d	535.309034236939	0.185176049383977	0.168626507476847	1.09814318137024	0.272141972167583	0.998540876473706	motif	no	2.23164731132037	no	83	76 - 95	-0.76067524641431	wtR	2.23164731132037
ENSMUSG00000035279.25|Ssc5d	535.309034236939	0.185176049383977	0.168626507476847	1.09814318137024	0.272141972167583	0.998540876473706	motif	no	2.23164731132037	no	83	76 - 95	-0.76067524641431	mutantR	1.47097206490606
ENSMUSG00000028439.260|Fam219a	594.229622035995	-0.0587922523586308	0.0999471209350538	-0.588233576000997	0.556375523496378	0.998540876473706	motif	yes	0.537026956997425	no	39	26 - 50	-0.219442906561037	wtR	0.537026956997425
ENSMUSG00000028439.260|Fam219a	594.229622035995	-0.0587922523586308	0.0999471209350538	-0.588233576000997	0.556375523496378	0.998540876473706	motif	yes	0.537026956997425	no	39	26 - 50	-0.219442906561037	mutantR	0.317584050436388
ENSMUSG00000061578.1425|Ksr2	1064.65721585564	2.76176685998605	0.120272982279752	22.9624875648485	1.10562668655545e-116	1.30868980571984e-114	motif	yes	4.20237640566041	yes	91	76 - 95	1.75861223390028	wtR	4.20237640566041
ENSMUSG00000061578.1425|Ksr2	1064.65721585564	2.76176685998605	0.120272982279752	22.9624875648485	1.10562668655545e-116	1.30868980571984e-114	motif	yes	4.20237640566041	yes	91	76 - 95	1.75861223390028	mutantR	5.96098863956069
ENSMUSG00000061578.1094|Ksr2	1588.02913712482	0.129231156662609	0.0908716228903183	1.42212885114411	0.154988848618104	0.91727311149972	motif	no	1.61643040536338	no	77	76 - 95	-1.02666505277023	wtR	1.61643040536338
ENSMUSG00000061578.1094|Ksr2	1588.02913712482	0.129231156662609	0.0908716228903183	1.42212885114411	0.154988848618104	0.91727311149972	motif	no	1.61643040536338	no	77	76 - 95	-1.02666505277023	mutantR	0.589765352593147
ENSMUSG00000029028.50|Lrrc47	3799.81811812525	1.87546007069577	0.123991383485483	15.125729046449	1.09580306820491e-51	4.58053345468173e-50	motif	yes	4.93605692467879	yes	93	76 - 95	-4.15966342435868	wtR	4.93605692467879
ENSMUSG00000029028.50|Lrrc47	3799.81811812525	1.87546007069577	0.123991383485483	15.125729046449	1.09580306820491e-51	4.58053345468173e-50	motif	yes	4.93605692467879	yes	93	76 - 95	-4.15966342435868	mutantR	0.776393500320105
ENSMUSG00000034801.221|Sos2	930.960007640619	0.00209979499447497	0.0771107316988694	0.0272309048068047	0.978275566369351	0.999525940224632	motif	no	0.0716491929164536	no	4	0 - 25	-0.0187104361095567	wtR	0.0716491929164536
ENSMUSG00000034801.221|Sos2	930.960007640619	0.00209979499447497	0.0771107316988694	0.0272309048068047	0.978275566369351	0.999525940224632	motif	no	0.0716491929164536	no	4	0 - 25	-0.0187104361095567	mutantR	0.0529387568068969
ENSMUSG00000029028.53|Lrrc47	2953.12068957906	1.90536626523144	0.130183522575292	14.6360017576685	1.65519698361581e-48	6.53065344525644e-47	motif	yes	5.98883693083641	yes	96	96 - 100	-5.53609426420185	wtR	5.98883693083641
ENSMUSG00000029028.53|Lrrc47	2953.12068957906	1.90536626523144	0.130183522575292	14.6360017576685	1.65519698361581e-48	6.53065344525644e-47	motif	yes	5.98883693083641	yes	96	96 - 100	-5.53609426420185	mutantR	0.452742666634561
ENSMUSG00000031028.594|Tub	2268.75092683695	-0.019367454189289	0.0507089595847225	-0.381933574419538	0.7025106359247	0.998540876473706	motif	no	0.723414964680489	no	51	51 - 75	0.195119122019727	wtR	0.723414964680489
ENSMUSG00000031028.594|Tub	2268.75092683695	-0.019367454189289	0.0507089595847225	-0.381933574419538	0.7025106359247	0.998540876473706	motif	no	0.723414964680489	no	51	51 - 75	0.195119122019727	mutantR	0.918534086700216
ENSMUSG00000058297.242|Spock2	1200.54287319232	0.0628369274320712	0.0704129856212793	0.892405383433726	0.372175686646515	0.998540876473706	motif	yes	6.93855043900453	no	99	96 - 100	-2.10533694881939	wtR	6.93855043900453
ENSMUSG00000058297.242|Spock2	1200.54287319232	0.0628369274320712	0.0704129856212793	0.892405383433726	0.372175686646515	0.998540876473706	motif	yes	6.93855043900453	no	99	96 - 100	-2.10533694881939	mutantR	4.83321349018513
ENSMUSG00000090935.48|Synj2bp	1094.02785233012	0.0203753387216039	0.0724173895547053	0.281359751392475	0.778434485397219	0.998540876473706	motif	no	1.59396252199833	no	77	76 - 95	-0.171896731439065	wtR	1.59396252199833
ENSMUSG00000090935.48|Synj2bp	1094.02785233012	0.0203753387216039	0.0724173895547053	0.281359751392475	0.778434485397219	0.998540876473706	motif	no	1.59396252199833	no	77	76 - 95	-0.171896731439065	mutantR	1.42206579055927
ENSMUSG00000028439.220|Fam219a	545.891178222807	0.190697222887382	0.139506635757861	1.3669401591647	0.171644063003893	0.935425702371797	motif	yes	6.53316125858978	no	98	96 - 100	-6.10198332802867	wtR	6.53316125858978
ENSMUSG00000028439.220|Fam219a	545.891178222807	0.190697222887382	0.139506635757861	1.3669401591647	0.171644063003893	0.935425702371797	motif	yes	6.53316125858978	no	98	96 - 100	-6.10198332802867	mutantR	0.431177930561112
ENSMUSG00000004113.154|Cacna1b	368.813123131787	0.0584798533038485	0.105527799238334	0.554165383206485	0.579465666797928	0.998540876473706	motif	no	0.609128701229419	no	44	26 - 50	-0.369810764689316	wtR	0.609128701229419
ENSMUSG00000004113.154|Cacna1b	368.813123131787	0.0584798533038485	0.105527799238334	0.554165383206485	0.579465666797928	0.998540876473706	motif	no	0.609128701229419	no	44	26 - 50	-0.369810764689316	mutantR	0.239317936540103
ENSMUSG00000043670.53|Diras1	802.750425884181	-0.108184143767964	0.108895140569548	-0.993470812399286	0.320480567580394	0.998540876473706	motif	no	2.20531828845994	no	83	76 - 95	0.773473984860163	wtR	2.20531828845994
ENSMUSG00000043670.53|Diras1	802.750425884181	-0.108184143767964	0.108895140569548	-0.993470812399286	0.320480567580394	0.998540876473706	motif	no	2.20531828845994	no	83	76 - 95	0.773473984860163	mutantR	2.9787922733201
ENSMUSG00000004113.423|Cacna1b	1084.64187330377	-0.00553069777659282	0.083386194951234	-0.066326299932828	0.947118045004009	0.998790475058442	motif	no	0.169831606566228	no	10	0 - 25	-0.0845164355620798	wtR	0.169831606566228
ENSMUSG00000004113.423|Cacna1b	1084.64187330377	-0.00553069777659282	0.083386194951234	-0.066326299932828	0.947118045004009	0.998790475058442	motif	no	0.169831606566228	no	10	0 - 25	-0.0845164355620798	mutantR	0.0853151710041487
ENSMUSG00000058297.91|Spock2	1714.81447254932	0.0253608005435229	0.0805150837359463	0.314981980602481	0.75277533540953	0.998540876473706	motif	no	0.407221770029021	no	29	26 - 50	0.14307260250047	wtR	0.407221770029021
ENSMUSG00000058297.91|Spock2	1714.81447254932	0.0253608005435229	0.0805150837359463	0.314981980602481	0.75277533540953	0.998540876473706	motif	no	0.407221770029021	no	29	26 - 50	0.14307260250047	mutantR	0.550294372529492
ENSMUSG00000058297.554|Spock2	1491.99379559159	-0.105813272787399	0.0591605037860232	-1.78857964377912	0.0736825386085537	0.693288069849068	motif	yes	0.302401377613972	no	19	0 - 25	-0.0692027700144439	wtR	0.302401377613972
ENSMUSG00000058297.554|Spock2	1491.99379559159	-0.105813272787399	0.0591605037860232	-1.78857964377912	0.0736825386085537	0.693288069849068	motif	yes	0.302401377613972	no	19	0 - 25	-0.0692027700144439	mutantR	0.233198607599528
ENSMUSG00000090935.722|Synj2bp	1584.23471845325	-0.0583239501262314	0.0935761599743657	-0.62327787485839	0.53310193453538	0.998540876473706	motif	no	1.03328605366982	no	64	51 - 75	-0.700026926831774	wtR	1.03328605366982
ENSMUSG00000090935.722|Synj2bp	1584.23471845325	-0.0583239501262314	0.0935761599743657	-0.62327787485839	0.53310193453538	0.998540876473706	motif	no	1.03328605366982	no	64	51 - 75	-0.700026926831774	mutantR	0.333259126838051
ENSMUSG00000032194.275|Kank2	2524.55817157685	1.30262480394307	0.0870038661325017	14.9720335641091	1.11848195718388e-50	4.59500061791523e-49	motif	yes	7.06516343256456	yes	99	96 - 100	-0.765835751791824	wtR	7.06516343256456
ENSMUSG00000032194.275|Kank2	2524.55817157685	1.30262480394307	0.0870038661325017	14.9720335641091	1.11848195718388e-50	4.59500061791523e-49	motif	yes	7.06516343256456	yes	99	96 - 100	-0.765835751791824	mutantR	6.29932768077273
ENSMUSG00000031028.6|Tub	791.105279493365	-0.0232629556379984	0.078264906493759	-0.297233545405863	0.766288212978836	0.998540876473706	motif	no	0.330965469428868	no	22	0 - 25	-0.0545049013431202	wtR	0.330965469428868
ENSMUSG00000031028.6|Tub	791.105279493365	-0.0232629556379984	0.078264906493759	-0.297233545405863	0.766288212978836	0.998540876473706	motif	no	0.330965469428868	no	22	0 - 25	-0.0545049013431202	mutantR	0.276460568085748
ENSMUSG00000061578.805|Ksr2	580.93367533149	-0.0246618312303736	0.0816597957336944	-0.302007015922496	0.762646714602324	0.998540876473706	motif	no	0.316467047319501	no	21	0 - 25	-0.141594704848104	wtR	0.316467047319501
ENSMUSG00000061578.805|Ksr2	580.93367533149	-0.0246618312303736	0.0816597957336944	-0.302007015922496	0.762646714602324	0.998540876473706	motif	no	0.316467047319501	no	21	0 - 25	-0.141594704848104	mutantR	0.174872342471397
ENSMUSG00000029028.42|Lrrc47	4021.3734533594	1.63467186071517	0.116468692383088	14.0352898900798	9.48079591214377e-45	3.54196609780246e-43	motif	yes	5.58052608966372	yes	95	76 - 95	-5.25621404773773	wtR	5.58052608966372
ENSMUSG00000029028.42|Lrrc47	4021.3734533594	1.63467186071517	0.116468692383088	14.0352898900798	9.48079591214377e-45	3.54196609780246e-43	motif	yes	5.58052608966372	yes	95	76 - 95	-5.25621404773773	mutantR	0.324312041925991
ENSMUSG00000058297.30|Spock2	2646.84831378908	0.4427247888173	0.0942262222754029	4.69853060142124	2.62039931474058e-06	5.29170165671007e-05	motif	yes	8.87294336975273	yes	100	96 - 100	-6.80394064464668	wtR	8.87294336975273
ENSMUSG00000058297.30|Spock2	2646.84831378908	0.4427247888173	0.0942262222754029	4.69853060142124	2.62039931474058e-06	5.29170165671007e-05	motif	yes	8.87294336975273	yes	100	96 - 100	-6.80394064464668	mutantR	2.06900272510605
ENSMUSG00000031028.412|Tub	1491.58238238367	0.0156143461028558	0.0826055280836556	0.189023016559412	0.850074777360258	0.998540876473706	motif	yes	2.35506155089571	no	84	76 - 95	0.8200322708928	wtR	2.35506155089571
ENSMUSG00000031028.412|Tub	1491.58238238367	0.0156143461028558	0.0826055280836556	0.189023016559412	0.850074777360258	0.998540876473706	motif	yes	2.35506155089571	no	84	76 - 95	0.8200322708928	mutantR	3.17509382178851
ENSMUSG00000029028.20|Lrrc47	2918.16238944947	2.17404855094026	0.117684460982296	18.473539605771	3.37229816433491e-76	1.97626590954038e-74	motif	yes	5.0096855666868	yes	93	76 - 95	-4.27123320403537	wtR	5.0096855666868
ENSMUSG00000029028.20|Lrrc47	2918.16238944947	2.17404855094026	0.117684460982296	18.473539605771	3.37229816433491e-76	1.97626590954038e-74	motif	yes	5.0096855666868	yes	93	76 - 95	-4.27123320403537	mutantR	0.738452362651439
ENSMUSG00000058297.381|Spock2	2213.79212997422	0.0299228310516422	0.068424739694075	0.437310118904745	0.66188645786652	0.998540876473706	motif	yes	0.49947992344926	no	36	26 - 50	-0.100203164078021	wtR	0.49947992344926
ENSMUSG00000058297.381|Spock2	2213.79212997422	0.0299228310516422	0.068424739694075	0.437310118904745	0.66188645786652	0.998540876473706	motif	yes	0.49947992344926	no	36	26 - 50	-0.100203164078021	mutantR	0.399276759371239
ENSMUSG00000042529.264|Kcnj12	323.505189622529	0.019493076122833	0.113027327325846	0.172463390792533	0.863073240000535	0.998540876473706	motif	no	0.648870492193184	no	47	26 - 50	-0.0120446807480462	wtR	0.648870492193184
ENSMUSG00000042529.264|Kcnj12	323.505189622529	0.019493076122833	0.113027327325846	0.172463390792533	0.863073240000535	0.998540876473706	motif	no	0.648870492193184	no	47	26 - 50	-0.0120446807480462	mutantR	0.636825811445138
ENSMUSG00000090935.736|Synj2bp	1552.1498503477	-0.102389986113248	0.0725581653889768	-1.4111435365592	0.158202294999423	0.922832938023025	motif	no	0.0171332367599946	no	1	0 - 25	0.0347210397135448	wtR	0.0171332367599946
ENSMUSG00000090935.736|Synj2bp	1552.1498503477	-0.102389986113248	0.0725581653889768	-1.4111435365592	0.158202294999423	0.922832938023025	motif	no	0.0171332367599946	no	1	0 - 25	0.0347210397135448	mutantR	0.0518542764735393
ENSMUSG00000043670.196|Diras1	1480.95419893803	0.179646986860075	0.0609167825638867	2.94905573306781	0.00318746488427229	0.0537463225549721	motif	yes	6.21162880165264	no	97	96 - 100	-5.2039340237965	wtR	6.21162880165264
ENSMUSG00000043670.196|Diras1	1480.95419893803	0.179646986860075	0.0609167825638867	2.94905573306781	0.00318746488427229	0.0537463225549721	motif	yes	6.21162880165264	no	97	96 - 100	-5.2039340237965	mutantR	1.00769477785614
ENSMUSG00000061578.477|Ksr2	1412.08629862243	-0.0406945480486698	0.0729712288291684	-0.55767935803766	0.577063355588052	0.998540876473706	motif	no	3.29001504027535	no	88	76 - 95	-2.57738260701383	wtR	3.29001504027535
ENSMUSG00000061578.477|Ksr2	1412.08629862243	-0.0406945480486698	0.0729712288291684	-0.55767935803766	0.577063355588052	0.998540876473706	motif	no	3.29001504027535	no	88	76 - 95	-2.57738260701383	mutantR	0.712632433261525
ENSMUSG00000090935.61|Synj2bp	654.628442758056	-0.0745736247982427	0.091470488806278	-0.815275240916002	0.414914777746246	0.998540876473706	motif	no	1.03935652664402	no	64	51 - 75	-0.688983404858439	wtR	1.03935652664402
ENSMUSG00000090935.61|Synj2bp	654.628442758056	-0.0745736247982427	0.091470488806278	-0.815275240916002	0.414914777746246	0.998540876473706	motif	no	1.03935652664402	no	64	51 - 75	-0.688983404858439	mutantR	0.350373121785584
ENSMUSG00000061578.848|Ksr2	2071.32162799128	0.0358967188266067	0.0594541163385542	0.603771799789223	0.545995370698494	0.998540876473706	motif	no	0.134061910558962	no	8	0 - 25	-0.00633296202413469	wtR	0.134061910558962
ENSMUSG00000061578.848|Ksr2	2071.32162799128	0.0358967188266067	0.0594541163385542	0.603771799789223	0.545995370698494	0.998540876473706	motif	no	0.134061910558962	no	8	0 - 25	-0.00633296202413469	mutantR	0.127728948534827
ENSMUSG00000029636.61|Wasf3	935.981647203306	-0.154657575546286	0.0785209919699861	-1.96963349119943	0.0488803904132047	0.541143167717816	motif	no	1.95916675889554	no	81	76 - 95	0.0853006337311493	wtR	1.95916675889554
ENSMUSG00000029636.61|Wasf3	935.981647203306	-0.154657575546286	0.0785209919699861	-1.96963349119943	0.0488803904132047	0.541143167717816	motif	no	1.95916675889554	no	81	76 - 95	0.0853006337311493	mutantR	2.04446739262669
ENSMUSG00000029636.392|Wasf3	944.507133081711	0.196051735484473	0.087331272950907	2.2449201627312	0.0247732583107045	0.333518359351883	motif	yes	3.31283554587122	no	88	76 - 95	0.831597804229753	wtR	3.31283554587122
ENSMUSG00000029636.392|Wasf3	944.507133081711	0.196051735484473	0.087331272950907	2.2449201627312	0.0247732583107045	0.333518359351883	motif	yes	3.31283554587122	no	88	76 - 95	0.831597804229753	mutantR	4.14443335010097
ENSMUSG00000058297.476|Spock2	579.548686000639	0.00797906062204273	0.0869632964932205	0.0917520487814623	0.926895042812207	0.998540876473706	motif	yes	3.43735263286418	no	88	76 - 95	-0.786019986977048	wtR	3.43735263286418
ENSMUSG00000058297.476|Spock2	579.548686000639	0.00797906062204273	0.0869632964932205	0.0917520487814623	0.926895042812207	0.998540876473706	motif	yes	3.43735263286418	no	88	76 - 95	-0.786019986977048	mutantR	2.65133264588713
ENSMUSG00000028439.96|Fam219a	1355.62896463073	0.0776441707646879	0.0745726370946774	1.04118848132071	0.297788080590653	0.998540876473706	motif	no	1.30339750773069	no	71	51 - 75	0.292535935438482	wtR	1.30339750773069
ENSMUSG00000028439.96|Fam219a	1355.62896463073	0.0776441707646879	0.0745726370946774	1.04118848132071	0.297788080590653	0.998540876473706	motif	no	1.30339750773069	no	71	51 - 75	0.292535935438482	mutantR	1.59593344316917
ENSMUSG00000031028.589|Tub	766.775589303187	-0.0198559542305038	0.0883390310685119	-0.224769889258852	0.822158291607865	0.998540876473706	motif	no	0.298986538443603	no	19	0 - 25	0.064070155741599	wtR	0.298986538443603
ENSMUSG00000031028.589|Tub	766.775589303187	-0.0198559542305038	0.0883390310685119	-0.224769889258852	0.822158291607865	0.998540876473706	motif	no	0.298986538443603	no	19	0 - 25	0.064070155741599	mutantR	0.363056694185202
ENSMUSG00000032194.192|Kank2	1774.97779027693	0.129708170844778	0.0824626599523206	1.57293217220708	0.115734524632546	0.838259552005821	motif	no	1.26812143163343	no	71	51 - 75	-0.786938170822055	wtR	1.26812143163343
ENSMUSG00000032194.192|Kank2	1774.97779027693	0.129708170844778	0.0824626599523206	1.57293217220708	0.115734524632546	0.838259552005821	motif	no	1.26812143163343	no	71	51 - 75	-0.786938170822055	mutantR	0.481183260811379
ENSMUSG00000029028.31|Lrrc47	8841.9391667665	1.7977813844945	0.111550469248881	16.1163049927066	1.95982569638417e-58	9.04622247114779e-57	motif	yes	5.52676171329551	yes	95	76 - 95	-5.13536851148986	wtR	5.52676171329551
ENSMUSG00000029028.31|Lrrc47	8841.9391667665	1.7977813844945	0.111550469248881	16.1163049927066	1.95982569638417e-58	9.04622247114779e-57	motif	yes	5.52676171329551	yes	95	76 - 95	-5.13536851148986	mutantR	0.391393201805648
ENSMUSG00000028439.93|Fam219a	905.767281991502	-0.0306693638317658	0.0772653932896638	-0.396935322865542	0.691415155518253	0.998540876473706	motif	no	0.639221566570294	no	46	26 - 50	0.095111387922637	wtR	0.639221566570294
ENSMUSG00000028439.93|Fam219a	905.767281991502	-0.0306693638317658	0.0772653932896638	-0.396935322865542	0.691415155518253	0.998540876473706	motif	no	0.639221566570294	no	46	26 - 50	0.095111387922637	mutantR	0.734332954492931
ENSMUSG00000031028.213|Tub	763.478841079434	-0.0401142117079568	0.0882209951073147	-0.454701419533533	0.649324059492823	0.998540876473706	motif	no	1.87107201562735	no	80	76 - 95	0.148503434392906	wtR	1.87107201562735
ENSMUSG00000031028.213|Tub	763.478841079434	-0.0401142117079568	0.0882209951073147	-0.454701419533533	0.649324059492823	0.998540876473706	motif	no	1.87107201562735	no	80	76 - 95	0.148503434392906	mutantR	2.01957545002025
ENSMUSG00000090935.649|Synj2bp	962.418870508398	-0.189660476332344	0.0758603041164588	-2.50012807806811	0.0124148413885942	0.185756481602808	motif	no	0.315953370573475	no	21	0 - 25	-0.0884123872980678	wtR	0.315953370573475
ENSMUSG00000090935.649|Synj2bp	962.418870508398	-0.189660476332344	0.0758603041164588	-2.50012807806811	0.0124148413885942	0.185756481602808	motif	no	0.315953370573475	no	21	0 - 25	-0.0884123872980678	mutantR	0.227540983275407
ENSMUSG00000090935.524|Synj2bp	622.860033180366	0.0106710390218712	0.0936788082175053	0.113910917793649	0.909308410757077	0.998540876473706	motif	no	0.0740322044690524	no	4	0 - 25	-0.0398625411894291	wtR	0.0740322044690524
ENSMUSG00000090935.524|Synj2bp	622.860033180366	0.0106710390218712	0.0936788082175053	0.113910917793649	0.909308410757077	0.998540876473706	motif	no	0.0740322044690524	no	4	0 - 25	-0.0398625411894291	mutantR	0.0341696632796234
ENSMUSG00000031028.458|Tub	1746.42174361075	-0.0675875040069321	0.0746890089004399	-0.904919010199023	0.365508295094828	0.998540876473706	motif	no	0.9270179193305	no	61	51 - 75	0.595684310096614	wtR	0.9270179193305
ENSMUSG00000031028.458|Tub	1746.42174361075	-0.0675875040069321	0.0746890089004399	-0.904919010199023	0.365508295094828	0.998540876473706	motif	no	0.9270179193305	no	61	51 - 75	0.595684310096614	mutantR	1.52270222942711
ENSMUSG00000031028.223|Tub	1099.18846254594	0.0313403430391787	0.0912170380232035	0.343579924522504	0.731162224497237	0.998540876473706	motif	no	0.16008903474276	no	9	0 - 25	0.983291634301457	wtR	0.16008903474276
ENSMUSG00000031028.223|Tub	1099.18846254594	0.0313403430391787	0.0912170380232035	0.343579924522504	0.731162224497237	0.998540876473706	motif	no	0.16008903474276	no	9	0 - 25	0.983291634301457	mutantR	1.14338066904422
ENSMUSG00000058297.441|Spock2	733.613593106625	0.0417781216738295	0.0776423835019976	0.538083966378423	0.590519081207191	0.998540876473706	motif	no	0.0987575434656455	no	5	0 - 25	-0.0360713101866958	wtR	0.0987575434656455
ENSMUSG00000058297.441|Spock2	733.613593106625	0.0417781216738295	0.0776423835019976	0.538083966378423	0.590519081207191	0.998540876473706	motif	no	0.0987575434656455	no	5	0 - 25	-0.0360713101866958	mutantR	0.0626862332789496
ENSMUSG00000061578.1438|Ksr2	3954.99278750205	4.4514662922976	0.269563927236129	16.5135830225468	2.92961177397293e-61	1.40094035031385e-59	motif	yes	3.86361767163502	yes	90	76 - 95	1.3866592159454	wtR	3.86361767163502
ENSMUSG00000061578.1438|Ksr2	3954.99278750205	4.4514662922976	0.269563927236129	16.5135830225468	2.92961177397293e-61	1.40094035031385e-59	motif	yes	3.86361767163502	yes	90	76 - 95	1.3866592159454	mutantR	5.25027688758041
ENSMUSG00000061578.1419|Ksr2	1089.27893646041	1.63549577270711	0.106964885577032	15.2900249823507	8.91159563642057e-53	3.77794772458893e-51	motif	yes	3.11762922631266	yes	87	76 - 95	-0.854927344393654	wtR	3.11762922631266
ENSMUSG00000061578.1419|Ksr2	1089.27893646041	1.63549577270711	0.106964885577032	15.2900249823507	8.91159563642057e-53	3.77794772458893e-51	motif	yes	3.11762922631266	yes	87	76 - 95	-0.854927344393654	mutantR	2.262701881919
ENSMUSG00000090935.708|Synj2bp	1529.90947048282	0.0310063299798459	0.0710085554146674	0.436656256401483	0.662360657580036	0.998540876473706	motif	no	1.10582347827886	no	66	51 - 75	-0.0812318844557272	wtR	1.10582347827886
ENSMUSG00000090935.708|Synj2bp	1529.90947048282	0.0310063299798459	0.0710085554146674	0.436656256401483	0.662360657580036	0.998540876473706	motif	no	1.10582347827886	no	66	51 - 75	-0.0812318844557272	mutantR	1.02459159382313
ENSMUSG00000029028.79|Lrrc47	1698.14157829872	0.819363499670167	0.101347436652356	8.08469880181348	6.23180157507711e-16	1.56186976582908e-14	motif	yes	5.25920435571647	yes	94	76 - 95	-4.59885797603241	wtR	5.25920435571647
ENSMUSG00000029028.79|Lrrc47	1698.14157829872	0.819363499670167	0.101347436652356	8.08469880181348	6.23180157507711e-16	1.56186976582908e-14	motif	yes	5.25920435571647	yes	94	76 - 95	-4.59885797603241	mutantR	0.660346379684062
ENSMUSG00000032194.182|Kank2	674.008834342863	0.0905141480367994	0.157164537968459	0.575919664873538	0.564669483033235	0.998540876473706	motif	no	1.02410811053419	no	64	51 - 75	-0.83287756146221	wtR	1.02410811053419
ENSMUSG00000032194.182|Kank2	674.008834342863	0.0905141480367994	0.157164537968459	0.575919664873538	0.564669483033235	0.998540876473706	motif	no	1.02410811053419	no	64	51 - 75	-0.83287756146221	mutantR	0.191230549071983
ENSMUSG00000061578.1378|Ksr2	333.009741831696	-0.0103045910049086	0.140585450821092	-0.0732977057350134	0.94156921734933	0.998790475058442	motif	no	0.374272727893648	no	26	26 - 50	-0.21666246917919	wtR	0.374272727893648
ENSMUSG00000061578.1378|Ksr2	333.009741831696	-0.0103045910049086	0.140585450821092	-0.0732977057350134	0.94156921734933	0.998790475058442	motif	no	0.374272727893648	no	26	26 - 50	-0.21666246917919	mutantR	0.157610258714458
ENSMUSG00000058297.450|Spock2	1972.86033325265	-0.0249016768470882	0.0623468749267757	-0.399405373185655	0.689594535443699	0.998540876473706	motif	no	0.335708210724354	no	22	0 - 25	-0.0429093355296725	wtR	0.335708210724354
ENSMUSG00000058297.450|Spock2	1972.86033325265	-0.0249016768470882	0.0623468749267757	-0.399405373185655	0.689594535443699	0.998540876473706	motif	no	0.335708210724354	no	22	0 - 25	-0.0429093355296725	mutantR	0.292798875194682
ENSMUSG00000061578.857|Ksr2	520.778472735349	-0.0484602582685116	0.093511656471934	-0.518226925891919	0.60429995042927	0.998540876473706	motif	no	0.116986617446073	no	7	0 - 25	-0.0221285054673354	wtR	0.116986617446073
ENSMUSG00000061578.857|Ksr2	520.778472735349	-0.0484602582685116	0.093511656471934	-0.518226925891919	0.60429995042927	0.998540876473706	motif	no	0.116986617446073	no	7	0 - 25	-0.0221285054673354	mutantR	0.0948581119787381
ENSMUSG00000061578.1076|Ksr2	1537.27712118186	0.0204874339348265	0.0831316170693236	0.246445752615903	0.805337192653423	0.998540876473706	motif	no	3.28700925102515	no	88	76 - 95	-1.07231331151416	wtR	3.28700925102515
ENSMUSG00000061578.1076|Ksr2	1537.27712118186	0.0204874339348265	0.0831316170693236	0.246445752615903	0.805337192653423	0.998540876473706	motif	no	3.28700925102515	no	88	76 - 95	-1.07231331151416	mutantR	2.21469593951099
ENSMUSG00000022095.53|Fam160b2	301.924487274229	0.0369484704663188	0.128780301209443	0.286910887141251	0.774180554070318	0.998540876473706	motif	no	1.27694041175464	no	71	51 - 75	-0.141101574717027	wtR	1.27694041175464
ENSMUSG00000022095.53|Fam160b2	301.924487274229	0.0369484704663188	0.128780301209443	0.286910887141251	0.774180554070318	0.998540876473706	motif	no	1.27694041175464	no	71	51 - 75	-0.141101574717027	mutantR	1.13583883703761
ENSMUSG00000061578.775|Ksr2	992.521964279013	0.0187512619936951	0.0736597874945417	0.25456578998527	0.799058484457457	0.998540876473706	motif	no	0.206600223800114	no	12	0 - 25	0.00245389099748572	wtR	0.206600223800114
ENSMUSG00000061578.775|Ksr2	992.521964279013	0.0187512619936951	0.0736597874945417	0.25456578998527	0.799058484457457	0.998540876473706	motif	no	0.206600223800114	no	12	0 - 25	0.00245389099748572	mutantR	0.2090541147976
ENSMUSG00000090935.589|Synj2bp	1964.47351332496	-0.056562575306656	0.0664773668241676	-0.850854629309609	0.394850110780851	0.998540876473706	motif	no	0.103434391863715	no	6	0 - 25	0.0441641706440291	wtR	0.103434391863715
ENSMUSG00000090935.589|Synj2bp	1964.47351332496	-0.056562575306656	0.0664773668241676	-0.850854629309609	0.394850110780851	0.998540876473706	motif	no	0.103434391863715	no	6	0 - 25	0.0441641706440291	mutantR	0.147598562507744
ENSMUSG00000061578.618|Ksr2	585.775456283835	-0.0989410058163787	0.0964530047462759	-1.02579495658686	0.304988243861783	0.998540876473706	motif	no	0.615981758514373	no	45	26 - 50	-0.127862920292925	wtR	0.615981758514373
ENSMUSG00000061578.618|Ksr2	585.775456283835	-0.0989410058163787	0.0964530047462759	-1.02579495658686	0.304988243861783	0.998540876473706	motif	no	0.615981758514373	no	45	26 - 50	-0.127862920292925	mutantR	0.488118838221447
ENSMUSG00000061578.1074|Ksr2	2291.27560880214	0.103218516823113	0.110329907993828	0.9355443025375	0.34950786305072	0.998540876473706	motif	no	2.68011404625074	no	86	76 - 95	-1.00103017322869	wtR	2.68011404625074
ENSMUSG00000061578.1074|Ksr2	2291.27560880214	0.103218516823113	0.110329907993828	0.9355443025375	0.34950786305072	0.998540876473706	motif	no	2.68011404625074	no	86	76 - 95	-1.00103017322869	mutantR	1.67908387302204
ENSMUSG00000029028.43|Lrrc47	4832.89443660538	1.8012526043279	0.0991042736368451	18.175327240966	8.09442664131741e-74	4.6080414522357e-72	motif	yes	5.37542268727351	yes	94	76 - 95	-5.1889765554796	wtR	5.37542268727351
ENSMUSG00000029028.43|Lrrc47	4832.89443660538	1.8012526043279	0.0991042736368451	18.175327240966	8.09442664131741e-74	4.6080414522357e-72	motif	yes	5.37542268727351	yes	94	76 - 95	-5.1889765554796	mutantR	0.186446131793916
ENSMUSG00000029028.22|Lrrc47	4554.35593260495	2.52274888346045	0.134720531586301	18.7257937135172	3.05090153568797e-78	1.83284059593717e-76	motif	yes	5.37356389072295	yes	94	76 - 95	-4.51616564435281	wtR	5.37356389072295
ENSMUSG00000029028.22|Lrrc47	4554.35593260495	2.52274888346045	0.134720531586301	18.7257937135172	3.05090153568797e-78	1.83284059593717e-76	motif	yes	5.37356389072295	yes	94	76 - 95	-4.51616564435281	mutantR	0.857398246370134
ENSMUSG00000004113.17|Cacna1b	993.490619263032	-0.0294837211487708	0.0719282208230584	-0.409904774668346	0.681875802719088	0.998540876473706	motif	no	0.679887339456599	no	49	26 - 50	0.582261478675628	wtR	0.679887339456599
ENSMUSG00000004113.17|Cacna1b	993.490619263032	-0.0294837211487708	0.0719282208230584	-0.409904774668346	0.681875802719088	0.998540876473706	motif	no	0.679887339456599	no	49	26 - 50	0.582261478675628	mutantR	1.26214881813223
ENSMUSG00000061578.1388|Ksr2	905.933734617747	-0.144519633937105	0.0923053293131416	-1.56566944739267	0.117426022457663	0.840087610975706	motif	no	0.250779644033731	no	16	0 - 25	0.0053204194227634	wtR	0.250779644033731
ENSMUSG00000061578.1388|Ksr2	905.933734617747	-0.144519633937105	0.0923053293131416	-1.56566944739267	0.117426022457663	0.840087610975706	motif	no	0.250779644033731	no	16	0 - 25	0.0053204194227634	mutantR	0.256100063456494
ENSMUSG00000004113.31|Cacna1b	346.77346373081	-0.10378136668156	0.109069134539651	-0.95151911784751	0.341340918333752	0.998540876473706	motif	no	0.176275089033055	no	10	0 - 25	0.193952065363774	wtR	0.176275089033055
ENSMUSG00000004113.31|Cacna1b	346.77346373081	-0.10378136668156	0.109069134539651	-0.95151911784751	0.341340918333752	0.998540876473706	motif	no	0.176275089033055	no	10	0 - 25	0.193952065363774	mutantR	0.370227154396829
ENSMUSG00000058297.437|Spock2	856.619365710651	-0.0148971894306966	0.0867919055939441	-0.171642612623267	0.863718504545269	0.998540876473706	motif	no	0.163188176708707	no	9	0 - 25	-0.0175719306191351	wtR	0.163188176708707
ENSMUSG00000058297.437|Spock2	856.619365710651	-0.0148971894306966	0.0867919055939441	-0.171642612623267	0.863718504545269	0.998540876473706	motif	no	0.163188176708707	no	9	0 - 25	-0.0175719306191351	mutantR	0.145616246089572
ENSMUSG00000090935.732|Synj2bp	4143.75867637589	0.0371617548027868	0.0719620825388657	0.516407439747401	0.605569870720332	0.998540876473706	motif	no	0.0226121887702046	no	1	0 - 25	0.0320539828879443	wtR	0.0226121887702046
ENSMUSG00000090935.732|Synj2bp	4143.75867637589	0.0371617548027868	0.0719620825388657	0.516407439747401	0.605569870720332	0.998540876473706	motif	no	0.0226121887702046	no	1	0 - 25	0.0320539828879443	mutantR	0.0546661716581488
ENSMUSG00000031028.466|Tub	1428.43234751978	0.0370468036007012	0.0727178206184333	0.509459762210066	0.610429995741952	0.998540876473706	motif	no	2.35776356766966	no	84	76 - 95	-1.15827361166647	wtR	2.35776356766966
ENSMUSG00000031028.466|Tub	1428.43234751978	0.0370468036007012	0.0727178206184333	0.509459762210066	0.610429995741952	0.998540876473706	motif	no	2.35776356766966	no	84	76 - 95	-1.15827361166647	mutantR	1.19948995600318
ENSMUSG00000031028.408|Tub	1253.0585640687	-0.108491497684829	0.0836833536453013	-1.29645255548288	0.194819615605312	0.954536272361274	motif	no	0.922039565731353	no	60	51 - 75	0.896744559980492	wtR	0.922039565731353
ENSMUSG00000031028.408|Tub	1253.0585640687	-0.108491497684829	0.0836833536453013	-1.29645255548288	0.194819615605312	0.954536272361274	motif	no	0.922039565731353	no	60	51 - 75	0.896744559980492	mutantR	1.81878412571184
ENSMUSG00000028439.116|Fam219a	1794.18886878607	-0.00910135852761403	0.0596684464360119	-0.152532185287818	0.878767207237676	0.998540876473706	motif	no	0.728937081211634	no	51	51 - 75	-0.234432259632578	wtR	0.728937081211634
ENSMUSG00000028439.116|Fam219a	1794.18886878607	-0.00910135852761403	0.0596684464360119	-0.152532185287818	0.878767207237676	0.998540876473706	motif	no	0.728937081211634	no	51	51 - 75	-0.234432259632578	mutantR	0.494504821579057
ENSMUSG00000029636.22|Wasf3	772.633583142132	0.187811990777484	0.0812559210998128	2.31136375337842	0.0208127712863504	0.292038357662347	motif	no	0.0767994622567269	no	4	0 - 25	0.335893783815097	wtR	0.0767994622567269
ENSMUSG00000029636.22|Wasf3	772.633583142132	0.187811990777484	0.0812559210998128	2.31136375337842	0.0208127712863504	0.292038357662347	motif	no	0.0767994622567269	no	4	0 - 25	0.335893783815097	mutantR	0.412693246071824
ENSMUSG00000028439.81|Fam219a	1007.71544081152	-0.0738867747439656	0.0713020148223353	-1.03625086791826	0.300085121064527	0.998540876473706	motif	no	0.84951479476503	no	57	51 - 75	0.0283648058663613	wtR	0.84951479476503
ENSMUSG00000028439.81|Fam219a	1007.71544081152	-0.0738867747439656	0.0713020148223353	-1.03625086791826	0.300085121064527	0.998540876473706	motif	no	0.84951479476503	no	57	51 - 75	0.0283648058663613	mutantR	0.877879600631392
ENSMUSG00000029028.73|Lrrc47	1252.78894073802	1.4394286075536	0.121608208012784	11.8366073398786	2.5246022298682e-32	7.98455546509904e-31	motif	yes	5.57543849105637	yes	95	76 - 95	-5.05307232553631	wtR	5.57543849105637
ENSMUSG00000029028.73|Lrrc47	1252.78894073802	1.4394286075536	0.121608208012784	11.8366073398786	2.5246022298682e-32	7.98455546509904e-31	motif	yes	5.57543849105637	yes	95	76 - 95	-5.05307232553631	mutantR	0.522366165520058
ENSMUSG00000004113.162|Cacna1b	988.15830766879	-0.0677952523756564	0.0783211626057974	-0.865605796952741	0.386706375525294	0.998540876473706	motif	no	1.13343503132117	no	67	51 - 75	-0.697791461030354	wtR	1.13343503132117
ENSMUSG00000004113.162|Cacna1b	988.15830766879	-0.0677952523756564	0.0783211626057974	-0.865605796952741	0.386706375525294	0.998540876473706	motif	no	1.13343503132117	no	67	51 - 75	-0.697791461030354	mutantR	0.435643570290817
ENSMUSG00000029636.467|Wasf3	2463.88212258715	0.0235417577370641	0.0531802594911594	0.442678504435987	0.657998292573903	0.998540876473706	motif	yes	1.19827212196359	no	69	51 - 75	-0.525930902341844	wtR	1.19827212196359
ENSMUSG00000029636.467|Wasf3	2463.88212258715	0.0235417577370641	0.0531802594911594	0.442678504435987	0.657998292573903	0.998540876473706	motif	yes	1.19827212196359	no	69	51 - 75	-0.525930902341844	mutantR	0.672341219621742
ENSMUSG00000029028.47|Lrrc47	3584.97309056032	1.82259982594183	0.119814240800825	15.2118797712172	2.94950669696958e-52	1.24598418947955e-50	motif	yes	5.54825274379992	yes	95	76 - 95	-5.29857658786129	wtR	5.54825274379992
ENSMUSG00000029028.47|Lrrc47	3584.97309056032	1.82259982594183	0.119814240800825	15.2118797712172	2.94950669696958e-52	1.24598418947955e-50	motif	yes	5.54825274379992	yes	95	76 - 95	-5.29857658786129	mutantR	0.249676155938626
ENSMUSG00000058297.105|Spock2	2636.69672983013	0.0392147393917348	0.0745995456443866	0.525669949501705	0.599117546396662	0.998540876473706	motif	no	0.483487591042665	no	35	26 - 50	-0.0256718424009237	wtR	0.483487591042665
ENSMUSG00000058297.105|Spock2	2636.69672983013	0.0392147393917348	0.0745995456443866	0.525669949501705	0.599117546396662	0.998540876473706	motif	no	0.483487591042665	no	35	26 - 50	-0.0256718424009237	mutantR	0.457815748641741
ENSMUSG00000031028.401|Tub	1035.99577504253	0.0251865077886782	0.0800589391955995	0.314599569289104	0.753065706228366	0.998540876473706	motif	no	0.926636092081186	no	61	51 - 75	0.875581674555511	wtR	0.926636092081186
ENSMUSG00000031028.401|Tub	1035.99577504253	0.0251865077886782	0.0800589391955995	0.314599569289104	0.753065706228366	0.998540876473706	motif	no	0.926636092081186	no	61	51 - 75	0.875581674555511	mutantR	1.8022177666367
ENSMUSG00000022095.277|Fam160b2	3245.82079417394	0.102149153693121	0.048991264983657	2.08504829845069	0.0370649166047132	0.44729856644751	motif	yes	5.6380515960641	no	95	76 - 95	-1.19072164913468	wtR	5.6380515960641
ENSMUSG00000022095.277|Fam160b2	3245.82079417394	0.102149153693121	0.048991264983657	2.08504829845069	0.0370649166047132	0.44729856644751	motif	yes	5.6380515960641	no	95	76 - 95	-1.19072164913468	mutantR	4.44732994692941
ENSMUSG00000004113.163|Cacna1b	531.603440935467	0.00853728021973686	0.0900630589553389	0.094792252436933	0.924479840821495	0.998540876473706	motif	no	1.21821135625049	no	69	51 - 75	-0.80362879401634	wtR	1.21821135625049
ENSMUSG00000004113.163|Cacna1b	531.603440935467	0.00853728021973686	0.0900630589553389	0.094792252436933	0.924479840821495	0.998540876473706	motif	no	1.21821135625049	no	69	51 - 75	-0.80362879401634	mutantR	0.414582562234153
ENSMUSG00000058297.94|Spock2	2222.45776259685	0.0121691267759383	0.0575070141743122	0.211611173883101	0.832410391247104	0.998540876473706	motif	no	0.67747256060932	no	48	26 - 50	0.419077111475915	wtR	0.67747256060932
ENSMUSG00000058297.94|Spock2	2222.45776259685	0.0121691267759383	0.0575070141743122	0.211611173883101	0.832410391247104	0.998540876473706	motif	no	0.67747256060932	no	48	26 - 50	0.419077111475915	mutantR	1.09654967208524
ENSMUSG00000029636.258|Wasf3	684.580345242241	0.0322520021003996	0.0868211181857888	0.371476465338576	0.710282681873373	0.998540876473706	motif	no	0.747256244498214	no	52	51 - 75	0.372283152800633	wtR	0.747256244498214
ENSMUSG00000029636.258|Wasf3	684.580345242241	0.0322520021003996	0.0868211181857888	0.371476465338576	0.710282681873373	0.998540876473706	motif	no	0.747256244498214	no	52	51 - 75	0.372283152800633	mutantR	1.11953939729885
ENSMUSG00000035202.95|Lars2	672.818334810703	-0.142944613629469	0.0821905249898236	-1.7391860393539	0.082002044294132	0.731457360885	motif	yes	0.633424422290931	no	46	26 - 50	0.373983180990476	wtR	0.633424422290931
ENSMUSG00000035202.95|Lars2	672.818334810703	-0.142944613629469	0.0821905249898236	-1.7391860393539	0.082002044294132	0.731457360885	motif	yes	0.633424422290931	no	46	26 - 50	0.373983180990476	mutantR	1.00740760328141
ENSMUSG00000058297.494|Spock2	832.456999583121	-0.136591800529338	0.0741621635436435	-1.84179902530696	0.0655045526996597	0.653678570554617	motif	yes	3.31822731443936	no	88	76 - 95	-1.40409776372634	wtR	3.31822731443936
ENSMUSG00000058297.494|Spock2	832.456999583121	-0.136591800529338	0.0741621635436435	-1.84179902530696	0.0655045526996597	0.653678570554617	motif	yes	3.31822731443936	no	88	76 - 95	-1.40409776372634	mutantR	1.91412955071302
ENSMUSG00000058297.486|Spock2	914.297194386999	0.0917104550472448	0.0858085544857182	1.0687798622981	0.285168875464668	0.998540876473706	motif	yes	3.52411650608102	no	89	76 - 95	-0.494725842389951	wtR	3.52411650608102
ENSMUSG00000058297.486|Spock2	914.297194386999	0.0917104550472448	0.0858085544857182	1.0687798622981	0.285168875464668	0.998540876473706	motif	yes	3.52411650608102	no	89	76 - 95	-0.494725842389951	mutantR	3.02939066369107
ENSMUSG00000035202.35|Lars2	576.252161922129	0.0660236185646559	0.0889522623724248	0.742236530064054	0.457944039336145	0.998540876473706	motif	yes	1.61760227218523	no	77	76 - 95	-0.803798771504892	wtR	1.61760227218523
ENSMUSG00000035202.35|Lars2	576.252161922129	0.0660236185646559	0.0889522623724248	0.742236530064054	0.457944039336145	0.998540876473706	motif	yes	1.61760227218523	no	77	76 - 95	-0.803798771504892	mutantR	0.813803500680338
ENSMUSG00000061578.463|Ksr2	1488.98170300932	0.0900953282730682	0.0629377514249845	1.43149900073015	0.152287253163872	0.913036164279887	motif	no	1.819429571153	no	79	76 - 95	-0.274478259214981	wtR	1.819429571153
ENSMUSG00000061578.463|Ksr2	1488.98170300932	0.0900953282730682	0.0629377514249845	1.43149900073015	0.152287253163872	0.913036164279887	motif	no	1.819429571153	no	79	76 - 95	-0.274478259214981	mutantR	1.54495131193802
ENSMUSG00000058297.548|Spock2	463.37838434921	-0.123463571632542	0.0997343398415598	-1.23792438821653	0.215744098401976	0.978831383831358	motif	yes	0.29114750511959	no	18	0 - 25	0.0669480469756737	wtR	0.29114750511959
ENSMUSG00000058297.548|Spock2	463.37838434921	-0.123463571632542	0.0997343398415598	-1.23792438821653	0.215744098401976	0.978831383831358	motif	yes	0.29114750511959	no	18	0 - 25	0.0669480469756737	mutantR	0.358095552095263
ENSMUSG00000034801.246|Sos2	675.614942894347	-0.0598543674388499	0.104250282787898	-0.574141055910861	0.565872352805424	0.998540876473706	motif	no	0.115775941244258	no	6	0 - 25	-0.0738786833455654	wtR	0.115775941244258
ENSMUSG00000034801.246|Sos2	675.614942894347	-0.0598543674388499	0.104250282787898	-0.574141055910861	0.565872352805424	0.998540876473706	motif	no	0.115775941244258	no	6	0 - 25	-0.0738786833455654	mutantR	0.0418972578986921
ENSMUSG00000061578.1437|Ksr2	3791.36302955056	4.45440546774084	0.210401015538659	21.1710264626665	1.76667591347569e-99	1.50861503897156e-97	motif	yes	4.7835102571874	yes	93	76 - 95	-1.62165722697187	wtR	4.7835102571874
ENSMUSG00000061578.1437|Ksr2	3791.36302955056	4.45440546774084	0.210401015538659	21.1710264626665	1.76667591347569e-99	1.50861503897156e-97	motif	yes	4.7835102571874	yes	93	76 - 95	-1.62165722697187	mutantR	3.16185303021554
ENSMUSG00000022095.131|Fam160b2	834.009070843499	0.125600815832161	0.0773925928785068	1.62290486932429	0.104609742496931	0.806897290641526	motif	no	0.230655925635251	no	14	0 - 25	-0.0205058062412375	wtR	0.230655925635251
ENSMUSG00000022095.131|Fam160b2	834.009070843499	0.125600815832161	0.0773925928785068	1.62290486932429	0.104609742496931	0.806897290641526	motif	no	0.230655925635251	no	14	0 - 25	-0.0205058062412375	mutantR	0.210150119394013
ENSMUSG00000042529.426|Kcnj12	5262.32438504976	0.148626001348614	0.0708207821417528	2.09862129242132	0.0358502978625599	0.436895120802899	motif	yes	6.11599621042089	no	97	96 - 100	-0.445625826451065	wtR	6.11599621042089
ENSMUSG00000042529.426|Kcnj12	5262.32438504976	0.148626001348614	0.0708207821417528	2.09862129242132	0.0358502978625599	0.436895120802899	motif	yes	6.11599621042089	no	97	96 - 100	-0.445625826451065	mutantR	5.67037038396982
ENSMUSG00000061578.898|Ksr2	420.565584805859	0.0777395706533108	0.1017064862334	0.764352142447545	0.444657420109325	0.998540876473706	motif	no	0.361967140954654	no	25	0 - 25	-0.0536738343399434	wtR	0.361967140954654
ENSMUSG00000061578.898|Ksr2	420.565584805859	0.0777395706533108	0.1017064862334	0.764352142447545	0.444657420109325	0.998540876473706	motif	no	0.361967140954654	no	25	0 - 25	-0.0536738343399434	mutantR	0.308293306614711
ENSMUSG00000042529.34|Kcnj12	1058.34983864041	-0.0296961909870871	0.0801193915622928	-0.370649232452025	0.710898807611651	0.998540876473706	motif	no	1.26719898688061	no	70	51 - 75	-0.640572103996924	wtR	1.26719898688061
ENSMUSG00000042529.34|Kcnj12	1058.34983864041	-0.0296961909870871	0.0801193915622928	-0.370649232452025	0.710898807611651	0.998540876473706	motif	no	1.26719898688061	no	70	51 - 75	-0.640572103996924	mutantR	0.626626882883686
ENSMUSG00000031028.80|Tub	1556.99258953803	0.213862634519812	0.0937552500389394	2.28107369380368	0.0225440864826302	0.310143330149417	motif	no	2.44464229567302	no	84	76 - 95	-1.73204570323818	wtR	2.44464229567302
ENSMUSG00000031028.80|Tub	1556.99258953803	0.213862634519812	0.0937552500389394	2.28107369380368	0.0225440864826302	0.310143330149417	motif	no	2.44464229567302	no	84	76 - 95	-1.73204570323818	mutantR	0.712596592434843
ENSMUSG00000042529.308|Kcnj12	1779.12284474322	-0.00258306117017316	0.0650372086913542	-0.0397166671532836	0.968319013694102	0.999525940224632	motif	no	2.25037992986474	no	83	76 - 95	-1.01847015002208	wtR	2.25037992986474
ENSMUSG00000042529.308|Kcnj12	1779.12284474322	-0.00258306117017316	0.0650372086913542	-0.0397166671532836	0.968319013694102	0.999525940224632	motif	no	2.25037992986474	no	83	76 - 95	-1.01847015002208	mutantR	1.23190977984266
ENSMUSG00000058297.511|Spock2	2532.87320956553	-0.0293046543183524	0.0570260622813012	-0.51388177871719	0.607334647638628	0.998540876473706	motif	yes	1.01784369805151	no	64	51 - 75	0.140200212411859	wtR	1.01784369805151
ENSMUSG00000058297.511|Spock2	2532.87320956553	-0.0293046543183524	0.0570260622813012	-0.51388177871719	0.607334647638628	0.998540876473706	motif	yes	1.01784369805151	no	64	51 - 75	0.140200212411859	mutantR	1.15804391046337
ENSMUSG00000029028.237|Lrrc47	407.4487926721	-0.0757899944962512	0.0976987059551175	-0.775752286126174	0.43789526125899	0.998540876473706	motif	no	0.331648064873875	no	22	0 - 25	-0.029172697290218	wtR	0.331648064873875
ENSMUSG00000029028.237|Lrrc47	407.4487926721	-0.0757899944962512	0.0976987059551175	-0.775752286126174	0.43789526125899	0.998540876473706	motif	no	0.331648064873875	no	22	0 - 25	-0.029172697290218	mutantR	0.302475367583658
ENSMUSG00000042529.266|Kcnj12	261.77906288739	0.0669625469117511	0.119932014039709	0.55833755021891	0.576613908167026	0.998540876473706	motif	no	0.575651421866055	no	42	26 - 50	0.412432966883951	wtR	0.575651421866055
ENSMUSG00000042529.266|Kcnj12	261.77906288739	0.0669625469117511	0.119932014039709	0.55833755021891	0.576613908167026	0.998540876473706	motif	no	0.575651421866055	no	42	26 - 50	0.412432966883951	mutantR	0.988084388750006
ENSMUSG00000043670.135|Diras1	870.983402889819	0.0497001022081784	0.0793276717111646	0.626516587920778	0.530976160147108	0.998540876473706	motif	no	1.01595899972585	no	63	51 - 75	-0.485804940766553	wtR	1.01595899972585
ENSMUSG00000043670.135|Diras1	870.983402889819	0.0497001022081784	0.0793276717111646	0.626516587920778	0.530976160147108	0.998540876473706	motif	no	1.01595899972585	no	63	51 - 75	-0.485804940766553	mutantR	0.530154058959293
ENSMUSG00000043670.77|Diras1	932.943060765394	-0.0545730703190231	0.0719621319514705	-0.758358164761237	0.448236595475978	0.998540876473706	motif	no	2.39103262585598	no	84	76 - 95	0.052346013342039	wtR	2.39103262585598
ENSMUSG00000043670.77|Diras1	932.943060765394	-0.0545730703190231	0.0719621319514705	-0.758358164761237	0.448236595475978	0.998540876473706	motif	no	2.39103262585598	no	84	76 - 95	0.052346013342039	mutantR	2.44337863919802
ENSMUSG00000061578.137|Ksr2	657.15291135126	-0.00983196880707748	0.106033002861064	-0.0927255528164228	0.926121596251781	0.998540876473706	motif	yes	4.64008948478793	no	92	76 - 95	-3.55117100294333	wtR	4.64008948478793
ENSMUSG00000061578.137|Ksr2	657.15291135126	-0.00983196880707748	0.106033002861064	-0.0927255528164228	0.926121596251781	0.998540876473706	motif	yes	4.64008948478793	no	92	76 - 95	-3.55117100294333	mutantR	1.0889184818446
ENSMUSG00000061578.772|Ksr2	1750.31276413058	-0.0332397481599572	0.0609095671398863	-0.545722941744407	0.585256399469071	0.998540876473706	motif	no	0.186554237313259	no	11	0 - 25	0.00272211775780823	wtR	0.186554237313259
ENSMUSG00000061578.772|Ksr2	1750.31276413058	-0.0332397481599572	0.0609095671398863	-0.545722941744407	0.585256399469071	0.998540876473706	motif	no	0.186554237313259	no	11	0 - 25	0.00272211775780823	mutantR	0.189276355071067
ENSMUSG00000061578.843|Ksr2	1099.9381587898	-0.0140103911399147	0.0864750618716154	-0.162016549473132	0.871292821456643	0.998540876473706	motif	no	0.629358720258834	no	45	26 - 50	-0.368094661842363	wtR	0.629358720258834
ENSMUSG00000061578.843|Ksr2	1099.9381587898	-0.0140103911399147	0.0864750618716154	-0.162016549473132	0.871292821456643	0.998540876473706	motif	no	0.629358720258834	no	45	26 - 50	-0.368094661842363	mutantR	0.261264058416471
ENSMUSG00000058297.99|Spock2	2455.6134315196	-0.0302294092016387	0.071897824267753	-0.420449568669312	0.674157063404314	0.998540876473706	motif	no	1.09918688440689	no	66	51 - 75	0.224756695557464	wtR	1.09918688440689
ENSMUSG00000058297.99|Spock2	2455.6134315196	-0.0302294092016387	0.071897824267753	-0.420449568669312	0.674157063404314	0.998540876473706	motif	no	1.09918688440689	no	66	51 - 75	0.224756695557464	mutantR	1.32394357996435
ENSMUSG00000004113.94|Cacna1b	486.939860044851	0.0621887597658241	0.092511231371002	0.672229294153763	0.501437734469345	0.998540876473706	motif	no	3.25488404305113	no	88	76 - 95	-2.27374585874386	wtR	3.25488404305113
ENSMUSG00000004113.94|Cacna1b	486.939860044851	0.0621887597658241	0.092511231371002	0.672229294153763	0.501437734469345	0.998540876473706	motif	no	3.25488404305113	no	88	76 - 95	-2.27374585874386	mutantR	0.981138184307273
ENSMUSG00000028439.210|Fam219a	304.100415529481	-0.0358398293384091	0.121774832517852	-0.294312286023098	0.768519285303159	0.998540876473706	motif	yes	0.372096720777128	no	26	26 - 50	-0.0443765219676817	wtR	0.372096720777128
ENSMUSG00000028439.210|Fam219a	304.100415529481	-0.0358398293384091	0.121774832517852	-0.294312286023098	0.768519285303159	0.998540876473706	motif	yes	0.372096720777128	no	26	26 - 50	-0.0443765219676817	mutantR	0.327720198809446
ENSMUSG00000032194.207|Kank2	416.059267986786	0.149294301607051	0.119684404307139	1.24739979675151	0.212250941050927	0.972760013080726	motif	no	0.179169274977628	no	10	0 - 25	-0.038451959725245	wtR	0.179169274977628
ENSMUSG00000032194.207|Kank2	416.059267986786	0.149294301607051	0.119684404307139	1.24739979675151	0.212250941050927	0.972760013080726	motif	no	0.179169274977628	no	10	0 - 25	-0.038451959725245	mutantR	0.140717315252383
ENSMUSG00000043670.126|Diras1	504.093719176184	-0.0458380435745247	0.105542681088814	-0.434308121620978	0.664064706940319	0.998540876473706	motif	no	0.439346646043944	no	31	26 - 50	0.0647923018817494	wtR	0.439346646043944
ENSMUSG00000043670.126|Diras1	504.093719176184	-0.0458380435745247	0.105542681088814	-0.434308121620978	0.664064706940319	0.998540876473706	motif	no	0.439346646043944	no	31	26 - 50	0.0647923018817494	mutantR	0.504138947925693
ENSMUSG00000090935.56|Synj2bp	695.241935930959	0.133297748374339	0.0857795613728074	1.55395698277137	0.120194677982455	0.846626519702083	motif	no	1.17349419216126	no	68	51 - 75	0.427281381169207	wtR	1.17349419216126
ENSMUSG00000090935.56|Synj2bp	695.241935930959	0.133297748374339	0.0857795613728074	1.55395698277137	0.120194677982455	0.846626519702083	motif	no	1.17349419216126	no	68	51 - 75	0.427281381169207	mutantR	1.60077557333047
ENSMUSG00000004113.143|Cacna1b	647.633558698695	-0.150625527688363	0.0959190607134049	-1.57033989457439	0.116336057581174	0.838259552005821	motif	no	0.23456197076732	no	14	0 - 25	-0.0668723703245561	wtR	0.23456197076732
ENSMUSG00000004113.143|Cacna1b	647.633558698695	-0.150625527688363	0.0959190607134049	-1.57033989457439	0.116336057581174	0.838259552005821	motif	no	0.23456197076732	no	14	0 - 25	-0.0668723703245561	mutantR	0.167689600442764
ENSMUSG00000004113.57|Cacna1b	354.81931021287	0.119705211748355	0.116743338608466	1.02537081066203	0.305188255604921	0.998540876473706	motif	no	0.251422421603857	no	16	0 - 25	0.100848593281905	wtR	0.251422421603857
ENSMUSG00000004113.57|Cacna1b	354.81931021287	0.119705211748355	0.116743338608466	1.02537081066203	0.305188255604921	0.998540876473706	motif	no	0.251422421603857	no	16	0 - 25	0.100848593281905	mutantR	0.352271014885762
ENSMUSG00000043670.111|Diras1	462.083984115166	0.0275194908798895	0.117065030005921	0.235078664213367	0.814147678212439	0.998540876473706	motif	no	0.602684205568111	no	44	26 - 50	0.306859672294719	wtR	0.602684205568111
ENSMUSG00000043670.111|Diras1	462.083984115166	0.0275194908798895	0.117065030005921	0.235078664213367	0.814147678212439	0.998540876473706	motif	no	0.602684205568111	no	44	26 - 50	0.306859672294719	mutantR	0.90954387786283
ENSMUSG00000029028.99|Lrrc47	640.502449340472	0.106952555633948	0.0845865594821285	1.26441548502212	0.206080937777681	0.967063210265894	motif	yes	1.09921195120519	no	66	51 - 75	-0.456647304659593	wtR	1.09921195120519
ENSMUSG00000029028.99|Lrrc47	640.502449340472	0.106952555633948	0.0845865594821285	1.26441548502212	0.206080937777681	0.967063210265894	motif	yes	1.09921195120519	no	66	51 - 75	-0.456647304659593	mutantR	0.6425646465456
ENSMUSG00000034801.155|Sos2	710.065735527824	-0.0925467055605694	0.102234874186815	-0.905236166197625	0.36534028573548	0.998540876473706	motif	no	0.125665388524771	no	7	0 - 25	-0.0428300368166785	wtR	0.125665388524771
ENSMUSG00000034801.155|Sos2	710.065735527824	-0.0925467055605694	0.102234874186815	-0.905236166197625	0.36534028573548	0.998540876473706	motif	no	0.125665388524771	no	7	0 - 25	-0.0428300368166785	mutantR	0.0828353517080924
ENSMUSG00000004113.194|Cacna1b	2910.33954108905	0.074690945821646	0.0633441925471072	1.1791285486211	0.238346992212907	0.998540876473706	motif	no	0.614704168901145	no	44	26 - 50	-0.0066606884929985	wtR	0.614704168901145
ENSMUSG00000004113.194|Cacna1b	2910.33954108905	0.074690945821646	0.0633441925471072	1.1791285486211	0.238346992212907	0.998540876473706	motif	no	0.614704168901145	no	44	26 - 50	-0.0066606884929985	mutantR	0.608043480408147
ENSMUSG00000090935.32|Synj2bp	1298.45377619152	-0.0519099393653995	0.0743933011419748	-0.697777065522778	0.485316624018545	0.998540876473706	motif	no	1.47725205781423	no	75	51 - 75	0.147047579483516	wtR	1.47725205781423
ENSMUSG00000090935.32|Synj2bp	1298.45377619152	-0.0519099393653995	0.0743933011419748	-0.697777065522778	0.485316624018545	0.998540876473706	motif	no	1.47725205781423	no	75	51 - 75	0.147047579483516	mutantR	1.62429963729775
ENSMUSG00000028439.189|Fam219a	1281.86543511763	-0.00665497550260834	0.0735524597415977	-0.0904793058721408	0.927906338016436	0.998540876473706	motif	yes	1.86225026888716	no	80	76 - 95	-1.25835985189583	wtR	1.86225026888716
ENSMUSG00000028439.189|Fam219a	1281.86543511763	-0.00665497550260834	0.0735524597415977	-0.0904793058721408	0.927906338016436	0.998540876473706	motif	yes	1.86225026888716	no	80	76 - 95	-1.25835985189583	mutantR	0.603890416991328
ENSMUSG00000090935.107|Synj2bp	733.709227675332	-0.0328925620209171	0.0807265756841842	-0.407456426116701	0.683672791311151	0.998540876473706	motif	no	2.39149816400428	no	84	76 - 95	0.832229185900761	wtR	2.39149816400428
ENSMUSG00000090935.107|Synj2bp	733.709227675332	-0.0328925620209171	0.0807265756841842	-0.407456426116701	0.683672791311151	0.998540876473706	motif	no	2.39149816400428	no	84	76 - 95	0.832229185900761	mutantR	3.22372734990504
ENSMUSG00000043670.118|Diras1	460.350358581103	-0.116414807633952	0.0931011780385732	-1.25041175725746	0.211149171867195	0.97275080912228	motif	no	0.668851884330191	no	48	26 - 50	0.264439619612578	wtR	0.668851884330191
ENSMUSG00000043670.118|Diras1	460.350358581103	-0.116414807633952	0.0931011780385732	-1.25041175725746	0.211149171867195	0.97275080912228	motif	no	0.668851884330191	no	48	26 - 50	0.264439619612578	mutantR	0.933291503942769
ENSMUSG00000028439.268|Fam219a	645.511221026807	0.102666608774895	0.0898209446922156	1.14301412801543	0.253032725276819	0.998540876473706	motif	yes	0.8872127140788	no	59	51 - 75	0.158135327778599	wtR	0.8872127140788
ENSMUSG00000028439.268|Fam219a	645.511221026807	0.102666608774895	0.0898209446922156	1.14301412801543	0.253032725276819	0.998540876473706	motif	yes	0.8872127140788	no	59	51 - 75	0.158135327778599	mutantR	1.0453480418574
ENSMUSG00000058297.495|Spock2	1354.15294316522	0.0422938916291035	0.0676338451553357	0.625336198643837	0.531750426737185	0.998540876473706	motif	yes	3.38419601668226	no	88	76 - 95	-1.25954025320511	wtR	3.38419601668226
ENSMUSG00000058297.495|Spock2	1354.15294316522	0.0422938916291035	0.0676338451553357	0.625336198643837	0.531750426737185	0.998540876473706	motif	yes	3.38419601668226	no	88	76 - 95	-1.25954025320511	mutantR	2.12465576347715
ENSMUSG00000004113.385|Cacna1b	580.154715274406	-0.00842270245288546	0.0966643049534987	-0.0871335334892986	0.930565370870883	0.998540876473706	motif	no	0.311875478007625	no	20	0 - 25	-0.0456246967918411	wtR	0.311875478007625
ENSMUSG00000004113.385|Cacna1b	580.154715274406	-0.00842270245288546	0.0966643049534987	-0.0871335334892986	0.930565370870883	0.998540876473706	motif	no	0.311875478007625	no	20	0 - 25	-0.0456246967918411	mutantR	0.266250781215784
ENSMUSG00000029636.88|Wasf3	1065.14892152521	0.0378592532403544	0.0716810869044762	0.528162376929448	0.597386639922084	0.998540876473706	motif	no	3.89000120423158	no	90	76 - 95	-1.02906380673419	wtR	3.89000120423158
ENSMUSG00000029636.88|Wasf3	1065.14892152521	0.0378592532403544	0.0716810869044762	0.528162376929448	0.597386639922084	0.998540876473706	motif	no	3.89000120423158	no	90	76 - 95	-1.02906380673419	mutantR	2.86093739749739
ENSMUSG00000029028.255|Lrrc47	527.125224792636	-0.133082719598018	0.0871321080202189	-1.5273671511211	0.126669739983298	0.858976506643221	motif	no	0.689933934046823	no	49	26 - 50	0.121992291301987	wtR	0.689933934046823
ENSMUSG00000029028.255|Lrrc47	527.125224792636	-0.133082719598018	0.0871321080202189	-1.5273671511211	0.126669739983298	0.858976506643221	motif	no	0.689933934046823	no	49	26 - 50	0.121992291301987	mutantR	0.811926225348809
ENSMUSG00000004113.278|Cacna1b	1800.85795231555	0.133237436044296	0.0623206410145372	2.13793430034227	0.0325220758968251	0.407121902980674	motif	no	4.49615621890669	no	92	76 - 95	-2.67561753524489	wtR	4.49615621890669
ENSMUSG00000004113.278|Cacna1b	1800.85795231555	0.133237436044296	0.0623206410145372	2.13793430034227	0.0325220758968251	0.407121902980674	motif	no	4.49615621890669	no	92	76 - 95	-2.67561753524489	mutantR	1.8205386836618
ENSMUSG00000032194.172|Kank2	705.570255477587	0.0104413564398318	0.0815080500951445	0.128102149758749	0.898068134805688	0.998540876473706	motif	no	1.16124714012743	no	68	51 - 75	-0.935542509385886	wtR	1.16124714012743
ENSMUSG00000032194.172|Kank2	705.570255477587	0.0104413564398318	0.0815080500951445	0.128102149758749	0.898068134805688	0.998540876473706	motif	no	1.16124714012743	no	68	51 - 75	-0.935542509385886	mutantR	0.225704630741548
ENSMUSG00000042529.309|Kcnj12	1802.25379814029	-0.00396666224311958	0.0595457761697713	-0.0666153419817756	0.94688793174125	0.998790475058442	motif	no	2.13799032552157	no	82	76 - 95	-1.01764271926726	wtR	2.13799032552157
ENSMUSG00000042529.309|Kcnj12	1802.25379814029	-0.00396666224311958	0.0595457761697713	-0.0666153419817756	0.94688793174125	0.998790475058442	motif	no	2.13799032552157	no	82	76 - 95	-1.01764271926726	mutantR	1.12034760625431
ENSMUSG00000042529.441|Kcnj12	949.127635280742	-0.0347434157715268	0.0782561943978348	-0.443970167970346	0.657064152325291	0.998540876473706	motif	no	0.681380158744946	no	49	26 - 50	0.190681583027075	wtR	0.681380158744946
ENSMUSG00000042529.441|Kcnj12	949.127635280742	-0.0347434157715268	0.0782561943978348	-0.443970167970346	0.657064152325291	0.998540876473706	motif	no	0.681380158744946	no	49	26 - 50	0.190681583027075	mutantR	0.87206174177202
ENSMUSG00000028439.82|Fam219a	1364.92180429993	-0.0901328259519106	0.0679560545737696	-1.32633989005449	0.184727139511603	0.94322605472742	motif	no	0.629647551540593	no	45	26 - 50	0.0587424292318097	wtR	0.629647551540593
ENSMUSG00000028439.82|Fam219a	1364.92180429993	-0.0901328259519106	0.0679560545737696	-1.32633989005449	0.184727139511603	0.94322605472742	motif	no	0.629647551540593	no	45	26 - 50	0.0587424292318097	mutantR	0.688389980772403
ENSMUSG00000061578.37|Ksr2	592.97066616522	-0.069610671158938	0.101418319630576	-0.686371766092163	0.492478703968205	0.998540876473706	motif	no	0.648624622072859	no	47	26 - 50	0.628345501731823	wtR	0.648624622072859
ENSMUSG00000061578.37|Ksr2	592.97066616522	-0.069610671158938	0.101418319630576	-0.686371766092163	0.492478703968205	0.998540876473706	motif	no	0.648624622072859	no	47	26 - 50	0.628345501731823	mutantR	1.27697012380468
ENSMUSG00000029028.74|Lrrc47	888.734939420115	1.74957598487473	0.13322991056439	13.1320059997275	2.15861537879264e-39	7.54568621446375e-38	motif	yes	4.09976898108509	yes	91	76 - 95	-3.446891919409	wtR	4.09976898108509
ENSMUSG00000029028.74|Lrrc47	888.734939420115	1.74957598487473	0.13322991056439	13.1320059997275	2.15861537879264e-39	7.54568621446375e-38	motif	yes	4.09976898108509	yes	91	76 - 95	-3.446891919409	mutantR	0.652877061676088
ENSMUSG00000029028.261|Lrrc47	519.708838901347	-0.143410300088143	0.0911882965051051	-1.57268317958012	0.115792196526247	0.838259552005821	motif	no	0.928312873635821	no	61	51 - 75	0.298571961752178	wtR	0.928312873635821
ENSMUSG00000029028.261|Lrrc47	519.708838901347	-0.143410300088143	0.0911882965051051	-1.57268317958012	0.115792196526247	0.838259552005821	motif	no	0.928312873635821	no	61	51 - 75	0.298571961752178	mutantR	1.226884835388
ENSMUSG00000090935.599|Synj2bp	935.749496587855	-0.149350506732272	0.081867662064142	-1.82429182618233	0.0681079654878611	0.66849813416041	motif	no	0.119936519779301	no	7	0 - 25	0.0155054616200466	wtR	0.119936519779301
ENSMUSG00000090935.599|Synj2bp	935.749496587855	-0.149350506732272	0.081867662064142	-1.82429182618233	0.0681079654878611	0.66849813416041	motif	no	0.119936519779301	no	7	0 - 25	0.0155054616200466	mutantR	0.135441981399347
ENSMUSG00000058297.435|Spock2	767.19816696948	0.0466323505932917	0.0881135880043458	0.529229959299713	0.596645936208946	0.998540876473706	motif	no	0.211134801272922	no	13	0 - 25	-0.0530764652877088	wtR	0.211134801272922
ENSMUSG00000058297.435|Spock2	767.19816696948	0.0466323505932917	0.0881135880043458	0.529229959299713	0.596645936208946	0.998540876473706	motif	no	0.211134801272922	no	13	0 - 25	-0.0530764652877088	mutantR	0.158058335985213
ENSMUSG00000061578.114|Ksr2	374.473180263497	-0.0579699000901506	0.104935120865284	-0.552435634629637	0.580649921816901	0.998540876473706	motif	yes	0.309463556450994	no	20	0 - 25	0.383708724302945	wtR	0.309463556450994
ENSMUSG00000061578.114|Ksr2	374.473180263497	-0.0579699000901506	0.104935120865284	-0.552435634629637	0.580649921816901	0.998540876473706	motif	yes	0.309463556450994	no	20	0 - 25	0.383708724302945	mutantR	0.69317228075394
ENSMUSG00000035279.34|Ssc5d	2174.51303836495	0.0731307568637837	0.0819805643670747	0.89204993193673	0.372366169532585	0.998540876473706	motif	no	1.35394889657174	no	72	51 - 75	0.173606445782689	wtR	1.35394889657174
ENSMUSG00000035279.34|Ssc5d	2174.51303836495	0.0731307568637837	0.0819805643670747	0.89204993193673	0.372366169532585	0.998540876473706	motif	no	1.35394889657174	no	72	51 - 75	0.173606445782689	mutantR	1.52755534235443
ENSMUSG00000032194.272|Kank2	1966.52104646803	1.85535594608126	0.100154619340225	18.5249163573637	1.30005032898529e-76	7.69410974406887e-75	motif	yes	4.16723650231571	yes	91	76 - 95	1.51000458258652	wtR	4.16723650231571
ENSMUSG00000032194.272|Kank2	1966.52104646803	1.85535594608126	0.100154619340225	18.5249163573637	1.30005032898529e-76	7.69410974406887e-75	motif	yes	4.16723650231571	yes	91	76 - 95	1.51000458258652	mutantR	5.67724108490223
ENSMUSG00000028439.80|Fam219a	792.211469538458	-0.0737579258843433	0.0805424798914442	-0.915764277233018	0.359790543670038	0.998540876473706	motif	no	1.59319381958163	no	77	76 - 95	0.350713697927237	wtR	1.59319381958163
ENSMUSG00000028439.80|Fam219a	792.211469538458	-0.0737579258843433	0.0805424798914442	-0.915764277233018	0.359790543670038	0.998540876473706	motif	no	1.59319381958163	no	77	76 - 95	0.350713697927237	mutantR	1.94390751750886
ENSMUSG00000031028.63|Tub	780.26724426009	0.120112479702489	0.121166220169313	0.991303347869136	0.321537478737171	0.998540876473706	motif	no	1.610303187957	no	77	76 - 95	-0.9392759479451	wtR	1.610303187957
ENSMUSG00000031028.63|Tub	780.26724426009	0.120112479702489	0.121166220169313	0.991303347869136	0.321537478737171	0.998540876473706	motif	no	1.610303187957	no	77	76 - 95	-0.9392759479451	mutantR	0.671027240011905
ENSMUSG00000029028.8|Lrrc47	2031.97731097528	1.11906153670154	0.0964697363720952	11.6001305568535	4.1145007581195e-31	1.28430434891171e-29	motif	yes	5.96124522982769	yes	96	96 - 100	-5.03904046447878	wtR	5.96124522982769
ENSMUSG00000029028.8|Lrrc47	2031.97731097528	1.11906153670154	0.0964697363720952	11.6001305568535	4.1145007581195e-31	1.28430434891171e-29	motif	yes	5.96124522982769	yes	96	96 - 100	-5.03904046447878	mutantR	0.922204765348914
ENSMUSG00000031028.450|Tub	910.157698754369	0.174545484672199	0.0969504317890804	1.80035799172024	0.0718041294297607	0.686303377200899	motif	yes	4.38289183729369	no	92	76 - 95	-2.16058576171866	wtR	4.38289183729369
ENSMUSG00000031028.450|Tub	910.157698754369	0.174545484672199	0.0969504317890804	1.80035799172024	0.0718041294297607	0.686303377200899	motif	yes	4.38289183729369	no	92	76 - 95	-2.16058576171866	mutantR	2.22230607557503
ENSMUSG00000090935.138|Synj2bp	274.811389259029	-0.0999167979401228	0.126154682473789	-0.792018147728145	0.428350094652133	0.998540876473706	motif	yes	0.819370803321351	no	56	51 - 75	0.0448873241156558	wtR	0.819370803321351
ENSMUSG00000090935.138|Synj2bp	274.811389259029	-0.0999167979401228	0.126154682473789	-0.792018147728145	0.428350094652133	0.998540876473706	motif	yes	0.819370803321351	no	56	51 - 75	0.0448873241156558	mutantR	0.864258127437007
ENSMUSG00000058297.301|Spock2	442.801143438453	-0.0439354716290557	0.113111784375945	-0.388425236781954	0.6977013712182	0.998540876473706	motif	yes	1.34183149044382	no	72	51 - 75	-0.335949242066396	wtR	1.34183149044382
ENSMUSG00000058297.301|Spock2	442.801143438453	-0.0439354716290557	0.113111784375945	-0.388425236781954	0.6977013712182	0.998540876473706	motif	yes	1.34183149044382	no	72	51 - 75	-0.335949242066396	mutantR	1.00588224837743
ENSMUSG00000061578.488|Ksr2	746.251072077986	-0.113122555676527	0.0868521713113408	-1.30247239612483	0.192754948280559	0.951793094096876	motif	no	1.20908007100946	no	69	51 - 75	0.841398886582355	wtR	1.20908007100946
ENSMUSG00000061578.488|Ksr2	746.251072077986	-0.113122555676527	0.0868521713113408	-1.30247239612483	0.192754948280559	0.951793094096876	motif	no	1.20908007100946	no	69	51 - 75	0.841398886582355	mutantR	2.05047895759182
ENSMUSG00000028439.62|Fam219a	595.78506169859	-0.0483662897972452	0.104395280466505	-0.463299581945789	0.643149645404222	0.998540876473706	motif	no	0.876862826506191	no	58	51 - 75	-0.366346509979795	wtR	0.876862826506191
ENSMUSG00000028439.62|Fam219a	595.78506169859	-0.0483662897972452	0.104395280466505	-0.463299581945789	0.643149645404222	0.998540876473706	motif	no	0.876862826506191	no	58	51 - 75	-0.366346509979795	mutantR	0.510516316526395
ENSMUSG00000058297.296|Spock2	582.737582409944	0.039605773287831	0.0955753689138884	0.41439309874404	0.678586242273985	0.998540876473706	motif	yes	9.19343495275676	no	100	96 - 100	-4.31413222113096	wtR	9.19343495275676
ENSMUSG00000058297.296|Spock2	582.737582409944	0.039605773287831	0.0955753689138884	0.41439309874404	0.678586242273985	0.998540876473706	motif	yes	9.19343495275676	no	100	96 - 100	-4.31413222113096	mutantR	4.87930273162579
ENSMUSG00000028439.106|Fam219a	1015.13837663354	0.0477058952923356	0.0793426202261559	0.601264429588488	0.54766387720086	0.998540876473706	motif	no	0.397422386398603	no	28	26 - 50	-0.0448723923326984	wtR	0.397422386398603
ENSMUSG00000028439.106|Fam219a	1015.13837663354	0.0477058952923356	0.0793426202261559	0.601264429588488	0.54766387720086	0.998540876473706	motif	no	0.397422386398603	no	28	26 - 50	-0.0448723923326984	mutantR	0.352549994065905
ENSMUSG00000032194.205|Kank2	780.476983985037	0.0850769131959423	0.0770719594186579	1.10386337440574	0.269652408702205	0.998540876473706	motif	no	0.161589938854066	no	9	0 - 25	-0.0258935629104378	wtR	0.161589938854066
ENSMUSG00000032194.205|Kank2	780.476983985037	0.0850769131959423	0.0770719594186579	1.10386337440574	0.269652408702205	0.998540876473706	motif	no	0.161589938854066	no	9	0 - 25	-0.0258935629104378	mutantR	0.135696375943628
ENSMUSG00000028439.228|Fam219a	1366.08349827422	0.0535160881701734	0.078675471905424	0.68021311946505	0.496369526463572	0.998540876473706	motif	yes	3.22253439556666	no	88	76 - 95	-2.43594879766755	wtR	3.22253439556666
ENSMUSG00000028439.228|Fam219a	1366.08349827422	0.0535160881701734	0.078675471905424	0.68021311946505	0.496369526463572	0.998540876473706	motif	yes	3.22253439556666	no	88	76 - 95	-2.43594879766755	mutantR	0.786585597899117
ENSMUSG00000043670.198|Diras1	2201.49701354542	0.18939547230006	0.061537184340522	3.07774030173402	0.00208576596909742	0.0360858641976261	motif	yes	4.92643665492582	no	93	76 - 95	-3.61224981657767	wtR	4.92643665492582
ENSMUSG00000043670.198|Diras1	2201.49701354542	0.18939547230006	0.061537184340522	3.07774030173402	0.00208576596909742	0.0360858641976261	motif	yes	4.92643665492582	no	93	76 - 95	-3.61224981657767	mutantR	1.31418683834815
ENSMUSG00000042529.156|Kcnj12	340.574243776348	0.0724096561036368	0.107107684929531	0.676045385083963	0.499011830266671	0.998540876473706	motif	no	0.303441108921473	no	19	0 - 25	0.0141126088143548	wtR	0.303441108921473
ENSMUSG00000042529.156|Kcnj12	340.574243776348	0.0724096561036368	0.107107684929531	0.676045385083963	0.499011830266671	0.998540876473706	motif	no	0.303441108921473	no	19	0 - 25	0.0141126088143548	mutantR	0.317553717735828
ENSMUSG00000004113.118|Cacna1b	1480.21069855007	-0.00618225061357239	0.085441671565008	-0.0723563865305309	0.942318292281705	0.998790475058442	motif	no	2.30155391398927	no	83	76 - 95	-1.891698683336	wtR	2.30155391398927
ENSMUSG00000004113.118|Cacna1b	1480.21069855007	-0.00618225061357239	0.085441671565008	-0.0723563865305309	0.942318292281705	0.998790475058442	motif	no	2.30155391398927	no	83	76 - 95	-1.891698683336	mutantR	0.409855230653261
ENSMUSG00000029028.94|Lrrc47	837.744934076473	0.0688318981478323	0.102578660057652	0.671015765941441	0.502210485933587	0.998540876473706	motif	yes	3.31646378786428	no	88	76 - 95	-2.67102472565207	wtR	3.31646378786428
ENSMUSG00000029028.94|Lrrc47	837.744934076473	0.0688318981478323	0.102578660057652	0.671015765941441	0.502210485933587	0.998540876473706	motif	yes	3.31646378786428	no	88	76 - 95	-2.67102472565207	mutantR	0.645439062212213
ENSMUSG00000031028.159|Tub	1093.57093687002	-0.003363069099788	0.0678436493376551	-0.0495708755737791	0.960464356013448	0.998790475058442	motif	no	0.522973226872674	no	38	26 - 50	-0.215351513626172	wtR	0.522973226872674
ENSMUSG00000031028.159|Tub	1093.57093687002	-0.003363069099788	0.0678436493376551	-0.0495708755737791	0.960464356013448	0.998790475058442	motif	no	0.522973226872674	no	38	26 - 50	-0.215351513626172	mutantR	0.307621713246502
ENSMUSG00000061578.1468|Ksr2	4642.61209314027	3.88652262482922	0.149079086293502	26.0702069046597	7.93965200416003e-150	1.69497392338809e-147	motif	yes	14.3744003613164	yes	100	96 - 100	-5.44368348483244	wtR	14.3744003613164
ENSMUSG00000061578.1468|Ksr2	4642.61209314027	3.88652262482922	0.149079086293502	26.0702069046597	7.93965200416003e-150	1.69497392338809e-147	motif	yes	14.3744003613164	yes	100	96 - 100	-5.44368348483244	mutantR	8.93071687648393
ENSMUSG00000061578.467|Ksr2	1552.65731371109	-0.0634332844723813	0.0823425323340743	-0.770358679461354	0.441087157174275	0.998540876473706	motif	no	2.36083787292517	no	84	76 - 95	-1.40750985662719	wtR	2.36083787292517
ENSMUSG00000061578.467|Ksr2	1552.65731371109	-0.0634332844723813	0.0823425323340743	-0.770358679461354	0.441087157174275	0.998540876473706	motif	no	2.36083787292517	no	84	76 - 95	-1.40750985662719	mutantR	0.953328016297983
ENSMUSG00000028439.236|Fam219a	725.757965174613	0.0917814926699908	0.108971984214236	0.84224852223991	0.3996488588421	0.998540876473706	motif	yes	3.47857537987539	no	89	76 - 95	-2.1694224296296	wtR	3.47857537987539
ENSMUSG00000028439.236|Fam219a	725.757965174613	0.0917814926699908	0.108971984214236	0.84224852223991	0.3996488588421	0.998540876473706	motif	yes	3.47857537987539	no	89	76 - 95	-2.1694224296296	mutantR	1.3091529502458
ENSMUSG00000004113.115|Cacna1b	1046.27124938428	0.0132522342613819	0.0934679583322123	0.141783713882779	0.887250848539112	0.998540876473706	motif	no	2.74341703849663	no	86	76 - 95	-2.45153588136449	wtR	2.74341703849663
ENSMUSG00000004113.115|Cacna1b	1046.27124938428	0.0132522342613819	0.0934679583322123	0.141783713882779	0.887250848539112	0.998540876473706	motif	no	2.74341703849663	no	86	76 - 95	-2.45153588136449	mutantR	0.291881157132145
ENSMUSG00000058297.26|Spock2	2162.0181153309	0.536371207335266	0.0722671634774334	7.42205977826647	1.15312742527088e-13	2.75712767382266e-12	motif	yes	6.34141742904425	yes	97	96 - 100	-3.25425241633201	wtR	6.34141742904425
ENSMUSG00000058297.26|Spock2	2162.0181153309	0.536371207335266	0.0722671634774334	7.42205977826647	1.15312742527088e-13	2.75712767382266e-12	motif	yes	6.34141742904425	yes	97	96 - 100	-3.25425241633201	mutantR	3.08716501271224
ENSMUSG00000022095.31|Fam160b2	486.702594667908	-0.0836743868199412	0.109769451387914	-0.762273890977596	0.445896553296084	0.998540876473706	motif	no	0.808011890655748	no	55	51 - 75	-0.482253679787948	wtR	0.808011890655748
ENSMUSG00000022095.31|Fam160b2	486.702594667908	-0.0836743868199412	0.109769451387914	-0.762273890977596	0.445896553296084	0.998540876473706	motif	no	0.808011890655748	no	55	51 - 75	-0.482253679787948	mutantR	0.3257582108678
ENSMUSG00000029636.50|Wasf3	693.632606597621	-0.0248494734129699	0.0802870445637937	-0.309507885711563	0.756935214531715	0.998540876473706	motif	no	0.527320569159466	no	38	26 - 50	-0.16989395631943	wtR	0.527320569159466
ENSMUSG00000029636.50|Wasf3	693.632606597621	-0.0248494734129699	0.0802870445637937	-0.309507885711563	0.756935214531715	0.998540876473706	motif	no	0.527320569159466	no	38	26 - 50	-0.16989395631943	mutantR	0.357426612840036
ENSMUSG00000031028.162|Tub	2371.10874238236	0.0451471617950637	0.0549471690330286	0.821646730660971	0.411277984898503	0.998540876473706	motif	no	1.01823814425455	no	64	51 - 75	-0.245765539027714	wtR	1.01823814425455
ENSMUSG00000031028.162|Tub	2371.10874238236	0.0451471617950637	0.0549471690330286	0.821646730660971	0.411277984898503	0.998540876473706	motif	no	1.01823814425455	no	64	51 - 75	-0.245765539027714	mutantR	0.77247260522684
ENSMUSG00000031028.416|Tub	1224.88841728042	0.063596236336244	0.0805788625502222	0.789242170012099	0.42997047923544	0.998540876473706	motif	yes	6.13777109468467	no	97	96 - 100	-0.2626649225409	wtR	6.13777109468467
ENSMUSG00000031028.416|Tub	1224.88841728042	0.063596236336244	0.0805788625502222	0.789242170012099	0.42997047923544	0.998540876473706	motif	yes	6.13777109468467	no	97	96 - 100	-0.2626649225409	mutantR	5.87510617214377
ENSMUSG00000004113.382|Cacna1b	401.156868263795	-0.0156044413364501	0.100163781991592	-0.155789258614057	0.876199137630107	0.998540876473706	motif	no	0.570297146649115	no	41	26 - 50	-0.134220542549054	wtR	0.570297146649115
ENSMUSG00000004113.382|Cacna1b	401.156868263795	-0.0156044413364501	0.100163781991592	-0.155789258614057	0.876199137630107	0.998540876473706	motif	no	0.570297146649115	no	41	26 - 50	-0.134220542549054	mutantR	0.436076604100061
ENSMUSG00000043670.180|Diras1	1709.29647061514	-0.0138620898166868	0.0807208302519672	-0.171728781448565	0.863650757617337	0.998540876473706	motif	yes	6.6592913708548	no	98	96 - 100	-6.20123099020684	wtR	6.6592913708548
ENSMUSG00000043670.180|Diras1	1709.29647061514	-0.0138620898166868	0.0807208302519672	-0.171728781448565	0.863650757617337	0.998540876473706	motif	yes	6.6592913708548	no	98	96 - 100	-6.20123099020684	mutantR	0.458060380647954
ENSMUSG00000035279.55|Ssc5d	1062.13904436016	-0.0351032921139033	0.067984702013799	-0.51634104547194	0.605616233561794	0.998540876473706	motif	no	2.9042919485086	no	87	76 - 95	-1.90619266031323	wtR	2.9042919485086
ENSMUSG00000035279.55|Ssc5d	1062.13904436016	-0.0351032921139033	0.067984702013799	-0.51634104547194	0.605616233561794	0.998540876473706	motif	no	2.9042919485086	no	87	76 - 95	-1.90619266031323	mutantR	0.998099288195372
ENSMUSG00000004113.203|Cacna1b	1103.05351127813	0.0969012352466784	0.0660812626372046	1.46639503210887	0.142540698965527	0.901287280010154	motif	no	1.20617698539325	no	69	51 - 75	-0.475650594530318	wtR	1.20617698539325
ENSMUSG00000004113.203|Cacna1b	1103.05351127813	0.0969012352466784	0.0660812626372046	1.46639503210887	0.142540698965527	0.901287280010154	motif	no	1.20617698539325	no	69	51 - 75	-0.475650594530318	mutantR	0.730526390862931
ENSMUSG00000058297.489|Spock2	1026.29988315941	-0.0686384386961865	0.0902943423670053	-0.760163227250746	0.447157022684947	0.998540876473706	motif	yes	5.00942588152987	no	93	76 - 95	-2.01799338106082	wtR	5.00942588152987
ENSMUSG00000058297.489|Spock2	1026.29988315941	-0.0686384386961865	0.0902943423670053	-0.760163227250746	0.447157022684947	0.998540876473706	motif	yes	5.00942588152987	no	93	76 - 95	-2.01799338106082	mutantR	2.99143250046905
ENSMUSG00000028439.135|Fam219a	1347.31464126847	-0.0336008892467571	0.0727434439027027	-0.46190951986958	0.644146206833794	0.998540876473706	motif	yes	2.0540313678491	no	82	76 - 95	-0.668867150588159	wtR	2.0540313678491
ENSMUSG00000028439.135|Fam219a	1347.31464126847	-0.0336008892467571	0.0727434439027027	-0.46190951986958	0.644146206833794	0.998540876473706	motif	yes	2.0540313678491	no	82	76 - 95	-0.668867150588159	mutantR	1.38516421726094
ENSMUSG00000022095.265|Fam160b2	1799.38231474937	1.66737328025302	0.111464956680584	14.9587218252915	1.36624937158527e-50	5.59366823195269e-49	motif	yes	4.75737092988344	yes	93	76 - 95	1.17211487429929	wtR	4.75737092988344
ENSMUSG00000022095.265|Fam160b2	1799.38231474937	1.66737328025302	0.111464956680584	14.9587218252915	1.36624937158527e-50	5.59366823195269e-49	motif	yes	4.75737092988344	yes	93	76 - 95	1.17211487429929	mutantR	5.92948580418273
ENSMUSG00000032194.29|Kank2	435.335981380983	0.0627862111573232	0.142858545874406	0.439499161726885	0.66029988929576	0.998540876473706	motif	no	1.02855742171688	no	64	51 - 75	0.0253992596164567	wtR	1.02855742171688
ENSMUSG00000032194.29|Kank2	435.335981380983	0.0627862111573232	0.142858545874406	0.439499161726885	0.66029988929576	0.998540876473706	motif	no	1.02855742171688	no	64	51 - 75	0.0253992596164567	mutantR	1.05395668133334
ENSMUSG00000004113.450|Cacna1b	742.095357676441	-0.0108202879702708	0.108515456352243	-0.0997119519559307	0.920573011546171	0.998540876473706	motif	no	0.34089256262505	no	23	0 - 25	0.0090871188348341	wtR	0.34089256262505
ENSMUSG00000004113.450|Cacna1b	742.095357676441	-0.0108202879702708	0.108515456352243	-0.0997119519559307	0.920573011546171	0.998540876473706	motif	no	0.34089256262505	no	23	0 - 25	0.0090871188348341	mutantR	0.349979681459884
ENSMUSG00000035202.80|Lars2	1002.21161535656	0.0431896911944072	0.068453185685199	0.630937636606528	0.528081301766526	0.998540876473706	motif	yes	0.358550103429697	no	24	0 - 25	0.0112170875579415	wtR	0.358550103429697
ENSMUSG00000035202.80|Lars2	1002.21161535656	0.0431896911944072	0.068453185685199	0.630937636606528	0.528081301766526	0.998540876473706	motif	yes	0.358550103429697	no	24	0 - 25	0.0112170875579415	mutantR	0.369767190987638
ENSMUSG00000031028.602|Tub	1453.988936927	-0.031534308908528	0.0695593681229559	-0.453343809173003	0.650301191409009	0.998540876473706	motif	no	0.47514477389919	no	34	26 - 50	0.143593239892797	wtR	0.47514477389919
ENSMUSG00000031028.602|Tub	1453.988936927	-0.031534308908528	0.0695593681229559	-0.453343809173003	0.650301191409009	0.998540876473706	motif	no	0.47514477389919	no	34	26 - 50	0.143593239892797	mutantR	0.618738013791987
ENSMUSG00000029636.260|Wasf3	976.751996294743	-0.0470580296350498	0.106029867937162	-0.443818619701934	0.657173725403518	0.998540876473706	motif	no	0.875682335314129	no	58	51 - 75	-0.128640824425803	wtR	0.875682335314129
ENSMUSG00000029636.260|Wasf3	976.751996294743	-0.0470580296350498	0.106029867937162	-0.443818619701934	0.657173725403518	0.998540876473706	motif	no	0.875682335314129	no	58	51 - 75	-0.128640824425803	mutantR	0.747041510888325
ENSMUSG00000090935.685|Synj2bp	673.745484481839	0.0147473292057437	0.0919017527447216	0.16046842160571	0.872512095157093	0.998540876473706	motif	no	0.179250234137757	no	10	0 - 25	-0.0316627644513784	wtR	0.179250234137757
ENSMUSG00000090935.685|Synj2bp	673.745484481839	0.0147473292057437	0.0919017527447216	0.16046842160571	0.872512095157093	0.998540876473706	motif	no	0.179250234137757	no	10	0 - 25	-0.0316627644513784	mutantR	0.147587469686378
ENSMUSG00000004113.174|Cacna1b	786.460572599517	-0.0331584805782373	0.0823246761719332	-0.402776932993779	0.68711233192391	0.998540876473706	motif	no	2.60261915763626	no	85	76 - 95	-2.04737825454122	wtR	2.60261915763626
ENSMUSG00000004113.174|Cacna1b	786.460572599517	-0.0331584805782373	0.0823246761719332	-0.402776932993779	0.68711233192391	0.998540876473706	motif	no	2.60261915763626	no	85	76 - 95	-2.04737825454122	mutantR	0.555240903095036
ENSMUSG00000031028.74|Tub	710.669701322263	0.0584954673248515	0.13552130954657	0.431632984661725	0.666008181213556	0.998540876473706	motif	no	4.30506906570361	no	91	76 - 95	-3.06515377999025	wtR	4.30506906570361
ENSMUSG00000031028.74|Tub	710.669701322263	0.0584954673248515	0.13552130954657	0.431632984661725	0.666008181213556	0.998540876473706	motif	no	4.30506906570361	no	91	76 - 95	-3.06515377999025	mutantR	1.23991528571336
ENSMUSG00000028439.232|Fam219a	905.432963318676	0.07800699432494	0.0823287751118357	0.94750582914631	0.343381087324088	0.998540876473706	motif	yes	3.4935663689117	no	89	76 - 95	-2.28159408322013	wtR	3.4935663689117
ENSMUSG00000028439.232|Fam219a	905.432963318676	0.07800699432494	0.0823287751118357	0.94750582914631	0.343381087324088	0.998540876473706	motif	yes	3.4935663689117	no	89	76 - 95	-2.28159408322013	mutantR	1.21197228569157
ENSMUSG00000061578.346|Ksr2	458.225926584821	-0.158526472560372	0.109129270614708	-1.4526485118742	0.146321369419933	0.905832105441022	motif	no	0.263278619766293	no	16	0 - 25	0.00481928631917339	wtR	0.263278619766293
ENSMUSG00000061578.346|Ksr2	458.225926584821	-0.158526472560372	0.109129270614708	-1.4526485118742	0.146321369419933	0.905832105441022	motif	no	0.263278619766293	no	16	0 - 25	0.00481928631917339	mutantR	0.268097906085466
ENSMUSG00000031028.117|Tub	841.777280741712	0.0337657174659051	0.0782344167910175	0.431596717287498	0.666034544740849	0.998540876473706	motif	no	0.499580971840813	no	36	26 - 50	0.181428550142805	wtR	0.499580971840813
ENSMUSG00000031028.117|Tub	841.777280741712	0.0337657174659051	0.0782344167910175	0.431596717287498	0.666034544740849	0.998540876473706	motif	no	0.499580971840813	no	36	26 - 50	0.181428550142805	mutantR	0.681009521983618
ENSMUSG00000061578.830|Ksr2	854.92052255585	0.0315689884483093	0.079783724026289	0.395682062144745	0.692339590123274	0.998540876473706	motif	no	1.18260998295378	no	68	51 - 75	-0.857425246334183	wtR	1.18260998295378
ENSMUSG00000061578.830|Ksr2	854.92052255585	0.0315689884483093	0.079783724026289	0.395682062144745	0.692339590123274	0.998540876473706	motif	no	1.18260998295378	no	68	51 - 75	-0.857425246334183	mutantR	0.325184736619596
ENSMUSG00000029636.504|Wasf3	775.413172713458	0.0679608423533475	0.081512201130563	0.833750547902523	0.404421567339268	0.998540876473706	motif	yes	0.619050764211167	no	45	26 - 50	-0.121845066331277	wtR	0.619050764211167
ENSMUSG00000029636.504|Wasf3	775.413172713458	0.0679608423533475	0.081512201130563	0.833750547902523	0.404421567339268	0.998540876473706	motif	yes	0.619050764211167	no	45	26 - 50	-0.121845066331277	mutantR	0.49720569787989
ENSMUSG00000090935.30|Synj2bp	1260.46168833825	0.0938138380631715	0.0745726866653719	1.25801875000347	0.208384975355463	0.970302975596306	motif	no	0.661197953262479	no	47	26 - 50	0.600996448243268	wtR	0.661197953262479
ENSMUSG00000090935.30|Synj2bp	1260.46168833825	0.0938138380631715	0.0745726866653719	1.25801875000347	0.208384975355463	0.970302975596306	motif	no	0.661197953262479	no	47	26 - 50	0.600996448243268	mutantR	1.26219440150575
ENSMUSG00000032194.48|Kank2	3207.4191702589	-0.00642700397128016	0.0653400934487675	-0.0983623321004201	0.921644584220776	0.998540876473706	motif	no	1.80839237134432	no	79	76 - 95	-0.454987527825541	wtR	1.80839237134432
ENSMUSG00000032194.48|Kank2	3207.4191702589	-0.00642700397128016	0.0653400934487675	-0.0983623321004201	0.921644584220776	0.998540876473706	motif	no	1.80839237134432	no	79	76 - 95	-0.454987527825541	mutantR	1.35340484351878
ENSMUSG00000004113.215|Cacna1b	2002.95568317241	0.0392579557631431	0.0686537826720966	0.571825094483817	0.567440474608732	0.998540876473706	motif	no	0.781577527913404	no	54	51 - 75	-0.0589927286937443	wtR	0.781577527913404
ENSMUSG00000004113.215|Cacna1b	2002.95568317241	0.0392579557631431	0.0686537826720966	0.571825094483817	0.567440474608732	0.998540876473706	motif	no	0.781577527913404	no	54	51 - 75	-0.0589927286937443	mutantR	0.722584799219659
ENSMUSG00000035202.85|Lars2	3190.18811575384	0.0714714894578494	0.0542337537224511	1.31784146499641	0.187556724000921	0.946294097298341	motif	yes	0.357766642534427	no	24	0 - 25	0.0128168430894407	wtR	0.357766642534427
ENSMUSG00000035202.85|Lars2	3190.18811575384	0.0714714894578494	0.0542337537224511	1.31784146499641	0.187556724000921	0.946294097298341	motif	yes	0.357766642534427	no	24	0 - 25	0.0128168430894407	mutantR	0.370583485623867
ENSMUSG00000035202.73|Lars2	1206.88545286636	-0.0534712250277489	0.0958829002083597	-0.557672170027737	0.577068264841426	0.998540876473706	motif	yes	1.16060661899978	no	68	51 - 75	-0.367809430918895	wtR	1.16060661899978
ENSMUSG00000035202.73|Lars2	1206.88545286636	-0.0534712250277489	0.0958829002083597	-0.557672170027737	0.577068264841426	0.998540876473706	motif	yes	1.16060661899978	no	68	51 - 75	-0.367809430918895	mutantR	0.792797188080884
ENSMUSG00000061578.1405|Ksr2	1037.34670557691	0.083142686243801	0.0925046958966736	0.898794222691896	0.368762277951532	0.998540876473706	motif	yes	1.68869291660878	no	78	76 - 95	-1.20452603883893	wtR	1.68869291660878
ENSMUSG00000061578.1405|Ksr2	1037.34670557691	0.083142686243801	0.0925046958966736	0.898794222691896	0.368762277951532	0.998540876473706	motif	yes	1.68869291660878	no	78	76 - 95	-1.20452603883893	mutantR	0.48416687776985
ENSMUSG00000061578.1548|Ksr2	333.027163902834	0.0565897919451972	0.110211489941979	0.513465446978251	0.607625774972122	0.998540876473706	motif	no	1.19294022612433	no	69	51 - 75	-0.691479254003674	wtR	1.19294022612433
ENSMUSG00000061578.1548|Ksr2	333.027163902834	0.0565897919451972	0.110211489941979	0.513465446978251	0.607625774972122	0.998540876473706	motif	no	1.19294022612433	no	69	51 - 75	-0.691479254003674	mutantR	0.501460972120658
ENSMUSG00000035202.78|Lars2	2180.60847424995	0.0889429213404611	0.072654249138917	1.22419435056578	0.220878919859038	0.982783118192674	motif	yes	0.630239185097417	no	46	26 - 50	0.0195472853872914	wtR	0.630239185097417
ENSMUSG00000035202.78|Lars2	2180.60847424995	0.0889429213404611	0.072654249138917	1.22419435056578	0.220878919859038	0.982783118192674	motif	yes	0.630239185097417	no	46	26 - 50	0.0195472853872914	mutantR	0.649786470484709
ENSMUSG00000031028.172|Tub	595.055022954023	-0.00994590824956113	0.0827098253599942	-0.120250625681672	0.904284615200215	0.998540876473706	motif	no	0.57956007714165	no	42	26 - 50	0.0704850269102418	wtR	0.57956007714165
ENSMUSG00000031028.172|Tub	595.055022954023	-0.00994590824956113	0.0827098253599942	-0.120250625681672	0.904284615200215	0.998540876473706	motif	no	0.57956007714165	no	42	26 - 50	0.0704850269102418	mutantR	0.650045104051892
ENSMUSG00000061578.5|Ksr2	461.773237017207	0.085153421624001	0.103598229954318	0.821958267641732	0.411100648759543	0.998540876473706	motif	no	1.6046167757177	no	77	76 - 95	-0.502526537405616	wtR	1.6046167757177
ENSMUSG00000061578.5|Ksr2	461.773237017207	0.085153421624001	0.103598229954318	0.821958267641732	0.411100648759543	0.998540876473706	motif	no	1.6046167757177	no	77	76 - 95	-0.502526537405616	mutantR	1.10209023831208
ENSMUSG00000061578.1430|Ksr2	1974.17943613521	3.26813147285403	0.146287734606361	22.3404339512679	1.4958317472232e-110	1.52843320838063e-108	motif	yes	6.58427423141202	yes	98	96 - 100	-1.32906884074144	wtR	6.58427423141202
ENSMUSG00000061578.1430|Ksr2	1974.17943613521	3.26813147285403	0.146287734606361	22.3404339512679	1.4958317472232e-110	1.52843320838063e-108	motif	yes	6.58427423141202	yes	98	96 - 100	-1.32906884074144	mutantR	5.25520539067058
ENSMUSG00000035202.23|Lars2	852.236871698821	-0.0439482217718978	0.0848210450326615	-0.518128746880859	0.604368444485275	0.998540876473706	motif	yes	1.60003573415709	no	77	76 - 95	0.00455485509045794	wtR	1.60003573415709
ENSMUSG00000035202.23|Lars2	852.236871698821	-0.0439482217718978	0.0848210450326615	-0.518128746880859	0.604368444485275	0.998540876473706	motif	yes	1.60003573415709	no	77	76 - 95	0.00455485509045794	mutantR	1.60459058924755
ENSMUSG00000061578.766|Ksr2	1221.64118850517	-0.0196513345106437	0.0671624608770673	-0.292594021333034	0.769832484163302	0.998540876473706	motif	no	1.02205155308489	no	64	51 - 75	0.0302717971935893	wtR	1.02205155308489
ENSMUSG00000061578.766|Ksr2	1221.64118850517	-0.0196513345106437	0.0671624608770673	-0.292594021333034	0.769832484163302	0.998540876473706	motif	no	1.02205155308489	no	64	51 - 75	0.0302717971935893	mutantR	1.05232335027848
ENSMUSG00000004113.416|Cacna1b	585.395268133313	-0.0461767225989578	0.10254196561382	-0.450320240328358	0.652479546671352	0.998540876473706	motif	no	0.276242058004324	no	17	0 - 25	-0.128389470557143	wtR	0.276242058004324
ENSMUSG00000004113.416|Cacna1b	585.395268133313	-0.0461767225989578	0.10254196561382	-0.450320240328358	0.652479546671352	0.998540876473706	motif	no	0.276242058004324	no	17	0 - 25	-0.128389470557143	mutantR	0.147852587447181
ENSMUSG00000043670.286|Diras1	812.504647464024	0.705540813550415	0.144554741031032	4.88078639633793	1.0566364161143e-06	2.17419765140214e-05	motif	yes	4.9138580651082	yes	93	76 - 95	0.955142540746031	wtR	4.9138580651082
ENSMUSG00000043670.286|Diras1	812.504647464024	0.705540813550415	0.144554741031032	4.88078639633793	1.0566364161143e-06	2.17419765140214e-05	motif	yes	4.9138580651082	yes	93	76 - 95	0.955142540746031	mutantR	5.86900060585423
ENSMUSG00000028439.102|Fam219a	1272.9734320987	-0.0409074210538696	0.0733474377037202	-0.557721201101954	0.577034778082138	0.998540876473706	motif	no	0.549927734572484	no	40	26 - 50	0.469987783358863	wtR	0.549927734572484
ENSMUSG00000028439.102|Fam219a	1272.9734320987	-0.0409074210538696	0.0733474377037202	-0.557721201101954	0.577034778082138	0.998540876473706	motif	no	0.549927734572484	no	40	26 - 50	0.469987783358863	mutantR	1.01991551793135
ENSMUSG00000004113.99|Cacna1b	612.884045143623	-0.0632120672551442	0.0852123900628287	-0.741817794437367	0.458197737758371	0.998540876473706	motif	no	1.82282758075527	no	80	76 - 95	-1.35556333653021	wtR	1.82282758075527
ENSMUSG00000004113.99|Cacna1b	612.884045143623	-0.0632120672551442	0.0852123900628287	-0.741817794437367	0.458197737758371	0.998540876473706	motif	no	1.82282758075527	no	80	76 - 95	-1.35556333653021	mutantR	0.467264244225062
ENSMUSG00000022095.72|Fam160b2	797.514675204118	-0.111076346607932	0.0780212776540521	-1.42366736290127	0.15454278567343	0.916353580093718	motif	no	0.959658009142325	no	62	51 - 75	-0.319576268226465	wtR	0.959658009142325
ENSMUSG00000022095.72|Fam160b2	797.514675204118	-0.111076346607932	0.0780212776540521	-1.42366736290127	0.15454278567343	0.916353580093718	motif	no	0.959658009142325	no	62	51 - 75	-0.319576268226465	mutantR	0.640081740915861
ENSMUSG00000043670.299|Diras1	839.884808359051	0.101625094006108	0.0734765947243128	1.38309477170805	0.166635808598464	0.932867260801275	motif	yes	1.01548849155773	no	63	51 - 75	0.685028503006	wtR	1.01548849155773
ENSMUSG00000043670.299|Diras1	839.884808359051	0.101625094006108	0.0734765947243128	1.38309477170805	0.166635808598464	0.932867260801275	motif	yes	1.01548849155773	no	63	51 - 75	0.685028503006	mutantR	1.70051699456373
ENSMUSG00000029636.268|Wasf3	583.156555493537	0.102037863324797	0.0875137095746253	1.16596432514138	0.243628869536764	0.998540876473706	motif	no	1.21376049848895	no	69	51 - 75	-0.179307716572157	wtR	1.21376049848895
ENSMUSG00000029636.268|Wasf3	583.156555493537	0.102037863324797	0.0875137095746253	1.16596432514138	0.243628869536764	0.998540876473706	motif	no	1.21376049848895	no	69	51 - 75	-0.179307716572157	mutantR	1.03445278191679
ENSMUSG00000029636.25|Wasf3	788.551022707582	-0.0212991551592461	0.0947327154840707	-0.224834209073501	0.822108252322226	0.998540876473706	motif	no	0.123999519872668	no	7	0 - 25	0.543996800451415	wtR	0.123999519872668
ENSMUSG00000029636.25|Wasf3	788.551022707582	-0.0212991551592461	0.0947327154840707	-0.224834209073501	0.822108252322226	0.998540876473706	motif	no	0.123999519872668	no	7	0 - 25	0.543996800451415	mutantR	0.667996320324083
ENSMUSG00000031028.448|Tub	1727.43953874508	0.156238392249646	0.0705070497074475	2.21592582440934	0.026696582583878	0.351882739570299	motif	yes	3.89562061484506	no	90	76 - 95	-0.35259826672586	wtR	3.89562061484506
ENSMUSG00000031028.448|Tub	1727.43953874508	0.156238392249646	0.0705070497074475	2.21592582440934	0.026696582583878	0.351882739570299	motif	yes	3.89562061484506	no	90	76 - 95	-0.35259826672586	mutantR	3.5430223481192
ENSMUSG00000029028.7|Lrrc47	1872.09507199224	1.02236557928784	0.117959516322216	8.6670886009329	4.43309988929255e-18	1.15715522219416e-16	motif	yes	5.82072496262606	yes	96	96 - 100	-4.65167843147184	wtR	5.82072496262606
ENSMUSG00000029028.7|Lrrc47	1872.09507199224	1.02236557928784	0.117959516322216	8.6670886009329	4.43309988929255e-18	1.15715522219416e-16	motif	yes	5.82072496262606	yes	96	96 - 100	-4.65167843147184	mutantR	1.16904653115422
ENSMUSG00000004113.232|Cacna1b	186.194085754948	0.116076388875346	0.144774759254647	0.801772280423392	0.422684695956108	0.998540876473706	motif	no	1.36778733537988	no	73	51 - 75	0.0604073110886276	wtR	1.36778733537988
ENSMUSG00000004113.232|Cacna1b	186.194085754948	0.116076388875346	0.144774759254647	0.801772280423392	0.422684695956108	0.998540876473706	motif	no	1.36778733537988	no	73	51 - 75	0.0604073110886276	mutantR	1.4281946464685
ENSMUSG00000061578.163|Ksr2	404.852044774604	0.000883308047611069	0.119306138215972	0.00740370999195426	0.994092748072399	0.999525940224632	motif	no	0.256857734954791	no	16	0 - 25	0.0720364134147662	wtR	0.256857734954791
ENSMUSG00000061578.163|Ksr2	404.852044774604	0.000883308047611069	0.119306138215972	0.00740370999195426	0.994092748072399	0.999525940224632	motif	no	0.256857734954791	no	16	0 - 25	0.0720364134147662	mutantR	0.328894148369557
ENSMUSG00000058297.113|Spock2	552.753244247507	0.164554328751488	0.0910184667289607	1.80792244327193	0.070618572190899	0.678119734175298	motif	no	1.59189471180851	no	76	76 - 95	-0.0692756045980469	wtR	1.59189471180851
ENSMUSG00000058297.113|Spock2	552.753244247507	0.164554328751488	0.0910184667289607	1.80792244327193	0.070618572190899	0.678119734175298	motif	no	1.59189471180851	no	76	76 - 95	-0.0692756045980469	mutantR	1.52261910721046
ENSMUSG00000061578.850|Ksr2	657.379959416267	-0.0783514684356831	0.0855862562182904	-0.915467878812754	0.359946057833256	0.998540876473706	motif	no	0.111943908738132	no	6	0 - 25	-0.0343835904545066	wtR	0.111943908738132
ENSMUSG00000061578.850|Ksr2	657.379959416267	-0.0783514684356831	0.0855862562182904	-0.915467878812754	0.359946057833256	0.998540876473706	motif	no	0.111943908738132	no	6	0 - 25	-0.0343835904545066	mutantR	0.0775603182836254
ENSMUSG00000031028.614|Tub	1089.2461244605	-0.0145302643273816	0.0815945571578188	-0.178078842921807	0.85866105735375	0.998540876473706	motif	no	0.788632993243742	no	54	51 - 75	0.546426461661585	wtR	0.788632993243742
ENSMUSG00000031028.614|Tub	1089.2461244605	-0.0145302643273816	0.0815945571578188	-0.178078842921807	0.85866105735375	0.998540876473706	motif	no	0.788632993243742	no	54	51 - 75	0.546426461661585	mutantR	1.33505945490533
ENSMUSG00000042529.245|Kcnj12	300.119932680804	0.228664594556851	0.116097987089091	1.96958276616268	0.0488862083760135	0.541143167717816	motif	no	0.334192582562369	no	22	0 - 25	0.19348979225722	wtR	0.334192582562369
ENSMUSG00000042529.245|Kcnj12	300.119932680804	0.228664594556851	0.116097987089091	1.96958276616268	0.0488862083760135	0.541143167717816	motif	no	0.334192582562369	no	22	0 - 25	0.19348979225722	mutantR	0.527682374819589
ENSMUSG00000022095.104|Fam160b2	306.526502961483	0.209498743256871	0.11042028499569	1.89728493514619	0.0577903421748559	0.607121151624271	motif	no	0.437603762506502	no	31	26 - 50	-0.115183559350032	wtR	0.437603762506502
ENSMUSG00000022095.104|Fam160b2	306.526502961483	0.209498743256871	0.11042028499569	1.89728493514619	0.0577903421748559	0.607121151624271	motif	no	0.437603762506502	no	31	26 - 50	-0.115183559350032	mutantR	0.32242020315647
ENSMUSG00000004113.125|Cacna1b	3864.81663230184	0.0330132059695482	0.0581401098526061	0.567821527225209	0.570156160826193	0.998540876473706	motif	no	0.64952248489601	no	47	26 - 50	-0.235460356750693	wtR	0.64952248489601
ENSMUSG00000004113.125|Cacna1b	3864.81663230184	0.0330132059695482	0.0581401098526061	0.567821527225209	0.570156160826193	0.998540876473706	motif	no	0.64952248489601	no	47	26 - 50	-0.235460356750693	mutantR	0.414062128145316
ENSMUSG00000004113.379|Cacna1b	334.312615144224	-0.0567892525984319	0.104168311398902	-0.545168217049839	0.585637828628212	0.998540876473706	motif	no	0.182817399703281	no	11	0 - 25	0.155262622035557	wtR	0.182817399703281
ENSMUSG00000004113.379|Cacna1b	334.312615144224	-0.0567892525984319	0.104168311398902	-0.545168217049839	0.585637828628212	0.998540876473706	motif	no	0.182817399703281	no	11	0 - 25	0.155262622035557	mutantR	0.338080021738838
ENSMUSG00000042529.313|Kcnj12	854.357396810399	0.0131719209570125	0.0700184787310897	0.188120638947328	0.850782082392441	0.998540876473706	motif	no	2.19396049744528	no	83	76 - 95	-1.80020768240096	wtR	2.19396049744528
ENSMUSG00000042529.313|Kcnj12	854.357396810399	0.0131719209570125	0.0700184787310897	0.188120638947328	0.850782082392441	0.998540876473706	motif	no	2.19396049744528	no	83	76 - 95	-1.80020768240096	mutantR	0.393752815044315
ENSMUSG00000004113.146|Cacna1b	781.594469939206	-0.0472253935263923	0.0807865460185449	-0.584570028721756	0.55883686523519	0.998540876473706	motif	no	0.295046737581471	no	19	0 - 25	-0.165350271796421	wtR	0.295046737581471
ENSMUSG00000004113.146|Cacna1b	781.594469939206	-0.0472253935263923	0.0807865460185449	-0.584570028721756	0.55883686523519	0.998540876473706	motif	no	0.295046737581471	no	19	0 - 25	-0.165350271796421	mutantR	0.12969646578505
ENSMUSG00000061578.313|Ksr2	1135.50622884394	0.0151265902209823	0.0707959781307535	0.213664541692536	0.830808664395676	0.998540876473706	motif	no	0.415225547971647	no	29	26 - 50	0.00904696390605986	wtR	0.415225547971647
ENSMUSG00000061578.313|Ksr2	1135.50622884394	0.0151265902209823	0.0707959781307535	0.213664541692536	0.830808664395676	0.998540876473706	motif	no	0.415225547971647	no	29	26 - 50	0.00904696390605986	mutantR	0.424272511877707
ENSMUSG00000004113.32|Cacna1b	329.288266321519	-0.108863967424753	0.115258763106455	-0.944517922027371	0.344905047851062	0.998540876473706	motif	no	0.189274077150628	no	11	0 - 25	0.0843151140434601	wtR	0.189274077150628
ENSMUSG00000004113.32|Cacna1b	329.288266321519	-0.108863967424753	0.115258763106455	-0.944517922027371	0.344905047851062	0.998540876473706	motif	no	0.189274077150628	no	11	0 - 25	0.0843151140434601	mutantR	0.273589191194088
ENSMUSG00000061578.1416|Ksr2	704.204249252044	0.360826030988521	0.0917171716976565	3.93411641800267	8.35033054547315e-05	0.00156716172168181	motif	yes	1.6243520420144	yes	77	76 - 95	-1.20877722118137	wtR	1.6243520420144
ENSMUSG00000061578.1416|Ksr2	704.204249252044	0.360826030988521	0.0917171716976565	3.93411641800267	8.35033054547315e-05	0.00156716172168181	motif	yes	1.6243520420144	yes	77	76 - 95	-1.20877722118137	mutantR	0.415574820833033
ENSMUSG00000058297.101|Spock2	3193.95792578132	-0.0287429461100934	0.0667172154854309	-0.430817531891301	0.666601050838831	0.998540876473706	motif	no	0.747272488370284	no	52	51 - 75	0.368889441508797	wtR	0.747272488370284
ENSMUSG00000058297.101|Spock2	3193.95792578132	-0.0287429461100934	0.0667172154854309	-0.430817531891301	0.666601050838831	0.998540876473706	motif	no	0.747272488370284	no	52	51 - 75	0.368889441508797	mutantR	1.11616192987908
ENSMUSG00000031028.147|Tub	997.725155981	-0.0288181706108371	0.0792760523820754	-0.363516720937948	0.71621892450643	0.998540876473706	motif	no	1.24902112605013	no	70	51 - 75	-0.84519143685652	wtR	1.24902112605013
ENSMUSG00000031028.147|Tub	997.725155981	-0.0288181706108371	0.0792760523820754	-0.363516720937948	0.71621892450643	0.998540876473706	motif	no	1.24902112605013	no	70	51 - 75	-0.84519143685652	mutantR	0.403829689193612
ENSMUSG00000029028.45|Lrrc47	2932.52553910469	1.59983676944735	0.125063798471795	12.7921651908578	1.81350009518966e-37	6.19439818228355e-36	motif	yes	4.68429985561679	yes	93	76 - 95	-4.02207507087193	wtR	4.68429985561679
ENSMUSG00000029028.45|Lrrc47	2932.52553910469	1.59983676944735	0.125063798471795	12.7921651908578	1.81350009518966e-37	6.19439818228355e-36	motif	yes	4.68429985561679	yes	93	76 - 95	-4.02207507087193	mutantR	0.662224784744862
ENSMUSG00000035202.33|Lars2	303.337814391419	-0.0764490800187499	0.113303352690646	-0.674729195591239	0.499847832015577	0.998540876473706	motif	yes	0.713944769682646	no	50	26 - 50	-0.185320332445839	wtR	0.713944769682646
ENSMUSG00000035202.33|Lars2	303.337814391419	-0.0764490800187499	0.113303352690646	-0.674729195591239	0.499847832015577	0.998540876473706	motif	yes	0.713944769682646	no	50	26 - 50	-0.185320332445839	mutantR	0.528624437236806
ENSMUSG00000031028.474|Tub	972.097152936501	0.0981014699920433	0.0733591778408962	1.33727602843109	0.181132552753664	0.942908651999128	motif	no	1.62601072344792	no	77	76 - 95	-1.17745300422875	wtR	1.62601072344792
ENSMUSG00000031028.474|Tub	972.097152936501	0.0981014699920433	0.0733591778408962	1.33727602843109	0.181132552753664	0.942908651999128	motif	no	1.62601072344792	no	77	76 - 95	-1.17745300422875	mutantR	0.448557719219179
ENSMUSG00000004113.452|Cacna1b	973.873206066594	-0.0560400357483792	0.120076074759694	-0.466704427676629	0.640711361513355	0.998540876473706	motif	no	0.191433752230859	no	11	0 - 25	-0.101952164964026	wtR	0.191433752230859
ENSMUSG00000004113.452|Cacna1b	973.873206066594	-0.0560400357483792	0.120076074759694	-0.466704427676629	0.640711361513355	0.998540876473706	motif	no	0.191433752230859	no	11	0 - 25	-0.101952164964026	mutantR	0.0894815872668331
ENSMUSG00000029636.495|Wasf3	2242.23109691496	0.00486761203580977	0.0576619641360971	0.0844163411485769	0.932725415302268	0.998790475058442	motif	yes	0.41910967911037	no	29	26 - 50	-0.0794847371071912	wtR	0.41910967911037
ENSMUSG00000029636.495|Wasf3	2242.23109691496	0.00486761203580977	0.0576619641360971	0.0844163411485769	0.932725415302268	0.998790475058442	motif	yes	0.41910967911037	no	29	26 - 50	-0.0794847371071912	mutantR	0.339624942003179
ENSMUSG00000058297.499|Spock2	1626.42260110292	-0.0967374792753187	0.0705888131890466	-1.37043640351683	0.17055071490739	0.935425702371797	motif	yes	1.03645667958379	no	64	51 - 75	-0.160462051020833	wtR	1.03645667958379
ENSMUSG00000058297.499|Spock2	1626.42260110292	-0.0967374792753187	0.0705888131890466	-1.37043640351683	0.17055071490739	0.935425702371797	motif	yes	1.03645667958379	no	64	51 - 75	-0.160462051020833	mutantR	0.875994628562954
ENSMUSG00000031028.210|Tub	622.79006185813	0.0951818523373595	0.0963032625567254	0.98835542857434	0.322978608161803	0.998540876473706	motif	no	2.94328595910805	no	87	76 - 95	-0.387197234033675	wtR	2.94328595910805
ENSMUSG00000031028.210|Tub	622.79006185813	0.0951818523373595	0.0963032625567254	0.98835542857434	0.322978608161803	0.998540876473706	motif	no	2.94328595910805	no	87	76 - 95	-0.387197234033675	mutantR	2.55608872507437
ENSMUSG00000061578.614|Ksr2	810.431629333151	-0.084825321640714	0.103074597925227	-0.82295078853714	0.410535979050562	0.998540876473706	motif	no	1.07711113316726	no	65	51 - 75	-0.204437173050728	wtR	1.07711113316726
ENSMUSG00000061578.614|Ksr2	810.431629333151	-0.084825321640714	0.103074597925227	-0.82295078853714	0.410535979050562	0.998540876473706	motif	no	1.07711113316726	no	65	51 - 75	-0.204437173050728	mutantR	0.872673960116532
ENSMUSG00000061578.500|Ksr2	1434.99501598385	0.0651634063598061	0.0715128822037279	0.911212139012475	0.362183609247433	0.998540876473706	motif	no	1.17932779150925	no	68	51 - 75	2.06919223240572	wtR	1.17932779150925
ENSMUSG00000061578.500|Ksr2	1434.99501598385	0.0651634063598061	0.0715128822037279	0.911212139012475	0.362183609247433	0.998540876473706	motif	no	1.17932779150925	no	68	51 - 75	2.06919223240572	mutantR	3.24852002391498
ENSMUSG00000061578.1097|Ksr2	1072.28016603463	0.0909087885475482	0.0680280337395318	1.3363430272823	0.181437178892721	0.942908651999128	motif	no	1.75034973547861	no	79	76 - 95	-1.00222193992981	wtR	1.75034973547861
ENSMUSG00000061578.1097|Ksr2	1072.28016603463	0.0909087885475482	0.0680280337395318	1.3363430272823	0.181437178892721	0.942908651999128	motif	no	1.75034973547861	no	79	76 - 95	-1.00222193992981	mutantR	0.748127795548799
ENSMUSG00000058297.508|Spock2	2925.87090714801	-0.0062466996063771	0.0751705565439034	-0.0831003506370038	0.933771747044217	0.998790475058442	motif	yes	0.767932853418008	no	53	51 - 75	-0.0636371188348885	wtR	0.767932853418008
ENSMUSG00000058297.508|Spock2	2925.87090714801	-0.0062466996063771	0.0751705565439034	-0.0831003506370038	0.933771747044217	0.998790475058442	motif	yes	0.767932853418008	no	53	51 - 75	-0.0636371188348885	mutantR	0.70429573458312
ENSMUSG00000043670.314|Diras1	513.708114753428	0.196794568196802	0.0946607565893523	2.07894565063024	0.0376223461649101	0.45249008893511	motif	no	0.565866899481702	no	41	26 - 50	1.13122797745106	wtR	0.565866899481702
ENSMUSG00000043670.314|Diras1	513.708114753428	0.196794568196802	0.0946607565893523	2.07894565063024	0.0376223461649101	0.45249008893511	motif	no	0.565866899481702	no	41	26 - 50	1.13122797745106	mutantR	1.69709487693276
ENSMUSG00000029028.82|Lrrc47	1546.13828525955	0.205021970584587	0.0645709872988348	3.17514071196937	0.0014976385819598	0.0262911442692062	motif	yes	4.29317603504106	no	91	76 - 95	-3.41085510166864	wtR	4.29317603504106
ENSMUSG00000029028.82|Lrrc47	1546.13828525955	0.205021970584587	0.0645709872988348	3.17514071196937	0.0014976385819598	0.0262911442692062	motif	yes	4.29317603504106	no	91	76 - 95	-3.41085510166864	mutantR	0.882320933372422
ENSMUSG00000028439.112|Fam219a	938.303873154802	-0.0942294770236604	0.0757059395064548	-1.24467746702524	0.21325033194914	0.974916909541863	motif	no	0.70983339697458	no	50	26 - 50	-0.194614836198122	wtR	0.70983339697458
ENSMUSG00000028439.112|Fam219a	938.303873154802	-0.0942294770236604	0.0757059395064548	-1.24467746702524	0.21325033194914	0.974916909541863	motif	no	0.70983339697458	no	50	26 - 50	-0.194614836198122	mutantR	0.515218560776459
ENSMUSG00000043670.216|Diras1	2798.86776139165	0.0670686930036207	0.0551369873972425	1.21640111601337	0.22383215904896	0.984421283114685	motif	yes	3.27853937417058	no	88	76 - 95	-2.4047237437464	wtR	3.27853937417058
ENSMUSG00000043670.216|Diras1	2798.86776139165	0.0670686930036207	0.0551369873972425	1.21640111601337	0.22383215904896	0.984421283114685	motif	yes	3.27853937417058	no	88	76 - 95	-2.4047237437464	mutantR	0.873815630424171
ENSMUSG00000042529.428|Kcnj12	3520.55433203102	0.0468151728926075	0.0776117396822168	0.603197056067721	0.546377605908046	0.998540876473706	motif	yes	4.70487509691949	no	93	76 - 95	0.869231161299683	wtR	4.70487509691949
ENSMUSG00000042529.428|Kcnj12	3520.55433203102	0.0468151728926075	0.0776117396822168	0.603197056067721	0.546377605908046	0.998540876473706	motif	yes	4.70487509691949	no	93	76 - 95	0.869231161299683	mutantR	5.57410625821917
ENSMUSG00000029636.10|Wasf3	2445.82177501391	0.0504004973498341	0.0726491383467317	0.693752169630537	0.487837642912584	0.998540876473706	motif	no	0.337836783338396	no	22	0 - 25	0.309415321031397	wtR	0.337836783338396
ENSMUSG00000029636.10|Wasf3	2445.82177501391	0.0504004973498341	0.0726491383467317	0.693752169630537	0.487837642912584	0.998540876473706	motif	no	0.337836783338396	no	22	0 - 25	0.309415321031397	mutantR	0.647252104369793
ENSMUSG00000031028.35|Tub	567.847611103342	0.087272743583235	0.108753084379823	0.802485226795336	0.422272330669696	0.998540876473706	motif	no	0.683515151335529	no	49	26 - 50	-0.139032710650447	wtR	0.683515151335529
ENSMUSG00000031028.35|Tub	567.847611103342	0.087272743583235	0.108753084379823	0.802485226795336	0.422272330669696	0.998540876473706	motif	no	0.683515151335529	no	49	26 - 50	-0.139032710650447	mutantR	0.544482440685082
ENSMUSG00000042529.331|Kcnj12	1638.61131027645	0.0180757436714128	0.0642841122482565	0.281185242188719	0.778568323251062	0.998540876473706	motif	no	1.93686722691047	no	80	76 - 95	-1.61380453841853	wtR	1.93686722691047
ENSMUSG00000042529.331|Kcnj12	1638.61131027645	0.0180757436714128	0.0642841122482565	0.281185242188719	0.778568323251062	0.998540876473706	motif	no	1.93686722691047	no	80	76 - 95	-1.61380453841853	mutantR	0.323062688491931
ENSMUSG00000035202.64|Lars2	642.960830368159	0.0854478653311582	0.0964847700220199	0.885609877202974	0.375827787235389	0.998540876473706	motif	yes	0.791528892957561	no	54	51 - 75	-0.508356123062995	wtR	0.791528892957561
ENSMUSG00000035202.64|Lars2	642.960830368159	0.0854478653311582	0.0964847700220199	0.885609877202974	0.375827787235389	0.998540876473706	motif	yes	0.791528892957561	no	54	51 - 75	-0.508356123062995	mutantR	0.283172769894565
ENSMUSG00000034801.134|Sos2	778.357383616601	-0.0181833826733497	0.0811495719653293	-0.224072440962701	0.822700936201529	0.998540876473706	motif	no	0.440573341831833	no	31	26 - 50	0.0484014116739807	wtR	0.440573341831833
ENSMUSG00000034801.134|Sos2	778.357383616601	-0.0181833826733497	0.0811495719653293	-0.224072440962701	0.822700936201529	0.998540876473706	motif	no	0.440573341831833	no	31	26 - 50	0.0484014116739807	mutantR	0.488974753505814
ENSMUSG00000004113.490|Cacna1b	311.119704554667	0.04030457276275	0.123172436646932	0.327220714795804	0.743500954405412	0.998540876473706	motif	no	0.416027892107706	no	29	26 - 50	-0.137177477035919	wtR	0.416027892107706
ENSMUSG00000004113.490|Cacna1b	311.119704554667	0.04030457276275	0.123172436646932	0.327220714795804	0.743500954405412	0.998540876473706	motif	no	0.416027892107706	no	29	26 - 50	-0.137177477035919	mutantR	0.278850415071787
ENSMUSG00000029028.44|Lrrc47	1817.34889054804	1.16837336021837	0.139114088904061	8.39867025276015	4.51562896218016e-17	1.15598167543606e-15	motif	yes	6.44079342858095	yes	97	96 - 100	-6.16568578586433	wtR	6.44079342858095
ENSMUSG00000029028.44|Lrrc47	1817.34889054804	1.16837336021837	0.139114088904061	8.39867025276015	4.51562896218016e-17	1.15598167543606e-15	motif	yes	6.44079342858095	yes	97	96 - 100	-6.16568578586433	mutantR	0.27510764271662
ENSMUSG00000058297.90|Spock2	945.449229392595	0.0914597574354128	0.0817964015320708	1.11813913231321	0.263507575542602	0.998540876473706	motif	no	0.364301599347575	no	25	0 - 25	0.244284249925921	wtR	0.364301599347575
ENSMUSG00000058297.90|Spock2	945.449229392595	0.0914597574354128	0.0817964015320708	1.11813913231321	0.263507575542602	0.998540876473706	motif	no	0.364301599347575	no	25	0 - 25	0.244284249925921	mutantR	0.608585849273496
ENSMUSG00000042529.150|Kcnj12	494.535270835179	-0.132585344438989	0.093075746269801	-1.42448865308757	0.154305067437064	0.916213315756732	motif	no	0.319700561466362	no	21	0 - 25	0.1423888433928	wtR	0.319700561466362
ENSMUSG00000042529.150|Kcnj12	494.535270835179	-0.132585344438989	0.093075746269801	-1.42448865308757	0.154305067437064	0.916213315756732	motif	no	0.319700561466362	no	21	0 - 25	0.1423888433928	mutantR	0.462089404859162
ENSMUSG00000004113.150|Cacna1b	173.362820059401	-0.13873308862694	0.16947852099131	-0.818588030007968	0.413021498631083	0.998540876473706	motif	no	0.498605776909243	no	36	26 - 50	-0.28107480949971	wtR	0.498605776909243
ENSMUSG00000004113.150|Cacna1b	173.362820059401	-0.13873308862694	0.16947852099131	-0.818588030007968	0.413021498631083	0.998540876473706	motif	no	0.498605776909243	no	36	26 - 50	-0.28107480949971	mutantR	0.217530967409534
ENSMUSG00000031028.204|Tub	1179.3787705026	-0.029634123659999	0.0701216406508627	-0.422610243926665	0.672579651374306	0.998540876473706	motif	no	1.48519452984543	no	75	51 - 75	-0.326867975868386	wtR	1.48519452984543
ENSMUSG00000031028.204|Tub	1179.3787705026	-0.029634123659999	0.0701216406508627	-0.422610243926665	0.672579651374306	0.998540876473706	motif	no	1.48519452984543	no	75	51 - 75	-0.326867975868386	mutantR	1.15832655397705
ENSMUSG00000061578.749|Ksr2	763.573890624835	-0.0142767416714125	0.0855590058935019	-0.166864277142061	0.867476841721131	0.998540876473706	motif	no	1.56883174760383	no	76	76 - 95	0.793798930805439	wtR	1.56883174760383
ENSMUSG00000061578.749|Ksr2	763.573890624835	-0.0142767416714125	0.0855590058935019	-0.166864277142061	0.867476841721131	0.998540876473706	motif	no	1.56883174760383	no	76	76 - 95	0.793798930805439	mutantR	2.36263067840927
ENSMUSG00000061578.804|Ksr2	577.00043750528	-0.154895233107511	0.0887950325681118	-1.74441326983799	0.0810870527561038	0.726639955499227	motif	no	0.362295278501775	no	25	0 - 25	-0.0890045449562615	wtR	0.362295278501775
ENSMUSG00000061578.804|Ksr2	577.00043750528	-0.154895233107511	0.0887950325681118	-1.74441326983799	0.0810870527561038	0.726639955499227	motif	no	0.362295278501775	no	25	0 - 25	-0.0890045449562615	mutantR	0.273290733545514
ENSMUSG00000061578.481|Ksr2	1398.50010912875	-0.0454040800025011	0.0861926636469688	-0.526774299358804	0.598350332355927	0.998540876473706	motif	no	4.55781132456656	no	92	76 - 95	-0.969301285553854	wtR	4.55781132456656
ENSMUSG00000061578.481|Ksr2	1398.50010912875	-0.0454040800025011	0.0861926636469688	-0.526774299358804	0.598350332355927	0.998540876473706	motif	no	4.55781132456656	no	92	76 - 95	-0.969301285553854	mutantR	3.5885100390127
ENSMUSG00000058297.58|Spock2	772.769962954676	-0.014399522052382	0.0796979002810744	-0.180676303912632	0.856621659398609	0.998540876473706	motif	yes	1.16091598155783	no	68	51 - 75	1.46201693630392	wtR	1.16091598155783
ENSMUSG00000058297.58|Spock2	772.769962954676	-0.014399522052382	0.0796979002810744	-0.180676303912632	0.856621659398609	0.998540876473706	motif	yes	1.16091598155783	no	68	51 - 75	1.46201693630392	mutantR	2.62293291786175
ENSMUSG00000061578.630|Ksr2	676.737066026153	0.00732664645821612	0.0814296620260714	0.0899751549487008	0.928306958211824	0.998540876473706	motif	no	0.361198313040648	no	25	0 - 25	-0.163124410572778	wtR	0.361198313040648
ENSMUSG00000061578.630|Ksr2	676.737066026153	0.00732664645821612	0.0814296620260714	0.0899751549487008	0.928306958211824	0.998540876473706	motif	no	0.361198313040648	no	25	0 - 25	-0.163124410572778	mutantR	0.19807390246787
ENSMUSG00000061578.125|Ksr2	686.316206558749	-0.0802007963500972	0.0866089652226803	-0.926010328652386	0.354440612613288	0.998540876473706	motif	yes	2.86160808349071	no	86	76 - 95	-1.40324876562955	wtR	2.86160808349071
ENSMUSG00000061578.125|Ksr2	686.316206558749	-0.0802007963500972	0.0866089652226803	-0.926010328652386	0.354440612613288	0.998540876473706	motif	yes	2.86160808349071	no	86	76 - 95	-1.40324876562955	mutantR	1.45835931786116
ENSMUSG00000031028.593|Tub	1354.52117385501	0.0158626462910668	0.0623571572838257	0.254383730465232	0.799199118856878	0.998540876473706	motif	no	0.354961442330757	no	24	0 - 25	0.0513176082435433	wtR	0.354961442330757
ENSMUSG00000031028.593|Tub	1354.52117385501	0.0158626462910668	0.0623571572838257	0.254383730465232	0.799199118856878	0.998540876473706	motif	no	0.354961442330757	no	24	0 - 25	0.0513176082435433	mutantR	0.4062790505743
ENSMUSG00000004113.111|Cacna1b	859.160049921842	-0.0709118420739528	0.0880684668261519	-0.805189923584494	0.420710090294201	0.998540876473706	motif	no	2.45908200776193	no	84	76 - 95	-2.04592352554529	wtR	2.45908200776193
ENSMUSG00000004113.111|Cacna1b	859.160049921842	-0.0709118420739528	0.0880684668261519	-0.805189923584494	0.420710090294201	0.998540876473706	motif	no	2.45908200776193	no	84	76 - 95	-2.04592352554529	mutantR	0.413158482216635
ENSMUSG00000029636.11|Wasf3	1174.08592659232	0.110285221703513	0.0963984504839227	1.14405595888605	0.252600430650852	0.998540876473706	motif	no	0.486022913387767	no	35	26 - 50	0.290491582196621	wtR	0.486022913387767
ENSMUSG00000029636.11|Wasf3	1174.08592659232	0.110285221703513	0.0963984504839227	1.14405595888605	0.252600430650852	0.998540876473706	motif	no	0.486022913387767	no	35	26 - 50	0.290491582196621	mutantR	0.776514495584388
ENSMUSG00000061578.154|Ksr2	674.579292423293	-0.129478730435125	0.0866829804971651	-1.49370418151877	0.135252955128089	0.885789423164122	motif	yes	1.91710732448972	no	80	76 - 95	-0.0836005377083169	wtR	1.91710732448972
ENSMUSG00000061578.154|Ksr2	674.579292423293	-0.129478730435125	0.0866829804971651	-1.49370418151877	0.135252955128089	0.885789423164122	motif	yes	1.91710732448972	no	80	76 - 95	-0.0836005377083169	mutantR	1.8335067867814
ENSMUSG00000029636.255|Wasf3	563.559637705845	0.0468364515279046	0.0993151917248634	0.471594030223064	0.637216588623039	0.998540876473706	motif	no	0.787253630063618	no	54	51 - 75	0.205958566449197	wtR	0.787253630063618
ENSMUSG00000029636.255|Wasf3	563.559637705845	0.0468364515279046	0.0993151917248634	0.471594030223064	0.637216588623039	0.998540876473706	motif	no	0.787253630063618	no	54	51 - 75	0.205958566449197	mutantR	0.993212196512814
ENSMUSG00000029028.18|Lrrc47	4724.41497029743	2.47961182981852	0.112752419177188	21.9916508037124	3.46163522270648e-107	3.36454057621593e-105	motif	yes	5.02914177462405	yes	94	76 - 95	-3.77261143163678	wtR	5.02914177462405
ENSMUSG00000029028.18|Lrrc47	4724.41497029743	2.47961182981852	0.112752419177188	21.9916508037124	3.46163522270648e-107	3.36454057621593e-105	motif	yes	5.02914177462405	yes	94	76 - 95	-3.77261143163678	mutantR	1.25653034298727
ENSMUSG00000029028.257|Lrrc47	426.546495265586	-0.0607301234009564	0.100905963362094	-0.601848705244811	0.54727485112591	0.998540876473706	motif	no	0.888344726386426	no	59	51 - 75	-0.112534474075232	wtR	0.888344726386426
ENSMUSG00000029028.257|Lrrc47	426.546495265586	-0.0607301234009564	0.100905963362094	-0.601848705244811	0.54727485112591	0.998540876473706	motif	no	0.888344726386426	no	59	51 - 75	-0.112534474075232	mutantR	0.775810252311194
ENSMUSG00000061578.110|Ksr2	988.635097213164	-0.0286496305704982	0.073034835269086	-0.392273501609784	0.694856140495358	0.998540876473706	motif	yes	0.399007444366327	no	28	26 - 50	0.440134077459484	wtR	0.399007444366327
ENSMUSG00000061578.110|Ksr2	988.635097213164	-0.0286496305704982	0.073034835269086	-0.392273501609784	0.694856140495358	0.998540876473706	motif	yes	0.399007444366327	no	28	26 - 50	0.440134077459484	mutantR	0.839141521825811
ENSMUSG00000090935.33|Synj2bp	1637.21702933672	0.0279694549901661	0.073346712878046	0.381332085551961	0.702956848227269	0.998540876473706	motif	no	1.31341738523823	no	72	51 - 75	-1.04548883964801	wtR	1.31341738523823
ENSMUSG00000090935.33|Synj2bp	1637.21702933672	0.0279694549901661	0.073346712878046	0.381332085551961	0.702956848227269	0.998540876473706	motif	no	1.31341738523823	no	72	51 - 75	-1.04548883964801	mutantR	0.267928545590221
ENSMUSG00000090935.512|Synj2bp	1550.31277953073	0.0250348051222605	0.0842631128138899	0.297102780638479	0.766388041530217	0.998540876473706	motif	no	0.534972956609622	no	39	26 - 50	-0.219011123857693	wtR	0.534972956609622
ENSMUSG00000090935.512|Synj2bp	1550.31277953073	0.0250348051222605	0.0842631128138899	0.297102780638479	0.766388041530217	0.998540876473706	motif	no	0.534972956609622	no	39	26 - 50	-0.219011123857693	mutantR	0.315961832751929
ENSMUSG00000090935.501|Synj2bp	331.486889905609	-0.0621286078644477	0.107142275285901	-0.579870155815361	0.56200218280385	0.998540876473706	motif	no	0.391150688126206	no	27	26 - 50	-0.110640926941168	wtR	0.391150688126206
ENSMUSG00000090935.501|Synj2bp	331.486889905609	-0.0621286078644477	0.107142275285901	-0.579870155815361	0.56200218280385	0.998540876473706	motif	no	0.391150688126206	no	27	26 - 50	-0.110640926941168	mutantR	0.280509761185038
ENSMUSG00000028439.111|Fam219a	1527.85426494087	-0.131718874040328	0.0744160419143424	-1.77003332415804	0.0767215895388679	0.705661826811945	motif	no	0.482386036743443	no	35	26 - 50	0.107595873191235	wtR	0.482386036743443
ENSMUSG00000028439.111|Fam219a	1527.85426494087	-0.131718874040328	0.0744160419143424	-1.77003332415804	0.0767215895388679	0.705661826811945	motif	no	0.482386036743443	no	35	26 - 50	0.107595873191235	mutantR	0.589981909934678
ENSMUSG00000028439.83|Fam219a	1010.226007671	0.0119735334751438	0.0826390225897985	0.144889582426183	0.884798051660089	0.998540876473706	motif	no	0.716611652422609	no	50	26 - 50	-0.0703148332611233	wtR	0.716611652422609
ENSMUSG00000028439.83|Fam219a	1010.226007671	0.0119735334751438	0.0826390225897985	0.144889582426183	0.884798051660089	0.998540876473706	motif	no	0.716611652422609	no	50	26 - 50	-0.0703148332611233	mutantR	0.646296819161486
ENSMUSG00000031028.253|Tub	891.033006758855	-0.435002651043858	0.0968225771287364	-4.49278116678793	7.02990125552346e-06	0.000138000770952025	motif	no	2.0332789313677	no	81	76 - 95	-1.20778367309007	wtR	2.0332789313677
ENSMUSG00000031028.253|Tub	891.033006758855	-0.435002651043858	0.0968225771287364	-4.49278116678793	7.02990125552346e-06	0.000138000770952025	motif	no	2.0332789313677	no	81	76 - 95	-1.20778367309007	mutantR	0.825495258277627
ENSMUSG00000061578.318|Ksr2	1311.03270612776	0.0624846775615889	0.0641702884279752	0.973732222377679	0.330189513794988	0.998540876473706	motif	no	0.686270957492325	no	49	26 - 50	-0.131978827724445	wtR	0.686270957492325
ENSMUSG00000061578.318|Ksr2	1311.03270612776	0.0624846775615889	0.0641702884279752	0.973732222377679	0.330189513794988	0.998540876473706	motif	no	0.686270957492325	no	49	26 - 50	-0.131978827724445	mutantR	0.55429212976788
ENSMUSG00000031028.505|Tub	1428.75920772576	0.0779225961067154	0.0758959680640399	1.02670271022784	0.304560472720293	0.998540876473706	motif	no	0.580005564204678	no	42	26 - 50	-0.137658839346432	wtR	0.580005564204678
ENSMUSG00000031028.505|Tub	1428.75920772576	0.0779225961067154	0.0758959680640399	1.02670271022784	0.304560472720293	0.998540876473706	motif	no	0.580005564204678	no	42	26 - 50	-0.137658839346432	mutantR	0.442346724858246
ENSMUSG00000042529.234|Kcnj12	909.697519281393	-0.115711835937007	0.0868232583980253	-1.33272855766996	0.182620898047596	0.942908651999128	motif	no	0.571434337551767	no	41	26 - 50	-0.114911739897808	wtR	0.571434337551767
ENSMUSG00000042529.234|Kcnj12	909.697519281393	-0.115711835937007	0.0868232583980253	-1.33272855766996	0.182620898047596	0.942908651999128	motif	no	0.571434337551767	no	41	26 - 50	-0.114911739897808	mutantR	0.456522597653959
ENSMUSG00000061578.1424|Ksr2	1667.22906572182	2.7287684329775	0.11072260873274	24.6450879744366	4.15458761219473e-134	6.6224126538384e-132	motif	yes	3.85817988054275	yes	90	76 - 95	1.0273203234951	wtR	3.85817988054275
ENSMUSG00000061578.1424|Ksr2	1667.22906572182	2.7287684329775	0.11072260873274	24.6450879744366	4.15458761219473e-134	6.6224126538384e-132	motif	yes	3.85817988054275	yes	90	76 - 95	1.0273203234951	mutantR	4.88550020403785
ENSMUSG00000058297.290|Spock2	955.079448563334	0.0662792834913493	0.0848606411988885	0.781036798154872	0.434780852153905	0.998540876473706	motif	yes	8.79315915588051	no	100	96 - 100	-0.424825592962865	wtR	8.79315915588051
ENSMUSG00000058297.290|Spock2	955.079448563334	0.0662792834913493	0.0848606411988885	0.781036798154872	0.434780852153905	0.998540876473706	motif	yes	8.79315915588051	no	100	96 - 100	-0.424825592962865	mutantR	8.36833356291764
ENSMUSG00000029028.49|Lrrc47	2983.01298161645	1.71344174041458	0.129475129104659	13.2337519357061	5.6019570969081e-40	1.9755574363875e-38	motif	yes	4.78885099887636	yes	93	76 - 95	-4.15071919932889	wtR	4.78885099887636
ENSMUSG00000029028.49|Lrrc47	2983.01298161645	1.71344174041458	0.129475129104659	13.2337519357061	5.6019570969081e-40	1.9755574363875e-38	motif	yes	4.78885099887636	yes	93	76 - 95	-4.15071919932889	mutantR	0.638131799547465
ENSMUSG00000058297.446|Spock2	581.328344323073	-0.135330708062038	0.0882976698624026	-1.53266454565482	0.125358529072832	0.856867475737968	motif	no	0.225841012392174	no	14	0 - 25	-0.0494413246584182	wtR	0.225841012392174
ENSMUSG00000058297.446|Spock2	581.328344323073	-0.135330708062038	0.0882976698624026	-1.53266454565482	0.125358529072832	0.856867475737968	motif	no	0.225841012392174	no	14	0 - 25	-0.0494413246584182	mutantR	0.176399687733756
ENSMUSG00000029636.17|Wasf3	1901.33257327104	-0.00377407919611326	0.0666262359105936	-0.0566455412726262	0.954827556071812	0.998790475058442	motif	no	0.0680869869134704	no	4	0 - 25	0.311095660249229	wtR	0.0680869869134704
ENSMUSG00000029636.17|Wasf3	1901.33257327104	-0.00377407919611326	0.0666262359105936	-0.0566455412726262	0.954827556071812	0.998790475058442	motif	no	0.0680869869134704	no	4	0 - 25	0.311095660249229	mutantR	0.379182647162699
ENSMUSG00000028439.136|Fam219a	1016.25273823809	0.043164571277512	0.0681334165576358	0.633530115739874	0.52638752085742	0.998540876473706	motif	yes	1.84271451911182	no	80	76 - 95	-0.58030036696273	wtR	1.84271451911182
ENSMUSG00000028439.136|Fam219a	1016.25273823809	0.043164571277512	0.0681334165576358	0.633530115739874	0.52638752085742	0.998540876473706	motif	yes	1.84271451911182	no	80	76 - 95	-0.58030036696273	mutantR	1.26241415214909
ENSMUSG00000004113.188|Cacna1b	2691.26073666127	0.0533694448386175	0.0595672900485621	0.895952204559049	0.370278290628837	0.998540876473706	motif	no	0.975659164275976	no	62	51 - 75	-0.386065276560278	wtR	0.975659164275976
ENSMUSG00000004113.188|Cacna1b	2691.26073666127	0.0533694448386175	0.0595672900485621	0.895952204559049	0.370278290628837	0.998540876473706	motif	no	0.975659164275976	no	62	51 - 75	-0.386065276560278	mutantR	0.589593887715697
ENSMUSG00000031028.496|Tub	3007.02389527946	-0.0112824389924261	0.0538086153700008	-0.209677184867987	0.833919633537442	0.998540876473706	motif	no	1.05152984684555	no	65	51 - 75	-0.554891714045899	wtR	1.05152984684555
ENSMUSG00000031028.496|Tub	3007.02389527946	-0.0112824389924261	0.0538086153700008	-0.209677184867987	0.833919633537442	0.998540876473706	motif	no	1.05152984684555	no	65	51 - 75	-0.554891714045899	mutantR	0.496638132799652
ENSMUSG00000058297.553|Spock2	1432.95044226613	-0.0903481518556314	0.0772654943135787	-1.16932082889365	0.242274394291556	0.998540876473706	motif	yes	0.528298885410659	no	38	26 - 50	-0.166993462575429	wtR	0.528298885410659
ENSMUSG00000058297.553|Spock2	1432.95044226613	-0.0903481518556314	0.0772654943135787	-1.16932082889365	0.242274394291556	0.998540876473706	motif	yes	0.528298885410659	no	38	26 - 50	-0.166993462575429	mutantR	0.36130542283523
ENSMUSG00000042529.431|Kcnj12	3115.67952848948	-0.0265211953183469	0.0748601383667688	-0.354276600297067	0.723131602275312	0.998540876473706	motif	yes	4.01522775944445	no	90	76 - 95	1.07742357486088	wtR	4.01522775944445
ENSMUSG00000042529.431|Kcnj12	3115.67952848948	-0.0265211953183469	0.0748601383667688	-0.354276600297067	0.723131602275312	0.998540876473706	motif	yes	4.01522775944445	no	90	76 - 95	1.07742357486088	mutantR	5.09265133430533
ENSMUSG00000035202.84|Lars2	1658.01590200243	0.102917976275817	0.0638258343169297	1.61248148774325	0.106857205146876	0.813162245404777	motif	yes	0.523861848099158	no	38	26 - 50	-0.121528122871168	wtR	0.523861848099158
ENSMUSG00000035202.84|Lars2	1658.01590200243	0.102917976275817	0.0638258343169297	1.61248148774325	0.106857205146876	0.813162245404777	motif	yes	0.523861848099158	no	38	26 - 50	-0.121528122871168	mutantR	0.40233372522799
ENSMUSG00000090935.143|Synj2bp	601.867937752554	-0.0996560650585723	0.0880795286694536	-1.13143276949816	0.257872985484695	0.998540876473706	motif	yes	1.10800943606704	no	66	51 - 75	0.0501194366591755	wtR	1.10800943606704
ENSMUSG00000090935.143|Synj2bp	601.867937752554	-0.0996560650585723	0.0880795286694536	-1.13143276949816	0.257872985484695	0.998540876473706	motif	yes	1.10800943606704	no	66	51 - 75	0.0501194366591755	mutantR	1.15812887272622
ENSMUSG00000058297.10|Spock2	1940.14031249853	0.285857891622637	0.0907738499673239	3.14912159972876	0.0016376203774346	0.0285806592879279	motif	yes	6.90628230382297	no	98	96 - 100	-4.86849108994574	wtR	6.90628230382297
ENSMUSG00000058297.10|Spock2	1940.14031249853	0.285857891622637	0.0907738499673239	3.14912159972876	0.0016376203774346	0.0285806592879279	motif	yes	6.90628230382297	no	98	96 - 100	-4.86849108994574	mutantR	2.03779121387723
ENSMUSG00000028439.287|Fam219a	1293.84968362033	-0.0180959640711012	0.0753976970429006	-0.240006854066176	0.810324943108917	0.998540876473706	motif	no	0.563488490927116	no	41	26 - 50	0.210742903584909	wtR	0.563488490927116
ENSMUSG00000028439.287|Fam219a	1293.84968362033	-0.0180959640711012	0.0753976970429006	-0.240006854066176	0.810324943108917	0.998540876473706	motif	no	0.563488490927116	no	41	26 - 50	0.210742903584909	mutantR	0.774231394512025
ENSMUSG00000043670.212|Diras1	1687.87222490388	0.109254499904086	0.0633713538401765	1.72403607124487	0.0847013315605375	0.741305728426725	motif	yes	6.13914940265218	no	97	96 - 100	-4.39408647690652	wtR	6.13914940265218
ENSMUSG00000043670.212|Diras1	1687.87222490388	0.109254499904086	0.0633713538401765	1.72403607124487	0.0847013315605375	0.741305728426725	motif	yes	6.13914940265218	no	97	96 - 100	-4.39408647690652	mutantR	1.74506292574566
ENSMUSG00000090935.28|Synj2bp	475.954203639602	-0.000733711020238081	0.0947425477149085	-0.00774426103091405	0.993821035451104	0.999525940224632	motif	no	0.632858497533832	no	46	26 - 50	0.862113599053086	wtR	0.632858497533832
ENSMUSG00000090935.28|Synj2bp	475.954203639602	-0.000733711020238081	0.0947425477149085	-0.00774426103091405	0.993821035451104	0.999525940224632	motif	no	0.632858497533832	no	46	26 - 50	0.862113599053086	mutantR	1.49497209658692
ENSMUSG00000029028.80|Lrrc47	1660.98641520177	0.477156075279679	0.0940123022905541	5.07546420685436	3.86551120324568e-07	8.07905357251786e-06	motif	yes	5.20829982558915	yes	94	76 - 95	-4.65521344670646	wtR	5.20829982558915
ENSMUSG00000029028.80|Lrrc47	1660.98641520177	0.477156075279679	0.0940123022905541	5.07546420685436	3.86551120324568e-07	8.07905357251786e-06	motif	yes	5.20829982558915	yes	94	76 - 95	-4.65521344670646	mutantR	0.553086378882689
ENSMUSG00000061578.1189|Ksr2	721.439831670248	-0.119999011253558	0.104074422638128	-1.15301154896435	0.248905644235939	0.998540876473706	motif	no	1.11539476072744	no	66	51 - 75	0.0122879132667664	wtR	1.11539476072744
ENSMUSG00000061578.1189|Ksr2	721.439831670248	-0.119999011253558	0.104074422638128	-1.15301154896435	0.248905644235939	0.998540876473706	motif	no	1.11539476072744	no	66	51 - 75	0.0122879132667664	mutantR	1.12768267399421
ENSMUSG00000043670.185|Diras1	1035.9885173738	0.0382043117125663	0.0746030615229328	0.512101124708165	0.60858023743886	0.998540876473706	motif	yes	6.45195386692085	no	98	96 - 100	-5.495505395144	wtR	6.45195386692085
ENSMUSG00000043670.185|Diras1	1035.9885173738	0.0382043117125663	0.0746030615229328	0.512101124708165	0.60858023743886	0.998540876473706	motif	yes	6.45195386692085	no	98	96 - 100	-5.495505395144	mutantR	0.956448471776841
ENSMUSG00000032194.156|Kank2	686.768644825464	0.0965530188033609	0.0847755427944824	1.13892539782883	0.254734271382487	0.998540876473706	motif	no	3.91684746514572	no	90	76 - 95	-3.65978149057969	wtR	3.91684746514572
ENSMUSG00000032194.156|Kank2	686.768644825464	0.0965530188033609	0.0847755427944824	1.13892539782883	0.254734271382487	0.998540876473706	motif	no	3.91684746514572	no	90	76 - 95	-3.65978149057969	mutantR	0.257065974566024
ENSMUSG00000061578.12|Ksr2	447.413497423781	0.0412327495628219	0.124345706528465	0.331597694154266	0.740193060958161	0.998540876473706	motif	no	0.295783568347098	no	19	0 - 25	0.5651643797606	wtR	0.295783568347098
ENSMUSG00000061578.12|Ksr2	447.413497423781	0.0412327495628219	0.124345706528465	0.331597694154266	0.740193060958161	0.998540876473706	motif	no	0.295783568347098	no	19	0 - 25	0.5651643797606	mutantR	0.860947948107698
ENSMUSG00000004113.277|Cacna1b	1720.70167727867	0.140376329305278	0.0621554517055676	2.25847171009625	0.0239162663718253	0.324539119722101	motif	no	3.95717304250291	no	90	76 - 95	-1.86836303839952	wtR	3.95717304250291
ENSMUSG00000004113.277|Cacna1b	1720.70167727867	0.140376329305278	0.0621554517055676	2.25847171009625	0.0239162663718253	0.324539119722101	motif	no	3.95717304250291	no	90	76 - 95	-1.86836303839952	mutantR	2.0888100041034
ENSMUSG00000004113.176|Cacna1b	812.008853994295	-0.0489722438311695	0.0891261054788203	-0.549471376181776	0.582682002853384	0.998540876473706	motif	no	4.18934940206454	no	91	76 - 95	-3.54823858626816	wtR	4.18934940206454
ENSMUSG00000004113.176|Cacna1b	812.008853994295	-0.0489722438311695	0.0891261054788203	-0.549471376181776	0.582682002853384	0.998540876473706	motif	no	4.18934940206454	no	91	76 - 95	-3.54823858626816	mutantR	0.641110815796383
ENSMUSG00000035202.90|Lars2	1363.73924887926	-0.017800287822122	0.073647576936977	-0.241695498513881	0.809016117836874	0.998540876473706	motif	yes	0.394322309650834	no	27	26 - 50	-0.0123652844672749	wtR	0.394322309650834
ENSMUSG00000035202.90|Lars2	1363.73924887926	-0.017800287822122	0.073647576936977	-0.241695498513881	0.809016117836874	0.998540876473706	motif	yes	0.394322309650834	no	27	26 - 50	-0.0123652844672749	mutantR	0.381957025183559
ENSMUSG00000029028.250|Lrrc47	1027.90838244765	-0.141600893486158	0.0758950103413824	-1.86574707413867	0.0620767602291908	0.631910309141794	motif	no	0.521587656600788	no	38	26 - 50	0.146411104118483	wtR	0.521587656600788
ENSMUSG00000029028.250|Lrrc47	1027.90838244765	-0.141600893486158	0.0758950103413824	-1.86574707413867	0.0620767602291908	0.631910309141794	motif	no	0.521587656600788	no	38	26 - 50	0.146411104118483	mutantR	0.667998760719271
ENSMUSG00000035279.40|Ssc5d	1115.88969333485	0.0558871688041949	0.0778578762969927	0.717810085019665	0.47287439419943	0.998540876473706	motif	no	1.22504003630149	no	70	51 - 75	-0.398316874737699	wtR	1.22504003630149
ENSMUSG00000035279.40|Ssc5d	1115.88969333485	0.0558871688041949	0.0778578762969927	0.717810085019665	0.47287439419943	0.998540876473706	motif	no	1.22504003630149	no	70	51 - 75	-0.398316874737699	mutantR	0.826723161563788
ENSMUSG00000004113.417|Cacna1b	788.794122351067	-0.0821253569230724	0.0899987777763183	-0.912516358024168	0.361496962397289	0.998540876473706	motif	no	0.278640254085175	no	17	0 - 25	-0.172374025761497	wtR	0.278640254085175
ENSMUSG00000004113.417|Cacna1b	788.794122351067	-0.0821253569230724	0.0899987777763183	-0.912516358024168	0.361496962397289	0.998540876473706	motif	no	0.278640254085175	no	17	0 - 25	-0.172374025761497	mutantR	0.106266228323678
ENSMUSG00000031028.94|Tub	1013.78919121537	0.0395368457340582	0.0709097979194913	0.557565342083573	0.577141228307435	0.998540876473706	motif	no	0.758701835913255	no	53	51 - 75	-0.0235490272328702	wtR	0.758701835913255
ENSMUSG00000031028.94|Tub	1013.78919121537	0.0395368457340582	0.0709097979194913	0.557565342083573	0.577141228307435	0.998540876473706	motif	no	0.758701835913255	no	53	51 - 75	-0.0235490272328702	mutantR	0.735152808680385
ENSMUSG00000042529.325|Kcnj12	1239.0607893859	-0.0175890558826539	0.0767738623352139	-0.22910213642575	0.818789532995449	0.998540876473706	motif	no	2.72679976259473	no	86	76 - 95	-1.93309267069101	wtR	2.72679976259473
ENSMUSG00000042529.325|Kcnj12	1239.0607893859	-0.0175890558826539	0.0767738623352139	-0.22910213642575	0.818789532995449	0.998540876473706	motif	no	2.72679976259473	no	86	76 - 95	-1.93309267069101	mutantR	0.79370709190372
ENSMUSG00000029636.6|Wasf3	3432.18296440239	0.0411821496010108	0.0655115676177466	0.628624090348509	0.529595185062456	0.998540876473706	motif	no	1.14219985287439	no	67	51 - 75	0.731874473938606	wtR	1.14219985287439
ENSMUSG00000029636.6|Wasf3	3432.18296440239	0.0411821496010108	0.0655115676177466	0.628624090348509	0.529595185062456	0.998540876473706	motif	no	1.14219985287439	no	67	51 - 75	0.731874473938606	mutantR	1.874074326813
ENSMUSG00000035202.51|Lars2	2048.05850013552	0.0735918669558277	0.0948856640226824	0.775584675660125	0.437994251422178	0.998540876473706	motif	yes	0.551791740681098	no	40	26 - 50	-0.0873640196329089	wtR	0.551791740681098
ENSMUSG00000035202.51|Lars2	2048.05850013552	0.0735918669558277	0.0948856640226824	0.775584675660125	0.437994251422178	0.998540876473706	motif	yes	0.551791740681098	no	40	26 - 50	-0.0873640196329089	mutantR	0.464427721048189
ENSMUSG00000028439.139|Fam219a	989.985582058114	0.0701856007379572	0.0799192223544901	0.878206752646336	0.379831528140567	0.998540876473706	motif	yes	2.11854342430332	no	82	76 - 95	0.386713183464666	wtR	2.11854342430332
ENSMUSG00000028439.139|Fam219a	989.985582058114	0.0701856007379572	0.0799192223544901	0.878206752646336	0.379831528140567	0.998540876473706	motif	yes	2.11854342430332	no	82	76 - 95	0.386713183464666	mutantR	2.50525660776799
ENSMUSG00000058297.225|Spock2	786.191431059737	-0.0162142461000728	0.0774767221272233	-0.209278937658819	0.834230493040979	0.998540876473706	motif	yes	0.665598633114759	no	48	26 - 50	-0.0835585964625943	wtR	0.665598633114759
ENSMUSG00000058297.225|Spock2	786.191431059737	-0.0162142461000728	0.0774767221272233	-0.209278937658819	0.834230493040979	0.998540876473706	motif	yes	0.665598633114759	no	48	26 - 50	-0.0835585964625943	mutantR	0.582040036652164
ENSMUSG00000031028.81|Tub	1823.45533942984	0.0854597832906531	0.071744010171897	1.19117656074554	0.233584279122888	0.995533074499944	motif	no	1.78875270591247	no	79	76 - 95	-0.584261281914644	wtR	1.78875270591247
ENSMUSG00000031028.81|Tub	1823.45533942984	0.0854597832906531	0.071744010171897	1.19117656074554	0.233584279122888	0.995533074499944	motif	no	1.78875270591247	no	79	76 - 95	-0.584261281914644	mutantR	1.20449142399783
ENSMUSG00000061578.8|Ksr2	775.262657490893	0.0796450807168931	0.0802114639267876	0.992938874542778	0.320739743585705	0.998540876473706	motif	no	1.05472745776454	no	65	51 - 75	-0.0563730762140409	wtR	1.05472745776454
ENSMUSG00000061578.8|Ksr2	775.262657490893	0.0796450807168931	0.0802114639267876	0.992938874542778	0.320739743585705	0.998540876473706	motif	no	1.05472745776454	no	65	51 - 75	-0.0563730762140409	mutantR	0.998354381550497
ENSMUSG00000028439.276|Fam219a	1147.0582396715	0.0107291598324193	0.0739836883207747	0.145020613001888	0.884694597009847	0.998540876473706	motif	no	0.304056490485153	no	19	0 - 25	0.289367526299972	wtR	0.304056490485153
ENSMUSG00000028439.276|Fam219a	1147.0582396715	0.0107291598324193	0.0739836883207747	0.145020613001888	0.884694597009847	0.998540876473706	motif	no	0.304056490485153	no	19	0 - 25	0.289367526299972	mutantR	0.593424016785125
ENSMUSG00000058297.456|Spock2	1030.42419710624	-0.087647718405465	0.0841231757928318	-1.04189740317595	0.297459248222697	0.998540876473706	motif	yes	0.781575124322018	no	54	51 - 75	0.0470425530796106	wtR	0.781575124322018
ENSMUSG00000058297.456|Spock2	1030.42419710624	-0.087647718405465	0.0841231757928318	-1.04189740317595	0.297459248222697	0.998540876473706	motif	yes	0.781575124322018	no	54	51 - 75	0.0470425530796106	mutantR	0.828617677401628
ENSMUSG00000029636.471|Wasf3	1177.76162246739	-0.0500037946129182	0.0767225795070675	-0.651748089469698	0.514563694295379	0.998540876473706	motif	yes	0.913254376402678	no	60	51 - 75	-0.295935413526971	wtR	0.913254376402678
ENSMUSG00000029636.471|Wasf3	1177.76162246739	-0.0500037946129182	0.0767225795070675	-0.651748089469698	0.514563694295379	0.998540876473706	motif	yes	0.913254376402678	no	60	51 - 75	-0.295935413526971	mutantR	0.617318962875707
ENSMUSG00000004113.16|Cacna1b	600.732056194738	-0.146107698286597	0.0933089946414613	-1.56584795332984	0.117384216855335	0.840087610975706	motif	no	1.08582168216828	no	66	51 - 75	1.15633394247123	wtR	1.08582168216828
ENSMUSG00000004113.16|Cacna1b	600.732056194738	-0.146107698286597	0.0933089946414613	-1.56584795332984	0.117384216855335	0.840087610975706	motif	no	1.08582168216828	no	66	51 - 75	1.15633394247123	mutantR	2.24215562463951
ENSMUSG00000029636.489|Wasf3	2521.31095603755	-0.0593302638384471	0.0585609163954406	-1.01313755812514	0.310994460790926	0.998540876473706	motif	yes	0.534482606025819	no	39	26 - 50	-0.108013919232962	wtR	0.534482606025819
ENSMUSG00000029636.489|Wasf3	2521.31095603755	-0.0593302638384471	0.0585609163954406	-1.01313755812514	0.310994460790926	0.998540876473706	motif	yes	0.534482606025819	no	39	26 - 50	-0.108013919232962	mutantR	0.426468686792856
ENSMUSG00000031028.107|Tub	1850.89198627869	0.0518291028251494	0.0596786027726573	0.868470446980634	0.385136843976309	0.998540876473706	motif	no	0.277873392571744	no	17	0 - 25	-0.000622436109833924	wtR	0.277873392571744
ENSMUSG00000031028.107|Tub	1850.89198627869	0.0518291028251494	0.0596786027726573	0.868470446980634	0.385136843976309	0.998540876473706	motif	no	0.277873392571744	no	17	0 - 25	-0.000622436109833924	mutantR	0.27725095646191
ENSMUSG00000004113.170|Cacna1b	753.331943909709	0.050638927755629	0.0795531724021543	0.636541903063789	0.524423278203736	0.998540876473706	motif	no	1.6175523145038	no	77	76 - 95	-1.19928031838166	wtR	1.6175523145038
ENSMUSG00000004113.170|Cacna1b	753.331943909709	0.050638927755629	0.0795531724021543	0.636541903063789	0.524423278203736	0.998540876473706	motif	no	1.6175523145038	no	77	76 - 95	-1.19928031838166	mutantR	0.418271996122138
ENSMUSG00000058297.464|Spock2	437.887666002551	0.0555452730114145	0.135627951631863	0.409541487157322	0.682142327355306	0.998540876473706	motif	yes	3.75437535465909	no	90	76 - 95	0.154519133679575	wtR	3.75437535465909
ENSMUSG00000058297.464|Spock2	437.887666002551	0.0555452730114145	0.135627951631863	0.409541487157322	0.682142327355306	0.998540876473706	motif	yes	3.75437535465909	no	90	76 - 95	0.154519133679575	mutantR	3.90889448833866
ENSMUSG00000031028.214|Tub	693.734875237882	-0.109803225017283	0.099402105630225	-1.1046368114751	0.269316993616258	0.998540876473706	motif	no	1.17080282857379	no	68	51 - 75	-0.482952229968309	wtR	1.17080282857379
ENSMUSG00000031028.214|Tub	693.734875237882	-0.109803225017283	0.099402105630225	-1.1046368114751	0.269316993616258	0.998540876473706	motif	no	1.17080282857379	no	68	51 - 75	-0.482952229968309	mutantR	0.687850598605486
ENSMUSG00000090935.658|Synj2bp	761.130118567499	0.0937496301867746	0.0917477516200443	1.02181937465913	0.306866397631984	0.998540876473706	motif	no	0.42255843532019	no	30	26 - 50	-0.170339855065397	wtR	0.42255843532019
ENSMUSG00000090935.658|Synj2bp	761.130118567499	0.0937496301867746	0.0917477516200443	1.02181937465913	0.306866397631984	0.998540876473706	motif	no	0.42255843532019	no	30	26 - 50	-0.170339855065397	mutantR	0.252218580254793
ENSMUSG00000043670.166|Diras1	1548.14420946433	0.00975397713668288	0.0647261365529872	0.15069611220651	0.880215440221004	0.998540876473706	motif	no	1.14929366861518	no	68	51 - 75	-0.554531548145201	wtR	1.14929366861518
ENSMUSG00000043670.166|Diras1	1548.14420946433	0.00975397713668288	0.0647261365529872	0.15069611220651	0.880215440221004	0.998540876473706	motif	no	1.14929366861518	no	68	51 - 75	-0.554531548145201	mutantR	0.594762120469982
ENSMUSG00000029636.52|Wasf3	986.14375585478	-0.0857797632796366	0.0824087393876173	-1.04090614559899	0.297919109208817	0.998540876473706	motif	no	0.649569288349775	no	47	26 - 50	-0.167129083097388	wtR	0.649569288349775
ENSMUSG00000029636.52|Wasf3	986.14375585478	-0.0857797632796366	0.0824087393876173	-1.04090614559899	0.297919109208817	0.998540876473706	motif	no	0.649569288349775	no	47	26 - 50	-0.167129083097388	mutantR	0.482440205252387
ENSMUSG00000042529.326|Kcnj12	1648.10464842385	-0.10629977775971	0.0576283683422934	-1.84457378922	0.0650995627315698	0.652359826031783	motif	no	4.72515121784494	no	93	76 - 95	-3.98163667160342	wtR	4.72515121784494
ENSMUSG00000042529.326|Kcnj12	1648.10464842385	-0.10629977775971	0.0576283683422934	-1.84457378922	0.0650995627315698	0.652359826031783	motif	no	4.72515121784494	no	93	76 - 95	-3.98163667160342	mutantR	0.743514546241515
ENSMUSG00000061578.744|Ksr2	527.618569060909	0.0318293415286619	0.110884574921453	0.287049317285193	0.774074558672155	0.998540876473706	motif	no	1.34792699715652	no	72	51 - 75	0.47265197475781	wtR	1.34792699715652
ENSMUSG00000061578.744|Ksr2	527.618569060909	0.0318293415286619	0.110884574921453	0.287049317285193	0.774074558672155	0.998540876473706	motif	no	1.34792699715652	no	72	51 - 75	0.47265197475781	mutantR	1.82057897191433
ENSMUSG00000061578.21|Ksr2	391.327913563233	0.0314338706033293	0.101072806286701	0.31100225429741	0.755798907877393	0.998540876473706	motif	no	0.351541459596893	no	24	0 - 25	1.08834234005436	wtR	0.351541459596893
ENSMUSG00000061578.21|Ksr2	391.327913563233	0.0314338706033293	0.101072806286701	0.31100225429741	0.755798907877393	0.998540876473706	motif	no	0.351541459596893	no	24	0 - 25	1.08834234005436	mutantR	1.43988379965125
ENSMUSG00000031028.8|Tub	520.551131649178	0.078873905901043	0.103232063607816	0.764044649932496	0.44484063501229	0.998540876473706	motif	no	0.421867145471509	no	30	26 - 50	0.166792443643927	wtR	0.421867145471509
ENSMUSG00000031028.8|Tub	520.551131649178	0.078873905901043	0.103232063607816	0.764044649932496	0.44484063501229	0.998540876473706	motif	no	0.421867145471509	no	30	26 - 50	0.166792443643927	mutantR	0.588659589115436
ENSMUSG00000028439.144|Fam219a	613.88486012652	0.260299839918597	0.120815482998768	2.15452385288441	0.0311991134389267	0.396792979959966	motif	yes	6.05977220105962	no	97	96 - 100	-2.44284728513673	wtR	6.05977220105962
ENSMUSG00000028439.144|Fam219a	613.88486012652	0.260299839918597	0.120815482998768	2.15452385288441	0.0311991134389267	0.396792979959966	motif	yes	6.05977220105962	no	97	96 - 100	-2.44284728513673	mutantR	3.61692491592288
ENSMUSG00000031028.423|Tub	590.980643758138	0.0212304567598568	0.0964794654484833	0.220051558755714	0.82583100058477	0.998540876473706	motif	yes	3.95767562318629	no	90	76 - 95	-1.87458320172794	wtR	3.95767562318629
ENSMUSG00000031028.423|Tub	590.980643758138	0.0212304567598568	0.0964794654484833	0.220051558755714	0.82583100058477	0.998540876473706	motif	yes	3.95767562318629	no	90	76 - 95	-1.87458320172794	mutantR	2.08309242145835
ENSMUSG00000022095.82|Fam160b2	353.601541581641	-0.145803858672604	0.100874753500787	-1.44539494385447	0.14834698280853	0.907228278272918	motif	no	2.03273361013266	no	81	76 - 95	0.0864632414710624	wtR	2.03273361013266
ENSMUSG00000022095.82|Fam160b2	353.601541581641	-0.145803858672604	0.100874753500787	-1.44539494385447	0.14834698280853	0.907228278272918	motif	no	2.03273361013266	no	81	76 - 95	0.0864632414710624	mutantR	2.11919685160372
ENSMUSG00000004113.389|Cacna1b	339.54742042149	-0.00520967897926553	0.109032053523161	-0.0477811690317184	0.96189064434853	0.998790475058442	motif	no	0.308500446638488	no	20	0 - 25	0.0602593181397623	wtR	0.308500446638488
ENSMUSG00000004113.389|Cacna1b	339.54742042149	-0.00520967897926553	0.109032053523161	-0.0477811690317184	0.96189064434853	0.998790475058442	motif	no	0.308500446638488	no	20	0 - 25	0.0602593181397623	mutantR	0.36875976477825
ENSMUSG00000058297.88|Spock2	1346.72808356923	0.0845653214881196	0.0645878610094064	1.30930673607234	0.190430468795282	0.946294097298341	motif	no	0.719122886475026	no	51	51 - 75	1.31123638666115	wtR	0.719122886475026
ENSMUSG00000058297.88|Spock2	1346.72808356923	0.0845653214881196	0.0645878610094064	1.30930673607234	0.190430468795282	0.946294097298341	motif	no	0.719122886475026	no	51	51 - 75	1.31123638666115	mutantR	2.03035927313618
ENSMUSG00000043670.67|Diras1	1278.06324698245	-0.11542363125528	0.0694122457134712	-1.66287129985307	0.0963382004790933	0.783722761336417	motif	no	2.40777786184243	no	84	76 - 95	0.114476138306443	wtR	2.40777786184243
ENSMUSG00000043670.67|Diras1	1278.06324698245	-0.11542363125528	0.0694122457134712	-1.66287129985307	0.0963382004790933	0.783722761336417	motif	no	2.40777786184243	no	84	76 - 95	0.114476138306443	mutantR	2.52225400014887
ENSMUSG00000029636.470|Wasf3	3209.48693238933	0.00257482570540636	0.0517558347818441	0.0497494768707626	0.960322028403895	0.998790475058442	motif	yes	0.593669827235207	no	43	26 - 50	-0.0414718441558316	wtR	0.593669827235207
ENSMUSG00000029636.470|Wasf3	3209.48693238933	0.00257482570540636	0.0517558347818441	0.0497494768707626	0.960322028403895	0.998790475058442	motif	yes	0.593669827235207	no	43	26 - 50	-0.0414718441558316	mutantR	0.552197983079376
ENSMUSG00000058297.106|Spock2	1335.25362737962	-0.0300455058128037	0.0716803847013878	-0.419159382834925	0.675099654187094	0.998540876473706	motif	no	0.841520593909555	no	57	51 - 75	-0.123848480282187	wtR	0.841520593909555
ENSMUSG00000058297.106|Spock2	1335.25362737962	-0.0300455058128037	0.0716803847013878	-0.419159382834925	0.675099654187094	0.998540876473706	motif	no	0.841520593909555	no	57	51 - 75	-0.123848480282187	mutantR	0.717672113627368
ENSMUSG00000042529.73|Kcnj12	727.422512375367	-0.0973661720624111	0.131328927620817	-0.74139166310361	0.458455997918912	0.998540876473706	motif	no	1.30935099211021	no	71	51 - 75	0.0316602312248975	wtR	1.30935099211021
ENSMUSG00000042529.73|Kcnj12	727.422512375367	-0.0973661720624111	0.131328927620817	-0.74139166310361	0.458455997918912	0.998540876473706	motif	no	1.30935099211021	no	71	51 - 75	0.0316602312248975	mutantR	1.34101122333511
ENSMUSG00000004113.430|Cacna1b	384.477022152534	-0.101837382877361	0.119304849042193	-0.853589637763549	0.393332402015343	0.998540876473706	motif	no	0.159376024683645	no	9	0 - 25	-0.116268252675522	wtR	0.159376024683645
ENSMUSG00000004113.430|Cacna1b	384.477022152534	-0.101837382877361	0.119304849042193	-0.853589637763549	0.393332402015343	0.998540876473706	motif	no	0.159376024683645	no	9	0 - 25	-0.116268252675522	mutantR	0.043107772008123
ENSMUSG00000031028.470|Tub	1079.24105618162	0.120304963191724	0.0743569966765324	1.61793736391848	0.105676096978744	0.810204647369166	motif	no	2.69167200004096	no	86	76 - 95	-2.00829400812063	wtR	2.69167200004096
ENSMUSG00000031028.470|Tub	1079.24105618162	0.120304963191724	0.0743569966765324	1.61793736391848	0.105676096978744	0.810204647369166	motif	no	2.69167200004096	no	86	76 - 95	-2.00829400812063	mutantR	0.683377991920331
ENSMUSG00000042529.327|Kcnj12	1713.02355346271	-0.0151439120451033	0.0650480415574749	-0.232811191275029	0.815908022307679	0.998540876473706	motif	no	4.85643294261107	no	93	76 - 95	-4.1265094996708	wtR	4.85643294261107
ENSMUSG00000042529.327|Kcnj12	1713.02355346271	-0.0151439120451033	0.0650480415574749	-0.232811191275029	0.815908022307679	0.998540876473706	motif	no	4.85643294261107	no	93	76 - 95	-4.1265094996708	mutantR	0.729923442940275
ENSMUSG00000090935.46|Synj2bp	1642.82754193802	0.0536620678079776	0.0645425565311524	0.831421478975299	0.405735569321738	0.998540876473706	motif	no	1.10511356716036	no	66	51 - 75	-0.269937106649937	wtR	1.10511356716036
ENSMUSG00000090935.46|Synj2bp	1642.82754193802	0.0536620678079776	0.0645425565311524	0.831421478975299	0.405735569321738	0.998540876473706	motif	no	1.10511356716036	no	66	51 - 75	-0.269937106649937	mutantR	0.83517646051042
ENSMUSG00000043670.170|Diras1	1818.68265884528	0.0372725315153738	0.074362377314513	0.501228347740026	0.616210425922866	0.998540876473706	motif	no	0.891641970790234	no	59	51 - 75	-0.289403411092231	wtR	0.891641970790234
ENSMUSG00000043670.170|Diras1	1818.68265884528	0.0372725315153738	0.074362377314513	0.501228347740026	0.616210425922866	0.998540876473706	motif	no	0.891641970790234	no	59	51 - 75	-0.289403411092231	mutantR	0.602238559698003
ENSMUSG00000029636.469|Wasf3	2190.38196309443	0.0497362039511921	0.056319732586572	0.883104405276427	0.377179864229562	0.998540876473706	motif	yes	0.757985896711211	no	53	51 - 75	-0.307135744120189	wtR	0.757985896711211
ENSMUSG00000029636.469|Wasf3	2190.38196309443	0.0497362039511921	0.056319732586572	0.883104405276427	0.377179864229562	0.998540876473706	motif	yes	0.757985896711211	no	53	51 - 75	-0.307135744120189	mutantR	0.450850152591023
ENSMUSG00000004113.357|Cacna1b	651.931439477389	-0.0254766917498092	0.101583104952468	-0.25079654497399	0.801971412938802	0.998540876473706	motif	no	0.354406673432746	no	24	0 - 25	-0.241019893204954	wtR	0.354406673432746
ENSMUSG00000004113.357|Cacna1b	651.931439477389	-0.0254766917498092	0.101583104952468	-0.25079654497399	0.801971412938802	0.998540876473706	motif	no	0.354406673432746	no	24	0 - 25	-0.241019893204954	mutantR	0.113386780227793
ENSMUSG00000043670.223|Diras1	584.087371714421	0.00235280325349772	0.0878534683015141	0.0267809945240053	0.978634411953989	0.999525940224632	motif	no	4.03104360727816	no	90	76 - 95	-2.52327832459638	wtR	4.03104360727816
ENSMUSG00000043670.223|Diras1	584.087371714421	0.00235280325349772	0.0878534683015141	0.0267809945240053	0.978634411953989	0.999525940224632	motif	no	4.03104360727816	no	90	76 - 95	-2.52327832459638	mutantR	1.50776528268178
ENSMUSG00000058297.17|Spock2	2506.72700266871	0.75545406410643	0.0879193920535356	8.59257606838798	8.50408309911084e-18	2.21495236274227e-16	motif	yes	8.62434067941738	yes	100	96 - 100	-5.72676978760496	wtR	8.62434067941738
ENSMUSG00000058297.17|Spock2	2506.72700266871	0.75545406410643	0.0879193920535356	8.59257606838798	8.50408309911084e-18	2.21495236274227e-16	motif	yes	8.62434067941738	yes	100	96 - 100	-5.72676978760496	mutantR	2.89757089181242
ENSMUSG00000061578.1546|Ksr2	1068.487450425	-0.138811994368498	0.0948712096827669	-1.46316247924593	0.143422924921121	0.90151192026882	motif	no	0.989063964523782	no	63	51 - 75	-0.446608310453792	wtR	0.989063964523782
ENSMUSG00000061578.1546|Ksr2	1068.487450425	-0.138811994368498	0.0948712096827669	-1.46316247924593	0.143422924921121	0.90151192026882	motif	no	0.989063964523782	no	63	51 - 75	-0.446608310453792	mutantR	0.54245565406999
ENSMUSG00000090935.508|Synj2bp	1133.42029843337	-0.00288874623140795	0.0669893131590685	-0.043122493651316	0.965603888634233	0.999440715629688	motif	no	0.737366251590643	no	51	51 - 75	-0.373230447193212	wtR	0.737366251590643
ENSMUSG00000090935.508|Synj2bp	1133.42029843337	-0.00288874623140795	0.0669893131590685	-0.043122493651316	0.965603888634233	0.999440715629688	motif	no	0.737366251590643	no	51	51 - 75	-0.373230447193212	mutantR	0.364135804397432
ENSMUSG00000029636.67|Wasf3	1050.50583329971	-0.0413259549087805	0.0778054071513749	-0.531145024771587	0.595318285547698	0.998540876473706	motif	no	3.07108789737247	no	87	76 - 95	-1.41726918040024	wtR	3.07108789737247
ENSMUSG00000029636.67|Wasf3	1050.50583329971	-0.0413259549087805	0.0778054071513749	-0.531145024771587	0.595318285547698	0.998540876473706	motif	no	3.07108789737247	no	87	76 - 95	-1.41726918040024	mutantR	1.65381871697223
ENSMUSG00000004113.9|Cacna1b	756.206290000007	0.0701632639067673	0.0783393434805183	0.895632523703952	0.370449059299416	0.998540876473706	motif	no	1.24795960483713	no	70	51 - 75	0.840494781970591	wtR	1.24795960483713
ENSMUSG00000004113.9|Cacna1b	756.206290000007	0.0701632639067673	0.0783393434805183	0.895632523703952	0.370449059299416	0.998540876473706	motif	no	1.24795960483713	no	70	51 - 75	0.840494781970591	mutantR	2.08845438680772
ENSMUSG00000058297.466|Spock2	330.671039109975	-0.0950816156779157	0.113909209978918	-0.834714029669008	0.403878740461735	0.998540876473706	motif	yes	3.58103621090935	no	89	76 - 95	-0.798718973686404	wtR	3.58103621090935
ENSMUSG00000058297.466|Spock2	330.671039109975	-0.0950816156779157	0.113909209978918	-0.834714029669008	0.403878740461735	0.998540876473706	motif	yes	3.58103621090935	no	89	76 - 95	-0.798718973686404	mutantR	2.78231723722295
ENSMUSG00000004113.116|Cacna1b	323.265140370687	0.032415608611043	0.119074130114821	0.272230488518247	0.785444800329893	0.998540876473706	motif	no	2.93791191738485	no	87	76 - 95	-2.57951882260859	wtR	2.93791191738485
ENSMUSG00000004113.116|Cacna1b	323.265140370687	0.032415608611043	0.119074130114821	0.272230488518247	0.785444800329893	0.998540876473706	motif	no	2.93791191738485	no	87	76 - 95	-2.57951882260859	mutantR	0.358393094776267
ENSMUSG00000031028.202|Tub	441.585760657157	-0.101916478986574	0.140548464425763	-0.725134062495613	0.46836978945316	0.998540876473706	motif	no	1.49155810689508	no	75	51 - 75	-0.242811229497215	wtR	1.49155810689508
ENSMUSG00000031028.202|Tub	441.585760657157	-0.101916478986574	0.140548464425763	-0.725134062495613	0.46836978945316	0.998540876473706	motif	no	1.49155810689508	no	75	51 - 75	-0.242811229497215	mutantR	1.24874687739786
ENSMUSG00000004113.254|Cacna1b	174.033834094516	-0.0428665179786553	0.18184488427801	-0.235731228562469	0.81364123579003	0.998540876473706	motif	no	0.493885185229122	no	36	26 - 50	-0.178232836672795	wtR	0.493885185229122
ENSMUSG00000004113.254|Cacna1b	174.033834094516	-0.0428665179786553	0.18184488427801	-0.235731228562469	0.81364123579003	0.998540876473706	motif	no	0.493885185229122	no	36	26 - 50	-0.178232836672795	mutantR	0.315652348556327
ENSMUSG00000061578.1398|Ksr2	603.765202317391	-0.082771045967333	0.110373093539156	-0.74992050429364	0.453302584446769	0.998540876473706	motif	no	0.457427581422447	no	33	26 - 50	-0.142587516307006	wtR	0.457427581422447
ENSMUSG00000061578.1398|Ksr2	603.765202317391	-0.082771045967333	0.110373093539156	-0.74992050429364	0.453302584446769	0.998540876473706	motif	no	0.457427581422447	no	33	26 - 50	-0.142587516307006	mutantR	0.314840065115442
ENSMUSG00000061578.329|Ksr2	1262.44057270863	-0.0137691288779042	0.0711557642564954	-0.193506865139844	0.846562030062359	0.998540876473706	motif	no	1.4315181351935	no	74	51 - 75	0.537476428664156	wtR	1.4315181351935
ENSMUSG00000061578.329|Ksr2	1262.44057270863	-0.0137691288779042	0.0711557642564954	-0.193506865139844	0.846562030062359	0.998540876473706	motif	no	1.4315181351935	no	74	51 - 75	0.537476428664156	mutantR	1.96899456385766
ENSMUSG00000004113.200|Cacna1b	2997.04984652084	0.145835616894672	0.0599866070878766	2.4311362814875	0.0150515519496044	0.22160259058808	motif	no	1.42583676134265	no	74	51 - 75	-0.497141818557479	wtR	1.42583676134265
ENSMUSG00000004113.200|Cacna1b	2997.04984652084	0.145835616894672	0.0599866070878766	2.4311362814875	0.0150515519496044	0.22160259058808	motif	no	1.42583676134265	no	74	51 - 75	-0.497141818557479	mutantR	0.928694942785175
ENSMUSG00000029636.93|Wasf3	497.239963009346	0.236484735877336	0.105044277814327	2.25128622708358	0.0243674145652944	0.329538960552144	motif	no	3.37342042062508	no	88	76 - 95	-0.746451808341745	wtR	3.37342042062508
ENSMUSG00000029636.93|Wasf3	497.239963009346	0.236484735877336	0.105044277814327	2.25128622708358	0.0243674145652944	0.329538960552144	motif	no	3.37342042062508	no	88	76 - 95	-0.746451808341745	mutantR	2.62696861228333
ENSMUSG00000029028.244|Lrrc47	1556.53168178014	0.0220185676391587	0.0697973965800458	0.315464024706239	0.752409361707161	0.998540876473706	motif	no	0.487385647151118	no	35	26 - 50	0.0750346097745931	wtR	0.487385647151118
ENSMUSG00000029028.244|Lrrc47	1556.53168178014	0.0220185676391587	0.0697973965800458	0.315464024706239	0.752409361707161	0.998540876473706	motif	no	0.487385647151118	no	35	26 - 50	0.0750346097745931	mutantR	0.562420256925711
ENSMUSG00000028439.124|Fam219a	921.087784236709	-0.0828580328521176	0.0728086450193736	-1.13802465119451	0.255110188985983	0.998540876473706	motif	no	0.22958524338014	no	14	0 - 25	0.375905454802445	wtR	0.22958524338014
ENSMUSG00000028439.124|Fam219a	921.087784236709	-0.0828580328521176	0.0728086450193736	-1.13802465119451	0.255110188985983	0.998540876473706	motif	no	0.22958524338014	no	14	0 - 25	0.375905454802445	mutantR	0.605490698182584
ENSMUSG00000029028.164|Lrrc47	1077.02496106049	0.143777666388926	0.0809847749441803	1.77536662277603	0.0758373714032249	0.703530393565276	motif	no	0.884328310888865	no	59	51 - 75	0.107921953349942	wtR	0.884328310888865
ENSMUSG00000029028.164|Lrrc47	1077.02496106049	0.143777666388926	0.0809847749441803	1.77536662277603	0.0758373714032249	0.703530393565276	motif	no	0.884328310888865	no	59	51 - 75	0.107921953349942	mutantR	0.992250264238807
ENSMUSG00000029028.1|Lrrc47	2334.21331510008	0.418273314860712	0.0880290334527464	4.75153819660236	2.01875013702809e-06	4.09748011683716e-05	motif	yes	6.46507196730529	yes	98	96 - 100	-5.48577074801426	wtR	6.46507196730529
ENSMUSG00000029028.1|Lrrc47	2334.21331510008	0.418273314860712	0.0880290334527464	4.75153819660236	2.01875013702809e-06	4.09748011683716e-05	motif	yes	6.46507196730529	yes	98	96 - 100	-5.48577074801426	mutantR	0.979301219291024
ENSMUSG00000029636.1|Wasf3	1982.60620343501	0.13883448239751	0.0621174836262282	2.23503069172766	0.0254153338740207	0.340246714965193	motif	no	3.53767086337622	no	89	76 - 95	-1.72824753402889	wtR	3.53767086337622
ENSMUSG00000029636.1|Wasf3	1982.60620343501	0.13883448239751	0.0621174836262282	2.23503069172766	0.0254153338740207	0.340246714965193	motif	no	3.53767086337622	no	89	76 - 95	-1.72824753402889	mutantR	1.80942332934732
ENSMUSG00000034801.164|Sos2	720.57400844111	-0.0538900952657776	0.0927377986883701	-0.581101730124803	0.56117189267147	0.998540876473706	motif	no	0.0556230033808872	no	3	0 - 25	0.00164604433716648	wtR	0.0556230033808872
ENSMUSG00000034801.164|Sos2	720.57400844111	-0.0538900952657776	0.0927377986883701	-0.581101730124803	0.56117189267147	0.998540876473706	motif	no	0.0556230033808872	no	3	0 - 25	0.00164604433716648	mutantR	0.0572690477180537
ENSMUSG00000058297.59|Spock2	1935.67016572792	0.00130285646869706	0.0677651968476196	0.0192260412321494	0.984660783541016	0.999525940224632	motif	yes	0.547512303078219	no	40	26 - 50	1.07557908945456	wtR	0.547512303078219
ENSMUSG00000058297.59|Spock2	1935.67016572792	0.00130285646869706	0.0677651968476196	0.0192260412321494	0.984660783541016	0.999525940224632	motif	yes	0.547512303078219	no	40	26 - 50	1.07557908945456	mutantR	1.62309139253278
ENSMUSG00000031028.154|Tub	825.18241828783	0.0207021535205722	0.0851398448767098	0.243154700957592	0.807885557238583	0.998540876473706	motif	no	0.874250247380597	no	58	51 - 75	-0.49147696086543	wtR	0.874250247380597
ENSMUSG00000031028.154|Tub	825.18241828783	0.0207021535205722	0.0851398448767098	0.243154700957592	0.807885557238583	0.998540876473706	motif	no	0.874250247380597	no	58	51 - 75	-0.49147696086543	mutantR	0.382773286515167
ENSMUSG00000090935.724|Synj2bp	911.784057424667	0.0391163902445127	0.0801246352312101	0.488194300437528	0.62541222126731	0.998540876473706	motif	no	0.284586236776108	no	18	0 - 25	-0.124636658559894	wtR	0.284586236776108
ENSMUSG00000090935.724|Synj2bp	911.784057424667	0.0391163902445127	0.0801246352312101	0.488194300437528	0.62541222126731	0.998540876473706	motif	no	0.284586236776108	no	18	0 - 25	-0.124636658559894	mutantR	0.159949578216214
ENSMUSG00000090935.611|Synj2bp	831.894438521844	-0.0264643501822275	0.0907362721456118	-0.29166230391037	0.770544833730946	0.998540876473706	motif	no	0.0823556932441778	no	5	0 - 25	-0.0288975624483084	wtR	0.0823556932441778
ENSMUSG00000090935.611|Synj2bp	831.894438521844	-0.0264643501822275	0.0907362721456118	-0.29166230391037	0.770544833730946	0.998540876473706	motif	no	0.0823556932441778	no	5	0 - 25	-0.0288975624483084	mutantR	0.0534581307958694
ENSMUSG00000029636.501|Wasf3	2787.08496276994	0.0704162126790082	0.0604641515138692	1.16459440703234	0.244183208816413	0.998540876473706	motif	yes	0.428099206953339	no	30	26 - 50	-0.0865768308415046	wtR	0.428099206953339
ENSMUSG00000029636.501|Wasf3	2787.08496276994	0.0704162126790082	0.0604641515138692	1.16459440703234	0.244183208816413	0.998540876473706	motif	yes	0.428099206953339	no	30	26 - 50	-0.0865768308415046	mutantR	0.341522376111835
ENSMUSG00000031028.618|Tub	1714.42668034694	-0.0451075053052087	0.0667340237568739	-0.67592964976224	0.499085311861176	0.998540876473706	motif	no	1.32324877965698	no	72	51 - 75	0.0372409604436188	wtR	1.32324877965698
ENSMUSG00000031028.618|Tub	1714.42668034694	-0.0451075053052087	0.0667340237568739	-0.67592964976224	0.499085311861176	0.998540876473706	motif	no	1.32324877965698	no	72	51 - 75	0.0372409604436188	mutantR	1.3604897401006
ENSMUSG00000058297.293|Spock2	567.216626249855	-0.0366541258301407	0.10612620042173	-0.345382437932223	0.72980687830301	0.998540876473706	motif	yes	2.35589529333526	no	84	76 - 95	1.06677509972116	wtR	2.35589529333526
ENSMUSG00000058297.293|Spock2	567.216626249855	-0.0366541258301407	0.10612620042173	-0.345382437932223	0.72980687830301	0.998540876473706	motif	yes	2.35589529333526	no	84	76 - 95	1.06677509972116	mutantR	3.42267039305642
ENSMUSG00000029028.78|Lrrc47	1692.88878479646	0.88284863196398	0.108844610406249	8.11109184615443	5.01669164610617e-16	1.25996950901679e-14	motif	yes	5.05020519778018	yes	94	76 - 95	-4.3319345145125	wtR	5.05020519778018
ENSMUSG00000029028.78|Lrrc47	1692.88878479646	0.88284863196398	0.108844610406249	8.11109184615443	5.01669164610617e-16	1.25996950901679e-14	motif	yes	5.05020519778018	yes	94	76 - 95	-4.3319345145125	mutantR	0.718270683267677
ENSMUSG00000058297.392|Spock2	1571.25114857857	-0.0617417908738815	0.063358176379954	-0.974488130839196	0.329814229591741	0.998540876473706	motif	yes	0.63629867862502	no	46	26 - 50	-0.145206268307328	wtR	0.63629867862502
ENSMUSG00000058297.392|Spock2	1571.25114857857	-0.0617417908738815	0.063358176379954	-0.974488130839196	0.329814229591741	0.998540876473706	motif	yes	0.63629867862502	no	46	26 - 50	-0.145206268307328	mutantR	0.491092410317692
ENSMUSG00000042529.449|Kcnj12	278.787410051061	-0.259002738831627	0.113904456397943	-2.27385957514041	0.0229744309182888	0.314255516737005	motif	no	0.579574765805855	no	42	26 - 50	-0.272526037008237	wtR	0.579574765805855
ENSMUSG00000042529.449|Kcnj12	278.787410051061	-0.259002738831627	0.113904456397943	-2.27385957514041	0.0229744309182888	0.314255516737005	motif	no	0.579574765805855	no	42	26 - 50	-0.272526037008237	mutantR	0.307048728797618
ENSMUSG00000061578.1207|Ksr2	211.580471352617	0.176015333522484	0.144805797378623	1.21552684152733	0.224165217781147	0.984421283114685	motif	no	0.59475258443985	no	43	26 - 50	0.0210615146301871	wtR	0.59475258443985
ENSMUSG00000061578.1207|Ksr2	211.580471352617	0.176015333522484	0.144805797378623	1.21552684152733	0.224165217781147	0.984421283114685	motif	no	0.59475258443985	no	43	26 - 50	0.0210615146301871	mutantR	0.615814099070037
ENSMUSG00000031028.409|Tub	1161.20124169044	0.0442962209596936	0.0848483997393969	0.522063127834406	0.60162637797687	0.998540876473706	motif	no	0.926945443578437	no	61	51 - 75	0.949552349650709	wtR	0.926945443578437
ENSMUSG00000031028.409|Tub	1161.20124169044	0.0442962209596936	0.0848483997393969	0.522063127834406	0.60162637797687	0.998540876473706	motif	no	0.926945443578437	no	61	51 - 75	0.949552349650709	mutantR	1.87649779322915
ENSMUSG00000004113.421|Cacna1b	1200.17060321039	-0.075675762122461	0.0756271344090008	-1.00064299293951	0.316999436968397	0.998540876473706	motif	no	0.205492972582972	no	12	0 - 25	-0.0979685250831476	wtR	0.205492972582972
ENSMUSG00000004113.421|Cacna1b	1200.17060321039	-0.075675762122461	0.0756271344090008	-1.00064299293951	0.316999436968397	0.998540876473706	motif	no	0.205492972582972	no	12	0 - 25	-0.0979685250831476	mutantR	0.107524447499824
ENSMUSG00000042529.432|Kcnj12	2269.54971705942	0.0636093562908884	0.0710082947589627	0.895801772269142	0.370358643187849	0.998540876473706	motif	yes	5.65631410489535	no	95	76 - 95	-1.22758910185798	wtR	5.65631410489535
ENSMUSG00000042529.432|Kcnj12	2269.54971705942	0.0636093562908884	0.0710082947589627	0.895801772269142	0.370358643187849	0.998540876473706	motif	yes	5.65631410489535	no	95	76 - 95	-1.22758910185798	mutantR	4.42872500303738
ENSMUSG00000004113.241|Cacna1b	651.05409770287	-0.0334179464728081	0.087102442455832	-0.383662564798383	0.701228562023462	0.998540876473706	motif	no	0.806217190391411	no	55	51 - 75	0.564022805589459	wtR	0.806217190391411
ENSMUSG00000004113.241|Cacna1b	651.05409770287	-0.0334179464728081	0.087102442455832	-0.383662564798383	0.701228562023462	0.998540876473706	motif	no	0.806217190391411	no	55	51 - 75	0.564022805589459	mutantR	1.37023999598087
ENSMUSG00000058297.382|Spock2	721.030906266847	-0.0218452350561918	0.0866145637152296	-0.252212031316284	0.800877178974448	0.998540876473706	motif	yes	0.702321124846557	no	50	26 - 50	-0.121850526173503	wtR	0.702321124846557
ENSMUSG00000058297.382|Spock2	721.030906266847	-0.0218452350561918	0.0866145637152296	-0.252212031316284	0.800877178974448	0.998540876473706	motif	yes	0.702321124846557	no	50	26 - 50	-0.121850526173503	mutantR	0.580470598673054
ENSMUSG00000031028.406|Tub	1890.53342322309	-0.00495104857263702	0.0837483258532485	-0.0591181796435274	0.952857978704275	0.998790475058442	motif	no	1.06609165203781	no	65	51 - 75	1.01075030229283	wtR	1.06609165203781
ENSMUSG00000031028.406|Tub	1890.53342322309	-0.00495104857263702	0.0837483258532485	-0.0591181796435274	0.952857978704275	0.998790475058442	motif	no	1.06609165203781	no	65	51 - 75	1.01075030229283	mutantR	2.07684195433064
ENSMUSG00000058297.117|Spock2	617.389316760307	-0.0443250050124369	0.09887236458434	-0.448305299451262	0.653932876537953	0.998540876473706	motif	no	0.367180236720962	no	25	0 - 25	0.307170711781063	wtR	0.367180236720962
ENSMUSG00000058297.117|Spock2	617.389316760307	-0.0443250050124369	0.09887236458434	-0.448305299451262	0.653932876537953	0.998540876473706	motif	no	0.367180236720962	no	25	0 - 25	0.307170711781063	mutantR	0.674350948502025
ENSMUSG00000031028.230|Tub	409.043770583914	0.103915129345333	0.0990737524620012	1.0488663925916	0.294239615142996	0.998540876473706	motif	no	1.70995545458446	no	78	76 - 95	0.859900250103538	wtR	1.70995545458446
ENSMUSG00000031028.230|Tub	409.043770583914	0.103915129345333	0.0990737524620012	1.0488663925916	0.294239615142996	0.998540876473706	motif	no	1.70995545458446	no	78	76 - 95	0.859900250103538	mutantR	2.569855704688
ENSMUSG00000004113.164|Cacna1b	859.670425119207	0.0466618792697941	0.0862798461875954	0.540820148987502	0.588631553454327	0.998540876473706	motif	no	2.02926696478917	no	81	76 - 95	-1.6408099913176	wtR	2.02926696478917
ENSMUSG00000004113.164|Cacna1b	859.670425119207	0.0466618792697941	0.0862798461875954	0.540820148987502	0.588631553454327	0.998540876473706	motif	no	2.02926696478917	no	81	76 - 95	-1.6408099913176	mutantR	0.388456973471574
ENSMUSG00000028439.184|Fam219a	1420.69120761953	0.181961810367738	0.0833265604953832	2.18371920412843	0.0289828877365175	0.373776076472563	motif	yes	7.33268080802524	no	99	96 - 100	-4.9033484549792	wtR	7.33268080802524
ENSMUSG00000028439.184|Fam219a	1420.69120761953	0.181961810367738	0.0833265604953832	2.18371920412843	0.0289828877365175	0.373776076472563	motif	yes	7.33268080802524	no	99	96 - 100	-4.9033484549792	mutantR	2.42933235304604
ENSMUSG00000028439.216|Fam219a	475.263174822792	-0.0721941372132885	0.0969880066282121	-0.744361490900964	0.456657809635559	0.998540876473706	motif	yes	1.34176493586291	no	72	51 - 75	-1.0209080921385	wtR	1.34176493586291
ENSMUSG00000028439.216|Fam219a	475.263174822792	-0.0721941372132885	0.0969880066282121	-0.744361490900964	0.456657809635559	0.998540876473706	motif	yes	1.34176493586291	no	72	51 - 75	-1.0209080921385	mutantR	0.320856843724405
ENSMUSG00000004113.138|Cacna1b	1112.51923678531	0.030524677818869	0.086982512156419	0.350928905846926	0.725641685155962	0.998540876473706	motif	no	0.267393112515848	no	17	0 - 25	-0.12810325151772	wtR	0.267393112515848
ENSMUSG00000004113.138|Cacna1b	1112.51923678531	0.030524677818869	0.086982512156419	0.350928905846926	0.725641685155962	0.998540876473706	motif	no	0.267393112515848	no	17	0 - 25	-0.12810325151772	mutantR	0.139289860998128
ENSMUSG00000061578.34|Ksr2	400.65148865091	0.0455266222751382	0.115545503775134	0.39401465905362	0.693570216533669	0.998540876473706	motif	no	0.466054068421223	no	33	26 - 50	0.608214088295186	wtR	0.466054068421223
ENSMUSG00000061578.34|Ksr2	400.65148865091	0.0455266222751382	0.115545503775134	0.39401465905362	0.693570216533669	0.998540876473706	motif	no	0.466054068421223	no	33	26 - 50	0.608214088295186	mutantR	1.07426815671641
ENSMUSG00000031028.501|Tub	1779.72883455092	0.00589007910582809	0.0540054786707413	0.109064473657173	0.913151352668397	0.998540876473706	motif	no	1.08439192384454	no	65	51 - 75	-0.615834783976828	wtR	1.08439192384454
ENSMUSG00000031028.501|Tub	1779.72883455092	0.00589007910582809	0.0540054786707413	0.109064473657173	0.913151352668397	0.998540876473706	motif	no	1.08439192384454	no	65	51 - 75	-0.615834783976828	mutantR	0.468557139867708
ENSMUSG00000035279.36|Ssc5d	1742.91195514608	0.0793007520014193	0.0769791946444824	1.03015824428482	0.302935727407111	0.998540876473706	motif	no	3.01663752767068	no	87	76 - 95	-0.263026613270877	wtR	3.01663752767068
ENSMUSG00000035279.36|Ssc5d	1742.91195514608	0.0793007520014193	0.0769791946444824	1.03015824428482	0.302935727407111	0.998540876473706	motif	no	3.01663752767068	no	87	76 - 95	-0.263026613270877	mutantR	2.75361091439981
ENSMUSG00000061578.123|Ksr2	554.294498131478	-0.10306216591352	0.094146578106798	-1.0946990106917	0.273648522186222	0.998540876473706	motif	yes	1.7060595350296	no	78	76 - 95	-0.115615112107698	wtR	1.7060595350296
ENSMUSG00000061578.123|Ksr2	554.294498131478	-0.10306216591352	0.094146578106798	-1.0946990106917	0.273648522186222	0.998540876473706	motif	yes	1.7060595350296	no	78	76 - 95	-0.115615112107698	mutantR	1.59044442292191
ENSMUSG00000022095.273|Fam160b2	1055.63507867474	0.305730405659755	0.0817859481295482	3.73817767785098	0.000185358935737797	0.00341443155122552	motif	yes	5.82515679089559	yes	96	96 - 100	-4.04612653956547	wtR	5.82515679089559
ENSMUSG00000022095.273|Fam160b2	1055.63507867474	0.305730405659755	0.0817859481295482	3.73817767785098	0.000185358935737797	0.00341443155122552	motif	yes	5.82515679089559	yes	96	96 - 100	-4.04612653956547	mutantR	1.77903025133012
ENSMUSG00000031028.601|Tub	1647.6470508683	-0.0968927168810252	0.0600673306799172	-1.61306846474235	0.106729634188817	0.813162245404777	motif	no	0.624004139070373	no	45	26 - 50	0.175592523965032	wtR	0.624004139070373
ENSMUSG00000031028.601|Tub	1647.6470508683	-0.0968927168810252	0.0600673306799172	-1.61306846474235	0.106729634188817	0.813162245404777	motif	no	0.624004139070373	no	45	26 - 50	0.175592523965032	mutantR	0.799596663035405
ENSMUSG00000090935.120|Synj2bp	631.091925699994	0.0545141558330759	0.0804871401473405	0.677302681313832	0.498213930021929	0.998540876473706	motif	yes	1.2539124946253	no	70	51 - 75	0.478748715014882	wtR	1.2539124946253
ENSMUSG00000090935.120|Synj2bp	631.091925699994	0.0545141558330759	0.0804871401473405	0.677302681313832	0.498213930021929	0.998540876473706	motif	yes	1.2539124946253	no	70	51 - 75	0.478748715014882	mutantR	1.73266120964018
ENSMUSG00000058297.13|Spock2	2121.37547308603	0.54958901638274	0.069558640338266	7.90108912005856	2.76476878357936e-15	6.8150125376683e-14	motif	yes	7.72486012767872	yes	99	96 - 100	-5.35432983319699	wtR	7.72486012767872
ENSMUSG00000058297.13|Spock2	2121.37547308603	0.54958901638274	0.069558640338266	7.90108912005856	2.76476878357936e-15	6.8150125376683e-14	motif	yes	7.72486012767872	yes	99	96 - 100	-5.35432983319699	mutantR	2.37053029448174
ENSMUSG00000028439.292|Fam219a	751.103904897422	-0.0677984339125716	0.0886969218848767	-0.764383165410971	0.444638937922793	0.998540876473706	motif	no	0.550858864917072	no	40	26 - 50	-0.0494339208464609	wtR	0.550858864917072
ENSMUSG00000028439.292|Fam219a	751.103904897422	-0.0677984339125716	0.0886969218848767	-0.764383165410971	0.444638937922793	0.998540876473706	motif	no	0.550858864917072	no	40	26 - 50	-0.0494339208464609	mutantR	0.501424944070612
ENSMUSG00000035202.34|Lars2	876.633000178459	-0.0214931934647273	0.078969802043926	-0.272169777667316	0.785491478874851	0.998540876473706	motif	yes	1.30229475264967	no	71	51 - 75	-0.62305508920251	wtR	1.30229475264967
ENSMUSG00000035202.34|Lars2	876.633000178459	-0.0214931934647273	0.078969802043926	-0.272169777667316	0.785491478874851	0.998540876473706	motif	yes	1.30229475264967	no	71	51 - 75	-0.62305508920251	mutantR	0.679239663447159
ENSMUSG00000061578.32|Ksr2	622.34229697293	-0.036994015605171	0.0943419584156262	-0.392126856665332	0.69496448461749	0.998540876473706	motif	no	0.191071476184962	no	11	0 - 25	0.955489410406672	wtR	0.191071476184962
ENSMUSG00000061578.32|Ksr2	622.34229697293	-0.036994015605171	0.0943419584156262	-0.392126856665332	0.69496448461749	0.998540876473706	motif	no	0.191071476184962	no	11	0 - 25	0.955489410406672	mutantR	1.14656088659163
ENSMUSG00000061578.128|Ksr2	433.089052875007	0.044239905747903	0.0958917628026488	0.461352513030254	0.644545715140691	0.998540876473706	motif	yes	1.88422550647311	no	80	76 - 95	0.663995734807456	wtR	1.88422550647311
ENSMUSG00000061578.128|Ksr2	433.089052875007	0.044239905747903	0.0958917628026488	0.461352513030254	0.644545715140691	0.998540876473706	motif	yes	1.88422550647311	no	80	76 - 95	0.663995734807456	mutantR	2.54822124128057
ENSMUSG00000061578.50|Ksr2	749.133575320466	0.084085171270358	0.0890586665338134	0.944154842453574	0.345090527481518	0.998540876473706	motif	no	0.238782227221969	no	15	0 - 25	0.0262709782709549	wtR	0.238782227221969
ENSMUSG00000061578.50|Ksr2	749.133575320466	0.084085171270358	0.0890586665338134	0.944154842453574	0.345090527481518	0.998540876473706	motif	no	0.238782227221969	no	15	0 - 25	0.0262709782709549	mutantR	0.265053205492924
ENSMUSG00000042529.31|Kcnj12	665.840975937377	-0.0982956380157662	0.0794893416560278	-1.23658890573177	0.216239740752384	0.979700098070509	motif	no	0.588539120043047	no	43	26 - 50	-0.255261762464082	wtR	0.588539120043047
ENSMUSG00000042529.31|Kcnj12	665.840975937377	-0.0982956380157662	0.0794893416560278	-1.23658890573177	0.216239740752384	0.979700098070509	motif	no	0.588539120043047	no	43	26 - 50	-0.255261762464082	mutantR	0.333277357578965
ENSMUSG00000035202.68|Lars2	1146.82227673655	0.000964668093228901	0.0797213249142604	0.0121005025225859	0.990345431466979	0.999525940224632	motif	yes	0.985215172653665	no	62	51 - 75	-0.559528571599802	wtR	0.985215172653665
ENSMUSG00000035202.68|Lars2	1146.82227673655	0.000964668093228901	0.0797213249142604	0.0121005025225859	0.990345431466979	0.999525940224632	motif	yes	0.985215172653665	no	62	51 - 75	-0.559528571599802	mutantR	0.425686601053863
ENSMUSG00000042529.484|Kcnj12	264.520531910594	-0.0266536181126496	0.122604152473187	-0.217395720903325	0.827899965688576	0.998540876473706	motif	no	0.273881805563939	no	17	0 - 25	0.211354886494428	wtR	0.273881805563939
ENSMUSG00000042529.484|Kcnj12	264.520531910594	-0.0266536181126496	0.122604152473187	-0.217395720903325	0.827899965688576	0.998540876473706	motif	no	0.273881805563939	no	17	0 - 25	0.211354886494428	mutantR	0.485236692058367
ENSMUSG00000029028.13|Lrrc47	1893.72416840918	1.78366161632903	0.122299018026	14.5844312171814	3.52850484695657e-48	1.37853841324725e-46	motif	yes	7.143784009389	yes	99	96 - 100	-6.13826982062061	wtR	7.143784009389
ENSMUSG00000029028.13|Lrrc47	1893.72416840918	1.78366161632903	0.122299018026	14.5844312171814	3.52850484695657e-48	1.37853841324725e-46	motif	yes	7.143784009389	yes	99	96 - 100	-6.13826982062061	mutantR	1.00551418876839
ENSMUSG00000031028.98|Tub	1037.53812357791	0.107673340016784	0.0745038809186588	1.44520444692456	0.148400467695247	0.907228278272918	motif	no	1.41572867927998	no	74	51 - 75	0.019233814051786	wtR	1.41572867927998
ENSMUSG00000031028.98|Tub	1037.53812357791	0.107673340016784	0.0745038809186588	1.44520444692456	0.148400467695247	0.907228278272918	motif	no	1.41572867927998	no	74	51 - 75	0.019233814051786	mutantR	1.43496249333177
ENSMUSG00000031028.471|Tub	823.399949730531	0.00567982056385621	0.0907729001040606	0.0625717648917788	0.950107513697548	0.998790475058442	motif	no	3.67482368940174	no	89	76 - 95	-2.9130492730195	wtR	3.67482368940174
ENSMUSG00000031028.471|Tub	823.399949730531	0.00567982056385621	0.0907729001040606	0.0625717648917788	0.950107513697548	0.998790475058442	motif	no	3.67482368940174	no	89	76 - 95	-2.9130492730195	mutantR	0.761774416382244
ENSMUSG00000058297.522|Spock2	2271.43486179113	-0.075340070801877	0.0666059263800143	-1.13113164092983	0.257999688545554	0.998540876473706	motif	yes	0.791078720164352	no	54	51 - 75	-0.14102661418454	wtR	0.791078720164352
ENSMUSG00000058297.522|Spock2	2271.43486179113	-0.075340070801877	0.0666059263800143	-1.13113164092983	0.257999688545554	0.998540876473706	motif	yes	0.791078720164352	no	54	51 - 75	-0.14102661418454	mutantR	0.650052105979812
ENSMUSG00000042529.233|Kcnj12	518.166332350345	-0.0949746065475015	0.0897925082462374	-1.05771192277036	0.290186797935414	0.998540876473706	motif	no	0.254327623861836	no	16	0 - 25	0.20663927323333	wtR	0.254327623861836
ENSMUSG00000042529.233|Kcnj12	518.166332350345	-0.0949746065475015	0.0897925082462374	-1.05771192277036	0.290186797935414	0.998540876473706	motif	no	0.254327623861836	no	16	0 - 25	0.20663927323333	mutantR	0.460966897095166
ENSMUSG00000058297.19|Spock2	1827.975133912	0.903412154301895	0.0926709678838052	9.74859953372486	1.87030519909558e-22	5.22418192878215e-21	motif	yes	6.6704770994717	yes	98	96 - 100	-2.93876383306128	wtR	6.6704770994717
ENSMUSG00000058297.19|Spock2	1827.975133912	0.903412154301895	0.0926709678838052	9.74859953372486	1.87030519909558e-22	5.22418192878215e-21	motif	yes	6.6704770994717	yes	98	96 - 100	-2.93876383306128	mutantR	3.73171326641042
ENSMUSG00000090935.103|Synj2bp	1106.84845515989	-0.130240550673715	0.0699281033660707	-1.86249225139014	0.0625337366432976	0.635706480927401	motif	no	1.55430031252186	no	76	76 - 95	0.852489887282283	wtR	1.55430031252186
ENSMUSG00000090935.103|Synj2bp	1106.84845515989	-0.130240550673715	0.0699281033660707	-1.86249225139014	0.0625337366432976	0.635706480927401	motif	no	1.55430031252186	no	76	76 - 95	0.852489887282283	mutantR	2.40679019980414
ENSMUSG00000035202.57|Lars2	595.992533309632	0.187943497980544	0.0971304100875083	1.93496040849842	0.052995154276173	0.571286807368483	motif	yes	0.860429898710392	no	58	51 - 75	-0.55786817621991	wtR	0.860429898710392
ENSMUSG00000035202.57|Lars2	595.992533309632	0.187943497980544	0.0971304100875083	1.93496040849842	0.052995154276173	0.571286807368483	motif	yes	0.860429898710392	no	58	51 - 75	-0.55786817621991	mutantR	0.302561722490482
ENSMUSG00000029636.54|Wasf3	837.465161907112	-0.114369495659617	0.0800785279045177	-1.42821675987833	0.153229478062448	0.915766911548316	motif	no	0.903537338848457	no	60	51 - 75	-0.227232786971847	wtR	0.903537338848457
ENSMUSG00000029636.54|Wasf3	837.465161907112	-0.114369495659617	0.0800785279045177	-1.42821675987833	0.153229478062448	0.915766911548316	motif	no	0.903537338848457	no	60	51 - 75	-0.227232786971847	mutantR	0.67630455187661
ENSMUSG00000061578.1544|Ksr2	330.136957366941	-0.116471785451784	0.111323154239534	-1.04624941906668	0.295445891711379	0.998540876473706	motif	no	1.31949652844137	no	72	51 - 75	-0.710667241992726	wtR	1.31949652844137
ENSMUSG00000061578.1544|Ksr2	330.136957366941	-0.116471785451784	0.111323154239534	-1.04624941906668	0.295445891711379	0.998540876473706	motif	no	1.31949652844137	no	72	51 - 75	-0.710667241992726	mutantR	0.608829286448644
ENSMUSG00000061578.1415|Ksr2	1224.35830532869	0.151243283423662	0.0884645937825238	1.70964763366765	0.0873310516527657	0.750569893967516	motif	yes	2.77161784733379	no	86	76 - 95	-1.73089576069569	wtR	2.77161784733379
ENSMUSG00000061578.1415|Ksr2	1224.35830532869	0.151243283423662	0.0884645937825238	1.70964763366765	0.0873310516527657	0.750569893967516	motif	yes	2.77161784733379	no	86	76 - 95	-1.73089576069569	mutantR	1.0407220866381
ENSMUSG00000028439.288|Fam219a	1580.10244671515	-0.0427056273062561	0.074692511878263	-0.571752458611374	0.567489689505392	0.998540876473706	motif	no	0.758538592641726	no	53	51 - 75	-0.0319014831562203	wtR	0.758538592641726
ENSMUSG00000028439.288|Fam219a	1580.10244671515	-0.0427056273062561	0.074692511878263	-0.571752458611374	0.567489689505392	0.998540876473706	motif	no	0.758538592641726	no	53	51 - 75	-0.0319014831562203	mutantR	0.726637109485506
ENSMUSG00000028439.283|Fam219a	1697.05240658917	-0.0619267779393777	0.0673425307195125	-0.919579013109979	0.35779279804562	0.998540876473706	motif	no	0.609706947007609	no	44	26 - 50	0.115735207428921	wtR	0.609706947007609
ENSMUSG00000028439.283|Fam219a	1697.05240658917	-0.0619267779393777	0.0673425307195125	-0.919579013109979	0.35779279804562	0.998540876473706	motif	no	0.609706947007609	no	44	26 - 50	0.115735207428921	mutantR	0.72544215443653
ENSMUSG00000042529.335|Kcnj12	1696.39823212399	0.0455787411496938	0.069080701489036	0.659789784516414	0.509388739779699	0.998540876473706	motif	no	3.28081477916132	no	88	76 - 95	-2.56008786898792	wtR	3.28081477916132
ENSMUSG00000042529.335|Kcnj12	1696.39823212399	0.0455787411496938	0.069080701489036	0.659789784516414	0.509388739779699	0.998540876473706	motif	no	3.28081477916132	no	88	76 - 95	-2.56008786898792	mutantR	0.720726910173405
ENSMUSG00000058297.448|Spock2	685.516401526354	0.00404933875486776	0.0879694339562059	0.0460312016658383	0.963285380926739	0.998790475058442	motif	no	0.180528644452457	no	11	0 - 25	-0.0317699423972106	wtR	0.180528644452457
ENSMUSG00000058297.448|Spock2	685.516401526354	0.00404933875486776	0.0879694339562059	0.0460312016658383	0.963285380926739	0.998790475058442	motif	no	0.180528644452457	no	11	0 - 25	-0.0317699423972106	mutantR	0.148758702055246
ENSMUSG00000042529.243|Kcnj12	301.14076795876	-0.104982895240389	0.112635915947283	-0.932055236178163	0.351307980224637	0.998540876473706	motif	no	0.857121759534187	no	58	51 - 75	0.0651847241136261	wtR	0.857121759534187
ENSMUSG00000042529.243|Kcnj12	301.14076795876	-0.104982895240389	0.112635915947283	-0.932055236178163	0.351307980224637	0.998540876473706	motif	no	0.857121759534187	no	58	51 - 75	0.0651847241136261	mutantR	0.922306483647813
ENSMUSG00000031028.616|Tub	3146.18946234109	0.00748901344250434	0.0549707725103341	0.136236277943819	0.891634496863393	0.998540876473706	motif	no	1.07820752226377	no	65	51 - 75	0.117371445707194	wtR	1.07820752226377
ENSMUSG00000031028.616|Tub	3146.18946234109	0.00748901344250434	0.0549707725103341	0.136236277943819	0.891634496863393	0.998540876473706	motif	no	1.07820752226377	no	65	51 - 75	0.117371445707194	mutantR	1.19557896797097
ENSMUSG00000029636.275|Wasf3	757.290995537164	0.139545435501311	0.0848254566486821	1.64508911610415	0.0999514347576865	0.792600431518512	motif	no	0.842364429232436	no	57	51 - 75	0.16890638650995	wtR	0.842364429232436
ENSMUSG00000029636.275|Wasf3	757.290995537164	0.139545435501311	0.0848254566486821	1.64508911610415	0.0999514347576865	0.792600431518512	motif	no	0.842364429232436	no	57	51 - 75	0.16890638650995	mutantR	1.01127081574239
ENSMUSG00000028439.29|Fam219a	260.608442862959	0.0443293677490117	0.123651695862167	0.35850189874003	0.719967747198482	0.998540876473706	motif	no	0.50543071885267	no	36	26 - 50	0.163548740493511	wtR	0.50543071885267
ENSMUSG00000028439.29|Fam219a	260.608442862959	0.0443293677490117	0.123651695862167	0.35850189874003	0.719967747198482	0.998540876473706	motif	no	0.50543071885267	no	36	26 - 50	0.163548740493511	mutantR	0.668979459346181
ENSMUSG00000061578.1062|Ksr2	222.853549052324	0.227348928092058	0.151788292543585	1.49780279020383	0.134184495683967	0.883843331075385	motif	no	1.42079934030334	no	74	51 - 75	-0.622991478092177	wtR	1.42079934030334
ENSMUSG00000061578.1062|Ksr2	222.853549052324	0.227348928092058	0.151788292543585	1.49780279020383	0.134184495683967	0.883843331075385	motif	no	1.42079934030334	no	74	51 - 75	-0.622991478092177	mutantR	0.797807862211164
ENSMUSG00000058297.405|Spock2	774.003817713606	-0.043265545909668	0.091474568861678	-0.472978954129769	0.636228194235249	0.998540876473706	motif	no	0.586780640780496	no	43	26 - 50	-0.0131346266532696	wtR	0.586780640780496
ENSMUSG00000058297.405|Spock2	774.003817713606	-0.043265545909668	0.091474568861678	-0.472978954129769	0.636228194235249	0.998540876473706	motif	no	0.586780640780496	no	43	26 - 50	-0.0131346266532696	mutantR	0.573646014127226
ENSMUSG00000061578.906|Ksr2	1007.27320024454	-0.150366439806172	0.0698050842509168	-2.15409008412158	0.0312331080157331	0.396803194822625	motif	no	0.639745437386764	no	46	26 - 50	-0.239707118107537	wtR	0.639745437386764
ENSMUSG00000061578.906|Ksr2	1007.27320024454	-0.150366439806172	0.0698050842509168	-2.15409008412158	0.0312331080157331	0.396803194822625	motif	no	0.639745437386764	no	46	26 - 50	-0.239707118107537	mutantR	0.400038319279227
ENSMUSG00000035202.29|Lars2	967.180011522299	-0.0613804748328409	0.092472521707888	-0.663769882114127	0.506837604817108	0.998540876473706	motif	yes	1.27914652247121	no	71	51 - 75	-0.848135073721845	wtR	1.27914652247121
ENSMUSG00000035202.29|Lars2	967.180011522299	-0.0613804748328409	0.092472521707888	-0.663769882114127	0.506837604817108	0.998540876473706	motif	yes	1.27914652247121	no	71	51 - 75	-0.848135073721845	mutantR	0.431011448749361
ENSMUSG00000061578.759|Ksr2	619.688323890583	-0.0566875445100926	0.0835794518067184	-0.678247383593582	0.497614853727353	0.998540876473706	motif	no	0.926283104522012	no	61	51 - 75	-0.0437163593046699	wtR	0.926283104522012
ENSMUSG00000061578.759|Ksr2	619.688323890583	-0.0566875445100926	0.0835794518067184	-0.678247383593582	0.497614853727353	0.998540876473706	motif	no	0.926283104522012	no	61	51 - 75	-0.0437163593046699	mutantR	0.882566745217342
ENSMUSG00000061578.516|Ksr2	373.267977582817	0.15918539455869	0.127376559919084	1.24972282702416	0.211400815655492	0.972760013080726	motif	no	2.55539112851702	no	85	76 - 95	1.92492674549455	wtR	2.55539112851702
ENSMUSG00000061578.516|Ksr2	373.267977582817	0.15918539455869	0.127376559919084	1.24972282702416	0.211400815655492	0.972760013080726	motif	no	2.55539112851702	no	85	76 - 95	1.92492674549455	mutantR	4.48031787401157
ENSMUSG00000029028.243|Lrrc47	1198.58329781465	-0.0859904242006503	0.0686437385999184	-1.25270601448203	0.21031271632646	0.970302975596306	motif	no	0.584671402914224	no	42	26 - 50	0.120608330347877	wtR	0.584671402914224
ENSMUSG00000029028.243|Lrrc47	1198.58329781465	-0.0859904242006503	0.0686437385999184	-1.25270601448203	0.21031271632646	0.970302975596306	motif	no	0.584671402914224	no	42	26 - 50	0.120608330347877	mutantR	0.7052797332621
ENSMUSG00000034801.229|Sos2	1906.93691116965	-0.0649084541811162	0.0734362714140128	-0.883874588555576	0.376763916206561	0.998540876473706	motif	no	0.0382207689782985	no	2	0 - 25	-0.0131208300184661	wtR	0.0382207689782985
ENSMUSG00000034801.229|Sos2	1906.93691116965	-0.0649084541811162	0.0734362714140128	-0.883874588555576	0.376763916206561	0.998540876473706	motif	no	0.0382207689782985	no	2	0 - 25	-0.0131208300184661	mutantR	0.0250999389598324
ENSMUSG00000058297.238|Spock2	1046.43014347016	-0.0546795292448451	0.069059116866447	-0.791778576470786	0.428489796156761	0.998540876473706	motif	yes	1.30641094912357	no	71	51 - 75	-0.00177364943236258	wtR	1.30641094912357
ENSMUSG00000058297.238|Spock2	1046.43014347016	-0.0546795292448451	0.069059116866447	-0.791778576470786	0.428489796156761	0.998540876473706	motif	yes	1.30641094912357	no	71	51 - 75	-0.00177364943236258	mutantR	1.3046372996912
ENSMUSG00000058297.516|Spock2	1511.80332109373	0.089467462923983	0.0602311016572207	1.48540306357251	0.137437084620428	0.890577496419675	motif	yes	0.591170616312141	no	43	26 - 50	0.206209761384667	wtR	0.591170616312141
ENSMUSG00000058297.516|Spock2	1511.80332109373	0.089467462923983	0.0602311016572207	1.48540306357251	0.137437084620428	0.890577496419675	motif	yes	0.591170616312141	no	43	26 - 50	0.206209761384667	mutantR	0.797380377696808
ENSMUSG00000090935.57|Synj2bp	2060.1740716517	-0.0108519207780939	0.0553881840923849	-0.195924834076405	0.844668999177672	0.998540876473706	motif	no	1.05995763568444	no	65	51 - 75	-0.59196502226586	wtR	1.05995763568444
ENSMUSG00000090935.57|Synj2bp	2060.1740716517	-0.0108519207780939	0.0553881840923849	-0.195924834076405	0.844668999177672	0.998540876473706	motif	no	1.05995763568444	no	65	51 - 75	-0.59196502226586	mutantR	0.467992613418582
ENSMUSG00000031028.51|Tub	1291.97002789269	-0.00166208841638102	0.0837831119735993	-0.0198379885543611	0.984172613355463	0.999525940224632	motif	no	1.55440351737663	no	76	76 - 95	-0.361492739703864	wtR	1.55440351737663
ENSMUSG00000031028.51|Tub	1291.97002789269	-0.00166208841638102	0.0837831119735993	-0.0198379885543611	0.984172613355463	0.999525940224632	motif	no	1.55440351737663	no	76	76 - 95	-0.361492739703864	mutantR	1.19291077767276
ENSMUSG00000058297.104|Spock2	1129.48915243431	-0.0657660891667503	0.0888969649085954	-0.739801288315879	0.459420577185262	0.998540876473706	motif	no	0.390884735002653	no	27	26 - 50	0.0232614101538458	wtR	0.390884735002653
ENSMUSG00000058297.104|Spock2	1129.48915243431	-0.0657660891667503	0.0888969649085954	-0.739801288315879	0.459420577185262	0.998540876473706	motif	no	0.390884735002653	no	27	26 - 50	0.0232614101538458	mutantR	0.414146145156499
ENSMUSG00000035279.60|Ssc5d	558.540736388601	-0.017559975717782	0.103144880740344	-0.170245731942697	0.864816887743587	0.998540876473706	motif	no	2.99421798360402	no	87	76 - 95	-2.50585852509437	wtR	2.99421798360402
ENSMUSG00000035279.60|Ssc5d	558.540736388601	-0.017559975717782	0.103144880740344	-0.170245731942697	0.864816887743587	0.998540876473706	motif	no	2.99421798360402	no	87	76 - 95	-2.50585852509437	mutantR	0.488359458509656
ENSMUSG00000032194.25|Kank2	276.3713078728	0.00693776224423706	0.135058312169675	0.0513686431644508	0.959031770901941	0.998790475058442	motif	no	0.579419367181869	no	42	26 - 50	0.488150028001593	wtR	0.579419367181869
ENSMUSG00000032194.25|Kank2	276.3713078728	0.00693776224423706	0.135058312169675	0.0513686431644508	0.959031770901941	0.998790475058442	motif	no	0.579419367181869	no	42	26 - 50	0.488150028001593	mutantR	1.06756939518346
ENSMUSG00000090935.43|Synj2bp	1357.7955164591	0.0176120819534779	0.081623922406356	0.215771080759853	0.82916619153165	0.998540876473706	motif	no	0.854710983473086	no	57	51 - 75	0.243717471322507	wtR	0.854710983473086
ENSMUSG00000090935.43|Synj2bp	1357.7955164591	0.0176120819534779	0.081623922406356	0.215771080759853	0.82916619153165	0.998540876473706	motif	no	0.854710983473086	no	57	51 - 75	0.243717471322507	mutantR	1.09842845479559
ENSMUSG00000022095.146|Fam160b2	828.573759088123	-0.122222866244231	0.0795828346973988	-1.53579432937975	0.12458883094197	0.855086144855109	motif	no	0.727948007397688	no	51	51 - 75	0.0680540995288348	wtR	0.727948007397688
ENSMUSG00000022095.146|Fam160b2	828.573759088123	-0.122222866244231	0.0795828346973988	-1.53579432937975	0.12458883094197	0.855086144855109	motif	no	0.727948007397688	no	51	51 - 75	0.0680540995288348	mutantR	0.796002106926523
ENSMUSG00000043670.179|Diras1	1440.24160439466	0.0312811858729502	0.0675953998783284	0.46277092715268	0.64352857236412	0.998540876473706	motif	yes	5.66856162283392	no	95	76 - 95	-5.16713140336319	wtR	5.66856162283392
ENSMUSG00000043670.179|Diras1	1440.24160439466	0.0312811858729502	0.0675953998783284	0.46277092715268	0.64352857236412	0.998540876473706	motif	yes	5.66856162283392	no	95	76 - 95	-5.16713140336319	mutantR	0.501430219470732
ENSMUSG00000090935.44|Synj2bp	823.729541732406	-0.0139662551088097	0.0885907172455696	-0.157649193313289	0.874733237571884	0.998540876473706	motif	no	1.15829969489122	no	68	51 - 75	-0.97080798208884	wtR	1.15829969489122
ENSMUSG00000090935.44|Synj2bp	823.729541732406	-0.0139662551088097	0.0885907172455696	-0.157649193313289	0.874733237571884	0.998540876473706	motif	no	1.15829969489122	no	68	51 - 75	-0.97080798208884	mutantR	0.187491712802382
ENSMUSG00000031028.7|Tub	490.842124307773	0.0499247302075923	0.0892011137758231	0.559687296428397	0.575692748843287	0.998540876473706	motif	no	0.529526300584272	no	39	26 - 50	-0.0810930426326746	wtR	0.529526300584272
ENSMUSG00000031028.7|Tub	490.842124307773	0.0499247302075923	0.0892011137758231	0.559687296428397	0.575692748843287	0.998540876473706	motif	no	0.529526300584272	no	39	26 - 50	-0.0810930426326746	mutantR	0.448433257951597
ENSMUSG00000031028.82|Tub	1783.6213917978	0.023662227505005	0.059771950252648	0.395875112071598	0.692197162046934	0.998540876473706	motif	no	2.18210253784132	no	83	76 - 95	-0.0482947516764147	wtR	2.18210253784132
ENSMUSG00000031028.82|Tub	1783.6213917978	0.023662227505005	0.059771950252648	0.395875112071598	0.692197162046934	0.998540876473706	motif	no	2.18210253784132	no	83	76 - 95	-0.0482947516764147	mutantR	2.13380778616491
ENSMUSG00000061578.764|Ksr2	919.128952736642	-0.0530346874486777	0.0823782061920605	-0.64379512373734	0.519708296234609	0.998540876473706	motif	no	1.18697580218363	no	69	51 - 75	-0.232702075229052	wtR	1.18697580218363
ENSMUSG00000061578.764|Ksr2	919.128952736642	-0.0530346874486777	0.0823782061920605	-0.64379512373734	0.519708296234609	0.998540876473706	motif	no	1.18697580218363	no	69	51 - 75	-0.232702075229052	mutantR	0.954273726954575
ENSMUSG00000034801.149|Sos2	417.185301801279	-0.00158966236260212	0.119300949479862	-0.013324808977069	0.989368655242637	0.999525940224632	motif	no	0.0305302536657847	no	1	0 - 25	0.0738773612064089	wtR	0.0305302536657847
ENSMUSG00000034801.149|Sos2	417.185301801279	-0.00158966236260212	0.119300949479862	-0.013324808977069	0.989368655242637	0.999525940224632	motif	no	0.0305302536657847	no	1	0 - 25	0.0738773612064089	mutantR	0.104407614872194
ENSMUSG00000028439.87|Fam219a	814.853355668049	-0.103121229509877	0.0821756226710668	-1.25488832524764	0.209519302711742	0.970302975596306	motif	no	0.721054343643957	no	51	51 - 75	-0.0959582333674411	wtR	0.721054343643957
ENSMUSG00000028439.87|Fam219a	814.853355668049	-0.103121229509877	0.0821756226710668	-1.25488832524764	0.209519302711742	0.970302975596306	motif	no	0.721054343643957	no	51	51 - 75	-0.0959582333674411	mutantR	0.625096110276516
ENSMUSG00000061578.768|Ksr2	1458.59253269951	-0.045167482459629	0.0664405990619138	-0.679817507628714	0.496620019657393	0.998540876473706	motif	no	0.474071965146575	no	34	26 - 50	0.26685951658103	wtR	0.474071965146575
ENSMUSG00000061578.768|Ksr2	1458.59253269951	-0.045167482459629	0.0664405990619138	-0.679817507628714	0.496620019657393	0.998540876473706	motif	no	0.474071965146575	no	34	26 - 50	0.26685951658103	mutantR	0.740931481727605
ENSMUSG00000061578.510|Ksr2	488.76207377248	0.0113149152084174	0.148689193947636	0.076097764121327	0.939341318957516	0.998790475058442	motif	no	1.75576691922096	no	79	76 - 95	0.49566525903158	wtR	1.75576691922096
ENSMUSG00000061578.510|Ksr2	488.76207377248	0.0113149152084174	0.148689193947636	0.076097764121327	0.939341318957516	0.998790475058442	motif	no	1.75576691922096	no	79	76 - 95	0.49566525903158	mutantR	2.25143217825254
ENSMUSG00000034801.231|Sos2	1941.47541403927	-0.0577876779872564	0.0595514362385341	-0.970382607663517	0.331855814697303	0.998540876473706	motif	no	0.0373039445906816	no	2	0 - 25	-0.0134879702759594	wtR	0.0373039445906816
ENSMUSG00000034801.231|Sos2	1941.47541403927	-0.0577876779872564	0.0595514362385341	-0.970382607663517	0.331855814697303	0.998540876473706	motif	no	0.0373039445906816	no	2	0 - 25	-0.0134879702759594	mutantR	0.0238159743147222
ENSMUSG00000032194.69|Kank2	411.718640934546	-0.0597993787169822	0.0997610930900315	-0.599425856962242	0.548888938564748	0.998540876473706	motif	no	1.57529702525898	no	76	76 - 95	-0.072899994137898	wtR	1.57529702525898
ENSMUSG00000032194.69|Kank2	411.718640934546	-0.0597993787169822	0.0997610930900315	-0.599425856962242	0.548888938564748	0.998540876473706	motif	no	1.57529702525898	no	76	76 - 95	-0.072899994137898	mutantR	1.50239703112108
ENSMUSG00000035279.22|Ssc5d	491.669617729106	0.189668904898859	0.161753029153666	1.17258332589662	0.240962939194102	0.998540876473706	motif	no	1.80703170860736	no	79	76 - 95	-0.304804996296018	wtR	1.80703170860736
ENSMUSG00000035279.22|Ssc5d	491.669617729106	0.189668904898859	0.161753029153666	1.17258332589662	0.240962939194102	0.998540876473706	motif	no	1.80703170860736	no	79	76 - 95	-0.304804996296018	mutantR	1.50222671231135
ENSMUSG00000031028.158|Tub	1612.99331401863	0.0222336571067403	0.0646655724330972	0.343825257709474	0.730977704075727	0.998540876473706	motif	no	0.506367049037866	no	37	26 - 50	-0.177046431114222	wtR	0.506367049037866
ENSMUSG00000031028.158|Tub	1612.99331401863	0.0222336571067403	0.0646655724330972	0.343825257709474	0.730977704075727	0.998540876473706	motif	no	0.506367049037866	no	37	26 - 50	-0.177046431114222	mutantR	0.329320617923644
ENSMUSG00000061578.472|Ksr2	3026.19581391658	0.0259095968486803	0.0625118480588068	0.414474977996273	0.678526288340666	0.998540876473706	motif	no	2.77847522205732	no	86	76 - 95	-2.20600530286128	wtR	2.77847522205732
ENSMUSG00000061578.472|Ksr2	3026.19581391658	0.0259095968486803	0.0625118480588068	0.414474977996273	0.678526288340666	0.998540876473706	motif	no	2.77847522205732	no	86	76 - 95	-2.20600530286128	mutantR	0.572469919196047
ENSMUSG00000032194.293|Kank2	1206.09923235363	-0.0534272582172563	0.077493042249675	-0.68944587367107	0.490542723677093	0.998540876473706	motif	yes	0.997251229496018	no	63	51 - 75	-0.594159838805074	wtR	0.997251229496018
ENSMUSG00000032194.293|Kank2	1206.09923235363	-0.0534272582172563	0.077493042249675	-0.68944587367107	0.490542723677093	0.998540876473706	motif	yes	0.997251229496018	no	63	51 - 75	-0.594159838805074	mutantR	0.403091390690944
ENSMUSG00000061578.338|Ksr2	746.10137777666	-0.0288133899259041	0.0816302075222733	-0.352974600953234	0.724107482025107	0.998540876473706	motif	no	0.472498177643304	no	34	26 - 50	-0.0196197986077591	wtR	0.472498177643304
ENSMUSG00000061578.338|Ksr2	746.10137777666	-0.0288133899259041	0.0816302075222733	-0.352974600953234	0.724107482025107	0.998540876473706	motif	no	0.472498177643304	no	34	26 - 50	-0.0196197986077591	mutantR	0.452878379035545
ENSMUSG00000043670.70|Diras1	1026.54221197052	-0.0408470234929595	0.0791444342176555	-0.516107340923379	0.605779441101635	0.998540876473706	motif	no	2.13774141111374	no	82	76 - 95	0.358147078591239	wtR	2.13774141111374
ENSMUSG00000043670.70|Diras1	1026.54221197052	-0.0408470234929595	0.0791444342176555	-0.516107340923379	0.605779441101635	0.998540876473706	motif	no	2.13774141111374	no	82	76 - 95	0.358147078591239	mutantR	2.49588848970497
ENSMUSG00000058297.18|Spock2	1452.26933574699	0.705908265651093	0.103988974951359	6.78829910556653	1.13463231682434e-11	2.62370006724081e-10	motif	yes	7.40246515794258	yes	99	96 - 100	-4.24642430269154	wtR	7.40246515794258
ENSMUSG00000058297.18|Spock2	1452.26933574699	0.705908265651093	0.103988974951359	6.78829910556653	1.13463231682434e-11	2.62370006724081e-10	motif	yes	7.40246515794258	yes	99	96 - 100	-4.24642430269154	mutantR	3.15604085525104
ENSMUSG00000028439.264|Fam219a	752.99334433002	0.00644322910206644	0.0811542632548515	0.0793948320599319	0.936718579086157	0.998790475058442	motif	yes	0.375967783799629	no	26	26 - 50	-0.0767229818416583	wtR	0.375967783799629
ENSMUSG00000028439.264|Fam219a	752.99334433002	0.00644322910206644	0.0811542632548515	0.0793948320599319	0.936718579086157	0.998790475058442	motif	yes	0.375967783799629	no	26	26 - 50	-0.0767229818416583	mutantR	0.299244801957971
ENSMUSG00000043670.55|Diras1	1071.45322961624	-0.017985810771958	0.0910789571987344	-0.197474930819782	0.84345589747144	0.998540876473706	motif	no	2.04067469952096	no	81	76 - 95	0.318817154901971	wtR	2.04067469952096
ENSMUSG00000043670.55|Diras1	1071.45322961624	-0.017985810771958	0.0910789571987344	-0.197474930819782	0.84345589747144	0.998540876473706	motif	no	2.04067469952096	no	81	76 - 95	0.318817154901971	mutantR	2.35949185442293
ENSMUSG00000035279.16|Ssc5d	228.352545884861	0.0150860972054769	0.131234057548828	0.11495565623172	0.90848027015565	0.998540876473706	motif	no	0.773746658323428	no	54	51 - 75	0.00166094528401772	wtR	0.773746658323428
ENSMUSG00000035279.16|Ssc5d	228.352545884861	0.0150860972054769	0.131234057548828	0.11495565623172	0.90848027015565	0.998540876473706	motif	no	0.773746658323428	no	54	51 - 75	0.00166094528401772	mutantR	0.775407603607445
ENSMUSG00000061578.690|Ksr2	827.515865726557	-0.0417884159805789	0.0856736858478269	-0.487762555877463	0.62571803655524	0.998540876473706	motif	no	0.346434102226246	no	23	0 - 25	0.0297677785203549	wtR	0.346434102226246
ENSMUSG00000061578.690|Ksr2	827.515865726557	-0.0417884159805789	0.0856736858478269	-0.487762555877463	0.62571803655524	0.998540876473706	motif	no	0.346434102226246	no	23	0 - 25	0.0297677785203549	mutantR	0.376201880746601
ENSMUSG00000004113.127|Cacna1b	1211.71789105105	-0.131247145284307	0.0845045084611773	-1.55313778725314	0.12039022028386	0.846626519702083	motif	no	0.598747318819121	no	43	26 - 50	-0.00137718633661832	wtR	0.598747318819121
ENSMUSG00000004113.127|Cacna1b	1211.71789105105	-0.131247145284307	0.0845045084611773	-1.55313778725314	0.12039022028386	0.846626519702083	motif	no	0.598747318819121	no	43	26 - 50	-0.00137718633661832	mutantR	0.597370132482502
ENSMUSG00000090935.606|Synj2bp	834.325295402562	0.10037929043737	0.0754692609275914	1.33006854981234	0.183495686576987	0.94322605472742	motif	no	0.0648763740321963	no	4	0 - 25	0.0850860403274274	wtR	0.0648763740321963
ENSMUSG00000090935.606|Synj2bp	834.325295402562	0.10037929043737	0.0754692609275914	1.33006854981234	0.183495686576987	0.94322605472742	motif	no	0.0648763740321963	no	4	0 - 25	0.0850860403274274	mutantR	0.149962414359624
ENSMUSG00000058297.16|Spock2	2232.31574200843	0.775432739129606	0.0817948387596739	9.48021600003331	2.53757249325641e-21	6.9579539350643e-20	motif	yes	7.85155730316391	yes	99	96 - 100	-5.31386895708686	wtR	7.85155730316391
ENSMUSG00000058297.16|Spock2	2232.31574200843	0.775432739129606	0.0817948387596739	9.48021600003331	2.53757249325641e-21	6.9579539350643e-20	motif	yes	7.85155730316391	yes	99	96 - 100	-5.31386895708686	mutantR	2.53768834607705
ENSMUSG00000061578.696|Ksr2	2105.25342048339	-0.0139073535529088	0.0530234588125608	-0.262286804074242	0.793100334828627	0.998540876473706	motif	no	0.253303407448006	no	16	0 - 25	0.0832934704438582	wtR	0.253303407448006
ENSMUSG00000061578.696|Ksr2	2105.25342048339	-0.0139073535529088	0.0530234588125608	-0.262286804074242	0.793100334828627	0.998540876473706	motif	no	0.253303407448006	no	16	0 - 25	0.0832934704438582	mutantR	0.336596877891864
ENSMUSG00000004113.285|Cacna1b	3574.07881722715	0.239369055283124	0.0583409774779044	4.10293186077969	4.07947423291672e-05	0.000775359530278528	motif	yes	7.90632072277278	yes	100	96 - 100	-4.9118116757204	wtR	7.90632072277278
ENSMUSG00000004113.285|Cacna1b	3574.07881722715	0.239369055283124	0.0583409774779044	4.10293186077969	4.07947423291672e-05	0.000775359530278528	motif	yes	7.90632072277278	yes	100	96 - 100	-4.9118116757204	mutantR	2.99450904705238
ENSMUSG00000034801.136|Sos2	1427.32410048916	0.00258886536934208	0.0813784156958208	0.0318126784259212	0.9746214358329	0.999525940224632	motif	no	0.102648372784086	no	6	0 - 25	0.0340768931359194	wtR	0.102648372784086
ENSMUSG00000034801.136|Sos2	1427.32410048916	0.00258886536934208	0.0813784156958208	0.0318126784259212	0.9746214358329	0.999525940224632	motif	no	0.102648372784086	no	6	0 - 25	0.0340768931359194	mutantR	0.136725265920006
ENSMUSG00000058297.33|Spock2	1932.05975960738	0.539408410579266	0.0723111787432426	7.45954387625957	8.68225140784463e-14	2.08426336507596e-12	motif	yes	8.02082352029111	yes	100	96 - 100	-5.09563628377828	wtR	8.02082352029111
ENSMUSG00000058297.33|Spock2	1932.05975960738	0.539408410579266	0.0723111787432426	7.45954387625957	8.68225140784463e-14	2.08426336507596e-12	motif	yes	8.02082352029111	yes	100	96 - 100	-5.09563628377828	mutantR	2.92518723651284
ENSMUSG00000042529.310|Kcnj12	1641.01760944245	0.0681995792095457	0.0795408832744121	0.857415412075078	0.3912153446697	0.998540876473706	motif	no	1.8108034480183	no	79	76 - 95	-0.962697311060134	wtR	1.8108034480183
ENSMUSG00000042529.310|Kcnj12	1641.01760944245	0.0681995792095457	0.0795408832744121	0.857415412075078	0.3912153446697	0.998540876473706	motif	no	1.8108034480183	no	79	76 - 95	-0.962697311060134	mutantR	0.848106136958167
ENSMUSG00000031028.289|Tub	616.861044037904	-0.00642867348339783	0.095583518308241	-0.0672571338362586	0.94637700182162	0.998790475058442	motif	no	0.572642501430264	no	42	26 - 50	0.167588260613649	wtR	0.572642501430264
ENSMUSG00000031028.289|Tub	616.861044037904	-0.00642867348339783	0.095583518308241	-0.0672571338362586	0.94637700182162	0.998790475058442	motif	no	0.572642501430264	no	42	26 - 50	0.167588260613649	mutantR	0.740230762043913
ENSMUSG00000061578.812|Ksr2	297.02724290653	-0.0684187809616342	0.129343293194281	-0.528970457392526	0.596825943828733	0.998540876473706	motif	no	1.13025279684567	no	67	51 - 75	-0.878823214676053	wtR	1.13025279684567
ENSMUSG00000061578.812|Ksr2	297.02724290653	-0.0684187809616342	0.129343293194281	-0.528970457392526	0.596825943828733	0.998540876473706	motif	no	1.13025279684567	no	67	51 - 75	-0.878823214676053	mutantR	0.251429582169617
ENSMUSG00000029028.4|Lrrc47	2458.8123771687	0.958417371648157	0.103630918451541	9.24837284054683	2.27936025325077e-20	6.13733149270562e-19	motif	yes	6.25311407489923	yes	97	96 - 100	-5.28292713290121	wtR	6.25311407489923
ENSMUSG00000029028.4|Lrrc47	2458.8123771687	0.958417371648157	0.103630918451541	9.24837284054683	2.27936025325077e-20	6.13733149270562e-19	motif	yes	6.25311407489923	yes	97	96 - 100	-5.28292713290121	mutantR	0.970186941998022
ENSMUSG00000058297.502|Spock2	2420.94025865521	0.00311639118680186	0.0637576380168092	0.0488787113785529	0.961015954438735	0.998790475058442	motif	yes	0.606954352006906	no	44	26 - 50	-0.0585444721132358	wtR	0.606954352006906
ENSMUSG00000058297.502|Spock2	2420.94025865521	0.00311639118680186	0.0637576380168092	0.0488787113785529	0.961015954438735	0.998790475058442	motif	yes	0.606954352006906	no	44	26 - 50	-0.0585444721132358	mutantR	0.54840987989367
ENSMUSG00000061578.478|Ksr2	1263.21643242493	-0.0337180067209731	0.0668380224522045	-0.504473434190615	0.613928725872541	0.998540876473706	motif	no	4.83385477320962	no	93	76 - 95	-1.42885827016329	wtR	4.83385477320962
ENSMUSG00000061578.478|Ksr2	1263.21643242493	-0.0337180067209731	0.0668380224522045	-0.504473434190615	0.613928725872541	0.998540876473706	motif	no	4.83385477320962	no	93	76 - 95	-1.42885827016329	mutantR	3.40499650304633
ENSMUSG00000031028.469|Tub	1165.88401758472	0.0577736340968563	0.07836466838825	0.73724084188837	0.460975900541914	0.998540876473706	motif	no	1.66576151119432	no	78	76 - 95	-0.987635315563297	wtR	1.66576151119432
ENSMUSG00000031028.469|Tub	1165.88401758472	0.0577736340968563	0.07836466838825	0.73724084188837	0.460975900541914	0.998540876473706	motif	no	1.66576151119432	no	78	76 - 95	-0.987635315563297	mutantR	0.678126195631024
ENSMUSG00000035202.69|Lars2	944.857365329481	0.0330118014910459	0.106687966293073	0.309423851986851	0.756999128778316	0.998540876473706	motif	yes	1.35612616797519	no	72	51 - 75	-0.617839031963867	wtR	1.35612616797519
ENSMUSG00000035202.69|Lars2	944.857365329481	0.0330118014910459	0.106687966293073	0.309423851986851	0.756999128778316	0.998540876473706	motif	yes	1.35612616797519	no	72	51 - 75	-0.617839031963867	mutantR	0.738287136011323
ENSMUSG00000058297.11|Spock2	1643.66984146174	0.356166842190581	0.0873483985216651	4.07754289968167	4.55141340692948e-05	0.000862316121709063	motif	yes	8.11797922321933	yes	100	96 - 100	-5.58920300977201	wtR	8.11797922321933
ENSMUSG00000058297.11|Spock2	1643.66984146174	0.356166842190581	0.0873483985216651	4.07754289968167	4.55141340692948e-05	0.000862316121709063	motif	yes	8.11797922321933	yes	100	96 - 100	-5.58920300977201	mutantR	2.52877621344732
ENSMUSG00000004113.121|Cacna1b	810.814167799544	0.10685833190769	0.0931048428718184	1.14772044731129	0.251083987322716	0.998540876473706	motif	no	1.26069399138541	no	70	51 - 75	-0.879946794157987	wtR	1.26069399138541
ENSMUSG00000004113.121|Cacna1b	810.814167799544	0.10685833190769	0.0931048428718184	1.14772044731129	0.251083987322716	0.998540876473706	motif	no	1.26069399138541	no	70	51 - 75	-0.879946794157987	mutantR	0.380747197227421
ENSMUSG00000058297.564|Spock2	860.140207633586	0.0210833089502699	0.07789432063927	0.270665547593734	0.786648277026389	0.998540876473706	motif	yes	0.904646055126843	no	60	51 - 75	-0.498305056158886	wtR	0.904646055126843
ENSMUSG00000058297.564|Spock2	860.140207633586	0.0210833089502699	0.07789432063927	0.270665547593734	0.786648277026389	0.998540876473706	motif	yes	0.904646055126843	no	60	51 - 75	-0.498305056158886	mutantR	0.406340998967957
ENSMUSG00000058297.38|Spock2	1696.98796228346	0.628116535840474	0.0762508774724916	8.23749911687343	1.75847619548717e-16	4.44452070127889e-15	motif	yes	6.545861704389	yes	98	96 - 100	-4.43423512535392	wtR	6.545861704389
ENSMUSG00000058297.38|Spock2	1696.98796228346	0.628116535840474	0.0762508774724916	8.23749911687343	1.75847619548717e-16	4.44452070127889e-15	motif	yes	6.545861704389	yes	98	96 - 100	-4.43423512535392	mutantR	2.11162657903508
ENSMUSG00000004113.181|Cacna1b	2095.97610429996	0.0759767579322504	0.0547673994469791	1.38726247182513	0.16536174209265	0.9307437037277	motif	no	2.51989694381862	no	85	76 - 95	-1.68973973839501	wtR	2.51989694381862
ENSMUSG00000004113.181|Cacna1b	2095.97610429996	0.0759767579322504	0.0547673994469791	1.38726247182513	0.16536174209265	0.9307437037277	motif	no	2.51989694381862	no	85	76 - 95	-1.68973973839501	mutantR	0.830157205423615
ENSMUSG00000031028.484|Tub	1797.89011312177	0.0464522250013409	0.0546687063741972	0.849704119270429	0.39548960767241	0.998540876473706	motif	no	4.79093899188002	no	93	76 - 95	-3.7782521491283	wtR	4.79093899188002
ENSMUSG00000031028.484|Tub	1797.89011312177	0.0464522250013409	0.0546687063741972	0.849704119270429	0.39548960767241	0.998540876473706	motif	no	4.79093899188002	no	93	76 - 95	-3.7782521491283	mutantR	1.01268684275172
ENSMUSG00000031028.119|Tub	416.656989744076	-0.049991946254797	0.114178857358977	-0.437838908280741	0.661503063894514	0.998540876473706	motif	no	0.402881156709637	no	28	26 - 50	0.0127219365185147	wtR	0.402881156709637
ENSMUSG00000031028.119|Tub	416.656989744076	-0.049991946254797	0.114178857358977	-0.437838908280741	0.661503063894514	0.998540876473706	motif	no	0.402881156709637	no	28	26 - 50	0.0127219365185147	mutantR	0.415603093228152
ENSMUSG00000028439.72|Fam219a	442.229209393537	-0.163427810670037	0.104052542812943	-1.57062774490608	0.116269141480775	0.838259552005821	motif	no	0.363010072895	no	25	0 - 25	0.0286975650437984	wtR	0.363010072895
ENSMUSG00000028439.72|Fam219a	442.229209393537	-0.163427810670037	0.104052542812943	-1.57062774490608	0.116269141480775	0.838259552005821	motif	no	0.363010072895	no	25	0 - 25	0.0286975650437984	mutantR	0.391707637938799
ENSMUSG00000028439.105|Fam219a	1304.1970492994	-0.0482137532690334	0.0786614071257278	-0.61292767356642	0.53992416412242	0.998540876473706	motif	no	0.623244984802326	no	45	26 - 50	-0.0861957770865637	wtR	0.623244984802326
ENSMUSG00000028439.105|Fam219a	1304.1970492994	-0.0482137532690334	0.0786614071257278	-0.61292767356642	0.53992416412242	0.998540876473706	motif	no	0.623244984802326	no	45	26 - 50	-0.0861957770865637	mutantR	0.537049207715763
ENSMUSG00000004113.186|Cacna1b	3506.78074518744	0.0322885591700603	0.0582677827930448	0.554140858332342	0.579482449583292	0.998540876473706	motif	no	2.04060392398965	no	81	76 - 95	-1.19489933621315	wtR	2.04060392398965
ENSMUSG00000004113.186|Cacna1b	3506.78074518744	0.0322885591700603	0.0582677827930448	0.554140858332342	0.579482449583292	0.998540876473706	motif	no	2.04060392398965	no	81	76 - 95	-1.19489933621315	mutantR	0.845704587776496
ENSMUSG00000029636.228|Wasf3	1559.05979296121	-0.0724601425959075	0.0571377750681066	-1.26816528136661	0.204738932643903	0.965975638000247	motif	no	1.15499444168646	no	68	51 - 75	-0.082856907400783	wtR	1.15499444168646
ENSMUSG00000029636.228|Wasf3	1559.05979296121	-0.0724601425959075	0.0571377750681066	-1.26816528136661	0.204738932643903	0.965975638000247	motif	no	1.15499444168646	no	68	51 - 75	-0.082856907400783	mutantR	1.07213753428568
ENSMUSG00000042529.85|Kcnj12	806.210678855846	0.0095674153807989	0.0939368085362552	0.101849482964991	0.918876148106683	0.998540876473706	motif	no	1.2526876540367	no	70	51 - 75	-0.176384714005255	wtR	1.2526876540367
ENSMUSG00000042529.85|Kcnj12	806.210678855846	0.0095674153807989	0.0939368085362552	0.101849482964991	0.918876148106683	0.998540876473706	motif	no	1.2526876540367	no	70	51 - 75	-0.176384714005255	mutantR	1.07630294003144
ENSMUSG00000043670.63|Diras1	1164.3211588936	-0.0469966480377663	0.0884542337472042	-0.53131032904631	0.59520374887136	0.998540876473706	motif	no	2.02226399331293	no	81	76 - 95	0.659478196860352	wtR	2.02226399331293
ENSMUSG00000043670.63|Diras1	1164.3211588936	-0.0469966480377663	0.0884542337472042	-0.53131032904631	0.59520374887136	0.998540876473706	motif	no	2.02226399331293	no	81	76 - 95	0.659478196860352	mutantR	2.68174219017329
ENSMUSG00000061578.330|Ksr2	515.342223796042	0.159485534402661	0.0851253603239344	1.87353726076176	0.0609942324346037	0.626448495494576	motif	no	1.12562088770092	no	67	51 - 75	0.524965686422967	wtR	1.12562088770092
ENSMUSG00000061578.330|Ksr2	515.342223796042	0.159485534402661	0.0851253603239344	1.87353726076176	0.0609942324346037	0.626448495494576	motif	no	1.12562088770092	no	67	51 - 75	0.524965686422967	mutantR	1.65058657412388
ENSMUSG00000031028.611|Tub	982.975039349622	-0.0368547786323598	0.07177407755833	-0.513483138845057	0.607613402354753	0.998540876473706	motif	no	1.29736377497187	no	71	51 - 75	0.100828907465418	wtR	1.29736377497187
ENSMUSG00000031028.611|Tub	982.975039349622	-0.0368547786323598	0.07177407755833	-0.513483138845057	0.607613402354753	0.998540876473706	motif	no	1.29736377497187	no	71	51 - 75	0.100828907465418	mutantR	1.39819268243729
ENSMUSG00000090935.575|Synj2bp	924.437548462626	-0.0705729820667661	0.098868802564546	-0.713804357251043	0.475348164962983	0.998540876473706	motif	no	0.0736030444195225	no	4	0 - 25	0.057882147262988	wtR	0.0736030444195225
ENSMUSG00000090935.575|Synj2bp	924.437548462626	-0.0705729820667661	0.098868802564546	-0.713804357251043	0.475348164962983	0.998540876473706	motif	no	0.0736030444195225	no	4	0 - 25	0.057882147262988	mutantR	0.13148519168251
ENSMUSG00000022095.4|Fam160b2	339.120789132467	0.220245255470331	0.132777392703473	1.65875568864496	0.0971650326943013	0.785233540787962	motif	no	0.336092505239272	no	22	0 - 25	-0.107717990643367	wtR	0.336092505239272
ENSMUSG00000022095.4|Fam160b2	339.120789132467	0.220245255470331	0.132777392703473	1.65875568864496	0.0971650326943013	0.785233540787962	motif	no	0.336092505239272	no	22	0 - 25	-0.107717990643367	mutantR	0.228374514595905
ENSMUSG00000061578.347|Ksr2	887.571840085042	-0.167818491681845	0.0904620574266896	-1.85512574504339	0.0635782721646423	0.641416239433163	motif	no	0.320292119747977	no	21	0 - 25	0.191456135769587	wtR	0.320292119747977
ENSMUSG00000061578.347|Ksr2	887.571840085042	-0.167818491681845	0.0904620574266896	-1.85512574504339	0.0635782721646423	0.641416239433163	motif	no	0.320292119747977	no	21	0 - 25	0.191456135769587	mutantR	0.511748255517564
ENSMUSG00000061578.1547|Ksr2	322.016353791409	-0.147236822729373	0.111793283223451	-1.31704534014873	0.187823427119587	0.946294097298341	motif	no	0.969547929254802	no	62	51 - 75	-0.589577003185738	wtR	0.969547929254802
ENSMUSG00000061578.1547|Ksr2	322.016353791409	-0.147236822729373	0.111793283223451	-1.31704534014873	0.187823427119587	0.946294097298341	motif	no	0.969547929254802	no	62	51 - 75	-0.589577003185738	mutantR	0.379970926069064
ENSMUSG00000035279.57|Ssc5d	1549.89619175578	-0.0333755459700466	0.0584934743460888	-0.570585801974648	0.568280445057219	0.998540876473706	motif	no	3.07682077526496	no	87	76 - 95	-2.23219489807908	wtR	3.07682077526496
ENSMUSG00000035279.57|Ssc5d	1549.89619175578	-0.0333755459700466	0.0584934743460888	-0.570585801974648	0.568280445057219	0.998540876473706	motif	no	3.07682077526496	no	87	76 - 95	-2.23219489807908	mutantR	0.84462587718588
ENSMUSG00000029636.472|Wasf3	2245.92526359894	0.0497792536697536	0.0617560199619028	0.806063177330118	0.420206422083205	0.998540876473706	motif	yes	0.98774482777853	no	63	51 - 75	-0.213251738597316	wtR	0.98774482777853
ENSMUSG00000029636.472|Wasf3	2245.92526359894	0.0497792536697536	0.0617560199619028	0.806063177330118	0.420206422083205	0.998540876473706	motif	yes	0.98774482777853	no	63	51 - 75	-0.213251738597316	mutantR	0.774493089181214
ENSMUSG00000035279.53|Ssc5d	732.278673654622	-0.115849078407046	0.0874198239579432	-1.32520374855456	0.185103582413592	0.94322605472742	motif	no	4.17569726380886	no	91	76 - 95	-2.58045168294906	wtR	4.17569726380886
ENSMUSG00000035279.53|Ssc5d	732.278673654622	-0.115849078407046	0.0874198239579432	-1.32520374855456	0.185103582413592	0.94322605472742	motif	no	4.17569726380886	no	91	76 - 95	-2.58045168294906	mutantR	1.59524558085981
ENSMUSG00000031028.52|Tub	967.134888880287	0.0837340966579436	0.0801708268501373	1.04444596554389	0.29627910652671	0.998540876473706	motif	no	1.04558162503185	no	64	51 - 75	-0.20485735337764	wtR	1.04558162503185
ENSMUSG00000031028.52|Tub	967.134888880287	0.0837340966579436	0.0801708268501373	1.04444596554389	0.29627910652671	0.998540876473706	motif	no	1.04558162503185	no	64	51 - 75	-0.20485735337764	mutantR	0.84072427165421
ENSMUSG00000042529.236|Kcnj12	975.500535565249	-0.029693364176676	0.0724494879647781	-0.409849193014472	0.68191657743808	0.998540876473706	motif	no	0.376392423213517	no	26	26 - 50	0.20153631609287	wtR	0.376392423213517
ENSMUSG00000042529.236|Kcnj12	975.500535565249	-0.029693364176676	0.0724494879647781	-0.409849193014472	0.68191657743808	0.998540876473706	motif	no	0.376392423213517	no	26	26 - 50	0.20153631609287	mutantR	0.577928739306387
ENSMUSG00000029636.272|Wasf3	664.48078820687	-0.089307700881032	0.0841099026033577	-1.0617976970225	0.288327535534968	0.998540876473706	motif	no	0.614080215827855	no	44	26 - 50	-0.16834430440635	wtR	0.614080215827855
ENSMUSG00000029636.272|Wasf3	664.48078820687	-0.089307700881032	0.0841099026033577	-1.0617976970225	0.288327535534968	0.998540876473706	motif	no	0.614080215827855	no	44	26 - 50	-0.16834430440635	mutantR	0.445735911421505
ENSMUSG00000004113.272|Cacna1b	900.744606585398	0.0635400766473297	0.0707478312485667	0.89812048688937	0.369121317980726	0.998540876473706	motif	no	0.734492553343974	no	51	51 - 75	-0.188597537818576	wtR	0.734492553343974
ENSMUSG00000004113.272|Cacna1b	900.744606585398	0.0635400766473297	0.0707478312485667	0.89812048688937	0.369121317980726	0.998540876473706	motif	no	0.734492553343974	no	51	51 - 75	-0.188597537818576	mutantR	0.545895015525398
ENSMUSG00000090935.749|Synj2bp	1176.53743287037	-0.0535732101262594	0.0663824488990749	-0.807038773271379	0.419644144919767	0.998540876473706	motif	no	0.0478702057855333	no	2	0 - 25	0.00147577129837981	wtR	0.0478702057855333
ENSMUSG00000090935.749|Synj2bp	1176.53743287037	-0.0535732101262594	0.0663824488990749	-0.807038773271379	0.419644144919767	0.998540876473706	motif	no	0.0478702057855333	no	2	0 - 25	0.00147577129837981	mutantR	0.0493459770839131
ENSMUSG00000029636.508|Wasf3	1957.56099140454	-0.0445273459866844	0.0605594854369739	-0.735266253756819	0.462177356074073	0.998540876473706	motif	yes	0.583808948818256	no	42	26 - 50	-0.147435887279047	wtR	0.583808948818256
ENSMUSG00000029636.508|Wasf3	1957.56099140454	-0.0445273459866844	0.0605594854369739	-0.735266253756819	0.462177356074073	0.998540876473706	motif	yes	0.583808948818256	no	42	26 - 50	-0.147435887279047	mutantR	0.436373061539209
ENSMUSG00000004113.6|Cacna1b	553.012409270266	-0.148270322051418	0.0947216347448062	-1.56532689127336	0.117506280894758	0.840087610975706	motif	no	1.42102590933224	no	74	51 - 75	0.621860765776863	wtR	1.42102590933224
ENSMUSG00000004113.6|Cacna1b	553.012409270266	-0.148270322051418	0.0947216347448062	-1.56532689127336	0.117506280894758	0.840087610975706	motif	no	1.42102590933224	no	74	51 - 75	0.621860765776863	mutantR	2.04288667510911
ENSMUSG00000061578.841|Ksr2	1436.02208653393	-0.00757975690132538	0.0705900374089752	-0.107377148101095	0.914489782851956	0.998540876473706	motif	no	0.44408096277837	no	32	26 - 50	-0.236643494618973	wtR	0.44408096277837
ENSMUSG00000061578.841|Ksr2	1436.02208653393	-0.00757975690132538	0.0705900374089752	-0.107377148101095	0.914489782851956	0.998540876473706	motif	no	0.44408096277837	no	32	26 - 50	-0.236643494618973	mutantR	0.207437468159396
ENSMUSG00000058297.555|Spock2	1076.19874803325	-0.0600459440578667	0.0743161842159432	-0.807979374766996	0.419102455537454	0.998540876473706	motif	yes	0.38811802168859	no	27	26 - 50	-0.124222509231954	wtR	0.38811802168859
ENSMUSG00000058297.555|Spock2	1076.19874803325	-0.0600459440578667	0.0743161842159432	-0.807979374766996	0.419102455537454	0.998540876473706	motif	yes	0.38811802168859	no	27	26 - 50	-0.124222509231954	mutantR	0.263895512456635
ENSMUSG00000034801.141|Sos2	2504.32546755859	-0.106514734557982	0.0575362769564794	-1.85126219825711	0.0641318415546955	0.645367142917833	motif	no	0.031943025101675	no	1	0 - 25	0.000235684887100011	wtR	0.031943025101675
ENSMUSG00000034801.141|Sos2	2504.32546755859	-0.106514734557982	0.0575362769564794	-1.85126219825711	0.0641318415546955	0.645367142917833	motif	no	0.031943025101675	no	1	0 - 25	0.000235684887100011	mutantR	0.032178709988775
ENSMUSG00000004113.134|Cacna1b	2494.68366233756	0.00735305120636155	0.0526989448832004	0.139529381900501	0.889031839623206	0.998540876473706	motif	no	0.596389806473528	no	43	26 - 50	-0.230631422100585	wtR	0.596389806473528
ENSMUSG00000004113.134|Cacna1b	2494.68366233756	0.00735305120636155	0.0526989448832004	0.139529381900501	0.889031839623206	0.998540876473706	motif	no	0.596389806473528	no	43	26 - 50	-0.230631422100585	mutantR	0.365758384372944
ENSMUSG00000042529.445|Kcnj12	878.845612139332	0.00914956265479746	0.0950711298560246	0.0962391282048876	0.923330655211328	0.998540876473706	motif	no	1.4528204532657	no	74	51 - 75	-0.987619837658049	wtR	1.4528204532657
ENSMUSG00000042529.445|Kcnj12	878.845612139332	0.00914956265479746	0.0950711298560246	0.0962391282048876	0.923330655211328	0.998540876473706	motif	no	1.4528204532657	no	74	51 - 75	-0.987619837658049	mutantR	0.465200615607648
ENSMUSG00000004113.187|Cacna1b	3666.38643324156	0.0708069355506237	0.0564835925506192	1.25358413573231	0.209993200419886	0.970302975596306	motif	no	1.6342972770513	no	77	76 - 95	-0.963017087776368	wtR	1.6342972770513
ENSMUSG00000004113.187|Cacna1b	3666.38643324156	0.0708069355506237	0.0564835925506192	1.25358413573231	0.209993200419886	0.970302975596306	motif	no	1.6342972770513	no	77	76 - 95	-0.963017087776368	mutantR	0.671280189274936
ENSMUSG00000061578.332|Ksr2	745.039852587679	0.045129151680707	0.0814824887084469	0.553850924241944	0.579680873660386	0.998540876473706	motif	no	1.62278445831533	no	77	76 - 95	-0.0980042987684879	wtR	1.62278445831533
ENSMUSG00000061578.332|Ksr2	745.039852587679	0.045129151680707	0.0814824887084469	0.553850924241944	0.579680873660386	0.998540876473706	motif	no	1.62278445831533	no	77	76 - 95	-0.0980042987684879	mutantR	1.52478015954684
ENSMUSG00000004113.214|Cacna1b	1393.82559088705	0.0281854350157373	0.0740214755497324	0.38077375256861	0.703371137104442	0.998540876473706	motif	no	0.425536343922243	no	30	26 - 50	0.820987262684427	wtR	0.425536343922243
ENSMUSG00000004113.214|Cacna1b	1393.82559088705	0.0281854350157373	0.0740214755497324	0.38077375256861	0.703371137104442	0.998540876473706	motif	no	0.425536343922243	no	30	26 - 50	0.820987262684427	mutantR	1.24652360660667
ENSMUSG00000029636.35|Wasf3	195.387423133692	0.00191537683436566	0.14625195969196	0.0130964182524452	0.989550868774574	0.999525940224632	motif	no	0.107352701244182	no	6	0 - 25	0.488207481439502	wtR	0.107352701244182
ENSMUSG00000029636.35|Wasf3	195.387423133692	0.00191537683436566	0.14625195969196	0.0130964182524452	0.989550868774574	0.999525940224632	motif	no	0.107352701244182	no	6	0 - 25	0.488207481439502	mutantR	0.595560182683684
ENSMUSG00000058297.509|Spock2	1163.89393277383	-0.0624400086981055	0.0723699654623254	-0.862788980196636	0.388253499083442	0.998540876473706	motif	yes	0.389635679893659	no	27	26 - 50	0.092867821775906	wtR	0.389635679893659
ENSMUSG00000058297.509|Spock2	1163.89393277383	-0.0624400086981055	0.0723699654623254	-0.862788980196636	0.388253499083442	0.998540876473706	motif	yes	0.389635679893659	no	27	26 - 50	0.092867821775906	mutantR	0.482503501669565
ENSMUSG00000061578.827|Ksr2	318.235081581873	0.0934195761212303	0.121009443007061	0.772002364441753	0.440113027098737	0.998540876473706	motif	no	0.857184143487697	no	58	51 - 75	-0.532360778116194	wtR	0.857184143487697
ENSMUSG00000061578.827|Ksr2	318.235081581873	0.0934195761212303	0.121009443007061	0.772002364441753	0.440113027098737	0.998540876473706	motif	no	0.857184143487697	no	58	51 - 75	-0.532360778116194	mutantR	0.324823365371503
ENSMUSG00000034801.137|Sos2	1533.04704326132	-0.0796024788027996	0.0663863260740847	-1.19907944166041	0.230497057120665	0.992250998644574	motif	no	0.0428211228306327	no	2	0 - 25	-0.020617351539652	wtR	0.0428211228306327
ENSMUSG00000034801.137|Sos2	1533.04704326132	-0.0796024788027996	0.0663863260740847	-1.19907944166041	0.230497057120665	0.992250998644574	motif	no	0.0428211228306327	no	2	0 - 25	-0.020617351539652	mutantR	0.0222037712909807
ENSMUSG00000061578.617|Ksr2	586.617185727205	-0.0739822555137443	0.0971735188199914	-0.761341736021646	0.446452978146783	0.998540876473706	motif	no	0.798934626718217	no	55	51 - 75	-0.268046906838361	wtR	0.798934626718217
ENSMUSG00000061578.617|Ksr2	586.617185727205	-0.0739822555137443	0.0971735188199914	-0.761341736021646	0.446452978146783	0.998540876473706	motif	no	0.798934626718217	no	55	51 - 75	-0.268046906838361	mutantR	0.530887719879856
ENSMUSG00000029636.505|Wasf3	2682.09478618477	-0.0435285056369908	0.052599750628339	-0.827542053279985	0.407929896725447	0.998540876473706	motif	yes	0.548379562212743	no	40	26 - 50	-0.0465549750537697	wtR	0.548379562212743
ENSMUSG00000029636.505|Wasf3	2682.09478618477	-0.0435285056369908	0.052599750628339	-0.827542053279985	0.407929896725447	0.998540876473706	motif	yes	0.548379562212743	no	40	26 - 50	-0.0465549750537697	mutantR	0.501824587158973
ENSMUSG00000058297.547|Spock2	468.984411012346	0.13762500211997	0.0902316106412062	1.52524155494926	0.127198859323405	0.859131278650455	motif	yes	0.49737347591547	no	36	26 - 50	0.076199502368515	wtR	0.49737347591547
ENSMUSG00000058297.547|Spock2	468.984411012346	0.13762500211997	0.0902316106412062	1.52524155494926	0.127198859323405	0.859131278650455	motif	yes	0.49737347591547	no	36	26 - 50	0.076199502368515	mutantR	0.573572978283985
ENSMUSG00000043670.214|Diras1	983.292419900473	0.0963484042236919	0.0818045793277308	1.17778741747078	0.238881366094345	0.998540876473706	motif	yes	4.33190308039371	no	91	76 - 95	-2.96387239439238	wtR	4.33190308039371
ENSMUSG00000043670.214|Diras1	983.292419900473	0.0963484042236919	0.0818045793277308	1.17778741747078	0.238881366094345	0.998540876473706	motif	yes	4.33190308039371	no	91	76 - 95	-2.96387239439238	mutantR	1.36803068600132
ENSMUSG00000032194.64|Kank2	1546.38311904901	-0.0517603179763574	0.0584200191067583	-0.8860030990707	0.375615857225052	0.998540876473706	motif	no	0.975636928419168	no	62	51 - 75	0.0162318140455379	wtR	0.975636928419168
ENSMUSG00000032194.64|Kank2	1546.38311904901	-0.0517603179763574	0.0584200191067583	-0.8860030990707	0.375615857225052	0.998540876473706	motif	no	0.975636928419168	no	62	51 - 75	0.0162318140455379	mutantR	0.991868742464706
ENSMUSG00000029028.253|Lrrc47	855.926904059626	-0.0815292549909278	0.0833166559060128	-0.978546895627913	0.32780390926329	0.998540876473706	motif	no	0.606577121305326	no	44	26 - 50	0.334000041090017	wtR	0.606577121305326
ENSMUSG00000029028.253|Lrrc47	855.926904059626	-0.0815292549909278	0.0833166559060128	-0.978546895627913	0.32780390926329	0.998540876473706	motif	no	0.606577121305326	no	44	26 - 50	0.334000041090017	mutantR	0.940577162395343
ENSMUSG00000061578.155|Ksr2	1033.43748760596	-0.0873593875285615	0.0818658458995846	-1.06710419429019	0.285924788057342	0.998540876473706	motif	yes	1.08575401376477	no	65	51 - 75	0.228855436504129	wtR	1.08575401376477
ENSMUSG00000061578.155|Ksr2	1033.43748760596	-0.0873593875285615	0.0818658458995846	-1.06710419429019	0.285924788057342	0.998540876473706	motif	yes	1.08575401376477	no	65	51 - 75	0.228855436504129	mutantR	1.3146094502689
ENSMUSG00000022095.23|Fam160b2	905.756948102072	0.0807656526659489	0.0742452461755638	1.08782254523026	0.276673454632667	0.998540876473706	motif	no	1.00737633919144	no	63	51 - 75	-0.693334743499186	wtR	1.00737633919144
ENSMUSG00000022095.23|Fam160b2	905.756948102072	0.0807656526659489	0.0742452461755638	1.08782254523026	0.276673454632667	0.998540876473706	motif	no	1.00737633919144	no	63	51 - 75	-0.693334743499186	mutantR	0.314041595692256
ENSMUSG00000028439.221|Fam219a	548.669916983143	0.14110111920142	0.107985793063058	1.30666373046891	0.191326941820612	0.948305799944201	motif	yes	2.58560312947238	no	85	76 - 95	-2.38845650978175	wtR	2.58560312947238
ENSMUSG00000028439.221|Fam219a	548.669916983143	0.14110111920142	0.107985793063058	1.30666373046891	0.191326941820612	0.948305799944201	motif	yes	2.58560312947238	no	85	76 - 95	-2.38845650978175	mutantR	0.197146619690636
ENSMUSG00000022095.142|Fam160b2	645.546675309901	0.12846805928429	0.09334023647982	1.37634169495664	0.168715869928231	0.933578417210468	motif	no	0.791819953790218	no	54	51 - 75	0.0719887381355171	wtR	0.791819953790218
ENSMUSG00000022095.142|Fam160b2	645.546675309901	0.12846805928429	0.09334023647982	1.37634169495664	0.168715869928231	0.933578417210468	motif	no	0.791819953790218	no	54	51 - 75	0.0719887381355171	mutantR	0.863808691925735
ENSMUSG00000031028.231|Tub	473.135561430608	0.00948479328816357	0.097480220943949	0.0972996695772501	0.92248841839603	0.998540876473706	motif	no	1.36669808831595	no	73	51 - 75	2.01728555923952	wtR	1.36669808831595
ENSMUSG00000031028.231|Tub	473.135561430608	0.00948479328816357	0.097480220943949	0.0972996695772501	0.92248841839603	0.998540876473706	motif	no	1.36669808831595	no	73	51 - 75	2.01728555923952	mutantR	3.38398364755547
ENSMUSG00000028439.126|Fam219a	419.004641835132	-0.0481550553395287	0.103657476577828	-0.464559402074319	0.642247011054307	0.998540876473706	motif	no	0.456218439527745	no	33	26 - 50	0.28349027656004	wtR	0.456218439527745
ENSMUSG00000028439.126|Fam219a	419.004641835132	-0.0481550553395287	0.103657476577828	-0.464559402074319	0.642247011054307	0.998540876473706	motif	no	0.456218439527745	no	33	26 - 50	0.28349027656004	mutantR	0.739708716087785
ENSMUSG00000031028.391|Tub	766.339837278018	-0.0394321254728432	0.0799499533900616	-0.493210112086757	0.621864133587805	0.998540876473706	motif	no	0.715947458311204	no	50	26 - 50	1.209222802458	wtR	0.715947458311204
ENSMUSG00000031028.391|Tub	766.339837278018	-0.0394321254728432	0.0799499533900616	-0.493210112086757	0.621864133587805	0.998540876473706	motif	no	0.715947458311204	no	50	26 - 50	1.209222802458	mutantR	1.92517026076921
ENSMUSG00000029028.92|Lrrc47	967.615833833002	0.106915187323341	0.108319880494528	0.987031991128739	0.323626955760002	0.998540876473706	motif	yes	4.29442631586568	no	91	76 - 95	-3.41765625230033	wtR	4.29442631586568
ENSMUSG00000029028.92|Lrrc47	967.615833833002	0.106915187323341	0.108319880494528	0.987031991128739	0.323626955760002	0.998540876473706	motif	yes	4.29442631586568	no	91	76 - 95	-3.41765625230033	mutantR	0.876770063565352
ENSMUSG00000031028.226|Tub	1526.8029825285	-0.00191157464267371	0.0701497504058367	-0.0272499136720329	0.978260405115439	0.999525940224632	motif	no	0.379334986409496	no	26	26 - 50	0.951556925437805	wtR	0.379334986409496
ENSMUSG00000031028.226|Tub	1526.8029825285	-0.00191157464267371	0.0701497504058367	-0.0272499136720329	0.978260405115439	0.999525940224632	motif	no	0.379334986409496	no	26	26 - 50	0.951556925437805	mutantR	1.3308919118473
ENSMUSG00000043670.227|Diras1	989.94519133521	0.0714524777600887	0.0938544533860895	0.761311532721355	0.446471013803457	0.998540876473706	motif	no	4.42341787337393	no	92	76 - 95	-1.0851502833712	wtR	4.42341787337393
ENSMUSG00000043670.227|Diras1	989.94519133521	0.0714524777600887	0.0938544533860895	0.761311532721355	0.446471013803457	0.998540876473706	motif	no	4.42341787337393	no	92	76 - 95	-1.0851502833712	mutantR	3.33826759000274
ENSMUSG00000058297.552|Spock2	1714.16338485007	-0.0209200392562642	0.0582455999661596	-0.359169435432352	0.719468340159948	0.998540876473706	motif	yes	0.252775841310735	no	16	0 - 25	-0.051104786091389	wtR	0.252775841310735
ENSMUSG00000058297.552|Spock2	1714.16338485007	-0.0209200392562642	0.0582455999661596	-0.359169435432352	0.719468340159948	0.998540876473706	motif	yes	0.252775841310735	no	16	0 - 25	-0.051104786091389	mutantR	0.201671055219346
ENSMUSG00000028439.74|Fam219a	719.493406457871	-0.0227479913154661	0.0948631497760858	-0.239797976022936	0.810486876100546	0.998540876473706	motif	no	0.44018710265363	no	31	26 - 50	-0.0125780461419443	wtR	0.44018710265363
ENSMUSG00000028439.74|Fam219a	719.493406457871	-0.0227479913154661	0.0948631497760858	-0.239797976022936	0.810486876100546	0.998540876473706	motif	no	0.44018710265363	no	31	26 - 50	-0.0125780461419443	mutantR	0.427609056511686
ENSMUSG00000029028.75|Lrrc47	1256.57146621119	1.26704735872739	0.122097433661017	10.3773463596716	3.14392611130173e-25	9.14492376170612e-24	motif	yes	5.56857691666898	yes	95	76 - 95	-4.85418798617978	wtR	5.56857691666898
ENSMUSG00000029028.75|Lrrc47	1256.57146621119	1.26704735872739	0.122097433661017	10.3773463596716	3.14392611130173e-25	9.14492376170612e-24	motif	yes	5.56857691666898	yes	95	76 - 95	-4.85418798617978	mutantR	0.714388930489199
ENSMUSG00000029636.232|Wasf3	631.284426052022	0.0366488491752504	0.0943186925925377	0.388564007492932	0.697598696324888	0.998540876473706	motif	no	2.3057309601301	no	83	76 - 95	0.178977438270577	wtR	2.3057309601301
ENSMUSG00000029636.232|Wasf3	631.284426052022	0.0366488491752504	0.0943186925925377	0.388564007492932	0.697598696324888	0.998540876473706	motif	no	2.3057309601301	no	83	76 - 95	0.178977438270577	mutantR	2.48470839840068
ENSMUSG00000031028.22|Tub	236.83906918626	-0.152686648429977	0.138432862422567	-1.10296533466093	0.270042219451196	0.998540876473706	motif	no	0.520014573970412	no	38	26 - 50	-0.0601766418604409	wtR	0.520014573970412
ENSMUSG00000031028.22|Tub	236.83906918626	-0.152686648429977	0.138432862422567	-1.10296533466093	0.270042219451196	0.998540876473706	motif	no	0.520014573970412	no	38	26 - 50	-0.0601766418604409	mutantR	0.459837932109971
ENSMUSG00000031028.212|Tub	988.704415629422	-0.00659388654811122	0.0674619246156383	-0.0977423425981341	0.922136891979681	0.998540876473706	motif	no	2.19186579363642	no	83	76 - 95	0.31405019173721	wtR	2.19186579363642
ENSMUSG00000031028.212|Tub	988.704415629422	-0.00659388654811122	0.0674619246156383	-0.0977423425981341	0.922136891979681	0.998540876473706	motif	no	2.19186579363642	no	83	76 - 95	0.31405019173721	mutantR	2.50591598537363
ENSMUSG00000029636.212|Wasf3	566.698593651133	-0.0771387887707467	0.0850386632930328	-0.907102555280484	0.36435256693967	0.998540876473706	motif	no	2.38466197037749	no	84	76 - 95	-0.499797088716784	wtR	2.38466197037749
ENSMUSG00000029636.212|Wasf3	566.698593651133	-0.0771387887707467	0.0850386632930328	-0.907102555280484	0.36435256693967	0.998540876473706	motif	no	2.38466197037749	no	84	76 - 95	-0.499797088716784	mutantR	1.8848648816607
ENSMUSG00000043670.75|Diras1	637.77786769953	-0.0804119293824296	0.0876292201441488	-0.917638308890038	0.358808254879618	0.998540876473706	motif	no	2.09171554387067	no	82	76 - 95	0.684276399047704	wtR	2.09171554387067
ENSMUSG00000043670.75|Diras1	637.77786769953	-0.0804119293824296	0.0876292201441488	-0.917638308890038	0.358808254879618	0.998540876473706	motif	no	2.09171554387067	no	82	76 - 95	0.684276399047704	mutantR	2.77599194291838
ENSMUSG00000004113.165|Cacna1b	1025.75438820562	0.0201966297692939	0.0930088519588191	0.217147393435586	0.828093480390732	0.998540876473706	motif	no	1.73263317895191	no	79	76 - 95	-1.40365361508231	wtR	1.73263317895191
ENSMUSG00000004113.165|Cacna1b	1025.75438820562	0.0201966297692939	0.0930088519588191	0.217147393435586	0.828093480390732	0.998540876473706	motif	no	1.73263317895191	no	79	76 - 95	-1.40365361508231	mutantR	0.328979563869592
ENSMUSG00000004113.204|Cacna1b	1800.63533249929	0.112376276313502	0.0636228517683296	1.76628794827837	0.0773475524561638	0.709313443476852	motif	no	1.0722006200491	no	65	51 - 75	-0.157430825035206	wtR	1.0722006200491
ENSMUSG00000004113.204|Cacna1b	1800.63533249929	0.112376276313502	0.0636228517683296	1.76628794827837	0.0773475524561638	0.709313443476852	motif	no	1.0722006200491	no	65	51 - 75	-0.157430825035206	mutantR	0.914769795013894
ENSMUSG00000031028.157|Tub	1738.5997264372	-0.0222797225934123	0.0594301766322429	-0.37488905226179	0.707742981334113	0.998540876473706	motif	no	0.436841699445591	no	31	26 - 50	-0.184547220631989	wtR	0.436841699445591
ENSMUSG00000031028.157|Tub	1738.5997264372	-0.0222797225934123	0.0594301766322429	-0.37488905226179	0.707742981334113	0.998540876473706	motif	no	0.436841699445591	no	31	26 - 50	-0.184547220631989	mutantR	0.252294478813602
ENSMUSG00000031028.50|Tub	520.516586429058	0.123733360392525	0.0973271783295346	1.27131354793399	0.203617124480706	0.965519370162762	motif	no	1.09526908707896	no	66	51 - 75	-0.492579401700516	wtR	1.09526908707896
[truncated: 5,411 more rows]
