# Supplementary material for: TDP-43 directly inhibits mRNA accumulation in neurites through modulation of mRNA stability
Source: EMBO J. 2025 Dec 15;45(3):692–721. doi: 10.1038/s44318-025-00653-4 (PMC12864922; doi:10.1038/s44318-025-00653-4)
Supplement: Supplementary file 15 — Source data Fig. 5 [file 44318_2025_653_MOESM15_ESM.zip › Figure5/5D/Fig5Dsource.txt]

oligo	baseMean	log2FoldChange	lfcSE	stat	pvalue	padj	oligotype	CLIP	rep1_0nM_R	rep1_500nM_R	rep1_50nM_R	rep1_5nM_R	rep2_500nM_R	rep2_50nM_R	rep2_5nM_R	R_500nM	active	Rbin	Rbin_pct
ENSMUSG00000029636.488|Wasf3	2780.15357405736	0.038135443020428	0.0609119393114644	0.626075010113008	0.531265742484227	0.998540876473706	motif	yes	0.432909466778304	0.541703586622954	0.525380726270021	0.544710624357198	0.925236014277745	1.40042581330095	0.429928314999917	0.73346980045035	no	51	51 - 75
ENSMUSG00000029028.70|Lrrc47	3734.58357431111	2.46651353959874	0.100398687708532	24.5671890329811	2.83367848643586e-133	4.4574508296501e-131	motif	yes	1.29033077289741	5.51282626713872	1.91745806768525	1.72292782060046	4.24239080408054	2.84828096942802	2.78257518983634	4.87760853560963	yes	93	76 - 95
ENSMUSG00000061578.1108|Ksr2	880.849661427901	-0.0374919111998866	0.078150897360032	-0.47973743701452	0.631414104159916	0.998540876473706	nomotif	no	0.988816265051753	0.75215216890361	0.454518695056215	0.954489282824837	0.895249036198745	0.449765677376885	1.02175640099122	0.823700602551178	no	56	51 - 75
ENSMUSG00000061578.509|Ksr2	429.901055646438	0.191412384099384	0.166541959920216	1.14933428303043	0.250418166774945	0.998540876473706	motif	no	1.34784761979696	1.81665715421562	1.88983863676705	1.23443487529612	1.65213575847832	2.65954218597792	1.31881406649617	1.73439645634697	no	79	76 - 95
ENSMUSG00000031028.163|Tub	2546.20240799486	0.0149162743785619	0.0571518661539677	0.260993653967087	0.794097401103367	0.998540876473706	motif	no	1.11067458373158	0.399716613036101	0.547713025131573	1.33532647838273	0.430921264755388	0.460632139841479	1.11839476090541	0.415318938895744	no	29	26 - 50
ENSMUSG00000061578.445|Ksr2	1431.12700230354	0.0252652589371464	0.0678607204503154	0.372310502592504	0.709661679868112	0.998540876473706	nomotif	no	0.689635959215582	2.19198632080481	0.88644181444998	0.932212154141313	4.21962867025661	2.01337112004449	0.432444617846906	3.20580749553071	no	87	76 - 95
ENSMUSG00000031028.694|Tub	170.109224588042	-0.0465182952088138	0.14400850232978	-0.323024644074741	0.746676578434821	0.998540876473706	motif	no	1.11293615486636	0.0387663862964326	0.108172484393089	0.89491560385668	0.0909507621400467	0.0890187154191144	0.275328061189726	0.0648585742182396	no	4	0 - 25
ENSMUSG00000029028.38|Lrrc47	3873.86111927985	1.26273708695073	0.0969275751636014	13.0276351680044	8.52077792645833e-39	2.95263478582056e-37	motif	yes	1.37775155696905	6.8613939830248	2.2222017549545	1.66975103601403	4.91836513078274	2.36262937556241	1.52614052965019	5.88987955690377	yes	96	96 - 100
ENSMUSG00000029028.34|Lrrc47	8797.94181587812	1.59540286393934	0.116090180656533	13.7427890534475	5.62657789178328e-43	2.05078471634967e-41	motif	yes	1.05480008656135	6.02290644844923	2.13922896121012	1.38022792575821	4.77983633097591	2.05874228528665	1.6967509381188	5.40137138971257	yes	95	76 - 95
ENSMUSG00000042529.129|Kcnj12	845.084926551773	-0.0843006089169108	0.0841130717621635	-1.00222958394954	0.316232722621887	0.998540876473706	motif	no	0.97995684434513	1.32263372134981	0.703040059736191	0.548729406465186	1.13296423527903	0.934641697420763	1.34331216061065	1.22779897831442	no	70	51 - 75
ENSMUSG00000029028.125|Lrrc47	1246.71078877681	0.00995747980928283	0.0816525148399296	0.121949456533009	0.902939047240441	0.998540876473706	nomotif	no	0.0291466869936758	0.112542670887279	0.0584445650541442	0.131493817497745	0.351102647418334	0.0291746957070552	0.0840732094233787	0.231822659152806	no	14	0 - 25
ENSMUSG00000004113.247|Cacna1b	725.811377212353	0.0162587156837423	0.0767103738474138	0.211949373576028	0.832146530964858	0.998540876473706	motif	no	0.466596862639556	0.42373243720382	0.294050138953705	0.628467535838461	0.672948848698262	0.217954446345378	0.376181021576356	0.548340642951041	no	40	26 - 50
ENSMUSG00000042529.293|Kcnj12	3327.25419283673	0.0357617740871863	0.051780695224091	0.690639125883117	0.489792353165342	0.998540876473706	nomotif	no	1.05609645832378	0.848259387702392	1.06454218510894	1.00930349004358	0.792813289651745	1.17569033399488	1.16925102016316	0.820536338677069	no	56	51 - 75
ENSMUSG00000028439.259|Fam219a	2026.82768030307	-0.0253401655133334	0.0814927979688417	-0.310949754394517	0.755838819474243	0.998540876473706	motif	yes	1.46496145219272	0.883719959681959	1.48884098297943	1.14772356612022	0.827572782439441	1.20101247048225	1.35623312048761	0.8556463710607	no	57	51 - 75
ENSMUSG00000029028.61|Lrrc47	11362.8841626629	2.88211731522381	0.101693731192016	28.341150250273	1.0759783091868e-176	4.59404310226009e-174	motif	yes	1.44102363504066	6.20951360943746	3.39003159784949	1.11934003508292	4.66227599154824	4.03839760978485	0.819100982039434	5.43589480049285	yes	95	76 - 95
ENSMUSG00000090935.593|Synj2bp	1413.3968634102	-0.0080817853079739	0.0764269372001202	-0.10574524642813	0.915784480120799	0.998540876473706	motif	no	0.665588369621185	0.0397286724810958	0.260274405093824	0.712795197647946	0.107548159813721	0.15639154259042	0.811217031351111	0.0736384161474085	no	4	0 - 25
ENSMUSG00000061578.1435|Ksr2	5528.11813294108	4.28539725305037	0.140057972003636	30.5973104689759	1.32905919021607e-205	1.44444569263937e-202	motif	yes	0.646214435857564	4.34307961834083	4.53070260718879	4.34773390778685	5.23448843608916	2.17245229496159	7.51492647013957	4.788784027215	yes	93	76 - 95
ENSMUSG00000090935.281|Synj2bp	1117.71267749275	0.0709770789900226	0.0734006533400157	0.966981569785676	0.333553247114231	0.998540876473706	nomotif	no	0.898695346769931	0.116092341192836	0.439264795710824	0.98864628097039	0.182494232031095	0.287771990834892	0.61838648646252	0.149293286611965	no	9	0 - 25
ENSMUSG00000061578.447|Ksr2	2411.23566826563	0.00347548442751758	0.0676234544648355	0.0513946596639017	0.95901104012217	0.998790475058442	nomotif	no	0.521527420404527	2.54047293416531	0.554779911084341	0.738397637400199	2.55832928732395	1.32007228602852	1.0149210418856	2.54940111074463	no	85	76 - 95
ENSMUSG00000061578.1477|Ksr2	8476.21375555656	2.39377799079493	0.122035001503108	19.6155034318902	1.14002656951861e-85	7.48847122999727e-84	nomotif	yes	0.440600751721066	5.37945143809504	4.46597828422895	1.08480640556325	5.77687258427989	3.83270987591236	3.07859382705298	5.57816201118746	yes	95	76 - 95
ENSMUSG00000061578.1426|Ksr2	2679.95167602727	3.26329919225561	0.11740206632317	27.7959263789514	4.85851677441747e-170	1.61343244550447e-167	motif	yes	0.533358804714975	3.12845870932278	3.57687047935957	1.88665634156396	5.0547635112449	5.00987959987679	4.10063712186408	4.09161111028384	yes	91	76 - 95
ENSMUSG00000090935.529|Synj2bp	528.916665770996	0.00192124072435943	0.108893701882308	0.0176432676192411	0.985923439471721	0.999525940224632	motif	no	0.558575816389548	0.0680235922262842	0.111410719848905	0.593139085780487	0.187827278013472	0.104431948112291	0.833381431114803	0.127925435119878	no	7	0 - 25
ENSMUSG00000029028.41|Lrrc47	3956.60034767152	1.43348880528644	0.107086836750858	13.3862279322109	7.27844385812171e-41	2.60520348274985e-39	motif	yes	0.957354719788983	5.70163672471496	2.04720636324827	1.43931830280615	4.55552760889973	2.22326989250455	0.532102636774588	5.12858216680734	yes	94	76 - 95
ENSMUSG00000031028.304|Tub	701.44912280284	0.00442293716831909	0.0792124014246541	0.0558364231960085	0.955472118677679	0.998790475058442	motif	no	1.00660325585505	0.441675876179259	0.697902459299657	0.87103573152579	0.575465384357112	0.377414897685996	1.17314462995391	0.508570630268185	no	37	26 - 50
ENSMUSG00000043670.184|Diras1	809.906984183976	0.137780647471253	0.0840736116272662	1.63880966696296	0.101252905274445	0.79439914711098	motif	yes	0.872287615401533	6.87625623918349	2.22148467430514	0.877232517521527	5.2461432858036	4.16274962490711	1.53792804121566	6.06119976249354	no	97	96 - 100
ENSMUSG00000031028.323|Tub	676.935070513897	-0.0411481314986853	0.081752360371181	-0.503326525519998	0.61473472003591	0.998540876473706	motif	no	0.982016929683393	0.601976364702084	0.499625149796984	1.02491492529599	0.719661245668766	0.479644909012482	0.628663309207526	0.660818805185425	no	47	26 - 50
ENSMUSG00000028439.39|Fam219a	534.016893235176	0.124121485863031	0.0921165667960477	1.34743933887424	0.177838778017307	0.941558204094171	motif	no	1.02083514638585	1.59135877394299	1.46398934352203	1.23962258612796	1.40494283460297	1.30324052921815	1.50506777774555	1.49815080427298	no	75	51 - 75
ENSMUSG00000058297.52|Spock2	1508.55021202657	0.0791678380261863	0.0675279233957304	1.17237187292497	0.241047787023099	0.998540876473706	motif	yes	0.881201503442132	2.65817781552554	0.75973353762467	0.895320570530372	2.21173495120847	1.335269624772	1.36091013651384	2.43495638336701	no	84	76 - 95
ENSMUSG00000029028.59|Lrrc47	9514.07115952965	3.05465393779392	0.0980807384447367	31.144279562241	6.0623639989854e-213	1.03536516582672e-209	motif	yes	1.31050479999086	5.28787498852374	2.30020286211123	1.07662536178073	4.57952933497401	3.56211813546333	2.52197758613281	4.93370216174888	yes	93	76 - 95
ENSMUSG00000058297.504|Spock2	2579.43781465124	-0.0554069578302743	0.0678764936626321	-0.816290807619862	0.414333830632628	0.998540876473706	motif	yes	0.751968083920401	0.509066967690216	0.774344901679888	0.818502553147646	0.49773739006779	0.486867917521215	0.961762405525754	0.503402178879003	no	36	26 - 50
ENSMUSG00000029636.223|Wasf3	501.967502858784	-0.0413011518645633	0.097875628238053	-0.421975854541753	0.67304264156227	0.998540876473706	motif	no	0.462018843818618	1.81105728511625	0.339802695539159	0.553703269506245	2.39750241540296	0.219491185816138	0.448961599778559	2.10427985025961	no	82	76 - 95
ENSMUSG00000061578.1479|Ksr2	3821.19631926601	2.83965605558398	0.133677688965714	21.2425579582865	3.8627257283299e-100	3.39550632957235e-98	nomotif	yes	1.03670765110839	5.12577774363942	3.75781804478599	2.44362965405425	5.8278449894353	4.88585578057482	5.26564917025351	5.47681136653736	yes	95	76 - 95
ENSMUSG00000029028.30|Lrrc47	9634.30712742839	2.05773729955167	0.112298355891989	18.3238417268623	5.34062845703301e-75	3.06957755787642e-73	motif	yes	0.921783151626967	5.29462972664182	1.60959171571181	0.802269752721122	4.33645501227852	1.81100377427978	1.38505562360835	4.81554236946017	yes	93	76 - 95
ENSMUSG00000061578.1098|Ksr2	528.420395231072	0.0288509635465583	0.0954986775811523	0.302108513723046	0.762569342496241	0.998540876473706	motif	no	0.701424608091062	1.76628717303217	0.5477755827755	0.912044102729602	1.68886580191761	0.661290392297885	0.720741029744844	1.72757648747489	no	78	76 - 95
ENSMUSG00000004113.144|Cacna1b	1044.2442184135	-0.0340579469620388	0.0923553146916284	-0.368770839834797	0.712298541565105	0.998540876473706	motif	no	0.855331367561262	0.121057031376648	0.219468896935383	0.990903034029339	0.311633126564823	0.194212469771002	0.772581485462271	0.216345078970736	no	13	0 - 25
ENSMUSG00000029028.177|Lrrc47	511.333457301055	-0.105733266753738	0.092092706211834	-1.14811770772082	0.250919975001519	0.998540876473706	motif	no	2.0756717396678	0.628436820443613	2.17112145493218	1.45024087008759	0.622218773210074	2.15801418068299	1.38309070641483	0.625327796826843	no	45	26 - 50
ENSMUSG00000043670.203|Diras1	1753.94751769674	0.060685900050867	0.0618852175669771	0.980620290866522	0.326780024373972	0.998540876473706	motif	yes	0.771051315511866	8.79162414779582	6.54120188912881	0.92128779295997	5.84457030987692	11.5998539480738	1.24327827630986	7.31809722883637	no	99	96 - 100
ENSMUSG00000061578.1460|Ksr2	3700.68668860754	4.37232660434395	0.159572960163771	27.4001723089964	2.72958845195726e-165	8.36723844696129e-163	motif	yes	0.542277848272081	5.74537725111231	6.69149923523267	2.68010994315628	7.69879365558839	5.31490642434211	9.18113188659586	6.72208545335035	yes	98	96 - 100
ENSMUSG00000061578.615|Ksr2	652.602961665866	0.198480944101223	0.0945846990331412	2.09844664232296	0.0358657086967365	0.436895120802899	motif	no	1.17270887680604	1.19091374152049	0.894856692529761	1.13980853294491	1.14012695115573	0.950338991563527	1.14343008411388	1.16552034633811	no	68	51 - 75
ENSMUSG00000090935.250|Synj2bp	2818.91689168104	-0.0270216853600651	0.0645561376678745	-0.418576549592931	0.675525630848886	0.998540876473706	nomotif	no	1.05654261892296	0.114321282037439	0.166433973325302	0.428452950096412	0.445300595038241	0.123756776815174	0.0845767534904664	0.27981093853784	no	18	0 - 25
ENSMUSG00000061578.1461|Ksr2	9354.99925265277	3.93710407409101	0.130732930653709	30.1156262190725	3.02535099637201e-199	2.12753359774279e-196	motif	yes	0.362847677887937	4.73524229650499	5.19698240236361	3.17934610903833	7.13613672175751	3.04104887817489	5.20064115580593	5.93568950913125	yes	96	96 - 100
ENSMUSG00000061578.1470|Ksr2	5063.71572720346	3.75469198329361	0.154081341471278	24.3682456775179	3.71433347271503e-131	5.48208106991459e-129	motif	yes	0.139137079490863	5.11036187072621	5.36530571903935	1.62217180769985	6.06571621349388	3.86863289565775	3.83889432685148	5.58803904211005	yes	95	76 - 95
ENSMUSG00000029028.24|Lrrc47	5581.15539333742	2.19380123113922	0.121925838420896	17.9929148698251	2.2139963161224e-72	1.23683766164688e-70	motif	yes	1.9657571999863	7.51686857020528	2.457034875437	1.70083900238764	5.40470867740801	3.519711967184	2.42279869229613	6.46078862380664	yes	98	96 - 100
ENSMUSG00000029636.7|Wasf3	2315.99104277009	0.0358859663878181	0.0679757646614673	0.527922952636683	0.597552813248594	0.998540876473706	motif	no	1.39414992723568	1.13378984051255	0.753119125988735	1.12913970465076	1.04674908197842	0.90607296208339	0.588904314537431	1.09026946124548	no	66	51 - 75
ENSMUSG00000042529.285|Kcnj12	873.68301219038	0.023808331240661	0.106421713466375	0.223716856881686	0.822977628477483	0.998540876473706	nomotif	no	0.677632801697589	0.909987757652441	1.15274838486702	1.08561415418988	0.764612961511096	0.997886921914757	1.02819638040815	0.837300359581768	no	57	51 - 75
ENSMUSG00000029028.15|Lrrc47	5860.30213112676	2.74402593720264	0.110669967498411	24.7946755495526	1.0232454773624e-135	1.67573968244759e-133	motif	yes	1.43411225069994	8.40871634611323	4.13093473008389	1.55025967300216	5.45121555134254	5.75060901607479	0.455056101133019	6.92996594872789	yes	98	96 - 100
ENSMUSG00000029028.88|Lrrc47	1316.5724163761	0.125592417302481	0.082303924210949	1.52595904152251	0.127020065239385	0.859075949978466	motif	yes	0.403627262066151	4.60935947646056	0.589308171284695	0.62317241685277	4.23115519088122	0.555135293838441	0.17388507360977	4.42025733367089	no	92	76 - 95
ENSMUSG00000058297.96|Spock2	2276.78896601693	0.0763922383565849	0.0551290926502841	1.38569736384354	0.16583933349428	0.931640596674483	motif	no	1.09096301405977	0.950664007208546	0.994143217611972	1.24041976043486	0.968416940137064	0.976523214209402	1.01086525751072	0.959540473672805	no	62	51 - 75
ENSMUSG00000058297.423|Spock2	684.137407361712	0.00438576979926582	0.0880948659436292	0.049784624248957	0.96029401956055	0.998790475058442	nomotif	no	1.39204295471293	0.233030095833158	1.12446785721896	1.14584410613203	0.196574136548413	0.660470949432584	1.36139972285137	0.214802116190786	no	13	0 - 25
ENSMUSG00000042529.70|Kcnj12	111.297010724009	0.17174666465139	0.18526340781215	0.927040405224187	0.353905556068062	0.998540876473706	motif	no	1.01772568003176	0.701313655065353	0.268013393664689	0.452976328420779	1.58050352041742	0.289875028238017	0.233479488508893	1.14090858774139	no	67	51 - 75
ENSMUSG00000004113.409|Cacna1b	609.371297655074	-0.042678206631624	0.0814923773418747	-0.523707959243617	0.600481678872199	0.998540876473706	motif	no	1.25083300656383	0.100254905052967	0.191566620303955	0.607071883097479	0.441019635209287	0.226925177906367	0.30038938219567	0.270637270131127	no	17	0 - 25
ENSMUSG00000029636.473|Wasf3	3068.56789236049	0.0476881924458544	0.0594277377498532	0.802456803026668	0.422288766348401	0.998540876473706	motif	yes	0.703410001732074	0.30130490605444	0.318406858920918	0.76574569804465	0.730322635951024	0.207523212134708	0.55892808088676	0.515813771002732	no	37	26 - 50
ENSMUSG00000061578.680|Ksr2	1008.82990983481	-0.0458647372199825	0.0814762864358506	-0.562921301722478	0.573488474212933	0.998540876473706	motif	no	1.01908180861358	0.239390718796346	0.351683908669899	0.86799015204493	0.29427207154625	0.251224421169943	0.710030717239894	0.266831395171298	no	17	0 - 25
ENSMUSG00000031028.415|Tub	2267.52749429846	0.0323514605838953	0.0742426332327736	0.435753140415474	0.66301584566088	0.998540876473706	motif	yes	1.17894079930213	7.87544684990538	13.6188801551543	1.6283698290995	5.41931918266196	21.000990905378	2.5367900183292	6.64738301628367	no	98	96 - 100
ENSMUSG00000090935.592|Synj2bp	2030.17281382583	-0.0473251680333718	0.0569749984842682	-0.830630439532861	0.406182433366242	0.998540876473706	motif	no	0.931555875067397	0.0426799452939772	0.2019398876347	0.972497036516706	0.150198687191277	0.121806670028995	0.189451927818645	0.0964393162426271	no	5	0 - 25
ENSMUSG00000090935.693|Synj2bp	383.613682907662	-0.0716130517513509	0.107855210694136	-0.663973963709892	0.506706975251454	0.998540876473706	motif	no	0.983056668463465	0.345544361527055	0.309452542347395	0.802624869141372	0.686952098901234	0.191805599432699	0.505149842563724	0.516248230214144	no	37	26 - 50
ENSMUSG00000031028.419|Tub	1071.32712634589	0.0949979409082051	0.0912995490607498	1.04050832545728	0.298103798124115	0.998540876473706	motif	yes	1.40588636808707	6.96298057885281	9.63898333300393	1.0740898627153	4.93128837203892	15.6434520418918	2.04998555483152	5.94713447544587	no	96	96 - 100
ENSMUSG00000043670.169|Diras1	1094.99636418955	-0.0923819410324127	0.0740036343328961	-1.24834329915264	0.211905363914818	0.972760013080726	motif	no	1.73209513058359	0.635260220420709	0.946655832800409	1.75716580537976	0.623261468196491	0.566290682851914	1.55080167913456	0.6292608443086	no	45	26 - 50
ENSMUSG00000090935.127|Synj2bp	1708.97972090945	-0.0389456356208847	0.0628478135300382	-0.619681631442446	0.535467411267982	0.998540876473706	motif	yes	0.73590256040719	0.808476128604031	0.609468179899417	1.03484672182369	1.19923214976154	1.01841875706331	0.589930380218199	1.00385413918279	no	63	51 - 75
ENSMUSG00000043670.222|Diras1	1675.56199643392	-0.0168125178144938	0.062557712587726	-0.268752118948039	0.788120441595574	0.998540876473706	motif	no	1.11392907999223	4.26115479457497	1.8784990040575	1.34692704835546	3.64461410092838	3.0362816487997	1.42817607124824	3.95288444775167	no	90	76 - 95
ENSMUSG00000061578.1469|Ksr2	5201.2028218614	3.78019894274413	0.149268606918777	25.3248088849726	1.7030087446208e-141	3.03872679730472e-139	motif	yes	1.12597969884272	4.73727633529214	4.30416747682935	1.63784496526217	7.02050487672903	2.73598315342907	1.65770436841314	5.87889060601059	yes	96	96 - 100
ENSMUSG00000029028.26|Lrrc47	7782.72707203798	1.60626188399456	0.100959363096246	15.9099843217442	5.40270218634863e-57	2.43733225048294e-55	motif	yes	1.41811962879525	7.10712073524223	2.95233225705651	1.40238310979107	5.8306109339011	2.99144287861907	1.52663006951536	6.46886583457166	yes	98	96 - 100
ENSMUSG00000029636.506|Wasf3	4804.60009237939	0.0458328792109748	0.0461449862355178	0.993236382757813	0.32059477182548	0.998540876473706	motif	yes	0.523525609754736	0.414943912580334	0.215747743199466	0.674585495896478	0.903209443732649	0.203344468302373	0.315753213031074	0.659076678156491	no	47	26 - 50
ENSMUSG00000031028.456|Tub	1644.86278642464	0.00704626761860612	0.0653451977168893	0.107831453033999	0.91412939243799	0.998540876473706	motif	yes	0.822714677992433	0.536404690258716	0.383058722813375	0.857489226197039	0.576704128308132	0.195393613133647	0.679331538314983	0.556554409283424	no	40	26 - 50
ENSMUSG00000028439.177|Fam219a	616.681154885641	0.288579770367521	0.109540683240578	2.63445289759358	0.00842729955733977	0.132042419669721	motif	yes	1.11351826344051	9.57954605452507	8.56302792758681	1.46187815081251	6.51604968995025	13.023576796282	2.04952540094716	8.04779787223766	no	100	96 - 100
ENSMUSG00000004113.321|Cacna1b	1085.79438523705	0.580501459359542	0.119917276621332	4.84084925638045	1.29285418831488e-06	2.64658764063432e-05	motif	yes	0.482717000047344	3.58575612691204	1.26926300980804	0.872021066063715	4.47123566472619	1.93218301057024	0.585072130028167	4.02849589581911	yes	90	76 - 95
ENSMUSG00000061578.1466|Ksr2	4114.75409090379	4.24166755170909	0.148410441460256	28.5806545009504	1.16892425309987e-179	5.37480363300343e-177	motif	yes	0.570189208109615	4.24707298758694	5.19698240236361	1.9706690758502	7.31454013980145	3.02663632424989	13.0666109039624	5.7808065636942	yes	96	96 - 100
ENSMUSG00000042529.420|Kcnj12	864.75640044833	0.850826859539642	0.101109660443602	8.41489186895477	3.93257496354438e-17	1.00888269719256e-15	motif	yes	2.16036497618071	7.70992560149265	8.19911020204164	1.25359981212148	5.47871141863963	14.0606086565729	2.45981938538724	6.59431851006614	yes	98	96 - 100
ENSMUSG00000042529.157|Kcnj12	747.746634706266	0.0546188306630186	0.093596279863382	0.583557709160483	0.55951792011482	0.998540876473706	motif	no	0.45207932841921	0.525124410409781	0.558393207098418	0.682112149861417	0.364672317444522	0.427177700502489	0.651122357132216	0.444898363927151	no	32	26 - 50
ENSMUSG00000061578.1478|Ksr2	11630.6909420278	2.32841871016312	0.117116646130234	19.8811935544492	5.92084903093461e-88	4.04478572370418e-86	nomotif	yes	0.820428985963365	4.71462135155931	3.17149182503215	1.21683152591578	4.82236059118766	3.78503485147572	1.37189327041088	4.76849097137349	yes	93	76 - 95
ENSMUSG00000061578.1434|Ksr2	2706.21897421756	4.29342175508443	0.152858324743963	28.0875887019951	1.38890937656713e-173	5.18887862401877e-171	motif	yes	0.698883951005829	2.489663475482	3.09337626283924	1.70972530856521	4.04381080899592	1.77423508662924	4.34432868963444	3.26673714223896	yes	88	76 - 95
ENSMUSG00000022095.258|Fam160b2	3038.75979031028	3.65654441427903	0.207240771855674	17.6439432334555	1.13273406588063e-69	6.12752749212801e-68	motif	yes	1.51063114875794	4.84595212192033	5.82518906638558	1.24433675932256	3.82717808708543	5.19778462623731	9.47259639093223	4.33656510450288	yes	91	76 - 95
ENSMUSG00000058297.66|Spock2	880.199544024402	-0.0110426665675953	0.0895348127910758	-0.123333776252626	0.901842795417628	0.998540876473706	nomotif	no	1.34255518912107	0.650604993366447	1.37644715077094	1.11914011213319	0.520127839562881	1.52068109728228	1.61566114167803	0.585366416464664	no	43	26 - 50
ENSMUSG00000035202.30|Lars2	716.610244448495	0.0976967513421254	0.0822697209070693	1.18751771933786	0.235023471505496	0.996029779936872	motif	yes	0.879389263846364	1.02498613264381	0.683448917711666	1.03001654627728	1.10451130708436	0.570648214788796	1.19831997017423	1.06474871986409	no	65	51 - 75
ENSMUSG00000061578.1445|Ksr2	2658.75425321626	4.79263948383509	0.20671822446822	23.1844071617977	6.54129534764633e-119	8.14595686261582e-117	motif	yes	1.85052315722848	4.8548437771899	2.9902637207446	3.08212643462972	4.75147770057021	2.35212880055991	5.96773572628731	4.80316073888006	yes	93	76 - 95
ENSMUSG00000029636.492|Wasf3	2061.58043157316	-0.041688564856238	0.0578382061572441	-0.720779007960581	0.471045492927508	0.998540876473706	motif	yes	0.589895221312502	0.246908774427967	0.269595527039333	0.775238413309667	0.576493689712228	0.53457472739998	0.164400433231055	0.411701232070098	no	29	26 - 50
ENSMUSG00000061578.459|Ksr2	1179.75652326351	0.00169053650186522	0.0696306521252577	0.0242786251495123	0.980630362765112	0.999525940224632	nomotif	no	0.139137079490863	0.923796184323585	0.314764602183642	0.310328519733885	2.02190540449796	0.943946426540491	0.69798078670027	1.47285079441077	no	75	51 - 75
ENSMUSG00000032194.59|Kank2	1419.60935181506	0.0695915018465115	0.059415065349655	1.17127703953482	0.241487437422135	0.998540876473706	motif	no	0.303862587393839	1.86456477959051	0.205053350756389	0.283028851755727	2.08291117101299	0.30098630933889	0.528750531304191	1.97373797530175	no	81	76 - 95
ENSMUSG00000043670.280|Diras1	1011.13092204536	1.75713573943145	0.150772388183911	11.6542276778697	2.1835114816514e-31	6.83347637778598e-30	motif	yes	1.43451407537091	5.5148940939456	2.02301139669825	1.34005497157814	4.20838450471087	2.598281814572	1.92756321908505	4.86163929932823	yes	93	76 - 95
ENSMUSG00000004113.318|Cacna1b	1650.5030644372	0.658266693283	0.119285489744019	5.51841380452566	3.42073182278694e-08	7.43542708025779e-07	motif	yes	0.612203149759797	5.61157043881667	1.91004883597801	1.22015531622641	5.04412190385281	1.91884191624624	0.820127424372817	5.32784617133474	yes	94	76 - 95
ENSMUSG00000061578.1327|Ksr2	663.075018465389	0.0156134788051275	0.0825636969872541	0.189108280937781	0.850007951341942	0.998540876473706	nomotif	no	2.06093249580548	0.355666210783143	1.66433973325302	1.62265159823747	0.297096304334394	1.25506872648924	1.70055659018164	0.326381257558769	no	22	0 - 25
ENSMUSG00000029028.56|Lrrc47	8916.64982423049	2.27581210868001	0.10819564558956	21.0342301326367	3.18907351066176e-98	2.59356284489533e-96	motif	yes	1.7098810629705	6.45498841490864	2.46638247888025	1.46429847887677	4.99450805217046	3.36366101239011	2.72258730706264	5.72474823353955	yes	95	76 - 95
ENSMUSG00000022095.249|Fam160b2	5076.8239336832	4.0353788065925	0.24089212695782	16.7518086105782	5.49305802327315e-63	2.73622952784294e-61	motif	yes	0.881201503442132	4.66811901652875	2.71842156431327	2.68010994315628	5.0547635112449	2.5726408756124	13.2616349473051	4.86144126388683	yes	93	76 - 95
ENSMUSG00000029028.83|Lrrc47	663.411671698902	0.263326973730619	0.082837745892676	3.17882833354476	0.00147871638944394	0.0259971388761799	motif	yes	0.927931886200427	5.18679890725417	0.95762577833763	0.751242938611987	4.16635053048065	0.835273011562469	0.477217924240147	4.67657471886741	no	93	76 - 95
ENSMUSG00000061578.409|Ksr2	1060.27095023868	-0.080121313608016	0.0739816020893422	-1.08298970751214	0.27881299153647	0.998540876473706	nomotif	no	0.768356994368248	1.067510382293	0.815526469293982	0.825242486094163	1.08950154530142	0.838686213508998	0.710785470197289	1.07850596379721	no	65	51 - 75
ENSMUSG00000061578.932|Ksr2	586.397358620701	-0.118095014522016	0.084488273116337	-1.397768118179	0.162182711188735	0.928900799144042	motif	no	0.571809063814472	0.950213932163512	0.316066477836056	0.815364330133021	1.47926167461432	0.316175401729676	0.667347898313378	1.21473780338891	no	69	51 - 75
ENSMUSG00000061578.491|Ksr2	1589.60650086475	0.04527608977651	0.0689985652298787	0.656188858792443	0.511702616438611	0.998540876473706	motif	no	1.11313646334339	1.27369430272083	1.7788211524317	1.1910321129956	1.10775066386406	2.40395087401579	1.2427444513737	1.19072248329244	no	69	51 - 75
ENSMUSG00000022095.266|Fam160b2	1787.47764262288	1.22804821482479	0.101537334770912	12.0945484495481	1.12861090875186e-33	3.65651583038712e-32	motif	yes	0.774389199994601	6.99746325305926	3.00673900295256	1.54309360363543	7.65873259279531	4.54388518289983	4.21961111959709	7.32809792292729	yes	99	96 - 100
ENSMUSG00000042529.319|Kcnj12	1221.19362415126	-0.122050465744761	0.0626929059233632	-1.94679866800173	0.0515588767275015	0.561371922839054	motif	no	1.07792232836958	1.6245625201253	0.692075214767828	1.09622233913502	1.83950109430625	0.648498813992292	0.851664629643448	1.73203180721577	no	78	76 - 95
ENSMUSG00000029028.23|Lrrc47	4186.68845015446	2.34531920580108	0.140091947866857	16.7412848597841	6.55577022021561e-63	3.23860466870569e-61	motif	yes	1.37927191843116	6.5218358433822	3.33893083442826	1.36918660139505	5.20860413984801	2.87624445720641	3.31540873682628	5.8652199916151	yes	96	96 - 100
ENSMUSG00000042529.424|Kcnj12	3427.57564160659	0.300929728754827	0.0720347183388419	4.17756514767356	2.9464628518933e-05	0.00056359941431015	motif	yes	0.844987743026702	6.44584105296025	4.46863818791223	0.881132036106173	4.88857950539575	7.37054059079562	1.31708018312277	5.667210279178	yes	95	76 - 95
ENSMUSG00000029636.234|Wasf3	418.022995803593	0.0735092971214665	0.109178260444262	0.673296101461468	0.500758932496302	0.998540876473706	motif	no	1.55424517142549	0.889515592125952	0.690307838181914	0.717509748561523	1.38110467590707	0.422503450887976	1.20085670782684	1.13531013401651	no	67	51 - 75
ENSMUSG00000058297.240|Spock2	1095.37966790381	0.133282147746448	0.0748167458051618	1.78144807438621	0.0748392805279902	0.69953369719478	motif	yes	0.742064423951269	6.17320066435304	2.67072995792181	0.525050778337633	4.73551528948207	5.04641668833578	1.29901979746995	5.45435797691755	no	95	76 - 95
ENSMUSG00000061578.1459|Ksr2	4063.33958890396	4.40052978290941	0.147900123776297	29.7533881010495	1.56767792694327e-194	9.8639945350562e-192	motif	yes	0.72384409211318	4.82372298374638	4.61160801088859	3.30227832281755	5.52413440871764	2.33637793805616	4.73629819546612	5.17392869623201	yes	94	76 - 95
ENSMUSG00000029028.52|Lrrc47	3230.73365139289	1.79052942102901	0.113638340856027	15.7563847513183	6.20844074837645e-56	2.73881583567677e-54	motif	yes	0.888606558092907	5.27745892176752	2.13590265767471	0.990965020998959	3.87390279181122	3.05134355954989	0.668653862889334	4.57568085678937	yes	92	76 - 95
ENSMUSG00000022095.129|Fam160b2	1349.159361223	0.0178538929862427	0.0648252196751463	0.275415850123032	0.782996768153493	0.998540876473706	motif	no	1.42808395220497	0.21312853920196	1.09854882531976	1.1369412790284	0.218167704228407	0.494216064697128	1.33137254727451	0.215648121715184	no	13	0 - 25
ENSMUSG00000043670.127|Diras1	567.668688135001	0.032704259807581	0.0945108015772417	0.346037270468524	0.729314705188603	0.998540876473706	motif	no	3.08692501977414	1.05080703787705	2.61773928415352	3.10611507300982	1.02655382419727	2.26637410470617	4.74799275891171	1.03868043103716	no	64	51 - 75
ENSMUSG00000004113.209|Cacna1b	1476.62361972088	0.0429822239332958	0.0662484087343518	0.648803869473294	0.51646515605829	0.998540876473706	motif	no	0.593582574065853	0.907940471913697	0.389067770357104	0.473253614497855	0.943305309533435	0.280900140215566	0.569412206845257	0.925622890723566	no	60	51 - 75
ENSMUSG00000029028.62|Lrrc47	10351.5374373709	2.62681075557281	0.102301053438537	25.6772600797411	2.09821660850985e-145	4.18069659245589e-143	motif	yes	1.07615758827446	5.89918049168412	2.04483038023565	0.901275910087951	4.73269008397974	3.69471559379986	0.909536910102785	5.31593528783193	yes	94	76 - 95
ENSMUSG00000022095.189|Fam160b2	2182.03551067579	0.130240360189006	0.0882890826538347	1.47515815403422	0.140170028762128	0.898245659652112	motif	no	0.610733715256923	6.61856082343483	3.02794481173508	0.557250582240414	4.27402776099321	6.71724901892574	0.361084119852367	5.44629429221402	no	95	76 - 95
ENSMUSG00000029636.484|Wasf3	1106.65273441914	0.0349626502287958	0.0716741033040693	0.487800315833331	0.625691287679201	0.998540876473706	motif	yes	0.76741272071537	0.205602839566832	0.334700552963496	1.01409565416724	0.476635358117387	0.375245773362599	0.876144050572711	0.34111909884211	no	23	0 - 25
ENSMUSG00000029028.29|Lrrc47	5584.0862612311	1.97741443432941	0.107024781902904	18.4762295159206	3.20834081362636e-76	1.88944406043858e-74	motif	yes	1.87255319481453	5.93090505817948	2.64000555765039	0.953500652853675	4.840908131923	2.98963486369244	1.72146222873672	5.38590659505124	yes	94	76 - 95
ENSMUSG00000029636.231|Wasf3	1819.69611526749	-0.0679506254565568	0.0536398679207341	-1.26679330301429	0.20522920734418	0.966601921755726	motif	no	0.77947891378304	1.88395675745366	0.575612082913314	0.843605076067311	2.01172802830082	0.446450621750571	0.932319638073968	1.94784239287724	no	81	76 - 95
ENSMUSG00000061578.1224|Ksr2	1055.79627300418	0.0124686548335297	0.0851639481487526	0.146407665503614	0.883599576320968	0.998540876473706	motif	no	0.917712651961011	0.694903271292149	0.485541141666256	0.798330621365699	0.932838775647435	0.35887743457591	0.671992140386962	0.813871023469792	no	56	51 - 75
ENSMUSG00000029028.58|Lrrc47	7674.24533719526	2.71147973677094	0.110380471792458	24.5648500385936	3.00155463948033e-133	4.66020593701134e-131	motif	yes	2.9286991143812	7.00217852479313	3.03823586599719	1.89184231281619	5.39670339582912	5.45875479909355	0.926364205877932	6.19944096031112	yes	97	96 - 100
ENSMUSG00000031028.636|Tub	460.444232903908	0.0380159326301263	0.102697076054389	0.370175413854946	0.711251794367212	0.998540876473706	nomotif	no	0.801939992550512	0.528010640082382	1.63968284831594	0.704296969189215	0.47070813649688	1.38192752502032	1.16360906283674	0.499359388289631	no	36	26 - 50
ENSMUSG00000029028.178|Lrrc47	362.303884952539	0.112758619002335	0.107201987766041	1.05183328548367	0.292876044770062	0.998540876473706	motif	no	1.62759232911886	0.959170723296704	3.00750743962271	1.81507445777188	0.826114335046741	2.27917331304255	1.52162415906579	0.892642529171723	no	59	51 - 75
ENSMUSG00000031028.111|Tub	1618.35549177452	0.016735220903162	0.0641736762658092	0.260780149696336	0.794262053159031	0.998540876473706	motif	no	0.924545154627701	0.702874505578151	0.775744690304031	0.99360173502379	0.689173854338024	0.96690660551472	0.699470379842618	0.696024179958088	no	49	26 - 50
ENSMUSG00000004113.237|Cacna1b	285.543880476429	0.0775395745971076	0.11343336748438	0.683569361614735	0.494247137116513	0.998540876473706	motif	no	0.641418781417062	1.02465741678001	0.249650959987954	0.720165596970564	1.58176273140997	0.285015607210704	0.87959823630085	1.30321007409499	no	71	51 - 75
ENSMUSG00000034801.93|Sos2	364.489127333192	-0.027554036456745	0.106439447636716	-0.25887053219957	0.795735135241032	0.998540876473706	nomotif	no	0.73043546450513	0.400255632488994	0.493164974056833	0.972429271410684	0.536789045441937	0.485690312799982	0.743277474922706	0.468522338965465	no	34	26 - 50
ENSMUSG00000061578.1436|Ksr2	7095.44513029747	4.23028049837149	0.13885989749951	30.4643786618552	7.72723649894369e-204	7.69825936207265e-201	motif	yes	0.601454994412884	3.66533789445961	2.43794949815397	2.78646351232914	4.57335746255491	1.56341894481661	4.63104712445576	4.11934767850726	yes	91	76 - 95
ENSMUSG00000061578.840|Ksr2	1721.53144233195	0.0290018513761527	0.0577893799955572	0.501854343797811	0.615769983006816	0.998540876473706	motif	no	0.988303009877337	0.737761288613048	0.47106222053082	0.77887671633242	0.958032795452554	0.44358927251835	0.803916799603485	0.847897042032801	no	57	51 - 75
ENSMUSG00000061578.1384|Ksr2	615.441512586137	-0.0326561742051999	0.12251040534538	-0.266558372026736	0.789809210493678	0.998540876473706	motif	no	0.82072689046081	0.207471956290167	0.359791089394404	1.10357468247611	0.70370237117331	0.295457355462489	1.2676562817277	0.455587163731738	no	32	26 - 50
ENSMUSG00000061578.1440|Ksr2	3596.11529446327	4.66251526750272	0.218993209092594	21.2906842491692	1.3849117083066e-100	1.22641625724485e-98	motif	yes	1.00708743250529	10.9367359815817	5.82518906638558	1.91436424511163	12.1314324269878	5.4602990012998	10.4198560300255	11.5340842042847	yes	100	96 - 100
ENSMUSG00000034801.36|Sos2	154.719838254478	0.000206070396477309	0.174903445452925	0.00117819518045328	0.999059936473395	0.999745855520116	nomotif	no	0.626632180225516	0.0484101231343723	0.192554860805523	0.718418359762724	0.19095773264703	0.100047145162705	0.359169279822847	0.119683927890701	no	7	0 - 25
ENSMUSG00000061578.1489|Ksr2	3459.82270101605	1.88883553027261	0.117812599812229	16.0325426421542	7.5720088801304e-58	3.46832820543904e-56	nomotif	yes	1.01078995983068	6.86488090665993	4.03765555875942	0.945921156408097	4.787158384179	4.30214734661234	3.12038469348356	5.82601964541946	yes	96	96 - 100
ENSMUSG00000029028.64|Lrrc47	8548.48016534546	2.53287138237604	0.115955186020818	21.8435368808887	8.95477345739781e-106	8.6334126357412e-104	motif	yes	0.833310117385495	5.723519837657	1.86152781034496	1.4565814908458	4.83499118466904	2.17316247877818	0.504518720821391	5.27925551116302	yes	94	76 - 95
ENSMUSG00000042529.287|Kcnj12	1338.38036730464	0.0205260706372144	0.0856713924834123	0.239590720335131	0.810647559375836	0.998540876473706	nomotif	no	0.858439840991598	0.527101261644944	0.812517146529059	0.94693921423326	0.533454746943189	0.610273270440476	0.458774271701054	0.530278004294066	no	39	26 - 50
ENSMUSG00000061578.1443|Ksr2	3158.3458710842	4.72507104865337	0.202977852882093	23.2787517532669	7.2783216122225e-120	9.4578624863174e-118	motif	yes	1.36185686895602	8.43090586015496	3.45980926367144	4.50745763167192	9.92571744026272	3.40791388717487	13.2616349473051	9.17831165020884	yes	100	96 - 100
ENSMUSG00000061578.1490|Ksr2	3463.1971305631	1.78861002629771	0.113918532692966	15.7007818132489	1.49389568766317e-55	6.51807406788802e-54	nomotif	yes	4.31788736686645	13.1329748331676	6.79605391078318	2.68010994315628	9.30076486069062	7.79142665185471	4.97311310523942	11.2168698469291	yes	100	96 - 100
ENSMUSG00000022095.268|Fam160b2	3956.91839355646	1.38637397895606	0.0925657834669726	14.9771754424864	1.03524115404773e-50	4.28245951440853e-49	motif	yes	0.810048587015128	7.05920109663065	5.4452854316213	1.26514506633464	6.27293012140827	11.135174970042	1.77096367308733	6.66606560901946	yes	98	96 - 100
ENSMUSG00000061578.1432|Ksr2	2258.05585670606	3.88456212091073	0.142371085489961	27.2847685858561	6.43143773019728e-164	1.83066281105973e-161	motif	yes	0.72384409211318	5.86849247792186	3.10676750207231	4.78591061277906	6.49898165731487	4.1214756884811	7.57807711274579	6.18373706761837	yes	97	96 - 100
ENSMUSG00000004113.39|Cacna1b	458.029407180311	0.087831690458617	0.103793605710857	0.846214849721036	0.397432899351999	0.998540876473706	nomotif	no	2.34681094840318	0.298240937167115	1.84531741605293	1.60527418470298	0.210615146301871	0.91114364344606	2.61318674742905	0.254428041734493	no	16	0 - 25
ENSMUSG00000061578.131|Ksr2	505.17133560906	0.119385516534723	0.0950104719958986	1.25655113617241	0.208916218120889	0.970302975596306	motif	yes	1.09770359696024	3.54938014877445	3.76712298675309	1.45268890237889	3.06336099000445	4.70805953344832	1.49336298706184	3.30637056938945	no	88	76 - 95
ENSMUSG00000031028.48|Tub	653.708534028313	0.114936278783208	0.0930551023056298	1.23514214627063	0.216777606169164	0.980172572523585	motif	no	1.46677934074789	1.32549408839426	1.4978802645274	1.32281161716445	1.3129376546671	1.33563839576831	1.42611331694366	1.31921587153068	no	72	51 - 75
ENSMUSG00000090935.504|Synj2bp	1140.24082910058	-0.0543091788683555	0.0810308292410026	-0.670228595425436	0.502712077647219	0.998540876473706	motif	no	0.517498052728988	0.412007988670567	0.282100351013641	0.774324217067556	0.757419752549747	0.208030259483483	0.453522893245105	0.584713870610157	no	42	26 - 50
ENSMUSG00000031028.481|Tub	465.42125888729	-0.0703215099957893	0.105545251690013	-0.666268817116697	0.505239293289653	0.998540876473706	motif	no	1.56032296286182	5.17470937596659	0.81501548779693	1.64484191060249	5.2010856128862	1.10670533907924	1.53929691352649	5.18789749442639	no	94	76 - 95
ENSMUSG00000029028.51|Lrrc47	5265.36801673407	1.6969247122194	0.11453080513546	14.8163169743929	1.14914732569556e-49	4.62560817464325e-48	motif	yes	1.04083945696426	5.76411217693116	1.98956940576551	0.971054327230535	4.59324162543559	3.09995235943358	1.20123504957474	5.17867690118337	yes	94	76 - 95
ENSMUSG00000061578.1475|Ksr2	5789.20826298849	3.22124336511613	0.142973366488148	22.5303736230002	2.09184520950621e-112	2.2529738269952e-110	nomotif	yes	1.89458323240058	7.99804391498593	5.64072474595004	3.35013742894535	9.60405067136531	6.578610239066	10.4435375210028	8.80104729317562	yes	100	96 - 100
ENSMUSG00000004113.198|Cacna1b	2644.92759213154	0.0864440551674646	0.064175834099701	1.34698763763894	0.177984214222802	0.941558204094171	motif	no	0.943364431235	0.576431855679401	0.586961376851245	0.827793728868097	0.601367479698154	0.440393514999972	0.658973042543641	0.588899667688777	no	43	26 - 50
ENSMUSG00000029028.14|Lrrc47	4774.34903531624	2.5583680583878	0.128326670087534	19.9363706440968	1.96838520984356e-88	1.36814216184185e-86	motif	yes	1.82916069653897	7.28037955709131	4.05703824370996	1.34005497157814	4.85563646383222	5.3568842474873	1.20560317702774	6.06800801046177	yes	97	96 - 100
ENSMUSG00000029636.29|Wasf3	1205.98329601533	0.0914138790876841	0.0813110334818601	1.12424938133492	0.260907245711049	0.998540876473706	motif	no	1.08990712267843	0.194914443146288	0.625952333887925	0.918642947621329	0.163614713653453	0.415878036283208	0.972810721463501	0.179264578399871	no	10	0 - 25
ENSMUSG00000031028.489|Tub	3516.31747050849	-0.000763845844638752	0.06411069481696	-0.0119144839534118	0.990493842111831	0.999525940224632	motif	no	0.834640954336579	2.16274288995394	0.384622072602445	0.855956835074568	3.68137140576302	0.276467193901428	1.04977129866633	2.92205714785848	no	87	76 - 95
ENSMUSG00000061578.203|Ksr2	642.501042225966	0.129268452325686	0.0883522367198481	1.463103336428	0.143439105065847	0.90151192026882	nomotif	no	1.08178033281689	0.757179054913246	0.492371983543209	1.21451200061141	0.87204317064225	0.491217044357043	1.12967778610805	0.814611112777748	no	56	51 - 75
ENSMUSG00000031028.17|Tub	351.498150422246	-0.0520250277241785	0.112627555214997	-0.461920953756538	0.644138007054073	0.998540876473706	motif	no	1.15502940864399	0.57509168710514	1.92086813015525	1.55712172730484	0.700147408664996	1.12868164035132	1.37000361025879	0.637619547885068	no	46	26 - 50
ENSMUSG00000061578.1429|Ksr2	3953.17589141294	3.37103934035221	0.121679012328549	27.7043614658046	6.18655713310913e-169	1.99892677098161e-166	motif	yes	0.382207881011045	3.89572342021958	2.82486578219301	2.06659079954219	5.0547635112449	1.91730378509496	5.17283652312052	4.47524346573224	yes	92	76 - 95
ENSMUSG00000029028.11|Lrrc47	2890.94779947244	1.49148004190115	0.131210556601934	11.367073507858	6.09985796673818e-30	1.86505887448478e-28	motif	yes	2.3231675999838	8.85123865471686	4.6071949888686	1.44447483949332	5.79000184015325	7.9327071155247	2.32509184141064	7.32062024743506	yes	99	96 - 100
ENSMUSG00000043670.193|Diras1	1500.0856301769	0.112806827851781	0.0799074114803704	1.41171921054523	0.158032654599188	0.922832938023025	motif	yes	0.957305269648498	6.94559526398672	2.47129233119388	0.938038480104697	4.99962063657678	3.9658762588986	0.919272422483651	5.97260795028175	no	96	96 - 100
ENSMUSG00000061578.1092|Ksr2	1308.48058446166	0.137422429115479	0.0897791527464769	1.53067193119476	0.125850494246226	0.857545329886888	motif	no	1.00475621159672	1.59555814004105	0.52139037939871	1.2248386049742	1.8373664191668	0.578503900600673	0.67974650027523	1.71646227960392	no	78	76 - 95
ENSMUSG00000061578.117|Ksr2	578.595411323067	-0.108644806575316	0.0925834123647776	-1.17348025742729	0.240603269391518	0.998540876473706	motif	yes	1.64738101991933	1.16627439506803	1.82987600445683	1.46726623101598	1.18762404827307	1.42250507962665	1.23746647566547	1.17694922167055	no	68	51 - 75
ENSMUSG00000043670.105|Diras1	367.421219694878	0.0660101971882945	0.115008843550553	0.573957577090839	0.565996509145204	0.998540876473706	nomotif	no	0.8868502310283	0.897715195486299	1.27208188586454	1.30569458769152	0.71933173044639	1.63499337699177	1.76396746895244	0.808523462966344	no	55	51 - 75
ENSMUSG00000029636.513|Wasf3	738.405819299957	-0.0350653681387779	0.0945613446022777	-0.370821378294289	0.710770577249508	0.998540876473706	nomotif	yes	0.39654067654896	0.36100120394489	0.29902637207446	0.536021988631255	0.667228783484327	0.198460867547243	0.23207861157784	0.514114993714609	no	37	26 - 50
ENSMUSG00000058297.205|Spock2	443.616197088568	-0.0549997314112601	0.116167317346738	-0.473452711721802	0.635890230766336	0.998540876473706	nomotif	no	1.08801410118876	0.335554133387668	0.529352498492976	0.521892157298289	0.276808477996745	0.3900213572357	0.851405985137361	0.306181305692206	no	19	0 - 25
ENSMUSG00000061578.1428|Ksr2	7381.85886799787	3.34964384391646	0.102138951136586	32.794970054442	6.94524578981035e-236	2.76768044723942e-232	motif	yes	0.681592323104412	3.63477112373547	2.89864840835614	2.96144745100141	5.13854412192852	2.17669377952368	4.96395451756863	4.38665762283199	yes	92	76 - 95
ENSMUSG00000058297.515|Spock2	991.975856963248	-0.021249206833763	0.0791364585182514	-0.268513492158134	0.788304090835945	0.998540876473706	motif	yes	1.01003213260034	0.727971776456726	0.816056376031665	0.744474984210077	0.756736525660055	0.704950883208746	1.76434032193679	0.742354151058391	no	52	51 - 75
ENSMUSG00000029636.410|Wasf3	1604.3165951363	3.59628726608725	0.159945263355868	22.4844874467195	5.88765166462968e-112	6.17428733777612e-110	nomotif	yes	2.42330413446586	2.64526744269963	1.01940808661748	1.34005497157814	3.28559628230919	3.12392106324363	8.2885218420657	2.96543186250441	yes	87	76 - 95
ENSMUSG00000061578.1462|Ksr2	6259.47170118877	4.25481658337636	0.140999017926921	30.1762143164827	4.86041014736055e-200	3.87374688744636e-197	motif	yes	0.367167293100888	5.08306292910909	5.15367421567725	2.17758932881447	6.57119256461837	3.79770795923736	9.25551605697337	5.82712774686373	yes	96	96 - 100
ENSMUSG00000043670.211|Diras1	1167.62602473254	0.145771420795955	0.0654943521760864	2.22570978951037	0.0260336266156734	0.346037820941539	motif	yes	1.54636650926619	6.34462627622833	7.85711523104739	1.06339846131685	4.36992458391495	10.2336571605006	1.26199429337258	5.35727543007164	no	94	76 - 95
ENSMUSG00000031028.156|Tub	1710.84043490171	0.0580014089677217	0.060688930537458	0.955716445389039	0.339215511644465	0.998540876473706	motif	no	0.895503726796429	0.495325717635163	0.466116786551098	0.874894528564366	0.541468384502988	0.437560609659133	0.883530391122815	0.518397051069075	no	38	26 - 50
ENSMUSG00000029028.25|Lrrc47	4607.3805735215	1.95319016950092	0.111135615331179	17.5748356067541	3.84001746957048e-69	2.04943789503192e-67	motif	yes	1.17493533792284	5.44456709537226	1.77109283735562	1.43480633320488	4.16635053048065	1.8116143539666	1.70793783412263	4.80545881292645	yes	93	76 - 95
ENSMUSG00000061578.1325|Ksr2	685.863343507684	-0.0570178263767324	0.0802686660058101	-0.710337286190918	0.477495003120966	0.998540876473706	nomotif	no	1.72818897094389	0.272810406718045	1.72041606335098	1.71351291447696	0.19974820432702	1.13141657145138	1.88798081648434	0.236279305522533	no	15	0 - 25
ENSMUSG00000029636.259|Wasf3	1777.79203850585	-0.0071436233459894	0.0693789659538942	-0.102965261124484	0.91799054197736	0.998540876473706	motif	no	0.878600170590643	0.9954060426881	1.10141213196161	1.00182707469273	0.975140355601046	1.10337407295638	1.3628654364666	0.985273199144573	no	62	51 - 75
ENSMUSG00000061578.997|Ksr2	820.370624070764	-0.168651710070898	0.0921941693721412	-1.82930993596934	0.0673531910284382	0.664775365243213	nomotif	no	0.772145852157966	0.46835810186913	0.373261136202003	0.774738194950324	0.666662576912155	0.378476009575189	1.02726756705638	0.567510339390643	no	41	26 - 50
ENSMUSG00000029028.86|Lrrc47	1366.51121068465	0.109266390935712	0.0655569639908642	1.66673964570628	0.0955661859365167	0.782529967719902	motif	yes	0.681823509646566	4.93760074746431	1.06686656364809	0.756120402957497	4.65659498885075	0.97115653165576	0.944613662447711	4.79709786815753	no	93	76 - 95
ENSMUSG00000061578.845|Ksr2	2263.51772121679	-0.0451280296829438	0.0642905800286041	-0.7019384435926	0.482717552879153	0.998540876473706	motif	no	0.848666962466657	0.19312982576893	0.372635163372086	0.912142680968151	0.273584607953475	0.283795980330714	0.868569374494552	0.233357216861202	no	14	0 - 25
ENSMUSG00000042529.413|Kcnj12	1487.69944854247	0.975785297676334	0.12755198665889	7.6500987811806	2.00824982979234e-14	4.87980217787957e-13	motif	yes	0.881201503442132	6.224158688705	6.28634986747444	2.84761681460354	3.53833445787143	8.63672293955593	4.97311310523942	4.88124657328822	yes	93	76 - 95
ENSMUSG00000031028.150|Tub	714.905751191434	0.0333834251419119	0.083400784059316	0.400277113919805	0.688952422529391	0.998540876473706	motif	no	1.09195223670184	0.842912970398615	0.692811474910931	0.955465203950332	0.84926071549167	0.507606271421282	0.847436313897301	0.846086842945142	no	57	51 - 75
ENSMUSG00000058297.428|Spock2	424.109049686287	-0.0768330641036608	0.113155170486939	-0.679006215739201	0.497133923564149	0.998540876473706	nomotif	no	1.00321401930335	0.568792347860119	1.3508464081126	1.35654795584372	0.429266070493413	0.936328195607504	1.60159745132839	0.499029209176766	no	36	26 - 50
ENSMUSG00000061578.1474|Ksr2	4001.47903260499	3.18498005407373	0.140669143093401	22.6416396946342	1.68652162861079e-113	1.88433327757401e-111	nomotif	yes	0.220300375860533	3.42328727878775	2.61648075565152	0.770531608657429	3.43723918764653	2.24187276303367	2.900982644723	3.43026323321714	yes	88	76 - 95
ENSMUSG00000028439.65|Fam219a	842.788525387862	0.0311081970616804	0.0771878799227955	0.40301919281622	0.686934105280594	0.998540876473706	motif	no	1.23888477052196	0.607104285380451	1.22713494969615	1.26753047127133	0.615524708011372	1.00175227207118	1.28864595428918	0.611314496695912	no	44	26 - 50
ENSMUSG00000034801.126|Sos2	2479.27724670882	0.049949725839256	0.0701777327908193	0.711760324149292	0.476613205410402	0.998540876473706	nomotif	no	1.21440910411796	0.360726717804864	0.583213208076745	1.21946599618583	0.430468239426041	0.388546306260549	0.770565796997765	0.395597478615452	no	28	26 - 50
ENSMUSG00000061578.1464|Ksr2	2889.78783206957	4.39780972841411	0.20815013892744	21.1280653045692	4.39176445572408e-99	3.69743268085785e-97	motif	yes	1.40992240550741	5.1038101247381	4.07763234646991	0.357347992420837	5.99831936667728	3.28317978411488	13.2616349473051	5.55106474570769	yes	95	76 - 95
ENSMUSG00000061578.1179|Ksr2	822.690997719433	-0.067649100792773	0.0951945760677542	-0.710640286318667	0.477307171727928	0.998540876473706	nomotif	no	0.918699439758819	1.45009654556	1.44596891718791	1.31154316367222	1.05397196617447	1.63429162006989	2.7510838454516	1.25203425586723	no	70	51 - 75
ENSMUSG00000058297.246|Spock2	1314.03762822947	0.142104018700086	0.0679581569359538	2.09105168690802	0.0365234309151514	0.442837339341415	motif	yes	0.685378947121659	3.63075923507792	2.41637472383402	0.670027485789069	2.24656156055329	3.22600998687905	1.65770436841314	2.9386603978156	no	87	76 - 95
ENSMUSG00000032194.281|Kank2	1492.61157674801	0.56217955705687	0.0632414781008053	8.88941204316524	6.14331132575386e-19	1.61059839691639e-17	motif	yes	0.687337172684863	7.02707515954795	3.22132955371123	1.1524472755572	5.449035065122	3.45468917582237	1.52508801894009	6.23805511233498	yes	97	96 - 100
ENSMUSG00000061578.1423|Ksr2	3192.72582906736	2.58577343984662	0.0976219697447103	26.4876179676422	1.34616863424078e-154	3.2843767392548e-152	motif	yes	0.46158173989826	4.62366074018086	5.40088517142663	1.44640854075101	5.19383636975534	7.62652873329694	3.57853641435218	4.9087485549681	yes	93	76 - 95
ENSMUSG00000029636.499|Wasf3	2092.02114025102	0.0830745082304979	0.0551312073355465	1.5068508789383	0.131848884695892	0.874958878483484	motif	yes	0.382169827657699	0.435021843834221	0.219227545509135	0.523534021154183	0.753685168701749	0.379375612993534	0.28519645047968	0.594353506267985	no	43	26 - 50
ENSMUSG00000058297.35|Spock2	1262.09900972238	0.459901922026539	0.0858118837898821	5.3594199511183	8.34895768233207e-08	1.78874174000502e-06	motif	yes	0.97487252939858	10.2331049937134	16.299826938776	1.52470821569324	5.8348687460512	22.8991082662778	4.08552336467176	8.03398686988231	yes	100	96 - 100
ENSMUSG00000029028.27|Lrrc47	5496.81177291776	2.32661659828661	0.113057349710125	20.5790831312779	4.22598954704121e-94	3.19757626803023e-92	motif	yes	0.734334586201777	5.84811576792908	2.08129151017735	2.27530167049205	5.08635578319018	2.74108759961084	0.932458707232392	5.46723577555963	yes	95	76 - 95
ENSMUSG00000031028.461|Tub	1957.67621870173	0.0502424299161411	0.0677249314220189	0.741860181490065	0.458172053223366	0.998540876473706	motif	no	0.795458877246127	0.725139498204754	0.388958998223354	0.807725442110818	0.881536828195293	0.263087024101088	0.792691009694688	0.803338163200024	no	55	51 - 75
ENSMUSG00000022095.51|Fam160b2	640.091952158357	-0.122354414356495	0.0857384437049631	-1.42706595862099	0.153560883496985	0.915766911548316	motif	no	0.924933587980203	1.67419057532413	0.51602791481381	0.960982349345116	1.68074022458267	0.65113987422448	0.608784730831625	1.6774653999534	no	78	76 - 95
ENSMUSG00000004113.105|Cacna1b	1266.67715399088	0.0397756664564707	0.0815007294885916	0.488040618851619	0.625521070327903	0.998540876473706	motif	no	1.15200444378123	1.64936348894618	0.866560033977186	1.27695448964509	1.60412011800473	0.914018452355124	1.10719040219911	1.62674180347546	no	77	76 - 95
ENSMUSG00000029636.290|Wasf3	1257.10028909494	0.0348817151946334	0.0792435497668253	0.440183652767615	0.659804098549231	0.998540876473706	nomotif	no	0.71486234324182	0.211201789212237	0.332930281472075	0.641419570665491	0.474806999483229	0.262632359051282	0.968546372555992	0.343004394347733	no	23	0 - 25
ENSMUSG00000004113.131|Cacna1b	1334.63840840845	-0.0318661437760523	0.0662892996486056	-0.480713236449506	0.63072032236247	0.998540876473706	motif	no	1.08705595301673	0.488494421675004	0.465139755369177	1.16980208584485	0.560374397455634	0.409694565671296	1.2636598873969	0.524434409565319	no	38	26 - 50
ENSMUSG00000029636.47|Wasf3	517.674053609265	0.200421086960642	0.0849487833898416	2.35931674313547	0.0183086211780971	0.26150485804558	motif	no	0.966326514508099	0.473214211574173	0.846163420734364	1.07635900221571	0.564252671022687	0.623272054710084	0.682060831368555	0.51873344129843	no	38	26 - 50
ENSMUSG00000031028.654|Tub	941.256050061388	-0.0105199877916424	0.0831880544163479	-0.126460317715701	0.899367558687485	0.998540876473706	nomotif	no	0.929791119052493	0.1244831737741	0.401411782393922	0.85538088372698	0.234314271175465	0.283711797497443	0.607308516278459	0.179398722474782	no	11	0 - 25
ENSMUSG00000029028.32|Lrrc47	6021.80583383781	2.23318037105962	0.113217078364696	19.724765939164	1.32167784143805e-86	8.72964563226073e-85	motif	yes	1.13878348137137	6.3294906049754	2.13291538123041	1.18199720569969	5.34508838983948	2.68006983525336	1.73421380080144	5.83728949740744	yes	96	96 - 100
ENSMUSG00000058297.67|Spock2	1627.50675544015	0.0997797841724172	0.0651770734784661	1.53090310514453	0.125793341702784	0.857545329886888	nomotif	no	1.38712581593274	0.723640839980302	1.78589192784121	1.37451932031767	0.562065231583208	1.850388768973	1.14359030559212	0.642853035781755	no	46	26 - 50
ENSMUSG00000061578.440|Ksr2	2364.16366185996	-0.015165717529168	0.0535362468768843	-0.283279430551869	0.776962643808855	0.998540876473706	nomotif	no	0.499728991129521	1.33644273142757	0.482490407518806	0.301657396199408	2.40703024344995	0.585486606199978	0.660211263610428	1.87173648743876	no	80	76 - 95
ENSMUSG00000029636.447|Wasf3	1700.56895239982	0.890240899292546	0.0914610061772079	9.73355680745172	2.16874205163715e-22	6.02960726216794e-21	nomotif	yes	1.22760485307111	5.99236243409116	4.2276142258803	1.3955055221262	5.97507907467156	3.94894037852623	1.85205591505468	5.98372075438136	yes	96	96 - 100
ENSMUSG00000029636.423|Wasf3	3989.62088092287	3.09606607351752	0.120109854604626	25.7769529711702	1.60801388924245e-146	3.3144493182575e-144	nomotif	yes	0.293733834480711	5.2282932985122	2.80903561645705	0.982706979157301	3.90901711536272	1.47008050034995	1.10513624560876	4.56865520693746	yes	92	76 - 95
ENSMUSG00000061578.1455|Ksr2	5274.43130027527	4.36996883800828	0.144257868052167	30.2927590502586	1.42788082750251e-201	1.21930823519946e-198	motif	yes	0.542277848272081	4.06964221953789	5.22773377752552	5.36021988631255	5.13252910372559	2.82707788528836	3.82547161941494	4.60108566163174	yes	92	76 - 95
ENSMUSG00000061578.1495|Ksr2	5180.88574476423	0.587061553032649	0.120474768448258	4.87290044707397	1.09971646394488e-06	2.25895366434039e-05	nomotif	yes	0.740209262891391	5.05401685522846	2.44657940788194	0.321613193178753	3.0732962148369	3.17537388075588	0.397849048419154	4.06365653503268	yes	91	76 - 95
ENSMUSG00000061578.1454|Ksr2	4364.73789935872	4.19616889521477	0.189198036394936	22.178712713781	5.51338790248106e-109	5.49271269784676e-107	motif	yes	0.771051315511866	2.10065355743794	2.09544995582481	1.8984112097357	2.86436598970544	1.22506708362495	3.86797685963066	2.48250977357169	yes	85	76 - 95
ENSMUSG00000029028.60|Lrrc47	4151.22230234211	3.16809154600986	0.138037105578251	22.9510140243698	1.43951381962787e-116	1.68719487388737e-114	motif	yes	2.2172166860802	6.48517179500554	2.77322845069056	1.37247565637438	5.25858462056929	4.0308658880563	0.50800617741693	5.87187820778742	yes	96	96 - 100
ENSMUSG00000028439.131|Fam219a	858.06756076971	0.0323650913808289	0.109256862237709	0.296229369194335	0.767054921438605	0.998540876473706	motif	yes	1.53599859038276	0.874831372367102	0.948366213242791	0.769603358991979	0.865803321825323	0.65357483201956	1.32783372583219	0.870317347096212	no	58	51 - 75
ENSMUSG00000061578.1086|Ksr2	1515.08601262512	-0.0150690522850045	0.059896681101439	-0.25158409460925	0.801362553927496	0.998540876473706	motif	no	1.03265801184625	1.58868871886924	0.461160801088859	1.03046637881399	1.89666461214346	0.512723388793926	0.765948223798036	1.74267666550635	no	79	76 - 95
ENSMUSG00000058297.34|Spock2	2489.62127375662	0.537499975762125	0.0821016161446408	6.54676486288888	5.87968265889161e-11	1.33888773689618e-09	motif	yes	1.10708695925406	10.5547705087336	13.9902991492968	2.17806117915658	7.08805993210623	22.5522771969178	4.16527407499865	8.8214152204199	yes	100	96 - 100
ENSMUSG00000090935.453|Synj2bp	734.622241570578	-0.100002722791166	0.0751863582475072	-1.33006472346972	0.183496947166444	0.94322605472742	nomotif	no	0.604094112422594	0.320994347467805	0.145324423249452	0.598389326931118	1.04910186082441	0.171047102241975	1.37620740019204	0.68504810414611	no	49	26 - 50
ENSMUSG00000061578.1467|Ksr2	5275.04408842478	4.13982847024591	0.195500583759186	21.1755299684695	1.60565861665831e-99	1.38098192533454e-97	motif	yes	0.1652252818954	3.15098033615691	3.44050229233398	0.879411075098153	3.7594803614884	1.9294806567093	3.83344135195539	3.45523034882265	yes	89	76 - 95
ENSMUSG00000090935.235|Synj2bp	465.115160919992	-0.0651593275783871	0.0932591738017324	-0.69869080887329	0.48474527912279	0.998540876473706	nomotif	no	0.064973382742277	0.0573655178682489	0.0939546623610578	0.203787161576399	0.256232251722092	0.0541965161419335	0.21389733785976	0.15679888479517	no	9	0 - 25
ENSMUSG00000022095.267|Fam160b2	2084.11618149506	1.22812572755888	0.0966715827323151	12.7041028278142	5.61092122320251e-37	1.9002425842319e-35	motif	yes	0.465353602941351	5.02828100806618	3.05440625203738	1.4755661484793	4.98660939648654	4.32765270889534	1.82533739443245	5.00744520227636	yes	93	76 - 95
ENSMUSG00000029028.48|Lrrc47	3443.50767319777	1.98882875504016	0.134139875123833	14.8265290481607	9.87064268627481e-50	3.98660585521674e-48	motif	yes	1.76240300688426	5.0722248418402	1.6432249754431	0.940038562151828	4.05889965529814	1.49202200035517	0.494837124899445	4.56556224856917	yes	92	76 - 95
ENSMUSG00000042529.160|Kcnj12	346.393087311328	-0.00437800894920793	0.108917096748719	-0.0401957918444005	0.967937032542251	0.999525940224632	motif	no	0.506222140275267	0.553552836569935	0.572603691206413	0.81543770610925	0.348456037796457	0.553626060770086	0.846487337062029	0.451004437183196	no	32	26 - 50
ENSMUSG00000058297.498|Spock2	1491.46270860167	-0.0482336847600035	0.074478608049932	-0.647617967398996	0.517232073320883	0.998540876473706	motif	yes	0.718212353181407	2.31557422494078	0.895239582833995	0.683125767466149	2.11615964139937	1.00031793444865	0.737865403083142	2.21586693317007	no	83	76 - 95
ENSMUSG00000029028.246|Lrrc47	1102.46300042033	-0.035441957716064	0.0696218440894704	-0.509063759795243	0.610707532998271	0.998540876473706	motif	no	1.2636894461832	0.462707240647135	1.32878879822347	1.19437353581904	0.416987685340107	0.92070988970758	1.63252740358512	0.439847462993621	no	31	26 - 50
ENSMUSG00000031028.336|Tub	467.348476155959	-0.000448446124119975	0.097985467680268	-0.0045766595265257	0.996348366771476	0.999745855520116	nomotif	no	0.581028310026769	1.13777200987457	0.442373829605785	0.818043675735727	1.68264808957798	0.474739318409805	0.916908992983997	1.41021004972628	no	74	51 - 75
ENSMUSG00000004113.308|Cacna1b	2075.20735773377	0.576220079173458	0.0888039263759505	6.48867795252697	8.65928376345785e-11	1.9680938667707e-09	motif	yes	1.04141995861343	6.05440890628578	2.84198618087297	0.609115896171881	6.24952579572097	3.40791388717487	1.50700397128467	6.15196735100337	yes	97	96 - 100
ENSMUSG00000031028.615|Tub	3569.66946435886	-0.0302630460966834	0.0634787777043284	-0.476742734991569	0.633545327822686	0.998540876473706	motif	no	0.88765982064977	1.6923832134842	1.64477786831007	0.98103372919279	1.74858594428081	2.27216025216954	1.11233583027071	1.72048457888251	no	78	76 - 95
ENSMUSG00000031028.591|Tub	874.304065217656	-0.0779782977543357	0.073589042158438	-1.05964550518877	0.289305903237522	0.998540876473706	motif	no	0.422078681903493	0.255309439205479	0.368804963820845	0.655517336415293	0.361882432270017	0.236898322667857	0.760221111628956	0.308595935737748	no	20	0 - 25
ENSMUSG00000022095.195|Fam160b2	3826.29287523939	0.267478303388234	0.0792832306343134	3.37370590537554	0.000741635568143868	0.0132529943455306	motif	no	1.37927191843116	11.3929165562818	3.48667113683659	1.10700193304281	7.29644124231873	6.77515361030844	3.02711232492834	9.34467889930025	no	100	96 - 100
ENSMUSG00000032194.177|Kank2	1122.17659377309	0.0654309666984417	0.0917731905092007	0.712963844183688	0.475868130583589	0.998540876473706	motif	no	0.478643202811582	2.35873140887502	0.358473173316036	0.363939576268474	3.30107004815994	0.690037785878546	0.46322037296317	2.82990072851748	no	86	76 - 95
ENSMUSG00000061578.35|Ksr2	1041.69119955911	-0.0173838299125587	0.0758361302987699	-0.229228862866182	0.81869104043819	0.998540876473706	motif	no	1.3319037725392	0.713672993148712	1.29842524477177	1.37343307446489	0.639535604168262	1.09600680382727	1.55776351631238	0.676604298658487	no	48	26 - 50
ENSMUSG00000038916.58|Soga3	1471.65196225128	-0.00883022942524861	0.070571668063873	-0.125124283830964	0.900425158655964	0.998540876473706	nomotif	yes	0.649964229489232	0.0676858864492743	0.22492849822923	0.61458785930534	0.107548159813721	0.128588601685456	0.885676565629716	0.0876170231314978	no	5	0 - 25
ENSMUSG00000029028.37|Lrrc47	3312.97604462974	1.40138558768828	0.0985297430545432	14.2229700823691	6.59915755707862e-46	2.51251364951831e-44	motif	yes	1.54699819493174	6.55611381876927	2.7486262483612	1.60806596589377	4.79640893178127	2.75231738121073	1.03146049590151	5.67626137527527	yes	95	76 - 95
ENSMUSG00000043670.189|Diras1	1625.11954717671	0.144249988884187	0.0634794859361398	2.27238747694495	0.023063117424313	0.315108078637328	motif	yes	1.0521808996324	7.35441636103203	2.60346343845923	0.980040203094459	4.51659465979893	4.73205016779311	1.13812538726872	5.93550551041548	no	96	96 - 100
ENSMUSG00000058297.46|Spock2	770.955401135509	0.3515615019971	0.0994789794478424	3.5340280323385	0.000409277668337465	0.00743604031151124	motif	yes	1.52306432693702	3.98807204868876	1.00682280159751	0.761018872748078	3.0578199018642	1.76046677202401	2.78330610005169	3.52294597527648	yes	89	76 - 95
ENSMUSG00000004113.320|Cacna1b	1582.07397176477	0.661038855836542	0.124014645206997	5.33032896826966	9.80350209556104e-08	2.09311630113819e-06	motif	yes	1.21848897544929	4.08755524918575	2.17239378458483	0.794791224522206	4.63643825514188	3.3418985167438	1.11466328220884	4.36199675216381	yes	92	76 - 95
ENSMUSG00000043670.164|Diras1	751.65215180984	-0.0173132029558646	0.0789570599872638	-0.219273652776045	0.82643688453187	0.998540876473706	motif	no	1.69808172926075	1.47426240473341	1.47330511788511	1.68729549341043	1.45370571053321	0.863806425388107	1.25840331616764	1.46398405763331	no	74	51 - 75
ENSMUSG00000029028.35|Lrrc47	6064.36193972185	1.46384673109475	0.105437273629887	13.8835791243355	7.9664499326462e-44	2.93947249829584e-42	motif	yes	1.01994386781387	6.4307477856067	2.12268237043185	1.5966612427314	4.66328820952296	2.03309005367546	1.21329851645558	5.54701799756483	yes	95	76 - 95
ENSMUSG00000004113.151|Cacna1b	445.772662053717	-0.0523512287633621	0.0906836885668442	-0.577294876186838	0.563740274389463	0.998540876473706	motif	no	1.16899274589578	0.350783509912565	0.640321842461074	0.956628838091908	0.826877499238328	0.722293887455176	0.297045291449754	0.588830504575447	no	43	26 - 50
ENSMUSG00000028439.194|Fam219a	1038.06879874282	-0.0205786736280338	0.0681062965786429	-0.302155228838077	0.762533732208127	0.998540876473706	nomotif	yes	1.05452606386182	0.187640078115372	0.866163733727268	0.936067811028847	0.183978524857811	0.430575048509359	0.985277718971046	0.185809301486591	no	11	0 - 25
ENSMUSG00000029636.265|Wasf3	379.505895198694	-0.0504795161228504	0.0973898641780728	-0.518324124885841	0.604232143509735	0.998540876473706	motif	no	1.03769394802805	0.810588108296466	0.772997252431575	0.960419947917524	0.79294598844476	0.907533839539501	0.834109174804075	0.801767048370613	no	55	51 - 75
ENSMUSG00000029028.72|Lrrc47	1221.2500218817	1.56632532670911	0.124697191168274	12.561031343484	3.45795709044141e-36	1.16450357792189e-34	motif	yes	1.05744180413056	6.20859829198324	1.56309239948013	1.17254810013087	4.52401334256419	2.27862477554242	1.82347480525445	5.36630581727372	yes	94	76 - 95
ENSMUSG00000028439.289|Fam219a	1508.18145850205	0.00766442597750271	0.0824610575894311	0.0929460062913994	0.925946456177337	0.998540876473706	motif	no	1.25885929063162	0.561790946577919	1.26433080872687	1.27479255413115	0.451318170646866	0.93192603147184	1.36706788823681	0.506554558612393	no	37	26 - 50
ENSMUSG00000031028.640|Tub	888.124538151213	-0.0900485102721181	0.0703326430413931	-1.28032313841983	0.2004315132891	0.962758897974925	nomotif	no	0.945490418158665	0.617718390614874	1.26175793362465	0.788862549306376	0.542989690390333	1.1649694531075	1.10096592015363	0.580354040502604	no	42	26 - 50
ENSMUSG00000061578.1427|Ksr2	4532.94779671625	3.13310779741767	0.114814567410807	27.2884170369026	5.82122639654764e-164	1.69738442855432e-161	motif	yes	0.464633519996761	3.50250384391673	3.83050311335052	2.18063490829533	5.73485896548512	2.7263311097399	6.99249842676088	4.61868140470093	yes	92	76 - 95
ENSMUSG00000029028.63|Lrrc47	6535.73446329621	2.57688170711993	0.108977131914695	23.6460775012601	1.29525385014302e-123	1.77985744579998e-121	motif	yes	1.80817970836178	5.53707623605575	2.02999012919498	1.13121523574778	4.35891294995664	2.7015115688249	0.731973357481127	4.9479945930062	yes	93	76 - 95
ENSMUSG00000061578.228|Ksr2	622.142483077592	0.00905663368031668	0.0980445254379933	0.092372660685113	0.926401960153076	0.998540876473706	nomotif	no	1.22685798543206	0.5710717988795	0.858087614997876	0.94751361626737	0.469735599024779	0.765976287640249	1.50142247509473	0.520403698952139	no	38	26 - 50
ENSMUSG00000058297.114|Spock2	491.308225202747	0.0135841601318383	0.101906962958733	0.133299626810968	0.893956422728783	0.998540876473706	motif	no	1.61352421406527	1.27041047207815	0.918553405293069	1.27886524684854	1.48180738548823	1.27541230623968	1.34735788848191	1.37610892878319	no	73	51 - 75
ENSMUSG00000061578.1417|Ksr2	525.806004511705	1.02730140082488	0.110565808100293	9.29131183026332	1.5239826152257e-20	4.13134062698938e-19	motif	yes	0.91353917329322	1.56460502816988	0.773129068749646	0.823703514639773	2.53201915333919	0.552966059764658	0.669165066148424	2.04831209075454	yes	82	76 - 95
ENSMUSG00000061578.1410|Ksr2	699.327258406778	0.161934080677506	0.101759320693664	1.59134396312444	0.11153218798143	0.828732462409978	motif	yes	0.862843138787088	1.66718536304598	0.529930394233688	0.925276051803952	2.58153993610007	0.903486974173404	0.394691516288843	2.12436264957303	no	82	76 - 95
ENSMUSG00000058297.244|Spock2	1250.66157790902	0.0537197604127977	0.0740994466907732	0.724968441896434	0.468471390985087	0.998540876473706	motif	yes	0.440600751721066	3.78636320229555	2.71842156431327	0.893369981052092	2.6116278141432	5.02277504286231	1.38142030701095	3.19899550821937	no	87	76 - 95
ENSMUSG00000090935.663|Synj2bp	768.986597103511	-0.0515258089688315	0.0725264499704849	-0.710441624949246	0.477430318404303	0.998540876473706	motif	no	1.04547612203549	0.569413827102472	1.22938972931544	1.11182926870867	0.734074977122102	0.932122388599332	0.52649758996781	0.651744402112287	no	47	26 - 50
ENSMUSG00000004113.208|Cacna1b	1387.23355288959	0.00554503967183842	0.0640276998591687	0.0866037618723605	0.930986475596429	0.998540876473706	motif	no	0.583120656611813	0.657944893097781	0.520120827844294	0.602033153193138	0.748062253249774	0.407924028902601	0.802567231219047	0.703003573173777	no	50	26 - 50
ENSMUSG00000061578.1183|Ksr2	607.836193563756	0.0345561873494432	0.118245375608989	0.292241342813377	0.770102103614561	0.998540876473706	nomotif	no	0.964138115530804	2.23337458830003	1.27925720673566	1.22969750333053	1.68888569081594	1.98028490929493	0.78009617337089	1.96113013955799	no	81	76 - 95
ENSMUSG00000029636.177|Wasf3	246.957883161771	-0.0801793298317978	0.127141413692416	-0.630631102040202	0.528281757754499	0.998540876473706	nomotif	no	0.561123827303959	0.256781434690969	0.457133671128913	0.540829360726603	0.435208338187902	0.247210846471403	0.460886416330111	0.345994886439435	no	23	0 - 25
ENSMUSG00000061578.682|Ksr2	844.151700323858	-0.0212702286036948	0.07243711285202	-0.293637167002324	0.76903517194887	0.998540876473706	motif	no	0.79300532190694	0.153590110868821	0.334232159546714	0.847506724906622	0.146540167366548	0.175039783475662	0.554951936966608	0.150065139117684	no	9	0 - 25
ENSMUSG00000031028.488|Tub	3077.53866269072	-0.0473763671877847	0.0801552672754015	-0.591057441365726	0.554481934135428	0.998540876473706	motif	no	0.777336436605763	2.16043892176874	0.388345937759039	0.888532909101373	3.19496422518337	0.329405793081329	0.918261895039349	2.67770157347605	no	86	76 - 95
ENSMUSG00000029028.57|Lrrc47	8273.87156455947	2.56295279933802	0.108094480679512	23.7103021655369	2.82318361852198e-124	3.92455350691049e-122	motif	yes	1.57187295208597	7.02040241284565	3.08577582976101	2.43865859692598	5.46460920134584	5.99951771764437	1.10513624560876	6.24250580709574	yes	97	96 - 100
ENSMUSG00000029636.16|Wasf3	2261.69390411523	0.0125846392275908	0.0693691332389872	0.181415546655813	0.856041416878639	0.998540876473706	motif	no	0.531932570414955	0.0719535429275123	0.20692616691147	0.449737507545586	0.104204122498329	0.105623665410489	0.421034253025205	0.0880788327129206	no	5	0 - 25
ENSMUSG00000061578.1170|Ksr2	1016.67740808984	-0.078520975237463	0.0763217213306198	-1.0288155700435	0.303566348762981	0.998540876473706	nomotif	no	1.21229622037872	1.03553985200969	1.05517679141107	1.10887589753396	0.963656669395227	1.24870872909842	1.51229170451725	0.99959826070246	no	63	51 - 75
ENSMUSG00000029028.19|Lrrc47	3899.18518280832	2.09419699386682	0.125305720151781	16.7127006758362	1.05927511478322e-62	5.21137201532237e-61	motif	yes	1.2391896142155	7.68294588137024	3.39802695539159	1.38193168943995	5.93934712571276	3.67520125087486	1.03606523025821	6.8111465035415	yes	98	96 - 100
ENSMUSG00000043670.300|Diras1	632.035899678247	0.0884812880648411	0.0855581381351678	1.03416565616535	0.30105872664813	0.998540876473706	motif	no	0.971543170181578	1.18938965194245	1.01655260178101	1.46617779243255	1.16896715823075	0.905520173744966	1.76636062113266	1.1791784050866	no	68	51 - 75
ENSMUSG00000028439.48|Fam219a	964.036135641785	0.063829592145913	0.0824100852673112	0.774536174048004	0.438613784866664	0.998540876473706	nomotif	no	1.19101565732872	1.48031998009955	0.897872815950187	1.04335180268857	1.32948889432013	0.887950083240569	0.794568760528926	1.40490443720984	no	73	51 - 75
ENSMUSG00000022095.275|Fam160b2	3005.58687678092	0.208224821390279	0.0755587507905548	2.75580021124844	0.00585487473895869	0.094332921164759	motif	yes	0.77498525079509	4.96543373960529	4.62172118635106	0.851493263190275	4.16416232116842	9.26347601001762	1.45542496631511	4.56479803038685	no	92	76 - 95
ENSMUSG00000061578.1484|Ksr2	6128.48141826699	2.25197168655753	0.142411229107887	15.8131609471012	2.52474945661198e-56	1.1347135245788e-54	nomotif	yes	0.836011682752792	6.59122445752607	4.28674169757093	2.19906456874361	7.18035637238378	4.41024150104984	1.61519912819742	6.88579041495493	yes	98	96 - 100
ENSMUSG00000022095.272|Fam160b2	898.480766943467	0.569933812973519	0.0819586390275422	6.95391992517094	3.55273316252317e-12	8.31172699764472e-11	motif	yes	0.538512029881303	5.95137148691608	4.12797348654978	0.554220266023057	5.62888479894185	7.2732686483363	1.90329020077064	5.79012814292897	yes	96	96 - 100
ENSMUSG00000029028.137|Lrrc47	920.179274655495	0.0690846098950705	0.0935863196403329	0.738191331388751	0.460398189836676	0.998540876473706	nomotif	no	0.467303827582949	0.387700120340211	0.208229261239485	0.41735718811777	0.801614011379242	0.148492979833328	0.0781409466592053	0.594657065859726	no	43	26 - 50
ENSMUSG00000004113.199|Cacna1b	2675.78618933611	0.139499904644839	0.0638291473574216	2.18552041536269	0.0288507107374671	0.372479932753388	motif	no	1.03141622949966	0.967242896322047	0.658051999091692	0.944280559754268	0.915768850203734	0.558382905608639	0.842816988103014	0.94150587326289	no	61	51 - 75
ENSMUSG00000061578.1082|Ksr2	2171.17032703346	0.1135857465689	0.073442911416283	1.54658556392301	0.121963212979427	0.851104651595796	motif	no	0.834412043082373	3.30871869407531	0.398140503445882	1.01986484562584	3.57769898787051	0.566566422922479	1.10024626222111	3.44320884097291	no	88	76 - 95
ENSMUSG00000004113.296|Cacna1b	2405.95947576092	0.350276282813285	0.0993966333919299	3.52402562199581	0.000425043146111807	0.0077107599571573	motif	yes	0.968860291742659	6.56849696171015	7.42940343754727	0.970545921823608	5.42526973720002	8.4792601285455	1.64902528795024	5.99688334945509	yes	96	96 - 100
ENSMUSG00000058297.20|Spock2	1857.72884955586	1.28249214009848	0.0936000766421254	13.7018278842016	9.90002553217139e-43	3.59741049352915e-41	motif	yes	1.3636692949195	9.82910127763822	9.90809307716896	2.60734677727873	6.49571419544594	12.858215417088	5.34065841769301	8.16240773654208	yes	100	96 - 100
ENSMUSG00000058297.303|Spock2	660.392981638285	-0.0057451846860185	0.0908279328163564	-0.0632535004141799	0.949564642865127	0.998790475058442	motif	yes	1.02446432455389	1.23624010764923	1.56559401441662	1.2537324120593	0.993896751750915	1.60085453258966	0.864447063282926	1.11506842970007	no	66	51 - 75
ENSMUSG00000090935.679|Synj2bp	277.131482088908	0.0528160976023819	0.123378113161836	0.428083200892386	0.668590546924319	0.998540876473706	motif	no	0.384703641428095	0.498164939823591	0.116648686528368	0.347514255689107	0.967572269130088	0.113821531277095	0.210305778082264	0.732868604476839	no	51	51 - 75
ENSMUSG00000031028.181|Tub	1314.68805335031	-0.108328422863295	0.0648698435097613	-1.66993501143554	0.0949322223523227	0.781583452375824	nomotif	no	0.856846688020365	0.556733792256026	0.262962890015229	0.762619223774996	0.960151058919886	0.281642306913777	0.733055198092243	0.758442425587956	no	53	51 - 75
ENSMUSG00000061578.688|Ksr2	540.178441712437	0.0448189458010324	0.090457679078939	0.495468668413664	0.620269333189721	0.998540876473706	motif	no	0.764189500526046	0.144890251441985	0.376568233089297	0.990761954396296	0.182302946307193	0.190387474635485	0.782653865742598	0.163596598874589	no	10	0 - 25
ENSMUSG00000029028.67|Lrrc47	7047.80069575758	2.48202383080048	0.0933678615247584	26.5832781244788	1.05957475046757e-155	2.69515237060421e-153	motif	yes	1.47189701673851	6.87393349686652	2.50931221321225	1.26642557753538	5.37693525152205	2.93208363531335	1.2387241434296	6.12543437419428	yes	97	96 - 100
ENSMUSG00000029028.205|Lrrc47	868.589886988297	0.0242271291292603	0.0761986376667571	0.317947011536005	0.750525131374404	0.998540876473706	nomotif	no	1.36087030211383	0.600442238031887	1.18177686231845	1.1970277578629	0.576857247999213	0.89315235653445	1.65498235795598	0.58864974301555	no	43	26 - 50
ENSMUSG00000061578.1480|Ksr2	4950.51654103228	1.96949126452269	0.137891750177923	14.2828795920093	2.79796772177506e-46	1.072105901084e-44	nomotif	yes	1.99739007446883	7.01255212260764	4.71193071147634	2.05475095641981	8.28981215844164	4.21423076766984	2.87335423858278	7.65118214052464	yes	99	96 - 100
ENSMUSG00000058297.21|Spock2	1760.75440414219	1.28097281739578	0.102249562261282	12.5279051476275	5.25319598602512e-36	1.76409994418344e-34	motif	yes	0.909781011661877	8.28654208123266	8.99283241816066	2.50626497387046	5.26788327009739	11.1447994688692	5.55554977522242	6.77721267566503	yes	98	96 - 100
ENSMUSG00000061578.442|Ksr2	3133.10903328047	0.0550411216320582	0.055489846511336	0.99191338762874	0.321239777863032	0.998540876473706	nomotif	no	0.455166065827548	1.56889950417771	0.707688258478249	0.310095365323867	2.7153688283547	1.31517532366018	0.685001805129397	2.1421341662662	no	82	76 - 95
ENSMUSG00000022095.202|Fam160b2	4958.74393090154	0.409234135611197	0.0916815075725626	4.46364972006271	8.05752493201777e-06	0.000157914279610283	motif	yes	0.734334586201777	8.19514227346159	5.2103079982671	2.68010994315628	6.23420833053538	7.84042933519971	4.97311310523942	7.21467530199849	yes	99	96 - 100
ENSMUSG00000058297.286|Spock2	1923.98909449628	0.297511185125153	0.0835882393224255	3.55924694115832	0.000371919706396976	0.00678824441217687	motif	yes	0.490955123346331	7.48677373698516	3.92229397136629	1.01461304990916	5.1125322370877	5.2607880762523	2.88914189923433	6.29965298703643	yes	97	96 - 100
ENSMUSG00000004113.95|Cacna1b	925.536537289154	-0.0258779597972247	0.0846985519015945	-0.305530132643715	0.759962423867945	0.998540876473706	motif	no	1.10785200100153	2.25228979600146	1.75602398167761	1.50050501252098	1.98080976619516	2.00682829574749	1.21050400295062	2.11654978109831	no	82	76 - 95
ENSMUSG00000061578.990|Ksr2	524.52471782025	-0.074457869200992	0.0874963520485287	-0.850982554789199	0.394779043622254	0.998540876473706	nomotif	no	0.739349554107545	0.40532935850835	0.407763234646991	0.893914718845417	0.633694742629239	0.449091665045928	1.22912714145755	0.519512050568795	no	38	26 - 50
ENSMUSG00000061578.1481|Ksr2	4630.34558429703	1.91177748416836	0.136771976981803	13.9778449237647	2.12835733847514e-44	7.87755788900011e-43	nomotif	yes	0.881201503442132	5.51686792862489	4.01585003819006	1.58370133004689	6.43333537794806	4.20977597827484	3.61680953108322	5.97510165328647	yes	96	96 - 100
ENSMUSG00000022095.77|Fam160b2	543.973133987169	0.0867097942035319	0.108001379385541	0.802858210671522	0.422056692277932	0.998540876473706	motif	no	1.24147173136875	1.87068636831797	0.765964087182193	0.999488514712976	1.66723415260398	0.747223237746934	0.833431478041966	1.76896026046097	no	79	76 - 95
ENSMUSG00000031028.494|Tub	3504.08078803205	-0.000510109622750331	0.062633094314753	-0.00814441036853223	0.993501772549627	0.999525940224632	motif	no	0.950785431053024	1.62852406831877	0.401359520942072	0.752280362279433	2.61023023520291	0.315086928741229	0.62920165808382	2.11937715176084	no	82	76 - 95
ENSMUSG00000028439.36|Fam219a	361.332534797255	-0.0110007113381481	0.105671860900514	-0.104102560931569	0.917087958573454	0.998540876473706	motif	no	1.51202471992838	1.46531853999771	1.57989445158428	1.27082703946709	1.22731896324692	1.42125863871471	1.18669611613339	1.34631875162231	no	72	51 - 75
ENSMUSG00000028439.187|Fam219a	1038.59935198668	0.0492246409499304	0.0827296882564785	0.595005758964353	0.55183962145068	0.998540876473706	motif	yes	1.0577288404509	8.01841941818511	6.93551690634648	1.19382747467955	5.34290149641359	9.40229010565836	1.11773551876717	6.68066045729935	no	98	96 - 100
ENSMUSG00000061578.1067|Ksr2	830.425253391933	0.180518048122233	0.156156013537828	1.15601086395884	0.247676713296357	0.998540876473706	motif	no	1.01793966776936	1.46750638048346	0.345661362703627	0.76822116905126	2.05240828775547	0.304154586279299	0.514459976404078	1.75995733411947	no	79	76 - 95
ENSMUSG00000004113.408|Cacna1b	1221.81148411769	-0.0301947332517643	0.0711505092664154	-0.424378315251453	0.6712899326602	0.998540876473706	motif	no	0.772303022192892	0.222796589425236	0.297327358596764	0.711904203650886	0.682105871545832	0.407195593136704	0.631057912975457	0.452451230485534	no	32	26 - 50
ENSMUSG00000004113.466|Cacna1b	603.199184163297	-0.0688148522626297	0.081551748477278	-0.843818232564357	0.398770985474888	0.998540876473706	nomotif	no	0.348808928445844	0.440877907116605	0.339802695539159	0.558356238157558	0.737153012056548	0.321580109451551	0.966994214907665	0.589015459586576	no	43	26 - 50
ENSMUSG00000028439.158|Fam219a	563.435509833127	1.7874631660379	0.158641634402209	11.2673017570286	1.9031291263926e-29	5.80405834337337e-28	motif	yes	0.124112887808751	7.39009264025116	2.890715888812	0.981448711578355	4.86965949534016	3.20933066977805	1.86783590807114	6.12987606779566	yes	97	96 - 100
ENSMUSG00000043670.217|Diras1	1302.84149169103	-0.0651083159811788	0.0658048548389434	-0.989415084047076	0.322460097427638	0.998540876473706	motif	yes	1.61270082097132	4.91444189899681	3.60007180138785	1.1537925044862	3.83693631780211	5.51989685942209	1.19047495183338	4.37568910839946	no	92	76 - 95
ENSMUSG00000061578.1483|Ksr2	4465.92645949339	1.68141985853165	0.147295363250795	11.4152938790663	3.5071653180567e-30	1.07784476548503e-28	nomotif	yes	0.151931293696919	4.42129893059735	4.03076300915416	0.831758258220913	4.63643825514188	2.94016100069989	5.25892420324169	4.52886859286961	yes	92	76 - 95
ENSMUSG00000058297.28|Spock2	2016.99827684776	0.54666896490715	0.0805608547605655	6.7857890352815	1.15453756945557e-11	2.66457464147517e-10	motif	yes	0.963412722422156	7.7992519078875	7.23987783965065	1.64088363866711	5.79750427208089	11.539917630298	2.78378342917192	6.79837808998419	yes	98	96 - 100
ENSMUSG00000029636.438|Wasf3	1106.48295962003	2.72690263121206	0.151718899467503	17.973387895528	3.14884254662615e-72	1.750902913717e-70	nomotif	yes	0.991351691372399	8.09140629531651	7.30575795409192	1.59131527874904	8.6562825130069	5.23716178249668	8.2885218420657	8.3738444041617	yes	100	96 - 100
ENSMUSG00000042529.323|Kcnj12	639.133053691298	-0.108444839596806	0.0889766242740356	-1.21880146028929	0.222919557131947	0.98336117918981	motif	no	1.5004241815366	2.20128546673891	0.797683547829377	1.25727165287061	2.04922845050469	0.825856033980375	0.998462862827992	2.1252569586218	no	82	76 - 95
ENSMUSG00000004113.427|Cacna1b	1248.75411999219	-0.124604162233881	0.076832141064748	-1.6217713122022	0.104852323128753	0.806897290641526	motif	no	0.585656732867213	0.143516359406638	0.15921704599862	0.365169110627335	0.256789465676067	0.0996971979275549	0.396540872345437	0.200152912541352	no	12	0 - 25
ENSMUSG00000043670.121|Diras1	700.648262256021	-0.0278470557147866	0.0904083738617086	-0.308014119990503	0.758071588139142	0.998540876473706	motif	no	1.80803665616966	0.961410226023184	1.73420732830521	1.28501699953118	0.867433523983277	1.56721081912307	1.39424778129034	0.91442187500323	no	60	51 - 75
ENSMUSG00000029028.66|Lrrc47	4956.66999181455	2.81279209663837	0.107615831370368	26.137344857356	1.37266060689796e-150	3.03891806582687e-148	motif	yes	1.22834148964661	5.49800684168942	1.58574591251608	1.36035883478387	3.99785841343915	1.93783338682493	1.8586382312511	4.74793262756429	yes	93	76 - 95
ENSMUSG00000029636.119|Wasf3	993.904889443159	0.0597462036439184	0.0850649353381689	0.702359948977826	0.482454715778696	0.998540876473706	nomotif	no	1.51459846288599	0.869873329463863	1.57338945086011	1.27833122743272	0.931301883283909	1.19744738937596	1.22569656331153	0.900587606373886	no	59	51 - 75
ENSMUSG00000029028.33|Lrrc47	8424.5721948557	1.49083875590099	0.105767335719094	14.0954553290487	4.05027013411918e-45	1.51789904242617e-43	motif	yes	1.03932651189952	6.00512035157636	1.89200246505776	1.33772038103532	4.80290595650343	2.0130370614548	1.69236020886777	5.4040131540399	yes	95	76 - 95
ENSMUSG00000058297.559|Spock2	740.300750125489	-0.0949564071978668	0.0889535252724285	-1.06748335051426	0.285753628026673	0.998540876473706	motif	yes	0.326302648764137	0.326833437419447	0.159238083265213	0.333612011752716	0.64506396273209	0.117637194850179	0.568752126401161	0.485948700075769	no	35	26 - 50
ENSMUSG00000061578.200|Ksr2	862.810663155634	0.020504305966178	0.082832120935727	0.247540516101093	0.804489939595331	0.998540876473706	nomotif	no	1.09287802117289	0.933070052532734	0.990990423467405	1.27746343598396	0.901222960545799	1.10386827606348	1.36568883020513	0.917146506539267	no	60	51 - 75
ENSMUSG00000035202.79|Lars2	1050.7844349705	-0.0602495421332019	0.0722769359642923	-0.833592920471444	0.404510416364554	0.998540876473706	motif	yes	0.873154001127592	0.450943612758536	0.422038051080599	0.852576831232362	0.484703350393347	0.326684555633321	0.736757497072507	0.467823481575941	no	34	26 - 50
ENSMUSG00000029028.200|Lrrc47	308.332549300083	0.0978760076985383	0.124875579281656	0.783788217532747	0.433164388594969	0.998540876473706	nomotif	no	0.65483781448452	0.293125516226474	0.839634795093702	0.930252227976261	0.272060666048655	0.65187055825915	2.09874498019278	0.282593091137565	no	18	0 - 25
ENSMUSG00000031028.500|Tub	2177.22559092798	0.0100943697134062	0.0651294062558755	0.154989432480748	0.876829648293381	0.998540876473706	motif	no	0.763872066764083	1.82783952552845	0.364481103595076	0.898360874800986	3.06486219601739	0.251172971894055	0.898309071151255	2.44635086077292	no	84	76 - 95
ENSMUSG00000032194.273|Kank2	2258.66541299596	1.58047482574999	0.0968161665559442	16.3244929227468	6.60875371384073e-60	3.09833924113592e-58	motif	yes	0.333427595897023	6.52695559788525	4.04089691992513	1.19518416383996	4.72688695916415	3.41694386567825	2.77777488761121	5.6269212785247	yes	95	76 - 95
ENSMUSG00000004113.184|Cacna1b	3217.47904185689	0.0122236329243013	0.0584038871730258	0.209294852037638	0.834218070269799	0.998540876473706	motif	no	1.37123135303519	0.971546627037706	1.11602510062958	1.15861619399502	0.923936463854242	0.853044777765926	1.08696669418192	0.947741545445974	no	61	51 - 75
ENSMUSG00000022095.188|Fam160b2	1886.90775507358	0.152330231383232	0.075297321368294	2.0230498059573	0.0430680127822492	0.498912880631578	motif	no	0.911941090771509	8.51841253093697	5.51586701131007	1.55820345532342	5.66603723818615	10.6580836275371	1.54205057526804	7.09222488456156	no	99	96 - 100
ENSMUSG00000031028.413|Tub	1870.06881434081	0.199862575514111	0.067247524927927	2.97204359161642	0.00295824679136205	0.0502355687368371	motif	yes	1.15391943961557	4.02550829001603	1.31624072415168	0.887424090995173	3.10014281238747	2.42037380215686	1.31292392573154	3.56282555120175	no	89	76 - 95
ENSMUSG00000042529.437|Kcnj12	1622.98433128706	0.0175588090218014	0.0851828627762694	0.206130769142135	0.836688764538329	0.998540876473706	motif	no	1.00456971392403	4.74363880861837	1.37370903049964	1.13636661589826	4.0680736738499	1.39265626066485	1.58697564869418	4.40585624123414	no	92	76 - 95
ENSMUSG00000061578.1446|Ksr2	1907.4464728027	4.71076059418897	0.271050456833449	17.3796445474489	1.17680623546288e-67	6.1704905898942e-66	motif	yes	2.6436045103264	9.18063406583988	6.11644851970486	4.69019240052348	12.8896469536745	5.5128018763123	4.97311310523942	11.0351405097572	yes	100	96 - 100
ENSMUSG00000058297.15|Spock2	2263.6309038145	0.553207021428947	0.0708189149218696	7.81157155597863	5.64792695426797e-15	1.38932030325666e-13	motif	yes	1.35183727973221	9.39526976928708	7.78867257327101	1.73563729276718	6.54392620542908	11.2225439974847	3.03437527543555	7.96959798735808	yes	100	96 - 100
ENSMUSG00000042529.292|Kcnj12	4140.48070447885	-0.0184096252345348	0.04974486023093	-0.370080952063632	0.711322174191773	0.998540876473706	nomotif	no	0.740363605792925	0.577105901404832	0.684441116356927	0.855229390728029	0.587647383573299	0.55359353269883	0.976294417302977	0.582376642489066	no	42	26 - 50
ENSMUSG00000004113.207|Cacna1b	1607.8968934419	0.0722475219741073	0.0626591844317277	1.15302365693615	0.248900674593401	0.998540876473706	motif	no	0.681638816441595	1.16458849134501	0.5201345489699	0.947910644970347	1.17438775711461	0.484845785756616	0.687506313775709	1.16948812422981	no	68	51 - 75
ENSMUSG00000029636.428|Wasf3	1922.39690135554	3.41045113997143	0.134239129855584	25.4057899782309	2.17643714426705e-142	3.94231909995645e-140	nomotif	yes	0.881201503442132	8.27813105597766	7.88342253650849	2.68010994315628	8.28981215844164	6.68886627659225	9.94622621047884	8.28397160720965	yes	100	96 - 100
ENSMUSG00000058297.380|Spock2	1336.00436490624	-0.0922116912590444	0.0872624732579751	-1.05671645343397	0.290641013570878	0.998540876473706	motif	yes	0.525219439137695	1.38497835722178	0.60309352585758	0.922951768504148	1.23188938552194	0.452706909048162	0.746515874517176	1.30843387137186	no	71	51 - 75
ENSMUSG00000004113.27|Cacna1b	487.515299083381	-0.0941205510359925	0.105115281662764	-0.89540311881535	0.370571634053057	0.998540876473706	motif	no	1.54794191809473	0.347952967657726	2.2205901453065	1.75660217961086	0.228986877135914	0.991861542404782	1.91734481165857	0.28846992239682	no	18	0 - 25
ENSMUSG00000029028.65|Lrrc47	6544.9303190151	2.27165489154727	0.109319073327124	20.7800416012456	6.56017668791869e-96	5.02736617333769e-94	motif	yes	0.666274307480637	6.23427927193867	1.87858400785877	1.22021265704676	4.84928531973088	2.67721977299502	1.53640892682194	5.54178229583478	yes	95	76 - 95
ENSMUSG00000043670.272|Diras1	2255.79446134021	3.655171316308	0.149173999801345	24.5027372140962	1.3811712562793e-132	2.06398779610237e-130	motif	yes	0.440600751721066	5.13493091818163	3.73782965093075	3.51764430039261	4.17017989677704	4.13460140723422	1.65770436841314	4.65255540747934	yes	92	76 - 95
ENSMUSG00000004113.402|Cacna1b	1031.81740232924	-0.023598804181641	0.0715642900187936	-0.329756700939026	0.741583806596768	0.998540876473706	nomotif	no	0.847599920851393	0.274124052829525	0.298015710101074	0.666833837143745	0.755564269364347	0.321623903556065	0.417191566502449	0.514844161096936	no	37	26 - 50
ENSMUSG00000031028.403|Tub	1117.68199507191	-0.0367344237931953	0.0760182821006307	-0.483231438255436	0.628931415297293	0.998540876473706	motif	no	1.53885336294319	1.23197949266108	2.76252574898502	1.55746802006427	1.01989918633968	2.52168675797491	1.26161571401354	1.12593933950038	no	67	51 - 75
ENSMUSG00000029028.138|Lrrc47	1080.24137032942	0.0816718568474146	0.0790206540002285	1.03355075809899	0.301346229781976	0.998540876473706	nomotif	no	0.554304171520051	0.377018931322991	0.207048237425294	0.516329424532795	0.646792320256068	0.118554879060479	0.190130966986453	0.51190562578953	no	37	26 - 50
ENSMUSG00000061578.88|Ksr2	730.912735140757	0.0121335943583215	0.0783561935913777	0.154851758389354	0.876938186005164	0.998540876473706	motif	no	0.844718638649942	0.446791518609589	0.461439074451903	0.72892162148263	0.409532432248632	0.505632783559854	0.654634846124934	0.42816197542911	no	30	26 - 50
ENSMUSG00000004113.210|Cacna1b	2335.266457302	-0.00856068198490034	0.0608448361171042	-0.140696935536553	0.888109366101745	0.998540876473706	motif	no	0.85709437877542	0.863841467250167	0.584321196041934	0.81895885170701	0.940329235506624	0.411866715657398	0.785526740283706	0.902085351378395	no	60	51 - 75
ENSMUSG00000032194.30|Kank2	959.667133570676	0.0397403835659666	0.07251564889016	0.548024932193073	0.583674783479972	0.998540876473706	motif	no	0.881201503442132	1.07508195532177	0.617823082798471	0.121823179234376	2.38952456895214	0.53457472739998	1.50700397128467	1.73230326213695	no	78	76 - 95
ENSMUSG00000029636.159|Wasf3	544.240158282693	-0.0334560123320922	0.0874213433139444	-0.382698447128023	0.70194336597832	0.998540876473706	nomotif	no	0.832951277028874	1.21433874128337	0.532716617790497	0.436386777487982	1.29938013026814	0.809179756676771	0.659259950550471	1.25685943577575	no	70	51 - 75
ENSMUSG00000031028.697|Tub	557.179120541019	-0.127541756065043	0.109589278602258	-1.1638160018184	0.244498585897733	0.998540876473706	motif	no	0.760775438732774	0.0509341954885843	0.271397242918346	0.816972957304184	0.161322239720582	0.113684621344574	0.526341485224467	0.106128217604583	no	6	0 - 25
ENSMUSG00000061578.727|Ksr2	894.879329236262	0.0729859810829507	0.0779924601681946	0.935808165629766	0.349371966489347	0.998540876473706	nomotif	no	1.04814788202394	1.58886238401122	1.91404487096667	0.950078036489969	1.33082445569495	2.26972389751295	1.29508153782277	1.45984341985308	no	74	51 - 75
ENSMUSG00000061578.468|Ksr2	793.705623321138	-0.0702677473790418	0.0805659347305315	-0.872176902236236	0.383111878154289	0.998540876473706	motif	no	0.199739007446883	1.72616667633419	1.68542136987423	0.375215392041879	2.84414693566046	1.92090518712393	0.839903546662658	2.28515680599733	no	83	76 - 95
ENSMUSG00000043670.54|Diras1	819.146007124269	-0.0098432415603597	0.0940048168382523	-0.104709970099684	0.916605950461089	0.998540876473706	motif	no	0.504619664364298	2.40986656921655	2.26535130359439	1.67220534914879	1.82317111260286	3.45531741535244	1.33183086009261	2.11651884090971	no	82	76 - 95
ENSMUSG00000061578.199|Ksr2	434.151120139563	0.0341230719982729	0.0941024306147834	0.362616265864149	0.716891557768998	0.998540876473706	nomotif	no	1.09022370306407	1.76315758075944	0.732953254541804	1.18569710369158	1.7018853938031	0.833505539660869	1.2220619234718	1.73252148728127	no	79	76 - 95
ENSMUSG00000031028.89|Tub	925.147022991117	0.0749134596501025	0.0741581684989423	1.01018486791743	0.312406727686192	0.998540876473706	motif	no	0.51947372579459	5.77655715337529	4.68312439243063	1.05467289429761	4.13637746588909	7.87672761915897	0.801564869500181	4.95646730963219	no	93	76 - 95
ENSMUSG00000061578.414|Ksr2	719.118839664687	-0.106827186295476	0.10033329981367	-1.06472314270403	0.287001234126452	0.998540876473706	nomotif	no	0.838836046545876	1.47424784325417	1.26336899623533	1.38300545143641	1.21832761553082	1.44887741621028	1.68958329857493	1.34628772939249	no	72	51 - 75
ENSMUSG00000061578.893|Ksr2	345.095315079492	-0.0952269123565704	0.120974808407027	-0.787163159094859	0.431186360481156	0.998540876473706	motif	no	1.24545598711967	0.45609179535187	0.763314614614061	1.02952031219364	0.419999139347697	0.670589956840215	1.46044100933266	0.438045467349784	no	31	26 - 50
ENSMUSG00000058297.86|Spock2	1180.26399580437	0.110284973909167	0.0692627620188515	1.59226936227507	0.111324193897841	0.828692863044016	motif	no	2.53859646876143	1.18901311559414	2.58650798717522	2.0825178612363	1.16868119510601	2.0398721439131	1.99983499973182	1.17884715535007	no	68	51 - 75
ENSMUSG00000029636.295|Wasf3	1356.11408207261	-0.0396611424320473	0.0855682657117983	-0.463502936539927	0.6430039104621	0.998540876473706	nomotif	no	0.525528969064454	0.255246869899028	0.356946686646568	0.49580300371455	0.642144601299158	0.291924135580487	0.433190533530989	0.448695735599093	no	32	26 - 50
ENSMUSG00000090935.382|Synj2bp	1011.55417851809	-0.0188354897439128	0.101179330713213	-0.186159461731378	0.852319713064145	0.998540876473706	nomotif	no	0.404386991305636	0.0213156119476199	0.242051235178579	0.26617530257374	0.0692433357704781	0.060414267137669	0.0454165580387162	0.045279473859049	no	2	0 - 25
ENSMUSG00000022095.259|Fam160b2	4561.97508509858	3.76752110279476	0.197561613907524	19.0701069315939	4.47389261032775e-81	2.75697866785919e-79	motif	yes	0.489556390801185	6.63910260128534	4.6062143173086	2.68010994315628	5.11092755025873	5.75781529303729	5.5256812280438	5.87501507577204	yes	96	96 - 100
ENSMUSG00000061578.1442|Ksr2	5307.82841905572	4.58359423854579	0.232164452981999	19.7428769980613	9.23659764967747e-87	6.13464027232746e-85	motif	yes	0.844484774132044	7.54679241005482	4.13426612905977	3.12679493368232	7.45577617908623	3.06266770906239	11.4657885481909	7.50128429457052	yes	99	96 - 100
ENSMUSG00000058297.271|Spock2	2106.67897996266	2.05817777968141	0.123561139182386	16.6571609269754	2.68469447195556e-62	1.30469603301743e-60	motif	yes	0.440600751721066	7.46899042644601	4.07763234646991	3.35013742894535	9.09857432024082	5.14528175122481	9.94622621047884	8.28378237334342	yes	100	96 - 100
ENSMUSG00000028439.269|Fam219a	1485.65384815929	0.0387785332449063	0.0890054666282005	0.4356870955679	0.663063769672083	0.998540876473706	motif	yes	1.57406411513655	1.54877154631895	2.2538081122385	1.68716050561749	1.39945044982237	1.68648300854017	1.75507836882241	1.47411099807066	no	75	51 - 75
ENSMUSG00000090935.461|Synj2bp	1137.40650010636	-0.100907472240123	0.0738053179901345	-1.3672114014008	0.171559052668899	0.935425702371797	nomotif	no	0.730616436398224	0.154947410393922	0.229402663655128	0.890542860858889	0.71022626550403	0.161274654046829	0.734425986005822	0.432586837948976	no	31	26 - 50
ENSMUSG00000058297.226|Spock2	938.627998228371	-0.0357020482706463	0.0695683983932249	-0.513193477142392	0.607815988303561	0.998540876473706	motif	yes	0.847224828558169	0.40178337803954	0.529145491063466	0.78169873342058	0.387280388423739	0.393118541760247	0.581433621756848	0.394531883231639	no	28	26 - 50
ENSMUSG00000043670.281|Diras1	1477.3449724361	1.56963851461277	0.129396638281153	12.1304427646896	7.28544573258999e-34	2.36677999274765e-32	motif	yes	1.54571411259522	6.31599053821049	2.20593225300831	0.988565142967479	4.97189853565072	4.28974309938181	0.163052888696374	5.64394453693061	yes	95	76 - 95
ENSMUSG00000029028.28|Lrrc47	5564.68929294278	2.15272309269118	0.120514255697773	17.862808679579	2.29780113431813e-71	1.2717691000358e-69	motif	yes	1.47757019769085	7.26151847015584	1.89465745391531	1.89502723253474	6.10656278732212	2.68772293498323	1.57398192556399	6.68404062873898	yes	98	96 - 100
ENSMUSG00000090935.645|Synj2bp	2134.40848427676	-0.0404838201957883	0.0529254968907978	-0.764920927985227	0.444318631080971	0.998540876473706	motif	no	1.00083014153636	0.176312351951558	0.393016051922362	1.10155240314654	0.273946028883075	0.220394217182341	0.85055916284159	0.225129190417316	no	14	0 - 25
ENSMUSG00000004113.305|Cacna1b	3453.26279209049	0.414277069037774	0.0862102596036622	4.80542653440954	1.54421934669755e-06	3.15036557845892e-05	motif	yes	0.745632041374112	4.2132766508157	1.93426149768444	0.30924345497957	3.92716242027489	0.706769471322089	2.55031441294329	4.07021953554529	yes	91	76 - 95
ENSMUSG00000029636.452|Wasf3	2324.08144448505	-0.113628772322787	0.0817318734636004	-1.39026266629496	0.164449130247601	0.928900799144042	nomotif	yes	0.548502976632348	4.10286378867697	1.01247333772892	1.62720960834488	5.1991853258519	1.26756941101602	0.676614027923731	4.65102455726444	no	92	76 - 95
ENSMUSG00000028439.143|Fam219a	879.881677228881	0.238257302839274	0.094195640448603	2.52938779018416	0.0114261703540842	0.172911223522882	motif	yes	1.32294667270014	6.86435786811466	4.60013415363661	1.67767921117055	5.05213766007023	7.61196227908472	2.27342313382374	5.95824776409245	no	96	96 - 100
ENSMUSG00000061578.1093|Ksr2	4217.47270806562	0.0904747264755634	0.0637727289254979	1.4187055815231	0.155984869290596	0.920433915285819	motif	no	0.888182853381375	2.91976599050255	0.468425194730918	0.93072479980207	3.39149713756238	0.718864188331333	0.881385069121071	3.15563156403247	no	87	76 - 95
ENSMUSG00000034801.125|Sos2	2279.12247438478	-0.0725293735579309	0.0715306324555816	-1.01396242516057	0.310600682097562	0.998540876473706	nomotif	no	0.87746099476109	0.592472975992401	0.396176046868436	0.79587983632108	0.855751615310156	0.27066745682071	0.880747068042638	0.724112295651278	no	51	51 - 75
ENSMUSG00000028439.252|Fam219a	818.850306780602	0.068788526844489	0.0790809668541613	0.869849340250818	0.384382743478072	0.998540876473706	motif	yes	1.56680450383189	3.28299445708582	1.10727468752348	1.23886088905622	2.88480096042215	0.992388438451336	1.46424230253426	3.08389770875398	no	87	76 - 95
ENSMUSG00000031028.442|Tub	1596.73834613837	0.0156525726467735	0.0751042035850281	0.208411405748451	0.834907751356954	0.998540876473706	motif	yes	1.05690530397626	4.38438453749266	1.10474666312275	0.781188819047834	3.50063530839639	2.31028632665345	0.9032848765478	3.94250992294453	no	90	76 - 95
ENSMUSG00000031028.77|Tub	613.481600291455	0.132958295789341	0.133215264186814	0.998071028879148	0.318244917297761	0.998540876473706	motif	no	0.651592660995943	1.83327772644427	0.739429809307043	1.0899742902625	1.79230523092381	1.01068034399059	0.980613851737351	1.81279147868404	no	79	76 - 95
ENSMUSG00000061578.991|Ksr2	602.310247257807	0.0205612767834629	0.0853733938842375	0.240839397943381	0.809679593043787	0.998540876473706	nomotif	no	0.699393888220607	0.213206620432442	0.326049575581503	0.768580393373049	0.25648059672062	0.278633224153198	0.690573784274773	0.234843608576531	no	14	0 - 25
ENSMUSG00000032194.306|Kank2	494.934431949093	0.0252900387068869	0.0878848373030247	0.287763389942767	0.773527863081609	0.998540876473706	nomotif	no	1.19466372979095	0.684347796121297	1.30173171922961	0.976706733015907	0.590979813503757	1.00016670857142	0.98967424979889	0.637663804812527	no	46	26 - 50
ENSMUSG00000061578.1070|Ksr2	349.418881945426	0.343638731838031	0.155368727066246	2.21176254917445	0.0269830760650603	0.35487642943652	motif	no	0.925261578614239	1.75443473037872	0.339802695539159	0.778906952229793	2.48315257489906	0.312392106324363	0.518032615129106	2.11879365263889	no	82	76 - 95
ENSMUSG00000029636.21|Wasf3	1160.83632414655	0.00498002193871898	0.0731069326186652	0.0681196948132866	0.945690352577475	0.998790475058442	motif	no	0.395528858538744	0.0567407646639078	0.152284576149769	0.366486850264585	0.0780902922405267	0.0516625367207183	0.304546940334773	0.0674155284522173	no	4	0 - 25
ENSMUSG00000090935.607|Synj2bp	636.548338375778	-0.0354394504316776	0.0999503203327629	-0.354570653837723	0.722911264336712	0.998540876473706	motif	no	1.09649505257856	0.0106093614012017	0.17762413630456	0.692869331895515	0.0574404944459648	0.0960563963296839	0.71582688636022	0.0340249279235833	no	1	0 - 25
ENSMUSG00000061578.1343|Ksr2	798.914831826019	-0.0439747350346601	0.0873509460330707	-0.503425973406303	0.614664814239228	0.998540876473706	nomotif	no	1.24966620747271	0.394416651887314	1.41524420662717	1.07172829882398	0.296498495712598	1.22246976825331	1.48392852767254	0.345457573799956	no	23	0 - 25
ENSMUSG00000061578.1107|Ksr2	1309.41181200406	-0.00101574217549004	0.0776092085706088	-0.0130879079196629	0.989557658455792	0.999525940224632	nomotif	no	0.921793292813519	1.75510387280335	0.656225380539764	0.886858538041508	1.64581920972545	0.838760215505785	0.70754495491453	1.7004615412644	no	78	76 - 95
ENSMUSG00000034801.241|Sos2	804.415463227372	-0.0772960991810641	0.0866002512451374	-0.892562066156872	0.372091741133265	0.998540876473706	motif	no	0.648345147610274	0.0257996215075855	0.0845105149527442	0.479087010564205	0.0261904845142223	0.148531449517222	0.395100523041474	0.0259950530109039	no	1	0 - 25
ENSMUSG00000004113.300|Cacna1b	2518.79384481205	0.558342075160832	0.110472899771189	5.05410898344542	4.32404656713389e-07	9.02163642409871e-06	motif	yes	0.943403962508636	5.44064694789155	2.71842156431327	1.13510538768972	4.32925627786622	3.09581658308988	0.897110599376523	4.88495161287889	yes	93	76 - 95
ENSMUSG00000004113.286|Cacna1b	2992.26391856884	0.306158736332627	0.0671735210082	4.55772947044496	5.17095815951949e-06	0.000102689044513381	motif	yes	0.644781587884487	7.36272430249251	4.80696496128566	1.47079204197601	4.85750444739144	7.6910309103674	4.28577226955592	6.11011437494198	yes	97	96 - 100
ENSMUSG00000043670.188|Diras1	1581.04283503698	0.0245327659522385	0.0709758422258125	0.345649522187937	0.729606123922845	0.998540876473706	motif	yes	0.884382736306544	8.02174964573172	4.22974618851632	0.890144818665622	4.92702580518456	8.62677203364201	1.67565784532736	6.47438772545814	no	98	96 - 100
ENSMUSG00000029028.68|Lrrc47	3222.41205178642	2.25432535618357	0.106805948629439	21.1067397004721	6.89693988290709e-99	5.76593820280799e-97	motif	yes	2.66808232986646	8.26429959222498	4.26641162176944	1.56339746684116	6.65543862313912	3.47102340360404	0.736757497072507	7.45986910768205	yes	99	96 - 100
ENSMUSG00000038916.36|Soga3	1243.8482891913	-0.0565655828996867	0.106388730351646	-0.531687733397332	0.594942289162449	0.998540876473706	nomotif	yes	0.454813679195939	0.160623450031097	0.263073054610962	0.43227579728327	0.456559284886636	0.0948439032483836	0.64169201357928	0.308591367458867	no	20	0 - 25
ENSMUSG00000022095.203|Fam160b2	5105.4613931699	0.412321662892026	0.0961887059416177	4.28659122560904	1.81435713704882e-05	0.000349285661407708	motif	yes	2.93733834480711	9.95865390192801	7.02258904114262	1.56339746684116	6.40270044757688	10.9030970442621	8.2885218420657	8.18067717475244	yes	100	96 - 100
ENSMUSG00000061578.588|Ksr2	318.659901872875	-0.134090360960716	0.125848519794101	-1.06549017167702	0.286654170845165	0.998540876473706	nomotif	no	0.305252808381915	0.048816930891804	0.168790881444288	0.735716454984076	0.218048622053702	0.120104616041662	0.173354705193531	0.133432776472753	no	8	0 - 25
ENSMUSG00000061578.834|Ksr2	675.639367704697	0.0274393974474186	0.0955413673596976	0.287199128562958	0.7739598535316	0.998540876473706	motif	no	0.944667539701122	1.2870732579275	0.457462908675987	0.809229872033336	1.34700346199933	0.672938511586783	0.757676511878582	1.31703835996342	no	72	51 - 75
ENSMUSG00000031028.270|Tub	1163.68392228385	-0.191521985609407	0.0930663201813244	-2.05790865305793	0.0395989029500133	0.470114086164259	nomotif	no	0.804177964622746	1.10928339296476	0.281910384447302	0.865576248308249	1.68042804729386	0.174231763004438	0.510818531303605	1.39485572012931	no	73	51 - 75
ENSMUSG00000042529.434|Kcnj12	2218.17982184588	0.00531339498380059	0.0854911085997785	0.0621514338839016	0.950442237817614	0.998790475058442	motif	no	0.941283424131369	5.29336404843958	2.67517394851738	1.1329555668797	4.33790614055926	4.51381535448358	1.26588333587913	4.81563509449942	no	93	76 - 95
ENSMUSG00000028439.27|Fam219a	476.06195248221	-0.0581102491846706	0.0945001427376986	-0.614922342984874	0.538606006636184	0.998540876473706	motif	no	1.46866917240355	1.03259031119129	1.57272665215059	1.6429792754981	0.890877860219408	1.41093933079564	1.71486658801359	0.961734085705349	no	62	51 - 75
ENSMUSG00000042529.427|Kcnj12	2624.5144506682	0.0672140073692316	0.0811274921213938	0.828498522654404	0.40738823125011	0.998540876473706	motif	yes	0.447823714864034	4.44874293159899	1.9831108133105	1.01053325725565	3.67920491638154	3.51855332870643	0.815264443481872	4.06397392399026	no	91	76 - 95
ENSMUSG00000061578.836|Ksr2	1370.93624050927	-0.0739316112593642	0.0744048696358393	-0.993639416629699	0.320398447144412	0.998540876473706	motif	no	0.891418332467548	1.40575781166346	0.616963502857186	0.88249417258711	1.5325456906557	0.783616823230014	0.995583609087544	1.46915175115958	no	75	51 - 75
ENSMUSG00000090935.147|Synj2bp	1955.75176041094	0.0499839300504841	0.0807332519469129	0.619124448044675	0.535834378670344	0.998540876473706	motif	yes	0.586730570255071	1.14877508545609	0.468418939563809	0.496565748564714	1.61515655482689	0.770086083934883	0.560194533533173	1.38196582014149	no	73	51 - 75
ENSMUSG00000031028.563|Tub	1417.83854986972	-0.00696446915699711	0.070794738092968	-0.0983755197717003	0.92163411276745	0.998540876473706	nomotif	no	0.812754021099805	0.500704998260299	0.471035567091762	0.82252151976279	0.589768170676483	0.362130096093808	1.03910420486082	0.545236584468391	no	40	26 - 50
ENSMUSG00000058297.512|Spock2	2048.49139553151	0.0252139129839913	0.054820525467965	0.459935631203049	0.645562423857235	0.998540876473706	motif	yes	1.06708779550233	0.520217596216735	0.64783364531525	1.15516711346987	0.489914365400019	0.471867344183021	1.22862923542593	0.505065980808377	no	36	26 - 50
ENSMUSG00000004113.284|Cacna1b	2427.57158045956	0.24531857777023	0.0777864052845783	3.15374617033327	0.00161189217802047	0.0281727646026824	motif	yes	0.979112781602369	7.06787797761835	5.58786654886617	1.84629796084099	5.52654143896109	11.0092695248429	1.98924524209577	6.29720970828972	no	97	96 - 100
ENSMUSG00000031028.426|Tub	449.794985276819	-0.00752695428714017	0.102145422928939	-0.073688610525178	0.941258161633786	0.998790475058442	motif	yes	0.414116553530182	4.39772523742927	1.06954291054948	0.585816381017765	3.64605892614386	2.00027346768927	1.95663466435649	4.02189208178657	no	90	76 - 95
ENSMUSG00000090935.264|Synj2bp	2657.3810696626	0.00763437789323339	0.0656430516160119	0.116301386137435	0.907413687089975	0.998540876473706	nomotif	no	0.571901595145169	0.167062759022364	0.175864849996867	0.593940400341584	0.522522697445963	0.150751544770917	0.303475128697795	0.344792728234164	no	23	0 - 25
ENSMUSG00000029636.431|Wasf3	1470.56849842118	3.56905549609663	0.144403517401431	24.7158487571665	7.22488462488494e-135	1.16720940122297e-132	nomotif	yes	1.68896954826409	7.10591450293822	5.7766458241657	3.68515117183988	6.31845438905613	4.53274820941233	3.86797685963066	6.71218444599717	yes	98	96 - 100
ENSMUSG00000032194.157|Kank2	472.018148511901	-0.0470213060345624	0.0996681522751966	-0.471778647051975	0.637084793696547	0.998540876473706	motif	no	0.671443108757747	5.68804097097851	1.95626288033096	0.656051452343162	4.50277093148932	6.5414072816185	1.02513251739905	5.09540595123392	no	94	76 - 95
ENSMUSG00000034801.100|Sos2	421.202870794549	-0.0821349578662935	0.0994371107434123	-0.825999038510227	0.4088046372269	0.998540876473706	nomotif	no	0.782190098560994	1.90780953963902	0.485650594073944	0.933521440874658	2.13322379193661	0.624371268687954	0.998347799403869	2.02051666578781	no	81	76 - 95
ENSMUSG00000004113.322|Cacna1b	1625.1037133583	0.316204402437945	0.0956841550598163	3.30466838778345	0.00095088835580881	0.01686627640014	motif	yes	0.548623224282695	2.7245722878046	0.933068917320009	0.653102571586373	4.23608710303436	1.38379791526254	0.926146868533939	3.48032969541948	no	89	76 - 95
ENSMUSG00000034801.119|Sos2	1692.04854619987	0.0262489206619053	0.0807232986546224	0.325171556407924	0.745051234619582	0.998540876473706	nomotif	no	0.94769098483855	0.206760391520921	0.426876095718963	0.803639042239903	0.205558731716476	0.237690624750359	0.804080021915242	0.206159561618698	no	12	0 - 25
ENSMUSG00000061578.982|Ksr2	473.038839661811	-0.135810815959123	0.0984728716980515	-1.37916985274443	0.167842390759883	0.933578417210468	nomotif	no	0.904637713640061	0.354247329623104	0.383181763054796	0.769818813459781	0.344154111403908	0.39879843360557	1.16392008846029	0.349200720513506	no	24	0 - 25
ENSMUSG00000004113.196|Cacna1b	2886.56590189598	0.0837776059639783	0.0524798584488817	1.59637637067147	0.110404788469033	0.826480429647646	motif	no	0.973982699662836	1.46068953657583	0.864767338946961	1.1020012939924	1.35600841499264	0.845076215770028	0.80569064612495	1.40834897578424	no	73	51 - 75
ENSMUSG00000061578.109|Ksr2	384.438766697817	-0.0515444816102762	0.107314443541967	-0.480312620641033	0.63100511609975	0.998540876473706	motif	no	1.31144455213901	0.724838733368178	1.07163815736039	1.16073477646642	0.645327855142658	1.08993310152528	0.953254953264699	0.685083294255418	no	49	26 - 50
ENSMUSG00000032194.145|Kank2	1104.28620848188	-0.0216561444267585	0.0708141366961288	-0.305816683463747	0.759744225099158	0.998540876473706	nomotif	no	0.765904110468395	0.412173926515044	0.471822167370795	0.738908816103833	0.423817287725207	0.317961336524287	0.646261249100984	0.417995607120126	no	29	26 - 50
ENSMUSG00000031028.502|Tub	3618.98576839993	-0.0159267341780214	0.0498207749616067	-0.319680578840754	0.74921048366495	0.998540876473706	motif	no	0.630899130869075	0.452194297172732	0.203994947850079	0.744888811327481	1.15930818495811	0.114811734463128	0.556561110906913	0.805751241065423	no	55	51 - 75
ENSMUSG00000032194.187|Kank2	512.102009293615	0.112061707936585	0.126680931132167	0.884598075930392	0.376373444780956	0.998540876473706	motif	no	0.40596837822334	0.807238048273095	0.881409612009871	0.450586169482605	1.38619715504882	1.55032506914634	0.419855254881931	1.09671760166096	no	66	51 - 75
ENSMUSG00000043670.201|Diras1	1324.76058326313	0.127002670255005	0.0763822279422343	1.6627253966859	0.0963674160739886	0.783722761336417	motif	yes	0.777530738331293	4.85118250737302	2.91830550286572	0.827681011857085	4.54928716012041	4.15081553039985	1.56019234674178	4.70023483374672	no	93	76 - 95
ENSMUSG00000029636.502|Wasf3	3448.85477842442	0.0546941690292274	0.0586663827507118	0.932291483891835	0.351185907624697	0.998540876473706	motif	yes	0.564778416611137	0.330049333388533	0.156068043880198	0.464403184304741	0.609948498851681	0.219437903496913	0.325311504448508	0.469998916120107	no	34	26 - 50
ENSMUSG00000061578.716|Ksr2	970.198445473228	-0.0161350993507117	0.075226796613338	-0.214486061843698	0.830168035098557	0.998540876473706	nomotif	no	0.548851798480121	0.853138992675945	0.843648071683429	0.909735594929124	0.81268396107515	0.719198865472926	0.85028801655674	0.832911476875547	no	56	51 - 75
ENSMUSG00000032194.280|Kank2	2296.5576835622	0.399707908076279	0.0729084606890754	5.48232542970382	4.19771141994513e-08	9.09123913504422e-07	motif	yes	1.2806795183359	6.05818112367287	1.40451780822852	0.625358986736465	5.30413184446632	2.05321243215542	0.906211721399184	5.6811564840696	yes	95	76 - 95
ENSMUSG00000090935.54|Synj2bp	482.010867777826	-0.019195785157563	0.0958338495122129	-0.200302766248753	0.841243799235325	0.998540876473706	motif	no	0.915534029550267	1.57927922572174	1.13414665913719	1.34005497157814	1.55745797797773	1.84356686123431	1.46932887200256	1.56836860184974	no	76	76 - 95
ENSMUSG00000058297.9|Spock2	1541.63005021942	0.158741615657446	0.0999394964451229	1.58837718123397	0.112201074216802	0.829025860483232	motif	yes	0.607904339049112	6.96768141885337	2.67514480591913	0.864398666808068	5.01542219146399	3.48277326085264	1.03215555014403	5.99155180515868	no	96	96 - 100
ENSMUSG00000042529.418|Kcnj12	923.650166835532	1.44992074889454	0.156533761328991	9.26267111059323	1.99380754375713e-20	5.38057995160644e-19	motif	yes	1.28508552585311	7.72833037180872	6.79605391078318	1.67506871447267	5.03370199661471	10.1068034399059	3.45355076752738	6.38101618421172	yes	97	96 - 100
ENSMUSG00000029636.318|Wasf3	4024.21203074176	-0.0435024967076554	0.0596681374747485	-0.729074151611747	0.465956305101083	0.998540876473706	nomotif	no	0.724902765828543	0.0618609043984443	0.189125659290908	0.73354691104736	0.251965275942789	0.153976321519834	0.410624017863806	0.156913090170616	no	9	0 - 25
ENSMUSG00000061578.542|Ksr2	1457.59166556128	-0.0501799113945657	0.083931525806241	-0.597867260395192	0.549928506844289	0.998540876473706	nomotif	no	0.404876366446385	2.35508707140189	0.551031398171609	0.615700932887253	2.24048977255179	1.13235930432361	0.806450773822609	2.29778842197684	no	83	76 - 95
ENSMUSG00000022095.166|Fam160b2	450.247265804918	0.0494723449319572	0.103521627411201	0.477893809913234	0.632725787388208	0.998540876473706	motif	no	1.23233160443057	0.57472116627506	1.26547210752514	1.19629428497205	0.515159806126875	0.909647512668644	1.27027154667674	0.544940486200967	no	40	26 - 50
ENSMUSG00000034801.196|Sos2	1623.6471784471	-0.0848061774231703	0.0757315975870756	-1.1198255434353	0.262788111971291	0.998540876473706	nomotif	no	0.667195424034757	0.0355666210783143	0.155338375103616	0.899751195202464	0.0577687258427989	0.105005750024996	0.899896657138562	0.0466676734605566	no	2	0 - 25
ENSMUSG00000032194.274|Kank2	2744.51998114798	1.36066364751625	0.0987036670718609	13.7853403817877	3.12290141615549e-43	1.14522351012696e-41	motif	yes	0.371032211975635	6.51898725816998	3.23706778382041	1.07557043771403	5.62674990856998	3.60750017520085	1.0469711800504	6.07286858336998	yes	97	96 - 100
ENSMUSG00000061578.310|Ksr2	492.108686703011	-0.017422133606651	0.0994948726116498	-0.175105843641344	0.860996466653423	0.998540876473706	motif	no	1.10341753474493	0.351800273709413	0.910080262835313	1.05106920379433	0.372733865872668	0.577805553181022	1.00903744164278	0.36226706979104	no	25	0 - 25
ENSMUSG00000004113.231|Cacna1b	131.658463803707	-0.164916787666745	0.161002022184754	-1.0243150081525	0.305686511397312	0.998540876473706	motif	no	0.347139986204476	0.897787738128358	0.131802257663674	0.268010994315628	1.79520691975122	0.213829890959992	0.683175133649052	1.34649732893979	no	72	51 - 75
ENSMUSG00000061578.1302|Ksr2	408.534216866521	0.133989410011645	0.105677470038054	1.26790894940422	0.204830467781734	0.965975638000247	nomotif	no	1.0956531967577	0.515007820702582	0.965280223611239	1.27779578042075	0.373515710786681	0.80496664565622	1.29095561433944	0.444261765744632	no	32	26 - 50
ENSMUSG00000031028.252|Tub	1117.34531682638	-0.334911299939035	0.088176393528037	-3.79819684769195	0.000145752552126889	0.00268899963067432	motif	no	0.617573352827866	0.71207134028675	0.19955172148006	0.408326999649848	2.08071428745427	0.242298586622775	0.23419092185338	1.39639281387051	no	73	51 - 75
ENSMUSG00000038916.59|Soga3	2366.7298159458	-0.0579877448098043	0.0631966295543612	-0.91757654195662	0.358840603621102	0.998540876473706	nomotif	yes	0.783750984237944	0.0717608884109518	0.182294151959831	0.829257547117765	0.183160842525109	0.103770388259996	0.733290402968636	0.127460865468031	no	7	0 - 25
ENSMUSG00000028439.214|Fam219a	451.461839241849	0.0221435073488787	0.0945016533569783	0.23431872948542	0.81473754659451	0.998540876473706	motif	yes	0.593666597286502	2.2360492172247	0.545008219468651	0.524274753490798	1.93000061338442	1.02619255706246	0.489776290667519	2.08302491530456	no	82	76 - 95
ENSMUSG00000004113.92|Cacna1b	281.350396280127	0.316818417254291	0.124120711985218	2.55250241629312	0.0106952167687235	0.163296700472655	motif	no	1.4279155252112	1.79881444825401	1.24535019307545	1.59263077773946	1.79430872283981	1.43544509589144	0.815833563512226	1.79656158554691	no	79	76 - 95
ENSMUSG00000061578.1165|Ksr2	921.315765440313	-0.090731244151775	0.0791828855857208	-1.14584412377284	0.251859654447248	0.998540876473706	nomotif	no	1.23659516764028	1.35594068623359	1.10983491964525	1.0277446393591	1.17972331865749	1.2854092308845	1.38096363914086	1.26783200244554	no	71	51 - 75
ENSMUSG00000031028.234|Tub	1644.68137591113	0.0102236456875421	0.0765527860008266	0.133550275850597	0.89375820595515	0.998540876473706	motif	no	1.06303287573861	1.61965486649805	0.634798304604465	1.00772133862676	1.63565175136283	0.704827561271229	0.820392175705703	1.62765330893044	no	77	76 - 95
ENSMUSG00000031028.617|Tub	2458.62997679206	0.0382488248337265	0.0783936665237491	0.487907078847233	0.625615660208461	0.998540876473706	motif	no	1.02728303609831	0.97134597717669	1.54213487137736	1.12626723547075	0.980317771877799	1.93717827073743	1.07854205788021	0.975831874527245	no	62	51 - 75
ENSMUSG00000004113.330|Cacna1b	1220.37211260737	0.147135147645825	0.0678834574595125	2.16746690802512	0.0301992703187704	0.385285094775697	motif	yes	0.98300698016556	1.00906815104763	0.396436478129019	0.80200259662631	2.38569520265574	0.804646334471845	0.565126489231753	1.69738167685168	no	78	76 - 95
ENSMUSG00000031028.31|Tub	474.522832516683	0.131399562606887	0.124559112797461	1.05491729714348	0.291463150640283	0.998540876473706	motif	no	1.31823463774036	0.420823684620946	1.81594962798255	1.45398677078114	0.427710758643799	1.15612606151003	1.60401353866697	0.424267221632373	no	30	26 - 50
ENSMUSG00000031028.176|Tub	1227.98118552206	-0.091482525944975	0.0772053049766203	-1.18492538786911	0.236046948476894	0.998540876473706	motif	no	0.797932003575582	0.648111936851393	0.295534821441397	0.622080564787649	0.997967988642113	0.304805681723934	0.468415546303897	0.823039962746753	no	56	51 - 75
ENSMUSG00000043670.102|Diras1	412.420867201002	0.0799298375093491	0.121418540929104	0.658300098961161	0.510345314416852	0.998540876473706	nomotif	no	1.80977943180051	3.24593221937842	2.20689062479196	1.35446416482091	2.79370800513966	3.6356829578547	1.6042300339482	3.01982011225904	no	87	76 - 95
ENSMUSG00000061578.771|Ksr2	1542.78831959306	-0.0761801247713096	0.0640850219845731	-1.18873525220368	0.234543863915462	0.99572865522349	motif	no	0.953249425107212	0.193118550509086	0.6724816448406	0.945342762968645	0.477924181042233	0.553206393737558	0.955699583466695	0.33552136577566	no	22	0 - 25
ENSMUSG00000061578.1433|Ksr2	3526.00096354211	3.97146605256516	0.134268770750598	29.5784792723105	2.82678964893367e-192	1.6897135126501e-189	motif	yes	0.566486680784228	5.7684613561391	3.27666884984189	2.99119413298691	6.93224710113586	2.02136068798117	6.69002120109589	6.35035422863748	yes	97	96 - 100
ENSMUSG00000032194.144|Kank2	814.254473581903	0.0598393178617339	0.0805381223702246	0.742993704107718	0.457485492164034	0.998540876473706	nomotif	no	0.583177174749905	0.216796538595343	0.346675109606243	0.694118361682609	0.1965110308866	0.185824782347605	0.532700504905796	0.206653784740971	no	12	0 - 25
ENSMUSG00000032194.18|Kank2	376.919337097592	0.0935193144666515	0.100745668541949	0.928271317468219	0.353266848458082	0.998540876473706	motif	no	0.730752466269085	1.20181925899792	2.16589685611952	1.34005497157814	1.16711612779964	1.9063239008603	0.902977176290085	1.18446769339878	no	68	51 - 75
ENSMUSG00000032194.138|Kank2	268.643623859864	0.0514298219445671	0.126645390074094	0.406093122809115	0.684674178654149	0.998540876473706	nomotif	no	0.819969979033767	0.240692541436326	0.271020881034254	0.595130153540744	0.265718686089611	0.255376521964114	0.981601378274851	0.253205613762969	no	16	0 - 25
ENSMUSG00000029028.69|Lrrc47	4529.13835266535	2.4063937753336	0.104561283827339	23.0141949988606	3.36049541216995e-117	4.09946149515221e-115	motif	yes	1.68043077400593	6.4919422601958	1.5646728771338	0.997250211406986	4.77263717573356	2.03418115746097	1.96611448346675	5.63228971796468	yes	95	76 - 95
ENSMUSG00000061578.993|Ksr2	585.222121792428	-0.0146426095035297	0.0794875207305139	-0.184212683562901	0.853846609709178	0.998540876473706	nomotif	no	0.568912747939621	0.405836471244256	0.385643316136519	0.629854531608996	0.52604177012099	0.368307106083391	0.95841580186627	0.465939120682623	no	33	26 - 50
ENSMUSG00000029636.57|Wasf3	3550.93137849128	0.00821578864550162	0.0590984999205046	0.139018564879869	0.889435478844338	0.998540876473706	motif	no	1.25013827747363	1.84787522515067	1.15314569369715	1.22905644230585	1.90822397613261	1.23429198636309	0.981973471248748	1.87804960064164	no	80	76 - 95
ENSMUSG00000058297.22|Spock2	1760.69400818084	0.725363731925271	0.087388424248585	8.30045555990234	1.03712928869032e-16	2.63805971197717e-15	motif	yes	1.03026046422339	6.85896094302566	6.09954291296162	2.39343151640075	4.72280889259598	7.84408625186725	3.43087073263615	5.79088491781082	yes	96	96 - 100
ENSMUSG00000090935.752|Synj2bp	1481.81205474715	-0.0100785203970092	0.0688859071603214	-0.146307435184863	0.883678696591446	0.998540876473706	motif	no	0.568835298863764	0.0301918145347631	0.202867280918901	0.600024614139465	0.0565831736333385	0.139877062533297	0.346385987429611	0.0433874940840508	no	2	0 - 25
ENSMUSG00000022095.124|Fam160b2	1119.26573559854	0.0113132163496783	0.0705030657942311	0.160464175879909	0.872515439421342	0.998540876473706	nomotif	no	1.54789509213626	0.250761270325265	1.22778582103208	0.995664253691645	0.188213840664674	0.665214543627393	1.42289806686522	0.21948755549497	no	13	0 - 25
ENSMUSG00000061578.1355|Ksr2	1163.01521262598	0.0480000898900822	0.0764299778626226	0.628027002393732	0.529986251152024	0.998540876473706	nomotif	no	1.00583066782247	0.246480826607619	0.609873279403615	1.0137742547047	0.338666351724007	0.417460463771033	1.16030111643782	0.292573589165813	no	19	0 - 25
ENSMUSG00000061578.784|Ksr2	1500.92148177453	-0.124147433874009	0.0822653037156925	-1.50911050305072	0.131270545932579	0.874790467211318	nomotif	no	1.12390530735628	0.14637322339963	0.25629186358462	1.26907748367675	0.565448121596887	0.284983825809364	1.18006073683647	0.355910672498259	no	24	0 - 25
ENSMUSG00000061578.1053|Ksr2	248.874166351575	0.133671256137049	0.127565961177769	1.04785990638029	0.294703156936485	0.998540876473706	nomotif	no	0.275375469825666	0.35908607819452	0.261386688876276	0.412324606639427	0.71933173044639	0.197895451970185	0.446305022265076	0.539208904320455	no	39	26 - 50
ENSMUSG00000031028.175|Tub	1833.23212833242	0.00404017224795043	0.057286044823385	0.0705262906595565	0.943774775725268	0.998790475058442	motif	no	0.817387556929026	0.558107218212294	0.331652446384161	0.768924531661994	0.894842359601381	0.30852704227824	0.639225485236801	0.726474788906837	no	51	51 - 75
ENSMUSG00000058297.310|Spock2	640.766685793632	-0.0129042868783906	0.0856463781446851	-0.150669382149365	0.880236526966556	0.998540876473706	nomotif	yes	1.43489763528411	0.936120123635445	3.69421860979203	0.926214465649595	0.812276168518231	2.99224272965614	0.939661299742208	0.874198146076838	no	58	51 - 75
ENSMUSG00000004113.136|Cacna1b	2432.99062342755	-0.0285629765735602	0.0567680138557721	-0.503152649415018	0.614856952736572	0.998540876473706	motif	no	0.730168777444809	0.369618114042591	0.237062109863167	0.670431847578924	0.542998132167527	0.202280237827271	0.722306912489009	0.456308123105059	no	33	26 - 50
ENSMUSG00000004113.299|Cacna1b	2559.98428927455	0.4628413438833	0.101746459758768	4.54896755111338	5.39097541528715e-06	0.000106703826307546	motif	yes	0.830451678636565	6.54351342770662	4.33381867190257	1.2839270146534	5.32470376158363	5.53011957854155	1.92675586276292	5.93410859464513	yes	96	96 - 100
ENSMUSG00000042529.311|Kcnj12	805.301965966831	-0.0410582570655928	0.0778271772622603	-0.527556806117169	0.597806979232367	0.998540876473706	motif	no	0.349888832249082	0.940161785121617	0.15419618116903	0.34627470904225	1.22546157394467	0.186848466956243	0.181093754532528	1.08281167953314	no	65	51 - 75
ENSMUSG00000061578.1471|Ksr2	4020.63653929906	3.40393969438709	0.194190550157245	17.5288637455879	8.62763637258973e-69	4.58415079263601e-67	motif	yes	0.360491524135418	6.08270053668898	6.4253600611041	2.0709940469844	6.57119256461837	3.57496848948737	2.10980555979854	6.32694655065368	yes	97	96 - 100
ENSMUSG00000004113.281|Cacna1b	1487.891016261	0.131391119087592	0.0612800768604422	2.14410826192041	0.0320242132356119	0.403849651088334	motif	yes	0.610062579306092	5.36235210103816	1.3243592236398	0.721568061618997	3.44760793331063	2.99670255840566	2.55031441294329	4.40498001717439	no	92	76 - 95
ENSMUSG00000061578.134|Ksr2	660.296499451617	-0.0198024842595003	0.0906956024120626	-0.218340070883818	0.827164155461809	0.998540876473706	motif	yes	1.36433748256068	7.26945455591557	4.21627679783743	1.45721824778169	5.493027159943	7.86854562892225	1.55202194055438	6.38124085792929	no	97	96 - 100
ENSMUSG00000061578.1472|Ksr2	3474.89364538087	3.05562779009384	0.146762236381227	20.8202591173154	2.83647609726726e-96	2.20195271057339e-94	motif	yes	1.43195244309347	4.55141604111554	3.39802695539159	3.01512368605081	5.62342440625995	4.31836146977796	6.21639138154928	5.08742022368774	yes	94	76 - 95
ENSMUSG00000061578.53|Ksr2	1141.32478478807	0.045720032120297	0.0781648922340876	0.584917740094556	0.558603029545945	0.998540876473706	motif	no	0.534061517237656	0.337141928971521	0.417030580888968	0.51013456304395	0.298690571119017	0.182367940857806	0.590243222086497	0.317916250045269	no	21	0 - 25
ENSMUSG00000031028.561|Tub	713.744564953038	-0.0798489941358021	0.0761706699011485	-1.04829055907513	0.294504758015907	0.998540876473706	nomotif	no	0.581701115155665	0.368867318606689	0.535345596407706	0.892821901309115	0.401900215372601	0.29581987982502	0.78105334658975	0.385383766989645	no	27	26 - 50
ENSMUSG00000042529.41|Kcnj12	1380.28958117669	0.022972049755248	0.0850619133042347	0.270062697427056	0.787112019293921	0.998540876473706	motif	no	0.824566548427878	1.41840304757853	0.463434613088265	0.821841992373085	1.59682071705994	0.375527099490264	0.823434849669273	1.50761188231923	no	75	51 - 75
ENSMUSG00000061578.963|Ksr2	913.949411817095	0.0484085350824331	0.0885607821425412	0.546613680585139	0.58464416826931	0.998540876473706	nomotif	no	0.531617788393787	0.236965970511781	0.185978196758882	0.466131960349037	0.498964216880772	0.0982883675267289	0.444803837637289	0.367965093696276	no	25	0 - 25
ENSMUSG00000028439.155|Fam219a	437.57962020066	0.845556446173045	0.105379938538689	8.02388441195196	1.02452712005089e-15	2.56238948121516e-14	motif	yes	0.211488360826112	8.87565029009334	3.09900058331713	1.71527036362002	6.73294499697821	4.30733586602534	2.12186159156882	7.80429764353577	yes	99	96 - 100
ENSMUSG00000032194.276|Kank2	3456.16585438598	1.39113607649379	0.0895509221784175	15.5345812488915	2.02389940304026e-54	8.7034954544411e-53	motif	yes	0.820195245511523	6.68857668316992	4.0358104762497	1.31943874124617	5.35027276267153	4.45547474721445	1.73421380080144	6.01942472292072	yes	96	96 - 100
ENSMUSG00000061578.1439|Ksr2	5503.65963357561	4.67359355708802	0.143591246271853	32.5479002267295	2.24205092021738e-232	6.70092968779969e-229	motif	yes	1.15467783209659	4.78616340545247	4.21824035841715	2.72631873527966	7.25097110578579	2.33185182814129	13.9475815825106	6.01856725561913	yes	96	96 - 100
ENSMUSG00000090935.637|Synj2bp	315.201132460642	-0.122960569565229	0.109301947918881	-1.12496228938651	0.260605014609184	0.998540876473706	motif	no	1.04760865430674	0.182984922822443	0.297509656180208	0.652773559116389	0.373141340744259	0.181394053154768	0.583398103905054	0.278063131783351	no	17	0 - 25
ENSMUSG00000029636.434|Wasf3	1804.0258634983	3.37369873157582	0.201295384367912	16.7599408310805	4.79100744239319e-63	2.39650602400881e-61	nomotif	yes	0.704961202753706	7.59347360022011	6.66013283256752	4.02016491473441	8.28981215844164	6.54185822655726	2.65232698946103	7.94164287933087	yes	100	96 - 100
ENSMUSG00000061578.999|Ksr2	1395.02342679336	-0.0440833671110978	0.0744059994229737	-0.592470599857121	0.553535502434697	0.998540876473706	nomotif	no	0.756768104329699	0.39089084512032	0.315157664873682	0.686225952478475	0.516585721478875	0.278669105835567	0.969119476918452	0.453738283299597	no	32	26 - 50
ENSMUSG00000031028.308|Tub	1457.42527127176	-0.0740206538907035	0.0645770890493251	-1.14623707851194	0.25169706983497	0.998540876473706	motif	no	0.827974566992608	0.165699079184764	0.322318440511417	0.960822412507367	0.221640637182103	0.197326241657711	0.737993667369608	0.193669858183434	no	12	0 - 25
ENSMUSG00000022095.190|Fam160b2	2299.47774462766	0.138195257584769	0.0728537032984254	1.89688720446633	0.0578428265746587	0.607121151624271	motif	no	0.548945198865591	9.05053894570711	3.07493586782977	0.746915885797651	5.35307742338395	6.66356161224197	0.869615406380664	7.20180818454553	no	99	96 - 100
ENSMUSG00000061578.770|Ksr2	605.919639123406	-0.0745058605330265	0.0862817263714351	-0.863518425816904	0.387852493117226	0.998540876473706	motif	no	0.795152893702756	0.225105196698192	0.260535882294039	1.01534002367313	0.638015358200532	0.243241167779421	0.791381470634845	0.431560277449362	no	31	26 - 50
ENSMUSG00000029636.108|Wasf3	1231.76286280402	0.0248831165491607	0.0784296279972024	0.317266792978392	0.751041172112738	0.998540876473706	nomotif	no	0.789962055740602	0.616907763836248	0.667576977076932	0.968871603344548	0.708561539983356	0.391587814694985	0.733497508147407	0.662734651909802	no	48	26 - 50
ENSMUSG00000029636.453|Wasf3	4275.04117367259	-0.0514045130341647	0.0766486447658325	-0.670651297113073	0.502442695637531	0.998540876473706	nomotif	yes	1.00406132844128	3.44423396668243	1.09782409328036	1.12745009627968	5.11794805513546	1.40647124793096	1.29109667155254	4.28109101090895	no	91	76 - 95
ENSMUSG00000061578.1476|Ksr2	3698.62652851276	2.93234490208766	0.198089602171354	14.8031237881486	1.39834656393798e-49	5.60980978922101e-48	nomotif	yes	1.52207532412732	4.15886966927107	2.53307463947373	0.852762254640633	4.45738236900687	3.37450296671237	3.61680953108322	4.30812601913897	yes	91	76 - 95
ENSMUSG00000028439.275|Fam219a	1833.16873578928	0.0736917441207731	0.068418107078595	1.07707955199813	0.28144472735016	0.998540876473706	motif	no	1.48605821540481	0.468554666085713	1.38313289192259	1.25321940941987	0.402763556575994	0.932031037221865	1.24128903106776	0.435659111330853	no	31	26 - 50
ENSMUSG00000058297.221|Spock2	572.510753544816	-0.11132537542002	0.0830981300459279	-1.33968568677166	0.180347552858047	0.942908651999128	motif	yes	0.722168096016185	0.65740374315612	0.932949412604555	1.11010471018307	0.672971473390593	0.671974666580079	1.09859697788326	0.665187608273357	no	48	26 - 50
ENSMUSG00000028439.257|Fam219a	469.72869173764	-0.100880137370607	0.124526230446709	-0.810111548456279	0.41787606752592	0.998540876473706	motif	yes	1.05526599794922	1.33512045945987	1.27950397703017	1.75365218502818	1.27617177536985	1.02088923635413	0.818619441191674	1.30564611741486	no	71	51 - 75
ENSMUSG00000090935.362|Synj2bp	2057.90837756884	-0.0208001615462854	0.0586397797687445	-0.354710771907982	0.72280628022148	0.998540876473706	nomotif	no	0.500921092730498	0.481631327102173	0.262942562024349	0.566332755845523	1.46227087289585	0.225324838595304	0.128274742793874	0.97195109999901	no	62	51 - 75
ENSMUSG00000029636.229|Wasf3	464.260144868725	0.0661859432401715	0.0973096692522243	0.680157930334951	0.49640446702904	0.998540876473706	motif	no	0.536257493871034	1.46390574421845	0.464993162316744	0.793453601592319	1.8123987589661	0.411042245163636	0.490767740648627	1.63815225159227	no	77	76 - 95
ENSMUSG00000090935.374|Synj2bp	1360.16078868216	-0.190673857316534	0.074730612270208	-2.55148260564363	0.010726567834091	0.163566477623161	nomotif	no	0.472431224278862	0.0354990039279753	0.118866342165789	0.371954421768837	0.192196331226042	0.0838448954572212	0.201697869920991	0.113847667577009	no	6	0 - 25
ENSMUSG00000029028.12|Lrrc47	2888.52752607642	1.61273584100071	0.124433205328596	12.9606549694022	2.04493969168049e-38	7.0250729925403e-37	motif	yes	1.23743189845065	6.19105146163743	2.32800995667254	0.955145564848247	4.34494565647434	4.89505528308014	1.9751371198114	5.26799855905588	yes	94	76 - 95
ENSMUSG00000061578.448|Ksr2	5449.47910394206	0.0057092560169619	0.0421047957860143	0.13559633553331	0.892140402517776	0.998540876473706	nomotif	no	0.411227368272995	2.7386298230302	1.24270700082892	0.650883843337953	2.98471750187794	4.03922118429485	0.947259639093223	2.86167366245407	no	86	76 - 95
ENSMUSG00000090935.452|Synj2bp	1345.79010224441	-0.0351951309338744	0.0822375490974526	-0.427969112894739	0.668673607943723	0.998540876473706	nomotif	no	0.807958781078111	0.22148304944223	0.0988516932477553	0.852762254640633	0.714231519510968	0.127916095484995	0.361680953108322	0.467857284476599	no	34	26 - 50
ENSMUSG00000004113.120|Cacna1b	1774.75370764512	0.0300710296144617	0.0587100450780877	0.512195648537921	0.608514088249787	0.998540876473706	motif	no	1.22329057765575	1.2750717540116	0.930290021183622	1.25156077534185	1.14161357036984	0.942377075460177	1.42155968951655	1.20834266219072	no	69	51 - 75
ENSMUSG00000058297.169|Spock2	684.912348862234	0.0770154482081209	0.0824517993422954	0.934066312954486	0.350269687545719	0.998540876473706	nomotif	no	2.09824034209155	0.19102814187931	1.46235493931861	0.89713629631791	0.201167654073153	0.441272055754284	1.59340892073438	0.196097897976232	no	12	0 - 25
ENSMUSG00000004113.292|Cacna1b	2492.20551768608	0.303853234237894	0.0634868429371893	4.78608196880276	1.7006862181365e-06	3.4636633284194e-05	motif	yes	0.815440197215108	7.72910452089935	6.04544497138325	0.860035280266566	6.12607159870278	7.81117400185941	1.88038107461789	6.92758805980106	yes	98	96 - 100
ENSMUSG00000061578.423|Ksr2	416.774061011752	-0.0212261363416457	0.10338200576195	-0.205317513286805	0.837324061899803	0.998540876473706	nomotif	no	1.04115557172371	1.69264249488215	1.33229571716344	0.968554583417862	1.53811615754713	1.45552524787123	1.14890401771208	1.61537932621464	no	77	76 - 95
ENSMUSG00000090935.523|Synj2bp	665.588790378236	-0.101788024707455	0.0903466324860152	-1.12663883430531	0.259895212944923	0.998540876473706	motif	no	0.507358441375773	0.0377221738709394	0.171617522999575	0.338397720095489	0.0663756824708926	0.0593971919333311	0.837224428491485	0.052048928170916	no	3	0 - 25
ENSMUSG00000061578.416|Ksr2	1047.32371884479	-0.0397699396761802	0.0729101941486684	-0.545464734260436	0.58543392879123	0.998540876473706	nomotif	no	1.04701899064899	1.244831737741	1.00661981312944	1.3346515241121	1.14275701961209	1.27841677920217	1.17197916368994	1.19379437867654	no	69	51 - 75
ENSMUSG00000022095.39|Fam160b2	273.915469135898	-0.181155803790995	0.117914657369579	-1.53632981541218	0.124457510543787	0.855086144855109	motif	no	0.684717384431387	1.38361365444861	0.459192831809674	0.85111599546179	1.32516773132637	0.511548282216366	1.14247192958203	1.35439069288749	no	72	51 - 75
ENSMUSG00000029636.408|Wasf3	2063.94247941195	3.12840745574566	0.193802633774993	16.1422339563134	1.28794104339723e-58	5.9679593696953e-57	nomotif	yes	14.9804255585162	19.2948919349855	19.0289509501929	1.34005497157814	21.2300067472286	16.9059257540244	125.985531999399	20.262449341107	yes	100	96 - 100
ENSMUSG00000034801.138|Sos2	1446.33044598276	-0.0165399711371476	0.074793152693697	-0.221142852540049	0.824981204631212	0.998540876473706	motif	no	0.34998073895574	0.0309000785964078	0.176729534322967	0.39916531068285	0.0812586096370339	0.0660319846492883	0.329189519968567	0.0560793441167209	no	3	0 - 25
ENSMUSG00000029028.245|Lrrc47	1395.25044754145	0.0947144194045484	0.0638863624118508	1.48254519163199	0.138195288258127	0.892557899041551	motif	no	1.27796138434518	0.874788472417495	1.14958125854044	1.34672191173524	0.834287460127112	1.04633528149907	1.33193659452101	0.854537966272303	no	57	51 - 75
ENSMUSG00000061578.1143|Ksr2	764.2816254695	-0.0462826476679134	0.085564272733918	-0.540910898779448	0.588568998398002	0.998540876473706	nomotif	no	1.54701718839016	0.843974184947585	1.14168432332458	1.27896614164199	0.842297159293767	0.911136216996717	1.42778029015603	0.843135672120676	no	57	51 - 75
ENSMUSG00000004113.24|Cacna1b	987.72473081361	0.0546583243872094	0.0872780302199574	0.626255247161971	0.531147535146076	0.998540876473706	motif	no	1.79428320969896	0.813528719145209	2.69950861279903	1.54765161374284	0.590816514301352	2.1873925070142	2.20514662736961	0.702172616723281	no	50	26 - 50
ENSMUSG00000058297.268|Spock2	1309.73069795376	2.09170382991918	0.109015326058242	19.1872455511592	4.73057382060273e-82	2.97652684343714e-80	motif	yes	2.20300375860533	3.734495213223	1.35921078215664	2.01008245736721	1.01095270224898	2.5726408756124	1.65770436841314	2.37272395773599	yes	84	76 - 95
ENSMUSG00000031028.297|Tub	534.021733927072	0.0155587285074173	0.0915889248253334	0.169875654038837	0.865107928075909	0.998540876473706	motif	no	0.714104259497828	0.361869691203779	0.476574800183722	0.944511017534502	0.397870473157023	0.429978822553159	0.895575526405668	0.379870082180401	no	26	26 - 50
ENSMUSG00000061578.1450|Ksr2	2941.52804413524	4.6567483870858	0.197527310243322	23.5752128723336	6.923054149093e-123	9.40512640368259e-121	motif	yes	0.813416772408122	4.02176407577862	3.13664026651531	3.50475915643513	4.27710758643799	2.71399476987682	4.59056594329793	4.14943583110831	yes	91	76 - 95
ENSMUSG00000058297.4|Spock2	343.240360639058	0.171129085715025	0.107281735596814	1.59513718493669	0.110681561746114	0.826998794171749	motif	yes	0.562989849421362	7.95309165778973	0.830628811317944	0.539744363552306	5.67256794039706	2.83807207706448	0.506520779237349	6.81282979909339	no	98	96 - 100
ENSMUSG00000043670.93|Diras1	1101.76942976217	-0.0507148797182215	0.0756500064771306	-0.670388306358611	0.502610287078902	0.998540876473706	nomotif	no	1.10791839510443	2.18751984981671	1.67592009062032	0.767604304107866	1.70782301156624	2.26577941194712	1.15878363617229	1.94767143069147	no	81	76 - 95
ENSMUSG00000058297.123|Spock2	689.952708310395	0.0249786074295327	0.111099505067736	0.224830951445766	0.82211078666171	0.998540876473706	nomotif	no	0.746156690995118	0.494271425279515	0.399767877104893	0.558010506740742	1.05007625883756	0.585984100371689	0.518353378358289	0.772173842058539	no	53	51 - 75
ENSMUSG00000090935.247|Synj2bp	935.006244204557	-0.0992762921479416	0.090377602678999	-1.09846122496244	0.272003140352202	0.998540876473706	nomotif	no	0.50727920376194	0.123744401229447	0.153264123804012	0.711779940393136	0.452978807239157	0.104694160262311	0.177084146180632	0.288361604234302	no	18	0 - 25
ENSMUSG00000029636.155|Wasf3	440.041631578278	-0.0458696883467246	0.0973251805707145	-0.471303398336843	0.637424089210355	0.998540876473706	nomotif	no	0.596877906221673	0.455773633955515	0.513203155734199	0.797286710778755	0.522826797959427	0.412093504102673	0.971103703235158	0.489300215957471	no	35	26 - 50
ENSMUSG00000022095.196|Fam160b2	3640.54569502067	0.310113910772252	0.0801014534731301	3.87151415268987	0.000108161376007777	0.00201726872101867	motif	no	0.13218022551632	8.65158057729996	2.65046102520544	1.40705772015704	4.95366824102	3.52819320083987	1.32616349473051	6.80262440915998	yes	98	96 - 100
ENSMUSG00000029636.307|Wasf3	2251.82601556199	-0.0731113350576517	0.0582544415013259	-1.25503452051785	0.209466228680398	0.970302975596306	nomotif	no	0.532984780307741	0.240098594577733	0.0968254992665346	0.477304526166944	0.849254622184963	0.158073172080639	0.530287150110655	0.544676608381348	no	40	26 - 50
ENSMUSG00000028439.45|Fam219a	934.249965895577	0.0551414493558548	0.0770498126859808	0.715659745735993	0.474201472448162	0.998540876473706	nomotif	no	1.0331768351952	1.14199781157979	1.19177177276053	1.25071797347293	1.07834954906558	0.833045616864969	0.989817680849585	1.11017368032268	no	66	51 - 75
ENSMUSG00000090935.419|Synj2bp	390.63910349925	-0.184772667240283	0.125468986204728	-1.47265609478018	0.140843790956221	0.899112175512938	nomotif	no	0.753226181365474	0.07231387688122	0.219955271801281	0.70060965319023	0.390118677631349	0.155547936759019	0.412706481762608	0.231216277256285	no	14	0 - 25
ENSMUSG00000004113.129|Cacna1b	2312.34855128108	-0.00715629274182585	0.0674139112560207	-0.10615454004216	0.915459738864196	0.998540876473706	motif	no	1.07116768424648	0.489013339966169	0.64361382831093	1.15303172320835	0.429576163821685	0.495980430491897	0.939882227573806	0.459294751893927	no	33	26 - 50
ENSMUSG00000004113.1|Cacna1b	753.204183449733	-0.144190520270293	0.0862748806582742	-1.67129202810974	0.0946640102843903	0.781566466125612	motif	no	1.40619737933698	1.75953759495756	3.92501290593713	1.43741695762411	1.3221178008276	3.53829150810779	1.59419918124804	1.54082769789258	no	76	76 - 95
ENSMUSG00000058297.23|Spock2	1935.10578343837	1.24929741231447	0.0939993447441545	13.2904906487889	2.62848960079629e-40	9.29692105843776e-39	motif	yes	0.984872268552971	7.96529589051268	9.38121951606149	2.10204701424022	5.51729089135881	11.3955259700329	5.87239063843086	6.74129339093575	yes	98	96 - 100
ENSMUSG00000043670.273|Diras1	3192.18304506392	3.11289220556446	0.145265645017771	21.4289635046445	7.17598677429417e-102	6.65030402222378e-100	motif	yes	0.813416772408122	4.06964221953789	2.50931221321225	0.515405758299284	5.0547635112449	2.31820386593645	2.55031441294329	4.5622028653914	yes	92	76 - 95
ENSMUSG00000029636.494|Wasf3	4803.41158064081	-0.0214663738133907	0.0570582827957414	-0.376218364128422	0.706754564027137	0.998540876473706	motif	yes	0.490669018962096	0.278672559471565	0.321268003055205	0.350241640298832	0.53764302801423	0.486128892729357	0.429496131816132	0.408157793742898	no	29	26 - 50
ENSMUSG00000090935.270|Synj2bp	1575.85903294245	-0.0246734569215518	0.061357307159577	-0.402127441111155	0.687590238415633	0.998540876473706	nomotif	no	0.872440211675832	0.294434299036595	0.503569457753479	0.890565051755225	0.696716226510679	0.315017250074988	0.513532698116473	0.495575262773637	no	36	26 - 50
ENSMUSG00000004113.266|Cacna1b	308.589598974355	0.0841225993571653	0.127225938647542	0.661206356592209	0.508479985307036	0.998540876473706	motif	no	0.790161192170333	0.810475244455155	0.60144414727009	1.0814478717999	0.989275353857677	0.46423594747893	0.924178263871653	0.899875299156416	no	59	51 - 75
ENSMUSG00000061578.1275|Ksr2	420.273794828364	-0.095069363245826	0.106257854871369	-0.894704333725848	0.370945161429005	0.998540876473706	nomotif	no	0.893543261193423	1.60572833397684	0.548253088600996	0.581816584298631	1.54049935580797	0.928580260024966	0.612932707648556	1.5731138448924	no	76	76 - 95
ENSMUSG00000035279.45|Ssc5d	780.84353848954	0.143176452055785	0.0880939060254069	1.62527078790776	0.104104872974393	0.805976952713656	motif	no	1.43832476801505	4.15854817347104	1.92929299037522	1.33451755434021	3.39786633963539	2.86498642965927	1.37000361025879	3.77820725655321	no	90	76 - 95
ENSMUSG00000058297.97|Spock2	1994.38457202851	0.0251244172665936	0.0523219312469758	0.480189027197764	0.63109298849565	0.998540876473706	motif	no	1.03661039898352	0.939657227925821	0.801585845887247	1.24284022692331	1.12349152713974	0.827897117301517	0.891573331354159	1.03157437753278	no	64	51 - 75
ENSMUSG00000031028.555|Tub	1683.27103116217	0.00855443358582375	0.0579371962526121	0.147650113210959	0.882618903873037	0.998540876473706	nomotif	no	0.958084856091446	0.416800484896129	0.659840581046958	0.835410854764596	0.37618597943493	0.477968007570899	0.776314946579756	0.39649323216553	no	28	26 - 50
ENSMUSG00000090935.305|Synj2bp	686.718196127752	-0.110151953281953	0.0849309294311833	-1.29695923522426	0.194645213306038	0.954072786008068	motif	no	0.638871089995546	0.404570314765825	0.271842156431327	1.0050412286836	0.884583614467858	0.202136068798117	1.24327827630986	0.644576964616842	no	47	26 - 50
ENSMUSG00000031028.79|Tub	1743.71491416694	0.139554770115004	0.0948471762433229	1.4713645217754	0.141192562704791	0.899798950440117	motif	no	0.76567508613502	4.08738593569839	1.14090394257075	1.01074520841507	3.77414692133586	1.91227270533602	1.03677083654443	3.93076642851713	no	90	76 - 95
ENSMUSG00000090935.519|Synj2bp	1976.93517805211	-0.0794180679398088	0.0663137781101474	-1.19761036398643	0.231068739458511	0.992250998644574	motif	no	0.49834555401126	0.0530785525517931	0.142753735648408	0.449892782199483	0.234134467845814	0.0745597381236732	0.339278811488506	0.143606510198804	no	8	0 - 25
ENSMUSG00000043670.187|Diras1	1222.67802956786	0.103245635584097	0.065810866602127	1.56882352284296	0.116689065736295	0.838259552005821	motif	yes	0.841373186902375	8.03514271394968	4.39247778188472	1.02207582577994	4.71777927716191	8.1435815287747	2.36012147367295	6.3764609955558	no	97	96 - 100
ENSMUSG00000031028.254|Tub	2809.0028547904	-0.849829627803785	0.0889728910012267	-9.55155686457427	1.27761672402883e-21	3.51933362575222e-20	motif	no	0.429782429692201	0.986418006468874	0.13349391610467	0.340996131160508	2.63908300285755	0.118131468778121	0.362622830590375	1.81275050466321	no	79	76 - 95
ENSMUSG00000031028.164|Tub	1655.03324928804	0.0735166754976413	0.0742657226321844	0.989913958849456	0.322216176066758	0.998540876473706	motif	no	0.894224185759011	0.426186235334973	0.656170722420445	0.853762444946334	0.561087049852472	0.46105972999481	0.587954258747518	0.493636642593723	no	36	26 - 50
ENSMUSG00000061578.942|Ksr2	777.49193268698	-0.0679783353237088	0.076755414816914	-0.885648725706957	0.375806846243215	0.998540876473706	nomotif	no	0.531095887529947	0.229356776958321	0.34169750610908	0.696180975011319	0.383335225388089	0.383915074905516	0.619328211990783	0.306346001173205	no	20	0 - 25
ENSMUSG00000004113.195|Cacna1b	2694.6700870407	0.0854375899257142	0.0669175383536066	1.27675930746651	0.201687235947889	0.963426233476115	motif	no	1.32973577770187	0.710160925483338	1.01836345821661	1.21293513237705	0.714371057496095	0.687909869619177	1.13425709529542	0.712265991489717	no	50	26 - 50
ENSMUSG00000029028.142|Lrrc47	579.85389182963	0.18651572166683	0.0845052471551576	2.20714959065647	0.027303610181318	0.357490721449227	nomotif	no	0.811553274647737	1.22130399012047	0.42504529613833	0.474314989940028	1.39657383609653	0.366257169331172	0.102538414541019	1.3089389131085	no	71	51 - 75
ENSMUSG00000058297.527|Spock2	283.62611943942	-0.08181728695447	0.12001413897241	-0.681730399892959	0.495409441152385	0.998540876473706	nomotif	yes	1.20070146375448	0.804408812984682	1.32741637789566	1.29303549889119	0.662144459952549	1.1648883496925	0.891864338561456	0.733276636468615	no	51	51 - 75
ENSMUSG00000032194.277|Kank2	3073.16122066721	1.50149904195527	0.0902983586598784	16.6281986100199	4.35491632392971e-62	2.10781476326234e-60	motif	yes	1.1984340446813	8.19099283433579	4.607724551511	1.04524287783095	6.22746864585372	5.44664825379655	1.06093079578441	7.20923074009475	yes	99	96 - 100
ENSMUSG00000029636.75|Wasf3	856.622593517315	-0.156385867497983	0.0788834745036281	-1.98249213136257	0.0474241871934782	0.531443219528833	motif	no	0.707040734325251	3.42604133130488	0.252596694029109	0.675956932565963	4.16011510217501	0.229835594449991	0.919316876878084	3.79307821673994	no	90	76 - 95
ENSMUSG00000029636.298|Wasf3	849.985333676206	-0.0266119158134652	0.0858825142689448	-0.309864191098654	0.756664234776681	0.998540876473706	nomotif	no	0.464593861963302	0.228784050810073	0.302794481173508	0.54398271123469	0.416642635951622	0.212870567501168	0.229780803542416	0.322713343380847	no	21	0 - 25
ENSMUSG00000042529.487|Kcnj12	260.856444697891	0.0508841166889241	0.137252059694682	0.370734813030245	0.710835058150805	0.998540876473706	nomotif	no	1.42670719604917	0.482454628516023	1.8590263872354	1.28333306801927	0.374426926758882	1.60425451427077	0.999885174598402	0.428440777637452	no	31	26 - 50
ENSMUSG00000061578.1486|Ksr2	5717.53002483153	2.03463165974834	0.129083245847443	15.7621668589971	5.66566311622135e-56	2.51743189955328e-54	nomotif	yes	0.90439101669061	5.99484757912114	3.79148270812114	1.16373194900207	4.78872332644254	4.13943719835379	3.57715153183888	5.39178545278184	yes	95	76 - 95
ENSMUSG00000061578.1057|Ksr2	295.701222956906	0.148636489534021	0.118440349999243	1.25494807753415	0.209497609350951	0.970302975596306	nomotif	no	0.554214782039077	0.681134347065831	0.307745837469427	1.21363469124058	0.979161736769453	0.258882100690556	0.604697190993473	0.830148041917642	no	56	51 - 75
ENSMUSG00000028439.43|Fam219a	1000.12688714848	-0.0262457196667896	0.0801558585208938	-0.327433579417633	0.743339972253616	0.998540876473706	motif	no	0.728128941811339	1.01787884658791	1.00611377145554	1.06533321684146	0.892296281797222	0.802907816310064	1.04287504867306	0.955087564192565	no	61	51 - 75
ENSMUSG00000029636.407|Wasf3	3000.17252437281	2.9425901747516	0.132620703274786	22.1880151597043	4.48349151546343e-109	4.50421353507271e-107	nomotif	yes	0.110150187930267	2.489663475482	3.39802695539159	0.502520614341802	4.54928716012041	0.826920281446844	4.97311310523942	3.51947531780121	yes	89	76 - 95
ENSMUSG00000090935.373|Synj2bp	1346.96029664051	-0.0404231043148108	0.0827780801408139	-0.488331020072548	0.625315392822416	0.998540876473706	nomotif	no	0.657883314213647	0.0873940089852415	0.307218875418966	0.601189045468274	0.28389767665896	0.158587451236381	0.47687385940652	0.185645842822101	no	11	0 - 25
ENSMUSG00000042529.397|Kcnj12	405.540699043216	0.0593748306845676	0.171265737330127	0.346682480746972	0.728829873242924	0.998540876473706	motif	yes	1.58616270619584	5.53950123294746	3.80579019003858	3.48414292610316	4.75147770057021	6.68886627659225	0.331540873682628	5.14548946675883	no	94	76 - 95
ENSMUSG00000029028.16|Lrrc47	4718.17903606582	2.23875483628807	0.137066684464401	16.3333259649212	5.71802910105431e-60	2.69130070484662e-58	motif	yes	0.451898206893401	8.13928443907578	4.04278078795307	2.40522687206332	5.10660723956536	5.78608607189017	2.89035633466907	6.62294583932057	yes	98	96 - 100
ENSMUSG00000035202.145|Lars2	673.797233247841	0.00136676019028967	0.0976288253502355	0.0139995558216185	0.988830335405582	0.999525940224632	nomotif	no	0.811285815294778	0.0484515347024941	0.221787388106397	0.651972852938465	0.104424755172425	0.253082720868628	0.555876913958897	0.0764381449374593	no	4	0 - 25
ENSMUSG00000061578.583|Ksr2	378.244672768229	-0.0136799538714575	0.102867758152279	-0.132985826824441	0.894204589490839	0.998540876473706	nomotif	no	0.40525844543328	0.0266274168500749	0.138101630272599	0.537455202504601	0.183809582227087	0.117920895749996	0.655989963970975	0.105218499538581	no	6	0 - 25
ENSMUSG00000031028.56|Tub	602.219863241751	0.232001984014937	0.0968226399292375	2.39615428978692	0.0165681145092763	0.24125677096029	motif	no	1.49972248939372	1.15422006878932	1.74553759025662	1.41901834945276	1.01095270224898	1.72486048307957	1.70367190722529	1.08258638551915	no	65	51 - 75
ENSMUSG00000061578.1361|Ksr2	2552.79259793535	-0.0379418634082696	0.0545598547067751	-0.69541723694433	0.486793861404756	0.998540876473706	motif	no	0.916788487234988	0.159992797062225	0.450456393830116	1.21292155119765	0.255006338676265	0.239359260954414	1.07963310147933	0.207499567869245	no	12	0 - 25
ENSMUSG00000029028.183|Lrrc47	657.765221166429	-0.0977728048075038	0.0796544798829211	-1.22746146797033	0.219649195669839	0.980883682919696	motif	no	2.19265407651792	1.24587605966864	2.55194104904912	1.62560359807214	1.06862450069943	2.78969974143589	1.91915438625011	1.15725028018403	no	68	51 - 75
ENSMUSG00000058297.318|Spock2	610.69250338041	-0.011877945468439	0.0866745986785241	-0.13704067454058	0.890998644749223	0.998540876473706	nomotif	yes	1.21165206723293	1.50767627695996	2.10310316968831	1.06842220706906	1.2363678318045	2.76385067042143	1.83691565148483	1.37202205438223	no	73	51 - 75
ENSMUSG00000029028.39|Lrrc47	4496.23224485908	1.60631590005449	0.12288499752982	13.0717006334698	4.77851458006209e-39	1.66551433832776e-37	motif	yes	1.05314326021133	6.0723499402	2.15484636195564	1.01321229558347	4.96846267080901	3.18218644892824	1.69813618227688	5.52040630550451	yes	95	76 - 95
ENSMUSG00000043670.270|Diras1	2400.78346664922	3.80984002260109	0.149836446426354	25.4266576221404	1.2795314812397e-142	2.39012482159697e-140	motif	yes	0.528720902065279	3.2365625181266	1.63105293858796	0.804032982946883	3.63942972809633	2.20512075052492	1.32616349473051	3.43799612311147	yes	88	76 - 95
ENSMUSG00000061578.1431|Ksr2	2458.84729698588	3.79361568561097	0.135018798445499	28.0969444943053	1.06754455919972e-173	4.11693393717181e-171	motif	yes	0.655777863026703	5.15302440274182	2.71842156431327	3.33455539439211	5.59550565430831	3.5726374950365	3.54671632311649	5.37426502852506	yes	94	76 - 95
ENSMUSG00000032194.20|Kank2	287.807261643632	0.313384812564971	0.118939824295473	2.63481818996515	0.00841823606506069	0.132042419669721	motif	no	1.30774052904444	1.1819280063126	2.08942508533653	1.09770460437784	0.838875646547026	1.88842787677932	0.511419432808309	1.01040182642981	no	63	51 - 75
ENSMUSG00000090935.29|Synj2bp	1952.87097569705	-0.0485704283933905	0.0733619421494546	-0.662065738314858	0.507929092248622	0.998540876473706	motif	no	1.0626253423861	0.775793388226506	0.377078348944886	0.780811044647675	1.01657803525037	0.378037394167891	0.585072130028167	0.896185711738436	no	59	51 - 75
ENSMUSG00000028439.290|Fam219a	841.160920704393	0.0045127900806533	0.105173931933795	0.0429078764830627	0.96577497000924	0.999466738786398	motif	no	1.07913291806144	0.74498391689423	1.35502859513462	1.4390128771716	0.665673471634713	1.13083115411534	1.54038990541775	0.705328694264472	no	50	26 - 50
ENSMUSG00000042529.284|Kcnj12	369.750379412572	0.104629050057271	0.100867004597123	1.03729708714137	0.299597422892034	0.998540876473706	nomotif	no	0.718874910702792	0.556898408989395	0.697489743475116	0.908063566266765	0.532080369604726	0.749547623533689	0.872475983375337	0.544489389297061	no	40	26 - 50
ENSMUSG00000042529.257|Kcnj12	313.695055094682	0.0402774643816063	0.118240027953179	0.340641532980315	0.733373458631566	0.998540876473706	motif	no	0.965336320353693	0.562989228124071	1.07917237980276	0.531981621882778	0.65026103461241	0.650085849400981	1.53275177782924	0.60662513136824	no	44	26 - 50
ENSMUSG00000029636.120|Wasf3	1332.13900184161	0.0503157761860009	0.0715707063941312	0.703021930633436	0.482042082520134	0.998540876473706	nomotif	no	1.41166520205316	0.635879747368935	1.03830934903931	1.31769311482127	0.672302291483253	0.785466373641859	1.25403593753874	0.654091019426094	no	47	26 - 50
ENSMUSG00000029028.9|Lrrc47	3318.07442945615	1.3033691895972	0.1201705355082	10.8459963508131	2.08353175176198e-27	6.22715552307863e-26	motif	yes	1.96823109527951	8.05051766159509	4.18676605890584	1.32049212527773	5.20972706414438	7.38259404555301	1.74240459161673	6.63012236286973	yes	98	96 - 100
ENSMUSG00000031028.288|Tub	785.611446656121	-0.121863632776972	0.0799821235917195	-1.52363587392407	0.127599696520614	0.861351988652705	motif	no	1.08232278775716	0.686854217647682	0.59805274414892	1.03736020152755	0.66841813960462	0.435835630691984	0.865906752441687	0.677636178626151	no	48	26 - 50
ENSMUSG00000058297.285|Spock2	1586.25085639782	0.391744413200437	0.0955502567326561	4.09987818553449	4.13367659786464e-05	0.000784414344880504	motif	yes	0.981910246692662	8.41150588502134	4.89315881576389	1.4166295413826	6.00794748765108	6.86737605163475	1.89451927818645	7.20972668633621	yes	99	96 - 100
ENSMUSG00000029028.3|Lrrc47	2814.20171288238	1.16072511174893	0.0979308807422957	11.8524933396991	2.08881779501924e-32	6.62382406882095e-31	motif	yes	1.6864373600358	7.46899042644601	5.51105291270981	1.50178574400998	5.36850745332217	8.27131499909538	2.21027249121752	6.41874893988409	yes	97	96 - 100
ENSMUSG00000061578.360|Ksr2	603.504546107682	0.00407006290283936	0.0922472466348088	0.044121239942825	0.964807762243011	0.999071182123447	nomotif	no	0.660901127581599	1.76449026976967	1.12840140405457	0.897583990396677	1.84069690126465	1.43887596142742	0.907045786490209	1.80259358551716	no	79	76 - 95
ENSMUSG00000029028.10|Lrrc47	2140.12788191813	1.26614216005358	0.116688539012504	10.8506128431165	1.98092654971835e-27	5.93533255686289e-26	motif	yes	1.53050787439949	8.23063089756386	5.74087711937211	2.06297936414003	4.80202533568266	10.0197591997536	1.83219956508821	6.51632811662326	yes	98	96 - 100
ENSMUSG00000090935.601|Synj2bp	1283.06103784754	-0.0611573556210674	0.097764900216132	-0.625555342314725	0.531606638019129	0.998540876473706	motif	no	0.734901639936296	0.062481901894336	0.251900067735593	0.6777884219179	0.210777783480482	0.130547689220265	0.358422566143382	0.136629842687409	no	8	0 - 25
ENSMUSG00000004113.140|Cacna1b	1034.57369862825	0.124713799342847	0.0870216628995411	1.43313509748507	0.151819233011032	0.911601672851274	motif	no	0.780367500560694	0.102187679963814	0.157785662936923	0.806699759009725	0.204537694319031	0.176750972264297	0.648786452645939	0.153362687141422	no	9	0 - 25
ENSMUSG00000031028.266|Tub	1392.34525357783	-0.200452409671483	0.0666286089877504	-3.00850359502982	0.00262537695844069	0.0451602612059834	nomotif	no	0.742129199127941	1.44216190845832	0.334107678295486	0.787937350606699	2.49208312775063	0.166307989564728	0.72235162422472	1.96712251810448	no	81	76 - 95
ENSMUSG00000031028.271|Tub	1914.61963676106	-0.231540798976341	0.0604703234338506	-3.82899885147178	0.000128665607336548	0.00238111042679323	nomotif	no	0.772341679800719	0.654895504200271	0.335822046283642	0.776347076185844	1.1519908321687	0.176910645942006	0.656726331256324	0.903443168184485	no	60	51 - 75
ENSMUSG00000061578.1441|Ksr2	4508.07036958594	4.80113445493695	0.189766610106979	25.3002066708699	3.17754600059641e-141	5.58640624075442e-139	motif	yes	0.532819513709196	5.4859445186493	2.33910692743235	2.21264890655925	4.96072139940779	1.96580532023539	9.86912368171544	5.22333295902854	yes	94	76 - 95
ENSMUSG00000028439.149|Fam219a	846.824661269266	0.646319928698767	0.0848094300076309	7.62084981163784	2.52011028215868e-14	6.09876891158036e-13	motif	yes	0.747348110514214	7.81959177030344	5.18736773190159	2.46807592866606	5.51545081859887	5.19180328604601	5.05704750364009	6.66752129445115	yes	98	96 - 100
ENSMUSG00000029636.397|Wasf3	2037.12319807995	1.18495091753884	0.109878900846491	10.7841533580165	4.08991996848134e-27	1.21932651429413e-25	motif	yes	0.400546137928242	3.59303706120698	0.988516932477553	0.243646358468752	4.59523955567718	1.33643681849995	1.05490277989927	4.09413830844208	yes	91	76 - 95
ENSMUSG00000022095.274|Fam160b2	994.423133645893	0.227631832551762	0.091760589579096	2.48071458123695	0.0131119316857552	0.195452797136164	motif	yes	0.735818090416326	5.77568395490606	5.50549013782637	0.527900443348963	5.05135963009255	10.7583163889246	1.20560317702774	5.4135217924993	no	95	76 - 95
ENSMUSG00000029636.213|Wasf3	650.28697092872	-0.078668332741648	0.0988286365175085	-0.796007468217081	0.426027694624637	0.998540876473706	motif	no	0.414555387087309	2.72881834135343	0.177433919838182	0.323461544863689	3.17478989006761	0.161129512969391	0.277645066630772	2.95180411571052	no	87	76 - 95
ENSMUSG00000061578.475|Ksr2	2215.09833780543	0.120759747877844	0.0693190090637048	1.74208704811208	0.0814932135812466	0.729164437160263	motif	no	0.0971120024201534	2.76657502530602	1.86406050124339	0.295359054960079	4.83194128299411	3.70220272945272	0.324774733403391	3.79925815415006	no	90	76 - 95
ENSMUSG00000022095.172|Fam160b2	527.29032049955	0.132579608099181	0.0905872063987356	1.46355775136291	0.143314823305222	0.90151192026882	nomotif	no	1.60902932748769	0.703172358185977	1.26028088345536	1.44607197882324	0.633445047611703	1.30027689825256	1.76262236641397	0.66830870289884	no	48	26 - 50
ENSMUSG00000034801.4|Sos2	440.250804615716	-0.130556476643579	0.0997392922597779	-1.30897737176173	0.190542015865597	0.946294097298341	nomotif	no	1.16572738072909	0.801921385911523	1.15255961308266	1.4030669608373	0.597381142238034	1.27998388392538	1.59014901797624	0.699651264074778	no	50	26 - 50
ENSMUSG00000043670.304|Diras1	492.251319363867	0.142800358488117	0.0914226450856404	1.56198016754327	0.118292661021216	0.842782337609438	motif	no	0.852368734413351	0.506587966892555	2.02630809855253	1.29072779471023	0.438286243101807	1.34982851668124	1.35599539338498	0.472437104997181	no	34	26 - 50
ENSMUSG00000022095.270|Fam160b2	1774.75658291187	0.43453474118116	0.0815215097026462	5.3303078263166	9.80464348504713e-08	2.09311630113819e-06	motif	yes	0.967986499993252	8.11498265398584	7.01744051545263	1.32482707417384	6.26101389461016	13.7123986064839	1.31862847487409	7.187998274298	yes	99	96 - 100
ENSMUSG00000061578.323|Ksr2	748.438512545772	-0.0586229317730145	0.0821936022806233	-0.713229863960282	0.475703529357292	0.998540876473706	motif	no	0.830980609276444	0.465677611633396	0.756618328039479	1.0017110721936	0.477673476940704	0.388222053936019	0.892018520312439	0.47167554428705	no	34	26 - 50
ENSMUSG00000061578.1493|Ksr2	2251.9707870854	1.45481508602835	0.132518951965261	10.9781662505883	4.86702961172727e-28	1.4693267426313e-26	nomotif	yes	1.19591632610004	4.62366074018086	2.13590265767471	1.5314913960893	4.04381080899592	3.25517825077488	2.60496400750636	4.33373577458839	yes	91	76 - 95
ENSMUSG00000004113.180|Cacna1b	3227.23845687854	0.0164635223564173	0.0482160739835039	0.34145298437301	0.73276259332103	0.998540876473706	motif	no	0.853786345557266	2.59443681340854	0.734728939465782	0.832323032346866	2.38977986003856	0.941259875918507	0.71281287841765	2.49210833672355	no	85	76 - 95
ENSMUSG00000090935.282|Synj2bp	821.878420625772	-0.0178413995491377	0.079430376062289	-0.224616833428392	0.82227736831139	0.998540876473706	nomotif	no	0.881856185094021	0.120228919692667	0.509956497020135	1.00354785390101	0.19828492822714	0.282329724621442	0.566526010007463	0.159256923959904	no	9	0 - 25
ENSMUSG00000061578.951|Ksr2	228.638080773684	0.0474007991896456	0.124666855172378	0.380219739433582	0.703782307676455	0.998540876473706	nomotif	no	0.606931959198095	0.276212664699559	0.289309925519284	0.635046131109318	0.503446325617966	0.289292949868062	0.213038312406508	0.389829495158763	no	27	26 - 50
ENSMUSG00000061578.1449|Ksr2	3812.84096064944	4.45217409467341	0.198551299218421	22.4232936888299	2.33269598436815e-111	2.4249896080975e-109	motif	yes	0.69237260984739	3.1565376207004	3.78637289315063	2.29723709413395	4.69370897472741	1.62758912538744	11.1303007593454	3.9251232977139	yes	90	76 - 95
ENSMUSG00000004113.185|Cacna1b	2734.64774514091	0.0268915213467508	0.0603180722560545	0.445828594000723	0.655721065304072	0.998540876473706	motif	no	1.29442512107568	1.89021052216206	0.913178506070284	1.2671976139001	1.86093817812045	0.815680588300965	1.11371982809893	1.87557435014126	no	80	76 - 95
ENSMUSG00000028439.274|Fam219a	1799.32074767313	0.000360904924156071	0.0599713543185806	0.0060179552097301	0.995198395432884	0.999745855520116	motif	no	1.77272958700273	0.86554706764804	1.84464320435543	1.46942411782982	0.772882367232758	1.42824227182436	1.5429971464917	0.819214717440399	no	56	51 - 75
ENSMUSG00000061578.470|Ksr2	1100.37958296311	-0.109743044375834	0.0758133506990136	-1.44754246269268	0.147745052646627	0.907228278272918	motif	no	0.26226235221492	1.63754651214739	1.11649457105724	0.446684990526046	3.14117446770219	1.81134918793118	0.710444729319917	2.38936048992479	no	84	76 - 95
ENSMUSG00000029636.238|Wasf3	698.11998158127	-0.0324182722179542	0.0878891217842571	-0.36885420584281	0.712236398579011	0.998540876473706	motif	no	0.809949236662158	0.760045780468928	0.728949676899186	1.49926942364683	0.93921843459765	0.425741135002336	0.421264806494428	0.849632107533289	no	57	51 - 75
ENSMUSG00000032194.154|Kank2	1843.1481934079	-0.0658947541891946	0.0732982803354296	-0.89899454513319	0.368655566191817	0.998540876473706	motif	no	0.7320063218194	1.11458618496531	0.338725324912846	0.778370547853884	1.49879988450102	0.41156660805612	0.548713811231236	1.30669303473317	no	71	51 - 75
ENSMUSG00000029028.40|Lrrc47	4115.9038394021	1.61260646664451	0.130642453876215	12.3436633253419	5.27022538420183e-35	1.74048465381583e-33	motif	yes	1.38163692515001	6.83120626451698	2.06398674327489	1.47240607988215	5.00483992101038	2.39568674131102	0.32744777647667	5.91802309276368	yes	96	96 - 100
ENSMUSG00000031028.556|Tub	1728.62675551172	-0.073833769698246	0.0553249732581332	-1.33454686645315	0.182024698102502	0.942908651999128	nomotif	no	0.853613242745049	0.537593080110985	0.808517647581203	0.884732425986671	0.612529353664668	0.595612725740309	0.77237422690336	0.575061216887826	no	42	26 - 50
ENSMUSG00000029636.312|Wasf3	2844.02556057779	0.06563252828407	0.061908441260373	1.06015475350178	0.289074201657888	0.998540876473706	nomotif	no	0.317759557089951	0.16039388705282	0.14106145320535	0.371255335133785	0.614396057391421	0.0930921688875955	0.198283020320305	0.387394972222121	no	27	26 - 50
ENSMUSG00000038916.16|Soga3	319.526404282059	-0.236026344640236	0.10707057181429	-2.20439977708921	0.0274962413431432	0.358470627325275	nomotif	no	0.485105878157538	0.0502962318279192	0.13729401839966	0.730939075406257	0.265502729883571	0.148492979833328	0.452101191385402	0.157899480855745	no	9	0 - 25
ENSMUSG00000022095.85|Fam160b2	582.337289358594	0.162886029190272	0.0960825696965689	1.69527136612468	0.0900239540775757	0.761128975245698	motif	no	1.09482611033719	1.84299763769447	1.61222404463601	1.41401904468472	1.56347555358636	1.41916862154995	1.03337415173806	1.70323659564041	no	78	76 - 95
ENSMUSG00000061578.307|Ksr2	924.06684397311	0.0168771590052194	0.081289278658334	0.207618511121935	0.835526849520431	0.998540876473706	motif	no	1.48479298670679	1.60580323209788	1.13862287478993	1.16735098956091	1.64913167538706	1.01572387792675	1.3530665727859	1.62746745374247	no	77	76 - 95
ENSMUSG00000090935.39|Synj2bp	1307.70833124566	-0.0329758166118792	0.0845811237392144	-0.389872056010419	0.696631158158148	0.998540876473706	motif	no	0.691902616430439	1.46684222284645	0.401283367046818	0.534174698607253	2.34127587333021	0.631602650351384	0.468460970281025	1.90405904808833	no	80	76 - 95
ENSMUSG00000004113.380|Cacna1b	354.588315154548	-0.0762710306751889	0.106591282233393	-0.71554661016447	0.474271350495411	0.998540876473706	motif	no	1.12659939047665	0.194340819816106	0.358441661961138	0.859444538733658	0.294328001920589	0.350462228986379	0.314753994002495	0.244334410868347	no	15	0 - 25
ENSMUSG00000042529.120|Kcnj12	754.483370216811	-0.0864509841205266	0.0890339206189177	-0.970989298455736	0.331553607672612	0.998540876473706	motif	no	0.694279972408953	0.820457281692933	0.761981802118114	0.609115896171881	0.628016072609215	0.434341966012484	0.853968917061315	0.724236677151074	no	51	51 - 75
ENSMUSG00000004113.335|Cacna1b	986.639163414318	0.121730642737565	0.0794657966611964	1.53186210737389	0.125556465949702	0.857545329886888	motif	yes	0.845852445997462	0.486875450434518	0.303777767931856	0.748741316497814	1.50339384661095	0.252735902638959	0.845476726583206	0.995134648522733	no	63	51 - 75
ENSMUSG00000028439.85|Fam219a	952.56131361602	-0.0888617349004298	0.0785575639129115	-1.13116714004703	0.257984749668635	0.998540876473706	motif	no	0.903796413786802	0.289928759431131	0.906140521437757	1.17397978279281	0.263538952295674	0.860688156187788	0.850104804314431	0.276733855863402	no	17	0 - 25
ENSMUSG00000029636.28|Wasf3	1111.42319214043	-0.0917445960874835	0.0726741355990626	-1.26241055818856	0.206801091982704	0.967063210265894	motif	no	0.934983754825925	0.165393136986246	0.496462905407447	1.16641404568351	0.163271234541619	0.34025806886034	1.06155340775377	0.164332185763933	no	10	0 - 25
ENSMUSG00000004113.135|Cacna1b	1540.15525001517	-0.0886610321402276	0.0716716219000489	-1.23704514827182	0.216070321737051	0.979567954632708	motif	no	0.909109036660549	0.549541841996987	0.307844284634324	0.802489733459461	0.749967791591614	0.277932685766736	0.715899199410665	0.6497548167943	no	47	26 - 50
ENSMUSG00000090935.393|Synj2bp	651.094656396325	0.0297028735844723	0.107182541455176	0.277124176952776	0.781684758033086	0.998540876473706	nomotif	no	0.868242657803277	0.0457658727110662	0.119930363131468	0.719294212685324	0.0371673787591537	0.237807139762491	0.731340162535209	0.04146662573511	no	2	0 - 25
ENSMUSG00000029636.56|Wasf3	1025.80892540697	-0.00627702972311592	0.0775618773858796	-0.0809293164976777	0.935498165234069	0.998790475058442	motif	no	0.774785220187468	1.55603967217625	0.895581680615919	0.652992888692737	1.59139376646397	0.81913383811872	0.75861047368059	1.57371671932011	no	76	76 - 95
ENSMUSG00000004113.387|Cacna1b	881.415645947122	-0.0375908019207917	0.0711820670027022	-0.528093711009609	0.597434295612101	0.998540876473706	motif	no	0.542985782799852	0.412777103637356	0.652988991949924	1.12312701273259	0.665169924195152	0.535447075192735	0.579980118452639	0.538973513916254	no	39	26 - 50
ENSMUSG00000090935.60|Synj2bp	1426.74887935436	-0.0420194242941759	0.0639390790074761	-0.657179067112662	0.511065783692593	0.998540876473706	motif	no	0.883484408891464	0.419243849498265	0.369733502918256	0.586708005690946	1.13666702791725	0.230414171686973	0.214728545131236	0.777955438707756	no	54	51 - 75
ENSMUSG00000061578.1482|Ksr2	3271.08217511637	1.39461448949256	0.185144626122036	7.53256801833025	4.97519940328127e-14	1.19675068141303e-12	nomotif	yes	1.76240300688426	6.32789466685009	4.75723773754823	2.56843869552476	7.6663913253881	4.71650827195607	0.55256812280438	6.9971429961191	yes	99	96 - 100
ENSMUSG00000035202.100|Lars2	1194.41154533125	0.0607850816225563	0.0721238942374422	0.842787016220215	0.399347570767355	0.998540876473706	motif	yes	0.545156300630728	0.25083204041076	0.260298484509597	0.562354459346696	0.534517040739469	0.150557786463816	0.643205858185282	0.392674540575114	no	27	26 - 50
ENSMUSG00000029636.422|Wasf3	978.498482473446	3.10248494920083	0.17574734488856	17.6530971274023	9.6325814113354e-70	5.25833382522898e-68	nomotif	yes	9.69321653786346	11.203485639669	10.8736862572531	9.38038480104697	11.1204797247388	5.14528175122481	19.8924524209577	11.1619826822039	yes	100	96 - 100
ENSMUSG00000004113.295|Cacna1b	1738.06025582315	0.177485760017757	0.108240964388805	1.63972818442584	0.101061696035909	0.79439914711098	motif	yes	0.872345206925126	6.06777279200387	3.72929189476142	0.956220130472842	5.3240122208891	4.7500591041458	1.53275177782924	5.69589250644649	no	95	76 - 95
ENSMUSG00000061578.1365|Ksr2	427.711301305646	-0.165937385336302	0.102414525822457	-1.6202524398147	0.105178060856332	0.807933542206479	motif	no	0.611559403019776	0.0559585244883573	0.218674289873781	0.678482091287985	0.130754134991193	0.15767424924889	0.549081888591103	0.0933563297397752	no	5	0 - 25
ENSMUSG00000061578.607|Ksr2	516.543121455088	0.189459319733472	0.0949673639668186	1.99499398340327	0.0460435360732073	0.521259918328782	motif	no	0.978555200291662	1.60920731473353	0.544922773712	0.898966262254582	1.70641447008313	0.596906262385826	0.607950804816664	1.65781089240833	no	77	76 - 95
ENSMUSG00000035279.59|Ssc5d	978.837579350811	0.00740208063924824	0.0813818700548898	0.0909549096654543	0.927528419358499	0.998540876473706	motif	no	0.514034210341244	2.93166894757844	0.614599658018653	0.589429976628935	2.62701187700351	0.850622666325675	0.6943138586542	2.77934041229098	no	86	76 - 95
ENSMUSG00000028439.286|Fam219a	1634.66907542964	-0.109468471595306	0.0662776777481934	-1.65166426034427	0.0986030122412411	0.790727009851218	motif	no	1.4316804673208	0.812214288143357	2.01196756519235	1.32681986074774	0.676464647677713	1.57806789512874	2.58274433695973	0.744339467910535	no	52	51 - 75
ENSMUSG00000032194.174|Kank2	847.802912864428	0.123674403252928	0.106991824670798	1.15592386271998	0.247712301019872	0.998540876473706	motif	no	0.367944954538621	3.33430346697495	0.522298848211476	0.385189780030025	3.9765159241261	1.14092480586917	0.411291250256816	3.65540969555052	no	89	76 - 95
ENSMUSG00000029028.21|Lrrc47	4571.41853564248	1.98415004366088	0.112650458772713	17.6133330061635	1.94638975851055e-69	1.04345693107595e-67	motif	yes	0.805976984855609	5.86740812971826	1.90621024326845	0.735396020988003	4.77120360695555	2.30372371091424	1.53640892682194	5.3193058683369	yes	94	76 - 95
ENSMUSG00000061578.1422|Ksr2	4528.03657576138	2.52313566912929	0.084689793225172	29.7926771697366	4.86034395027965e-195	3.22807844031073e-192	motif	yes	0.704961202753706	3.24966601010282	3.39445008491223	1.07204397726251	4.00656518312359	5.27101232033369	2.92279454430738	3.62811559661321	yes	89	76 - 95
ENSMUSG00000028439.239|Fam219a	747.107208616726	0.14377775850461	0.106192680747392	1.35393284633829	0.175757803168335	0.940323591419127	motif	yes	1.10413795217621	4.0717701370383	0.947962391657961	1.18886928247701	3.63078910670959	1.66483475466981	1.03712786126361	3.85127962187394	no	90	76 - 95
ENSMUSG00000028439.231|Fam219a	2099.57089065577	0.146608068707168	0.0771657746906208	1.89991054058565	0.0574448605345009	0.605602564100492	motif	yes	1.09556240838486	2.83176337399722	0.674608292614507	1.13313471861387	2.9145419510303	1.00527563626871	0.930427206780905	2.87315266251376	no	86	76 - 95
ENSMUSG00000031028.476|Tub	438.210771891975	0.0896176515254383	0.095565292257033	0.937763589781133	0.348365916396378	0.998540876473706	motif	no	1.11731831654393	2.78411405960151	0.721427261298522	1.1768431481167	2.97064563276239	0.878278863029583	1.2369024902775	2.87737984618195	no	86	76 - 95
ENSMUSG00000090935.710|Synj2bp	339.981369799778	-0.143636915721133	0.106358407008576	-1.35049893808161	0.176855994069702	0.940530875935629	motif	no	0.658951566733276	1.03276969392229	0.288681936033268	0.592944677689442	2.52738175562245	0.26669601997499	0.689487657658563	1.78007572477237	no	79	76 - 95
ENSMUSG00000061578.862|Ksr2	845.265107670566	0.0194280422187051	0.080137480423762	0.242433903785979	0.808443966352434	0.998540876473706	nomotif	no	0.513836276490516	0.171681645771108	0.252791223635601	0.285348632761922	0.196195672673657	0.198784470173106	0.679167288406462	0.183938659222383	no	11	0 - 25
ENSMUSG00000034801.170|Sos2	685.265820703796	-0.0672260795634862	0.120774040902992	-0.556626896482525	0.577782373197945	0.998540876473706	motif	no	1.1553530822908	0.069157318763389	0.392660892623028	0.833811982315286	0.112328078027664	0.114339594471662	1.47351499414501	0.0907426983955267	no	5	0 - 25
ENSMUSG00000031028.85|Tub	1797.21681036618	0.102782942272355	0.0561249508030691	1.83132351657642	0.0670522695992917	0.66358434028107	motif	no	0.655950557337542	3.8621254335251	1.38307333100068	1.02950852451298	3.37859825140653	2.31351854022769	0.479616713333015	3.62036184246581	no	89	76 - 95
ENSMUSG00000061578.325|Ksr2	1732.91493595524	-0.0872351646579054	0.0660387317790716	-1.32096971440556	0.186511462652588	0.945789633951609	motif	no	1.32398246581049	0.692973133357845	0.925094877824107	1.28580173386242	0.813127949447223	0.520116200416209	1.09917059785919	0.753050541402534	no	52	51 - 75
ENSMUSG00000022095.257|Fam160b2	2972.18110023933	3.71611198359477	0.140084969214615	26.5275568423158	4.66301368550255e-155	1.16138184604548e-152	motif	yes	1.10150187930267	6.92437654118432	5.7766458241657	2.93137025032718	5.8761625818222	7.07476240793411	7.45966965785913	6.40026956150326	yes	97	96 - 100
ENSMUSG00000035202.106|Lars2	501.065791097837	0.0288672252525359	0.088989526509356	0.324389019526932	0.745643531834052	0.998540876473706	nomotif	no	0.354608250882146	0.182842488642038	0.194172968879519	0.552738972180117	0.457674764599639	0.249943264144005	0.293517071268323	0.320258626620839	no	21	0 - 25
ENSMUSG00000061578.1458|Ksr2	3527.13108946222	4.40683751437107	0.195528679084149	22.5380621145327	1.75848483222351e-112	1.911153288112e-110	motif	yes	0.545505692607034	4.32727223119491	3.55983776279119	2.93535850917116	4.9103416966379	3.29018016744988	4.89417480198165	4.61880696391641	yes	92	76 - 95
ENSMUSG00000029636.368|Wasf3	572.112331494614	-0.0137123414411981	0.0900536021365797	-0.152268661284657	0.878975041336044	0.998540876473706	motif	yes	0.790821862063452	0.0159593812530898	0.10455467555051	0.65284729384576	0.0259218641602303	0.0565415577057671	0.425052402157216	0.02094062270666	no	1	0 - 25
ENSMUSG00000035279.25|Ssc5d	535.309034236939	0.185176049383977	0.168626507476847	1.09814318137024	0.272141972167583	0.998540876473706	motif	no	1.58917021985946	2.32821772109921	1.68115354079715	1.5303153361435	2.13507690154153	1.54734753006117	1.4370542988974	2.23164731132037	no	83	76 - 95
ENSMUSG00000028439.260|Fam219a	594.229622035995	-0.0587922523586308	0.0999471209350538	-0.588233576000997	0.556375523496378	0.998540876473706	motif	yes	1.18608148789198	0.564064381163891	1.22571686605197	1.61823602594592	0.509989532830959	0.764573117369503	0.991662434675718	0.537026956997425	no	39	26 - 50
ENSMUSG00000028439.180|Fam219a	405.567714439132	0.30726587845659	0.131147257621152	2.34290738540791	0.0191341321211846	0.272213595818248	motif	yes	0.814695729597443	7.26934760058188	4.00069588710255	2.32613315821111	4.63512276691514	6.8372611950238	0.375329290961466	5.95223518374851	no	96	96 - 100
ENSMUSG00000029636.457|Wasf3	4304.37575451158	-0.0936232745147187	0.0700423104441911	-1.33666742174813	0.181331220573106	0.942908651999128	nomotif	yes	0.624732409156736	2.97969984985393	1.37949751024853	0.850034870030908	4.80956975883377	2.32579900055365	1.08864167477878	3.89463480434385	no	90	76 - 95
ENSMUSG00000061578.1425|Ksr2	1064.65721585564	2.76176685998605	0.120272982279752	22.9624875648485	1.10562668655545e-116	1.30868980571984e-114	motif	yes	0.627982680613933	3.4197101760931	3.40583851161088	2.06399271484449	4.98504263522773	2.61066019889732	5.90676269204682	4.20237640566041	yes	91	76 - 95
ENSMUSG00000061578.1094|Ksr2	1588.02913712482	0.129231156662609	0.0908716228903183	1.42212885114411	0.154988848618104	0.91727311149972	motif	no	0.78780555121647	1.45633227570671	0.410182541864422	0.817476900137473	1.77652853502005	0.425800015473528	1.02466515976346	1.61643040536338	no	77	76 - 95
ENSMUSG00000029028.50|Lrrc47	3799.81811812525	1.87546007069577	0.123991383485483	15.125729046449	1.09580306820491e-51	4.58053345468173e-50	motif	yes	1.35978507858743	5.53198931728867	1.79275215232729	1.10901101096122	4.3401245320689	2.26214973545229	1.57196103901246	4.93605692467879	yes	93	76 - 95
ENSMUSG00000034801.221|Sos2	930.960007640619	0.00209979499447497	0.0771107316988694	0.0272309048068047	0.978275566369351	0.999525940224632	motif	no	1.11084795585432	0.0452666086451273	0.0823764110397961	0.438563445243754	0.0980317771877799	0.155917628824994	0.14065370398657	0.0716491929164536	no	4	0 - 25
ENSMUSG00000029028.53|Lrrc47	2953.12068957906	1.90536626523144	0.130183522575292	14.6360017576685	1.65519698361581e-48	6.53065344525644e-47	motif	yes	2.45134236412084	6.81262460109166	2.76784741093715	0.950220798028134	5.16504926058115	2.5926874278899	2.10980555979854	5.98883693083641	yes	96	96 - 100
ENSMUSG00000031028.594|Tub	2268.75092683695	-0.019367454189289	0.0507089595847225	-0.381933574419538	0.7025106359247	0.998540876473706	motif	no	0.676864922933812	0.592648153402781	0.474738838405434	0.766161864184892	0.854181775958196	0.50121222856134	0.999427561246183	0.723414964680489	no	51	51 - 75
ENSMUSG00000058297.242|Spock2	1200.54287319232	0.0628369274320712	0.0704129856212793	0.892405383433726	0.372175686646515	0.998540876473706	motif	yes	0.724275208308602	8.40687735214128	8.71384446642884	0.91784587094393	5.47022352586777	15.3552928974909	2.31624445997453	6.93855043900453	no	99	96 - 100
ENSMUSG00000090935.48|Synj2bp	1094.02785233012	0.0203753387216039	0.0724173895547053	0.281359751392475	0.778434485397219	0.998540876473706	motif	no	0.836425004283487	1.5982087689832	1.1621436362342	1.00867281397243	1.58971627501347	1.73551170180202	1.12759836442195	1.59396252199833	no	77	76 - 95
ENSMUSG00000061578.1164|Ksr2	1093.68681143689	-0.0339893919686263	0.0702332085098509	-0.483950437261583	0.628421043992843	0.998540876473706	nomotif	no	1.54798970154602	1.0145991448958	1.35156402670147	1.75092977299028	0.863077764085979	1.23023614304953	1.13311437840898	0.938838454490887	no	61	51 - 75
ENSMUSG00000028439.220|Fam219a	545.891178222807	0.190697222887382	0.139506635757861	1.3669401591647	0.171644063003893	0.935425702371797	motif	yes	0.704961202753706	7.18245815071746	1.38173025073675	1.17829685666575	5.88386436646211	4.63553786175435	0.710164474988825	6.53316125858978	no	98	96 - 100
ENSMUSG00000004113.154|Cacna1b	368.813123131787	0.0584798533038485	0.105527799238334	0.554165383206485	0.579465666797928	0.998540876473706	motif	no	0.766971678921856	0.465659279673486	0.407763234646991	0.714695984841674	0.752598122785352	0.533584774201091	0.55256812280438	0.609128701229419	no	44	26 - 50
ENSMUSG00000029636.441|Wasf3	552.503858247826	2.20434000553891	0.157579228599784	13.9887726645587	1.82534829856369e-44	6.77703071718288e-43	nomotif	yes	0.793081353097919	7.65571518710716	6.25236959792053	2.61310719457737	6.57119256461837	3.52819320083987	2.98386786314365	7.11345387586276	yes	99	96 - 100
ENSMUSG00000043670.53|Diras1	802.750425884181	-0.108184143767964	0.108895140569548	-0.993470812399286	0.320480567580394	0.998540876473706	motif	no	0.698610200927096	2.38873117242192	1.8367713272387	1.32798240426662	2.02190540449796	3.43018783414987	2.59856360453952	2.20531828845994	no	83	76 - 95
ENSMUSG00000004113.423|Cacna1b	1084.64187330377	-0.00553069777659282	0.083386194951234	-0.066326299932828	0.947118045004009	0.998790475058442	motif	no	0.538512029881303	0.105239398118201	0.187137716383885	0.585869444095756	0.234423815014256	0.110078491572097	0.704724562417181	0.169831606566228	no	10	0 - 25
ENSMUSG00000058297.91|Spock2	1714.81447254932	0.0253608005435229	0.0805150837359463	0.314981980602481	0.75277533540953	0.998540876473706	motif	no	0.662972917950194	0.38502632640683	0.37566484000045	0.737240274332173	0.429417213651213	0.294553747065937	0.578550949895495	0.407221770029021	no	29	26 - 50
ENSMUSG00000058297.554|Spock2	1491.99379559159	-0.105813272787399	0.0591605037860232	-1.78857964377912	0.0736825386085537	0.693288069849068	motif	yes	0.920267363544353	0.238618879702998	0.415637755551173	1.08959633457285	0.366183875524945	0.184037785560182	0.823423933126124	0.302401377613972	no	19	0 - 25
ENSMUSG00000090935.722|Synj2bp	1584.23471845325	-0.0583239501262314	0.0935761599743657	-0.62327787485839	0.53310193453538	0.998540876473706	motif	no	0.381327107991775	0.436807549229746	0.12494987010857	0.261400857684525	1.6297645581099	0.219193617204644	0.208142252536179	1.03328605366982	no	64	51 - 75
ENSMUSG00000061578.441|Ksr2	3600.91167817877	-0.0113889767687493	0.0490242414793931	-0.23231316640639	0.816294786841018	0.998540876473706	nomotif	no	0.210069708250911	2.09463173208122	0.681709432536765	0.344348491148562	3.33332702134726	1.2857515212039	0.749302903369407	2.71397937671424	no	86	76 - 95
ENSMUSG00000032194.275|Kank2	2524.55817157685	1.30262480394307	0.0870038661325017	14.9720335641091	1.11848195718388e-50	4.59500061791523e-49	motif	yes	0.49630889274327	8.1343315276524	3.37459228673372	1.1552198030846	5.99599533747671	4.08074069924726	1.48621770961178	7.06516343256456	yes	99	96 - 100
ENSMUSG00000031028.6|Tub	791.105279493365	-0.0232629556379984	0.078264906493759	-0.297233545405863	0.766288212978836	0.998540876473706	motif	no	1.11078419851027	0.339618771146333	0.933502910778926	1.33534972238018	0.322312167711402	0.570378845816956	1.32011007990204	0.330965469428868	no	22	0 - 25
ENSMUSG00000061578.805|Ksr2	580.93367533149	-0.0246618312303736	0.0816597957336944	-0.302007015922496	0.762646714602324	0.998540876473706	motif	no	0.723280087054653	0.167316093782393	0.355635796048152	0.845339336909507	0.465618000856609	0.297704474085204	0.451561046592827	0.316467047319501	no	21	0 - 25
ENSMUSG00000029028.42|Lrrc47	4021.3734533594	1.63467186071517	0.116468692383088	14.0352898900798	9.48079591214377e-45	3.54196609780246e-43	motif	yes	1.47212486457392	6.54635043259091	1.51911793299859	1.70265808153458	4.61470174673652	2.17917815345992	1.7552163900845	5.58052608966372	yes	95	76 - 95
ENSMUSG00000058297.30|Spock2	2646.84831378908	0.4427247888173	0.0942262222754029	4.69853060142124	2.62039931474058e-06	5.29170165671007e-05	motif	yes	1.02439674775148	11.1645846478646	10.8532980955207	2.16753891652764	6.58130209164086	18.3208782356112	4.47580179471548	8.87294336975273	yes	100	96 - 100
ENSMUSG00000031028.558|Tub	387.271257816576	0.0444106259204741	0.118398222363864	0.375095377563951	0.707589534657173	0.998540876473706	nomotif	no	0.876236987929782	0.275265609613151	0.516882973496186	0.694563703578528	0.216429310904007	0.289875028238017	1.14871908346375	0.245847460258579	no	15	0 - 25
ENSMUSG00000042529.94|Kcnj12	386.713893185041	0.0475878288059714	0.104649267003071	0.454736379611477	0.649298905144206	0.998540876473706	nomotif	no	0.960410627347043	4.04453757487011	0.819599010963365	0.567139369993744	3.64245879986337	1.07916021748535	1.00579815611584	3.84349818736674	no	90	76 - 95
ENSMUSG00000032194.226|Kank2	779.303122676862	0.0345728895864885	0.0741420930370374	0.466305821299349	0.640996612524481	0.998540876473706	nomotif	yes	1.00680262271103	1.95525890028663	1.58369582083861	1.1899809419557	1.58047130600463	1.78521653521003	1.11013686210473	1.76786510314563	no	79	76 - 95
ENSMUSG00000031028.412|Tub	1491.58238238367	0.0156143461028558	0.0826055280836556	0.189023016559412	0.850074777360258	0.998540876473706	motif	yes	0.879581647737275	2.47822200730424	1.27925720673566	0.997651219649165	2.23190109448718	1.64573350131088	0.83494668556103	2.35506155089571	no	84	76 - 95
ENSMUSG00000061578.366|Ksr2	930.35477379631	-0.213365486614399	0.0777450989980095	-2.74442362752489	0.00606172573708827	0.0974031333157128	nomotif	no	1.67192249537012	1.12812876232778	0.934457412732687	0.813604804172441	1.19147997050773	1.01724320336715	0.814051252345739	1.15980436641775	no	68	51 - 75
ENSMUSG00000090935.293|Synj2bp	568.610141100626	0.158462005981924	0.0925913299074828	1.71141300314251	0.0870048984578594	0.749382969066073	nomotif	no	0.67390187732923	0.164031991311062	0.362602714722466	0.687902107479481	0.255802906874641	0.185394145557471	0.447593580476951	0.209917449092851	no	13	0 - 25
ENSMUSG00000061578.272|Ksr2	277.762062891798	0.0255830400264914	0.134270631943143	0.190533400016501	0.848891173106756	0.998540876473706	nomotif	no	0.349155312684618	0.211386521503189	0.538555215571497	0.783805738092873	0.305193268603466	0.318979731208007	1.25109763653822	0.258289895053327	no	16	0 - 25
ENSMUSG00000058297.195|Spock2	1261.88351419466	-0.0841303916325771	0.0658455214138686	-1.27769345319296	0.201357534511373	0.963426233476115	nomotif	no	1.16930074393364	1.02109425693768	1.70269774378588	1.26964340926836	0.898811993826033	1.41858476972885	1.39916332012852	0.959953125381855	no	62	51 - 75
ENSMUSG00000029028.20|Lrrc47	2918.16238944947	2.17404855094026	0.117684460982296	18.473539605771	3.37229816433491e-76	1.97626590954038e-74	motif	yes	0.150449037173047	5.95090294139601	2.51951266936352	1.3727392391776	4.0684681919776	3.06565567755903	1.85986343773182	5.0096855666868	yes	93	76 - 95
ENSMUSG00000042529.228|Kcnj12	608.622723065278	0.0355908929161143	0.0896369271652418	0.397056146854566	0.691326057179414	0.998540876473706	nomotif	no	1.08912545369252	0.282068614731575	0.94177526104486	0.559610971277013	0.219607703110265	0.726781370959524	1.20447433510168	0.25083815892092	no	16	0 - 25
ENSMUSG00000029636.426|Wasf3	767.093924124176	3.39504886574762	0.237088701548456	14.319741276468	1.64735348500221e-46	6.35293900425854e-45	nomotif	yes	0.311012295332517	4.06400949674268	4.07763234646991	2.52245641708826	3.09232591276159	3.32929995667488	2.73033660679811	3.57816770475213	yes	89	76 - 95
ENSMUSG00000058297.381|Spock2	2213.79212997422	0.0299228310516422	0.068424739694075	0.437310118904745	0.66188645786652	0.998540876473706	motif	yes	0.7327206640343	0.54717878582022	0.59745528886006	0.564492020994454	0.451781061078299	0.290785153915374	0.595073363020102	0.49947992344926	no	36	26 - 50
ENSMUSG00000042529.264|Kcnj12	323.505189622529	0.019493076122833	0.113027327325846	0.172463390792533	0.863073240000535	0.998540876473706	motif	no	0.32465318547868	0.606036503900224	0.769027153062307	0.634762881273855	0.691704480486145	0.677010756740106	0.610733188362736	0.648870492193184	no	47	26 - 50
ENSMUSG00000090935.736|Synj2bp	1552.1498503477	-0.102389986113248	0.0725581653889768	-1.4111435365592	0.158202294999423	0.922832938023025	motif	no	0.665522813788464	0.0130576755707098	0.15207952807347	0.730939075406257	0.0212087979492793	0.0771021241442279	0.78827900036429	0.0171332367599946	no	1	0 - 25
ENSMUSG00000061578.1013|Ksr2	855.573016422057	-0.0775370322483022	0.081887524544991	-0.946872343243219	0.343703832412031	0.998540876473706	nomotif	no	0.65524165075169	0.448601351731117	0.534114227431675	0.768204681613538	0.589642251644743	0.647269030958075	0.697150647800769	0.51912180168793	no	38	26 - 50
ENSMUSG00000090935.731|Synj2bp	1883.66537455117	-0.0278916349202618	0.0759699594372907	-0.367140316078291	0.713514356018361	0.998540876473706	motif	no	0.533462793563623	0.00837330765296638	0.182853468451565	0.432663488581282	0.0634678826524023	0.0659228923923742	0.847436313897301	0.0359205951526844	no	2	0 - 25
ENSMUSG00000043670.196|Diras1	1480.95419893803	0.179646986860075	0.0609167825638867	2.94905573306781	0.00318746488427229	0.0537463225549721	motif	yes	0.565118355468324	7.6651867329378	4.62427146538073	0.728290745422901	4.75807087036748	8.79651429828962	2.16222308923453	6.21162880165264	no	97	96 - 100
ENSMUSG00000029636.460|Wasf3	4768.93351927648	0.0126456618620358	0.0549651904781295	0.230066734091779	0.818039913909448	0.998540876473706	nomotif	yes	0.572007993462437	1.82599587261229	0.423925390146319	0.598192180295114	3.08015413960069	0.574563626355096	0.42008102903257	2.45307500610649	no	84	76 - 95
ENSMUSG00000061578.477|Ksr2	1412.08629862243	-0.0406945480486698	0.0729712288291684	-0.55767935803766	0.577063355588052	0.998540876473706	motif	no	0.0930461214814674	2.88785499407617	1.42674920611473	0.124849842072497	3.69217508647454	2.65710202237164	0.0411852016997054	3.29001504027535	no	88	76 - 95
ENSMUSG00000090935.61|Synj2bp	654.628442758056	-0.0745736247982427	0.091470488806278	-0.815275240916002	0.414914777746246	0.998540876473706	motif	no	0.599077701944849	0.536310906773791	0.311597728715751	0.508479356804353	1.54240214651425	0.371878071234769	0.078626294153983	1.03935652664402	no	64	51 - 75
ENSMUSG00000029636.440|Wasf3	1069.62752293663	2.08064970996951	0.142036802890365	14.6486661740444	1.3738628619861e-48	5.43858626325955e-47	nomotif	yes	1.11844806206117	7.70838114524235	4.91406975087399	2.26778533651685	7.27108289694459	4.38197072219695	4.84559738459226	7.48973202109347	yes	99	96 - 100
ENSMUSG00000061578.848|Ksr2	2071.32162799128	0.0358967188266067	0.0594541163385542	0.603771799789223	0.545995370698494	0.998540876473706	motif	no	0.860278741874126	0.121297202937452	0.551563795657765	0.90452677545006	0.146826618180472	0.305756798484748	0.938496830220945	0.134061910558962	no	8	0 - 25
ENSMUSG00000042529.226|Kcnj12	716.763262731404	0.0786068434807277	0.081091499446034	0.969359846811566	0.332365678947076	0.998540876473706	nomotif	no	0.753418987877077	1.06080294035368	0.918939116373319	0.918606421194807	0.858643443906384	1.20568749134162	1.21127927484802	0.959723192130031	no	62	51 - 75
ENSMUSG00000029636.61|Wasf3	935.981647203306	-0.154657575546286	0.0785209919699861	-1.96963349119943	0.0488803904132047	0.541143167717816	motif	no	0.749021277925812	1.70867975430402	0.624589716562454	1.05609094188658	2.20965376348706	0.752541208512472	0.513098971175496	1.95916675889554	no	81	76 - 95
ENSMUSG00000029636.392|Wasf3	944.507133081711	0.196051735484473	0.087331272950907	2.2449201627312	0.0247732583107045	0.333518359351883	motif	yes	0.795923938592894	2.95145589432141	0.759988824431667	0.201728705398859	3.67421519742103	0.671810981342717	0.14259822523984	3.31283554587122	no	88	76 - 95
ENSMUSG00000029636.463|Wasf3	2564.60071448762	0.0362907920087243	0.0560010022699489	0.64803825891878	0.516960205342136	0.998540876473706	nomotif	yes	0.757180551105832	0.851787642769074	0.352387980559128	0.920667397139795	1.61003578506319	0.295377285718461	0.841131475824445	1.23091171391613	no	70	51 - 75
ENSMUSG00000058297.476|Spock2	579.548686000639	0.00797906062204273	0.0869632964932205	0.0917520487814623	0.926895042812207	0.998540876473706	motif	yes	1.27744647478859	3.7581665102494	1.05513678167417	1.08523467496932	3.11653875547896	1.82526773533382	0.756536221826131	3.43735263286418	no	88	76 - 95
ENSMUSG00000028439.96|Fam219a	1355.62896463073	0.0776441707646879	0.0745726370946774	1.04118848132071	0.297788080590653	0.998540876473706	motif	no	0.841405306512488	1.37734608401666	1.69243665133052	1.1239170729365	1.22944893144473	1.69770586814607	1.22990969269362	1.30339750773069	no	71	51 - 75
ENSMUSG00000031028.589|Tub	766.775589303187	-0.0198559542305038	0.0883390310685119	-0.224769889258852	0.822158291607865	0.998540876473706	motif	no	0.536636582677441	0.197331319060661	0.319603063703938	0.646129543759604	0.400641757826544	0.200995154275059	0.516800833481508	0.298986538443603	no	19	0 - 25
ENSMUSG00000032194.192|Kank2	1774.97779027693	0.129708170844778	0.0824626599523206	1.57293217220708	0.115734524632546	0.838259552005821	motif	no	0.375727021406308	0.924713964692063	0.329379299970473	0.356251832934883	1.61152889857481	0.40209257039224	0.40001864104857	1.26812143163343	no	71	51 - 75
ENSMUSG00000029028.31|Lrrc47	8841.9391667665	1.7977813844945	0.111550469248881	16.1163049927066	1.95982569638417e-58	9.04622247114779e-57	motif	yes	1.62651679373665	6.01765622753769	1.94354438943893	1.77212877082529	5.03586719905333	2.63790145857186	1.28588282783449	5.52676171329551	yes	95	76 - 95
ENSMUSG00000028439.93|Fam219a	905.767281991502	-0.0306693638317658	0.0772653932896638	-0.396935322865542	0.691415155518253	0.998540876473706	motif	no	1.17950707075523	0.64905623679881	1.14766046586767	0.896846128838287	0.629386896341778	1.04964891756504	0.890129193933904	0.639221566570294	no	46	26 - 50
ENSMUSG00000031028.213|Tub	763.478841079434	-0.0401142117079568	0.0882209951073147	-0.454701419533533	0.649324059492823	0.998540876473706	motif	no	1.4303309977363	1.81349628525664	1.51260552204674	1.37819196291844	1.92864774599805	1.10869172180464	1.38928315076038	1.87107201562735	no	80	76 - 95
ENSMUSG00000061578.297|Ksr2	663.872716516602	0.0162682327010299	0.088847276751847	0.183103335248728	0.85471693886763	0.998540876473706	nomotif	no	1.27661243447386	1.02778415269898	1.00721004113658	0.927730364938711	1.24424947969105	0.770849903388625	1.36016768690309	1.13601681619502	no	67	51 - 75
ENSMUSG00000090935.649|Synj2bp	962.418870508398	-0.189660476332344	0.0758603041164588	-2.50012807806811	0.0124148413885942	0.185756481602808	motif	no	0.907850742457519	0.298659227401571	0.661793153005701	0.890217970030235	0.33324751374538	0.474219516241918	0.905721539999922	0.315953370573475	no	21	0 - 25
ENSMUSG00000090935.524|Synj2bp	622.860033180366	0.0106710390218712	0.0936788082175053	0.113910917793649	0.909308410757077	0.998540876473706	motif	no	0.603175360644882	0.0399411252751123	0.0508795479951682	0.25081242783548	0.108123283662993	0.129712985324995	0.69144888094238	0.0740322044690524	no	4	0 - 25
ENSMUSG00000031028.458|Tub	1746.42174361075	-0.0675875040069321	0.0746890089004399	-0.904919010199023	0.365508295094828	0.998540876473706	motif	no	0.693581448239056	0.872206608297999	0.301096693133374	0.689551465507426	0.981829230363	0.259454604863086	0.671864287065458	0.9270179193305	no	61	51 - 75
ENSMUSG00000031028.223|Tub	1099.18846254594	0.0313403430391787	0.0912170380232035	0.343579924522504	0.731162224497237	0.998540876473706	motif	no	1.47000614934703	0.15383332580641	0.854069405902247	1.55597643718518	0.166344743679111	0.334732712926746	1.54377020381124	0.16008903474276	no	9	0 - 25
ENSMUSG00000058297.441|Spock2	733.613593106625	0.0417781216738295	0.0776423835019976	0.538083966378423	0.590519081207191	0.998540876473706	motif	no	1.0643986581051	0.067155396378133	0.615221722449846	1.59043366363616	0.130359690553158	0.330768112578738	0.759054105536543	0.0987575434656455	no	5	0 - 25
ENSMUSG00000061578.1438|Ksr2	3954.99278750205	4.4514662922976	0.269563927236129	16.5135830225468	2.92961177397293e-61	1.40094035031385e-59	motif	yes	0.0338923655170051	3.25571377563031	3.39802695539159	3.14397512562563	4.47152156763972	2.34647464478934	5.86572314976957	3.86361767163502	yes	90	76 - 95
ENSMUSG00000061578.1353|Ksr2	2266.0933060148	0.0498173497224404	0.0598264802208254	0.832697319624347	0.405015456585817	0.998540876473706	nomotif	no	1.05554372350886	0.355151934750399	0.635961008165032	1.14121155337827	0.36978206141297	0.503269481222713	1.05003372039891	0.362466998081684	no	25	0 - 25
ENSMUSG00000061578.1419|Ksr2	1089.27893646041	1.63549577270711	0.106964885577032	15.2900249823507	8.91159563642057e-53	3.77794772458893e-51	motif	yes	0.811525105495545	2.1162139541597	2.91440079336842	0.710540775627478	4.11904449846561	5.10425624888946	0.786445793386699	3.11762922631266	yes	87	76 - 95
ENSMUSG00000042529.289|Kcnj12	2199.70557308788	0.0227782238122136	0.0713037177336979	0.319453522708097	0.749382629907475	0.998540876473706	nomotif	no	1.17270162055037	0.62083813536259	1.02500686360355	0.954513173671627	0.616309568798174	0.739698299922596	0.911842453601144	0.618573852080382	no	45	26 - 50
ENSMUSG00000090935.708|Synj2bp	1529.90947048282	0.0310063299798459	0.0710085554146674	0.436656256401483	0.662360657580036	0.998540876473706	motif	no	0.551236182769968	0.630641629252049	0.321839557448983	0.650841676724624	1.58100532730567	0.411233972564853	0.511186369114184	1.10582347827886	no	66	51 - 75
ENSMUSG00000029028.79|Lrrc47	1698.14157829872	0.819363499670167	0.101347436652356	8.08469880181348	6.23180157507711e-16	1.56186976582908e-14	motif	yes	0.855879621159312	5.60889702522382	1.10142942692003	1.34005497157814	4.90951168620913	1.23351582213271	1.20040661160952	5.25920435571647	yes	94	76 - 95
ENSMUSG00000034801.122|Sos2	2279.47507898454	-0.0599918796590417	0.0637244616299927	-0.941426229810717	0.346486477089089	0.998540876473706	nomotif	no	0.637738002035954	0.168281759721929	0.309952026336129	0.789272249987306	0.226854657354915	0.156242055908836	0.772639632797021	0.197568208538422	no	12	0 - 25
ENSMUSG00000029636.336|Wasf3	831.074235929343	-0.108375276621106	0.0975185803557924	-1.1113295151109	0.266426539421694	0.998540876473706	nomotif	no	1.53233561928607	0.0337269682639188	0.200868588496055	0.679929369815509	0.064740813444516	0.086901310365514	0.96359170183621	0.0492338908542174	no	2	0 - 25
ENSMUSG00000032194.182|Kank2	674.008834342863	0.0905141480367994	0.157164537968459	0.575919664873538	0.564669483033235	0.998540876473706	motif	no	0.495675845686199	0.723315316363179	0.345112112656958	0.643854537125434	1.32490090470521	0.597220203267165	0.647540768911383	1.02410811053419	no	64	51 - 75
ENSMUSG00000061578.1485|Ksr2	4389.27348755807	2.17455430497876	0.122300426096283	17.7804311431164	1.00206450230678e-70	5.5205903802201e-69	nomotif	yes	1.04904940885968	5.33499316174715	3.00968101763255	1.5314913960893	5.89722409645239	3.25517825077488	2.36814909773306	5.61610862909977	yes	95	76 - 95
ENSMUSG00000028439.323|Fam219a	341.810381320228	-0.188526072706308	0.132405390913233	-1.42385496093473	0.154488461881955	0.916353580093718	nomotif	no	0.881201503442132	2.17845554104675	1.1326756517972	0.893369981052092	1.68492117041497	2.32762745888741	0.55256812280438	1.93168835573086	no	80	76 - 95
ENSMUSG00000061578.1378|Ksr2	333.009741831696	-0.0103045910049086	0.140585450821092	-0.0732977057350134	0.94156921734933	0.998790475058442	motif	no	0.461764979969676	0.201130018761646	0.225545893982324	0.473993243221962	0.547415437025649	0.141230441081654	0.405377487472209	0.374272727893648	no	26	26 - 50
ENSMUSG00000058297.450|Spock2	1972.86033325265	-0.0249016768470882	0.0623468749267757	-0.399405373185655	0.689594535443699	0.998540876473706	motif	no	1.64141305384831	0.356871326111371	1.38564210555744	1.90387303268998	0.314545095337337	0.841592932286371	1.22105507396372	0.335708210724354	no	22	0 - 25
ENSMUSG00000061578.450|Ksr2	3441.61889902502	-0.045978323020606	0.0587569291931517	-0.782517460527276	0.433910528039629	0.998540876473706	nomotif	no	0.119081284248937	2.29620989461685	0.440825118537287	0.579483230952708	3.16947333678059	1.73827086190027	0.716845132286764	2.73284161569872	no	86	76 - 95
ENSMUSG00000061578.857|Ksr2	520.778472735349	-0.0484602582685116	0.093511656471934	-0.518226925891919	0.60429995042927	0.998540876473706	motif	no	0.366872379612454	0.110818354163021	0.322061992559203	0.353401378046711	0.123154880729126	0.151534402311842	0.474897904739507	0.116986617446073	no	7	0 - 25
ENSMUSG00000061578.1076|Ksr2	1537.27712118186	0.0204874339348265	0.0831316170693236	0.246445752615903	0.805337192653423	0.998540876473706	motif	no	0.778320109639244	3.08785673016634	0.326578563563862	0.721044807042044	3.48616177188396	0.388041553391864	0.701228582239061	3.28700925102515	no	88	76 - 95
ENSMUSG00000022095.53|Fam160b2	301.924487274229	0.0369484704663188	0.128780301209443	0.286910887141251	0.774180554070318	0.998540876473706	motif	no	0.627244125714018	1.23402590668422	0.641849536018411	1.17720106878218	1.31985491682506	0.482370164177326	0.932458707232392	1.27694041175464	no	71	51 - 75
ENSMUSG00000061578.444|Ksr2	1569.13579560702	-0.0386306286726352	0.0608533184368787	-0.634815481964317	0.525548764730493	0.998540876473706	nomotif	no	0.255084645733249	1.63793649702763	0.643836686284722	0.246852231606499	3.08606614370741	1.45073733587166	1.0469711800504	2.36200132036752	no	84	76 - 95
ENSMUSG00000032194.222|Kank2	1484.41514425962	0.0226234461461263	0.0607810959632342	0.372211882454555	0.709735099761712	0.998540876473706	nomotif	yes	0.915410620038736	1.0313936576179	0.734814168354989	1.0732000275615	1.09816645082546	0.627241392492949	0.961730715535158	1.06478005422168	no	65	51 - 75
ENSMUSG00000061578.775|Ksr2	992.521964279013	0.0187512619936951	0.0736597874945417	0.25456578998527	0.799058484457457	0.998540876473706	motif	no	1.03921004888693	0.127344855929827	0.47806724062061	1.17370331993396	0.285855591670401	0.412298439178605	0.708811523045619	0.206600223800114	no	12	0 - 25
ENSMUSG00000090935.589|Synj2bp	1964.47351332496	-0.056562575306656	0.0664773668241676	-0.850854629309609	0.394850110780851	0.998540876473706	motif	no	1.04010669258743	0.0535685788781988	0.150404471796021	0.615107200068653	0.153300204849231	0.105436101459525	0.421219962465634	0.103434391863715	no	6	0 - 25
ENSMUSG00000061578.618|Ksr2	585.775456283835	-0.0989410058163787	0.0964530047462759	-1.02579495658686	0.304988243861783	0.998540876473706	motif	no	1.11293874987925	0.617648428172769	0.642010199231432	1.23513151848436	0.614315088855976	0.43601962074209	1.13147140720625	0.615981758514373	no	45	26 - 50
ENSMUSG00000061578.1074|Ksr2	2291.27560880214	0.103218516823113	0.110329907993828	0.9355443025375	0.34950786305072	0.998540876473706	motif	no	0.591968429328465	2.37873290530428	0.343091108721796	0.867793663046165	2.98149518719719	0.379375612993534	0.887673952118004	2.68011404625074	no	86	76 - 95
ENSMUSG00000090935.231|Synj2bp	487.9818320463	-0.00349967968233484	0.0999773991230089	-0.0350047081943885	0.972075986579391	0.999525940224632	nomotif	no	0.622715729099107	0.0331955130064267	0.181228104287551	0.625358986736464	0.238135525418649	0.133940667809662	0.780962946896857	0.135665519212538	no	8	0 - 25
ENSMUSG00000029028.43|Lrrc47	4832.89443660538	1.8012526043279	0.0991042736368451	18.175327240966	8.09442664131741e-74	4.6080414522357e-72	motif	yes	1.14401598692487	6.03306609738512	1.89574135406057	1.44584878512378	4.71777927716191	2.2953888514236	1.86128209786739	5.37542268727351	yes	94	76 - 95
ENSMUSG00000090935.533|Synj2bp	420.356419498874	-0.122055926922878	0.107464009616044	-1.13578422542551	0.256046880555381	0.998540876473706	motif	no	0.994176055165483	0.0319187625061795	0.209109351101021	1.06517190048519	0.129609320801151	0.0565415577057671	1.36016768690309	0.0807640416536654	no	4	0 - 25
ENSMUSG00000004113.317|Cacna1b	1493.12119383213	0.662266019389631	0.142126917992928	4.65968043732987	3.16700672609668e-06	6.3740009108562e-05	motif	yes	0.662663530588483	4.41666300550507	1.87027403624753	0.997000898854135	4.17321275488379	2.91663971269429	0.769174826943697	4.29493788019443	yes	91	76 - 95
ENSMUSG00000022095.204|Fam160b2	6171.68916143203	0.49431200956523	0.0995484312334071	4.96554293664595	6.85091330703068e-07	1.41945699455029e-05	motif	yes	2.77917397239442	9.04896917050189	5.64595247972756	2.88627224647599	6.84337213830079	6.21957134763438	0.510062882588659	7.94617065440134	yes	100	96 - 100
ENSMUSG00000043670.277|Diras1	2500.24663229708	1.90717932600892	0.119533977815186	15.955123060973	2.62455832684225e-57	1.18850737868936e-55	motif	yes	4.99347518617208	4.979326950964	2.49188643395383	1.11671247631512	4.8862713942034	5.14528175122481	1.65770436841314	4.9327991725837	yes	93	76 - 95
ENSMUSG00000029028.217|Lrrc47	529.066984325507	-0.166291481328618	0.0928503177317646	-1.79096297558202	0.0732992366035677	0.692174070770657	nomotif	no	1.28887075567889	0.429916115611583	1.15778134923394	1.62153559060808	0.351749007225805	0.844917400974324	1.32018208721562	0.390832561418694	no	27	26 - 50
ENSMUSG00000029028.22|Lrrc47	4554.35593260495	2.52274888346045	0.134720531586301	18.7257937135172	3.05090153568797e-78	1.83284059593717e-76	motif	yes	1.02465291097922	6.02151166163089	2.97129798890055	1.8698441463881	4.725616119815	4.11964419284113	1.23364046021443	5.37356389072295	yes	94	76 - 95
ENSMUSG00000004113.17|Cacna1b	993.490619263032	-0.0294837211487708	0.0719282208230584	-0.409904774668346	0.681875802719088	0.998540876473706	motif	no	1.54908209053515	0.772584441619923	3.08831239455086	1.83209790184079	0.587190237293275	2.53591871851593	1.85835258197411	0.679887339456599	no	49	26 - 50
ENSMUSG00000061578.1388|Ksr2	905.933734617747	-0.144519633937105	0.0923053293131416	-1.56566944739267	0.117426022457663	0.840087610975706	motif	no	0.948986234476142	0.151614121904353	0.313664026651531	0.446684990526046	0.349945166163109	0.282707788528836	0.297536681510051	0.250779644033731	no	16	0 - 25
ENSMUSG00000090935.369|Synj2bp	1100.6467496117	-0.114098544285231	0.0892185811038004	-1.27886526409206	0.200944506575303	0.962758897974925	nomotif	no	0.663376412703628	0.143365452942082	0.137448281341682	0.459232321720598	0.420283707676542	0.132142067447186	0.204884809579152	0.281824580309312	no	18	0 - 25
ENSMUSG00000004113.31|Cacna1b	346.77346373081	-0.10378136668156	0.109069134539651	-0.95151911784751	0.341340918333752	0.998540876473706	motif	no	1.5335194994967	0.171366447013696	1.68753962044382	1.38182291874421	0.181183731052415	0.868683932024968	1.18838027449877	0.176275089033055	no	10	0 - 25
ENSMUSG00000058297.437|Spock2	856.619365710651	-0.0148971894306966	0.0867919055939441	-0.171642612623267	0.863718504545269	0.998540876473706	motif	no	1.58577018882237	0.155257410497764	0.986865734928871	1.68029164587637	0.171118942919649	0.460014054118413	1.20358936325765	0.163188176708707	no	9	0 - 25
ENSMUSG00000090935.240|Synj2bp	584.246197925304	-0.0449605945253116	0.100247021591202	-0.44849805821321	0.653793787250552	0.998540876473706	nomotif	no	0.619222678094471	0.0504661515300406	0.130614849936974	0.434612423214531	0.364307280089723	0.114781060087383	0.517721484429329	0.207386715809882	no	12	0 - 25
ENSMUSG00000090935.732|Synj2bp	4143.75867637589	0.0371617548027868	0.0719620825388657	0.516407439747401	0.605569870720332	0.998540876473706	motif	no	0.384293946389301	0.0129255691618475	0.132447057047212	0.500915117171381	0.0322988083785617	0.0927606705492378	0.662022511347101	0.0226121887702046	no	1	0 - 25
ENSMUSG00000031028.466|Tub	1428.43234751978	0.0370468036007012	0.0727178206184333	0.509459762210066	0.610429995741952	0.998540876473706	motif	no	1.05607660814588	2.50343881747102	0.727987479045162	1.07263714065827	2.2120883178683	1.15285545693249	0.957567333432305	2.35776356766966	no	84	76 - 95
ENSMUSG00000043670.46|Diras1	822.074969755138	-0.100288133996379	0.0958653034849795	-1.04613588389769	0.295498299843023	0.998540876473706	nomotif	no	1.79597258796777	4.27392229957744	2.84787021023295	1.49320411118707	3.60091724420113	4.36123881770484	1.54719074385226	3.93741977188928	no	90	76 - 95
ENSMUSG00000031028.408|Tub	1253.0585640687	-0.108491497684829	0.0836833536453013	-1.29645255548288	0.194819615605312	0.954536272361274	motif	no	0.823008951328029	0.957111194583883	1.1198529085693	0.838587859572483	0.886967936878822	1.06788866534855	1.04258136378185	0.922039565731353	no	60	51 - 75
ENSMUSG00000090935.348|Synj2bp	1099.4525091502	-0.00601401095616772	0.0730165025916306	-0.0823650920368387	0.934356394220422	0.998790475058442	nomotif	no	0.391223081269567	0.57680780951361	0.26949868956554	0.577609901542301	1.58179237463957	0.281976647696433	0.142905549001133	1.07930009207659	no	65	51 - 75
ENSMUSG00000058297.60|Spock2	1665.31050225648	0.020075107973101	0.0621024315017902	0.323258002748609	0.746499856920053	0.998540876473706	nomotif	yes	0.946553768051477	1.64835972928145	0.747891100229728	1.06755575486967	1.71716846554253	0.87220087102102	1.40389317324941	1.68276409741199	no	78	76 - 95
ENSMUSG00000028439.116|Fam219a	1794.18886878607	-0.00910135852761403	0.0596684464360119	-0.152532185287818	0.878767207237676	0.998540876473706	motif	no	1.21825092641769	0.847575526503378	2.79984893835952	1.31535349744767	0.610298635919891	2.21020167391322	1.50492055565617	0.728937081211634	no	51	51 - 75
ENSMUSG00000061578.349|Ksr2	523.750934968553	0.176583337227159	0.0984565516171309	1.79351535603076	0.0728905574649074	0.691482692955929	nomotif	no	1.31042142393793	0.796967920657062	0.757346229172148	1.34499982387178	0.708786027407034	0.545177454926825	1.19893009671209	0.752876974032048	no	52	51 - 75
ENSMUSG00000022095.264|Fam160b2	1788.39426489027	2.15096309422992	0.136568151186929	15.750107734019	6.85644089163427e-56	3.01355701689293e-54	motif	yes	0.125885929063162	5.06824350365979	3.98054586203015	1.14861854706698	6.49898165731487	5.2502875012498	0.473629819546612	5.78361258048733	yes	96	96 - 100
ENSMUSG00000029636.22|Wasf3	772.633583142132	0.187811990777484	0.0812559210998128	2.31136375337842	0.0208127712863504	0.292038357662347	motif	no	0.434327137512552	0.0572649868402213	0.151850492639624	0.403631015535584	0.0963339376732325	0.0901692311277075	0.297769459386369	0.0767994622567269	no	4	0 - 25
ENSMUSG00000042529.343|Kcnj12	3807.80203780831	0.0180532917460853	0.0814270810465086	0.22171114958393	0.824538750003582	0.998540876473706	motif	no	0.0729989411135494	2.36076078074551	0.410176034852003	0.182374345244362	1.66896925400867	0.804629859658994	0.0588534095294606	2.01486501737709	no	81	76 - 95
ENSMUSG00000028439.81|Fam219a	1007.71544081152	-0.0738867747439656	0.0713020148223353	-1.03625086791826	0.300085121064527	0.998540876473706	motif	no	0.922449233390487	0.920380912478719	1.53851092788794	0.99221091512594	0.778648677051342	1.44036610725777	1.31910943358833	0.84951479476503	no	57	51 - 75
ENSMUSG00000029028.73|Lrrc47	1252.78894073802	1.4394286075536	0.121608208012784	11.8366073398786	2.5246022298682e-32	7.98455546509904e-31	motif	yes	0.96279423524233	6.48926174396466	1.68642819267583	2.13416162140222	4.66161523814808	2.08261404216242	2.08747957503877	5.57543849105637	yes	95	76 - 95
ENSMUSG00000042529.417|Kcnj12	2385.03948098782	1.82071503279024	0.10314077937641	17.6527174198053	9.69757220434679e-70	5.26974889558936e-68	motif	yes	1.36336836381613	6.30636455817847	5.43684312862654	1.80781000882711	4.12964641579065	8.36281643123601	3.81584779144157	5.21800548698456	yes	94	76 - 95
ENSMUSG00000004113.162|Cacna1b	988.15830766879	-0.0677952523756564	0.0783211626057974	-0.865605796952741	0.386706375525294	0.998540876473706	motif	no	0.935068053025586	0.970695594868571	0.489997617391891	0.882167849628241	1.29617446777377	0.589875561268944	0.732715723969445	1.13343503132117	no	67	51 - 75
ENSMUSG00000029636.467|Wasf3	2463.88212258715	0.0235417577370641	0.0531802594911594	0.442678504435987	0.657998292573903	0.998540876473706	motif	yes	0.7301572337653	0.775690435381275	0.259430201684088	0.703127646015176	1.6208538085459	0.267387396395986	0.503763453275251	1.19827212196359	no	69	51 - 75
ENSMUSG00000029028.47|Lrrc47	3584.97309056032	1.82259982594183	0.119814240800825	15.2118797712172	2.94950669696958e-52	1.24598418947955e-50	motif	yes	2.09965296499175	6.21647454217574	2.23179054354114	1.38968663719214	4.88003094542409	3.03090671059804	1.88282471474085	5.54825274379992	yes	95	76 - 95
ENSMUSG00000058297.105|Spock2	2636.69672983013	0.0392147393917348	0.0745995456443866	0.525669949501705	0.599117546396662	0.998540876473706	motif	no	1.38152843995555	0.428262461348104	0.795873187806893	1.16675400143014	0.538712720737225	0.696329810075387	1.08275112377499	0.483487591042665	no	35	26 - 50
ENSMUSG00000061578.1359|Ksr2	1237.05462519694	0.0495597891669938	0.0761828403589948	0.650537429865496	0.515345132272596	0.998540876473706	nomotif	no	1.2199133313277	0.315098033615691	0.529879828356376	1.12648371048287	0.349094604995351	0.389915882710005	0.870294793416899	0.332096319305521	no	22	0 - 25
ENSMUSG00000058297.43|Spock2	891.473045892419	0.292165803564445	0.0938352294951242	3.11360461456138	0.0018481697669995	0.0321146359948822	motif	yes	0.850945657830385	4.36759633306124	2.65425281494107	1.01223036479722	3.57087585386657	2.97801715092349	0.939128655066672	3.9692360934639	no	90	76 - 95
ENSMUSG00000034801.195|Sos2	1061.51327283964	-0.106464930233001	0.0957529179943039	-1.1118713921526	0.266193450508759	0.998540876473706	nomotif	no	1.30344389050815	0.0648349863406771	0.0566337825898598	0.39084936671029	0.0631845438905613	0.183760062543743	1.38142030701095	0.0640097651156192	no	3	0 - 25
ENSMUSG00000031028.401|Tub	1035.99577504253	0.0251865077886782	0.0800589391955995	0.314599569289104	0.753065706228366	0.998540876473706	motif	no	0.966824321590356	0.932363852154191	2.17913955357906	1.14203065391578	0.920908332008181	1.78552287491896	1.38925021968227	0.926636092081186	no	61	51 - 75
ENSMUSG00000022095.277|Fam160b2	3245.82079417394	0.102149153693121	0.048991264983657	2.08504829845069	0.0370649166047132	0.44729856644751	motif	yes	0.798979862147329	6.60480449897774	6.74091351394113	1.03018424792721	4.67129869315046	14.4301968789421	0.928045447630886	5.6380515960641	no	95	76 - 95
ENSMUSG00000004113.163|Cacna1b	531.603440935467	0.00853728021973686	0.0900630589553389	0.094792252436933	0.924479840821495	0.998540876473706	motif	no	1.04174428747005	1.07347838112888	0.555790643715871	1.05251281168485	1.36294433137211	0.535656862475689	0.899321398248424	1.21821135625049	no	69	51 - 75
ENSMUSG00000058297.94|Spock2	2222.45776259685	0.0121691267759383	0.0575070141743122	0.211611173883101	0.832410391247104	0.998540876473706	motif	no	0.997841029146408	0.693610338951709	0.678045470517312	1.26162023146664	0.66133478226693	0.588538348743771	0.823144709334452	0.67747256060932	no	48	26 - 50
ENSMUSG00000029636.137|Wasf3	1822.63546301232	-0.00497873948807984	0.0659107656361736	-0.075537576297663	0.939787001362403	0.998790475058442	nomotif	no	1.38671218733639	0.724762525879712	1.6565381407534	1.36398452464203	0.616049302932972	1.41921834018159	1.72430856178688	0.670405914406342	no	48	26 - 50
ENSMUSG00000029636.258|Wasf3	684.580345242241	0.0322520021003996	0.0868211181857888	0.371476465338576	0.710282681873373	0.998540876473706	motif	no	1.21558600251616	0.646034328180319	0.734216538575683	0.897358239896075	0.848478160816108	0.579172339981619	1.1248708214232	0.747256244498214	no	52	51 - 75
ENSMUSG00000090935.770|Synj2bp	719.560513219082	-0.0507879706325499	0.0818307783199872	-0.620646310291112	0.53483236224672	0.998540876473706	nomotif	no	0.59694295394467	0.0114731035736498	0.112745594833269	0.673115170055378	0.0372701457050315	0.0677456451774168	0.809754207611949	0.0243716246393407	no	1	0 - 25
ENSMUSG00000035202.95|Lars2	672.818334810703	-0.142944613629469	0.0821905249898236	-1.7391860393539	0.082002044294132	0.731457360885	motif	yes	0.886225457281597	0.542928323473128	0.451003805709899	0.760943416015864	0.723920521108734	0.438342133228633	0.933758218923707	0.633424422290931	no	46	26 - 50
ENSMUSG00000028439.157|Fam219a	549.862713389375	1.12120519647233	0.11903410569558	9.4191928432656	4.54568877982378e-21	1.23789770758071e-19	motif	yes	0.978036833490718	8.42655330163139	4.13737787535591	1.23697381991828	6.35455984270788	5.07258546274597	0.765094323882988	7.39055657216963	yes	99	96 - 100
ENSMUSG00000029636.129|Wasf3	1275.51024058737	0.0338884466435017	0.0674087069611635	0.502730999765743	0.6151534115076	0.998540876473706	nomotif	no	1.48769918454598	1.31836410029811	1.35817479832877	1.42585117402674	1.47096700350099	1.18603674513751	1.17757657878129	1.39466555189955	no	73	51 - 75
ENSMUSG00000058297.494|Spock2	832.456999583121	-0.136591800529338	0.0741621635436435	-1.84179902530696	0.0655045526996597	0.653678570554617	motif	yes	0.8458248007492	3.60728613053414	1.54771446727325	0.909672352969101	3.02916849834457	1.7598043945795	1.64560433652691	3.31822731443936	no	88	76 - 95
ENSMUSG00000090935.295|Synj2bp	419.735622025268	0.0348642353037023	0.114822925543486	0.303634793650145	0.761406140790291	0.998540876473706	nomotif	no	0.643392538757749	0.203304397342853	0.236229646855171	0.694019736371909	0.341693184078913	0.129675223174973	0.469079664074985	0.272498790710883	no	17	0 - 25
ENSMUSG00000058297.486|Spock2	914.297194386999	0.0917104550472448	0.0858085544857182	1.0687798622981	0.285168875464668	0.998540876473706	motif	yes	1.37724208484996	3.61701937042294	1.34120799033999	1.06938161639183	3.43121364173909	1.8205632686453	1.042926589399	3.52411650608102	no	89	76 - 95
ENSMUSG00000029636.291|Wasf3	1795.35450778828	0.0313155117534298	0.0583501934819093	0.536682226480341	0.591487135159224	0.998540876473706	nomotif	no	0.668399195479608	0.180571216414618	0.237916960247839	0.582066016828105	0.511211090926551	0.19775799275372	0.333152903862608	0.345891153670585	no	23	0 - 25
ENSMUSG00000029636.141|Wasf3	904.558297540935	-0.0698844846640388	0.0696787819708019	-1.0029521568463	0.315883945628395	0.998540876473706	nomotif	no	1.09763696042792	0.627875657193926	1.34728788055877	1.06969300362816	0.545382378844845	1.07515755891822	1.09059497921917	0.586629018019385	no	43	26 - 50
ENSMUSG00000031028.624|Tub	1112.38804481285	-0.0869721712667174	0.0769451542577284	-1.13031382035317	0.258344013097284	0.998540876473706	nomotif	no	1.66156900400283	1.14496650504909	2.50202979799978	1.41172457826702	0.873895681670449	2.69240489647425	1.47214044657585	1.00943109335977	no	63	51 - 75
ENSMUSG00000004113.319|Cacna1b	956.867731521155	0.535850875772419	0.112130204578121	4.77882723739339	1.76320612512247e-06	3.58488592276175e-05	motif	yes	1.00996154047477	5.4056391899164	2.71221512238562	0.893369981052092	5.00398506501322	3.53087827937932	1.48360756259806	5.20481212746481	yes	94	76 - 95
ENSMUSG00000022095.199|Fam160b2	2332.68778800512	0.345341383328354	0.0857203862315177	4.02869607231633	5.60870718784594e-05	0.00106095086124522	motif	no	1.17493533792284	11.6184295522493	3.17149182503215	6.25358986736464	5.72873197941089	9.55552325227464	2.21027249121752	8.67358076583012	yes	100	96 - 100
ENSMUSG00000061578.1012|Ksr2	632.40708225348	-0.0994427205382164	0.0898402582479666	-1.10688373428031	0.268344199249293	0.998540876473706	nomotif	no	0.687441105465387	0.472973137086092	0.383602032032412	0.828643933562218	0.543376431368871	0.530690391238375	1.13399827055726	0.508174784227482	no	37	26 - 50
ENSMUSG00000032194.316|Kank2	624.144230791205	0.0871092226385831	0.0876451270141037	0.993885520008039	0.32027860464085	0.998540876473706	nomotif	no	0.908931620683318	0.866159146190417	0.96950699146837	0.972242680428195	0.837747518996533	0.912375135706697	1.263564868231	0.851953332593475	no	57	51 - 75
ENSMUSG00000042529.301|Kcnj12	2119.880410297	-0.0155007548074008	0.0560447863413503	-0.276577998049468	0.782104160901329	0.998540876473706	nomotif	no	0.240327682756945	0.703063275077337	0.26275234555797	0.383673001266886	0.753196736367318	0.219667201201716	0.252899517020187	0.728130005722327	no	51	51 - 75
ENSMUSG00000035202.35|Lars2	576.252161922129	0.0660236185646559	0.0889522623724248	0.742236530064054	0.457944039336145	0.998540876473706	motif	yes	1.09264819989456	1.63034700403904	0.816169122146065	1.27669539845388	1.60485754033142	0.926185468896597	0.90135225705679	1.61760227218523	no	77	76 - 95
ENSMUSG00000061578.463|Ksr2	1488.98170300932	0.0900953282730682	0.0629377514249845	1.43149900073015	0.152287253163872	0.913036164279887	motif	no	0.282854803574018	1.44846162076654	1.0655541316907	0.215070550994022	2.19039752153946	1.60619906519716	0.900481385310842	1.819429571153	no	79	76 - 95
ENSMUSG00000058297.548|Spock2	463.37838434921	-0.123463571632542	0.0997343398415598	-1.23792438821653	0.215744098401976	0.978831383831358	motif	yes	0.924386212882343	0.287712765875238	0.532882637772668	1.31165645562416	0.294582244363941	0.368006906710119	0.948514287621823	0.29114750511959	no	18	0 - 25
ENSMUSG00000061578.371|Ksr2	692.183671488532	-0.05696856289864	0.0875842708563308	-0.650442851686104	0.51540620508041	0.998540876473706	nomotif	no	0.657036208706853	0.966382533246304	0.608067981491127	0.293871704293451	1.22378485009087	0.522265440913796	0.930641048933693	1.09508369166859	no	66	51 - 75
ENSMUSG00000042529.281|Kcnj12	399.852989232141	0.169783453105322	0.124373460536555	1.36510998707333	0.172218483556698	0.935425702371797	nomotif	no	0.285795082197448	0.53410010369293	0.220412559268644	0.307850466443626	0.348368836585797	0.307922266965191	0.403225386911304	0.441234470139363	no	31	26 - 50
ENSMUSG00000034801.246|Sos2	675.614942894347	-0.0598543674388499	0.104250282787898	-0.574141055910861	0.565872352805424	0.998540876473706	motif	no	0.732322710623142	0.0653678766393676	0.235844793250923	0.195807119134705	0.166184005849147	0.124184882449653	0.469304433066734	0.115775941244258	no	6	0 - 25
ENSMUSG00000061578.1437|Ksr2	3791.36302955056	4.45440546774084	0.210401015538659	21.1710264626665	1.76667591347569e-99	1.50861503897156e-97	motif	yes	0.240327682756945	3.96082825644864	3.08911541399235	2.80193312239065	5.60619225792616	1.57031326173744	6.9322182679095	4.7835102571874	yes	93	76 - 95
ENSMUSG00000022095.131|Fam160b2	834.009070843499	0.125600815832161	0.0773925928785068	1.62290486932429	0.104609742496931	0.806897290641526	motif	no	1.38532694764794	0.232399270816712	1.08159009559784	1.18276570966462	0.228912580453789	0.461268327050653	1.18888963945342	0.230655925635251	no	14	0 - 25
ENSMUSG00000042529.426|Kcnj12	5262.32438504976	0.148626001348614	0.0708207821417528	2.09862129242132	0.0358502978625599	0.436895120802899	motif	yes	0.759656468484597	7.16851380009473	3.93702433452267	0.646923089727377	5.06347862074705	8.28187592223008	1.31473105081042	6.11599621042089	no	97	96 - 100
ENSMUSG00000061578.898|Ksr2	420.565584805859	0.0777395706533108	0.1017064862334	0.764352142447545	0.444657420109325	0.998540876473706	motif	no	1.17338937037294	0.360346029346079	0.536530571903935	1.11671247631512	0.36358825256323	0.394600555357091	0.907375022710351	0.361967140954654	no	25	0 - 25
ENSMUSG00000061578.1497|Ksr2	3943.5637450237	0.407770983121077	0.130762696353222	3.118404518209	0.00181833047935597	0.031642126463902	nomotif	yes	0.640873820685187	3.0837877139493	1.29742847387679	0.913673844257821	2.98690571119017	1.63713510266244	1.95910516267008	3.03534671256973	no	87	76 - 95
ENSMUSG00000042529.34|Kcnj12	1058.34983864041	-0.0296961909870871	0.0801193915622928	-0.370649232452025	0.710898807611651	0.998540876473706	motif	no	0.571191180710557	1.07398820672371	0.33629957496659	0.642397486375087	1.46040976703751	0.224490385684882	0.542599110279559	1.26719898688061	no	70	51 - 75
ENSMUSG00000042529.177|Kcnj12	572.063238870515	-0.0822721907237122	0.0892900369746398	-0.921403927148996	0.35683957920005	0.998540876473706	nomotif	no	1.3445562845948	0.826965684931228	1.19329772893564	1.45959039157807	0.72617729316476	1.46317871396333	1.79000941190151	0.776571489047994	no	54	51 - 75
ENSMUSG00000031028.80|Tub	1556.99258953803	0.213862634519812	0.0937552500389394	2.28107369380368	0.0225440864826302	0.310143330149417	motif	no	0.749865967060219	2.48350475321736	0.885966706489236	0.924032958138296	2.40577983812868	1.15279039854281	0.787332687038523	2.44464229567302	no	84	76 - 95
ENSMUSG00000042529.308|Kcnj12	1779.12284474322	-0.00258306117017316	0.0650372086913542	-0.0397166671532836	0.968319013694102	0.999525940224632	motif	no	0.291721958902076	2.15571888830262	0.415831609152943	0.312067596120936	2.34504097142686	0.537015707890391	0.310346479931227	2.25037992986474	no	83	76 - 95
ENSMUSG00000042529.415|Kcnj12	2472.29838796667	1.58351413934115	0.0935631855021596	16.9245428192973	2.96641394922003e-64	1.50908420267768e-62	motif	yes	0.840530664821726	5.3336252147826	4.57949478911236	1.91730942087334	4.12157640147661	7.97235963651316	1.37716978298938	4.7276008081296	yes	93	76 - 95
ENSMUSG00000058297.511|Spock2	2532.87320956553	-0.0293046543183524	0.0570260622813012	-0.51388177871719	0.607334647638628	0.998540876473706	motif	yes	3.17853442027501	1.07952887825778	2.4568932024349	3.50084821843178	0.956158517845242	2.04775440970155	3.28845419425046	1.01784369805151	no	64	51 - 75
ENSMUSG00000029028.237|Lrrc47	407.4487926721	-0.0757899944962512	0.0976987059551175	-0.775752286126174	0.43789526125899	0.998540876473706	motif	no	1.22909450480107	0.384790721535993	0.993609617324916	1.39819184670083	0.278505408211758	0.55486769427525	1.44554697636027	0.331648064873875	no	22	0 - 25
ENSMUSG00000042529.266|Kcnj12	261.77906288739	0.0669625469117511	0.119932014039709	0.55833755021891	0.576613908167026	0.998540876473706	motif	no	0.430510658170202	0.541644343902573	0.42540184785055	0.306882817918658	0.609658499829538	0.370325622225559	0.48086080915801	0.575651421866055	no	42	26 - 50
ENSMUSG00000061578.860|Ksr2	817.05716596779	0.0215034924818773	0.0854266046799482	0.251718917805997	0.80125833344566	0.998540876473706	nomotif	no	0.451145043215246	0.185660801910944	0.333413243144406	0.596725333497615	0.166763992764148	0.262604123566785	0.416551354114071	0.176212397337546	no	10	0 - 25
ENSMUSG00000043670.135|Diras1	870.983402889819	0.0497001022081784	0.0793276717111646	0.626516587920778	0.530976160147108	0.998540876473706	motif	no	1.72266713007122	1.12018346691946	2.01538150457708	1.53377644624925	0.911734532532237	1.74596430777636	2.04464862417005	1.01595899972585	no	63	51 - 75
ENSMUSG00000043670.77|Diras1	932.943060765394	-0.0545730703190231	0.0719621319514705	-0.758358164761237	0.448236595475978	0.998540876473706	motif	no	0.979549885522727	2.60219848748761	1.7991339147743	0.80463122177348	2.17986676422436	1.95573209421555	0.969461036884471	2.39103262585598	no	84	76 - 95
ENSMUSG00000090935.378|Synj2bp	3240.60641641979	0.0128189427040708	0.0698625154144959	0.183488135633476	0.854415027135561	0.998540876473706	nomotif	no	0.596671862684932	0.058510483585919	0.205548224549573	0.606128406762864	0.139109295541072	0.167236678173325	0.343284828336236	0.0988098895634956	no	5	0 - 25
ENSMUSG00000028439.150|Fam219a	784.680389521905	0.814673444890215	0.141100347605748	5.77371678180777	7.75417314081445e-09	1.71035313465751e-07	motif	yes	0.801092275856484	8.37432259934855	6.23314843534457	2.59889449033336	5.96359977892328	4.82602184458315	4.95636861666959	7.16896118913592	yes	99	96 - 100
ENSMUSG00000061578.137|Ksr2	657.15291135126	-0.00983196880707748	0.106033002861064	-0.0927255528164228	0.926121596251781	0.998540876473706	motif	yes	1.02409904454086	5.41670026422436	1.89554800971034	1.2265728388499	3.86347870535151	4.07516909871782	1.25447898150184	4.64008948478793	no	92	76 - 95
ENSMUSG00000061578.772|Ksr2	1750.31276413058	-0.0332397481599572	0.0609095671398863	-0.545722941744407	0.585256399469071	0.998540876473706	motif	no	0.939904786424954	0.111951929041844	0.311884043277985	0.860967961013933	0.261156545584674	0.228509922334188	0.839281856398659	0.186554237313259	no	11	0 - 25
ENSMUSG00000061578.1448|Ksr2	1192.9495620399	5.02612129615651	0.285132426166516	17.6273227276552	1.51995974607462e-69	8.18518863257752e-68	motif	yes	0.991351691372399	4.82372298374638	3.39802695539159	2.01008245736721	7.45577617908623	2.75640093815615	4.14426092103285	6.1397495814163	yes	97	96 - 100
ENSMUSG00000061578.843|Ksr2	1099.9381587898	-0.0140103911399147	0.0864750618716154	-0.162016549473132	0.871292821456643	0.998540876473706	motif	no	0.660154346646479	0.4979326950964	0.453838176415012	0.73362331494871	0.760784745421267	0.25664117209499	1.0957706842053	0.629358720258834	no	45	26 - 50
ENSMUSG00000061578.1354|Ksr2	2627.369156202	0.0215954266852595	0.0561457938459831	0.384631246723472	0.700510640331668	0.998540876473706	nomotif	no	1.03987632565663	0.427626583662523	0.557833350905038	1.05334553579863	0.487675522812465	0.456327313674518	1.02950233644085	0.457651053237494	no	33	26 - 50
ENSMUSG00000058297.196|Spock2	1262.63747869899	-0.020619637267023	0.0778324549001526	-0.264923383098669	0.791068484625789	0.998540876473706	nomotif	no	1.15265777182459	0.430096358826245	1.17085572994766	1.16690180109332	0.383366895515765	0.845846879648915	1.26656064103476	0.406731627171005	no	29	26 - 50
ENSMUSG00000058297.99|Spock2	2455.6134315196	-0.0302294092016387	0.071897824267753	-0.420449568669312	0.674157063404314	0.998540876473706	motif	no	1.04838407407878	0.948086719886941	0.624241146534486	0.904115820080603	1.25028704892684	0.702086012605619	0.87009086587021	1.09918688440689	no	66	51 - 75
ENSMUSG00000004113.94|Cacna1b	486.939860044851	0.0621887597658241	0.092511231371002	0.672229294153763	0.501437734469345	0.998540876473706	motif	no	1.43988055769181	3.49239164401457	3.33037863928119	1.37699369973803	3.01737644208769	4.47777965573666	1.5840850319905	3.25488404305113	no	88	76 - 95
ENSMUSG00000031028.430|Tub	538.126718813497	0.149618634879901	0.109336547840987	1.36842289092114	0.171179743084123	0.935425702371797	motif	yes	1.01778773647566	5.00111150637447	1.86891482546537	0.934688342675751	4.05139295426279	3.377509949554	0.34811791736676	4.52625223031863	no	92	76 - 95
ENSMUSG00000028439.210|Fam219a	304.100415529481	-0.0358398293384091	0.121774832517852	-0.294312286023098	0.768519285303159	0.998540876473706	motif	yes	0.366905964066653	0.346647983908304	0.476449331111846	0.763020624386128	0.397545457645951	0.34790161307214	0.601728987822564	0.372096720777128	no	26	26 - 50
ENSMUSG00000032194.228|Kank2	1145.01061541476	0.208222698292138	0.0654280435629214	3.1824686625681	0.00146025317037449	0.0257103485299367	nomotif	yes	1.33357403097254	8.44062435914843	5.26045699659095	1.10349946609917	6.07053946111912	8.28603579729688	0.797216604656701	7.25558191013377	no	99	96 - 100
ENSMUSG00000004113.298|Cacna1b	2549.63046182824	0.483422075675263	0.0952396954717523	5.07584650791585	3.85774626165885e-07	8.07694510650289e-06	motif	yes	0.890501783161838	6.03694125057509	4.39322746211578	1.29762579041999	4.88938338581103	4.9784916153012	1.793294963191	5.46316231819306	yes	95	76 - 95
ENSMUSG00000029028.209|Lrrc47	361.43671128949	-0.132400552287924	0.116450465864585	-1.13696885027396	0.255551307754844	0.998540876473706	nomotif	no	1.30167328681046	0.474973869476473	1.20052119845307	1.29017136857523	0.372906411320267	0.856925097073699	1.346358877899	0.42394014039837	no	30	26 - 50
ENSMUSG00000032194.207|Kank2	416.059267986786	0.149294301607051	0.119684404307139	1.24739979675151	0.212250941050927	0.972760013080726	motif	no	0.837905475816363	0.165497861086954	0.432119034789682	0.414410063464916	0.192840688868303	0.295290736341969	0.364120034680343	0.179169274977628	no	10	0 - 25
ENSMUSG00000061578.725|Ksr2	705.76257749913	-0.0292370327386365	0.0807149409403067	-0.362225783702908	0.717183313358241	0.998540876473706	nomotif	no	0.899445840987518	1.40075786638144	0.931467430422042	1.07648308275842	1.18049135417893	1.42138218149777	0.597185424645728	1.29062461028019	no	71	51 - 75
ENSMUSG00000061578.196|Ksr2	338.326150819705	0.121965604179747	0.115503255526622	1.05594949357627	0.290991290279425	0.998540876473706	nomotif	no	1.10923171705216	1.86451771244979	1.12671420099826	0.849289225408074	1.71374219043522	1.4426776840057	1.3159846082578	1.78912995144251	no	79	76 - 95
ENSMUSG00000029636.292|Wasf3	3030.70134506952	0.0477537378046556	0.0477332617186565	1.00042896892569	0.317102956545506	0.998540876473706	nomotif	no	0.443996015367998	0.160861481225571	0.182893211351249	0.455157971970523	0.502779678237638	0.15729077078433	0.424498095527254	0.331820579731604	no	22	0 - 25
ENSMUSG00000043670.126|Diras1	504.093719176184	-0.0458380435745247	0.105542681088814	-0.434308121620978	0.664064706940319	0.998540876473706	motif	no	1.77670822609599	0.451992476203578	1.46659431797637	1.3415052475214	0.42670081588431	1.00232761387496	1.3455392600756	0.439346646043944	no	31	26 - 50
ENSMUSG00000090935.412|Synj2bp	494.535056402439	0.0188839093964746	0.088555007425036	0.213244964294767	0.831135898288406	0.998540876473706	nomotif	no	0.509138646433232	0.158073871459175	0.133763600783669	0.608342415668806	0.609780995007322	0.109672672248329	0.473629819546612	0.383927433233248	no	27	26 - 50
ENSMUSG00000090935.56|Synj2bp	695.241935930959	0.133297748374339	0.0857795613728074	1.55395698277137	0.120194677982455	0.846626519702083	motif	no	0.926417087997316	1.15966651052953	1.3003168144007	1.14599912050582	1.18732187379299	1.52539709842469	0.926197423628779	1.17349419216126	no	68	51 - 75
ENSMUSG00000004113.143|Cacna1b	647.633558698695	-0.150625527688363	0.0959190607134049	-1.57033989457439	0.116336057581174	0.838259552005821	motif	no	0.945748110382161	0.114968536288182	0.220763534681492	0.691365940750504	0.354155405246458	0.210680326483272	0.749662485078554	0.23456197076732	no	14	0 - 25
ENSMUSG00000004113.57|Cacna1b	354.81931021287	0.119705211748355	0.116743338608466	1.02537081066203	0.305188255604921	0.998540876473706	motif	no	0.327888931513352	0.173697451777814	0.537362402247972	0.467461036597025	0.329147391429901	0.29059730820871	0.385512643817009	0.251422421603857	no	16	0 - 25
ENSMUSG00000043670.111|Diras1	462.083984115166	0.0275194908798895	0.117065030005921	0.235078664213367	0.814147678212439	0.998540876473706	motif	no	1.41824276305064	0.717247471209139	3.22302127528559	1.6765065416954	0.488120939927083	2.53951674416675	2.1984148061788	0.602684205568111	no	44	26 - 50
ENSMUSG00000029028.99|Lrrc47	640.502449340472	0.106952555633948	0.0845865594821285	1.26441548502212	0.206080937777681	0.967063210265894	motif	yes	0.75897668640989	0.608491576502033	0.319277700506592	0.836410150045415	1.58993232590835	0.346965308248141	0.103838304956528	1.09921195120519	no	66	51 - 75
ENSMUSG00000034801.155|Sos2	710.065735527824	-0.0925467055605694	0.102234874186815	-0.905236166197625	0.36534028573548	0.998540876473706	motif	no	0.818728262526459	0.0928978908761941	0.152150460689176	0.625025639728609	0.158432886173348	0.0959940625228509	0.309273203062153	0.125665388524771	no	7	0 - 25
ENSMUSG00000004113.194|Cacna1b	2910.33954108905	0.074690945821646	0.0633441925471072	1.1791285486211	0.238346992212907	0.998540876473706	motif	no	1.263983068797	0.5887835727982	0.921401835483025	1.29491627779866	0.640624765004091	0.561725496449505	1.44249362584722	0.614704168901145	no	44	26 - 50
ENSMUSG00000090935.32|Synj2bp	1298.45377619152	-0.0519099393653995	0.0743933011419748	-0.697777065522778	0.485316624018545	0.998540876473706	motif	no	0.95382204554622	1.44143246975323	1.03955383068265	1.16698514130052	1.51307164587523	1.16286441546747	1.17201533943896	1.47725205781423	no	75	51 - 75
ENSMUSG00000028439.189|Fam219a	1281.86543511763	-0.00665497550260834	0.0735524597415977	-0.0904793058721408	0.927906338016436	0.998540876473706	motif	yes	0.885843477999334	1.92626509022697	1.24942378307111	1.30593592489178	1.79823544754735	1.37392510326823	1.27202249165328	1.86225026888716	no	80	76 - 95
ENSMUSG00000090935.107|Synj2bp	733.709227675332	-0.0328925620209171	0.0807265756841842	-0.407456426116701	0.683672791311151	0.998540876473706	motif	no	0.968728252100526	2.28114368102875	0.908428755077752	0.902393920254638	2.5018526469798	1.41810795740828	0.904202382770804	2.39149816400428	no	84	76 - 95
ENSMUSG00000043670.118|Diras1	460.350358581103	-0.116414807633952	0.0931011780385732	-1.25041175725746	0.211149171867195	0.97275080912228	motif	no	1.2748654053235	0.689790782511122	2.28637002702981	1.34696247143163	0.64791298614926	1.69614958073022	1.11652940277998	0.668851884330191	no	48	26 - 50
ENSMUSG00000028439.268|Fam219a	645.511221026807	0.102666608774895	0.0898209446922156	1.14301412801543	0.253032725276819	0.998540876473706	motif	yes	1.82861134882446	0.906344395815004	1.69718984963387	1.54861451098296	0.868081032342595	1.20972635091409	1.79708201656237	0.8872127140788	no	59	51 - 75
ENSMUSG00000058297.495|Spock2	1354.15294316522	0.0422938916291035	0.0676338451553357	0.625336198643837	0.531750426737185	0.998540876473706	motif	yes	1.11628968422274	3.66593305210818	1.58379638471608	1.22242536133634	3.10245898125634	1.74081821728186	1.13557029023826	3.38419601668226	no	88	76 - 95
ENSMUSG00000004113.385|Cacna1b	580.154715274406	-0.00842270245288546	0.0966643049534987	-0.0871335334892986	0.930565370870883	0.998540876473706	motif	no	1.05844033274636	0.179848211401674	0.269531883147208	0.630167493716631	0.443902744613575	0.26653017570084	1.08009066497173	0.311875478007625	no	20	0 - 25
ENSMUSG00000029636.88|Wasf3	1065.14892152521	0.0378592532403544	0.0716810869044762	0.528162376929448	0.597386639922084	0.998540876473706	motif	no	0.979322441726909	3.80113502787723	0.50642971326607	0.967020397048892	3.97886738058592	0.56977424103499	0.525353846948918	3.89000120423158	no	90	76 - 95
ENSMUSG00000029028.255|Lrrc47	527.125224792636	-0.133082719598018	0.0871321080202189	-1.5273671511211	0.126669739983298	0.858976506643221	motif	no	0.894325781152973	0.584011485472108	0.537900437193903	0.818288886899842	0.795856382621538	0.605235269824924	0.451459913099749	0.689933934046823	no	49	26 - 50
ENSMUSG00000004113.278|Cacna1b	1800.85795231555	0.133237436044296	0.0623206410145372	2.13793430034227	0.0325220758968251	0.407121902980674	motif	no	0.881201503442132	5.10403281377885	1.30814919642267	0.858210518470436	3.88827962403454	2.47073457974736	0.943023236413915	4.49615621890669	no	92	76 - 95
ENSMUSG00000058297.315|Spock2	752.124320255473	-0.033520635910006	0.0741226356006034	-0.452232110183264	0.651101778148885	0.998540876473706	nomotif	yes	1.8573472766154	1.88610869354697	3.56049154383119	0.836970361036177	1.44154366802169	4.37188081459289	1.57398192556399	1.66382618078433	no	78	76 - 95
ENSMUSG00000058297.316|Spock2	665.282149684076	-0.0977337631301968	0.0809061116910871	-1.20798986735836	0.22705115988397	0.98849112032515	nomotif	yes	1.21744944554505	1.85496308288379	3.05598871580283	1.19679251573508	1.28696939398143	4.47794257672385	1.91944716342574	1.57096623843261	no	76	76 - 95
ENSMUSG00000061578.585|Ksr2	794.749861237392	0.00809520774326932	0.092986553333394	0.0870578320528212	0.930625543221476	0.998540876473706	nomotif	no	0.349810293790665	0.0377221738709394	0.2018222070475	0.288314857521357	0.0796508189650712	0.113597129572496	0.452101191385402	0.0586864964180053	no	3	0 - 25
ENSMUSG00000090935.458|Synj2bp	1186.35467217489	-0.150945327650004	0.0676569006289979	-2.23104112435958	0.025678405064764	0.34261755864872	nomotif	no	0.613951867152305	0.163256621343082	0.189398223743138	0.948290266772508	0.70159012669738	0.158656228862904	0.987375825994712	0.432423374020231	no	31	26 - 50
ENSMUSG00000032194.172|Kank2	705.570255477587	0.0104413564398318	0.0815080500951445	0.128102149758749	0.898068134805688	0.998540876473706	motif	no	0.565158770140102	1.10892447523447	0.268114363146931	0.521603675645921	1.2135698050204	0.354339023554813	0.643497054405101	1.16124714012743	no	68	51 - 75
ENSMUSG00000042529.309|Kcnj12	1802.25379814029	-0.00396666224311958	0.0595457761697713	-0.0666153419817756	0.94688793174125	0.998790475058442	motif	no	0.268241390296504	1.89788465715176	0.294026166606423	0.279467422829119	2.37809599389138	0.317057517238686	0.244790541449609	2.13799032552157	no	82	76 - 95
ENSMUSG00000042529.441|Kcnj12	949.127635280742	-0.0347434157715268	0.0782561943978348	-0.443970167970346	0.657064152325291	0.998540876473706	motif	no	0.844718638649942	0.540153898940164	0.542169268997193	0.996505846699029	0.822606418549728	0.275640093815615	0.82621252756897	0.681380158744946	no	49	26 - 50
ENSMUSG00000028439.82|Fam219a	1364.92180429993	-0.0901328259519106	0.0679560545737696	-1.32633989005449	0.184727139511603	0.94322605472742	motif	no	0.843300363509137	0.702727593886049	1.56382315796516	1.13256258888217	0.556567509195138	1.41949708528414	0.777160327557128	0.629647551540593	no	45	26 - 50
ENSMUSG00000058297.157|Spock2	821.013057610116	-0.0410880473740666	0.0785621350867169	-0.523000645650905	0.600973803941891	0.998540876473706	nomotif	no	1.38891885712788	0.10206281720726	0.853769496677242	1.35806646313161	0.0996458756697024	0.274652136490111	1.16158137643286	0.100854346438481	no	6	0 - 25
ENSMUSG00000061578.37|Ksr2	592.97066616522	-0.069610671158938	0.101418319630576	-0.686371766092163	0.492478703968205	0.998540876473706	motif	no	1.50589664447066	0.67276068670289	1.43623972911039	1.54372123464643	0.624488557442827	1.05124767361449	1.66539078743206	0.648624622072859	no	47	26 - 50
ENSMUSG00000034801.117|Sos2	2656.81918064227	-0.0329746739652234	0.0735097629605052	-0.448575435931412	0.653737957052817	0.998540876473706	nomotif	no	0.783350128174621	0.201823438667094	0.411214274564978	0.90020211611673	0.246475773536995	0.189100290730239	0.716022810706441	0.224149606102045	no	14	0 - 25
ENSMUSG00000061578.1322|Ksr2	695.579218605636	0.0296906523057852	0.0842789476724294	0.352290259023939	0.724620592670157	0.998540876473706	nomotif	no	1.48911218652492	0.517539934921625	2.28526647988973	1.37277914670825	0.402406081725479	1.68816936578648	1.37231204125044	0.459973008323552	no	33	26 - 50
ENSMUSG00000029028.74|Lrrc47	888.734939420115	1.74957598487473	0.13322991056439	13.1320059997275	2.15861537879264e-39	7.54568621446375e-38	motif	yes	1.71721318619492	4.80377375718002	1.49861701622398	1.09953228437181	3.39576420499017	1.48892768625187	0.425052402157216	4.09976898108509	yes	91	76 - 95
ENSMUSG00000029028.261|Lrrc47	519.708838901347	-0.143410300088143	0.0911882965051051	-1.57268317958012	0.115792196526247	0.838259552005821	motif	no	0.594448546197709	0.738478791402111	0.479575285111939	0.649203962464729	1.11814695586953	0.444786696175349	0.490947180407548	0.928312873635821	no	61	51 - 75
ENSMUSG00000029636.319|Wasf3	1963.90431129194	0.0510164826460534	0.0556776392192322	0.916283149958543	0.359518403423277	0.998540876473706	nomotif	no	0.828572317172235	0.0991290204632957	0.264348804492945	1.03633654004129	0.362270953026434	0.154212119868256	0.528028343996835	0.230699986744865	no	14	0 - 25
ENSMUSG00000061578.355|Ksr2	326.164033661041	-0.155493655160883	0.118308539862991	-1.31430626513483	0.188743159763403	0.946294097298341	nomotif	no	0.43648298768629	0.59914798592207	1.3465078776505	1.12714904151432	0.547993053555522	1.24338584375393	0.340836412197094	0.573570519738796	no	42	26 - 50
ENSMUSG00000090935.599|Synj2bp	935.749496587855	-0.149350506732272	0.081867662064142	-1.82429182618233	0.0681079654878611	0.66849813416041	motif	no	2.60650128912883	0.0589657138929948	0.157382301091821	1.11436150268077	0.180907325665607	0.216643442156834	0.139596157340054	0.119936519779301	no	7	0 - 25
ENSMUSG00000058297.435|Spock2	767.19816696948	0.0466323505932917	0.0881135880043458	0.529229959299713	0.596645936208946	0.998540876473706	motif	no	1.32010109395964	0.242718157358767	0.902641909385874	1.85227675608098	0.179551445187078	0.488134837954036	1.25447898150184	0.211134801272922	no	13	0 - 25
ENSMUSG00000058297.184|Spock2	986.082743762507	0.133872843436966	0.0859659195569931	1.55727809493402	0.119404473831586	0.844663008672549	nomotif	no	1.26118572463895	0.399394166369674	1.77785886700981	1.13918430848737	0.324874944357219	1.13878412475773	1.36156416296767	0.362134555363446	no	25	0 - 25
ENSMUSG00000058297.325|Spock2	429.36752962688	-0.162978067293715	0.110371016940525	-1.47663826801142	0.139772627953199	0.897877995639339	nomotif	yes	0.559682035970003	1.58127274794127	1.26124964470391	0.833007144494518	1.32972157232749	1.76475879884352	1.25447898150184	1.45549716013438	no	74	51 - 75
ENSMUSG00000058297.243|Spock2	1015.19978591674	0.116263215427097	0.0700662326532981	1.65933304852269	0.0970486992787571	0.785005288087973	motif	yes	1.18209957778823	7.60561830010051	10.177505124929	1.47079204197601	5.49859640491519	15.6151233634732	4.20490864182845	6.55210735250785	no	98	96 - 100
ENSMUSG00000061578.114|Ksr2	374.473180263497	-0.0579699000901506	0.104935120865284	-0.552435634629637	0.580649921816901	0.998540876473706	motif	yes	1.33601518263807	0.314554256310898	0.99626740125818	1.12631860514363	0.304372856591091	0.723184762268925	1.29526721259521	0.309463556450994	no	20	0 - 25
ENSMUSG00000035279.34|Ssc5d	2174.51303836495	0.0731307568637837	0.0819805643670747	0.89204993193673	0.372366169532585	0.998540876473706	motif	no	1.29467620768725	1.49149146342011	1.5322603318275	1.19667790050074	1.21640632972337	1.401541182342	1.2722608541796	1.35394889657174	no	72	51 - 75
ENSMUSG00000061578.1329|Ksr2	577.380898242021	-0.0330888124263578	0.0893034060350957	-0.370521281275141	0.710994122944784	0.998540876473706	nomotif	no	0.953719332902457	0.525405914246046	1.38124287712925	1.05600341899923	0.471441783841794	1.05856794133677	1.27738316668245	0.49842384904392	no	36	26 - 50
ENSMUSG00000034801.97|Sos2	604.996075806963	-0.0299906418839358	0.083565892232174	-0.358886156574644	0.719680256153796	0.998540876473706	nomotif	no	0.665576666145431	0.799582932668845	0.454767153081122	0.741129029224863	1.01221481548525	0.373484871187533	0.662253929952815	0.905898874077046	no	60	51 - 75
ENSMUSG00000032194.272|Kank2	1966.52104646803	1.85535594608126	0.100154619340225	18.5249163573637	1.30005032898529e-76	7.69410974406887e-75	motif	yes	1.34016061981824	4.73295400286943	3.76614654222568	1.47964403111753	3.60151900176199	2.55732753706709	4.00611889033176	4.16723650231571	yes	91	76 - 95
ENSMUSG00000028439.80|Fam219a	792.211469538458	-0.0737579258843433	0.0805424798914442	-0.915764277233018	0.359790543670038	0.998540876473706	motif	no	0.821733917320271	1.84051809077044	1.85119505299861	1.60313324820698	1.34586954839281	2.46666881500436	1.54583474845888	1.59319381958163	no	77	76 - 95
ENSMUSG00000031028.63|Tub	780.26724426009	0.120112479702489	0.121166220169313	0.991303347869136	0.321537478737171	0.998540876473706	motif	no	1.34299799245172	1.66020036261671	1.26043497301322	1.48955956922606	1.5604060132973	1.60249307356468	1.36077676915797	1.610303187957	no	77	76 - 95
ENSMUSG00000029028.8|Lrrc47	2031.97731097528	1.11906153670154	0.0964697363720952	11.6001305568535	4.1145007581195e-31	1.28430434891171e-29	motif	yes	1.87255319481453	7.53567784096785	5.2912134019669	1.49559706649346	4.38681261868754	9.94273195549182	2.27934350656807	5.96124522982769	yes	96	96 - 100
ENSMUSG00000031028.450|Tub	910.157698754369	0.174545484672199	0.0969504317890804	1.80035799172024	0.0718041294297607	0.686303377200899	motif	yes	0.924987913551058	4.83499863354476	1.02433276336442	1.08480640556325	3.93078504104262	1.87792892073689	0.954123839376507	4.38289183729369	no	92	76 - 95
ENSMUSG00000090935.138|Synj2bp	274.811389259029	-0.0999167979401228	0.126154682473789	-0.792018147728145	0.428350094652133	0.998540876473706	motif	yes	0.84533865155786	0.510236264597329	0.331900307270806	0.584326295746281	1.12850534204537	0.358973145434289	0.636095862298066	0.819370803321351	no	56	51 - 75
ENSMUSG00000058297.301|Spock2	442.801143438453	-0.0439354716290557	0.113111784375945	-0.388425236781954	0.6977013712182	0.998540876473706	motif	yes	1.0110627776336	1.60353983059005	2.09246923042535	1.27657868345075	1.08012315029759	1.95752824520282	1.27381493572799	1.34183149044382	no	72	51 - 75
ENSMUSG00000061578.1488|Ksr2	2868.9916949819	1.80202237465236	0.13862521155162	12.9992398531441	1.2356537294895e-38	4.25712977984063e-37	nomotif	yes	0.751613047053583	5.72988726342549	3.03823586599719	1.34005497157814	5.26290083229616	3.24282463312488	1.65770436841314	5.49639404786083	yes	95	76 - 95
ENSMUSG00000058297.120|Spock2	1496.93780363587	-0.0505600126925605	0.068850594225093	-0.734343882745076	0.462739179116033	0.998540876473706	nomotif	no	0.288475172482335	1.08033990538818	0.390497897345939	0.395276232025606	2.80877651886567	0.900471303922793	0.305255024362522	1.94455821212693	no	80	76 - 95
ENSMUSG00000061578.488|Ksr2	746.251072077986	-0.113122555676527	0.0868521713113408	-1.30247239612483	0.192754948280559	0.951793094096876	motif	no	1.12097833689348	1.34265741457723	2.05483830426234	1.06230290968915	1.0755027274417	2.74304313400267	1.54046005159021	1.20908007100946	no	69	51 - 75
ENSMUSG00000028439.62|Fam219a	595.78506169859	-0.0483662897972452	0.104395280466505	-0.463299581945789	0.643149645404222	0.998540876473706	motif	no	1.27177771566648	0.928187856852734	1.02682735944584	1.24935256083813	0.825537796159648	0.977378847940084	1.43329897356245	0.876862826506191	no	58	51 - 75
ENSMUSG00000043670.3|Diras1	459.045966712269	0.0705260894777687	0.0980188942395688	0.719515252900072	0.47182350764826	0.998540876473706	nomotif	no	1.17493533792284	1.244831737741	0.453070260718879	0.446684990526046	0.673968468165987	2.45013416724991	2.21027249121752	0.959400102953494	no	62	51 - 75
ENSMUSG00000058297.296|Spock2	582.737582409944	0.039605773287831	0.0955753689138884	0.41439309874404	0.678586242273985	0.998540876473706	motif	yes	2.37355888830381	10.0791214894513	4.88877426485371	3.09077195057538	8.30774841606218	5.95738267278909	2.75392822494441	9.19343495275676	no	100	96 - 100
ENSMUSG00000028439.106|Fam219a	1015.13837663354	0.0477058952923356	0.0793426202261559	0.601264429588488	0.54766387720086	0.998540876473706	motif	no	1.51200695126136	0.408141553357705	1.85684533081508	0.966597028679313	0.386703219439501	1.50623002085035	0.996434319811177	0.397422386398603	no	28	26 - 50
ENSMUSG00000032194.205|Kank2	780.476983985037	0.0850769131959423	0.0770719594186579	1.10386337440574	0.269652408702205	0.998540876473706	motif	no	0.300409603446181	0.123151802931596	0.310728668113349	0.27768518796071	0.200028074776536	0.208326915824992	0.239347689556978	0.161589938854066	no	9	0 - 25
ENSMUSG00000028439.228|Fam219a	1366.08349827422	0.0535160881701734	0.078675471905424	0.68021311946505	0.496369526463572	0.998540876473706	motif	yes	1.04789266236322	3.29016601405785	0.788135529577517	0.826706916876627	3.15490277707548	1.51060553315427	1.04945922943265	3.22253439556666	no	88	76 - 95
ENSMUSG00000043670.198|Diras1	2201.49701354542	0.18939547230006	0.061537184340522	3.07774030173402	0.00208576596909742	0.0360858641976261	motif	yes	0.643038934944259	6.23256971396001	3.82048436065649	0.941660250298151	3.62030359589162	5.06581794039508	1.20967616073391	4.92643665492582	no	93	76 - 95
ENSMUSG00000042529.156|Kcnj12	340.574243776348	0.0724096561036368	0.107107684929531	0.676045385083963	0.499011830266671	0.998540876473706	motif	no	0.645707998211907	0.377384334286424	0.507751154253916	0.69698261452771	0.229497883556521	0.428773479268734	0.495405903203927	0.303441108921473	no	19	0 - 25
ENSMUSG00000004113.118|Cacna1b	1480.21069855007	-0.00618225061357239	0.085441671565008	-0.0723563865305309	0.942318292281705	0.998790475058442	motif	no	1.22455669176033	2.28457874881442	0.851639391748771	1.06741826449451	2.31852907916411	1.09564054027127	1.05774023507533	2.30155391398927	no	83	76 - 95
ENSMUSG00000029028.94|Lrrc47	837.744934076473	0.0688318981478323	0.102578660057652	0.671015765941441	0.502210485933587	0.998540876473706	motif	yes	0.634947932617208	3.3064777253148	0.283013751901108	0.701234245401163	3.32644985041377	0.521576506288542	0.699414993796229	3.31646378786428	no	88	76 - 95
ENSMUSG00000031028.159|Tub	1093.57093687002	-0.003363069099788	0.0678436493376551	-0.0495708755737791	0.960464356013448	0.998790475058442	motif	no	1.01249162642972	0.502176439656881	0.624687783718454	1.0354970234922	0.543770014088467	0.431557722640609	1.0716472684691	0.522973226872674	no	38	26 - 50
ENSMUSG00000061578.1468|Ksr2	4642.61209314027	3.88652262482922	0.149079086293502	26.0702069046597	7.93965200416003e-150	1.69497392338809e-147	motif	yes	3.52480601376853	14.1910818102474	9.24263331866512	12.0604947442032	14.5577189123853	7.20339445171473	11.2723897052094	14.3744003613164	yes	100	96 - 100
ENSMUSG00000061578.467|Ksr2	1552.65731371109	-0.0634332844723813	0.0823425323340743	-0.770358679461354	0.441087157174275	0.998540876473706	motif	no	0.127402627003682	1.98723138856244	1.19545044695704	0.322904812428467	2.7344443572879	2.56378496898379	0.419419177550313	2.36083787292517	no	84	76 - 95
ENSMUSG00000043670.1|Diras1	699.465080621045	0.0179489973845743	0.0926234033475666	0.193784688705739	0.846344476396874	0.998540876473706	nomotif	no	1.59455510146672	3.31955130064267	1.97409185027511	1.65911567909674	2.47924115075345	3.76270604256236	1.42088945863983	2.89939622569806	no	87	76 - 95
ENSMUSG00000028439.236|Fam219a	725.757965174613	0.0917814926699908	0.108971984214236	0.84224852223991	0.3996488588421	0.998540876473706	motif	yes	1.11291185892891	3.46916255199136	0.809569768655048	1.07044231793393	3.48798820775943	1.27387453715583	1.25483597608963	3.47857537987539	no	89	76 - 95
ENSMUSG00000038916.65|Soga3	886.738748476916	-0.0971680697958237	0.100543187649381	-0.966431163239752	0.333828476595377	0.998540876473706	nomotif	yes	0.957827721132752	0.0347934336635684	0.185730665884758	0.60760256475282	0.119304977284041	0.15979135873369	0.267703811048085	0.0770492054738048	no	4	0 - 25
ENSMUSG00000022095.260|Fam160b2	3691.72165205258	3.31261053756795	0.134883269579851	24.5590913379134	3.45841049840613e-133	5.30067916774939e-131	motif	yes	0.550750939651333	8.0136043117077	6.28634986747444	3.18263055749808	6.6975616523995	5.14528175122481	12.0183566709953	7.3555829820536	yes	99	96 - 100
ENSMUSG00000004113.115|Cacna1b	1046.27124938428	0.0132522342613819	0.0934679583322123	0.141783713882779	0.887250848539112	0.998540876473706	motif	no	1.2322817846092	2.99904127509112	1.56440378332217	1.13014851746034	2.48779280190214	2.2343221225523	1.11768035736368	2.74341703849663	no	86	76 - 95
ENSMUSG00000058297.26|Spock2	2162.0181153309	0.536371207335266	0.0722671634774334	7.42205977826647	1.15312742527088e-13	2.75712767382266e-12	motif	yes	0.795835107796176	7.26476021947287	5.70443775136363	1.88863997556794	5.41807463861563	5.93315301938111	3.39829395524694	6.34141742904425	yes	97	96 - 100
ENSMUSG00000058297.161|Spock2	691.331662344975	0.0556072809003246	0.0992013939821285	0.560549390166255	0.575104760951068	0.998540876473706	nomotif	no	1.70100316019281	0.101192773519591	1.14524469773972	0.843802356296944	0.10044304267506	0.283583270712667	1.67695512882052	0.100817908097326	no	6	0 - 25
ENSMUSG00000029636.415|Wasf3	492.307513923698	3.57463371372185	0.298267562879484	11.9846545806464	4.2762306664256e-33	1.36326233645648e-31	nomotif	yes	0.528720902065279	1.7427644328374	1.90289509501929	2.41209894884065	2.62847702584735	1.17606440027996	1.32616349473051	2.18562072934238	yes	83	76 - 95
ENSMUSG00000022095.31|Fam160b2	486.702594667908	-0.0836743868199412	0.109769451387914	-0.762273890977596	0.445896553296084	0.998540876473706	motif	no	1.24377433836848	0.741222715526588	0.87491086401811	0.993317524001186	0.874801065784908	0.544849559779752	1.72274685158524	0.808011890655748	no	55	51 - 75
ENSMUSG00000031028.575|Tub	595.878737218997	-0.0300760552642525	0.0863122282559511	-0.348456480292279	0.727497391883544	0.998540876473706	nomotif	no	0.760825170743804	0.229484895949601	0.376757365345805	0.641591306020833	0.29765450915023	0.252487300789546	0.554033820742853	0.263569702549916	no	17	0 - 25
ENSMUSG00000029636.50|Wasf3	693.632606597621	-0.0248494734129699	0.0802870445637937	-0.309507885711563	0.756935214531715	0.998540876473706	motif	no	1.37922390701657	0.482021311982418	0.691528292676183	1.47439632211229	0.572619826336515	0.522265440913796	1.28794073736359	0.527320569159466	no	38	26 - 50
ENSMUSG00000029636.134|Wasf3	1832.68854903435	0.0870825102465487	0.0585972470884387	1.48611947785052	0.137247521132583	0.890284381519278	nomotif	no	1.23016582312448	0.641607652009797	1.21704423722731	1.25336459554497	0.687007761383225	0.819032153006333	1.00223964232959	0.664307706696511	no	48	26 - 50
ENSMUSG00000061578.1310|Ksr2	1135.49071836892	-0.0118578274463304	0.0733671278617124	-0.16162316546834	0.871602613750834	0.998540876473706	nomotif	no	1.28623619258363	0.677978159159035	1.72192515042446	1.68493141725494	0.522277559376491	1.31790692528998	1.53648572039053	0.600127859267763	no	44	26 - 50
ENSMUSG00000031028.162|Tub	2371.10874238236	0.0451471617950637	0.0549471690330286	0.821646730660971	0.411277984898503	0.998540876473706	motif	no	1.10976103646959	1.0038658390046	0.865235937838042	1.22112124801038	1.03261044950451	0.732790700824782	0.8751461470582	1.01823814425455	no	64	51 - 75
ENSMUSG00000061578.1348|Ksr2	852.441390001039	-0.119230486313082	0.0849855148387718	-1.40295068564657	0.160631544920425	0.928153755207191	nomotif	no	1.41995060663617	0.583232303275747	1.29174390313918	1.13401746384155	0.482221991145397	1.15061385408746	1.3968065864595	0.532727147210572	no	39	26 - 50
ENSMUSG00000031028.416|Tub	1224.88841728042	0.063596236336244	0.0805788625502222	0.789242170012099	0.42997047923544	0.998540876473706	motif	yes	0.909239733097109	7.32187394834934	9.39091085853676	1.40705772015704	4.95366824102	15.5277252849463	2.33585615549124	6.13777109468467	no	97	96 - 100
ENSMUSG00000061578.214|Ksr2	281.931363235611	0.0247569841251372	0.133415846249063	0.185562546138038	0.852787827222994	0.998540876473706	nomotif	no	2.20300375860533	1.19848161984639	1.54718674139106	2.62308632734444	1.1185008620627	1.16511699229863	1.41081222843672	1.15849124095455	no	68	51 - 75
ENSMUSG00000004113.382|Cacna1b	401.156868263795	-0.0156044413364501	0.100163781991592	-0.155789258614057	0.876199137630107	0.998540876473706	motif	no	0.631427834666018	0.445994137331243	0.345196389119146	1.09088375237313	0.694600155966986	0.560030666799979	0.902152037231641	0.570297146649115	no	41	26 - 50
ENSMUSG00000043670.180|Diras1	1709.29647061514	-0.0138620898166868	0.0807208302519672	-0.171728781448565	0.863650757617337	0.998540876473706	motif	yes	1.22570683898665	7.67584673894896	3.83261141170428	1.62138698712459	5.64273600276063	6.94907488741087	1.84462652271492	6.6592913708548	no	98	96 - 100
ENSMUSG00000035279.55|Ssc5d	1062.13904436016	-0.0351032921139033	0.067984702013799	-0.51634104547194	0.605616233561794	0.998540876473706	motif	no	0.665870308991987	3.16870514896403	0.727637651801146	0.696224049143228	2.63987874805316	0.898628155477072	0.727894248987424	2.9042919485086	no	87	76 - 95
ENSMUSG00000004113.203|Cacna1b	1103.05351127813	0.0969012352466784	0.0660812626372046	1.46639503210887	0.142540698965527	0.901287280010154	motif	no	1.13319153475574	1.15961362051263	0.807988385233494	1.03349126924137	1.25274035027387	0.65478455561514	1.06874527738248	1.20617698539325	no	69	51 - 75
ENSMUSG00000058297.489|Spock2	1026.29988315941	-0.0686384386961865	0.0902943423670053	-0.760163227250746	0.447157022684947	0.998540876473706	motif	yes	0.976874809530135	5.65153608934415	1.80580861057953	1.44343064081417	4.3673156737156	2.95486180570339	1.34510868751238	5.00942588152987	no	93	76 - 95
ENSMUSG00000022095.205|Fam160b2	6290.75231690534	0.513790174264973	0.11536216650366	4.45371467818848	8.43972395117075e-06	0.000164864215418703	motif	yes	0.0979112781602369	9.68202462687445	8.00424127270019	3.12679493368232	6.06571621349388	6.28867769594143	1.10513624560876	7.87387042018417	yes	99	96 - 100
ENSMUSG00000028439.135|Fam219a	1347.31464126847	-0.0336008892467571	0.0727434439027027	-0.46190951986958	0.644146206833794	0.998540876473706	motif	yes	1.2153930170117	2.16436310627987	1.15148234186477	0.824260227800893	1.94369962941832	1.47701484233273	1.03215555014403	2.0540313678491	no	82	76 - 95
ENSMUSG00000022095.265|Fam160b2	1799.38231474937	1.66737328025302	0.111464956680584	14.9587218252915	1.36624937158527e-50	5.59366823195269e-49	motif	yes	0.682220518793909	4.81870350093291	2.41150300060048	0.864551594566541	4.69603835883397	3.93602198480792	3.95710075040556	4.75737092988344	yes	93	76 - 95
ENSMUSG00000032194.29|Kank2	435.335981380983	0.0627862111573232	0.142858545874406	0.439499161726885	0.66029988929576	0.998540876473706	motif	no	0.587467668961422	1.38314637526778	0.755117101198131	1.48894996842015	0.673968468165987	0.653369111266642	0.368378748536254	1.02855742171688	no	64	51 - 75
ENSMUSG00000004113.450|Cacna1b	742.095357676441	-0.0108202879702708	0.108515456352243	-0.0997119519559307	0.920573011546171	0.998540876473706	motif	no	0.523957650695322	0.235508707140189	0.195922274905461	0.350104452033928	0.44627641810991	0.11257373200878	0.149342735893076	0.34089256262505	no	23	0 - 25
ENSMUSG00000022095.193|Fam160b2	3285.98876385694	0.19223940769358	0.0700181848487593	2.74556400039248	0.00604069838549976	0.097195893941655	motif	no	2.00056557538214	10.0259421039681	5.76746196752951	0.688136336756341	6.8307615016823	9.99257421183814	1.16487333996599	8.42835180282518	no	100	96 - 100
ENSMUSG00000035202.80|Lars2	1002.21161535656	0.0431896911944072	0.068453185685199	0.630937636606528	0.528081301766526	0.998540876473706	motif	yes	0.906024081003882	0.330619294530809	0.473125684734604	0.849330615788961	0.386480912328584	0.451081038839772	0.893892898862619	0.358550103429697	no	24	0 - 25
ENSMUSG00000031028.602|Tub	1453.988936927	-0.031534308908528	0.0695593681229559	-0.453343809173003	0.650301191409009	0.998540876473706	motif	no	0.810448098056268	0.399799974164993	0.418676605890584	0.90771606833906	0.550489573633386	0.386298525639402	0.938962474371239	0.47514477389919	no	34	26 - 50
ENSMUSG00000061578.461|Ksr2	1853.92481033253	0.0128158787087851	0.0677607632703118	0.189134214112375	0.849987626411246	0.998540876473706	nomotif	no	0.306504870762481	1.19070861870878	1.08342888432775	0.301026841441466	2.22702624263543	1.82694786818852	0.60061752478737	1.70886743067211	no	78	76 - 95
ENSMUSG00000029636.260|Wasf3	976.751996294743	-0.0470580296350498	0.106029867937162	-0.443818619701934	0.657173725403518	0.998540876473706	motif	no	1.16932258949328	0.856317373732663	0.71567786406549	1.22624987845048	0.895047296895594	0.844281900944077	1.40077778902002	0.875682335314129	no	58	51 - 75
ENSMUSG00000090935.685|Synj2bp	673.745484481839	0.0147473292057437	0.0919017527447216	0.16046842160571	0.872512095157093	0.998540876473706	motif	no	0.38842935761062	0.112970901005017	0.164468028955859	0.383369226959692	0.245529567270496	0.0749652113402306	0.338131573850909	0.179250234137757	no	10	0 - 25
ENSMUSG00000061578.1284|Ksr2	729.500234865038	-0.066726451430234	0.0912562237668231	-0.731198910889987	0.464657665316002	0.998540876473706	nomotif	no	1.01393060871711	0.434915731702264	0.686532286344122	1.03197891355961	0.480860854976865	0.738369990832617	0.469338722653777	0.457888293339564	no	33	26 - 50
ENSMUSG00000031028.435|Tub	588.415483111707	0.172744876360032	0.112567080341789	1.53459497959372	0.124883346626267	0.855086144855109	motif	yes	0.795761813944891	3.75697791571072	1.19641557440784	0.878933393905813	3.28847922727758	1.73698675088877	1.09042910926035	3.52272857149415	no	89	76 - 95
ENSMUSG00000004113.174|Cacna1b	786.460572599517	-0.0331584805782373	0.0823246761719332	-0.402776932993779	0.68711233192391	0.998540876473706	motif	no	0.898018326026906	2.51579543944221	0.762610629683303	0.71094519484489	2.6894428758303	1.0885328895721	1.44258242747403	2.60261915763626	no	85	76 - 95
ENSMUSG00000042529.338|Kcnj12	2640.36006869332	-0.027554109454506	0.0762300695184769	-0.361459849486657	0.717755714361632	0.998540876473706	motif	no	0.179662442449367	1.41403216811356	0.131962211859868	0.247194606407618	0.893171804899585	0.556632422462601	0.41844964639555	1.15360198650657	no	68	51 - 75
ENSMUSG00000031028.74|Tub	710.669701322263	0.0584954673248515	0.13552130954657	0.431632984661725	0.666008181213556	0.998540876473706	motif	no	0.83429723315699	4.89262575971704	4.62100879732075	1.01073228886867	3.71751237169019	8.33850304190566	1.05882815830692	4.30506906570361	no	91	76 - 95
ENSMUSG00000029636.461|Wasf3	3860.83129485393	-0.069197382070838	0.0486562620756047	-1.42216806468436	0.154977467250119	0.91727311149972	nomotif	yes	0.737691544310128	1.83523764764102	0.491257611265184	0.798289890211548	2.98953156236484	0.388521275092486	0.800434395033774	2.41238460500293	no	84	76 - 95
ENSMUSG00000028439.232|Fam219a	905.432963318676	0.07800699432494	0.0823287751118357	0.94750582914631	0.343381087324088	0.998540876473706	motif	yes	1.03058091848909	3.53605780557378	1.06538450109945	1.13581642225519	3.45107493224963	1.91247642075075	0.659988053365107	3.4935663689117	no	89	76 - 95
ENSMUSG00000061578.346|Ksr2	458.225926584821	-0.158526472560372	0.109129270614708	-1.4526485118742	0.146321369419933	0.905832105441022	motif	no	0.863459191292291	0.250637262632416	0.471314700747827	0.836410150045415	0.275919976900169	0.36834231776106	0.445021306956548	0.263278619766293	no	16	0 - 25
ENSMUSG00000031028.117|Tub	841.777280741712	0.0337657174659051	0.0782344167910175	0.431596717287498	0.666034544740849	0.998540876473706	motif	no	0.922092524483531	0.444428036299064	0.835709645641551	0.907879470303518	0.554733907382561	0.716706879665968	1.02116127566981	0.499580971840813	no	36	26 - 50
ENSMUSG00000061578.830|Ksr2	854.92052255585	0.0315689884483093	0.079783724026289	0.395682062144745	0.692339590123274	0.998540876473706	motif	no	0.885089157133789	1.10524582597225	0.552679090097514	0.964642512628674	1.25997413993531	0.524256649021856	1.14576625463849	1.18260998295378	no	68	51 - 75
ENSMUSG00000029636.504|Wasf3	775.413172713458	0.0679608423533475	0.081512201130563	0.833750547902523	0.404421567339268	0.998540876473706	motif	yes	0.500141393845535	0.336441010200271	0.165309419451483	0.344068168378171	0.901660518222064	0.168860598013169	0.896056415358454	0.619050764211167	no	45	26 - 50
ENSMUSG00000029636.128|Wasf3	1435.64621059968	0.0519758743883088	0.0692205109978974	0.750873890397712	0.45272855504279	0.998540876473706	nomotif	no	1.60348403345816	1.34935959358185	1.44740384817443	1.43595585217772	1.36980232556637	1.37820046907807	1.56596118771852	1.35958095957411	no	72	51 - 75
ENSMUSG00000090935.30|Synj2bp	1260.46168833825	0.0938138380631715	0.0745726866653719	1.25801875000347	0.208384975355463	0.970302975596306	motif	no	1.12760172302911	0.60554314953365	0.599772227668516	1.10763077846556	0.716852756991308	0.623234428988719	1.15673146189471	0.661197953262479	no	47	26 - 50
ENSMUSG00000032194.48|Kank2	3207.4191702589	-0.00642700397128016	0.0653400934487675	-0.0983623321004201	0.921644584220776	0.998540876473706	motif	no	0.481397117621165	1.46382991382507	0.100682280159751	0.471500823333049	2.15295482886357	0.136118564847217	0.521869893759692	1.80839237134432	no	79	76 - 95
ENSMUSG00000061578.364|Ksr2	516.683844827214	-0.0585625838717994	0.108267278226937	-0.54090750992232	0.588571334327766	0.998540876473706	nomotif	no	1.68896954826409	0.955852941479697	1.1326756517972	0.662050968101104	0.974847248597231	0.647535458487476	2.17080333958864	0.965350095038464	no	62	51 - 75
ENSMUSG00000061578.1154|Ksr2	630.481822957625	-0.098116491212047	0.103465723751392	-0.948299472082196	0.342977019565022	0.998540876473706	nomotif	no	1.01617426893415	0.4536622706204	0.756180646411086	0.941341432499431	0.462760039761857	0.434812542357026	0.922243979610127	0.458211155191129	no	33	26 - 50
ENSMUSG00000004113.215|Cacna1b	2002.95568317241	0.0392579557631431	0.0686537826720966	0.571825094483817	0.567440474608732	0.998540876473706	motif	no	0.517495405206144	0.671971272442993	0.298680076333783	0.5872342805387	0.891183783383815	0.334747629856755	0.399116083605202	0.781577527913404	no	54	51 - 75
ENSMUSG00000029636.323|Wasf3	480.384527199537	-0.108346337731707	0.0909797578745835	-1.190883997307	0.233699127593555	0.995533074499944	nomotif	no	0.553312571928781	0.0463193204740838	0.164369675981733	0.417598526026676	0.13165895657196	0.0957261721158104	0.848127816397421	0.088989138523022	no	5	0 - 25
ENSMUSG00000035202.85|Lars2	3190.18811575384	0.0714714894578494	0.0542337537224511	1.31784146499641	0.187556724000921	0.946294097298341	motif	yes	0.952351433889179	0.337184374134428	0.443430467937626	0.895563197044855	0.378348910934425	0.335640310636362	0.819356332669016	0.357766642534427	no	24	0 - 25
ENSMUSG00000061578.1169|Ksr2	861.24579674694	0.0597371840608711	0.0842883886287441	0.708723764123538	0.478495914755809	0.998540876473706	nomotif	no	1.20585468892081	1.19863352885048	1.15743860126969	1.05251281168485	1.1937700600106	1.36493304216027	1.24383755578638	1.19620179443054	no	69	51 - 75
ENSMUSG00000035202.73|Lars2	1206.88545286636	-0.0534712250277489	0.0958829002083597	-0.557672170027737	0.577068264841426	0.998540876473706	motif	yes	0.912144456998116	1.01392020165622	0.423326716885426	0.754931732079898	1.30729303634334	0.584665603574291	0.840240992844523	1.16060661899978	no	68	51 - 75
ENSMUSG00000061578.1405|Ksr2	1037.34670557691	0.083142686243801	0.0925046958966736	0.898794222691896	0.368762277951532	0.998540876473706	motif	yes	0.781481240927896	1.28076798883052	0.351574151504719	0.78917787009798	2.09661784438703	0.561889891011353	0.658487647498984	1.68869291660878	no	78	76 - 95
ENSMUSG00000061578.1548|Ksr2	333.027163902834	0.0565897919451972	0.110211489941979	0.513465446978251	0.607625774972122	0.998540876473706	motif	no	0.23844275975493	0.655367297222468	0.159907150841957	0.331072404742834	1.7305131550262	0.108094154437496	0.448555299688262	1.19294022612433	no	69	51 - 75
ENSMUSG00000035202.78|Lars2	2180.60847424995	0.0889429213404611	0.072654249138917	1.22419435056578	0.220878919859038	0.982783118192674	motif	yes	0.867432729950849	0.613468640755487	0.534339738735327	0.984940404109931	0.647009729439347	0.563224591696573	0.969757055521687	0.630239185097417	no	46	26 - 50
ENSMUSG00000031028.172|Tub	595.055022954023	-0.00994590824956113	0.0827098253599942	-0.120250625681672	0.904284615200215	0.998540876473706	motif	no	1.07751981306975	0.461690758427992	0.39744011478251	0.736182098310015	0.697429395855309	0.316346436784165	0.877114463286953	0.57956007714165	no	42	26 - 50
ENSMUSG00000061578.5|Ksr2	461.773237017207	0.085153421624001	0.103598229954318	0.821958267641732	0.411100648759543	0.998540876473706	motif	no	1.65701307833189	1.78780357108733	3.14462635228601	1.54342009791814	1.42142998034806	3.31100542842636	1.79931730440823	1.6046167757177	no	77	76 - 95
ENSMUSG00000061578.1043|Ksr2	417.66685218407	-0.129564881319625	0.0969374215858227	-1.33658270665798	0.181358886985047	0.942908651999128	nomotif	no	0.326986721403055	0.0645903260148633	0.123953184536297	0.463541027904387	0.24161133764441	0.0947693404313644	0.396180918237103	0.153100831829637	no	9	0 - 25
ENSMUSG00000061578.1345|Ksr2	2211.38101602564	-0.0179059369777241	0.0624508108028604	-0.286720648579698	0.774326225830875	0.998540876473706	nomotif	no	1.0780194609269	0.508517216341518	1.57988363557517	1.09441951005966	0.389307109615288	1.21374483701105	1.45649194661561	0.448912162978403	no	32	26 - 50
ENSMUSG00000090935.363|Synj2bp	1559.92855185067	0.0534524245240873	0.084416271220235	0.633200492647139	0.52660272405759	0.998540876473706	nomotif	no	0.300898074346094	0.182170498206	0.127080682884564	0.577422060923913	0.517805042615331	0.0836631179060944	0.619954479243939	0.349987770410666	no	24	0 - 25
ENSMUSG00000029636.411|Wasf3	1476.87027545028	3.4010196412638	0.203097211760778	16.7457721934152	6.07964123898214e-63	3.015855228715e-61	nomotif	yes	1.76240300688426	5.91295075426976	1.35921078215664	4.69019240052348	8.59309796911633	9.55552325227465	29.8386786314365	7.25302436169305	yes	99	96 - 100
ENSMUSG00000061578.1430|Ksr2	1974.17943613521	3.26813147285403	0.146287734606361	22.3404339512679	1.4958317472232e-110	1.52843320838063e-108	motif	yes	0.910574886890203	6.05818112367287	3.26210587717593	1.9654139583146	7.11036733915116	3.38118515080487	4.31003135787417	6.58427423141202	yes	98	96 - 100
ENSMUSG00000035202.23|Lars2	852.236871698821	-0.0439482217718978	0.0848210450326615	-0.518128746880859	0.604368444485275	0.998540876473706	motif	yes	0.892950856821361	1.50404964077648	0.582062029064724	1.12774822313988	1.6960218275377	0.458319214814983	0.665682067943159	1.60003573415709	no	77	76 - 95
ENSMUSG00000061578.766|Ksr2	1221.64118850517	-0.0196513345106437	0.0671624608770673	-0.292594021333034	0.769832484163302	0.998540876473706	motif	no	1.0471353537979	0.788393433902634	0.505531027749486	1.03599571486918	1.25570967226715	0.402337821148406	1.52392471762892	1.02205155308489	no	64	51 - 75
ENSMUSG00000004113.416|Cacna1b	585.395268133313	-0.0461767225989578	0.10254196561382	-0.450320240328358	0.652479546671352	0.998540876473706	motif	no	0.680794472558972	0.133226139156228	0.263659616605635	0.842576370089264	0.41925797685242	0.154874701541884	0.698564382675772	0.276242058004324	no	17	0 - 25
ENSMUSG00000043670.286|Diras1	812.504647464024	0.705540813550415	0.144554741031032	4.88078639633793	1.0566364161143e-06	2.17419765140214e-05	motif	yes	1.13727715401506	5.69749910735304	1.41729671301803	0.675754216436839	4.13021702286335	2.42500458604735	0.510062882588659	4.9138580651082	yes	93	76 - 95
ENSMUSG00000043670.92|Diras1	419.770670350046	-0.21992167007597	0.101153583034565	-2.17413623401577	0.0296949054863029	0.380495814671759	nomotif	no	0.762387817584766	2.2169194430556	1.48138703223813	0.798010263973498	1.56754463944224	1.81695342739881	1.45281955883399	1.89223204124892	no	80	76 - 95
ENSMUSG00000058297.313|Spock2	622.221225454839	-0.0246896916460097	0.0897238009884882	-0.275174383764432	0.783182266340032	0.998540876473706	nomotif	yes	1.16283271890749	0.639743704863555	2.44294677327484	0.938635386550834	0.487463830817159	2.09625621458586	1.38080497502565	0.563603767840357	no	41	26 - 50
ENSMUSG00000028439.102|Fam219a	1272.9734320987	-0.0409074210538696	0.0733474377037202	-0.557721201101954	0.577034778082138	0.998540876473706	motif	no	1.48454667697008	0.594379118020478	1.70207476324119	1.37023638985692	0.50547635112449	1.18533517821009	1.29928180226976	0.549927734572484	no	40	26 - 50
ENSMUSG00000004113.99|Cacna1b	612.884045143623	-0.0632120672551442	0.0852123900628287	-0.741817794437367	0.458197737758371	0.998540876473706	motif	no	1.29748915850026	1.98703962444257	1.88789438382994	1.15969764027556	1.65861553706798	2.20808861156196	1.6153135433797	1.82282758075527	no	80	76 - 95
ENSMUSG00000090935.476|Synj2bp	266.27337044759	0.0783150445037109	0.112201481524917	0.697985832623067	0.485186054125031	0.998540876473706	nomotif	no	0.657511891029899	0.205876018164858	0.223049974507756	0.481045374412665	0.469185741300168	0.103659522460573	1.01162471713417	0.337530879732513	no	22	0 - 25
ENSMUSG00000090935.357|Synj2bp	998.718706308604	-0.13098840465303	0.082452938910267	-1.58864446051564	0.112140684463191	0.829025860483232	nomotif	no	0.840530664821726	0.430903293833423	0.146376545770715	0.422632721805413	1.07316517623353	0.356211813546333	0.943616332789019	0.752034235033478	no	52	51 - 75
ENSMUSG00000031028.554|Tub	1716.68902776696	0.000487637222151282	0.0637668100477488	0.00764719486181193	0.993898480755424	0.999525940224632	nomotif	no	0.881780860117637	0.507835695771395	0.912395929376677	1.07838743274927	0.540371168263262	0.613258433577936	0.980890158824344	0.524103432017328	no	38	26 - 50
ENSMUSG00000022095.72|Fam160b2	797.514675204118	-0.111076346607932	0.0780212776540521	-1.42366736290127	0.15454278567343	0.916353580093718	motif	no	0.942241909851852	0.951653482126937	0.62140241048219	0.727410192380576	0.967662536157714	0.579515360969185	0.926978261430018	0.959658009142325	no	62	51 - 75
ENSMUSG00000043670.299|Diras1	839.884808359051	0.101625094006108	0.0734765947243128	1.38309477170805	0.166635808598464	0.932867260801275	motif	yes	1.33346521623817	1.05719165962563	1.47514346651706	1.38340969124684	0.973785323489827	1.14687897858183	1.28715868606197	1.01548849155773	no	63	51 - 75
ENSMUSG00000031028.282|Tub	2714.60594084574	-0.0393704849686888	0.0583002145758293	-0.675306004534183	0.499481369825964	0.998540876473706	nomotif	no	0.711263085743368	1.04777922481615	0.38116879306763	0.763438308436239	1.16204728048788	0.439429446468606	0.628715517791083	1.10491325265201	no	66	51 - 75
ENSMUSG00000029636.268|Wasf3	583.156555493537	0.102037863324797	0.0875137095746253	1.16596432514138	0.243628869536764	0.998540876473706	motif	no	0.754606357877206	1.23431203291502	1.19840274595782	1.12111641284143	1.19320896406288	1.08496081997658	1.64369559910261	1.21376049848895	no	69	51 - 75
ENSMUSG00000029636.25|Wasf3	788.551022707582	-0.0212991551592461	0.0947327154840707	-0.224834209073501	0.822108252322226	0.998540876473706	motif	no	0.82503426880347	0.111964327686337	0.38697077508992	1.01358265555627	0.136034712058999	0.288393979176299	1.01904206216898	0.123999519872668	no	7	0 - 25
ENSMUSG00000031028.448|Tub	1727.43953874508	0.156238392249646	0.0705070497074475	2.21592582440934	0.026696582583878	0.351882739570299	motif	yes	1.02465291097922	4.32390856625572	1.36047516427957	0.897525190266288	3.46733266343441	2.48888047501107	0.740184276128658	3.89562061484506	no	90	76 - 95
ENSMUSG00000029636.145|Wasf3	1360.46981253704	-0.0540887726700529	0.0709231203347392	-0.762639494917421	0.445678423745162	0.998540876473706	nomotif	no	1.08355147830662	0.565245818692766	0.724912417150206	0.941016380041537	0.546663313067967	0.545563207907646	1.07566594572586	0.555954565880366	no	40	26 - 50
ENSMUSG00000029028.7|Lrrc47	1872.09507199224	1.02236557928784	0.117959516322216	8.6670886009329	4.43309988929255e-18	1.15715522219416e-16	motif	yes	1.95968692556534	7.06952949567837	4.62537400495094	1.69006932982616	4.57192042957375	7.05419225167922	1.781413649638	5.82072496262606	yes	96	96 - 100
ENSMUSG00000004113.232|Cacna1b	186.194085754948	0.116076388875346	0.144774759254647	0.801772280423392	0.422684695956108	0.998540876473706	motif	no	0.282522619424195	0.902740573170955	0.155634822384348	0.342685813342501	1.8328340975888	0.148691348317838	0.21512194093911	1.36778733537988	no	73	51 - 75
ENSMUSG00000061578.163|Ksr2	404.852044774604	0.000883308047611069	0.119306138215972	0.00740370999195426	0.994092748072399	0.999525940224632	motif	no	1.6353586183512	0.274932162936663	1.85953376945356	1.74700418073837	0.238783306972919	1.14765486913822	1.65770436841314	0.256857734954791	no	16	0 - 25
ENSMUSG00000058297.113|Spock2	552.753244247507	0.164554328751488	0.0910184667289607	1.80792244327193	0.070618572190899	0.678119734175298	motif	no	1.18756905123384	1.48799779403808	0.667426082994477	1.61382964319088	1.69579162957893	1.09597399309243	1.22396809997529	1.59189471180851	no	76	76 - 95
ENSMUSG00000061578.850|Ksr2	657.379959416267	-0.0783514684356831	0.0855862562182904	-0.915467878812754	0.359946057833256	0.998540876473706	motif	no	0.923857066182542	0.102143808468713	0.688431435118296	1.00622781809173	0.121744009007551	0.329770124045442	0.681087509100086	0.111943908738132	no	6	0 - 25
ENSMUSG00000031028.614|Tub	1089.2461244605	-0.0145302643273816	0.0815945571578188	-0.178078842921807	0.85866105735375	0.998540876473706	motif	no	0.897486541493424	0.848632724702284	1.5573708756538	1.23274050773513	0.728633261785199	1.85495783873725	1.14371389689284	0.788632993243742	no	54	51 - 75
ENSMUSG00000042529.245|Kcnj12	300.119932680804	0.228664594556851	0.116097987089091	1.96958276616268	0.0488862083760135	0.541143167717816	motif	no	0.832660742659303	0.274284959163271	0.909980099918426	0.851729854816613	0.394100205961467	0.610457156924977	2.00891292104304	0.334192582562369	no	22	0 - 25
ENSMUSG00000022095.104|Fam160b2	306.526502961483	0.209498743256871	0.11042028499569	1.89728493514619	0.0577903421748559	0.607121151624271	motif	no	1.12190975260091	0.440569902430901	0.936273460392932	1.26366228911288	0.434637622582103	0.780434659924496	1.0631358182222	0.437603762506502	no	31	26 - 50
ENSMUSG00000004113.125|Cacna1b	3864.81663230184	0.0330132059695482	0.0581401098526061	0.567821527225209	0.570156160826193	0.998540876473706	motif	no	1.09055701986501	0.662853078185654	0.602987458453565	1.03107414373655	0.636191891606365	0.622443320132246	0.807734931105766	0.64952248489601	no	47	26 - 50
ENSMUSG00000061578.301|Ksr2	531.213051026972	0.0155954245353719	0.0921593034090575	0.169222465431951	0.865621659756627	0.998540876473706	nomotif	no	1.12178350120729	1.07095047913591	1.02695925762946	1.56552453822462	1.10723391198698	0.802710622413304	1.81031842137816	1.08909219556144	no	66	51 - 75
ENSMUSG00000061578.791|Ksr2	1762.65793135223	-0.0573250757731975	0.0792584903248379	-0.72326731859581	0.469515667207878	0.998540876473706	nomotif	no	1.19076151434961	0.103288840308251	0.205053350756389	0.69024383234305	0.383464818094441	0.191680754894767	1.2361329988598	0.243376829201346	no	15	0 - 25
ENSMUSG00000004113.379|Cacna1b	334.312615144224	-0.0567892525984319	0.104168311398902	-0.545168217049839	0.585637828628212	0.998540876473706	motif	no	0.845630066605936	0.139329790829727	0.361624886995802	1.15318492049568	0.226305008576836	0.194212469771002	0.486665502653399	0.182817399703281	no	11	0 - 25
ENSMUSG00000029636.150|Wasf3	861.945795888996	-0.0266691336669706	0.0709070945665867	-0.376113756035039	0.70683232806747	0.998540876473706	nomotif	no	1.15881579822573	0.360545777699375	0.519373225702129	0.909712114851825	0.423285074518882	0.473593006718428	0.599738572312071	0.391915426109129	no	27	26 - 50
ENSMUSG00000042529.313|Kcnj12	854.357396810399	0.0131719209570125	0.0700184787310897	0.188120638947328	0.850782082392441	0.998540876473706	motif	no	0.474493117238071	2.10472319965748	0.418218702202042	0.354599161709907	2.28319779523308	0.465902435495521	0.285635214249649	2.19396049744528	no	83	76 - 95
ENSMUSG00000004113.146|Cacna1b	781.594469939206	-0.0472253935263923	0.0807865460185449	-0.584570028721756	0.55883686523519	0.998540876473706	motif	no	0.864664209811851	0.161861499411363	0.287875742065346	0.714935494219972	0.428231975751579	0.364564199148445	0.977734480029198	0.295046737581471	no	19	0 - 25
ENSMUSG00000058297.65|Spock2	948.791198506291	0.0187526674498355	0.0827110773761142	0.226724981039251	0.820637600842083	0.998540876473706	nomotif	no	1.23975935656686	0.66677194228426	1.33108917976719	1.24455680118981	0.543822832933934	1.40080084458633	1.40237978753112	0.605297387609097	no	44	26 - 50
ENSMUSG00000061578.313|Ksr2	1135.50622884394	0.0151265902209823	0.0707959781307535	0.213664541692536	0.830808664395676	0.998540876473706	motif	no	1.48564374072782	0.398002107104378	1.11076207762926	1.35688983303012	0.432448988838917	0.633926044905928	1.20787504231108	0.415225547971647	no	29	26 - 50
ENSMUSG00000061578.1128|Ksr2	418.27541975882	-0.00531806837894042	0.113425296704309	-0.0468860874378335	0.962604016516067	0.998790475058442	nomotif	no	1.12361808391969	1.19695359398173	0.652137637331997	1.12515697743979	1.40373484732094	0.46287410799806	1.18870587043967	1.30034422065134	no	71	51 - 75
ENSMUSG00000061578.1137|Ksr2	1114.67467292838	0.0332489588707867	0.0792316898481055	0.419642177700968	0.674746871592607	0.998540876473706	nomotif	no	1.23423806791264	0.465993794569712	1.05692573438994	1.20689493497022	0.471459015191822	0.710693491099776	1.09816377718221	0.468726404880767	no	34	26 - 50
ENSMUSG00000004113.32|Cacna1b	329.288266321519	-0.108863967424753	0.115258763106455	-0.944517922027371	0.344905047851062	0.998540876473706	motif	no	1.4879610132275	0.213625785502163	1.68461505839329	1.70345970963323	0.164922368799092	0.850279611431218	1.71389773683392	0.189274077150628	no	11	0 - 25
ENSMUSG00000061578.1487|Ksr2	3988.46408527888	2.0866622693194	0.124497745719568	16.7606429920395	4.7347583356525e-63	2.37832083624898e-61	nomotif	yes	0.539511124556408	5.58904045516368	3.4118964531687	1.17596660771143	4.60086637962291	3.03016592929274	3.72137715358052	5.0949534173933	yes	94	76 - 95
ENSMUSG00000061578.1416|Ksr2	704.204249252044	0.360826030988521	0.0917171716976565	3.93411641800267	8.35033054547315e-05	0.00156716172168181	motif	yes	0.972545561725768	1.21446998804	0.580150943603442	0.547461482291069	2.0342340959888	0.573689951356076	0.970363532729643	1.6243520420144	yes	77	76 - 95
ENSMUSG00000058297.101|Spock2	3193.95792578132	-0.0287429461100934	0.0667172154854309	-0.430817531891301	0.666601050838831	0.998540876473706	motif	no	1.19811954586058	0.625833389083928	0.924953665414073	1.18415976383449	0.868711587656639	0.880333038129943	1.01828785842811	0.747272488370284	no	52	51 - 75
ENSMUSG00000031028.147|Tub	997.725155981	-0.0288181706108371	0.0792760523820754	-0.363516720937948	0.71621892450643	0.998540876473706	motif	no	1.03586966570911	1.20458313652074	0.731399797326781	0.741724037386206	1.29345911557953	0.654689429909502	0.666144480609438	1.24902112605013	no	70	51 - 75
ENSMUSG00000029028.45|Lrrc47	2932.52553910469	1.59983676944735	0.125063798471795	12.7921651908578	1.81350009518966e-37	6.19439818228355e-36	motif	yes	1.1086083430401	5.22695476976194	2.39688783089987	0.878960787809316	4.14164494147163	2.38690489841765	1.99637515335776	4.68429985561679	yes	93	76 - 95
ENSMUSG00000035202.33|Lars2	303.337814391419	-0.0764490800187499	0.113303352690646	-0.674729195591239	0.499847832015577	0.998540876473706	motif	yes	1.2215402886964	0.741961296712016	0.808716227379209	1.16940078939387	0.685928242653275	0.716625880650756	0.692152137124485	0.713944769682646	no	50	26 - 50
ENSMUSG00000061578.1155|Ksr2	857.709078635616	0.106103650631239	0.0733004647601446	1.44751675147537	0.147752248212848	0.907228278272918	nomotif	no	1.01685185421067	0.4627268333011	0.823960712810944	0.917889682202686	0.440331427590546	0.64908088917599	0.79522333663733	0.451529130445823	no	32	26 - 50
ENSMUSG00000090935.426|Synj2bp	453.940571541305	-0.0396285780085338	0.0965097264759374	-0.41061745230844	0.681353064532413	0.998540876473706	nomotif	no	0.636780648472782	0.0681477228690329	0.173621815238986	0.777623140441328	0.295168672189483	0.0831614881584823	0.62920165808382	0.181658197529258	no	11	0 - 25
ENSMUSG00000031028.474|Tub	972.097152936501	0.0981014699920433	0.0733591778408962	1.33727602843109	0.181132552753664	0.942908651999128	motif	no	1.08285068183717	1.60720760250058	0.718797358416577	1.19207344097442	1.64481384439527	0.702121269645664	1.00072460031812	1.62601072344792	no	77	76 - 95
ENSMUSG00000004113.452|Cacna1b	973.873206066594	-0.0560400357483792	0.120076074759694	-0.466704427676629	0.640711361513355	0.998540876473706	motif	no	0.250147523557767	0.128498760024878	0.175382036407308	0.510085440794259	0.25436874443684	0.0711329274362877	0.32084600678964	0.191433752230859	no	11	0 - 25
ENSMUSG00000029636.495|Wasf3	2242.23109691496	0.00486761203580977	0.0576619641360971	0.0844163411485769	0.932725415302268	0.998790475058442	motif	yes	0.543206406231451	0.232340170229057	0.19550292072116	0.243229155800141	0.605879187991683	0.158587451236381	0.738019068129138	0.41910967911037	no	29	26 - 50
ENSMUSG00000058297.499|Spock2	1626.42260110292	-0.0967374792753187	0.0705888131890466	-1.37043640351683	0.17055071490739	0.935425702371797	motif	yes	0.937598399662429	1.0506379866534	0.650246438183735	0.889796501127884	1.02227537251417	0.552750268131579	0.976056332121657	1.03645667958379	no	64	51 - 75
ENSMUSG00000031028.210|Tub	622.79006185813	0.0951818523373595	0.0963032625567254	0.98835542857434	0.322978608161803	0.998540876473706	motif	no	1.65277485775935	2.90042845055412	0.797167461098975	1.06696320011909	2.98614346766198	0.930122022733259	1.28452447504999	2.94328595910805	no	87	76 - 95
ENSMUSG00000061578.614|Ksr2	810.431629333151	-0.084825321640714	0.103074597925227	-0.82295078853714	0.410535979050562	0.998540876473706	motif	no	1.27858817001775	1.10077492532987	0.837956621277677	1.17107035398941	1.05344734100465	0.762504130824998	1.03402213328106	1.07711113316726	no	65	51 - 75
ENSMUSG00000031028.383|Tub	840.745039354331	0.0849989380558209	0.0791409331549278	1.07401991191367	0.282813757247869	0.998540876473706	nomotif	no	1.06190358389482	0.98483523555459	1.0357530264029	1.40451331198316	0.918815240778187	1.03091721163781	0.696655506725522	0.951825238166388	no	61	51 - 75
ENSMUSG00000061578.500|Ksr2	1434.99501598385	0.0651634063598061	0.0715128822037279	0.911212139012475	0.362183609247433	0.998540876473706	motif	no	1.35783764310465	1.21360399999011	2.09253068868101	1.41649796995682	1.1450515830284	2.31424012787048	1.56086253245773	1.17932779150925	no	68	51 - 75
ENSMUSG00000061578.1291|Ksr2	562.76953174306	-0.0672416514724064	0.0874046906483316	-0.76931399188803	0.441706932964379	0.998540876473706	nomotif	no	0.74688441515765	0.273834233302149	0.583864215891765	1.19769347344282	0.314025723908748	0.429480792827409	0.964760971917117	0.293929978605448	no	19	0 - 25
ENSMUSG00000061578.1097|Ksr2	1072.28016603463	0.0909087885475482	0.0680280337395318	1.3363430272823	0.181437178892721	0.942908651999128	motif	no	0.864761176885376	1.73719055938483	0.650443219446226	0.978790151815002	1.76350891157238	0.789208328312867	0.609268210032442	1.75034973547861	no	79	76 - 95
ENSMUSG00000058297.508|Spock2	2925.87090714801	-0.0062466996063771	0.0751705565439034	-0.0831003506370038	0.933771747044217	0.998790475058442	motif	yes	0.986997291556708	0.780981551423161	0.787068615436237	0.876038865021433	0.754884155412855	0.699525860342214	0.905305606761496	0.767932853418008	no	53	51 - 75
ENSMUSG00000043670.314|Diras1	513.708114753428	0.196794568196802	0.0946607565893523	2.07894565063024	0.0376223461649101	0.45249008893511	motif	no	1.38358764793328	0.618123345636911	2.17473725145062	1.32157145472878	0.513610453326493	1.52584217450115	1.21946068480967	0.565866899481702	no	41	26 - 50
ENSMUSG00000090935.375|Synj2bp	2044.85332124093	-0.02078691841417	0.0713234551605783	-0.291445757463238	0.77071042323026	0.998540876473706	nomotif	no	0.791479168546206	0.0339499564838455	0.269370864100133	0.526276134292505	0.121314324269878	0.134980118668495	0.651025715594979	0.0776321403768616	no	4	0 - 25
ENSMUSG00000029028.82|Lrrc47	1546.13828525955	0.205021970584587	0.0645709872988348	3.17514071196937	0.0014976385819598	0.0262911442692062	motif	yes	1.11012573743244	4.21515088420129	0.580445885618492	1.05869111633575	4.37120118588082	0.803051091828173	0.306763797713464	4.29317603504106	no	91	76 - 95
ENSMUSG00000028439.112|Fam219a	938.303873154802	-0.0942294770236604	0.0757059395064548	-1.24467746702524	0.21325033194914	0.974916909541863	motif	no	1.10292317205015	0.682649662632162	1.51705461492321	0.942361238077529	0.737017131316999	1.47482269551236	1.1550456244427	0.70983339697458	no	50	26 - 50
ENSMUSG00000043670.216|Diras1	2798.86776139165	0.0670686930036207	0.0551369873972425	1.21640111601337	0.22383215904896	0.984421283114685	motif	yes	0.982189476110177	3.78396634512953	2.56767730011845	0.899149638970174	2.77311240321162	3.72275468665328	1.70366659674253	3.27853937417058	no	88	76 - 95
ENSMUSG00000061578.944|Ksr2	337.101580147752	-0.0770938157544186	0.125569184059853	-0.613954899298156	0.539245130599761	0.998540876473706	nomotif	no	0.650265937022815	0.733162968297114	0.406825847900676	0.635832979617765	1.0499963928186	0.517062796674808	0.599060061412749	0.891579680557855	no	59	51 - 75
ENSMUSG00000061578.418|Ksr2	377.433235325302	-0.160610501478006	0.124729817948814	-1.2876672484515	0.197861819066194	0.960119352228505	nomotif	no	0.744963113107329	1.31444403886468	1.6632447729022	1.26070961141891	1.0807882507596	1.62966160729583	0.752510535661228	1.19761614481214	no	69	51 - 75
ENSMUSG00000042529.428|Kcnj12	3520.55433203102	0.0468151728926075	0.0776117396822168	0.603197056067721	0.546377605908046	0.998540876473706	motif	yes	0.665588369621185	5.54877125652638	2.44368747004757	0.841098333224576	3.8609789373126	4.87941612882109	0.952298254194783	4.70487509691949	no	93	76 - 95
ENSMUSG00000029028.110|Lrrc47	827.225473084115	-0.0387707725466258	0.0911250936580369	-0.425467574191145	0.670495854635318	0.998540876473706	nomotif	yes	0.348773826410175	0.797358761268136	0.192316630744916	0.586754471302856	1.26804010071765	0.243139509140096	0.671956646469571	1.03269943099289	no	64	51 - 75
ENSMUSG00000029636.10|Wasf3	2445.82177501391	0.0504004973498341	0.0726491383467317	0.693752169630537	0.487837642912584	0.998540876473706	motif	no	0.952273552390012	0.331601710079625	0.472522434262693	0.764714144218847	0.344071856597167	0.359918022726038	0.814877099578022	0.337836783338396	no	22	0 - 25
ENSMUSG00000058297.377|Spock2	926.871385369028	0.0628253287243472	0.0822258450747738	0.764058170119331	0.444832578302501	0.998540876473706	motif	yes	1.1130966359269	0.925434120820613	1.6274760681086	0.705292090304283	0.691704480486145	0.889785566001283	0.305366594181368	0.808569300653379	no	55	51 - 75
ENSMUSG00000031028.35|Tub	567.847611103342	0.087272743583235	0.108753084379823	0.802485226795336	0.422272330669696	0.998540876473706	motif	no	1.63973255493638	0.689188452504117	1.94247364653036	1.41878106186242	0.677841850166941	1.24571955553281	1.2829742621435	0.683515151335529	no	49	26 - 50
ENSMUSG00000042529.331|Kcnj12	1638.61131027645	0.0180757436714128	0.0642841122482565	0.281185242188719	0.778568323251062	0.998540876473706	motif	no	0.792111667812151	1.72041910384494	0.285116429544549	0.768642260176181	2.15331534997599	0.210300374190364	0.540407063705522	1.93686722691047	no	80	76 - 95
ENSMUSG00000032194.314|Kank2	938.709021438481	-0.0370449410653276	0.0789354512670098	-0.46930676230656	0.638850382342352	0.998540876473706	nomotif	no	0.866571082567614	0.690778275923966	0.60235777957644	0.990921875534792	0.591336318812303	0.550106751727374	0.96540637547432	0.641057297368134	no	46	26 - 50
ENSMUSG00000035202.64|Lars2	642.960830368159	0.0854478653311582	0.0964847700220199	0.885609877202974	0.375827787235389	0.998540876473706	motif	yes	0.680454415379872	0.78446497082495	0.337792028701649	0.804825914882728	0.798592815090171	0.269659736750582	1.14764148582448	0.791528892957561	no	54	51 - 75
ENSMUSG00000058297.163|Spock2	1050.65466895843	-0.0294731219395285	0.0852619190984808	-0.345677440188579	0.729585140375072	0.998540876473706	nomotif	no	1.54457791614576	0.101016308306074	1.28115373349346	0.968653968219403	0.0984448324287397	0.285390159556076	1.75497291437496	0.0997305703674067	no	6	0 - 25
ENSMUSG00000034801.134|Sos2	778.357383616601	-0.0181833826733497	0.0811495719653293	-0.224072440962701	0.822700936201529	0.998540876473706	motif	no	0.620365858423261	0.200168943428753	0.293589528945833	0.392368095678079	0.680977740234913	0.145831985634715	0.381935086482388	0.440573341831833	no	31	26 - 50
ENSMUSG00000004113.490|Cacna1b	311.119704554667	0.04030457276275	0.123172436646932	0.327220714795804	0.743500954405412	0.998540876473706	motif	no	0.601901764021899	0.290562690627506	0.257147985813418	1.10628616818244	0.541493093587906	0.155315630258102	0.741283034523812	0.416027892107706	no	29	26 - 50
ENSMUSG00000029028.44|Lrrc47	1817.34889054804	1.16837336021837	0.139114088904061	8.39867025276015	4.51562896218016e-17	1.15598167543606e-15	motif	yes	1.33204878427299	6.93342328346441	3.4138317319283	1.24656276425873	5.94816357369749	3.50426165781092	2.92989609300927	6.44079342858095	yes	97	96 - 100
ENSMUSG00000090935.136|Synj2bp	261.717072875635	-0.194930559938902	0.121988383727667	-1.59794362366564	0.110055524337994	0.824723638691772	motif	yes	0.0929537450888325	0.688071551240806	0.258077996612019	0.7011258079143	1.08346829692507	0.480722526485742	1.09114717920865	0.885769924082937	no	59	51 - 75
ENSMUSG00000058297.90|Spock2	945.449229392595	0.0914597574354128	0.0817964015320708	1.11813913231321	0.263507575542602	0.998540876473706	motif	no	0.422976721652223	0.345885389986607	0.39611285651422	0.514963981935027	0.382717808708543	0.353869377584237	0.620455063606061	0.364301599347575	no	25	0 - 25
ENSMUSG00000090935.587|Synj2bp	1222.59269933986	-0.127334892352348	0.0865661081122262	-1.47095549435199	0.141303153291519	0.899798950440117	motif	no	0.587467668961422	0.0345786593816945	0.125852850199689	0.901641925321093	0.137289873144923	0.117969422867588	0.429775206625629	0.0859342662633089	no	5	0 - 25
ENSMUSG00000061578.1278|Ksr2	449.935638504053	0.0218765300338108	0.0912401742022788	0.239768613169356	0.810509640343764	0.998540876473706	nomotif	no	0.735061650148511	0.810373136202681	0.467649254256862	0.978505486672155	0.960905538771308	0.565835440109942	0.927329671439034	0.885639337486995	no	59	51 - 75
ENSMUSG00000042529.150|Kcnj12	494.535270835179	-0.132585344438989	0.093075746269801	-1.42448865308757	0.154305067437064	0.916213315756732	motif	no	0.847759321148313	0.340143776536441	0.773744278267535	0.862008795758992	0.299257346396283	0.577431999188688	0.880753744128424	0.319700561466362	no	21	0 - 25
ENSMUSG00000090935.582|Synj2bp	865.981128941123	-0.0661201072953494	0.095935863587536	-0.68921157138507	0.490690136018636	0.998540876473706	motif	no	0.349441975502915	0.0429252323358966	0.0937386746314921	1.08590661489953	0.0871510950214638	0.240789047471112	0.457297756803625	0.0650381636786802	no	4	0 - 25
ENSMUSG00000004113.150|Cacna1b	173.362820059401	-0.13873308862694	0.16947852099131	-0.818588030007968	0.413021498631083	0.998540876473706	motif	no	1.24836879654302	0.31120793443525	0.792872956258038	0.494544096653837	0.686003619383237	0.726289771006223	1.30248200375318	0.498605776909243	no	36	26 - 50
ENSMUSG00000031028.204|Tub	1179.3787705026	-0.029634123659999	0.0701216406508627	-0.422610243926665	0.672579651374306	0.998540876473706	motif	no	1.23406084472018	1.38081801281658	0.710762085225175	1.24118272080984	1.58957104687429	0.564970049024173	1.14471848936266	1.48519452984543	no	75	51 - 75
ENSMUSG00000061578.749|Ksr2	763.573890624835	-0.0142767416714125	0.0855590058935019	-0.166864277142061	0.867476841721131	0.998540876473706	motif	no	0.963393080980313	1.62741763878984	1.16800681891748	1.22531020336961	1.51024585641782	1.28463456567277	1.42957991404436	1.56883174760383	no	76	76 - 95
ENSMUSG00000061578.804|Ksr2	577.00043750528	-0.154895233107511	0.0887950325681118	-1.74441326983799	0.0810870527561038	0.726639955499227	motif	no	0.748070341051594	0.179112480250504	0.182531903598973	0.572013872759973	0.545478076753047	0.18155670447967	0.492938469264339	0.362295278501775	no	25	0 - 25
ENSMUSG00000061578.481|Ksr2	1398.50010912875	-0.0454040800025011	0.0861926636469688	-0.526774299358804	0.598350332355927	0.998540876473706	motif	no	0.749746546652925	4.80451261742322	1.4011617322232	0.723795123537575	4.3111100317099	2.80328622160352	0.385433320227747	4.55781132456656	no	92	76 - 95
ENSMUSG00000058297.58|Spock2	772.769962954676	-0.014399522052382	0.0796979002810744	-0.180676303912632	0.856621659398609	0.998540876473706	motif	yes	1.28236229017538	1.27985257946773	3.15295186551424	1.24066470514395	1.04197938364793	2.75217116689555	1.85696806487201	1.16091598155783	no	68	51 - 75
ENSMUSG00000061578.630|Ksr2	676.737066026153	0.00732664645821612	0.0814296620260714	0.0899751549487008	0.928306958211824	0.998540876473706	motif	no	1.12301959043323	0.366212127498225	0.455177564257106	0.771310710385091	0.356184498583071	0.391451668116439	0.582124092163684	0.361198313040648	no	25	0 - 25
ENSMUSG00000061578.720|Ksr2	653.983463858804	0.0368174653131895	0.0779407108617374	0.472377848573921	0.636657112661786	0.998540876473706	nomotif	no	0.996793523484797	0.937334971178062	0.933154932213159	1.16883840791824	0.864562617596232	0.935391936764403	0.858504476997606	0.900948794387147	no	59	51 - 75
ENSMUSG00000029636.147|Wasf3	1367.20576625383	-0.0296487336761176	0.0700270208724333	-0.423389904450285	0.672010809386497	0.998540876473706	nomotif	no	0.786002449053647	0.487932661746127	0.510174684161286	0.898319399229666	0.490074024635932	0.490705540975536	0.642877040381827	0.489003343191029	no	35	26 - 50
ENSMUSG00000061578.125|Ksr2	686.316206558749	-0.0802007963500972	0.0866089652226803	-0.926010328652386	0.354440612613288	0.998540876473706	motif	yes	1.31159225556895	3.02554023958976	1.63299120708302	1.16329192719885	2.69767592739166	2.02954963907492	1.58974144421795	2.86160808349071	no	86	76 - 95
ENSMUSG00000031028.593|Tub	1354.52117385501	0.0158626462910668	0.0623571572838257	0.254383730465232	0.799199118856878	0.998540876473706	motif	no	0.464268047435296	0.284415198358043	0.399061885268946	0.692213826378111	0.425507686303471	0.291528105109868	0.570865080513135	0.354961442330757	no	24	0 - 25
ENSMUSG00000004113.111|Cacna1b	859.160049921842	-0.0709118420739528	0.0880684668261519	-0.805189923584494	0.420710090294201	0.998540876473706	motif	no	1.286978140766	2.48110793089272	1.10698610093169	1.12592247611978	2.43705608463113	1.35009970350008	1.3557857033757	2.45908200776193	no	84	76 - 95
ENSMUSG00000031028.268|Tub	1046.46339658102	-0.650309341528201	0.0759295190175086	-8.56464455382954	1.08409749515146e-17	2.81747512055123e-16	nomotif	no	0.801092275856484	2.1363067855481	0.347998307861996	1.02182299316997	2.6933730620214	0.223648610442849	0.535140185721496	2.41483992378475	no	84	76 - 95
ENSMUSG00000029636.11|Wasf3	1174.08592659232	0.110285221703513	0.0963984504839227	1.14405595888605	0.252600430650852	0.998540876473706	motif	no	0.807811419576013	0.390434526131407	0.314713896400119	0.679130044662754	0.581611300644127	0.201452259941635	0.847945648579905	0.486022913387767	no	35	26 - 50
ENSMUSG00000061578.154|Ksr2	674.579292423293	-0.129478730435125	0.0866829804971651	-1.49370418151877	0.135252955128089	0.885789423164122	motif	yes	1.09344210945411	2.00956830833494	1.67829380113853	1.25425876912954	1.8246463406445	1.74796157053804	1.29381804363952	1.91710732448972	no	80	76 - 95
ENSMUSG00000029636.255|Wasf3	563.559637705845	0.0468364515279046	0.0993151917248634	0.471594030223064	0.637216588623039	0.998540876473706	motif	no	1.33363046326309	0.868875843792377	1.47323853233756	1.01628330059282	0.705631416334859	1.10502695328318	1.72445756445662	0.787253630063618	no	54	51 - 75
ENSMUSG00000029028.18|Lrrc47	4724.41497029743	2.47961182981852	0.112752419177188	21.9916508037124	3.46163522270648e-107	3.36454057621593e-105	motif	yes	2.24131686745064	6.10238167088252	3.33893083442826	0.728290745422901	3.95590187836558	3.73911779436834	3.60370514872422	5.02914177462405	yes	94	76 - 95
ENSMUSG00000029028.257|Lrrc47	426.546495265586	-0.0607301234009564	0.100905963362094	-0.601848705244811	0.54727485112591	0.998540876473706	motif	no	0.517552660445147	0.728236186607371	0.533600523443254	0.482585484355033	1.04845326616548	0.469198799570732	0.584167845437707	0.888344726386426	no	59	51 - 75
ENSMUSG00000058297.29|Spock2	2285.66289865338	0.458631259846734	0.101395049794848	4.52321154508706	6.09083090547012e-06	0.000120158223555933	motif	yes	1.00097646507504	8.32707832333544	7.72242863803945	1.69133151752581	5.31780751532522	11.322474377938	3.29609567622341	6.82244291933033	yes	98	96 - 100
ENSMUSG00000061578.110|Ksr2	988.635097213164	-0.0286496305704982	0.073034835269086	-0.392273501609784	0.694856140495358	0.998540876473706	motif	yes	1.05885790588919	0.413276862529792	1.35921078215664	1.30775269687976	0.384738026202863	1.08188904609392	1.50876526153599	0.399007444366327	no	28	26 - 50
ENSMUSG00000061578.1315|Ksr2	979.021536307897	0.0161502403479078	0.0704118190199381	0.229368315897855	0.818582660003698	0.998540876473706	nomotif	no	1.22979087462899	0.901844520212547	1.86813331052623	1.24143087063402	0.803553941805997	1.63304710595452	1.42742528871637	0.852699231009272	no	57	51 - 75
ENSMUSG00000090935.33|Synj2bp	1637.21702933672	0.0279694549901661	0.073346712878046	0.381332085551961	0.702956848227269	0.998540876473706	motif	no	0.8583884763675	1.09953764285767	0.469372042807052	0.693841538596842	1.5272971276188	0.905012260636671	0.568812995216795	1.31341738523823	no	72	51 - 75
ENSMUSG00000090935.512|Synj2bp	1550.31277953073	0.0250348051222605	0.0842631128138899	0.297102780638479	0.766388041530217	0.998540876473706	motif	no	0.567927435337168	0.300522683467516	0.276120073056141	0.760131325079731	0.769423229751728	0.13302230564683	0.467192790525592	0.534972956609622	no	39	26 - 50
ENSMUSG00000042529.296|Kcnj12	1904.33117900565	-0.0264146146995145	0.0656770687156972	-0.402189306192365	0.687544711719922	0.998540876473706	nomotif	no	0.767583318590523	1.7963276575348	1.62208663057973	0.865912582833849	1.50354584802247	2.21834486297184	0.720741029744844	1.64993675277864	no	77	76 - 95
ENSMUSG00000058297.421|Spock2	646.254120635218	0.010179678284835	0.100648929634059	0.101140452480185	0.919438966234572	0.998540876473706	nomotif	no	1.11757902704791	0.197650798595958	0.729201839736893	1.05459947467392	0.209368902832629	0.508874019351904	1.36670695462859	0.203509850714293	no	12	0 - 25
ENSMUSG00000029028.204|Lrrc47	534.713353677236	0.0509422694185313	0.0944873525914944	0.539143790373454	0.58978764186828	0.998540876473706	nomotif	no	1.12186971426533	0.637629009129822	1.27110041264383	1.05951211355381	0.582291567076458	0.892827849043564	1.60309349123906	0.60996028810314	no	44	26 - 50
ENSMUSG00000090935.501|Synj2bp	331.486889905609	-0.0621286078644477	0.107142275285901	-0.579870155815361	0.56200218280385	0.998540876473706	motif	no	0.676595349608603	0.28082615719487	0.211592179808025	0.399541455905883	0.501475219057542	0.23079100203383	0.393650113871194	0.391150688126206	no	27	26 - 50
ENSMUSG00000028439.111|Fam219a	1527.85426494087	-0.131718874040328	0.0744160419143424	-1.77003332415804	0.0767215895388679	0.705661826811945	motif	no	1.591423610694	0.527195530722402	1.81059048220119	1.59506543258741	0.437576542764484	1.13547262527029	1.95460664335281	0.482386036743443	no	35	26 - 50
ENSMUSG00000028439.83|Fam219a	1010.226007671	0.0119735334751438	0.0826390225897985	0.144889582426183	0.884798051660089	0.998540876473706	motif	no	1.08875722945949	0.735582390483319	1.66250575007589	1.35112980605399	0.6976409143619	1.21494256227268	1.71250451282349	0.716611652422609	no	50	26 - 50
ENSMUSG00000043670.359|Diras1	276.233785537068	0.169895613438447	0.119551501342973	1.42110815447683	0.155285319731441	0.918211386784982	motif	no	0.939948270338274	0.456438303838367	1.26859673001286	0.536021988631255	1.07834954906558	1.61708855038494	1.76821799297402	0.767393926451973	no	53	51 - 75
ENSMUSG00000031028.253|Tub	891.033006758855	-0.435002651043858	0.0968225771287364	-4.49278116678793	7.02990125552346e-06	0.000138000770952025	motif	no	0.486873890029671	1.18372698349116	0.260670560961547	0.330424513539815	2.88283087924424	0.303749509775502	0.0378471316989301	2.0332789313677	no	81	76 - 95
ENSMUSG00000061578.318|Ksr2	1311.03270612776	0.0624846775615889	0.0641702884279752	0.973732222377679	0.330189513794988	0.998540876473706	motif	no	1.38235558550603	0.719299128641535	1.39223640480585	1.43570050485706	0.653242786343115	0.841640620549627	0.820670651636574	0.686270957492325	no	49	26 - 50
ENSMUSG00000031028.505|Tub	1428.75920772576	0.0779225961067154	0.0758959680640399	1.02670271022784	0.304560472720293	0.998540876473706	motif	no	0.304291661650749	0.247687958087105	0.111668151550738	0.407693232688086	0.91232317032225	0.0481220189459867	0.310686569689754	0.580005564204678	no	42	26 - 50
ENSMUSG00000061578.303|Ksr2	419.857425400984	-0.0237612320700246	0.0975114036534613	-0.243676443777468	0.807481418653916	0.998540876473706	nomotif	no	1.18433482062623	0.734450725267191	1.09280546885394	1.35613563123708	0.760236432091233	0.732100089174273	0.994622621047884	0.747343578679212	no	52	51 - 75
ENSMUSG00000004113.302|Cacna1b	1592.41645349397	0.636577031409426	0.117090256742581	5.43663537102768	5.42960911787926e-08	1.16956715322967e-06	motif	yes	1.51063114875794	8.09140629531651	2.71842156431327	0.191436424511163	9.09857432024082	2.6251437506249	9.94622621047884	8.59499030777867	yes	100	96 - 100
ENSMUSG00000031028.420|Tub	740.32422049216	0.0285984638256824	0.0734164181079461	0.389537715986542	0.696878416128258	0.998540876473706	motif	yes	1.31783287902157	8.73064421469702	9.33079834237258	1.53925233221813	5.92454714245911	17.8429365233916	2.83751198196844	7.32759567857807	no	99	96 - 100
ENSMUSG00000061578.1473|Ksr2	4384.3946943997	3.17531407626994	0.143757380842246	22.0880072916355	4.12180651824708e-108	4.07241296906147e-106	nomotif	yes	1.76240300688426	8.09140629531651	6.27328053303063	4.63865182469355	11.2760109097002	7.85927652110163	10.9663519756562	9.68370860250834	yes	100	96 - 100
ENSMUSG00000042529.234|Kcnj12	909.697519281393	-0.115711835937007	0.0868232583980253	-1.33272855766996	0.182620898047596	0.942908651999128	motif	no	0.883963890600258	0.588270797694219	1.20795064809218	0.892669847838101	0.554597877409315	1.13251499360815	0.96656116778948	0.571434337551767	no	41	26 - 50
ENSMUSG00000061578.1424|Ksr2	1667.22906572182	2.7287684329775	0.11072260873274	24.6450879744366	4.15458761219473e-134	6.6224126538384e-132	motif	yes	0.129588456388549	3.32565341700415	2.54518881756782	1.19553923934912	4.39070634408136	2.89692333892489	3.86797685963066	3.85817988054275	yes	90	76 - 95
ENSMUSG00000058297.290|Spock2	955.079448563334	0.0662792834913493	0.0848606411988885	0.781036798154872	0.434780852153905	0.998540876473706	motif	yes	0.998695037234417	10.6877696340335	6.93844742129483	1.1422373329166	6.89854867772757	13.4057340865245	0.947259639093223	8.79315915588051	no	100	96 - 100
ENSMUSG00000058297.126|Spock2	625.243874894291	-0.0647455331446653	0.0809713652838535	-0.799610243913921	0.423936650461873	0.998540876473706	nomotif	no	0.521683528947512	0.250695280517285	0.342162436480403	0.44435850620039	0.603763419398697	0.350930674996732	0.50076486129147	0.427229349957991	no	30	26 - 50
ENSMUSG00000061578.84|Ksr2	631.85204790201	0.0462575481334346	0.095807219109933	0.482819025154637	0.629224240974476	0.998540876473706	nomotif	no	0.12876003703264	0.217419241865723	0.2110190255403	0.26005633010078	0.265432787120166	0.0956559229679759	0.196805084834437	0.241426014492944	no	15	0 - 25
ENSMUSG00000029028.49|Lrrc47	2983.01298161645	1.71344174041458	0.129475129104659	13.2337519357061	5.6019570969081e-40	1.9755574363875e-38	motif	yes	0.937688779303808	5.48204746043633	2.03881617323495	1.47749650712461	4.09565453731638	1.98837811265281	0.595073363020102	4.78885099887636	yes	93	76 - 95
ENSMUSG00000058297.446|Spock2	581.328344323073	-0.135330708062038	0.0882976698624026	-1.53266454565482	0.125358529072832	0.856867475737968	motif	no	1.48961079662544	0.248732795627423	1.03534629935384	1.01321229558347	0.202949229156925	0.655054631957058	1.30003832269548	0.225841012392174	no	14	0 - 25
ENSMUSG00000029636.17|Wasf3	1901.33257327104	-0.00377407919611326	0.0666262359105936	-0.0566455412726262	0.954827556071812	0.998790475058442	motif	no	0.375689636765166	0.0550181194972722	0.201470509802532	0.340050028867092	0.0811558543296686	0.0819903586334681	0.404707139853118	0.0680869869134704	no	4	0 - 25
ENSMUSG00000090935.380|Synj2bp	1853.99929828677	0.0251057926501747	0.0705403595352878	0.35590678606643	0.72191037358815	0.998540876473706	nomotif	no	0.790042727223981	0.0160969621259612	0.109361787070074	0.508296713357225	0.0668158395164556	0.0887117543314622	0.228648878401812	0.0414564008212084	no	2	0 - 25
ENSMUSG00000028439.136|Fam219a	1016.25273823809	0.043164571277512	0.0681334165576358	0.633530115739874	0.52638752085742	0.998540876473706	motif	yes	1.21435624533269	1.96300389413004	1.28802462007969	1.1887230680775	1.7224251440936	1.4664714647517	1.03097816693452	1.84271451911182	no	80	76 - 95
ENSMUSG00000004113.188|Cacna1b	2691.26073666127	0.0533694448386175	0.0595672900485621	0.895952204559049	0.370278290628837	0.998540876473706	motif	no	1.11839709609798	0.971530333665533	0.834943766181934	1.02468865119922	0.979787994886418	0.627271190938792	1.1142764701965	0.975659164275976	no	62	51 - 75
ENSMUSG00000031028.496|Tub	3007.02389527946	-0.0112824389924261	0.0538086153700008	-0.209677184867987	0.833919633537442	0.998540876473706	motif	no	0.64761734372374	0.693761449063418	0.29537476101792	0.877636002281324	1.40929824462768	0.229508090054633	0.68683392936043	1.05152984684555	no	65	51 - 75
ENSMUSG00000058297.553|Spock2	1432.95044226613	-0.0903481518556314	0.0772654943135787	-1.16932082889365	0.242274394291556	0.998540876473706	motif	yes	1.04449593897148	0.440574838733042	0.430000739931023	0.964213176544537	0.616022932088277	0.287144271353829	0.899422236618148	0.528298885410659	no	38	26 - 50
ENSMUSG00000042529.431|Kcnj12	3115.67952848948	-0.0265211953183469	0.0748601383667688	-0.354276600297067	0.723131602275312	0.998540876473706	motif	yes	0.468138298703633	4.20779061350995	1.99634083629256	0.488561708387863	3.82266490537896	4.59400156359358	0.621639138154928	4.01522775944445	no	90	76 - 95
ENSMUSG00000028439.351|Fam219a	390.509147921219	-0.0509150439318876	0.10524207942617	-0.483789794058619	0.628535058908302	0.998540876473706	nomotif	no	1.74955750391864	0.395587928320027	1.91399069324098	1.20722153416223	0.45094974765042	1.07577319413363	1.44022128800908	0.423268837985223	no	30	26 - 50
ENSMUSG00000042529.104|Kcnj12	1365.55311482807	-0.0494916023682429	0.0914449575207777	-0.541217402359203	0.588357744045024	0.998540876473706	nomotif	no	0.4960838093452	1.97328882871536	0.57388899691058	0.694843318596072	1.85715755672405	0.517250546419425	0.515730247950755	1.91522319271971	no	80	76 - 95
ENSMUSG00000031028.281|Tub	2381.82808347116	0.0356730622012569	0.0522603157987238	0.682603265136182	0.494857570319749	0.998540876473706	nomotif	no	0.705945785439116	0.595989273320692	0.38194582314234	0.690240605472091	0.634245745600897	0.385177516572137	0.94646584609957	0.615117509460794	no	44	26 - 50
ENSMUSG00000061578.975|Ksr2	213.43375301953	0.022830821281193	0.140744888851031	0.162214212306906	0.871137168223763	0.998540876473706	nomotif	no	0.58314805374847	0.073225396337706	0.239860726262936	0.472960578204049	0.178403418043938	0.140522400768745	0.195024043342722	0.125814407190822	no	7	0 - 25
ENSMUSG00000035202.84|Lars2	1658.01590200243	0.102917976275817	0.0638258343169297	1.61248148774325	0.106857205146876	0.813162245404777	motif	yes	1.25919364900894	0.452966661541878	0.534297996704335	0.83998133676611	0.594757034656439	0.32310534237439	0.612007721671784	0.523861848099158	no	38	26 - 50
ENSMUSG00000090935.143|Synj2bp	601.867937752554	-0.0996560650585723	0.0880795286694536	-1.13143276949816	0.257872985484695	0.998540876473706	motif	yes	0.493243958420207	0.868957219526998	0.234772771463419	0.523839670707818	1.34706165260708	0.285424720522489	0.538215704030241	1.10800943606704	no	66	51 - 75
ENSMUSG00000058297.10|Spock2	1940.14031249853	0.285857891622637	0.0907738499673239	3.14912159972876	0.0016376203774346	0.0285806592879279	motif	yes	0.921623590755992	8.16927316798588	4.08443406848237	0.958938420028392	5.64329143966007	5.98760477352707	1.30514839347957	6.90628230382297	no	98	96 - 100
ENSMUSG00000028439.200|Fam219a	637.966569368992	-0.094927888199529	0.0971173836296599	-0.977455164582273	0.328343864082818	0.998540876473706	nomotif	yes	1.51729268367444	0.282071777751353	0.76905141948347	1.40369394580505	0.246908394036386	0.477726295568266	1.27757948610402	0.26449008589387	no	17	0 - 25
ENSMUSG00000028439.287|Fam219a	1293.84968362033	-0.0180959640711012	0.0753976970429006	-0.240006854066176	0.810324943108917	0.998540876473706	motif	no	1.53005254033851	0.647731521321054	1.55174975690814	1.55055449025521	0.479245460533177	1.24224895015546	1.39498263821583	0.563488490927116	no	41	26 - 50
ENSMUSG00000043670.212|Diras1	1687.87222490388	0.109254499904086	0.0633713538401765	1.72403607124487	0.0847013315605375	0.741305728426725	motif	yes	1.34055122332154	7.12136454223642	5.38623421652497	1.22600773995447	5.15693426306794	7.68273452975437	1.21682554702667	6.13914940265218	no	97	96 - 100
ENSMUSG00000090935.28|Synj2bp	475.954203639602	-0.000733711020238081	0.0947425477149085	-0.00774426103091405	0.993821035451104	0.999525940224632	motif	no	1.23821001768252	0.553121875564101	0.657220496774026	1.06286309998688	0.712595119503563	0.567017215385305	0.978460549471788	0.632858497533832	no	46	26 - 50
ENSMUSG00000061578.1002|Ksr2	1583.36271510455	-0.0685459959461775	0.0811690284542283	-0.844484617489675	0.398398655571856	0.998540876473706	nomotif	no	0.603286732499902	0.339061104855453	0.241719391325027	0.640173490877894	0.575393072299013	0.232102984847967	0.834953769444821	0.457227088577233	no	33	26 - 50
ENSMUSG00000029028.80|Lrrc47	1660.98641520177	0.477156075279679	0.0940123022905541	5.07546420685436	3.86551120324568e-07	8.07905357251786e-06	motif	yes	1.1761643497826	5.38298577805575	1.01798631801689	1.21670263109814	5.03361387312254	1.28247608503332	0.638112141815937	5.20829982558915	yes	94	76 - 95
ENSMUSG00000061578.1189|Ksr2	721.439831670248	-0.119999011253558	0.104074422638128	-1.15301154896435	0.248905644235939	0.998540876473706	motif	no	0.965490342901815	1.29895485677322	0.969176383798645	0.78072767909335	0.931834664681669	1.15049778288257	1.78743775376721	1.11539476072744	no	66	51 - 75
ENSMUSG00000043670.185|Diras1	1035.9885173738	0.0382043117125663	0.0746030615229328	0.512101124708165	0.60858023743886	0.998540876473706	motif	yes	1.09263922050368	7.79540104733355	2.33565530956801	1.37856229834762	5.10850668650814	5.74303000064871	1.30996753251038	6.45195386692085	no	98	96 - 100
ENSMUSG00000032194.156|Kank2	686.768644825464	0.0965530188033609	0.0847755427944824	1.13892539782883	0.254734271382487	0.998540876473706	motif	no	0.740370212937682	3.72217952631993	1.07785208143624	0.940282103344782	4.1115154039715	2.68395975672718	1.44323728878587	3.91684746514572	no	90	76 - 95
ENSMUSG00000090935.385|Synj2bp	323.262341879745	-0.0403688107785378	0.120439843928452	-0.33517820566522	0.737490661462767	0.998540876473706	nomotif	no	1.25223371541777	0.0218391532937018	0.429224457523148	1.24601602620423	0.0354720246403151	0.15474531582631	1.22146637672547	0.0286555889670084	no	1	0 - 25
ENSMUSG00000061578.12|Ksr2	447.413497423781	0.0412327495628219	0.124345706528465	0.331597694154266	0.740193060958161	0.998540876473706	motif	no	1.41583712980949	0.318551593087367	1.5609185175265	1.55156862991323	0.27301554360683	0.848746004659302	1.42560837136736	0.295783568347098	no	19	0 - 25
ENSMUSG00000029636.195|Wasf3	461.582487339591	-0.0339721894664093	0.0994033188614132	-0.34176111879899	0.73253067225277	0.998540876473706	nomotif	no	0.626396249434769	0.914876337375916	0.488551666678791	0.769589802954513	1.07591351845775	0.578585899736123	0.792236224261702	0.995394927916833	no	63	51 - 75
ENSMUSG00000004113.277|Cacna1b	1720.70167727867	0.140376329305278	0.0621554517055676	2.25847171009625	0.0239162663718253	0.324539119722101	motif	no	0.754007291051524	4.30013180537206	0.966828916637977	0.778346016978988	3.61421427963377	1.78582527294243	0.861393724925997	3.95717304250291	no	90	76 - 95
ENSMUSG00000061578.984|Ksr2	453.312493469376	-0.0330872667091661	0.101784307168467	-0.325072377359727	0.74512629428113	0.998540876473706	nomotif	no	0.979823018853272	0.349584871427784	0.395790911695352	0.881797831038464	0.326857246737494	0.350381880912422	0.694002657864154	0.338221059082639	no	23	0 - 25
ENSMUSG00000004113.176|Cacna1b	812.008853994295	-0.0489722438311695	0.0891261054788203	-0.549471376181776	0.582682002853384	0.998540876473706	motif	no	0.518353825554195	4.33860473300908	0.994422594298421	0.872021066063715	4.04009407112001	1.89164770265618	0.81666318149765	4.18934940206454	no	91	76 - 95
ENSMUSG00000090935.492|Synj2bp	1042.41109013629	0.0236316715544714	0.066021085535449	0.357941275318516	0.720387261115438	0.998540876473706	nomotif	no	0.793302946099623	0.163299385546074	0.276855171889407	0.759327041732457	0.425396694492027	0.15588028775714	0.616949488328109	0.294348040019051	no	19	0 - 25
ENSMUSG00000090935.447|Synj2bp	658.752455177187	0.0460596521167487	0.0855428018072647	0.538439835306366	0.590273431101275	0.998540876473706	nomotif	no	0.568931067756328	1.25993891902427	0.178148986010821	0.813140152656637	1.99736771755017	0.16770335804963	0.611580252424266	1.62865331828722	no	77	76 - 95
ENSMUSG00000035202.90|Lars2	1363.73924887926	-0.017800287822122	0.073647576936977	-0.241695498513881	0.809016117836874	0.998540876473706	motif	yes	1.1201921754466	0.369640578592077	0.355398646794781	0.808878800646609	0.419004040709591	0.267844986850964	0.880727494761919	0.394322309650834	no	27	26 - 50
ENSMUSG00000029028.250|Lrrc47	1027.90838244765	-0.141600893486158	0.0758950103413824	-1.86574707413867	0.0620767602291908	0.631910309141794	motif	no	0.924884996775161	0.539427086354434	0.683090546930002	1.30340389543241	0.503748226847141	0.725616657224011	1.6435359550079	0.521587656600788	no	38	26 - 50
ENSMUSG00000031028.658|Tub	840.786258312067	0.03132685315405	0.0994532876661326	0.314990624133162	0.752768772647175	0.998540876473706	nomotif	no	1.08223304570621	0.126840384458731	0.360331803385078	0.921967487208403	0.237013257515541	0.20546661636992	0.4663694886789	0.181926820987136	no	11	0 - 25
ENSMUSG00000035279.40|Ssc5d	1115.88969333485	0.0558871688041949	0.0778578762969927	0.717810085019665	0.47287439419943	0.998540876473706	motif	no	1.22319969070016	1.31194718444848	1.149832997999	1.3784733212126	1.1381328881545	1.2153168706359	1.15337069021813	1.22504003630149	no	70	51 - 75
ENSMUSG00000004113.417|Cacna1b	788.794122351067	-0.0821253569230724	0.0899987777763183	-0.912516358024168	0.361496962397289	0.998540876473706	motif	no	0.757594052733055	0.16616532245864	0.159907150841957	0.821617414700623	0.39111518571171	0.192906490996147	0.277534215526182	0.278640254085175	no	17	0 - 25
ENSMUSG00000090935.283|Synj2bp	1468.29536577085	0.0315697246712326	0.0614038647757075	0.514132535249185	0.607159331746766	0.998540876473706	nomotif	no	0.841917951110366	0.096168611958208	0.434479231783605	0.84381374350133	0.154152362399667	0.281877137478447	0.582799813413738	0.125160487178938	no	7	0 - 25
ENSMUSG00000029636.454|Wasf3	4305.45900810953	-0.0550532534958427	0.0802325982941734	-0.686170642186977	0.492605508366148	0.998540876473706	nomotif	yes	0.809429435288474	3.53453355399311	1.03939648047272	0.666995687210838	4.8900834330505	1.50001426619418	0.510062882588659	4.21230849352181	no	91	76 - 95
ENSMUSG00000031028.94|Tub	1013.78919121537	0.0395368457340582	0.0709097979194913	0.557565342083573	0.577141228307435	0.998540876473706	motif	no	0.726635917152887	0.742883456393823	0.67412470244059	0.813218843639152	0.774520215432687	0.675762810644733	0.50800617741693	0.758701835913255	no	53	51 - 75
ENSMUSG00000061578.292|Ksr2	834.657499559539	0.0015332619637757	0.0813853291451442	0.0188395375417264	0.984969113015597	0.999525940224632	nomotif	no	1.03255290670509	0.37059876161755	0.477280121978666	0.613765635837315	0.486183360623555	0.47693451347231	0.873141995576387	0.428391061120553	no	30	26 - 50
ENSMUSG00000042529.325|Kcnj12	1239.0607893859	-0.0175890558826539	0.0767738623352139	-0.22910213642575	0.818789532995449	0.998540876473706	motif	no	1.13534112198971	2.89452646228648	0.845778496106872	1.05650101991192	2.55907306290298	1.17053431689306	1.2419791349553	2.72679976259473	no	86	76 - 95
ENSMUSG00000031028.256|Tub	1946.77766914817	-0.756541063950672	0.094603230098245	-7.99698977682906	1.27497819974183e-15	3.18212199956441e-14	nomotif	no	0.240022504747095	0.54772596460604	0.0776691875518078	0.206751338472056	1.81201236726912	0.053202913345998	0.157876606515537	1.17986916593758	no	68	51 - 75
ENSMUSG00000029636.6|Wasf3	3432.18296440239	0.0411821496010108	0.0655115676177466	0.628624090348509	0.529595185062456	0.998540876473706	motif	no	1.21619281100161	1.21282924290925	0.72310584108438	0.995348880852897	1.07157046283954	0.812940633456895	0.398584591056015	1.14219985287439	no	67	51 - 75
ENSMUSG00000035202.51|Lars2	2048.05850013552	0.0735918669558277	0.0948856640226824	0.775584675660125	0.437994251422178	0.998540876473706	motif	yes	0.734446272070401	0.488939614101313	0.432570123446808	0.981348241543534	0.614643867260882	0.316095255873724	0.768973129073776	0.551791740681098	no	40	26 - 50
ENSMUSG00000028439.139|Fam219a	989.985582058114	0.0701856007379572	0.0799192223544901	0.878206752646336	0.379831528140567	0.998540876473706	motif	yes	1.38567312580581	2.26485970957546	1.28240034483575	0.734231593763943	1.97222713903118	1.37255673251346	1.09155963325484	2.11854342430332	no	82	76 - 95
ENSMUSG00000058297.225|Spock2	786.191431059737	-0.0162142461000728	0.0774767221272233	-0.209278937658819	0.834230493040979	0.998540876473706	motif	yes	0.803591095799522	0.717205808533347	0.768141139273842	0.939267888335502	0.61399145769617	0.569150432245575	0.486665502653399	0.665598633114759	no	48	26 - 50
ENSMUSG00000031028.81|Tub	1823.45533942984	0.0854597832906531	0.071744010171897	1.19117656074554	0.233584279122888	0.995533074499944	motif	no	0.820292995745237	1.69082938420664	0.927994233665371	0.995545563171426	1.88667602761831	0.906098846436478	0.646265651335605	1.78875270591247	no	79	76 - 95
ENSMUSG00000061578.1003|Ksr2	1856.80752955184	-0.0462960340816352	0.0745620146015089	-0.620906427073637	0.534661192165468	0.998540876473706	nomotif	no	0.510006609932229	0.297711671972497	0.244016476516003	0.661481216837678	0.460022163937913	0.199932823150272	0.674499609086469	0.378866917955205	no	26	26 - 50
ENSMUSG00000061578.8|Ksr2	775.262657490893	0.0796450807168931	0.0802114639267876	0.992938874542778	0.320739743585705	0.998540876473706	motif	no	1.43547966777559	1.1428990382645	2.34473186619976	1.48227489536868	0.966555877264579	2.00303511907242	1.66073767924281	1.05472745776454	no	65	51 - 75
ENSMUSG00000028439.276|Fam219a	1147.0582396715	0.0107291598324193	0.0739836883207747	0.145020613001888	0.884694597009847	0.998540876473706	motif	no	1.55446771512129	0.324397732343732	1.57718272889424	1.62863496545751	0.283715248626575	0.865545678327459	1.92164584287984	0.304056490485153	no	19	0 - 25
ENSMUSG00000058297.456|Spock2	1030.42419710624	-0.087647718405465	0.0841231757928318	-1.04189740317595	0.297459248222697	0.998540876473706	motif	yes	1.44306851710478	0.742330852781331	1.22204272157202	0.823703514639773	0.820819395862704	1.1632517720659	0.988539302264717	0.781575124322018	no	54	51 - 75
ENSMUSG00000031028.272|Tub	2636.64756736004	-0.111764837689497	0.0555263699423771	-2.0128244977203	0.0441330957534404	0.506831085237637	nomotif	no	0.818070649464189	0.936039148468532	0.294563291894244	0.724829733880473	1.64709846235073	0.184308600043874	0.678916535362038	1.29156880540963	no	71	51 - 75
ENSMUSG00000061578.1045|Ksr2	314.977002617685	-0.0848451915052837	0.11984023036953	-0.70798588457033	0.478954023212787	0.998540876473706	nomotif	no	0.3304505637908	0.0729393596332618	0.0920298967085222	0.247770580682416	0.229043971603285	0.0516825175904278	0.103606523025821	0.150991665618273	no	9	0 - 25
ENSMUSG00000061578.1016|Ksr2	693.382971163941	-0.11240669525792	0.106021500607436	-1.06022546949347	0.289042036659676	0.998540876473706	nomotif	no	0.829093661582874	0.281354873707559	0.461703005502616	0.852282005576635	0.329456333978643	0.439961674053482	0.882221115909753	0.305405603843101	no	19	0 - 25
ENSMUSG00000058297.183|Spock2	1023.61709962835	0.0588369132069327	0.0708962519707424	0.829901603701331	0.406594418109196	0.998540876473706	nomotif	no	1.36356535959174	0.304570798392792	1.15951630705305	1.24637814299625	0.275496589475433	0.742007456337769	1.06454474843593	0.290033693934113	no	18	0 - 25
ENSMUSG00000029636.471|Wasf3	1177.76162246739	-0.0500037946129182	0.0767225795070675	-0.651748089469698	0.514563694295379	0.998540876473706	motif	yes	0.691867043867216	0.569922964266964	0.215617774679466	0.820716398255687	1.25658578853839	0.194829945829511	0.399446835762203	0.913254376402678	no	60	51 - 75
ENSMUSG00000031028.644|Tub	800.66752676125	-0.109062097887048	0.0983431790874333	-1.10899504062284	0.267432321439086	0.998540876473706	nomotif	no	1.04388485792376	0.808183066656465	1.05809331657117	0.897493227118486	0.822241531162504	1.11047619334127	0.707287197189607	0.815212298909485	no	56	51 - 75
ENSMUSG00000061578.1106|Ksr2	1657.5250089616	-0.0264742233682187	0.0648497969745405	-0.40823910950118	0.683098137968099	0.998540876473706	nomotif	no	1.05954491034402	0.849100025409017	0.536547645271379	1.09762975237617	1.07416740582636	0.421376296162359	0.783354331612892	0.96163371561769	no	62	51 - 75
ENSMUSG00000004113.16|Cacna1b	600.732056194738	-0.146107698286597	0.0933089946414613	-1.56584795332984	0.117384216855335	0.840087610975706	motif	no	1.52893924892609	1.29745991154629	5.35409523433516	1.65580636848888	0.874183452790268	4.30251294127222	1.4764221545055	1.08582168216828	no	66	51 - 75
ENSMUSG00000061578.189|Ksr2	941.829167394012	0.0726245597404288	0.0931160376203032	0.779936105492031	0.43542848505877	0.998540876473706	nomotif	no	0.980146393943792	0.563280388046912	0.64960361757582	1.10213734226724	0.568539619498947	0.587608952395156	1.04362194402977	0.565910003772929	no	41	26 - 50
ENSMUSG00000031028.622|Tub	2172.00715200149	0.0120835283528759	0.0681774453683678	0.177236449497157	0.859322666292473	0.998540876473706	nomotif	no	1.08650902723613	0.978845311865625	1.97923090596077	1.29240126933931	0.834299409703941	2.56024749309872	1.83150415198067	0.906572360784783	no	60	51 - 75
ENSMUSG00000028439.53|Fam219a	852.413519753423	0.0241223450516413	0.0847486618580399	0.284633934303859	0.775924610336821	0.998540876473706	nomotif	no	0.422798701146478	3.33998414482276	0.480529064398811	0.402693286913632	3.71448530750572	0.753601872654139	0.602801588513869	3.52723472616424	no	89	76 - 95
ENSMUSG00000042529.302|Kcnj12	1098.03560083804	0.0108392538751715	0.0703007373567134	0.154184070931888	0.877464601556428	0.998540876473706	nomotif	no	0.215079987806966	0.51769661131172	0.183590081950067	0.257214342885851	0.519850086227556	0.160245741744307	0.235692564229356	0.518773348769638	no	38	26 - 50
ENSMUSG00000058297.25|Spock2	1238.86396447727	0.752202455894971	0.0719597367375345	10.4531018316333	1.41809852049186e-25	4.1349677591415e-24	motif	yes	0.996596938416697	7.86911491357704	7.61319848815116	1.57935050221709	5.66253864771601	9.87929098151838	3.74956940474401	6.76582678064653	yes	98	96 - 100
ENSMUSG00000029636.489|Wasf3	2521.31095603755	-0.0593302638384471	0.0585609163954406	-1.01313755812514	0.310994460790926	0.998540876473706	motif	yes	0.504706634765933	0.389548961810406	0.279375888249285	0.516834134534755	0.679416250241232	0.621304229940046	0.306273324418132	0.534482606025819	no	39	26 - 50
ENSMUSG00000031028.107|Tub	1850.89198627869	0.0518291028251494	0.0596786027726573	0.868470446980634	0.385136843976309	0.998540876473706	motif	no	0.824415428388242	0.265872437689225	0.585738819430641	0.88127460662349	0.289874347454263	0.419978917081502	0.729334247731726	0.277873392571744	no	17	0 - 25
ENSMUSG00000004113.170|Cacna1b	753.331943909709	0.050638927755629	0.0795531724021543	0.636541903063789	0.524423278203736	0.998540876473706	motif	no	0.867999982791314	1.48960202325187	0.783964271356262	1.12925980750967	1.74550260575573	0.924994472130303	0.894042805436301	1.6175523145038	no	77	76 - 95
ENSMUSG00000058297.464|Spock2	437.887666002551	0.0555452730114145	0.135627951631863	0.409541487157322	0.682142327355306	0.998540876473706	motif	yes	1.59488292940698	4.14943912580334	2.01049928194002	1.19697618555026	3.35931158351484	2.91527682556376	1.01016359950176	3.75437535465909	no	90	76 - 95
ENSMUSG00000031028.214|Tub	693.734875237882	-0.109803225017283	0.099402105630225	-1.1046368114751	0.269316993616258	0.998540876473706	motif	no	1.1715590869518	1.108901835344	0.80849606869662	1.16805557867443	1.23270382180359	0.56676954156212	0.978109090941087	1.17080282857379	no	68	51 - 75
ENSMUSG00000090935.658|Synj2bp	761.130118567499	0.0937496301867746	0.0917477516200443	1.02181937465913	0.306866397631984	0.998540876473706	motif	no	0.940152429389173	0.35852451873253	0.653035241123041	0.833605004039919	0.48659235190785	0.573471889363272	0.967834348891078	0.42255843532019	no	30	26 - 50
ENSMUSG00000043670.166|Diras1	1548.14420946433	0.00975397713668288	0.0647261365529872	0.15069611220651	0.880215440221004	0.998540876473706	motif	no	1.4566800363023	1.14321282037439	0.744329714038158	1.19419864814106	1.15537451685598	0.742540660891044	0.383414615823447	1.14929366861518	no	68	51 - 75
ENSMUSG00000029636.52|Wasf3	986.14375585478	-0.0857797632796366	0.0824087393876173	-1.04090614559899	0.297919109208817	0.998540876473706	motif	no	0.984277826092473	0.663815089506383	0.688957758845451	0.863659282140956	0.635323487193167	0.672662981238106	1.09499738097015	0.649569288349775	no	47	26 - 50
ENSMUSG00000031028.547|Tub	563.404546683551	-0.11149831077635	0.0927871333751064	-1.20165702636378	0.229496437308894	0.991437748402537	nomotif	no	1.00381766811404	0.533499316174715	1.20034198943703	0.815469444670926	0.512040979061172	0.784133847589257	0.811936833508477	0.522770147617943	no	38	26 - 50
ENSMUSG00000058297.525|Spock2	534.156664413902	-0.123342825010478	0.0882609943067084	-1.3974783082758	0.162269785205944	0.928900799144042	nomotif	yes	0.715357400266225	0.994816374683469	1.57301921979925	1.07279681713418	0.803650603192307	1.21818468427875	1.1361793985753	0.899233488937888	no	59	51 - 75
ENSMUSG00000061578.456|Ksr2	1898.84916055938	-0.0767227183207866	0.0686876465135993	-1.11697986777865	0.26400293323094	0.998540876473706	nomotif	no	0.0927580529939087	1.06283879362682	0.52460767030607	0.42317525418257	2.31750560983392	1.02733695784689	0.329602038164016	1.69017220173037	no	78	76 - 95
ENSMUSG00000042529.326|Kcnj12	1648.10464842385	-0.10629977775971	0.0576283683422934	-1.84457378922	0.0650995627315698	0.652359826031783	motif	no	0.932493791186145	5.06989969090442	1.31648820809583	0.925090335443348	4.38040274478545	1.64121909177602	1.0420958776986	4.72515121784494	no	93	76 - 95
ENSMUSG00000061578.744|Ksr2	527.618569060909	0.0318293415286619	0.110884574921453	0.287049317285193	0.774074558672155	0.998540876473706	motif	no	0.99199584451819	1.41590510520833	0.826654510785322	1.02267353094121	1.2799488891047	1.44643885487648	1.43473828377278	1.34792699715652	no	72	51 - 75
ENSMUSG00000031028.368|Tub	1173.23442402399	0.0250288076875055	0.0706775507072001	0.354126698464606	0.723243934398847	0.998540876473706	nomotif	no	1.11135812344637	0.134718791448391	0.704258549158547	1.08565517649015	0.12102094017249	0.363964912269228	0.799787234579012	0.127869865810441	no	7	0 - 25
ENSMUSG00000058297.190|Spock2	1609.40381320537	-0.0648872338260089	0.0635106025191139	-1.02167561402808	0.306934456586541	0.998540876473706	nomotif	no	1.5734137898954	0.26792736077207	1.74280873086513	1.3448335680127	0.198791514553289	1.06642620096705	1.53694444753536	0.233359437662679	no	14	0 - 25
ENSMUSG00000061578.21|Ksr2	391.327913563233	0.0314338706033293	0.101072806286701	0.31100225429741	0.755798907877393	0.998540876473706	motif	no	1.53733422461982	0.347967807952339	0.977589449380438	1.63839745133579	0.355115111241448	0.507300506614267	1.3839832389349	0.351541459596893	no	24	0 - 25
ENSMUSG00000031028.8|Tub	520.551131649178	0.078873905901043	0.103232063607816	0.764044649932496	0.44484063501229	0.998540876473706	motif	no	1.20686292862727	0.442649794942064	1.09011237419861	1.45762190619641	0.401084496000954	0.741888451263559	1.13516712184813	0.421867145471509	no	30	26 - 50
ENSMUSG00000061578.1326|Ksr2	674.007224767124	0.00760191014080105	0.0804770340617012	0.0944606151237223	0.924743267087528	0.998540876473706	nomotif	no	1.8697030377448	0.465154020723616	2.33155335082272	1.54606037816778	0.426231200187165	1.61440347184549	1.95795827989132	0.445692610455391	no	32	26 - 50
ENSMUSG00000031028.283|Tub	999.356771699135	-0.0331274872248651	0.0698005431537242	-0.4746021410164	0.635070579932803	0.998540876473706	nomotif	no	0.671147656691392	1.04869836510855	0.4662409078328	0.799358372580913	1.11322349887184	0.535895624255474	0.647661241612576	1.0809609319902	no	65	51 - 75
ENSMUSG00000028439.144|Fam219a	613.88486012652	0.260299839918597	0.120815482998768	2.15452385288441	0.0311991134389267	0.396792979959966	motif	yes	1.23116438623772	6.88569784076165	2.65240275489424	0.976325765006929	5.23384656135758	5.3090907212638	1.18407454886653	6.05977220105962	no	97	96 - 100
ENSMUSG00000034801.127|Sos2	1817.32356447349	-0.0441487838458828	0.0792223849706454	-0.5572766316268	0.577338439238676	0.998540876473706	nomotif	no	1.15931860510419	0.221734335947093	0.454297677612123	1.16080616908123	0.324887949351264	0.213567400829708	0.968912204497488	0.273311142649179	no	17	0 - 25
ENSMUSG00000029636.171|Wasf3	407.620365651786	0.132918724501795	0.110985915331487	1.19761795093368	0.231065784460089	0.992250998644574	nomotif	no	0.47543895069436	0.532672185451963	0.328739351963465	0.585884499201605	0.512529509512274	0.444442941966263	0.41635365532237	0.522600847482119	no	38	26 - 50
ENSMUSG00000031028.423|Tub	590.980643758138	0.0212304567598568	0.0964794654484833	0.220051558755714	0.82583100058477	0.998540876473706	motif	yes	1.11739984457095	4.49166090937475	1.39424198788232	1.00158747875686	3.42369033699784	3.06140475330607	0.957025202382844	3.95767562318629	no	90	76 - 95
ENSMUSG00000029636.448|Wasf3	2260.7644532756	0.57030713821219	0.109630419584533	5.2020884383503	1.9706140462471e-07	4.17707285866739e-06	nomotif	yes	0.593284180535297	4.63730634975299	2.44927091438127	0.875679486377793	4.72445223229227	2.3252015834743	0.623690752472271	4.68087929102263	yes	93	76 - 95
ENSMUSG00000022095.82|Fam160b2	353.601541581641	-0.145803858672604	0.100874753500787	-1.44539494385447	0.14834698280853	0.907228278272918	motif	no	1.1341143216506	2.09853809564797	1.01632830387845	1.21657558597955	1.96692912461735	1.01040276081454	1.12683831689715	2.03273361013266	no	81	76 - 95
ENSMUSG00000004113.389|Cacna1b	339.54742042149	-0.00520967897926553	0.109032053523161	-0.0477811690317184	0.96189064434853	0.998790475058442	motif	no	0.66418919289295	0.212116850833977	0.263727465194571	0.950038972387486	0.404884042443	0.274268750065288	0.676277404029241	0.308500446638488	no	20	0 - 25
ENSMUSG00000058297.88|Spock2	1346.72808356923	0.0845653214881196	0.0645878610094064	1.30930673607234	0.190430468795282	0.946294097298341	motif	no	2.06544370938175	0.777298333921738	1.74785683269601	1.55752911688835	0.660947439028313	1.32863921573359	1.18627066858622	0.719122886475026	no	51	51 - 75
ENSMUSG00000043670.67|Diras1	1278.06324698245	-0.11542363125528	0.0694122457134712	-1.66287129985307	0.0963382004790933	0.783722761336417	motif	no	1.16444484383425	2.80087140991725	2.7863821034211	1.55063503854042	2.01468431376761	3.97709278219673	1.3972079676625	2.40777786184243	no	84	76 - 95
ENSMUSG00000029636.470|Wasf3	3209.48693238933	0.00257482570540636	0.0517558347818441	0.0497494768707626	0.960322028403895	0.998790475058442	motif	yes	0.70003140413305	0.291621421079186	0.206257859949643	0.752492407116954	0.895718233391229	0.188129182911916	0.681629488550298	0.593669827235207	no	43	26 - 50
ENSMUSG00000058297.106|Spock2	1335.25362737962	-0.0300455058128037	0.0716803847013878	-0.419159382834925	0.675099654187094	0.998540876473706	motif	no	1.05900838458112	0.709830719787424	0.757533475921965	1.30193785238658	0.973210468031685	0.791229993743904	1.08156000570244	0.841520593909555	no	57	51 - 75
ENSMUSG00000042529.73|Kcnj12	727.422512375367	-0.0973661720624111	0.131328927620817	-0.74139166310361	0.458455997918912	0.998540876473706	motif	no	0.627066598865818	1.174730291759	0.357198737972904	0.729483849715744	1.44397169246143	0.297277370804554	0.871284889882675	1.30935099211021	no	71	51 - 75
ENSMUSG00000004113.430|Cacna1b	384.477022152534	-0.101837382877361	0.119304849042193	-0.853589637763549	0.393332402015343	0.998540876473706	motif	no	0.381591722472709	0.111145690869732	0.188105063602034	0.496538226075828	0.207606358497558	0.0787543125187471	0.177611182329979	0.159376024683645	no	9	0 - 25
ENSMUSG00000042529.17|Kcnj12	352.19519942583	0.063336134443138	0.109769857136535	0.57699022386773	0.563946059623613	0.998540876473706	nomotif	no	0.973959556436041	0.874406099182444	0.70987121821136	0.80837324196414	0.972069906008635	0.604101906014249	0.55033100489829	0.92323800259554	no	60	51 - 75
ENSMUSG00000031028.470|Tub	1079.24105618162	0.120304963191724	0.0743569966765324	1.61793736391848	0.105676096978744	0.810204647369166	motif	no	1.08599841996473	2.86550608219097	0.850148316199585	1.1707655004004	2.51783791789095	1.08830367284746	1.00497971665555	2.69167200004096	no	86	76 - 95
ENSMUSG00000042529.327|Kcnj12	1713.02355346271	-0.0151439120451033	0.0650480415574749	-0.232811191275029	0.815908022307679	0.998540876473706	motif	no	0.868642812181674	5.17078266359757	1.38181048637302	0.888064933658671	4.54208322162458	1.87164643274957	0.77569539329546	4.85643294261107	no	93	76 - 95
ENSMUSG00000090935.46|Synj2bp	1642.82754193802	0.0536620678079776	0.0645425565311524	0.831421478975299	0.405735569321738	0.998540876473706	motif	no	0.806582627902852	1.12426179882641	0.880349775925298	0.915381645835873	1.0859653354943	1.27336199669224	0.983073618651123	1.10511356716036	no	66	51 - 75
ENSMUSG00000043670.170|Diras1	1818.68265884528	0.0372725315153738	0.074362377314513	0.501228347740026	0.616210425922866	0.998540876473706	motif	no	1.18592888494434	0.93156121660579	0.79697973347508	1.02502450457556	0.851722724974677	0.74421034296468	1.25765797307289	0.891641970790234	no	59	51 - 75
ENSMUSG00000029636.469|Wasf3	2190.38196309443	0.0497362039511921	0.056319732586572	0.883104405276427	0.377179864229562	0.998540876473706	motif	yes	0.644460801024843	0.428568936575509	0.219096663392413	0.652026747364885	1.08740285684691	0.190891050045441	0.504733867397434	0.757985896711211	no	53	51 - 75
ENSMUSG00000031028.180|Tub	1574.51255643626	-0.0596782473315349	0.0659097820286719	-0.905453568418324	0.365225147532478	0.998540876473706	nomotif	no	1.09043656362017	0.358670697038617	0.317769826695981	0.700010450906571	0.594569443149172	0.223532788409375	0.611609648254711	0.476620070093895	no	34	26 - 50
ENSMUSG00000028439.353|Fam219a	332.013758966612	-0.152049443539769	0.129518953073003	-1.17395516202225	0.240412985722994	0.998540876473706	nomotif	no	1.52562587161034	0.10000033350274	1.09941703155052	1.38831179880948	0.126019034906383	0.478488805515564	1.13881075724781	0.113009684204561	no	6	0 - 25
ENSMUSG00000061578.451|Ksr2	2347.9692632199	0.0176678772278824	0.050147881009796	0.352315529033642	0.724601643345588	0.998540876473706	nomotif	no	0.248225775617502	1.85848118592318	0.574314414995762	0.509598369473376	2.4633072885785	1.30443762707108	0.513654874719565	2.16089423725084	no	82	76 - 95
ENSMUSG00000029636.281|Wasf3	1052.76002044268	0.0384443749802707	0.0739010655442761	0.520214082126295	0.602914371363849	0.998540876473706	nomotif	no	0.706001991931	0.855209205652774	0.567229696490565	0.809836370619072	0.899509097276652	0.399352576866717	0.907168926021364	0.877359151464713	no	58	51 - 75
ENSMUSG00000004113.357|Cacna1b	651.931439477389	-0.0254766917498092	0.101583104952468	-0.25079654497399	0.801971412938802	0.998540876473706	motif	no	0.699415179305469	0.18389559762083	0.251881718371684	0.873847035661968	0.524917749244663	0.208175735189415	0.527451389949636	0.354406673432746	no	24	0 - 25
ENSMUSG00000043670.223|Diras1	584.087371714421	0.00235280325349772	0.0878534683015141	0.0267809945240053	0.978634411953989	0.999525940224632	motif	no	1.45643026263352	4.29207609575283	2.51076436148379	1.41450246999915	3.77001111880349	2.96057878542697	1.05908890204173	4.03104360727816	no	90	76 - 95
ENSMUSG00000058297.17|Spock2	2506.72700266871	0.75545406410643	0.0879193920535356	8.59257606838798	8.50408309911084e-18	2.21495236274227e-16	motif	yes	1.2045456034955	10.2372351980757	6.94951319263957	2.68010994315628	7.01144616075906	8.69600037908617	4.30468392442767	8.62434067941738	yes	100	96 - 100
ENSMUSG00000061578.1546|Ksr2	1068.487450425	-0.138811994368498	0.0948712096827669	-1.46316247924593	0.143422924921121	0.90151192026882	motif	no	0.307551359319712	0.510022108027421	0.068063665874308	0.239949145138422	1.46810582102014	0.0948079230119464	0.352167847614324	0.989063964523782	no	63	51 - 75
ENSMUSG00000004113.329|Cacna1b	1160.46302596782	0.140626151968202	0.0740765136105434	1.89839053046615	0.057644656124001	0.606638964755662	motif	yes	0.874370484035604	1.31881398572044	0.695410167615023	0.554027895226104	3.26535110545536	1.3694160733234	0.0856694764037799	2.2920825455879	no	83	76 - 95
ENSMUSG00000061578.875|Ksr2	977.669593493438	-0.032873238877587	0.077582089296591	-0.42372201078415	0.671768560896059	0.998540876473706	nomotif	no	1.29819864346386	0.466811901652875	0.691741201633288	1.32210780678022	0.329462264572212	0.968842115465003	1.72430856178688	0.398137083112544	no	28	26 - 50
ENSMUSG00000090935.508|Synj2bp	1133.42029843337	-0.00288874623140795	0.0669893131590685	-0.043122493651316	0.965603888634233	0.999440715629688	motif	no	0.778316718354878	0.538892283737765	0.315328657573867	0.730477274120304	0.935840219443522	0.276963612082609	0.676152350421736	0.737366251590643	no	51	51 - 75
ENSMUSG00000029636.67|Wasf3	1050.50583329971	-0.0413259549087805	0.0778054071513749	-0.531145024771587	0.595318285547698	0.998540876473706	motif	no	0.649806864049054	2.88930819704094	0.469367752111644	0.829098759393668	3.252867597704	0.733718235336529	0.781148461374538	3.07108789737247	no	87	76 - 95
ENSMUSG00000004113.9|Cacna1b	756.206290000007	0.0701632639067673	0.0783393434805183	0.895632523703952	0.370449059299416	0.998540876473706	motif	no	1.39154663955886	1.52329646770013	5.4265363170083	1.56614955446052	0.972622741974138	4.14061062254963	2.29093172430935	1.24795960483713	no	70	51 - 75
ENSMUSG00000090935.570|Synj2bp	890.576401249233	-0.0552501332608834	0.0983755473947481	-0.561624659013923	0.574371775912892	0.998540876473706	nomotif	no	0.928198916959046	0.0414943912580334	0.0906140521437757	0.643226386357506	0.134793693633197	0.0882048300209967	0.751492647013957	0.0881440424456154	no	5	0 - 25
ENSMUSG00000058297.466|Spock2	330.671039109975	-0.0950816156779157	0.113909209978918	-0.834714029669008	0.403878740461735	0.998540876473706	motif	yes	1.26079599723259	4.17976195018421	2.28974739455618	1.30913062608018	2.98231047163449	3.60735138162794	0.981871048983168	3.58103621090935	no	89	76 - 95
ENSMUSG00000061578.415|Ksr2	920.472492057651	-0.0878425680186977	0.0884362212134044	-0.993287216634074	0.320570005444352	0.998540876473706	nomotif	no	1.13749350264792	1.27612014766627	1.24695998147584	1.34005497157814	1.1615973598552	1.4806376314117	1.48211270281821	1.21885875376074	no	69	51 - 75
ENSMUSG00000004113.116|Cacna1b	323.265140370687	0.032415608611043	0.119074130114821	0.272230488518247	0.785444800329893	0.998540876473706	motif	no	1.54431300268788	3.27236704302484	1.71378750793663	1.69859810778634	2.60345679174487	2.46816191028653	0.609857794399483	2.93791191738485	no	87	76 - 95
ENSMUSG00000031028.202|Tub	441.585760657157	-0.101916478986574	0.140548464425763	-0.725134062495613	0.46836978945316	0.998540876473706	motif	no	1.24134472658805	1.36119644366027	1.02236289266564	1.17497573594895	1.62191977012989	0.748888834598559	1.04267202303087	1.49155810689508	no	75	51 - 75
ENSMUSG00000004113.254|Cacna1b	174.033834094516	-0.0428665179786553	0.18184488427801	-0.235731228562469	0.81364123579003	0.998540876473706	motif	no	0.923268911897912	0.42641221167175	0.455346995697365	1.06845254015275	0.561358158786494	0.285643782312552	0.791366407031399	0.493885185229122	no	36	26 - 50
ENSMUSG00000042529.220|Kcnj12	422.850494711145	-0.0890395338995642	0.0998735921107497	-0.891522293509062	0.372649037053086	0.998540876473706	nomotif	no	0.75134022925066	0.449886557850256	0.820295629933128	1.03442839911295	0.390192271043466	0.567399491363137	1.05860419316208	0.420039414446861	no	30	26 - 50
ENSMUSG00000061578.1398|Ksr2	603.765202317391	-0.082771045967333	0.110373093539156	-0.74992050429364	0.453302584446769	0.998540876473706	motif	no	0.663082319421803	0.314289201112827	0.148032857462604	0.70319716330338	0.600565961732068	0.240161665898753	0.295432461697391	0.457427581422447	no	33	26 - 50
ENSMUSG00000061578.329|Ksr2	1262.44057270863	-0.0137691288779042	0.0711557642564954	-0.193506865139844	0.846562030062359	0.998540876473706	motif	no	1.17222989471052	1.38651324473389	0.702855049194155	0.930103944088774	1.47652302565312	0.645578114462887	0.985897861214131	1.4315181351935	no	74	51 - 75
ENSMUSG00000004113.200|Cacna1b	2997.04984652084	0.145835616894672	0.0599866070878766	2.4311362814875	0.0150515519496044	0.22160259058808	motif	no	1.0855009804168	1.37900738408089	0.998281480909929	1.27854169862365	1.47266613860441	0.765791498293856	1.10192550695214	1.42583676134265	no	74	51 - 75
ENSMUSG00000029636.93|Wasf3	497.239963009346	0.236484735877336	0.105044277814327	2.25128622708358	0.0243674145652944	0.329538960552144	motif	no	0.940529921495662	3.33762806515112	0.565216364857215	1.02958679004419	3.40921277609904	0.541455392208099	0.754994068782223	3.37342042062508	no	88	76 - 95
ENSMUSG00000031028.273|Tub	688.990800007728	0.00559015449272453	0.0868147760554748	0.0643917400553152	0.948658306860208	0.998790475058442	nomotif	no	1.0193357931709	0.561856487034452	0.319598210939533	1.11550521958396	0.677611540966884	0.198659527074317	0.412185951064889	0.619734014000668	no	45	26 - 50
ENSMUSG00000058297.524|Spock2	1105.47788716036	-0.0208597484272434	0.0654223979694921	-0.318847200265737	0.749842384146923	0.998540876473706	nomotif	yes	0.742484618981819	1.04393873363218	0.93128258573586	0.883252540723076	0.934243946812195	0.953138263250672	0.934922735526324	0.989091340222185	no	63	51 - 75
ENSMUSG00000029028.244|Lrrc47	1556.53168178014	0.0220185676391587	0.0697973965800458	0.315464024706239	0.752409361707161	0.998540876473706	motif	no	1.23685483961651	0.465185379347465	1.05532219265007	1.28091201116006	0.509585914954771	0.821264483935335	1.22258103826056	0.487385647151118	no	35	26 - 50
ENSMUSG00000028439.124|Fam219a	921.087784236709	-0.0828580328521176	0.0728086450193736	-1.13802465119451	0.255110188985983	0.998540876473706	motif	no	1.55491788834526	0.249138761916308	0.995876043990111	1.18600433080115	0.210031724843971	0.527355747355451	0.569405378623904	0.22958524338014	no	14	0 - 25
ENSMUSG00000029028.164|Lrrc47	1077.02496106049	0.143777666388926	0.0809847749441803	1.77536662277603	0.0758373714032249	0.703530393565276	motif	no	1.38443454366057	0.918877524082758	2.09718307256745	1.28846351660129	0.849779097694972	2.05201759871157	1.4956977223392	0.884328310888865	no	59	51 - 75
ENSMUSG00000061578.1160|Ksr2	1028.89644885802	-0.0569854481783769	0.0718827501582071	-0.79275553666154	0.427920266422389	0.998540876473706	nomotif	no	0.901471271681116	0.660845904357662	0.924789902629576	0.978272576103653	0.638882942583496	0.672748703549975	1.40483421051961	0.649864423470579	no	47	26 - 50
ENSMUSG00000028439.195|Fam219a	973.676973563059	-0.0145876375995698	0.0748094547356896	-0.194997245349663	0.84539510412216	0.998540876473706	nomotif	yes	1.32641242745325	0.431690527886266	0.957949004165701	1.3931363717976	0.435963908219478	0.614181614122287	1.11256989748505	0.433827218052872	no	31	26 - 50
ENSMUSG00000031028.518|Tub	1744.89377352848	-0.0407447403570287	0.0638059463456743	-0.638572777156073	0.523100895547456	0.998540876473706	nomotif	no	0.814466794059251	0.273177360691872	0.350915003999132	0.934117493096637	0.593347455192603	0.210011500049992	0.42797875260236	0.433262407942238	no	31	26 - 50
ENSMUSG00000032194.136|Kank2	255.607568984192	0.0822109869376165	0.124487797700474	0.660393937849406	0.509001061416716	0.998540876473706	nomotif	no	0.51362850062511	0.189131893855677	0.32290642891014	0.836608904907898	0.195488091595107	0.211171784580655	0.833431478041966	0.192309992725392	no	12	0 - 25
ENSMUSG00000029028.1|Lrrc47	2334.21331510008	0.418273314860712	0.0880290334527464	4.75153819660236	2.01875013702809e-06	4.09748011683716e-05	motif	yes	1.84832015346987	7.60747795726969	4.51257979676003	1.76217228762525	5.32266597734088	7.14091603044986	1.7405895868338	6.46507196730529	yes	98	96 - 100
ENSMUSG00000032194.233|Kank2	1146.50999307436	-0.0922867938361439	0.091820768801682	-1.00507537717821	0.314860555483768	0.998540876473706	nomotif	yes	0.560764593099539	5.82807586306014	2.1005984815148	0.852762254640633	3.03285810674694	4.54388518289983	0.602801588513869	4.43046698490354	no	92	76 - 95
ENSMUSG00000029028.227|Lrrc47	619.378670395707	0.0646338312241999	0.0995930914501723	0.648979063538128	0.516351908876367	0.998540876473706	nomotif	no	1.30820346652983	0.530846456063421	1.33264184711448	1.19805326162696	0.567880838917637	0.841666459305293	1.08467075957897	0.549363647490529	no	40	26 - 50
ENSMUSG00000029636.1|Wasf3	1982.60620343501	0.13883448239751	0.0621174836262282	2.23503069172766	0.0254153338740207	0.340246714965193	motif	no	1.50026068320583	3.94153556569314	2.75489716050595	1.20540829979277	3.1338061610593	4.98625494444678	0.978000746581999	3.53767086337622	no	89	76 - 95
ENSMUSG00000034801.164|Sos2	720.57400844111	-0.0538900952657776	0.0927377986883701	-0.581101730124803	0.56117189267147	0.998540876473706	motif	no	0.779729815166978	0.0377221738709394	0.238891592015409	1.10453015839168	0.0735238328908349	0.0668218409249975	0.401867725675913	0.0556230033808872	no	3	0 - 25
ENSMUSG00000058297.59|Spock2	1935.67016572792	0.00130285646869706	0.0677651968476196	0.0192260412321494	0.984660783541016	0.999525940224632	motif	yes	1.06478514999258	0.572316106698159	0.967922829717605	1.00123425433253	0.52270849945828	0.750353588720285	0.926179524018706	0.547512303078219	no	40	26 - 50
ENSMUSG00000029636.293|Wasf3	7822.6563822329	0.0740466279972087	0.0476519646836956	1.55390503809687	0.120207069808373	0.846626519702083	nomotif	no	0.585409661203913	0.140539124531588	0.22206214370903	0.484382927624582	0.294270945813875	0.161521583637176	0.376942967849357	0.217405035172731	no	13	0 - 25
ENSMUSG00000031028.154|Tub	825.18241828783	0.0207021535205722	0.0851398448767098	0.243154700957592	0.807885557238583	0.998540876473706	motif	no	0.795923938592894	0.866362733605229	0.653298085617222	1.162821894692	0.882137761155965	0.585661102558769	1.01066492138737	0.874250247380597	no	58	51 - 75
ENSMUSG00000090935.724|Synj2bp	911.784057424667	0.0391163902445127	0.0801246352312101	0.488194300437528	0.62541222126731	0.998540876473706	motif	no	0.254277050744496	0.111477469051433	0.067622426972967	0.366681708640784	0.457695004500782	0.171875083374247	0.395869699919556	0.284586236776108	no	18	0 - 25
ENSMUSG00000090935.611|Synj2bp	831.894438521844	-0.0264643501822275	0.0907362721456118	-0.29166230391037	0.770544833730946	0.998540876473706	motif	no	0.681382568421241	0.022581981637025	0.166433973325302	0.495303765005072	0.142129404851331	0.136674150826185	0.458593952259418	0.0823556932441778	no	5	0 - 25
ENSMUSG00000029636.501|Wasf3	2787.08496276994	0.0704162126790082	0.0604641515138692	1.16459440703234	0.244183208816413	0.998540876473706	motif	yes	0.556548317963452	0.279311276335239	0.316270652911793	0.5122647813789	0.57688713757144	0.352249205762522	0.587773294063385	0.428099206953339	no	30	26 - 50
ENSMUSG00000031028.618|Tub	1714.42668034694	-0.0451075053052087	0.0667340237568739	-0.67592964976224	0.499085311861176	0.998540876473706	motif	no	1.19539034032401	1.41589496632565	2.81559819404963	1.06632043699393	1.23060259298831	2.88624439924787	1.13899835898396	1.32324877965698	no	72	51 - 75
ENSMUSG00000031028.179|Tub	1669.08260258074	-0.0956186979358294	0.0635090162072383	-1.50559249136867	0.132171817195689	0.874958878483484	nomotif	no	0.728518074627902	0.44100629322817	0.246441063843994	0.829241937857759	0.792621951577635	0.191492540423059	0.658568195867102	0.616814122402903	no	45	26 - 50
ENSMUSG00000031028.533|Tub	2067.24439838116	0.0204531696550157	0.0688561619414153	0.297041965139123	0.766434470672566	0.998540876473706	nomotif	no	1.03756997725072	0.184462127496433	0.621401355736429	1.06510838776081	0.215520415883024	0.402619089590604	0.841619469853622	0.199991271689728	no	12	0 - 25
ENSMUSG00000058297.293|Spock2	567.216626249855	-0.0366541258301407	0.10612620042173	-0.345382437932223	0.72980687830301	0.998540876473706	motif	yes	1.48349060441864	2.70379737532277	1.75201022837621	1.07573220195493	2.00799321134775	2.33324703266551	1.01895589618055	2.35589529333526	no	84	76 - 95
ENSMUSG00000029028.78|Lrrc47	1692.88878479646	0.88284863196398	0.108844610406249	8.11109184615443	5.01669164610617e-16	1.25996950901679e-14	motif	yes	0.934788081354154	5.2232466833592	1.2673722157947	1.08653105803633	4.87716371220116	1.22672257968391	2.5537607837716	5.05020519778018	yes	94	76 - 95
ENSMUSG00000004113.327|Cacna1b	1476.18033744589	0.254959387916728	0.0868936828512752	2.93415331875287	0.00334458952528446	0.0561581008072693	motif	yes	0.492267289382168	2.25042871155132	1.06921629931866	0.604552487177759	3.92032310106649	1.71429582776964	0.610164800099951	3.0853759063089	no	87	76 - 95
ENSMUSG00000058297.392|Spock2	1571.25114857857	-0.0617417908738815	0.063358176379954	-0.974488130839196	0.329814229591741	0.998540876473706	motif	yes	0.0635918610731436	0.615999210428537	0.168149787483295	0.483524989744689	0.656598146821503	0.303109381515453	0.820307316328152	0.63629867862502	no	46	26 - 50
ENSMUSG00000042529.449|Kcnj12	278.787410051061	-0.259002738831627	0.113904456397943	-2.27385957514041	0.0229744309182888	0.314255516737005	motif	no	1.12992773425241	0.40908784929795	0.613837127425578	0.98342743881944	0.75006168231376	0.512749851936574	0.40105750848705	0.579574765805855	no	42	26 - 50
ENSMUSG00000061578.1207|Ksr2	211.580471352617	0.176015333522484	0.144805797378623	1.21552684152733	0.224165217781147	0.984421283114685	motif	no	0.807768044821955	0.726151847015584	1.35921078215664	1.06087685249936	0.463353321864116	1.2863204378062	0.82885218420657	0.59475258443985	no	43	26 - 50
ENSMUSG00000038916.40|Soga3	1081.68379354415	-0.0236998538072107	0.0863083332688621	-0.274595197353452	0.783627256508897	0.998540876473706	nomotif	yes	0.987571389064733	0.0464049701051379	0.238062953561162	0.9134575900935	0.122032160508161	0.158316361576148	0.549298488941632	0.0842185653066494	no	5	0 - 25
ENSMUSG00000031028.409|Tub	1161.20124169044	0.0442962209596936	0.0848483997393969	0.522063127834406	0.60162637797687	0.998540876473706	motif	no	1.15493643855394	0.903165154403577	0.867581350312746	1.20890065521092	0.950725732753296	1.09786862898475	1.0722172936119	0.926945443578437	no	61	51 - 75
ENSMUSG00000004113.421|Cacna1b	1200.17060321039	-0.075675762122461	0.0756271344090008	-1.00064299293951	0.316999436968397	0.998540876473706	motif	no	0.463790264969543	0.12011534311536	0.128767337256944	0.291520730659104	0.290870602050584	0.103163543884207	0.476953537578518	0.205492972582972	no	12	0 - 25
ENSMUSG00000042529.432|Kcnj12	2269.54971705942	0.0636093562908884	0.0710082947589627	0.895801772269142	0.370358643187849	0.998540876473706	motif	yes	0.739072228693401	5.88283385738892	3.31033593718794	0.670027485789069	5.42979435240178	9.01017080859644	1.22990969269362	5.65631410489535	no	95	76 - 95
ENSMUSG00000004113.241|Cacna1b	651.05409770287	-0.0334179464728081	0.087102442455832	-0.383662564798383	0.701228562023462	0.998540876473706	motif	no	0.329514443213489	0.610073344558621	0.261830972200145	0.40239611044556	1.0023610362242	0.285270578679805	0.572917657071964	0.806217190391411	no	55	51 - 75
ENSMUSG00000058297.382|Spock2	721.030906266847	-0.0218452350561918	0.0866145637152296	-0.252212031316284	0.800877178974448	0.998540876473706	motif	yes	1.01677096551015	0.80195890796776	0.444357371089669	0.438094894554391	0.602683341725354	0.15548928369086	0.382547161941494	0.702321124846557	no	50	26 - 50
ENSMUSG00000031028.406|Tub	1890.53342322309	-0.00495104857263702	0.0837483258532485	-0.0591181796435274	0.952857978704275	0.998790475058442	motif	no	0.987902311792119	1.13178334402131	2.13955100155763	1.22535298027396	1.00039996005431	1.64348248003632	1.10744341939918	1.06609165203781	no	65	51 - 75
ENSMUSG00000029636.306|Wasf3	1729.07205704215	-0.0300097242369915	0.0807760807208914	-0.371517458747289	0.710252154769469	0.998540876473706	nomotif	no	0.445455856423227	0.134599574948579	0.162880630919597	0.378390177924956	0.481803904928577	0.112382187010223	0.296834115556072	0.308201739938578	no	20	0 - 25
ENSMUSG00000042529.486|Kcnj12	242.976676324137	0.0779919983759084	0.125524617098399	0.621328311360395	0.534383629612448	0.998540876473706	nomotif	no	0.948128199906092	0.149694955804298	1.06098731940497	1.05168871187145	0.179156175082098	0.93663356773351	2.04240369441619	0.164425565443198	no	10	0 - 25
ENSMUSG00000061578.1140|Ksr2	1522.00939160839	0.0180273801035861	0.0656688164638121	0.274519643787403	0.783685309698204	0.998540876473706	nomotif	no	1.43750239328556	0.743984350668266	0.94105405664431	1.32456530237495	0.769151033394527	0.670773245491624	1.08581110082781	0.756567692031396	no	52	51 - 75
ENSMUSG00000042529.100|Kcnj12	733.226949721056	0.0185980472532932	0.0875005025746944	0.212547890652594	0.831679619830528	0.998540876473706	nomotif	no	0.786787056644761	1.95616415930729	0.497568232753769	0.28117224850077	2.0309317679109	0.551280187631229	0.873254979789065	1.99354796360909	no	81	76 - 95
ENSMUSG00000029636.462|Wasf3	2071.42127231681	-0.0275190887992663	0.0683139825600454	-0.402832447589746	0.68707148919484	0.998540876473706	nomotif	yes	0.636133629703788	2.15083353503179	0.506688043052474	0.91980104558026	3.37682130425769	0.67632401717283	0.725858717530014	2.76382741964474	no	86	76 - 95
ENSMUSG00000058297.117|Spock2	617.389316760307	-0.0443250050124369	0.09887236458434	-0.448305299451262	0.653932876537953	0.998540876473706	motif	no	0.606808168351098	0.258699599818603	0.318827220505878	0.5441101119165	0.47566087362332	0.25711284471141	0.404761834811439	0.367180236720962	no	25	0 - 25
ENSMUSG00000035279.29|Ssc5d	670.015962126879	0.104271729524342	0.147525080833537	0.706806794717156	0.479686551484779	0.998540876473706	nomotif	no	1.5843760557906	1.05103099652861	1.43794855375152	1.77574264879652	1.03511015277339	1.0639720927587	1.291592976403	1.043070574651	no	64	51 - 75
ENSMUSG00000031028.230|Tub	409.043770583914	0.103915129345333	0.0990737524620012	1.0488663925916	0.294239615142996	0.998540876473706	motif	no	1.10739226368396	1.76157004598777	0.972162792050535	1.1841929628518	1.65834086318115	1.19984511425621	1.02830859217072	1.70995545458446	no	78	76 - 95
ENSMUSG00000004113.164|Cacna1b	859.670425119207	0.0466618792697941	0.0862798461875954	0.540820148987502	0.588631553454327	0.998540876473706	motif	no	1.11138342650485	1.64718500389739	0.792574097247009	0.827369032583864	2.41134892568095	0.698191266656966	1.18095034161358	2.02926696478917	no	81	76 - 95
ENSMUSG00000061578.64|Ksr2	540.927256130693	0.143141853525348	0.123860905474946	1.15566613191199	0.24781774641853	0.998540876473706	nomotif	no	0.342234072267061	0.198304590779671	0.287646932968032	0.423831339847969	0.155169484531239	0.123076507006042	0.285279356424587	0.176737037655455	no	10	0 - 25
ENSMUSG00000028439.184|Fam219a	1420.69120761953	0.181961810367738	0.0833265604953832	2.18371920412843	0.0289828877365175	0.373776076472563	motif	yes	1.19257293537434	8.81444366723767	10.9678579049776	1.57835574019596	5.85091794881281	16.1522124259004	2.80240091842591	7.33268080802524	no	99	96 - 100
ENSMUSG00000090935.278|Synj2bp	1019.61474641512	0.0575808168300994	0.0865525978050817	0.665269654410288	0.505878036122725	0.998540876473706	nomotif	no	0.917974981947445	0.165945498269183	0.535701312905629	0.869896581240831	0.360161665948052	0.337414148843844	0.750706924180912	0.263053582108618	no	16	0 - 25
ENSMUSG00000043670.89|Diras1	452.113130348577	-0.00560216177244055	0.101225959008844	-0.0553431335923536	0.955865099164365	0.998790475058442	motif	no	0.401724214804501	2.77341188629061	1.81894384082726	1.0050412286836	1.84350198645402	2.03217010342492	0.438804097521125	2.30845693637232	no	83	76 - 95
ENSMUSG00000028439.216|Fam219a	475.263174822792	-0.0721941372132885	0.0969880066282121	-0.744361490900964	0.456657809635559	0.998540876473706	motif	yes	0.454783179351573	1.31896066632966	0.36313678621996	0.726102747475279	1.36456920539616	0.473201877795047	0.63320038106768	1.34176493586291	no	72	51 - 75
ENSMUSG00000042529.101|Kcnj12	525.416029293553	0.0797797143007553	0.100733315327349	0.7919893636132	0.428366878170301	0.998540876473706	nomotif	no	1.32879591788893	2.29207113615803	0.668818003918345	0.680662842706356	2.16632721910496	0.711705639058307	0.210502142020716	2.2291991776315	no	83	76 - 95
ENSMUSG00000004113.282|Cacna1b	2024.78636630347	0.150455427444662	0.0773009076510297	1.94636042469105	0.0516114599426157	0.561433124307526	motif	yes	0.347139986204476	4.91331314668986	2.59485694775358	0.690331348994798	3.33920741045875	5.72440437257479	1.35630357415621	4.12626027857431	no	91	76 - 95
ENSMUSG00000004113.138|Cacna1b	1112.51923678531	0.030524677818869	0.086982512156419	0.350928905846926	0.725641685155962	0.998540876473706	motif	no	0.668582451705049	0.171012449327041	0.274875262779236	0.515837060189074	0.363773775704654	0.216308916020808	0.601120133594723	0.267393112515848	no	17	0 - 25
ENSMUSG00000061578.34|Ksr2	400.65148865091	0.0455266222751382	0.115545503775134	0.39401465905362	0.693570216533669	0.998540876473706	motif	no	1.80979954917839	0.517138167058717	1.48233815661952	1.63879334103823	0.414969969783729	0.911387486416527	1.63306757312887	0.466054068421223	no	33	26 - 50
ENSMUSG00000031028.647|Tub	786.68942257381	-0.13691839851302	0.0934240404347859	-1.46555852086697	0.142768598452652	0.90151192026882	nomotif	no	0.806309101935461	0.394334115597867	0.444068864810557	0.837164584893186	0.64049321312463	0.309106330371595	0.823363096893944	0.517413664361248	no	38	26 - 50
ENSMUSG00000031028.501|Tub	1779.72883455092	0.00589007910582809	0.0540054786707413	0.109064473657173	0.913151352668397	0.998540876473706	motif	no	0.718668781696139	0.71301195645054	0.240127238181006	0.759364483894278	1.45577189123853	0.216428518107075	0.670449322335981	1.08439192384454	no	65	51 - 75
ENSMUSG00000035279.36|Ssc5d	1742.91195514608	0.0793007520014193	0.0769791946444824	1.03015824428482	0.302935727407111	0.998540876473706	motif	no	1.13646138479187	3.30217487105414	1.66563235647155	1.33330406492031	2.73110018428723	2.184291524292	1.09608916047468	3.01663752767068	no	87	76 - 95
ENSMUSG00000061578.123|Ksr2	554.294498131478	-0.10306216591352	0.094146578106798	-1.0946990106917	0.273648522186222	0.998540876473706	motif	yes	0.861815070366405	1.82492332752831	1.23416339019823	1.09616496675092	1.5871957425309	1.11432101926526	1.1736546928365	1.7060595350296	no	78	76 - 95
ENSMUSG00000022095.273|Fam160b2	1055.63507867474	0.305730405659755	0.0817859481295482	3.73817767785098	0.000185358935737797	0.00341443155122552	motif	yes	0.870520273097379	6.2279309060921	5.0084857912196	0.844640709358342	5.42238267569908	9.66689298714964	0.200933862837956	5.82515679089559	yes	96	96 - 100
ENSMUSG00000031028.557|Tub	931.678812373634	0.033534008914745	0.0795144264720215	0.421734902741763	0.673218525543228	0.998540876473706	nomotif	no	0.846403766953128	0.268195455692167	0.486221743210504	0.792204390863266	0.31819765657314	0.30818760779694	0.789383032577686	0.293196556132654	no	19	0 - 25
ENSMUSG00000042529.299|Kcnj12	2567.41742656783	-0.0364017706423671	0.059620041030481	-0.610562656670373	0.541489151242722	0.998540876473706	nomotif	no	0.356071235686295	1.57770270326597	0.792680651393556	0.476640944899185	1.52586918896323	1.37086878576775	0.925950317840277	1.5517859461146	no	76	76 - 95
ENSMUSG00000031028.601|Tub	1647.6470508683	-0.0968927168810252	0.0600673306799172	-1.61306846474235	0.106729634188817	0.813162245404777	motif	no	0.874815985301247	0.506276675947201	0.53432742704346	0.837534357236336	0.741731602193545	0.508669158635579	0.786808957471454	0.624004139070373	no	45	26 - 50
ENSMUSG00000090935.120|Synj2bp	631.091925699994	0.0545141558330759	0.0804871401473405	0.677302681313832	0.498213930021929	0.998540876473706	motif	yes	0.418986375221542	1.16497460739535	1.17969237696614	0.955737319351955	1.34285038185525	1.37299971259099	0.750658581922932	1.2539124946253	no	70	51 - 75
ENSMUSG00000058297.330|Spock2	1045.72151435809	0.0360083255087563	0.0818109851119122	0.440140470860963	0.659835371668116	0.998540876473706	nomotif	yes	1.04557069579403	2.63478634646217	1.60569978410214	1.29839523152908	2.09523876113778	2.27176947787239	2.12151802589661	2.36501255379998	no	84	76 - 95
ENSMUSG00000058297.13|Spock2	2121.37547308603	0.54958901638274	0.069558640338266	7.90108912005856	2.76476878357936e-15	6.8150125376683e-14	motif	yes	1.27226415755744	9.09112244400797	7.5836037631452	1.78328552731725	6.35859781134948	12.3391438546624	2.22473590430699	7.72486012767872	yes	99	96 - 100
ENSMUSG00000004113.325|Cacna1b	1028.01317590896	0.158309245280315	0.0871032636813071	1.81748924884762	0.0691422330404836	0.673299828764981	motif	yes	0.503543716252647	2.85644425535212	0.477341881828819	0.76574569804465	3.78304919928884	1.21485819126141	0.697288345443623	3.31974672732048	no	88	76 - 95
ENSMUSG00000028439.292|Fam219a	751.103904897422	-0.0677984339125716	0.0886969218848767	-0.764383165410971	0.444638937922793	0.998540876473706	motif	no	1.36933061613602	0.647820598212154	1.77529571546989	1.28535885028923	0.453897131621991	1.44007885748566	1.7978601313402	0.550858864917072	no	40	26 - 50
ENSMUSG00000029636.329|Wasf3	1478.64820739387	0.0364380430279878	0.0864231240000596	0.421623766203622	0.673299656243276	0.998540876473706	nomotif	no	0.798520868551266	0.0245892688936494	0.161091648255601	0.704769651718873	0.0948548214455833	0.0798562247103674	0.270144415593253	0.0597220451696164	no	3	0 - 25
ENSMUSG00000035202.34|Lars2	876.633000178459	-0.0214931934647273	0.078969802043926	-0.272169777667316	0.785491478874851	0.998540876473706	motif	yes	1.12142641618293	1.31350109594865	1.01744642897806	1.32974024440756	1.29108840935069	0.898172980489623	1.05267948988391	1.30229475264967	no	71	51 - 75
ENSMUSG00000034801.131|Sos2	2260.64678575224	0.0147577646890202	0.0728776506806006	0.202500554713252	0.839525424794855	0.998540876473706	nomotif	no	0.883186191512948	0.212144748098504	0.321945196524338	0.863188562773305	0.348368836585797	0.164170025846137	0.802717205425282	0.280256792342151	no	18	0 - 25
ENSMUSG00000029636.427|Wasf3	2070.07273932184	3.41134597112082	0.133633086883017	25.527704632814	9.71156184879916e-144	1.84288447464117e-141	nomotif	yes	0.646214435857564	4.52288864712564	4.07763234646991	1.42939196968335	3.77422342172953	2.7931529506649	13.0406076981834	4.14855603442758	yes	91	76 - 95
ENSMUSG00000061578.32|Ksr2	622.34229697293	-0.036994015605171	0.0943419584156262	-0.392126856665332	0.69496448461749	0.998540876473706	motif	no	1.48021279780532	0.198834018810382	1.05669382986341	1.46258918104151	0.183308933559543	0.535978766080894	1.45645776804548	0.191071476184962	no	11	0 - 25
ENSMUSG00000061578.789|Ksr2	1903.58836519859	-0.0590192170361031	0.0677072514645729	-0.871682364288326	0.383381683805723	0.998540876473706	nomotif	no	1.01235707604747	0.11869325871484	0.303451709504737	0.903758004087582	0.437295820042582	0.169230197133308	0.632240735859896	0.277994539378711	no	17	0 - 25
ENSMUSG00000061578.128|Ksr2	433.089052875007	0.044239905747903	0.0958917628026488	0.461352513030254	0.644545715140691	0.998540876473706	motif	yes	1.29828991806439	1.88024468972017	1.24568041520156	1.19081451070633	1.88820632322605	1.49566194757181	1.8923214599983	1.88422550647311	no	80	76 - 95
ENSMUSG00000061578.50|Ksr2	749.133575320466	0.084085171270358	0.0890586665338134	0.944154842453574	0.345090527481518	0.998540876473706	motif	no	0.543981933689137	0.234709894685803	0.307530931158345	0.546502865503933	0.242854559758135	0.197105765410049	0.713090705965429	0.238782227221969	no	15	0 - 25
ENSMUSG00000042529.31|Kcnj12	665.840975937377	-0.0982956380157662	0.0794893416560278	-1.23658890573177	0.216239740752384	0.979700098070509	motif	no	0.812357635985716	0.568927005139442	0.480502249160842	0.732842562581794	0.608151234946652	0.261283838929385	0.498606392061765	0.588539120043047	no	43	26 - 50
ENSMUSG00000029028.223|Lrrc47	516.965552128515	0.11585799272073	0.0913540508268804	1.26823049084365	0.20471565134258	0.965975638000247	nomotif	no	1.25600708626561	0.235889845256791	1.23182851523979	1.04747860291226	0.238422418965002	0.598024508381286	0.853606780851257	0.237156132110896	no	15	0 - 25
ENSMUSG00000035202.68|Lars2	1146.82227673655	0.000964668093228901	0.0797213249142604	0.0121005025225859	0.990345431466979	0.999525940224632	motif	yes	0.726012877261665	0.957929476592424	0.343445297175873	0.677210016264603	1.01250086871491	0.237509177315343	0.878354841456274	0.985215172653665	no	62	51 - 75
ENSMUSG00000042529.280|Kcnj12	681.05214207317	-0.000455965872266901	0.0825685341813927	-0.00552227161094081	0.995593887135506	0.999745855520116	nomotif	no	0.418931862292161	0.34692032035405	0.445642879395618	0.995887847730201	0.3093625755516	0.19681405605778	0.543509628987915	0.328141447952825	no	22	0 - 25
ENSMUSG00000090935.280|Synj2bp	1140.57763137948	0.00646316525760104	0.101080448732271	0.0639408049594224	0.949017361077885	0.998790475058442	nomotif	no	1.01777538483264	0.14631882860512	0.49208111616724	1.00302873122929	0.204052928287339	0.299962360804284	0.618734670148597	0.175185878446229	no	10	0 - 25
ENSMUSG00000061578.302|Ksr2	507.718223494382	-0.057572046362483	0.0928715336105389	-0.6199105810389	0.535316659145368	0.998540876473706	nomotif	no	0.833568989742558	0.458400876397869	1.07910315475273	1.11369433448724	0.426922593855144	0.653093195256817	1.37768673861362	0.442661735126506	no	31	26 - 50
ENSMUSG00000035279.30|Ssc5d	1117.1318905662	0.193111148413752	0.0821773262773419	2.34993223997113	0.0187768289164087	0.267872302739458	nomotif	no	1.40857190511899	3.21796158411438	1.77582711385216	1.23634190481232	2.71911416466967	2.27721665245779	1.38205544278429	2.96853787439203	no	87	76 - 95
ENSMUSG00000042529.484|Kcnj12	264.520531910594	-0.0266536181126496	0.122604152473187	-0.217395720903325	0.827899965688576	0.998540876473706	motif	no	1.17370116214771	0.292901585350824	1.06224035916443	0.754484731896935	0.254862025777054	0.759747485474972	1.29551685934808	0.273881805563939	no	17	0 - 25
ENSMUSG00000042529.181|Kcnj12	1249.82317962856	-0.148557665189103	0.0733302734516188	-2.02587087428656	0.0427780186257462	0.496034153899899	nomotif	no	0.553312571928781	1.50537791540772	1.01150569834912	1.02841428051345	0.587763198981965	0.974355680464499	1.07943540268763	1.04657055719484	no	64	51 - 75
ENSMUSG00000029028.13|Lrrc47	1893.72416840918	1.78366161632903	0.122299018026	14.5844312171814	3.52850484695657e-48	1.37853841324725e-46	motif	yes	2.81415964002487	8.09140629531651	2.80611258251693	2.0749238269597	6.19616172346149	5.192703702849	3.42235740575616	7.143784009389	yes	99	96 - 100
ENSMUSG00000031028.98|Tub	1037.53812357791	0.107673340016784	0.0745038809186588	1.44520444692456	0.148400467695247	0.907228278272918	motif	no	0.969190327183746	1.4159729118194	0.990542581929352	0.891705729969655	1.41548444674056	1.12830321561881	0.654682053099079	1.41572867927998	no	74	51 - 75
ENSMUSG00000004113.288|Cacna1b	1894.37956993523	0.236911880929993	0.0812080918770304	2.91734327767161	0.0035302700846313	0.0590271033031709	motif	yes	1.05744180413056	7.94202648678759	3.69705332746605	1.07204397726251	6.18703053776376	7.9384347018897	0.795698096838308	7.06452851227567	no	99	96 - 100
ENSMUSG00000031028.471|Tub	823.399949730531	0.00567982056385621	0.0907729001040606	0.0625717648917788	0.950107513697548	0.998790475058442	motif	no	1.32086414142639	3.77292685310358	0.853727141382983	1.45323207705564	3.57672052569991	1.26506217648993	1.65182181210224	3.67482368940174	no	89	76 - 95
ENSMUSG00000038916.55|Soga3	2407.89851113012	0.0085218624432817	0.0778879234615963	0.10941185827715	0.912875828669547	0.998540876473706	nomotif	yes	0.68320314094032	0.0768414652926544	0.144311268228976	0.668373096935269	0.164747847773908	0.1125246802737	0.646709358541423	0.120794656533281	no	7	0 - 25
ENSMUSG00000031028.516|Tub	1241.29851038223	-0.069293428954339	0.0695726533262904	-0.99598657865409	0.319256666349945	0.998540876473706	nomotif	no	0.671767962265303	0.203750486222182	0.344374032250448	0.709087384063768	0.394407556482786	0.181287954079029	0.446019112577527	0.299079021352484	no	19	0 - 25
ENSMUSG00000058297.522|Spock2	2271.43486179113	-0.075340070801877	0.0666059263800143	-1.13113164092983	0.257999688545554	0.998540876473706	motif	yes	0.911257988830856	0.814930544590911	0.707000337075273	1.04919032658443	0.767226895737792	0.576636227269048	0.704203096039071	0.791078720164352	no	54	51 - 75
ENSMUSG00000042529.233|Kcnj12	518.166332350345	-0.0949746065475015	0.0897925082462374	-1.05771192277036	0.290186797935414	0.998540876473706	motif	no	1.13152361958308	0.25446176596817	0.808743459632547	0.619871877447853	0.254193481755502	0.640514920497961	1.2918003331588	0.254327623861836	no	16	0 - 25
ENSMUSG00000058297.19|Spock2	1827.975133912	0.903412154301895	0.0926709678838052	9.74859953372486	1.87030519909558e-22	5.22418192878215e-21	motif	yes	1.10212244374171	8.18082378633734	6.92623184484889	1.84965334105151	5.16013041260606	9.18903839514515	3.88509868878798	6.6704770994717	yes	98	96 - 100
ENSMUSG00000090935.103|Synj2bp	1106.84845515989	-0.130240550673715	0.0699281033660707	-1.86249225139014	0.0625337366432976	0.635706480927401	motif	no	0.892608642645267	1.45885013925392	0.92703453831557	1.17959531478723	1.6497504857898	1.36957742407198	0.887864313826456	1.55430031252186	no	76	76 - 95
ENSMUSG00000035202.57|Lars2	595.992533309632	0.187943497980544	0.0971304100875083	1.93496040849842	0.052995154276173	0.571286807368483	motif	yes	0.677847310340102	0.787672687652495	0.512655183344438	1.35668096378134	0.93318710976829	0.399438746373	0.880269813499782	0.860429898710392	no	58	51 - 75
ENSMUSG00000029636.54|Wasf3	837.465161907112	-0.114369495659617	0.0800785279045177	-1.42821675987833	0.153229478062448	0.915766911548316	motif	no	1.01322455865463	0.929553307135968	0.869507016409358	0.948076941841846	0.877521370560946	0.775244592039478	0.938248845855713	0.903537338848457	no	60	51 - 75
ENSMUSG00000061578.1544|Ksr2	330.136957366941	-0.116471785451784	0.111323154239534	-1.04624941906668	0.295445891711379	0.998540876473706	motif	no	0.166380703447116	0.857454029143277	0.142574557568878	0.224904330894233	1.78153902773946	0.0976626905826887	0.324585470738237	1.31949652844137	no	72	51 - 75
ENSMUSG00000061578.1415|Ksr2	1224.35830532869	0.151243283423662	0.0884645937825238	1.70964763366765	0.0873310516527657	0.750569893967516	motif	yes	0.956303904303678	1.90438037151571	0.447921735028891	0.628150767927252	3.63885532315187	0.465664703946076	0.423844866923814	2.77161784733379	no	86	76 - 95
ENSMUSG00000061578.1168|Ksr2	778.509507480369	-0.126949724225044	0.0821492504191072	-1.545354626821	0.122260508896652	0.851104651595796	nomotif	no	1.01656679463354	1.02923587954791	0.957997960917629	0.88193376894525	0.978979800521226	1.05606686546223	0.80887984241846	1.00410784003457	no	63	51 - 75
ENSMUSG00000031028.510|Tub	981.981831693173	-0.0259388687429423	0.0716032370567908	-0.362258325309642	0.717158997749672	0.998540876473706	nomotif	no	0.940967536009974	0.103081492478553	0.240112945743759	0.519958238183315	0.49271985014974	0.135646229133236	0.313761079194916	0.297900671314146	no	19	0 - 25
ENSMUSG00000028439.288|Fam219a	1580.10244671515	-0.0427056273062561	0.074692511878263	-0.571752458611374	0.567489689505392	0.998540876473706	motif	no	1.50378952217842	0.783281805994036	1.70722127227404	1.4468709475735	0.733795379289417	1.38574617212939	1.40944912483436	0.758538592641726	no	53	51 - 75
ENSMUSG00000061578.1149|Ksr2	542.309800148154	0.0641971697789569	0.0939720468904381	0.683151765905497	0.494510947757062	0.998540876473706	nomotif	no	1.17446536378767	0.887316062661786	1.01560229642744	1.10634938453491	0.839495123947553	0.739744507776092	0.684300363280945	0.86340559330467	no	58	51 - 75
ENSMUSG00000028439.283|Fam219a	1697.05240658917	-0.0619267779393777	0.0673425307195125	-0.919579013109979	0.35779279804562	0.998540876473706	motif	no	1.73575973634346	0.708843156373235	2.53425078643986	1.54714073426323	0.510570737641982	1.86682115050038	1.94543580973905	0.609706947007609	no	44	26 - 50
ENSMUSG00000042529.335|Kcnj12	1696.39823212399	0.0455787411496938	0.069080701489036	0.659789784516414	0.509388739779699	0.998540876473706	motif	no	1.24782914987142	3.28589135069622	1.00884327697663	1.14082690061994	3.27573820762643	1.25733849464639	0.907098829069486	3.28081477916132	no	88	76 - 95
ENSMUSG00000029028.222|Lrrc47	508.778995562102	0.0238647124338948	0.0892468477550814	0.267401180368704	0.789160290716466	0.998540876473706	nomotif	no	1.41818366960218	0.653752778935161	1.08194122156045	1.18767024824764	0.57568139989178	0.713984409675169	1.28069174295807	0.614717089413471	no	44	26 - 50
ENSMUSG00000058297.448|Spock2	685.516401526354	0.00404933875486776	0.0879694339562059	0.0460312016658383	0.963285380926739	0.998790475058442	motif	no	1.61464055966074	0.186914521596781	1.13958221064962	1.53616057717494	0.174142767308132	0.510942612926505	1.11692885798568	0.180528644452457	no	11	0 - 25
ENSMUSG00000042529.243|Kcnj12	301.14076795876	-0.104982895240389	0.112635915947283	-0.932055236178163	0.351307980224637	0.998540876473706	motif	no	0.7601573408814	0.875486057312352	1.24718791549537	1.1118038500456	0.838757461756022	1.07832827910284	1.29337373799267	0.857121759534187	no	58	51 - 75
ENSMUSG00000031028.616|Tub	3146.18946234109	0.00748901344250434	0.0549707725103341	0.136236277943819	0.891634496863393	0.998540876473706	motif	no	1.17649464162281	1.06227844375244	2.43521507088448	0.985256077311597	1.09413660077511	2.38071098945192	1.19240314224276	1.07820752226377	no	65	51 - 75
ENSMUSG00000029636.275|Wasf3	757.290995537164	0.139545435501311	0.0848254566486821	1.64508911610415	0.0999514347576865	0.792600431518512	motif	no	1.44955040211191	0.736586827065681	0.932949412604555	1.57793455233165	0.948142031399192	0.604559732392433	1.78522008906031	0.842364429232436	no	57	51 - 75
ENSMUSG00000031028.269|Tub	1486.77527337927	-0.65100901849932	0.0887689882466202	-7.33374381479566	2.23810740419856e-13	5.32999482414218e-12	nomotif	no	0.826841670437585	3.02821486851443	0.264781321199345	0.859288496385332	3.61546883612744	0.194499286978118	0.952641796133526	3.32184185232094	no	88	76 - 95
ENSMUSG00000028439.29|Fam219a	260.608442862959	0.0443293677490117	0.123651695862167	0.35850189874003	0.719967747198482	0.998540876473706	motif	no	1.28598105583628	0.480727703599167	1.53601868877864	1.11671247631512	0.530133734106173	0.815715399584421	1.40163621394282	0.50543071885267	no	36	26 - 50
ENSMUSG00000029636.125|Wasf3	1999.60647129168	0.0110594184685615	0.0548225281237133	0.201731274479073	0.840126811713683	0.998540876473706	nomotif	no	1.32005461004839	0.949945418201209	0.941084239210258	1.1368910622688	1.03501239635275	0.801773741376403	1.44510323522309	0.992478907276978	no	63	51 - 75
ENSMUSG00000042529.495|Kcnj12	657.658052865346	0.00437617469121166	0.0881743371282168	0.0496309338265638	0.960416495371602	0.998790475058442	nomotif	no	1.07075056825577	1.99400964855538	3.4151337272494	1.4627144655441	1.47594467742528	4.3782832293031	1.44148205948969	1.73497716299033	no	79	76 - 95
ENSMUSG00000061578.239|Ksr2	825.032442756137	-0.0351158190191013	0.0786414248220345	-0.446530808649111	0.655213863179375	0.998540876473706	nomotif	no	1.11498965741658	1.27976324058577	1.2586569232726	1.30245138819202	1.11153218027885	1.34632372353477	2.2666569935445	1.19564771043231	no	69	51 - 75
ENSMUSG00000061578.1062|Ksr2	222.853549052324	0.227348928092058	0.151788292543585	1.49780279020383	0.134184495683967	0.883843331075385	motif	no	0.820908768996092	1.05646904058282	0.264688415472608	0.77229483888319	1.78512964002386	0.410075086939722	0.706705546534023	1.42079934030334	no	74	51 - 75
ENSMUSG00000058297.405|Spock2	774.003817713606	-0.043265545909668	0.091474568861678	-0.472978954129769	0.636228194235249	0.998540876473706	motif	no	0.59921702234065	0.722002407889781	0.462131665933256	0.687894885410111	0.451558873671211	0.450824686773983	1.45877984420356	0.586780640780496	no	43	26 - 50
ENSMUSG00000042529.169|Kcnj12	286.286638109593	-0.0692710348830062	0.145208119255567	-0.477046567630897	0.633328961824144	0.998540876473706	nomotif	no	1.00242499068814	0.596070223627305	1.00682280159751	1.43222806486129	0.486755004786546	0.867269713169412	1.07005255527197	0.541412614206925	no	39	26 - 50
ENSMUSG00000061578.305|Ksr2	742.98116434143	-0.0258762280927967	0.0745824730085291	-0.346947842421872	0.72863050332702	0.998540876473706	nomotif	no	1.5494030333427	0.502300525755141	0.882294718242027	1.09450883643517	0.593171078707491	0.477131390464456	0.484708879652965	0.547735802231316	no	40	26 - 50
ENSMUSG00000022095.192|Fam160b2	2480.08796455798	0.117397999514915	0.0725700598124961	1.61771948126051	0.105723065654195	0.810204647369166	motif	no	1.01078995983068	10.1051046946034	5.99651815657339	0.709440867306073	6.30358743755247	10.1176128553496	0.975120216713612	8.20434606607794	no	100	96 - 100
ENSMUSG00000061578.906|Ksr2	1007.27320024454	-0.150366439806172	0.0698050842509168	-2.15409008412158	0.0312331080157331	0.396803194822625	motif	no	0.802221711089313	0.502696401645661	0.313453443216384	0.789458366941803	0.776794473127867	0.170251014642743	0.460751667353501	0.639745437386764	no	46	26 - 50
ENSMUSG00000035202.29|Lars2	967.180011522299	-0.0613804748328409	0.092472521707888	-0.663769882114127	0.506837604817108	0.998540876473706	motif	yes	0.804661350391374	1.31986652238207	1.13072495617823	1.08518865725328	1.23842652256034	1.22075572810789	0.893708083307721	1.27914652247121	no	71	51 - 75
ENSMUSG00000061578.759|Ksr2	619.688323890583	-0.0566875445100926	0.0835794518067184	-0.678247383593582	0.497614853727353	0.998540876473706	motif	no	1.24820950487573	0.773631871719733	0.695821571776499	0.947631064499942	1.07893433732429	0.534139878109796	1.11472528027782	0.926283104522012	no	61	51 - 75
ENSMUSG00000031028.538|Tub	1017.00642141543	-0.0292797648406038	0.0793852335883993	-0.368831374766938	0.712253417210777	0.998540876473706	nomotif	no	1.37875450667184	0.356238021411412	1.09348725947135	1.22802465241083	0.332866741833748	0.622066218154511	1.26220062520975	0.34455238162258	no	23	0 - 25
ENSMUSG00000031028.377|Tub	2723.59500683656	0.0927579749283904	0.0503843446663682	1.84100786747568	0.0656204057829736	0.653913248421604	nomotif	no	0.981022944990014	0.640825904010157	1.89040643710898	1.21102513479308	0.55287469997128	1.7305132636278	1.2748362103215	0.596850301990718	no	43	26 - 50
ENSMUSG00000061578.516|Ksr2	373.267977582817	0.15918539455869	0.127376559919084	1.24972282702416	0.211400815655492	0.972760013080726	motif	no	1.03022822828896	2.71162795813067	2.60348829964562	1.25876487219932	2.39915429890337	4.32646853136078	1.41392431423474	2.55539112851702	no	85	76 - 95
ENSMUSG00000029028.243|Lrrc47	1198.58329781465	-0.0859904242006503	0.0686437385999184	-1.25270601448203	0.21031271632646	0.970302975596306	motif	no	1.47572072968827	0.60695852113365	1.12517448854026	1.08269342074525	0.562384284694797	0.798930338145479	1.49577629269067	0.584671402914224	no	42	26 - 50
ENSMUSG00000043670.94|Diras1	741.881670800007	-0.0696073167894264	0.083655048602038	-0.832075504738044	0.405366327191533	0.998540876473706	nomotif	no	4.75082549681845	4.45613680031924	6.1656952871743	3.6317431838422	4.02915932055753	9.24659329205618	3.2193099328603	4.24264806043838	no	91	76 - 95
ENSMUSG00000034801.229|Sos2	1906.93691116965	-0.0649084541811162	0.0734362714140128	-0.883874588555576	0.376763916206561	0.998540876473706	motif	no	1.01625154228384	0.0357710269465805	0.242158242798021	0.433849214936217	0.0406705110100164	0.112649846770111	0.247702951601964	0.0382207689782985	no	2	0 - 25
ENSMUSG00000058297.238|Spock2	1046.43014347016	-0.0546795292448451	0.069059116866447	-0.791778576470786	0.428489796156761	0.998540876473706	motif	yes	0.625975458237856	1.20118672254581	0.331514824916253	0.539290415391202	1.41163517570132	0.286844975678038	0.384102231705484	1.30641094912357	no	71	51 - 75
ENSMUSG00000032194.215|Kank2	645.192545535094	-0.0119608876700707	0.101005091092662	-0.118418661284091	0.905735940245335	0.998540876473706	nomotif	no	0.783933531971516	0.586428617582324	0.46438213319412	0.699082554161	0.95914303682492	0.373798392664539	0.897469382110662	0.772785827203622	no	54	51 - 75
ENSMUSG00000058297.516|Spock2	1511.80332109373	0.089467462923983	0.0602311016572207	1.48540306357251	0.137437084620428	0.890577496419675	motif	yes	0.687175484335608	0.599574919554152	0.496714643632165	0.874928857590008	0.582766313070131	0.491150748205601	0.735067686299405	0.591170616312141	no	43	26 - 50
ENSMUSG00000029636.324|Wasf3	835.723820891074	-0.00522489785303918	0.0862747863874355	-0.0605611218737263	0.951708736912437	0.998790475058442	nomotif	no	0.893077534485827	0.0301980745004556	0.175854764268244	0.509293129359885	0.0599486777613951	0.114911952857543	0.813213463749843	0.0450733761309253	no	2	0 - 25
ENSMUSG00000090935.57|Synj2bp	2060.1740716517	-0.0108519207780939	0.0553881840923849	-0.195924834076405	0.844668999177672	0.998540876473706	motif	no	0.557519945613528	0.555480084089734	0.203122281691006	0.568961887373958	1.56443518727915	0.334669164185812	0.435263158186691	1.05995763568444	no	65	51 - 75
ENSMUSG00000031028.51|Tub	1291.97002789269	-0.00166208841638102	0.0837831119735993	-0.0198379885543611	0.984172613355463	0.999525940224632	motif	no	1.22779106412745	1.58083228199477	0.876104108610155	0.819710506291251	1.52797475275849	0.75469592260305	0.85147823268909	1.55440351737663	no	76	76 - 95
ENSMUSG00000058297.104|Spock2	1129.48915243431	-0.0657660891667503	0.0888969649085954	-0.739801288315879	0.459420577185262	0.998540876473706	motif	no	1.46525366270029	0.35857996673829	1.0287472727528	1.55678690672767	0.423189503267015	0.868683932024968	1.21261249782441	0.390884735002653	no	27	26 - 50
ENSMUSG00000029636.112|Wasf3	709.645035033899	0.0314067776504869	0.0870706164368916	0.360704666346889	0.718320236001405	0.998540876473706	nomotif	no	1.12669752346267	0.557618908914774	0.681598368764765	0.937252524109636	0.59145180087587	0.502241578565304	0.685443741777867	0.574535354895322	no	42	26 - 50
ENSMUSG00000035279.60|Ssc5d	558.540736388601	-0.017559975717782	0.103144880740344	-0.170245731942697	0.864816887743587	0.998540876473706	motif	no	0.539683217419105	3.22524586596532	0.824306060470591	0.5658366088123	2.76319010124273	1.02167077835325	0.725741386171303	2.99421798360402	no	87	76 - 95
ENSMUSG00000032194.219|Kank2	1915.79250462887	-0.0316896312666288	0.0589332309363176	-0.537720921849204	0.590769732981001	0.998540876473706	nomotif	yes	0.896447204193726	0.535622237329043	0.483013658572618	0.953803832711498	0.596077302640921	0.367011446713663	0.886785797081909	0.565849769984982	no	41	26 - 50
ENSMUSG00000090935.467|Synj2bp	342.743018205482	-0.191653289647685	0.121807067602546	-1.57341682563975	0.115622333526248	0.838259552005821	nomotif	no	1.10979770935599	0.161463530836699	0.199047604081516	0.504623211054529	0.52874095305909	0.0492077154928852	0.360672080156834	0.345102241947895	no	23	0 - 25
ENSMUSG00000004113.326|Cacna1b	1495.91328139017	0.275532888281887	0.0997851212591607	2.76126224836944	0.00575784216959686	0.0928947410762894	motif	yes	0.844391820386955	3.8156456366327	1.18027670450564	0.72091564926672	4.94599011923077	2.55124096959465	0.541376869684292	4.38081787793174	no	92	76 - 95
ENSMUSG00000032194.25|Kank2	276.3713078728	0.00693776224423706	0.135058312169675	0.0513686431644508	0.959031770901941	0.998790475058442	motif	no	0.454632622794986	0.598629275155704	0.857081958175204	0.691365940750504	0.560209459208034	0.655449904614625	0.570165833721717	0.579419367181869	no	42	26 - 50
ENSMUSG00000090935.673|Synj2bp	409.671880703404	0.0540764282014862	0.109501213052439	0.493843188527869	0.621416929289966	0.998540876473706	nomotif	no	0.701974079013224	0.31648264518839	0.38176380322075	0.525638996115396	0.714765590936325	0.140600919524995	0.441519323306163	0.515624118062358	no	37	26 - 50
ENSMUSG00000038916.37|Soga3	1197.14187357835	-0.0908710395309669	0.100082265144766	-0.907963457856637	0.363897528495093	0.998540876473706	nomotif	yes	0.8560243176295	0.125753410241183	0.213590265767471	0.855994298171341	0.561181908187189	0.225012321482134	0.832235254346189	0.343467659214186	no	23	0 - 25
ENSMUSG00000042529.297|Kcnj12	3708.50398272773	0.0146005626074203	0.0557048388843757	0.262105822399489	0.793239858039615	0.998540876473706	nomotif	no	0.679660329892867	1.12422167581468	0.823539283948617	0.852895249377789	1.15553218259245	1.20687831469777	0.877714649214381	1.13987692920356	no	67	51 - 75
ENSMUSG00000061578.1318|Ksr2	590.829743323137	0.123195734408573	0.0818835006449432	1.50452451883762	0.132446365016064	0.87577228637558	nomotif	no	1.39248686773877	0.652371712826835	1.59180300156312	1.21285724031872	0.589271895963309	1.18608767641871	1.84386368251301	0.620821804395072	no	45	26 - 50
ENSMUSG00000090935.43|Synj2bp	1357.7955164591	0.0176120819534779	0.081623922406356	0.215771080759853	0.82916619153165	0.998540876473706	motif	no	0.953171570694838	0.872520906018725	1.13941027997841	0.971003569735482	0.836901060927447	1.46191605457865	1.12535435398971	0.854710983473086	no	57	51 - 75
ENSMUSG00000090935.265|Synj2bp	1985.86431904891	-0.0626760424695125	0.0594728418313041	-1.05385988864118	0.291947069566407	0.998540876473706	nomotif	no	0.64246594968532	0.106774270392011	0.213265290087338	0.612556508974526	0.288692560370263	0.142241052596621	0.384948085552005	0.197733415381137	no	12	0 - 25
ENSMUSG00000058297.309|Spock2	554.920938979921	-0.186264645738371	0.0883857290483285	-2.10740633973301	0.0350823725459675	0.430163860294402	nomotif	yes	1.31866471166162	0.485015824572537	1.68968013814385	0.789310100247957	0.431943168814417	1.46783724424565	0.967977932318558	0.458479496693477	no	33	26 - 50
ENSMUSG00000022095.146|Fam160b2	828.573759088123	-0.122222866244231	0.0795828346973988	-1.53579432937975	0.12458883094197	0.855086144855109	motif	no	1.29300482041019	0.710896556111895	0.979431298906988	1.30502085467413	0.744999458683481	0.850340681574968	1.46809765960772	0.727948007397688	no	51	51 - 75
ENSMUSG00000043670.179|Diras1	1440.24160439466	0.0312811858729502	0.0675953998783284	0.46277092715268	0.64352857236412	0.998540876473706	motif	yes	1.12277474702079	6.43706362584729	4.55146523779456	1.43765308325609	4.90005961982055	7.56213259017983	1.51119694469087	5.66856162283392	no	95	76 - 95
ENSMUSG00000061578.876|Ksr2	1193.50853488649	0.0123558438656378	0.077698599945381	0.159022734956917	0.87365096184644	0.998540876473706	nomotif	no	1.02006788822581	0.325133581306867	0.622751243575657	1.05979055631617	0.289124605507004	0.624212196889836	1.31584315625012	0.307129093406935	no	20	0 - 25
ENSMUSG00000061578.173|Ksr2	224.595920974387	0.106963983343667	0.134206802292197	0.79700865765942	0.42544600320552	0.998540876473706	nomotif	no	1.0736035784295	0.619697895643992	1.98242969973937	1.73797522514719	0.370829812178665	1.81352725479851	1.14374362536802	0.495263853911329	no	36	26 - 50
ENSMUSG00000061578.953|Ksr2	267.527945489463	-0.245400226843464	0.117703640625035	-2.08489920566882	0.037078450802968	0.44729856644751	nomotif	no	0.597824997398682	0.202789937530445	0.24730351325558	0.345881607614668	0.326527741629078	0.210455812109336	0.748188149354309	0.264658839579762	no	17	0 - 25
ENSMUSG00000090935.44|Synj2bp	823.729541732406	-0.0139662551088097	0.0885907172455696	-0.157649193313289	0.874733237571884	0.998540876473706	motif	no	0.574467487291821	0.80258888354354	0.356061197718066	0.716512646286397	1.5140105062389	0.605792742070043	0.384682592670035	1.15829969489122	no	68	51 - 75
ENSMUSG00000058297.156|Spock2	575.785876753631	0.0576990541131852	0.0905071053609376	0.637508556737998	0.523793638133398	0.998540876473706	nomotif	no	1.58469053184641	0.176772048676825	0.966694064636462	1.31926652929829	0.184577283346174	0.452602349749745	1.13942448234603	0.180674666011499	no	11	0 - 25
ENSMUSG00000031028.7|Tub	490.842124307773	0.0499247302075923	0.0892011137758231	0.559687296428397	0.575692748843287	0.998540876473706	motif	no	1.21791211418907	0.506512551088086	1.11925337684241	1.45834277438975	0.552540050080458	0.809699719358404	1.53944009061825	0.529526300584272	no	39	26 - 50
ENSMUSG00000031028.82|Tub	1783.6213917978	0.023662227505005	0.059771950252648	0.395875112071598	0.692197162046934	0.998540876473706	motif	no	0.826211270946899	2.14680727652791	0.901602837778786	1.15835260255059	2.21739779915474	1.11388611101246	1.23880834927638	2.18210253784132	no	83	76 - 95
ENSMUSG00000061578.764|Ksr2	919.128952736642	-0.0530346874486777	0.0823782061920605	-0.64379512373734	0.519708296234609	0.998540876473706	motif	no	1.10384273335549	0.860506472783183	0.524748436558701	0.920793380706584	1.51344513158407	0.440850586881802	1.08817429614841	1.18697580218363	no	69	51 - 75
[truncated: 4,909 more rows]
