# Supplementary material for: TDP-43 directly inhibits mRNA accumulation in neurites through modulation of mRNA stability
Source: EMBO J. 2025 Dec 15;45(3):692–721. doi: 10.1038/s44318-025-00653-4 (PMC12864922; doi:10.1038/s44318-025-00653-4)
Supplement: Supplementary file 15 — Source data Fig. 5 [file 44318_2025_653_MOESM15_ESM.zip › Figure5/5E/Fig5Esource.txt]

oligo	pos	genename	baseMean	log2FoldChange	lfcSE	stat	pvalue	padj	oligotype	CLIP	rep1_500nM_R	rep2_500nM_R	R_500nM	l2fc_rm	l2fc_rsd	l2fc_rse	r_rm	r_rsd	r_rse	sig	y.sig	y.motif	y.clip	oligostart	oligostart_utr	oligocenter_utr
ENSMUSG00000029028.1|Lrrc47	1	Lrrc47	2334.21331510008	0.418273314860712	0.0880290334527464	4.75153819660236	2.01875013702809e-06	4.09748011683716e-05	motif	yes	7.63844259907817	5.34022573812154	6.48933416859985	NA	NA	NA	NA	NA	NA	more localized	-0.6	-1	-0.8	0	-100	30
ENSMUSG00000029028.2|Lrrc47	2	Lrrc47	2570.86169308381	0.789408710005202	0.0828266122155122	9.53085836652579	1.5598805058196e-21	4.28698194185594e-20	motif	yes	7.67022527060756	5.21533496114157	6.44278011587457	NA	NA	NA	NA	NA	NA	more localized	-0.6	-1	-0.8	6	-94	36
ENSMUSG00000029028.3|Lrrc47	3	Lrrc47	2814.20171288238	1.16072511174893	0.0979308807422957	11.8524933396991	2.08881779501924e-32	6.62382406882095e-31	motif	yes	7.49939138383621	5.38621844759287	6.44280491571454	NA	NA	NA	NA	NA	NA	more localized	-0.6	-1	-0.8	12	-88	42
ENSMUSG00000029028.4|Lrrc47	4	Lrrc47	2458.8123771687	0.958417371648157	0.103630918451541	9.24837284054683	2.27936025325077e-20	6.13733149270562e-19	motif	yes	7.66141527175859	4.8919564052372	6.2766858384979	0.956173913382051	NA	NA	6.15213385369397	NA	NA	more localized	-0.6	-1	-0.8	18	-82	48
ENSMUSG00000029028.5|Lrrc47	5	Lrrc47	2137.12143709183	1.02968172281741	0.112604806981859	9.14420752022859	6.0068653522855e-20	1.61013621718774e-18	motif	yes	7.7891723358187	5.07710586019927	6.43313909800899	1.06681089772411	NA	NA	6.17285457242462	NA	NA	more localized	-0.6	-1	-0.8	24	-76	54
ENSMUSG00000029028.6|Lrrc47	6	Lrrc47	1925.13218874324	1.15145795998663	0.118121473713567	9.7480832551988	1.8798394710977e-22	5.23857363099605e-21	motif	yes	6.30630639095317	4.30540383856949	5.30585511476133	1.12640257898016	NA	NA	6.18513202216662	NA	NA	more localized	-0.6	-1	-0.8	30	-70	60
ENSMUSG00000029028.7|Lrrc47	7	Lrrc47	1872.09507199224	1.02236557928784	0.117959516322216	8.6670886009329	4.43309988929255e-18	1.15715522219416e-16	motif	yes	7.0983045312181	4.5870034404922	5.84265398585515	1.16774694524919	NA	NA	6.29830447834882	NA	NA	more localized	-0.6	-1	-0.8	36	-64	66
ENSMUSG00000029028.8|Lrrc47	8	Lrrc47	2031.97731097528	1.11906153670154	0.0964697363720952	11.6001305568535	4.1145007581195e-31	1.28430434891171e-29	motif	yes	7.5663502354776	4.40128494900127	5.98381759223943	1.24953675391826	0.248839272330426	0.0879779684451852	6.1746894174248	0.417037505863248	0.147445024202513	more localized	-0.6	-1	-0.8	42	-58	72
ENSMUSG00000029028.9|Lrrc47	9	Lrrc47	3318.07442945615	1.3033691895972	0.1201705355082	10.8459963508131	2.08353175176198e-27	6.22715552307863e-26	motif	yes	8.08328560350229	5.22691423338782	6.65509991844505	1.34378424060721	0.154332688732401	0.0545648453807169	6.26685602138746	0.439687875253947	0.155453139098786	more localized	-0.6	-1	-0.8	48	-52	78
ENSMUSG00000029028.10|Lrrc47	10	Lrrc47	2140.12788191813	1.26614216005358	0.116688539012504	10.8506128431165	1.98092654971835e-27	5.93533255686289e-26	motif	yes	8.26413195258266	4.81786747503842	6.54099971381054	1.51964800290736	0.120179438621023	0.0424898480040589	6.36497839971198	0.449562192338166	0.158944237383704	more localized	-0.6	-1	-0.8	54	-46	84
ENSMUSG00000029028.11|Lrrc47	11	Lrrc47	2890.94779947244	1.49148004190115	0.131210556601934	11.367073507858	6.09985796673818e-30	1.86505887448478e-28	motif	yes	8.88726576331239	5.80910336703197	7.34818456517218	1.73485554764671	0.177091722388837	0.062611378896576	6.5041555055194	0.609282366216324	0.215413846404474	more localized	-0.6	-1	-0.8	60	-40	90
ENSMUSG00000029028.12|Lrrc47	12	Lrrc47	2888.52752607642	1.61273584100071	0.124433205328596	12.9606549694022	2.04493969168049e-38	7.0250729925403e-37	motif	yes	6.21625083677913	4.3592798654323	5.28776535110571	1.87481721009502	0.213879141944265	0.0756176958115748	6.58717005014484	0.706808875790883	0.249894674537287	more localized	-0.6	-1	-0.8	66	-34	96
ENSMUSG00000029028.13|Lrrc47	13	Lrrc47	1893.72416840918	1.78366161632903	0.122299018026	14.5844312171814	3.52850484695657e-48	1.37853841324725e-46	motif	yes	8.12434066582256	6.21660319359797	7.17047192971026	1.96694163211779	0.263520786786274	0.0931686676600943	6.83593501559157	0.78865895395455	0.278833047192376	more localized	-0.6	-1	-0.8	72	-28	102
ENSMUSG00000029028.14|Lrrc47	14	Lrrc47	4774.34903531624	2.5583680583878	0.128326670087534	19.9363706440968	1.96838520984356e-88	1.36814216184185e-86	motif	yes	7.31001281353731	4.87165546917761	6.09083414135746	2.1186253408384	0.489446098674444	0.173045327699	6.64932084794482	0.695322902404485	0.245833769702262	more localized	-0.6	-1	-0.8	78	-22	108
ENSMUSG00000029028.15|Lrrc47	15	Lrrc47	5860.30213112676	2.74402593720264	0.110669967498411	24.7946755495526	1.0232454773624e-135	1.67573968244759e-133	motif	yes	8.4429422605607	5.46919940406839	6.95607083231454	2.19396495983411	0.604530467529469	0.213733796511981	6.58537021793733	0.687222453751235	0.242969828615578	more localized	-0.6	-1	-0.8	84	-16	114
ENSMUSG00000029028.16|Lrrc47	16	Lrrc47	4718.17903606582	2.23875483628807	0.137066684464401	16.3333259649212	5.71802910105431e-60	2.69130070484662e-58	motif	yes	8.17241368751382	5.12345421097203	6.64793394924292	2.26412904857655	0.570237757022048	0.201609492439449	6.55296299463317	0.654731382924886	0.231482500360917	more localized	-0.6	-1	-0.8	90	-10	120
ENSMUSG00000029028.17|Lrrc47	17	Lrrc47	2953.16834008562	2.04036456577931	0.123646562410969	16.5015874763883	3.57372634468149e-61	1.70214734863216e-59	motif	yes	10.4158213664392	6.87461791759869	8.64521964201893	2.28919010199304	0.522241803671401	0.184640360397571	6.32404364381946	0.9810048694974	0.346837597799318	more localized	-0.6	-1	-0.8	96	-4	126
ENSMUSG00000029028.18|Lrrc47	18	Lrrc47	4724.41497029743	2.47961182981852	0.112752419177188	21.9916508037124	3.46163522270648e-107	3.36454057621593e-105	motif	yes	6.12722013425748	3.96895261101563	5.04808637263656	2.28473770512712	0.462416442204708	0.163488901007553	6.23689107250466	1.16909067442489	0.413335971853898	more localized	-0.6	-1	-0.8	102	2	132
ENSMUSG00000029028.19|Lrrc47	19	Lrrc47	3899.18518280832	2.09419699386682	0.125305720151781	16.7127006758362	1.05927511478322e-62	5.21137201532237e-61	motif	yes	7.71421769951902	5.95894135070542	6.83657952511222	2.23489936370192	0.388895838934162	0.137495442442789	6.10326779417811	1.13900638951435	0.402699570920201	more localized	-0.6	-1	-0.8	108	8	138
ENSMUSG00000029028.20|Lrrc47	20	Lrrc47	2918.16238944947	2.17404855094026	0.117684460982296	18.473539605771	3.37229816433491e-76	1.97626590954038e-74	motif	yes	5.97512484240608	4.08189028693884	5.02850756467246	2.22928016305832	0.312104651577242	0.110345657785066	6.08290126970948	1.18399987893394	0.41860717165912	more localized	-0.6	-1	-0.8	114	14	144
ENSMUSG00000029028.21|Lrrc47	21	Lrrc47	4571.41853564248	1.98415004366088	0.112650458772713	17.6133330061635	1.94638975851055e-69	1.04345693107595e-67	motif	yes	5.89129018262743	4.78694406377373	5.33911712320058	2.21838336352352	0.273699531110134	0.0967673972277769	5.60517528990455	1.22392004608653	0.43272108210897	more localized	-0.6	-1	-0.8	120	20	150
ENSMUSG00000029028.22|Lrrc47	22	Lrrc47	4554.35593260495	2.52274888346045	0.134720531586301	18.7257937135172	3.05090153568797e-78	1.83284059593717e-76	motif	yes	6.04602096061214	4.74120618106596	5.39361357083905	2.10921462029552	0.268943534912393	0.095085898646417	5.78578294397437	1.26696548817924	0.447939944110431	more localized	-0.6	-1	-0.8	126	26	156
ENSMUSG00000029028.23|Lrrc47	23	Lrrc47	4186.68845015446	2.34531920580108	0.140091947866857	16.7412848597841	6.55577022021561e-63	3.23860466870569e-61	motif	yes	6.54838160690046	5.22578760450392	5.88708460570219	2.138267070848	0.199702611289514	0.0706055353317382	5.61715145579067	1.23627981292213	0.437090919580639	more localized	-0.6	-1	-0.8	132	32	162
ENSMUSG00000029028.24|Lrrc47	24	Lrrc47	5581.15539333742	2.19380123113922	0.121925838420896	17.9929148698251	2.2139963161224e-72	1.23683766164688e-70	motif	yes	7.54746440552747	5.42253910146025	6.48500175349386	2.13560138856686	0.200210431865806	0.0707850770182994	5.82719948659824	1.22733483983687	0.43392839401758	more localized	-0.6	-1	-0.8	138	38	168
ENSMUSG00000029028.25|Lrrc47	25	Lrrc47	4607.3805735215	1.95319016950092	0.111135615331179	17.5748356067541	3.84001746957048e-69	2.04943789503192e-67	motif	yes	5.46672806262808	4.18009554453094	4.82341180357951	2.13475943740043	0.213867842677826	0.0756137009176144	5.83555510305538	0.730901306950634	0.258412635261452	more localized	-0.6	-1	-0.8	144	44	174
ENSMUSG00000029028.26|Lrrc47	26	Lrrc47	7782.72707203798	1.60626188399456	0.100959363096246	15.9099843217442	5.40270218634863e-57	2.43733225048294e-55	motif	yes	7.13604877803019	5.84984643236	6.49294760519509	2.07663298941183	0.275495931272967	0.0974025205962091	5.76553725766697	0.751793633148628	0.265799188026133	more localized	-0.6	-1	-0.8	150	50	180
ENSMUSG00000029028.27|Lrrc47	27	Lrrc47	5496.81177291776	2.32661659828661	0.113057349710125	20.5790831312779	4.22598954704121e-94	3.19757626803023e-92	motif	yes	5.87191929533009	5.10313594395517	5.48752761964263	2.00819076174851	0.285750087839449	0.101027912417963	5.72306609627	0.622626443957318	0.220131690334143	more localized	-0.6	-1	-0.8	156	56	186
ENSMUSG00000029028.28|Lrrc47	28	Lrrc47	5564.68929294278	2.15272309269118	0.120514255697773	17.862808679579	2.29780113431813e-71	1.2717691000358e-69	motif	yes	7.29107495650742	6.12670866575859	6.70889181113301	2.01311315423856	0.285467937718185	0.100928157285934	5.64481435151745	0.676765394248646	0.239272699772802	more localized	-0.6	-1	-0.8	162	62	192
ENSMUSG00000029028.29|Lrrc47	29	Lrrc47	5584.0862612311	1.97741443432941	0.107024781902904	18.4762295159206	3.20834081362636e-76	1.88944406043858e-74	motif	yes	5.95504556200455	4.8568785477108	5.40596205485768	1.95531922753857	0.285987895802421	0.101111990229582	5.71990749696039	0.670259847457493	0.236972641647127	more localized	-0.6	-1	-0.8	168	68	198
ENSMUSG00000029028.30|Lrrc47	30	Lrrc47	9634.30712742839	2.05773729955167	0.112298355891989	18.3238417268623	5.34062845703301e-75	3.06957755787642e-73	motif	yes	5.3161804053181	4.3507612101455	4.8334708077318	1.95396185003167	0.239311710547782	0.0846094666728446	5.58597821457547	0.747794707260713	0.264385354219729	more localized	-0.6	-1	-0.8	174	74	204
ENSMUSG00000029028.31|Lrrc47	31	Lrrc47	8841.9391667665	1.7977813844945	0.111550469248881	16.1163049927066	1.95982569638417e-58	9.04622247114779e-57	motif	yes	6.04214983378392	5.05248079526902	5.54731531452647	1.84611561663268	0.229590284172354	0.0811724234164091	5.59601197724277	0.749551783372694	0.265006574436651	more localized	-0.6	-1	-0.8	180	80	210
ENSMUSG00000029028.32|Lrrc47	32	Lrrc47	6021.80583383781	2.23318037105962	0.113217078364696	19.724765939164	1.32167784143805e-86	8.72964563226073e-85	motif	yes	6.35525346758427	5.36272212336261	5.85898779547344	1.73050553389702	0.234507730141343	0.0829110031118041	5.39297235474329	0.688864200779698	0.243550273843988	more localized	-0.6	-1	-0.8	186	86	216
ENSMUSG00000029028.33|Lrrc47	33	Lrrc47	8424.5721948557	1.49083875590099	0.105767335719094	14.0954553290487	4.05027013411918e-45	1.51789904242617e-43	motif	yes	6.02956293317145	4.81875100107456	5.424156967123	1.65850192806688	0.299384083894176	0.105848257950447	5.42941657575537	0.615352732921732	0.217560045135315	more localized	-0.6	-1	-0.8	192	92	222
ENSMUSG00000029028.34|Lrrc47	34	Lrrc47	8797.94181587812	1.59540286393934	0.116090180656533	13.7427890534475	5.62657789178328e-43	2.05078471634967e-41	motif	yes	6.04742142461738	4.79560526761404	5.42151334611571	1.55912690149176	0.301211797278688	0.106494452214574	5.56422728279056	0.534330628019418	0.188914405234099	more localized	-0.6	-1	-0.8	198	98	228
ENSMUSG00000029028.35|Lrrc47	35	Lrrc47	6064.36193972185	1.46384673109475	0.105437273629887	13.8835791243355	7.9664499326462e-44	2.93947249829584e-42	motif	yes	6.45692279431004	4.6786726476521	5.56779772098107	1.53519371593676	0.3031724204583	0.107187637187401	5.56343287232402	0.53296973109388	0.188433255511827	more localized	-0.6	-1	-0.8	204	104	234
ENSMUSG00000029028.36|Lrrc47	36	Lrrc47	3697.80838198861	1.22784243080585	0.114695914817781	10.705197589265	9.6225162171333e-27	2.84745498455021e-25	motif	yes	5.66595583969553	4.50319382257872	5.08457483113712	1.45762197788487	0.343245575100419	0.121355636882891	5.5735820486368	0.31205834233252	0.110329284994579	more localized	-0.6	-1	-0.8	210	110	240
ENSMUSG00000029028.37|Lrrc47	37	Lrrc47	3312.97604462974	1.40138558768828	0.0985297430545432	14.2229700823691	6.59915755707862e-46	2.51251364951831e-44	motif	yes	6.58279910358956	4.81223254231908	5.69751582295432	1.45045323405805	0.344466969936678	0.121787465168504	5.53902496393062	0.330284596953849	0.116773239113766	more localized	-0.6	-1	-0.8	216	116	246
ENSMUSG00000029028.38|Lrrc47	38	Lrrc47	3873.86111927985	1.26273708695073	0.0969275751636014	13.0276351680044	8.52077792645833e-39	2.95263478582056e-37	motif	yes	6.88932184665906	4.93459108136768	5.91195646401337	1.45536185865503	0.327073651383672	0.11563799842042	5.5615184127358	0.266167878382631	0.0941045558691972	more localized	-0.6	-1	-0.8	222	122	252
ENSMUSG00000029028.39|Lrrc47	39	Lrrc47	4496.23224485908	1.60631590005449	0.12288499752982	13.0717006334698	4.77851458006209e-39	1.66551433832776e-37	motif	yes	6.09706616572049	4.98485389586774	5.54096003079412	1.49753759280917	0.313853622471118	0.110964012374645	5.53997906702064	0.266235040631384	0.0941283013099637	more localized	-0.6	-1	-0.8	228	128	258
ENSMUSG00000029028.40|Lrrc47	40	Lrrc47	4115.9038394021	1.61260646664451	0.130642453876215	12.3436633253419	5.27022538420183e-35	1.74048465381583e-33	motif	yes	6.85901125538106	5.02135115657026	5.94018120597566	1.49010395898573	0.15127885380275	0.0534851516870265	5.71249666387029	0.280288174688829	0.0990968345044352	more localized	-0.6	-1	-0.8	234	134	264
ENSMUSG00000029028.41|Lrrc47	41	Lrrc47	3956.60034767152	1.43348880528644	0.107086836750858	13.3862279322109	7.27844385812171e-41	2.60520348274985e-39	motif	yes	5.72484403992435	4.57055653902281	5.14770028947358	1.51491035670562	0.150838120337463	0.0533293288760264	5.58802833863802	0.316097658297514	0.11175739884968	more localized	-0.6	-1	-0.8	240	140	270
ENSMUSG00000029028.42|Lrrc47	42	Lrrc47	4021.3734533594	1.63467186071517	0.116468692383088	14.0352898900798	9.48079591214377e-45	3.54196609780246e-43	motif	yes	6.57299597759762	4.6299258955168	5.60146093655721	1.59540682561684	0.156751997148276	0.05542020007404	5.48669288273924	0.312927589869638	0.110636610408592	more localized	-0.6	-1	-0.8	246	146	276
ENSMUSG00000029028.43|Lrrc47	43	Lrrc47	4832.89443660538	1.8012526043279	0.0991042736368451	18.175327240966	8.09442664131741e-74	4.6080414522357e-72	motif	yes	6.0576224262712	4.73334348424827	5.39548295525974	1.62244231635276	0.199046439211736	0.0703735434688272	5.49019211802141	0.318317570904971	0.112542256478867	more localized	-0.6	-1	-0.8	252	152	282
ENSMUSG00000029028.44|Lrrc47	44	Lrrc47	1817.34889054804	1.16837336021837	0.139114088904061	8.39867025276015	4.51562896218016e-17	1.15598167543606e-15	motif	yes	6.9616443272433	5.96778688462532	6.46471560593431	1.66947010240221	0.211291246203173	0.07470273649781	5.32049199547888	0.399808634614656	0.141353698356479	more localized	-0.6	-1	-0.8	258	158	288
ENSMUSG00000029028.45|Lrrc47	45	Lrrc47	2932.52553910469	1.59983676944735	0.125063798471795	12.7921651908578	1.81350009518966e-37	6.19439818228355e-36	motif	yes	5.24822999173484	4.15530845045759	4.70176922109621	1.70446421929323	0.211036698365157	0.0746127402466113	5.27787491586588	0.536700932454156	0.189752434403739	more localized	-0.6	-1	-0.8	264	164	294
ENSMUSG00000029028.46|Lrrc47	46	Lrrc47	2169.90705573437	1.90670883824051	0.128223578170775	14.8701889733654	5.1467858924912e-50	2.09285120220178e-48	motif	yes	5.62454353787716	4.57800209576908	5.10127281682312	1.73456274554081	0.223553335436929	0.0790380397221618	5.19700160843516	0.543294940539473	0.192083768319902	more localized	-0.6	-1	-0.8	270	170	300
ENSMUSG00000029028.47|Lrrc47	47	Lrrc47	3584.97309056032	1.82259982594183	0.119814240800825	15.2118797712172	2.94950669696958e-52	1.24598418947955e-50	motif	yes	6.24177739662911	4.89613042947375	5.56895391305143	1.72152175902724	0.23769216764299	0.0840368717876438	5.17231428661992	0.543784324825315	0.192256791793464	more localized	-0.6	-1	-0.8	276	176	306
ENSMUSG00000029028.48|Lrrc47	48	Lrrc47	3443.50767319777	1.98882875504016	0.134139875123833	14.8265290481607	9.87064268627481e-50	3.98660585521674e-48	motif	yes	5.09287026812757	4.07229018314324	4.58258022563541	1.79929126662857	0.270431492021971	0.0956119709275657	4.93832625558817	0.59290975688609	0.209625254862911	more localized	-0.6	-1	-0.8	282	182	312
ENSMUSG00000029028.49|Lrrc47	49	Lrrc47	2983.01298161645	1.71344174041458	0.129475129104659	13.2337519357061	5.6019570969081e-40	1.9755574363875e-38	motif	yes	5.50436098364901	4.10916632149026	4.80676365256964	1.83748245360159	0.253090037554621	0.0894808409028152	5.10200779011041	0.618791907270148	0.218775976887039	more localized	-0.6	-1	-0.8	288	188	318
ENSMUSG00000029028.50|Lrrc47	50	Lrrc47	3799.81811812525	1.87546007069577	0.123991383485483	15.125729046449	1.09580306820491e-51	4.58053345468173e-50	motif	yes	5.5545061183442	4.35444283587865	4.95447447711143	1.88962201394466	0.257876827571553	0.0911732267433594	5.16758428374966	0.61270826985986	0.216625086253492	more localized	-0.6	-1	-0.8	294	194	324
ENSMUSG00000029028.51|Lrrc47	51	Lrrc47	5265.36801673407	1.6969247122194	0.11453080513546	14.8163169743929	1.14914732569556e-49	4.62560817464325e-48	motif	yes	5.78757378535186	4.60839497612371	5.19798438073778	1.97929335923333	0.256657568712495	0.0907421536397287	5.02676022116288	0.607525470085643	0.214792689820551	more localized	-0.6	-1	-0.8	300	200	330
ENSMUSG00000029028.52|Lrrc47	52	Lrrc47	3230.73365139289	1.79052942102901	0.113638340856027	15.7563847513183	6.20844074837645e-56	2.73881583567677e-54	motif	yes	5.29893971028763	3.88668300507301	4.59281135768032	2.01516627843832	0.126217436451977	0.0446246026095876	5.17220314872998	0.340405149947305	0.120351394939282	more localized	-0.6	-1	-0.8	306	206	336
ENSMUSG00000029028.53|Lrrc47	53	Lrrc47	2953.12068957906	1.90536626523144	0.130183522575292	14.6360017576685	1.65519698361581e-48	6.53065344525644e-47	motif	yes	6.84035395919606	5.18208903535233	6.01122149727419	2.12135516080375	0.10093644650761	0.035686422897202	5.35458361261823	0.491635967807041	0.173819563355785	more localized	-0.6	-1	-0.8	312	212	342
ENSMUSG00000029028.54|Lrrc47	54	Lrrc47	3903.86459999045	2.32382532098512	0.111681812226796	20.8075538411398	3.69735070463916e-96	2.85173081767492e-94	motif	yes	6.5131432982015	4.73862623367266	5.62588476593708	2.22585761906314	0.200465880936523	0.0708753919033751	5.51309848000268	0.525355091800146	0.185741073971382	more localized	-0.6	-1	-0.8	318	218	348
ENSMUSG00000029028.55|Lrrc47	55	Lrrc47	3918.9605254668	2.53997058825121	0.127743817673441	19.8833151733753	5.67568415958047e-88	3.89958644412555e-86	motif	yes	5.36140699809343	3.5233158266209	4.44236141235716	2.39557377225996	0.301292377938873	0.106522941780198	5.48235265875649	0.55267984899549	0.195401834524934	more localized	-0.6	-1	-0.8	324	224	354
ENSMUSG00000029028.56|Lrrc47	56	Lrrc47	8916.64982423049	2.27581210868001	0.10819564558956	21.0342301326367	3.18907351066176e-98	2.59356284489533e-96	motif	yes	6.48126209000414	5.01098520234042	5.74612364617228	2.56776903788257	0.319145554202457	0.112834992781048	5.64497007021687	0.571857102003125	0.202182017348049	more localized	-0.6	-1	-0.8	330	230	360
ENSMUSG00000029028.57|Lrrc47	57	Lrrc47	8273.87156455947	2.56295279933802	0.108094480679512	23.7103021655369	2.82318361852198e-124	3.92455350691049e-122	motif	yes	7.04897748690911	5.48263724044202	6.26580736367556	2.68986291913161	0.34471539795273	0.121875297735897	5.57559520938207	0.663913387262867	0.234728829127052	more localized	-0.6	-1	-0.8	336	236	366
ENSMUSG00000029028.58|Lrrc47	58	Lrrc47	7674.24533719526	2.71147973677094	0.110380471792458	24.5648500385936	3.00155463948033e-133	4.66020593701134e-131	motif	yes	7.03067942234645	5.4145074100277	6.22259341618707	2.72773609845507	0.38400473372513	0.135766175612387	5.53932807301119	0.704861171115917	0.249206056945578	more localized	-0.6	-1	-0.8	342	242	372
ENSMUSG00000029028.59|Lrrc47	59	Lrrc47	9514.07115952965	3.05465393779392	0.0980807384447367	31.144279562241	6.0623639989854e-213	1.03536516582672e-209	motif	yes	5.30939817345669	4.59463744807983	4.95201781076826	2.73234998831366	0.415575708319241	0.146928200724469	5.60483958272353	0.72562850308922	0.256548417578315	more localized	-0.6	-1	-0.8	348	248	378
ENSMUSG00000029028.60|Lrrc47	60	Lrrc47	4151.22230234211	3.16809154600986	0.138037105578251	22.9510140243698	1.43951381962787e-116	1.68719487388737e-114	motif	yes	6.51156832521262	5.27593297351406	5.89375064936334	2.76448239752567	0.414456193307322	0.146532392396185	5.54893402092783	0.638319923341511	0.22568017318063	more localized	-0.6	-1	-0.8	354	254	384
ENSMUSG00000029028.61|Lrrc47	61	Lrrc47	11362.8841626629	2.88211731522381	0.101693731192016	28.341150250273	1.0759783091868e-176	4.59404310226009e-174	motif	yes	6.23478813087559	4.67765709031594	5.45622261059577	2.72807015905182	0.325839494391998	0.115201658031489	5.46101672353821	0.622798843574954	0.220192642803495	more localized	-0.6	-1	-0.8	360	260	390
ENSMUSG00000029028.62|Lrrc47	62	Lrrc47	10351.5374373709	2.62681075557281	0.102301053438537	25.6772600797411	2.09821660850985e-145	4.18069659245589e-143	motif	yes	5.92319186732196	4.74830348261821	5.33574767497009	2.74073420403525	0.293188545653156	0.103657804398784	5.27890710196254	0.627878986944909	0.221988744716642	more localized	-0.6	-1	-0.8	366	266	396
ENSMUSG00000029028.63|Lrrc47	63	Lrrc47	6535.73446329621	2.57688170711993	0.108977131914695	23.6460775012601	1.29525385014302e-123	1.77985744579998e-121	motif	yes	5.55961374234611	4.37329323776557	4.96645349005584	2.66915544066107	0.290085583391585	0.102560741570323	5.42844152871092	0.514106648983077	0.181764148874513	more localized	-0.6	-1	-0.8	372	272	402
ENSMUSG00000029028.64|Lrrc47	64	Lrrc47	8548.48016534546	2.53287138237604	0.115955186020818	21.8435368808887	8.95477345739781e-106	8.6334126357412e-104	motif	yes	5.74681622348318	4.85094208013022	5.2988791518067	2.55493466693278	0.242649796077079	0.0857896581298177	5.62768100760414	0.520821695522009	0.184138276346344	more localized	-0.6	-1	-0.8	378	278	408
ENSMUSG00000029028.65|Lrrc47	65	Lrrc47	6544.9303190151	2.27165489154727	0.109319073327124	20.7800416012456	6.56017668791869e-96	5.02736617333769e-94	motif	yes	6.25965459680637	4.86528337231095	5.56246898455866	2.49546922444651	0.293698199705447	0.103837994317001	5.65232497566292	0.434778575162242	0.153717439405923	more localized	-0.6	-1	-0.8	384	284	414
ENSMUSG00000029028.66|Lrrc47	66	Lrrc47	4956.66999181455	2.81279209663837	0.107615831370368	26.137344857356	1.37266060689796e-150	3.03891806582687e-148	motif	yes	5.52038532421276	4.01104756295065	4.76571644358171	2.47543207244975	0.295061729107116	0.104320074760135	5.59733475054774	0.370590064684286	0.13102337388931	more localized	-0.6	-1	-0.8	390	290	420
ENSMUSG00000029028.67|Lrrc47	67	Lrrc47	7047.80069575758	2.48202383080048	0.0933678615247584	26.5832781244788	1.05957475046757e-155	2.69515237060421e-153	motif	yes	6.90191239995915	5.39467404955141	6.14829322475528	2.36979694331194	0.276928890029943	0.0979091480233181	5.63389706592486	0.452208901764008	0.159879990475126	more localized	-0.6	-1	-0.8	396	296	426
ENSMUSG00000029028.68|Lrrc47	68	Lrrc47	3222.41205178642	2.25432535618357	0.106805948629439	21.1067397004721	6.89693988290709e-99	5.76593820280799e-97	motif	yes	8.29793768859654	6.67739527242168	7.48766648050911	2.24897868635357	0.225389488755669	0.0796872179536514	5.64483763402682	0.85671916557053	0.302895965773701	more localized	-0.6	-1	-0.8	402	302	432
ENSMUSG00000029028.69|Lrrc47	69	Lrrc47	4529.13835266535	2.4063937753336	0.104561283827339	23.0141949988606	3.36049541216995e-117	4.09946149515221e-115	motif	yes	6.51836634815996	4.78838236197209	5.65337435506603	2.14495040085436	0.186060570715345	0.0657823456321298	5.64907082836356	0.85391348386596	0.301904007494125	more localized	-0.6	-1	-0.8	408	308	438
ENSMUSG00000029028.70|Lrrc47	70	Lrrc47	3734.58357431111	2.46651353959874	0.100398687708532	24.5671890329811	2.83367848643586e-133	4.4574508296501e-131	motif	yes	5.53526506902196	4.2563866790753	4.89582587404863	2.01204838688391	0.178367872679596	0.0630625661587805	5.56774961810816	0.890590171103268	0.314871174622604	more localized	-0.6	-1	-0.8	414	314	444
ENSMUSG00000029028.71|Lrrc47	71	Lrrc47	1287.78237424944	1.73180067401744	0.232448839890124	7.45024442727288	9.31674572854188e-14	2.23209809989415e-12	motif	yes	5.83285996520594	4.68504406093962	5.25895201307278	1.86017632787477	0.310789563698123	0.109880704006476	5.49787957861243	0.866672887623826	0.306415137954667	more localized	-0.6	-1	-0.8	420	320	450
ENSMUSG00000029028.72|Lrrc47	72	Lrrc47	1221.2500218817	1.56632532670911	0.124697191168274	12.561031343484	3.45795709044141e-36	1.16450357792189e-34	motif	yes	6.23386908781385	4.53893830543094	5.38640369662239	1.68688378549923	0.410283530295177	0.145057133240438	5.35066407462454	0.8623813919127	0.304897865095282	more localized	-0.6	-1	-0.8	426	326	456
ENSMUSG00000029028.73|Lrrc47	73	Lrrc47	1252.78894073802	1.4394286075536	0.121608208012784	11.8366073398786	2.5246022298682e-32	7.98455546509904e-31	motif	yes	6.51567492145029	4.67699415705484	5.59633453925256	1.48448497517166	0.499515489957465	0.176605395128322	5.38363804974743	0.862002341075221	0.304763850386484	more localized	-0.6	-1	-0.8	432	332	462
ENSMUSG00000029028.74|Lrrc47	74	Lrrc47	888.734939420115	1.74957598487473	0.13322991056439	13.1320059997275	2.15861537879264e-39	7.54568621446375e-38	motif	yes	4.82332650968953	3.4069670133875	4.11514676153851	1.28652686171732	0.43352622405381	0.153274666425324	5.40526984983132	0.979871654271013	0.346436945713757	more localized	-0.6	-1	-0.8	438	338	468
ENSMUSG00000029028.75|Lrrc47	75	Lrrc47	1256.57146621119	1.26704735872739	0.122097433661017	10.3773463596716	3.14392611130173e-25	9.14492376170612e-24	motif	yes	6.20993906783905	4.96872674973983	5.58933290878944	1.17247221492391	0.457515580406797	0.161756184702073	5.40774055393238	0.952096903214268	0.33661708830476	more localized	-0.6	-1	-0.8	444	344	474
ENSMUSG00000029028.76|Lrrc47	76	Lrrc47	885.493731783467	0.867985017179237	0.136730367670107	6.34815097750229	2.17918169264591e-10	4.92478584793608e-09	motif	yes	6.60660669528428	6.01327820192766	6.30994244860597	1.03632605849523	0.541702507017578	0.191520758048942	5.38788484979107	0.640561644710403	0.226472741371367	more localized	-0.6	-1	-0.8	450	350	480
ENSMUSG00000029028.77|Lrrc47	77	Lrrc47	1064.89866917957	0.787203292713043	0.11590856961008	6.79158836452921	1.1090561907699e-11	2.56952844198725e-10	motif	yes	6.0920252842449	5.7423070278535	5.9171661560492	0.898220055999519	0.536935667736879	0.189835425858837	5.29158264310996	0.664704808253681	0.235008638701741	more localized	-0.6	-1	-0.8	456	356	486
ENSMUSG00000029028.78|Lrrc47	78	Lrrc47	1692.88878479646	0.88284863196398	0.108844610406249	8.11109184615443	5.01669164610617e-16	1.25996950901679e-14	motif	yes	5.24450681234492	4.8932537370945	5.06888027471971	0.705150804213252	0.39680622289092	0.140292185511595	5.31580990942574	0.649196826282885	0.229525739094706	more localized	-0.6	-1	-0.8	462	362	492
ENSMUSG00000029028.79|Lrrc47	79	Lrrc47	1698.14157829872	0.819363499670167	0.101347436652356	8.08469880181348	6.23180157507711e-16	1.56186976582908e-14	motif	yes	5.63172686295746	4.92570842880516	5.27871764588131	0.579685756088655	0.381368099076444	0.134833984492588	5.20389368506147	0.648597756783405	0.229313936041964	more localized	-0.6	-1	-0.8	468	368	498
ENSMUSG00000029028.80|Lrrc47	80	Lrrc47	1660.98641520177	0.477156075279679	0.0940123022905541	5.07546420685436	3.86551120324568e-07	8.07905357251786e-06	motif	yes	5.40489609148865	5.05022003549502	5.22755806349183	0.493924210921166	0.413719960852871	0.146272094915649	4.9476901896521	0.651767906457634	0.230434753207976	more localized	-0.6	-1	-0.8	474	374	504
ENSMUSG00000029028.81|Lrrc47	81	Lrrc47	1062.68856909552	0.334580587587931	0.0847161245020595	3.94943217190958	7.83368044131151e-05	0.00147251021502954	motif	yes	4.80755254944708	4.84428122216034	4.82591688580371	0.422757062122718	0.4432861603227	0.156725324985164	4.73067563573336	0.673134843913744	0.237989106392178	more localized	-0.6	-1	-0.8	480	380	510
ENSMUSG00000029028.82|Lrrc47	82	Lrrc47	1546.13828525955	0.205021970584587	0.0645709872988348	3.17514071196937	0.0014976385819598	0.0262911442692062	motif	yes	4.23230777088977	4.3856220132397	4.30896489206473	0.326059281994184	0.344969795705774	0.121965240924045	4.69891907391377	0.62662522456076	0.221545472774728	nonsig	-0.6	-1	-0.8	486	386	516
ENSMUSG00000029028.83|Lrrc47	83	Lrrc47	663.411671698902	0.263326973730619	0.082837745892676	3.17882833354476	0.00147871638944394	0.0259971388761799	motif	yes	5.20791068321959	4.18009554453094	4.69400311387527	0.240572077018902	0.289476831652554	0.102345515328959	4.55171430415062	0.650301153751636	0.229916177815609	nonsig	-0.6	-1	-0.8	492	392	522
ENSMUSG00000029028.84|Lrrc47	84	Lrrc47	914.150773692783	0.181892655839323	0.0802557743254132	2.26641207275383	0.0234261651038339	0.319338430805399	motif	yes	4.42703593167577	4.09359303898632	4.26031448533104	0.196626619771752	0.293467057793469	0.103756273310313	4.45284672780435	0.547998582420056	0.193746756854918	nonsig	-0.6	-1	-0.8	498	398	528
ENSMUSG00000029028.85|Lrrc47	85	Lrrc47	1297.94756098384	0.217866102325458	0.0729516882906178	2.98644359617209	0.00282242898893947	0.0480657244483923	motif	yes	4.16632854657567	4.19577090282294	4.1810497246993	0.170648949588705	0.280951890398551	0.0993314934439976	4.52092009598314	0.442913816918597	0.156593681712178	nonsig	-0.6	-1	-0.8	504	404	534
ENSMUSG00000029028.86|Lrrc47	86	Lrrc47	1366.51121068465	0.109266390935712	0.0655569639908642	1.66673964570628	0.0955661859365167	0.782529967719902	motif	yes	4.95769821464032	4.6719573456856	4.81482778016296	0.170763170001691	0.228137244362633	0.080658696265015	4.47519732588618	0.423900243715295	0.149871368438858	nonsig	-0.6	-1	-0.8	510	410	540
ENSMUSG00000029028.87|Lrrc47	87	Lrrc47	1435.39215834664	0.135465859867912	0.0702980791168803	1.92702078875699	0.053977039213853	0.579118865112783	motif	yes	4.27879385703538	3.92336511851692	4.10107948777615	0.146268799687874	0.118826716285662	0.0420115884358608	4.34855639637394	0.397443931197963	0.14051764944576	nonsig	-0.6	-1	-0.8	516	416	546
ENSMUSG00000029028.88|Lrrc47	88	Lrrc47	1316.5724163761	0.125592417302481	0.082303924210949	1.52595904152251	0.127020065239385	0.859075949978466	motif	yes	4.62812090645836	4.2451139989849	4.43661745272163	0.136896616123376	0.0761926390677821	0.0269381658806639	4.35480951340076	0.28884396827708	0.102121764336778	nonsig	-0.6	-1	-0.8	522	422	552
ENSMUSG00000029028.89|Lrrc47	89	Lrrc47	2568.79710322608	0.126759226123548	0.0666063248618158	1.90311094909572	0.0570260695518561	0.602782194069355	motif	yes	5.85664515326983	4.8843625091983	5.37050383123406	0.125922130136698	0.054887766540519	0.0194057559624926	4.52756407106384	0.422552991624221	0.149395042894075	nonsig	-0.6	-1	-0.8	528	428	558
ENSMUSG00000029028.90|Lrrc47	90	Lrrc47	697.740247782182	0.205935733888476	0.120990697442258	1.70207907088689	0.0887405466890023	0.755621962725799	motif	yes	4.04093419226126	3.84543127031682	3.94318273128904	0.120867818538213	0.0549704032237335	0.0194349724420304	4.3417956007762	0.466290543326021	0.164858602594495	nonsig	-0.6	-1	-0.8	534	434	564
ENSMUSG00000029028.91|Lrrc47	91	Lrrc47	658.974466644701	0.0673720112200827	0.0976514242675755	0.689923487807777	0.490242304329457	0.998540876473706	motif	yes	3.48099769145054	3.88075366410418	3.68087567777736	0.100758927506928	0.0513727236561137	0.0181630006326303	4.21708477874853	0.531407242697825	0.187880832441639	nonsig	-0.6	-1	-0.8	540	440	570
ENSMUSG00000029028.92|Lrrc47	92	Lrrc47	967.615833833002	0.106915187323341	0.108319880494528	0.987031991128739	0.323626955760002	0.998540876473706	motif	yes	4.54508568717346	4.07559315591767	4.31033942154556	0.0942514830771349	0.0507811019852262	0.0179538307849396	3.89858101413362	0.5305141298323	0.18756506935985	nonsig	-0.6	-1	-0.8	546	446	576
ENSMUSG00000029028.93|Lrrc47	93	Lrrc47	691.160471587486	0.130070214432039	0.111475616215567	1.16680417518854	0.243289460523454	0.998540876473706	motif	yes	5.81202832247306	5.31414404953486	5.56308618600396	0.0763204270701971	0.0388735487642502	0.0137438749699936	3.3946249742692	0.672001663422964	0.237588466587509	nonsig	-0.6	-1	-0.8	552	452	582
ENSMUSG00000029028.94|Lrrc47	94	Lrrc47	837.744934076473	0.0688318981478323	0.102578660057652	0.671015765941441	0.502210485933587	0.998540876473706	motif	yes	3.31993604868913	3.33742398703455	3.32868001786184	0.0455448869994292	0.0436799757473449	0.0154432035265057	3.06300340558438	0.778260586870785	0.275156669253277	nonsig	-0.6	-1	-0.8	558	458	588
ENSMUSG00000029028.95|Lrrc47	95	Lrrc47	1056.27027818167	-0.0254052683823727	0.075650286457101	-0.335825144519171	0.737002727669122	0.998540876473706	motif	yes	2.80479629905836	3.40198952405131	3.10339291155483	0.0504924550511624	0.0668723251828965	0.023642937305269	2.74077806534399	0.893716273937216	0.31597641887889	nonsig	-0.6	-1	-0.8	564	464	594
ENSMUSG00000029028.96|Lrrc47	96	Lrrc47	1698.65495001018	0.0735328618641384	0.0589454340121547	1.24747341497181	0.212223962229725	0.972760013080726	motif	yes	1.57941727629278	2.19775739531189	1.88858733580233	0.0346503126152115	0.0666431187086155	0.0235619005791411	2.26796531114606	1.20435222721451	0.42580281340025	nonsig	-0.6	-1	-0.8	570	470	600
ENSMUSG00000029028.97|Lrrc47	97	Lrrc47	1073.99496777393	-0.0166892219319547	0.0712063223172741	-0.234378372437106	0.814691247379527	0.998540876473706	motif	yes	0.925052640896782	1.75265838374054	1.33885551231866	0.0200896811114143	0.0753733956590456	0.0266485195957839	1.64835241351438	1.33668643371746	0.472590020800839	nonsig	-0.6	-1	-0.8	576	476	606
ENSMUSG00000029028.98|Lrrc47	98	Lrrc47	862.256365900167	-0.0402685866776667	0.0828174667964931	-0.486233016238211	0.626801965066622	0.998540876473706	motif	yes	0.87605213854826	1.70436822507271	1.29021018181049	0.0167105529310584	0.0643470954435497	0.022750133768896	1.27941266844822	1.50023700232362	0.530413878865004	nonsig	-0.6	-1	-0.8	582	482	612
ENSMUSG00000029028.99|Lrrc47	99	Lrrc47	640.502449340472	0.106952555633948	0.0845865594821285	1.26441548502212	0.206080937777681	0.967063210265894	motif	yes	0.610968313709251	1.5951775979993	1.10307295585427	0.0270247340591475	0.0676994321800621	0.0239353637885003	0.931711628050901	1.62057773233925	0.5729607519885	nonsig	-0.6	-1	-0.8	588	488	618
ENSMUSG00000029028.100|Lrrc47	100	Lrrc47	435.370992677143	-0.0198219521642664	0.112337868896122	-0.176449423146843	0.859940879652181	0.998540876473706	motif	yes	0.328256188518083	0.72741858740612	0.527837387962102	0.0263864475995478	0.0674381146489468	0.0238429740893531	0.756549768913325	1.64876896468456	0.582927857769188	nonsig	-0.6	-1	-0.8	594	494	624
ENSMUSG00000029028.101|Lrrc47	101	Lrrc47	777.42753672207	0.0135851624016607	0.0783481163787176	0.173394882092545	0.86234104767489	0.998540876473706	motif	yes	0.354860791033259	0.857505218867871	0.606183004950565	0.0282483973596085	0.0553920857218316	0.0195840597189868	0.640869366285596	1.05974467290926	0.37467632227023	nonsig	-0.6	-1	-0.8	600	500	630
ENSMUSG00000029028.102|Lrrc47	102	Lrrc47	659.376462376058	0.0417988727049856	0.0971902345951648	0.430072762753317	0.66714271241302	0.998540876473706	nomotif	yes	0.152472565785827	0.601851548879245	0.377162057332536	0.0340290633850263	0.0527556623152572	0.018651943284553	0.657821336803195	0.891619968862356	0.315235263111955	nonsig	-0.6	-1	-0.8	606	506	636
ENSMUSG00000029028.103|Lrrc47	103	Lrrc47	540.505933813246	0.0571081806423399	0.0976970085892285	0.584543799927937	0.558854506011574	0.998540876473706	nomotif	yes	0.120505915360597	0.523063261391946	0.321784588376271	0.0376596585511731	0.0513938387153561	0.018170465933418	0.573438452537948	0.559065890145694	0.197659641026057	nonsig	-0.6	-1	-0.8	612	512	642
ENSMUSG00000029028.104|Lrrc47	104	Lrrc47	525.20572372943	0.0684265701873411	0.101329894154518	0.675285124476666	0.499494632997214	0.998540876473706	nomotif	yes	0.280395495339884	0.694189430063571	0.487292462701727	0.037521681386494	0.0507615341028514	0.0179469124937792	0.59673282881126	0.418215007236261	0.147861333805371	nonsig	-0.6	-1	-0.8	618	518	648
ENSMUSG00000029028.105|Lrrc47	105	Lrrc47	266.434054645428	-0.00179362385146955	0.119485853373443	-0.0150111816656966	0.988023259708833	0.999525940224632	nomotif	yes	0.224591148213845	0.602233434379803	0.413412291296824	0.0227280325864434	0.0492051125065125	0.017396634361201	0.675217815212355	0.357757749495512	0.126486465345157	nonsig	-0.6	-1	-0.8	624	524	654
ENSMUSG00000029028.106|Lrrc47	106	Lrrc47	503.178605119884	0.00597674152567584	0.090193513752635	0.0662657576693116	0.94716624470209	0.998790475058442	nomotif	yes	0.984957471858787	1.86669442004376	1.42582594595127	0.012656826929992	0.0422274833184865	0.0149296699034718	0.757624287781794	0.394271232617331	0.139395931105247	nonsig	-0.6	-1	-0.8	630	530	660
ENSMUSG00000029028.107|Lrrc47	107	Lrrc47	356.934436690663	0.135997316963122	0.107744843251642	1.26221648163241	0.206870899635143	0.967063210265894	nomotif	yes	0.217634095004831	0.638385668459774	0.428009881732303	0.0146273725035809	0.0499376206278481	0.0176556150911363	0.819122249323385	0.355718421035103	0.125765453853446	nonsig	-0.6	-1	-0.8	636	536	666
ENSMUSG00000029028.108|Lrrc47	108	Lrrc47	612.074574884429	-0.0209257694816986	0.0965177731130579	-0.216807421128405	0.828358428292606	0.998540876473706	nomotif	yes	0.458771903578887	0.969612892718302	0.714192398148595	-0.000155238027511157	0.0501203212045998	0.0177202094995102	0.836820389341095	0.358397297070635	0.126712579558788	nonsig	-0.6	-1	-0.8	642	542	672
ENSMUSG00000029028.109|Lrrc47	109	Lrrc47	769.844097217297	-0.104764027998745	0.0948668379307255	-1.10432718412356	0.26945123477695	0.998540876473706	nomotif	yes	0.809449504164665	1.65867628815399	1.23406289615933	0.00802938249746721	0.0712197564676317	0.0251799863763584	0.825736122614604	0.42358360989918	0.149759421479594	nonsig	-0.6	-1	-0.8	648	548	678
ENSMUSG00000029028.110|Lrrc47	110	Lrrc47	827.225473084115	-0.0387707725466258	0.0911250936580369	-0.425467574191145	0.670495854635318	0.998540876473706	nomotif	yes	0.800604242697619	1.27222343307848	1.03641383788805	-0.0221529389880749	0.0737880638838921	0.0260880201714631	0.720185197120251	0.42143636026049	0.149000254089384	nonsig	-0.6	-1	-0.8	654	554	684
ENSMUSG00000029028.111|Lrrc47	111	Lrrc47	505.622180984508	0.0728725452310515	0.0921839290460326	0.79051246768471	0.429228543913239	0.998540876473706	nomotif	yes	0.5454837482855	1.0820528131325	0.813768280708998	-0.053646484811969	0.075338942772859	0.0266363386610569	0.687771876413032	0.382883822443199	0.135369873628106	nonsig	-0.6	-1	-0.8	660	560	690
ENSMUSG00000029028.112|Lrrc47	112	Lrrc47	817.668999793471	-0.0498343140613955	0.0844937642105611	-0.589798720970778	0.555325600293625	0.998540876473706	nomotif	yes	0.298129497793888	0.959625667892935	0.628877582843412	-0.0616886616278157	0.0748755585310896	0.0264725075912318	0.637226983772287	0.368350838773312	0.130231687976181	nonsig	-0.6	-1	-0.8	666	566	696
ENSMUSG00000029028.113|Lrrc47	113	Lrrc47	454.417745296872	0.0636833403483574	0.0942786385681852	0.675480059062368	0.499370816344009	0.998540876473706	nomotif	no	0.178556937710386	0.470919377259395	0.32473815748489	-0.0325763884972306	0.0781767416391847	0.0276396520720681	0.511940859331906	0.383917269718634	0.135735252416335	nonsig	-0.6	-1	-0.8	672	572	702
ENSMUSG00000029028.114|Lrrc47	114	Lrrc47	340.932963309696	-0.235481830358661	0.113110922531874	-2.08186641119741	0.0373546735806371	0.449723184951175	nomotif	no	0.317597176091424	0.845239907901478	0.581418541996451	-0.0404787460148917	0.116365764321501	0.0411415105248445	0.400853424502372	0.30289144473666	0.107088297268341	nonsig	-0.6	-1	-0.8	678	578	708
ENSMUSG00000029028.115|Lrrc47	115	Lrrc47	250.362655232506	-0.115951049628031	0.125948768395966	-0.920620750045733	0.35724846489212	0.998540876473706	nomotif	no	0.0838346597786568	0.253571972370443	0.16870331607455	-0.0407519540458282	0.100455229840812	0.0355162871130457	0.334969914999804	0.348991087562856	0.123386982294682	nonsig	-0.6	-1	-0.8	684	584	714
ENSMUSG00000029028.116|Lrrc47	116	Lrrc47	331.017339333323	-0.0852631840084718	0.112643118634487	-0.756932026048926	0.449090587142794	0.998540876473706	nomotif	no	0.163577328842065	0.456089185203214	0.309833257022639	-0.00767385786373332	0.100035943547058	0.0353680470222597	0.275590107800564	0.373069262253684	0.131899902595921	nonsig	-0.6	-1	-0.8	690	590	720
ENSMUSG00000029028.117|Lrrc47	117	Lrrc47	579.564492286119	0.128134157045936	0.0984463074021784	1.30156387199446	0.193065516786694	0.951793094096876	nomotif	no	0.127440637895256	0.336107163377294	0.231773900636275	-0.0165788957036049	0.117987499178073	0.041714880382029	0.250475150865161	0.306331033258576	0.10830437545251	nonsig	-0.6	-1	-0.8	696	596	726
ENSMUSG00000029028.118|Lrrc47	118	Lrrc47	258.450859905456	-0.101989632687915	0.128115252633753	-0.796077208538749	0.425987160443427	0.998540876473706	nomotif	no	0.0684875925464494	0.226941125957109	0.147714359251779	0.0160614255813744	0.120550878278901	0.0426211717545023	0.184221419310686	0.243702572314781	0.0861618707381935	nonsig	-0.6	-1	-0.8	702	602	732
ENSMUSG00000029028.119|Lrrc47	119	Lrrc47	283.183981080876	0.0706868809835593	0.120980810649514	0.58428176009121	0.559030761756684	0.998540876473706	nomotif	no	0.142845550168309	0.43055485920859	0.286700204688449	0.017728336785842	0.120259412482535	0.0425181230339552	0.184097720679076	0.178703181997667	0.063181115905082	nonsig	-0.6	-1	-0.8	708	608	738
ENSMUSG00000029028.120|Lrrc47	120	Lrrc47	446.149333581739	0.214790455395364	0.112049065147994	1.91693215031887	0.0552465519835181	0.587609011532882	nomotif	no	0.0736118144647384	0.234066436034255	0.153839125249497	0.0256170196105298	0.150096366291703	0.0530670792181617	0.177020144204611	0.142308891674208	0.0503137911629873	nonsig	-0.6	-1	-0.8	714	614	744
ENSMUSG00000029028.121|Lrrc47	121	Lrrc47	537.035691204161	-0.0075569623706152	0.101709626075871	-0.0742993820956336	0.940772168690579	0.998790475058442	nomotif	no	0.0512486882722292	0.196388315731095	0.123818502001662	0.0108449349559481	0.147346142784481	0.052094728372294	0.177127263256314	0.149921763211378	0.0530053477071045	nonsig	-0.6	-1	-0.8	720	620	750
ENSMUSG00000029028.122|Lrrc47	122	Lrrc47	227.21937498606	0.0256407399211731	0.129633945720171	0.197793408036206	0.843206703910091	0.998540876473706	nomotif	no	0.0242057820487671	0.0785715970725317	0.0513886895606494	0.0265201166742016	0.117908607947761	0.0416869881200641	0.211245680525316	0.0864631886766978	0.0305693535181525	nonsig	-0.6	-1	-0.8	726	626	756
ENSMUSG00000029028.123|Lrrc47	123	Lrrc47	381.93545944263	-0.10261575999229	0.099953118599655	-1.02663890261693	0.304590528490163	0.998540876473706	nomotif	no	0.074908304347679	0.260519149695661	0.16771372702167	-0.00554388211661016	0.115852018182258	0.040959873835411	0.198037510530023	0.0864892651793484	0.0305785729540794	nonsig	-0.6	-1	-0.8	732	632	762
ENSMUSG00000029028.124|Lrrc47	124	Lrrc47	757.131467686186	-0.02215372141097	0.0847233409819937	-0.26148309490862	0.793719984472841	0.998540876473706	nomotif	no	0.135946759393135	0.370478531060713	0.253212645226924	-0.0318272014037873	0.10982928668434	0.0388305166936889	0.197207624966199	0.0764661100698321	0.0270348524806676	nonsig	-0.6	-1	-0.8	738	638	768
ENSMUSG00000029028.125|Lrrc47	125	Lrrc47	1246.71078877681	0.00995747980928283	0.0816525148399296	0.121949456533009	0.902939047240441	0.998540876473706	nomotif	no	0.113000752200399	0.352260953899403	0.232630853049901	-0.017577808463968	0.101718833298767	0.0359630383999709	0.191737283320884	0.0765543198589355	0.0270660393506886	nonsig	-0.6	-1	-0.8	744	644	774
ENSMUSG00000029028.126|Lrrc47	126	Lrrc47	746.681319116694	0.0234118210581137	0.0793332526314697	0.295107288325486	0.767911922261047	0.998540876473706	nomotif	no	0.200106912951295	0.641216481856294	0.420661697403794	-0.0124641878223576	0.0909376896006749	0.0321513284910373	0.213173511830955	0.113487140707324	0.0401237633858103	nonsig	-0.6	-1	-0.8	750	650	780
ENSMUSG00000029028.127|Lrrc47	127	Lrrc47	700.988676517123	-0.185825109342935	0.083088619242057	-2.23646885744463	0.0253210750695974	0.339745737886686	nomotif	no	0.079399294022856	0.282670395429347	0.181034844726101	-0.00913307951556	0.115141301715026	0.0407085976186705	0.220091822557798	0.109530805247704	0.0387249875697374	nonsig	-0.6	-1	-0.8	756	656	786
ENSMUSG00000029028.128|Lrrc47	128	Lrrc47	987.045075958558	0.00452390109794645	0.0732820190960214	0.0617327572814114	0.950775653170471	0.998790475058442	nomotif	no	0.0708070615058427	0.223593019971967	0.147200040738905	-0.0174299241187816	0.0744794051249987	0.0263324462113133	0.256312440834265	0.109937919157287	0.0388689240728279	nonsig	-0.6	-1	-0.8	762	662	792
ENSMUSG00000029028.129|Lrrc47	129	Lrrc47	396.559641361685	0.106438181147939	0.103250392095938	1.03087435299072	0.302599745030802	0.998540876473706	nomotif	no	0.061041557775411	0.0990699799028709	0.0800557688391409	-0.0174190774521935	0.0892301858202677	0.0315476347400235	0.271916300574914	0.115079860099236	0.0406868747270845	nonsig	-0.6	-1	-0.8	768	668	798
ENSMUSG00000029028.130|Lrrc47	130	Lrrc47	368.613707632875	0.0665497050540563	0.114559909474295	0.580916180533374	0.56129694660705	0.998540876473706	nomotif	no	0.126606104540338	0.31915093074211	0.222878517641224	0.00379370181690238	0.0931470305548573	0.0329324484763651	0.280096447739557	0.100213752239792	0.0354309118884526	nonsig	-0.6	-1	-0.8	774	674	804
ENSMUSG00000029028.131|Lrrc47	131	Lrrc47	410.686122876606	-0.0759668935379084	0.104599858089796	-0.726261917800053	0.467678220415656	0.998540876473706	nomotif	no	0.137856459261695	0.308263966411127	0.223060212836411	0.0250095064184227	0.0898817497098947	0.0317779973623893	0.302442903621646	0.0985232558487064	0.0348332311575987	nonsig	-0.6	-1	-0.8	780	680	810
ENSMUSG00000029028.132|Lrrc47	132	Lrrc47	570.798773165645	-0.0885284782367429	0.0871958730014935	-1.01528289343725	0.309970996409632	0.998540876473706	nomotif	no	0.421421738044436	0.664533444832886	0.542977591438661	0.0292765730954133	0.0942144163188812	0.0333098263323067	0.330602768835509	0.151473990669816	0.0535541429880073	nonsig	-0.6	-1	-0.8	786	686	816
ENSMUSG00000029028.133|Lrrc47	133	Lrrc47	468.080756333399	0.0100442531419875	0.0990796625539723	0.10137552836856	0.91925236191331	0.998540876473706	nomotif	no	0.290070798808759	0.424852663141422	0.35746173097509	0.0246073766888047	0.0942180247216817	0.0333111020953515	0.395191844687778	0.155072843128472	0.0548265294770101	nonsig	-0.6	-1	-0.8	792	692	822
ENSMUSG00000029028.134|Lrrc47	134	Lrrc47	276.849560850736	0.193114055210881	0.141398760870523	1.36574078882992	0.172020336977372	0.935425702371797	nomotif	no	0.425497383480068	0.546708365961807	0.486102874720938	0.0264976456629745	0.120235741606943	0.0425097541156315	0.431549506893062	0.165420884731377	0.0584851146717174	nonsig	-0.6	-1	-0.8	798	698	828
ENSMUSG00000029028.135|Lrrc47	135	Lrrc47	426.915871473919	-0.0160986725307726	0.0918825211896023	-0.175209303383747	0.860915174367018	0.998540876473706	nomotif	no	0.270500435486629	0.449112548078994	0.359806491782812	0.0432352363906503	0.0941396872515974	0.0332834056171927	0.485142630303935	0.162170131538738	0.057335799858478	nonsig	-0.6	-1	-0.8	804	704	834
ENSMUSG00000029028.136|Lrrc47	136	Lrrc47	973.684295902062	0.0386604345138712	0.0798554081289378	0.484130448014848	0.628293293682199	0.998540876473706	nomotif	no	0.226544114720052	0.518413810179573	0.372478962449813	0.0590940682509384	0.0938516990934662	0.0331815864274346	0.487023063214702	0.150501513961198	0.0532103205504026	nonsig	-0.6	-1	-0.8	810	710	840
ENSMUSG00000029028.137|Lrrc47	137	Lrrc47	920.179274655495	0.0690846098950705	0.0935863196403329	0.738191331388751	0.460398189836676	0.998540876473706	nomotif	no	0.38927817228106	0.804258579033527	0.596768375657294	0.0716171851081852	0.0903274557493355	0.0319355782438414	0.576399887295786	0.137970639332284	0.0487799873382507	nonsig	-0.6	-1	-0.8	816	716	846
ENSMUSG00000029028.138|Lrrc47	138	Lrrc47	1080.24137032942	0.0816718568474146	0.0790206540002285	1.03355075809899	0.301346229781976	0.998540876473706	nomotif	no	0.378553507726499	0.64892612284049	0.513739815283494	0.0707923934151789	0.091481423475521	0.0323435674460695	0.679853044189749	0.123657350928486	0.0437194756925485	nonsig	-0.6	-1	-0.8	822	722	852
ENSMUSG00000029028.139|Lrrc47	139	Lrrc47	536.828959659698	0.0579338322834978	0.1039911974788	0.557103232658789	0.577456899013393	0.998540876473706	nomotif	no	0.518476441351639	0.78513395889515	0.651805200123395	0.0812812588133612	0.0817924484607287	0.0289179974782162	0.760213004941653	0.112824126547993	0.0398893524817675	nonsig	-0.6	-1	-0.8	828	728	858
ENSMUSG00000029028.140|Lrrc47	140	Lrrc47	1443.01456421356	0.0383421766455619	0.0704627240249414	0.544148373145355	0.586339375102633	0.998540876473706	nomotif	no	0.444189025696123	0.671853083753475	0.558021054724799	0.0697476029405093	0.0626558371854682	0.0221521836773824	0.81335801344202	0.114044526713022	0.040320829097994	nonsig	-0.6	-1	-0.8	834	734	864
ENSMUSG00000029028.141|Lrrc47	141	Lrrc47	659.684706053006	0.110229187999963	0.100068759274683	1.10153447288569	0.270664109571875	0.998540876473706	nomotif	no	0.944238011723926	1.20071463552359	1.07247632362376	0.0611993138076712	0.0614521486278388	0.0217266155066142	0.8122806579201	0.22459701256177	0.0794070353083337	nonsig	-0.6	-1	-0.8	840	740	870
ENSMUSG00000029028.142|Lrrc47	142	Lrrc47	579.85389182963	0.18651572166683	0.0845052471551576	2.20714959065647	0.027303610181318	0.357490721449227	nomotif	no	1.22627505159521	1.40118120815008	1.31372812987264	0.0506124664470979	0.0596050189697839	0.0210735565531435	0.83739023855608	0.338691951866214	0.119745687948954	nonsig	-0.6	-1	-0.8	846	746	876
ENSMUSG00000029028.143|Lrrc47	143	Lrrc47	393.381639899798	0.0678122506546857	0.103209351359127	0.657035915463961	0.511157823214255	0.998540876473706	nomotif	no	0.936010010576842	1.06936234501925	1.00268617779804	0.0402282497575479	0.0484738538295761	0.0171380953765694	0.893718375161089	0.328005948971317	0.115967615393574	nonsig	-0.6	-1	-0.8	852	752	882
ENSMUSG00000029028.144|Lrrc47	144	Lrrc47	604.46625988341	-0.0536088124689438	0.0952777130540236	-0.562658472276165	0.573667467400287	0.998540876473706	nomotif	no	0.769937515407184	0.825340545498311	0.797639030452748	0.0247219673224296	0.0673610702110735	0.0238157347671166	0.965975159101059	0.288241764143148	0.101908853023397	nonsig	-0.6	-1	-0.8	858	758	888
ENSMUSG00000029028.145|Lrrc47	145	Lrrc47	591.231895407098	0.000698296832365484	0.0898902959594162	0.00776832276401395	0.993801837543241	0.999525940224632	nomotif	no	0.640592568143706	0.535706494820161	0.588149531481933	0.015011154394851	0.0716592906919536	0.0253353851916492	0.97025366776758	0.289181531164413	0.102241110840133	nonsig	-0.6	-1	-0.8	864	764	894
ENSMUSG00000029028.146|Lrrc47	146	Lrrc47	1181.60027097362	-0.00302292203717185	0.0689642233821559	-0.0438331918916963	0.965037369198186	0.999108255158189	nomotif	no	0.656144170430986	0.773088750311683	0.714616460371334	-0.00343864143355023	0.0744063144972304	0.0263066047720453	0.924873326115893	0.267461462700467	0.0945619069907864	nonsig	-0.6	-1	-0.8	870	770	900
ENSMUSG00000029028.147|Lrrc47	147	Lrrc47	457.186388375565	-0.0251399012329021	0.0982677674870893	-0.255830593039625	0.79808164997136	0.998540876473706	nomotif	no	0.976569097785264	1.22829148814166	1.10243029296346	-0.0499449174825374	0.0788998104477143	0.027895295500956	0.923994083243062	0.270230322495506	0.0955408467594001	nonsig	-0.6	-1	-0.8	876	776	906
ENSMUSG00000029028.148|Lrrc47	148	Lrrc47	748.671829660276	-0.0857080828353844	0.0762026701096807	-1.12473857821546	0.260699828905561	0.998540876473706	nomotif	no	1.08394086390045	1.18820978858866	1.13607532624456	-0.0477054185291681	0.090639872065467	0.0320460340916864	0.927937167772759	0.243617630302596	0.0861318392017814	nonsig	-0.6	-1	-0.8	882	782	912
ENSMUSG00000029028.149|Lrrc47	149	Lrrc47	752.39098331077	0.0325426845793337	0.0925832520900189	0.351496451514712	0.725215934150679	0.998540876473706	nomotif	no	1.08524126812001	1.12816751779185	1.10670439295593	-0.0498498155256902	0.0840955108237994	0.0297322529854276	0.964336011024771	0.246043730922887	0.0869895953020058	nonsig	-0.6	-1	-0.8	888	788	918
ENSMUSG00000029028.150|Lrrc47	150	Lrrc47	1708.81820311222	0.0389173550396202	0.058099349369285	0.669841494992616	0.502958838420656	0.998540876473706	nomotif	no	0.934063980603255	0.967306812715041	0.950685396659148	-0.032626982968336	0.0506231379766944	0.0178979820741314	1.07838633087126	0.203433327278637	0.0719245426190331	nonsig	-0.6	-1	-0.8	894	794	924
ENSMUSG00000029028.151|Lrrc47	151	Lrrc47	264.441372842963	-0.304237957737211	0.136356983200674	-2.2311872160553	0.0256687304259335	0.34261755864872	nomotif	no	1.03668057364795	0.954623895982845	0.995652234815396	-0.0328343491350724	0.110866576220555	0.0391972539262447	1.11352962876188	0.203063839370475	0.0717939089163194	nonsig	-0.6	-1	-0.8	900	800	930
ENSMUSG00000029028.152|Lrrc47	152	Lrrc47	245.527158943208	-0.0356928208419894	0.121448306767128	-0.293893112157002	0.768839581515308	0.998540876473706	nomotif	no	0.865590672176497	0.792776741204145	0.829183706690321	-0.0309773968037985	0.110962902003816	0.0392313102335183	1.08561613072077	0.200550486992574	0.0709053046613567	nonsig	-0.6	-1	-0.8	906	806	936
ENSMUSG00000029028.153|Lrrc47	153	Lrrc47	711.744667779468	-0.0164568791398116	0.0886046044078516	-0.185733904572947	0.852653438907276	0.998540876473706	nomotif	no	0.862333117779616	0.896347437216451	0.879340277498033	-0.0311691091542957	0.110055910072431	0.0389106401609365	1.04005581166346	0.150166811283937	0.0530919852840163	nonsig	-0.6	-1	-0.8	912	812	942
ENSMUSG00000029028.154|Lrrc47	154	Lrrc47	729.852440140177	0.134759738421662	0.0918995270507592	1.46638119636056	0.142544466110061	0.901287280010154	nomotif	no	1.74507695680342	1.50896108148313	1.62701901914327	-0.0263396585233617	0.127783882930496	0.0451784250732509	0.980896166540137	0.24801486421239	0.0876864961598207	nonsig	-0.6	-1	-0.8	918	818	948
ENSMUSG00000029028.155|Lrrc47	155	Lrrc47	449.159071056171	-0.0267988305667933	0.0947979393681671	-0.28269423096545	0.777411238964612	0.998540876473706	nomotif	no	1.54057264861752	1.22658070355935	1.38357667608843	0.012763194914571	0.127771342706554	0.0451739914345572	0.94114799829296	0.270782525733866	0.0957360800866187	nonsig	-0.6	-1	-0.8	924	824	954
ENSMUSG00000029028.156|Lrrc47	156	Lrrc47	333.55663181803	-0.0708524641851936	0.113482674799315	-0.624346089043906	0.532400321885074	0.998540876473706	motif	no	0.895054480132994	0.930480203698322	0.912767341915658	0.0151958671684673	0.126998746506816	0.0449008374285803	0.891248920009783	0.279496004076036	0.0988167598983539	nonsig	-0.6	-1	-0.8	930	830	960
ENSMUSG00000029028.157|Lrrc47	157	Lrrc47	386.496324181501	0.0310089857753566	0.112518304028733	0.275590589842503	0.78286253809483	0.998540876473706	motif	no	0.782508407224872	0.701935273769958	0.742221840497415	0.00401408507595628	0.126890272146249	0.0448624859506095	0.868482510808716	0.304183942572904	0.10754526426068	nonsig	-0.6	-1	-0.8	936	836	966
ENSMUSG00000029028.158|Lrrc47	158	Lrrc47	508.182426186729	0.0775529600870914	0.103828890392068	0.746930452538251	0.455105542775693	0.998540876473706	motif	no	0.488179231455792	0.466637239889378	0.477408235672585	-0.0205087957451179	0.130619280619667	0.0461808895399375	0.752603307524907	0.364158798021609	0.128749577754911	nonsig	-0.6	-1	-0.8	942	842	972
ENSMUSG00000029028.159|Lrrc47	159	Lrrc47	941.305522991622	0.00858486976625025	0.0783485825105532	0.109572751556723	0.912748221615833	0.998540876473706	motif	no	0.693245737009536	0.662088040666422	0.677666888837979	-0.0193297478906499	0.0667508887919301	0.0236000030575014	0.650340903579961	0.379355153895318	0.134122300898723	nonsig	-0.6	-1	-0.8	948	848	978
ENSMUSG00000029028.160|Lrrc47	160	Lrrc47	381.035407650182	-0.0162314428108189	0.110975139075685	-0.146261973141111	0.883714584011383	0.998540876473706	motif	no	0.46110490094124	0.398877259908563	0.429991080424901	0.00749901843111504	0.0650660417038564	0.0230043196568818	0.647194997507849	0.420237752008277	0.148576482077822	nonsig	-0.6	-1	-0.8	954	854	984
ENSMUSG00000029028.161|Lrrc47	161	Lrrc47	469.263578533554	-0.105911135879899	0.109394195281951	-0.968160473295001	0.332964231991332	0.998540876473706	motif	no	0.687444210184986	0.706973797594012	0.697209003889499	0.0208947108066948	0.0777357063695788	0.0274837225571277	0.645118995300828	0.425870801278141	0.150568065746561	nonsig	-0.6	-1	-0.8	960	860	990
ENSMUSG00000029028.162|Lrrc47	162	Lrrc47	387.930686033464	-0.0614233081469312	0.106166989323492	-0.57855373443598	0.562890330113443	0.998540876473706	motif	no	0.73589304702953	0.66407773871608	0.699985392872805	0.0140726116949482	0.0593735552080895	0.020991721755397	0.662825136851585	0.296443514714936	0.104808609746853	nonsig	-0.6	-1	-0.8	966	866	996
ENSMUSG00000029028.163|Lrrc47	163	Lrrc47	494.392321661935	-0.0173664477310497	0.113940649404243	-0.152416611822498	0.878858355808065	0.998540876473706	motif	no	0.572631280168686	0.55832360888905	0.565477444528868	-0.00218635667623766	0.0593244372540584	0.0209743559362103	0.665972472870542	0.155094074952051	0.0548340360602251	nonsig	-0.6	-1	-0.8	972	872	1002
ENSMUSG00000029028.164|Lrrc47	164	Lrrc47	1077.02496106049	0.143777666388926	0.0809847749441803	1.77536662277603	0.0758373714032249	0.703530393565276	motif	no	0.922617622122989	0.852582564554521	0.887600093338755	0.0115872687366424	0.0782184657302801	0.0276544037659443	0.693188817892252	0.149152040541547	0.0527332096473695	nonsig	-0.6	-1	-0.8	978	878	1008
ENSMUSG00000029028.165|Lrrc47	165	Lrrc47	330.809263912036	0.138174524779994	0.123511582237692	1.11871714600891	0.263260828063224	0.998540876473706	motif	no	0.734464203782054	0.716763441900453	0.725613822841254	0.0408053936057601	0.0909589479377783	0.0321588444481986	0.664332877699437	0.147749426578897	0.052237310725181	nonsig	-0.6	-1	-0.8	984	884	1014
ENSMUSG00000029028.166|Lrrc47	166	Lrrc47	924.751776543432	0.0229761671931192	0.109960744417854	0.208948814549754	0.834488196613093	0.998540876473706	motif	no	0.633212355304194	0.604902380853083	0.619057368078638	0.0443595109748547	0.0881042875788828	0.0311495695993189	0.646712573206445	0.132478300816297	0.0468381524336373	nonsig	-0.6	-1	-0.8	990	890	1020
ENSMUSG00000029028.167|Lrrc47	167	Lrrc47	491.911689407387	-0.121486877203237	0.121530923482179	-0.9996375714289	0.31748593385472	0.998540876473706	motif	no	0.735596040108524	0.670095113870745	0.702845576989635	0.0328124014714156	0.100404884433959	0.0354984873237521	0.653823234870965	0.133178512608829	0.0470857146870205	nonsig	-0.6	-1	-0.8	996	896	1026
ENSMUSG00000029028.168|Lrrc47	168	Lrrc47	628.302546951898	0.0939575604922219	0.0996523651288214	0.942853291748391	0.345755948772271	0.998540876473706	motif	no	0.699001965455387	0.596441715741774	0.64772184059858	-0.00265398346725918	0.105625126904559	0.0373441217489518	0.592680612086768	0.0947746545774432	0.0335079004681614	nonsig	-0.6	-1	-0.8	1002	902	1032
ENSMUSG00000029028.169|Lrrc47	169	Lrrc47	699.564752464425	0.127833863073041	0.0900422121186673	1.41971037877844	0.155692015314784	0.919159527450985	motif	no	0.508032267093581	0.424690697600386	0.466361482346984	-0.00782653814309674	0.100693649307243	0.0356005811237856	0.568735607876222	0.124009678212019	0.0438440421982402	nonsig	-0.6	-1	-0.8	1008	908	1038
ENSMUSG00000029028.170|Lrrc47	170	Lrrc47	336.627049220578	-0.0329903691941737	0.107786405340164	-0.306071708116244	0.759550048522049	0.998540876473706	motif	no	0.577604639411627	0.540441274446096	0.559022956928862	-0.0173647567458142	0.0970040722404893	0.0342961186419799	0.531947784248252	0.128165115915175	0.0453132112875901	nonsig	-0.6	-1	-0.8	1014	914	1044
ENSMUSG00000029028.171|Lrrc47	171	Lrrc47	348.928091708712	-0.109743323758563	0.120850709011667	-0.908090028234491	0.363830658466456	0.998540876473706	motif	no	0.675262995366608	0.569462480323453	0.62236273784503	-0.00506576127009747	0.110025603520468	0.0388999251767329	0.486744009851271	0.124541074600917	0.0440319191932842	nonsig	-0.6	-1	-0.8	1020	920	1050
ENSMUSG00000029028.172|Lrrc47	172	Lrrc47	397.880359967044	-0.139953413120472	0.111060770448038	-1.26015164991091	0.207614660927442	0.968031697109036	motif	no	0.413862689400535	0.383055532729819	0.398459111065177	-0.0122476141981891	0.114773849061499	0.0405786834871337	0.4298009243383	0.112900214123449	0.0399162535020521	nonsig	-0.6	-1	-0.8	1026	926	1056
ENSMUSG00000029028.173|Lrrc47	173	Lrrc47	454.914342872454	0.096794087373294	0.106928763035043	0.905220303928632	0.365348687425164	0.998540876473706	motif	no	0.555510472876756	0.512597105437025	0.534053789156891	-0.0414435054265365	0.108268490656006	0.0382786919658471	0.449959879477577	0.100288276252622	0.0354572601058695	nonsig	-0.6	-1	-0.8	1032	932	1062
ENSMUSG00000029028.174|Lrrc47	174	Lrrc47	394.600179465468	-0.0533295816286202	0.107181511270815	-0.497563255045666	0.618791908227963	0.998540876473706	motif	no	0.375577792337296	0.27393176577245	0.324754779054873	-0.0232248819019729	0.10852804896169	0.0383704596848785	0.492076669669508	0.129046936101493	0.0456249818043563	nonsig	-0.6	-1	-0.8	1038	938	1068
ENSMUSG00000029028.175|Lrrc47	175	Lrrc47	580.249556590973	-0.0230949133975034	0.0998058253858764	-0.231398451024398	0.817005268416405	0.998540876473706	motif	no	0.344334800466989	0.338095963160591	0.34121538181379	-0.0165351094630248	0.100306429283348	0.035463678171432	0.490554270397778	0.123864860713464	0.0437928414806087	nonsig	-0.6	-1	-0.8	1044	944	1074
ENSMUSG00000029028.176|Lrrc47	176	Lrrc47	426.388637232708	0.0365027370674888	0.127086994632253	0.287226377278929	0.77393899069414	0.998540876473706	motif	no	0.18965554078562	0.194698772203997	0.192177156494808	-0.00795581474746414	0.0940663504420294	0.0332574771395146	0.584610921293252	0.142584899640921	0.0504113747154492	nonsig	-0.6	-1	-0.8	1050	950	1080
ENSMUSG00000029028.177|Lrrc47	177	Lrrc47	511.333457301055	-0.105733266753738	0.092092706211834	-1.14811770772082	0.250919975001519	0.998540876473706	motif	no	0.630994740578722	0.624271506343679	0.6276331234612	-0.0142125845353876	0.0794956372933093	0.0281059521024226	0.726768385213859	0.15895327798207	0.0561984703764761	nonsig	-0.6	-1	-0.8	1056	956	1086
ENSMUSG00000029028.178|Lrrc47	178	Lrrc47	362.303884952539	0.112758619002335	0.107201987766041	1.05183328548367	0.292876044770062	0.998540876473706	motif	no	0.963074826344637	0.828839730583986	0.895957278464312	-0.0132671602831312	0.0965759421106088	0.0341447517829455	0.801296974961602	0.223508179773593	0.0790220747842849	nonsig	-0.6	-1	-0.8	1062	962	1092
ENSMUSG00000029028.179|Lrrc47	179	Lrrc47	531.392843881744	-0.0562251442469773	0.106235509741825	-0.529250006740839	0.596632031011482	0.998540876473706	motif	no	0.702456958299742	0.517910129042649	0.610183543671195	-0.0226018967093813	0.0914439252478412	0.0323303098205321	0.903838620165167	0.222533328967469	0.0786774129764572	nonsig	-0.6	-1	-0.8	1068	968	1098
ENSMUSG00000029028.180|Lrrc47	180	Lrrc47	507.810337492673	-0.0713190553959874	0.092667198249959	-0.769625679235629	0.441521967833397	0.998540876473706	motif	no	1.28321142548583	1.0186132109721	1.15091231822897	-0.0308666974826225	0.0808122240796541	0.0285714358247451	1.02928843224748	0.317009594683762	0.112079817051043	nonsig	-0.6	-1	-0.8	1074	974	1104
ENSMUSG00000029028.181|Lrrc47	181	Lrrc47	787.94326269595	0.046739929069906	0.0822771445677204	0.568079134436119	0.569981235208321	0.998540876473706	motif	no	1.82346935491384	1.51915764612965	1.67131350052174	-0.0115188909584242	0.0731146008252954	0.025849915023657	1.03481743473134	0.495719116544876	0.175263174436343	nonsig	-0.6	-1	-0.8	1080	980	1110
ENSMUSG00000029028.182|Lrrc47	182	Lrrc47	438.654345190036	-0.045766187610569	0.10338875622821	-0.442661168198495	0.6580108339005	0.998540876473706	motif	no	0.962131220174335	0.879835773899306	0.92098349703682	-0.0358968894605387	0.0725835024212961	0.0256621433821843	1.03534050202661	0.470839763790094	0.166466994914124	nonsig	-0.6	-1	-0.8	1086	986	1116
ENSMUSG00000029028.183|Lrrc47	183	Lrrc47	657.765221166429	-0.0977728048075038	0.0796544798829211	-1.22746146797033	0.219649195669839	0.980883682919696	motif	no	1.25094713659348	1.07214995029114	1.16154854344231	-0.018050061760853	0.0785821449714685	0.0277829837947549	1.08974077959936	0.444942755610576	0.157311019866033	nonsig	-0.6	-1	-0.8	1092	992	1122
ENSMUSG00000029028.184|Lrrc47	184	Lrrc47	780.719924323066	-0.0296156691184411	0.0856745883945302	-0.345676234615349	0.729586046496072	0.998540876473706	motif	no	1.33427162245124	1.05727968385541	1.19577565315332	-0.0188168762441564	0.0748669814434293	0.0264694751328081	1.05343313572776	0.3461383579555	0.122378390069555	nonsig	-0.6	-1	-0.8	1098	998	1128
ENSMUSG00000029028.185|Lrrc47	185	Lrrc47	926.258330988244	0.0490491854398485	0.0738468997284248	0.664201010742888	0.506561666653789	0.998540876473706	motif	no	0.706238210444513	0.637492076219554	0.671865143332033	-0.028857131377857	0.0727248224312758	0.0257121075508713	0.910909208697506	0.339087473200839	0.119885525857863	nonsig	-0.6	-1	-0.8	1104	1004	1134
ENSMUSG00000029028.186|Lrrc47	186	Lrrc47	457.556108147793	-0.082265369014581	0.0934271778664841	-0.880529315914323	0.378572631117338	0.998540876473706	motif	no	0.93983375311572	0.860449880537237	0.900141816826479	-0.0210143308301656	0.0558418286274152	0.0197430678481512	0.856624238244463	0.338845812309227	0.119800085830259	nonsig	-0.6	-1	-0.8	1110	1010	1140
ENSMUSG00000029028.187|Lrrc47	187	Lrrc47	555.89665648368	0.0865494773505087	0.10229521773109	0.846075498641853	0.397510628033266	0.998540876473706	motif	no	1.08823214739708	1.0025393811094	1.04538576425324	0.0110367050050431	0.0695495399000907	0.0245894756458792	0.798748810397015	0.292619386647016	0.103456576302377	nonsig	-0.6	-1	-0.8	1116	1016	1146
ENSMUSG00000029028.188|Lrrc47	188	Lrrc47	600.47747625383	-0.0774535712624148	0.0884877707890372	-0.875302548270439	0.381409307957005	0.998540876473706	motif	no	0.96209297358425	0.758809360928094	0.860451167256172	0.00814832610958866	0.0702510363164923	0.0248374920823871	0.744637483854554	0.301820321964162	0.106709598180383	nonsig	-0.6	-1	-0.8	1122	1022	1152
ENSMUSG00000029028.189|Lrrc47	189	Lrrc47	859.183635278936	-0.0335821119996984	0.0805565872900849	-0.416876051101432	0.676769071623638	0.998540876473706	motif	no	0.562977011490691	0.499267157068687	0.531122084279689	-0.000441301320990383	0.0650936911618503	0.0230140952165036	0.724761872793447	0.228722126580237	0.0808654833561468	nonsig	-0.6	-1	-0.8	1128	1028	1158
ENSMUSG00000029028.190|Lrrc47	190	Lrrc47	975.784023205808	0.0169762167709622	0.0721781189563649	0.235198935860674	0.814054331893985	0.998540876473706	motif	no	0.535471085012913	0.437936381812041	0.486703733412477	-0.000552046985624041	0.0665292887809822	0.0235216556222753	0.730822046665134	0.273200765568697	0.096591056979491	nonsig	-0.6	-1	-0.8	1134	1034	1164
ENSMUSG00000029028.191|Lrrc47	191	Lrrc47	537.393170315395	0.158635481874165	0.0976401577666611	1.62469505890466	0.104227550723154	0.805976952713656	motif	no	0.732083444612582	0.665006796712862	0.698545120662722	-0.0136429700882237	0.0837914627021971	0.0296247557411316	0.66503727251097	0.247179594187271	0.0873911836103791	nonsig	-0.6	-1	-0.8	1140	1040	1170
ENSMUSG00000029028.192|Lrrc47	192	Lrrc47	700.076538970243	-0.0527227002820766	0.0897515648551646	-0.58742931521202	0.556915410198402	0.998540876473706	motif	no	0.78364059181011	0.742129489817161	0.762885040813636	-0.0174506762672456	0.085767933511605	0.0303235436972064	0.610148047191546	0.188192862053912	0.0665362244646127	nonsig	-0.6	-1	-0.8	1146	1046	1176
ENSMUSG00000029028.193|Lrrc47	193	Lrrc47	666.342095637341	-0.0196678340047838	0.0858457384670926	-0.229106701811682	0.818785984700181	0.998540876473706	motif	no	0.543059376070898	0.482661133615465	0.512860254843181	-0.0110676399063807	0.0845184458365182	0.029881783093175	0.587577459153525	0.204653164548827	0.0723558202218809	nonsig	-0.6	-1	-0.8	1152	1052	1182
ENSMUSG00000029028.194|Lrrc47	194	Lrrc47	1614.14755941127	-0.0831513343316503	0.0629390561857879	-1.32114047096922	0.186454530838526	0.945789633951609	motif	no	0.93920102994252	0.958045385657429	0.948623207799975	-0.0214237806674696	0.0846414683880733	0.0299252781333967	0.570180253824291	0.211201458058407	0.0746709915947928	nonsig	-0.6	-1	-0.8	1158	1058	1188
ENSMUSG00000029028.195|Lrrc47	195	Lrrc47	2274.34728960199	-0.0181779074702882	0.0628404147496475	-0.289270965869781	0.772374028869485	0.998540876473706	motif	no	0.548292301451642	0.489922840588216	0.519107571019929	-0.066017581185265	0.0769993176880216	0.0272233698419687	0.515111048857583	0.178683273616731	0.063174077229501	nonsig	-0.6	-1	-0.8	1164	1064	1194
ENSMUSG00000029028.196|Lrrc47	196	Lrrc47	879.091409822616	-0.10791522069459	0.0787907402872456	-1.3696434416172	0.170798231878608	0.935425702371797	motif	no	0.464304012008668	0.378370717392887	0.421337364700778	-0.0471927426876882	0.0812419137711194	0.0287233540720656	0.455205220686363	0.177520390881329	0.0627629360955371	nonsig	-0.6	-1	-0.8	1170	1070	1200
ENSMUSG00000029028.197|Lrrc47	197	Lrrc47	569.332408972784	0.0174821788872207	0.0968625390934573	0.180484416894679	0.856772287028395	0.998540876473706	motif	no	0.380990675230882	0.320124084720161	0.350557379975521	-0.0630178589392204	0.0817975513057674	0.0289198016063813	0.41065708899084	0.199162957107662	0.0704147387659965	nonsig	-0.6	-1	-0.8	1176	1076	1206
ENSMUSG00000029028.198|Lrrc47	198	Lrrc47	365.230716725774	-0.0658729093177486	0.109422405944615	-0.602005674697837	0.547170360047322	0.998540876473706	motif	no	0.403642075225037	0.29141010633218	0.347526090778609	-0.0495323435811166	0.0829759330370156	0.0293364224628773	0.34285346593754	0.214705457138288	0.0759098423501205	nonsig	-0.6	-1	-0.8	1182	1082	1212
ENSMUSG00000029028.199|Lrrc47	199	Lrrc47	355.528362451081	-0.198114922268198	0.149375761699567	-1.32628560359517	0.184745113591677	0.94322605472742	nomotif	no	0.269401695492863	0.246581266365243	0.257991480929053	-0.048118170569388	0.0666382594736122	0.0235601825801299	0.311830887653309	0.232812734516942	0.0823117316617566	nonsig	-0.6	-1	-0.8	1188	1088	1218
ENSMUSG00000029028.200|Lrrc47	200	Lrrc47	308.332549300083	0.0978760076985383	0.124875579281656	0.783788217532747	0.433164388594969	0.998540876473706	nomotif	no	0.294318622097547	0.272958208790202	0.283638415443875	-0.0282609843052478	0.0885872948347814	0.031320338452323	0.33569102471276	0.221324050856075	0.0782498686000034	nonsig	-0.6	-1	-0.8	1194	1094	1224
ENSMUSG00000029028.201|Lrrc47	201	Lrrc47	943.617416775025	-0.146268764017042	0.0718964151971337	-2.03443751146681	0.041907503000228	0.488784583773391	nomotif	no	0.161729299035256	0.151221103522737	0.156475201278996	-0.0274178655249928	0.094103988538871	0.0332707842162684	0.365724261161006	0.24287844744775	0.0858704985971823	nonsig	-0.6	-1	-0.8	1200	1100	1230
ENSMUSG00000029028.202|Lrrc47	202	Lrrc47	1171.95038175953	0.0247327885331802	0.0727585962199375	0.339929435395056	0.733909668957519	0.998540876473706	nomotif	no	0.439317039121681	0.37307140762548	0.406194223373581	-0.0336306908292664	0.0984369783285053	0.0348027274477997	0.398340778282137	0.111331745846194	0.0393617162245907	nonsig	-0.6	-1	-0.8	1206	1106	1236
ENSMUSG00000029028.203|Lrrc47	203	Lrrc47	558.556133970608	-0.00686452337645962	0.0873705857974432	-0.0785678991826161	0.937376321323914	0.998790475058442	nomotif	no	0.333836182428321	0.20801770706383	0.270926944746075	-0.00413170071931122	0.0990312461887361	0.0350128328647049	0.422958926675684	0.0871550469133149	0.0308139623435183	nonsig	-0.6	-1	-0.8	1212	1112	1242
ENSMUSG00000029028.204|Lrrc47	204	Lrrc47	534.713353677236	0.0509422694185313	0.0944873525914944	0.539143790373454	0.58978764186828	0.998540876473706	nomotif	no	0.640224344139046	0.584212578213731	0.612218461176389	-0.024525230637387	0.101230384236123	0.0357903455777413	0.474220250341649	0.13462041455515	0.0475955040090454	nonsig	-0.6	-1	-0.8	1218	1118	1248
ENSMUSG00000029028.205|Lrrc47	205	Lrrc47	868.589886988297	0.0242271291292603	0.0761986376667571	0.317947011536005	0.750525131374404	0.998540876473706	nomotif	no	0.602886212096849	0.578760331026135	0.590823271561492	-0.0227917041712473	0.101692823968622	0.0359538427131114	0.507851087711689	0.162355027479831	0.0574011704453582	nonsig	-0.6	-1	-0.8	1224	1124	1254
ENSMUSG00000029028.206|Lrrc47	206	Lrrc47	586.879954675012	-0.115575511751937	0.110095496692443	-1.04977510637699	0.29382152301497	0.998540876473706	nomotif	no	0.653803922258243	0.563112533237066	0.608458227747654	-0.0273035423914237	0.10581263746836	0.0374104167445554	0.501254017175015	0.183065949183251	0.0647235870359142	nonsig	-0.6	-1	-0.8	1230	1130	1260
ENSMUSG00000029028.207|Lrrc47	207	Lrrc47	376.06314316507	0.037876998611443	0.104616620274052	0.36205526915533	0.717310729238219	0.998540876473706	nomotif	no	0.510357563048276	0.399515773106573	0.454936668077424	-0.0269541254009214	0.0840671191481698	0.0297222150122442	0.523838716972843	0.174539694987437	0.0617091009559243	nonsig	-0.6	-1	-0.8	1236	1136	1266
ENSMUSG00000029028.208|Lrrc47	208	Lrrc47	364.405857633681	-0.0652722316460677	0.108755800166475	-0.600172418814942	0.548391333061942	0.998540876473706	nomotif	no	0.708603910283736	0.678854099259455	0.693729004771595	-0.0456722467733353	0.0750964970633473	0.0265506211584243	0.491073103641721	0.187515020272446	0.0662965712044897	nonsig	-0.6	-1	-0.8	1242	1142	1272
ENSMUSG00000029028.209|Lrrc47	209	Lrrc47	361.43671128949	-0.132400552287924	0.116450465864585	-1.13696885027396	0.255551307754844	0.998540876473706	nomotif	no	0.476907150889753	0.374136649588877	0.425521900239315	-0.0539828810937824	0.0719800997177798	0.025448808310463	0.441253495074255	0.140658922379945	0.0497304389246255	nonsig	-0.6	-1	-0.8	1248	1148	1278
ENSMUSG00000029028.210|Lrrc47	210	Lrrc47	408.852590108584	-0.0113619172282311	0.101388344684091	-0.112063346764688	0.910773179360335	0.998540876473706	nomotif	no	0.369288212082844	0.337547106077538	0.353417659080191	-0.0360813893637182	0.069669784839853	0.0246319886520339	0.424965143202974	0.147193712118277	0.0520408359934271	nonsig	-0.6	-1	-0.8	1254	1154	1284
ENSMUSG00000029028.211|Lrrc47	211	Lrrc47	441.245068710192	-0.00406918745244156	0.0984231199898046	-0.0413438169087007	0.967021802071911	0.999525940224632	nomotif	no	0.470770177687922	0.432438908569475	0.451604543128698	-0.0400758589239888	0.0697938366606459	0.0246758475938845	0.404423164957639	0.117713867898776	0.0416181371154608	nonsig	-0.6	-1	-0.8	1260	1160	1290
ENSMUSG00000029028.212|Lrrc47	212	Lrrc47	527.291716011882	-0.0988027015607794	0.0931307533300321	-1.06090306400344	0.288733956684502	0.998540876473706	nomotif	no	0.333007622181496	0.36717948687333	0.350093554527413	-0.0534764540378384	0.0658891737035132	0.0232953407662662	0.375778317261917	0.125802340326755	0.0444778439670933	nonsig	-0.6	-1	-0.8	1266	1166	1296
ENSMUSG00000029028.213|Lrrc47	213	Lrrc47	444.717498832977	-0.0422579454343165	0.0956781523234603	-0.441667657747555	0.658729716823579	0.998540876473706	nomotif	no	0.199636576190084	0.184896229853448	0.192266403021766	-0.0577128201679251	0.0597170519305331	0.0211131661862746	0.371624045043275	0.155959245122683	0.0551399199074921	nonsig	-0.6	-1	-0.8	1272	1172	1302
ENSMUSG00000029028.214|Lrrc47	214	Lrrc47	237.710718131199	0.0276364220885765	0.129187080643932	0.213925587224535	0.83060508637527	0.998540876473706	nomotif	no	0.478807296044927	0.477495529509881	0.478151412777404	-0.0734517092989344	0.060079988693892	0.021241483709531	0.378210672831477	0.142199333645035	0.0502750565503064	nonsig	-0.6	-1	-0.8	1278	1178	1308
ENSMUSG00000029028.215|Lrrc47	215	Lrrc47	374.877425569839	0.00592124212927855	0.109351245892588	0.0541488309616039	0.956816587804954	0.998790475058442	nomotif	no	0.338370329473273	0.242831354756226	0.290600842114749	-0.0728984393918333	0.0553352985949113	0.0195639824377221	0.373442144450289	0.148960322409031	0.0526654270515803	nonsig	-0.6	-1	-0.8	1284	1184	1314
ENSMUSG00000029028.216|Lrrc47	216	Lrrc47	275.255159509032	-0.172476992556865	0.124195256891379	-1.38875667939326	0.164906752414598	0.929495627117642	nomotif	no	0.48378053554781	0.445359910863824	0.464570223205817	-0.0493168227406261	0.0725972867338267	0.0256670168726165	0.368725234262088	0.0990525292348758	0.0350203575578297	nonsig	-0.6	-1	-0.8	1290	1190	1320
ENSMUSG00000029028.217|Lrrc47	217	Lrrc47	529.066984325507	-0.166291481328618	0.0928503177317646	-1.79096297558202	0.0732992366035677	0.692174070770657	nomotif	no	0.431665998897789	0.352909446082576	0.392287722490182	-0.0576675857613467	0.0786013494994285	0.0277897736207298	0.383653309212321	0.0973505429047967	0.0344186145200869	nonsig	-0.6	-1	-0.8	1296	1196	1326
ENSMUSG00000029028.218|Lrrc47	218	Lrrc47	437.758290313948	-0.137273030276306	0.098769382993634	-1.38983383428803	0.164579341328826	0.928900799144042	nomotif	no	0.420618038484726	0.391603324286876	0.406110681385801	-0.0581390494681819	0.0805755411155611	0.0284877557602944	0.401009029246196	0.0977246011565393	0.0345508640832698	nonsig	-0.6	-1	-0.8	1302	1202	1332
ENSMUSG00000029028.219|Lrrc47	219	Lrrc47	476.156378536762	0.000356971804367667	0.0999874239109685	0.00357016703106107	0.997151424897797	0.999745855520116	nomotif	no	0.439573562462868	0.387339069695526	0.413456316079197	-0.0443969556442504	0.0811332792298903	0.0286849459616785	0.39443760977371	0.0945095369078816	0.0334141672171817	nonsig	-0.6	-1	-0.8	1308	1208	1338
ENSMUSG00000029028.220|Lrrc47	220	Lrrc47	587.00302288625	0.0898502316488778	0.0925229959587956	0.971112432296204	0.331492293522297	0.998540876473706	nomotif	no	0.330793924803496	0.293922621240112	0.312358273021804	-0.0224580129521156	0.0981584877096302	0.0347042661452479	0.373207540281026	0.0967562893705568	0.0342085141681843	nonsig	-0.6	-1	-0.8	1314	1214	1344
ENSMUSG00000029028.221|Lrrc47	221	Lrrc47	481.935840222433	-0.109064049600081	0.0922329705972596	-1.18248440762377	0.237013548788692	0.998540876473706	nomotif	no	0.318533706053985	0.304848299193275	0.31169100262363	-0.0124806319259783	0.100290750456884	0.0354581348691753	0.37675808019743	0.0715789891472977	0.0253069943082663	nonsig	-0.6	-1	-0.8	1320	1220	1350
ENSMUSG00000029028.222|Lrrc47	222	Lrrc47	508.778995562102	0.0238647124338948	0.0892468477550814	0.267401180368704	0.789160290716466	0.998540876473706	nomotif	no	0.656413742364136	0.577580603732677	0.616997173048406	-0.0134461003695198	0.0998403053881249	0.0352988784878395	0.367392671720358	0.106217136686294	0.0375534288145485	nonsig	-0.6	-1	-0.8	1326	1226	1356
ENSMUSG00000029028.223|Lrrc47	223	Lrrc47	516.965552128515	0.11585799272073	0.0913540508268804	1.26823049084365	0.20471565134258	0.965975638000247	nomotif	no	0.236849985346011	0.239208987323714	0.238029486334863	-0.00541149294204074	0.116150822301727	0.0410655170449722	0.38463322367289	0.115264575199664	0.0407521813771344	nonsig	-0.6	-1	-0.8	1332	1232	1362
ENSMUSG00000029028.224|Lrrc47	224	Lrrc47	701.310543613772	0.0030345489802142	0.0976223115648541	0.0310845843698163	0.975202083620155	0.999525940224632	nomotif	no	0.298710143329439	0.290749191199246	0.294729667264343	-0.0178074093829691	0.104493204682262	0.0369439268093708	0.38079255949591	0.116139583260239	0.0410615434437472	nonsig	-0.6	-1	-0.8	1338	1238	1368
ENSMUSG00000029028.225|Lrrc47	225	Lrrc47	384.021326425729	-0.0864724331195196	0.124184126253382	-0.696324367118252	0.486225716497642	0.998540876473706	nomotif	no	0.406300806653325	0.435083276989501	0.420692041821413	-0.00304746807508408	0.0918424140116514	0.0324711968740906	0.371154838450045	0.117235229628819	0.0414489129322501	nonsig	-0.6	-1	-0.8	1344	1244	1374
ENSMUSG00000029028.226|Lrrc47	226	Lrrc47	563.151781186232	-0.144996777824637	0.0856258959937435	-1.6933753059382	0.0903840522049354	0.763633458734984	nomotif	no	0.298460626791057	0.3639142003474	0.331187413569229	-0.0250771763572241	0.0933695669933634	0.0330111269887294	0.329319486460079	0.117547629808838	0.0415593630751178	nonsig	-0.6	-1	-0.8	1350	1250	1380
ENSMUSG00000029028.227|Lrrc47	227	Lrrc47	619.378670395707	0.0646338312241999	0.0995930914501723	0.648979063538128	0.516351908876367	0.998540876473706	nomotif	no	0.533007155109758	0.569754308289144	0.551380731699451	-0.0448426391399843	0.0974053708315555	0.0344379991194916	0.377697842607723	0.134203454685126	0.047448086433257	nonsig	-0.6	-1	-0.8	1356	1256	1386
ENSMUSG00000029028.228|Lrrc47	228	Lrrc47	260.427404682314	-0.00931709987854905	0.117382949824478	-0.0793735367230154	0.936735516852908	0.998790475058442	nomotif	no	0.284881414938885	0.27838450427304	0.281632959605963	-0.041795387403958	0.0895431512145742	0.0316582847163189	0.431870394128215	0.136978283493425	0.0484291365667471	nonsig	-0.6	-1	-0.8	1362	1262	1392
ENSMUSG00000029028.229|Lrrc47	229	Lrrc47	615.771535086852	0.00901548086299933	0.0863775373053233	0.104372978719361	0.916873365401257	0.998540876473706	nomotif	no	0.240538032994746	0.228640435518673	0.23458923425671	-0.0132045511224973	0.0817440933857319	0.0289009013774987	0.441993292754045	0.145011651184507	0.0512693609518115	nonsig	-0.6	-1	-0.8	1368	1268	1398
ENSMUSG00000029028.230|Lrrc47	230	Lrrc47	425.500955325597	-0.152372953823225	0.109490393353335	-1.39165591753337	0.164026617270061	0.928900799144042	nomotif	no	0.279949399551507	0.284679314705851	0.282314357128679	0.00101124939697668	0.095965803792205	0.0339290353117429	0.466047228736847	0.107338754209309	0.0379499804927593	nonsig	-0.6	-1	-0.8	1374	1274	1404
ENSMUSG00000029028.231|Lrrc47	231	Lrrc47	392.186575045642	-0.0422657095413516	0.106924099007117	-0.395287030087937	0.692631070168175	0.998540876473706	nomotif	no	0.656803492961383	0.593309178070649	0.625056335516016	-0.0281664947730635	0.0772504129625994	0.0273121454276576	0.44330982880075	0.141952685328965	0.0501878532018757	nonsig	-0.6	-1	-0.8	1380	1280	1410
ENSMUSG00000029028.232|Lrrc47	232	Lrrc47	511.052322840745	0.0274125628684248	0.113781527966129	0.24092278736655	0.809614960485796	0.998540876473706	nomotif	no	0.707207563546947	0.749012595309617	0.728110079428282	-0.0307536863833297	0.0798460011075627	0.0282298244168931	0.44795907448988	0.182632202211588	0.0645702343234235	nonsig	-0.6	-1	-0.8	1386	1286	1416
ENSMUSG00000029028.233|Lrrc47	233	Lrrc47	321.580668202543	0.142254257132166	0.116652478227764	1.21947051012851	0.222665662096169	0.983221374019785	nomotif	no	0.491031578703561	0.512318882952528	0.501675230828045	-0.041354370803236	0.0999760207934876	0.0353468611295612	0.460246741700511	0.184162049776923	0.0651111171172385	nonsig	-0.6	-1	-0.8	1392	1292	1422
ENSMUSG00000029028.234|Lrrc47	234	Lrrc47	864.549463661992	-0.031270373668846	0.0779669194332106	-0.401072325239596	0.688366875560375	0.998540876473706	motif	no	0.56646182751969	0.480775975343614	0.523618901431652	-0.0401627238327677	0.085612836308741	0.0302687085552623	0.499547896554423	0.180145055237723	0.0636908950779096	nonsig	-0.6	-1	-0.8	1398	1298	1428
ENSMUSG00000029028.235|Lrrc47	235	Lrrc47	560.790233803083	-0.168788122136122	0.0867526033127248	-1.94562601801904	0.0516996793366156	0.561511942760231	motif	no	0.386467784260725	0.352495280160616	0.36948153221067	-0.0441003739556655	0.0994845083429334	0.0351730852361489	0.511307170505647	0.179313332568242	0.0633968367080812	nonsig	-0.6	-1	-0.8	1404	1304	1434
ENSMUSG00000029028.236|Lrrc47	236	Lrrc47	539.983394619002	-0.0300146327606781	0.0926346740713659	-0.324010777406684	0.745929874828992	0.998540876473706	motif	no	0.348332386680917	0.289321463557096	0.318826925119006	-0.0548324388907925	0.0991929859590833	0.0350700165089049	0.470206261253796	0.174951649667513	0.0618547489298357	nonsig	-0.6	-1	-0.8	1410	1310	1440
ENSMUSG00000029028.237|Lrrc47	237	Lrrc47	407.4487926721	-0.0757899944962512	0.0976987059551175	-0.775752286126174	0.43789526125899	0.998540876473706	motif	no	0.386356931379848	0.279424212503656	0.332890571941752	-0.0590647510294628	0.0988667397112789	0.0349546710418253	0.454442529000521	0.160696135380411	0.0568146635189799	nonsig	-0.6	-1	-0.8	1416	1316	1446
ENSMUSG00000029028.238|Lrrc47	238	Lrrc47	495.542495346243	-0.142839778059479	0.115977740434054	-1.23161373488475	0.218093407797115	0.980551595513854	motif	no	0.610505153743215	0.582942038176736	0.596723595959975	-0.0678224304677403	0.0973837970375431	0.0344303716314706	0.449086178624938	0.148983262516165	0.0526735376042381	nonsig	-0.6	-1	-0.8	1422	1322	1452
ENSMUSG00000029028.239|Lrrc47	239	Lrrc47	1685.18428118636	-0.0737669105245345	0.0567544653301036	-1.29975518393981	0.193684890091137	0.953274129699277	motif	no	0.716506425391191	0.721754628860435	0.719130527125813	-0.0574727182258064	0.0981150968320571	0.0346889251533612	0.476255277036088	0.163327019362522	0.0577448214711131	nonsig	-0.6	-1	-0.8	1428	1328	1458
ENSMUSG00000029028.240|Lrrc47	240	Lrrc47	686.976120918068	-0.0584439566125914	0.0786768888326014	-0.742835125788222	0.457581506386723	0.998540876473706	motif	no	0.410154929748816	0.388450681078126	0.399302805413471	-0.0509685681758268	0.0937749784420154	0.0331544615809857	0.497548529209315	0.140792250866646	0.0497775776631614	nonsig	-0.6	-1	-0.8	1434	1334	1464
ENSMUSG00000029028.241|Lrrc47	241	Lrrc47	781.799579186558	0.108395760022804	0.0816673503695179	1.32728390883687	0.184414784677658	0.94322605472742	motif	no	0.407853235114975	0.343277510488723	0.375565372801849	-0.0296555164382269	0.0838478260350436	0.0296446831885646	0.563149016121115	0.143793425745388	0.0508386532173042	nonsig	-0.6	-1	-0.8	1440	1340	1470
ENSMUSG00000029028.242|Lrrc47	242	Lrrc47	949.063324071975	-0.101331809175066	0.0721439264913654	-1.40457851552056	0.160146649001051	0.92675486647749	motif	no	0.497620738047344	0.463915458806632	0.480768098426988	-0.0162307888953	0.084188230186793	0.0297650342305876	0.543743188089942	0.141630296497249	0.0500738715373331	nonsig	-0.6	-1	-0.8	1446	1346	1476
ENSMUSG00000029028.243|Lrrc47	243	Lrrc47	1198.58329781465	-0.0859904242006503	0.0686437385999184	-1.25270601448203	0.21031271632646	0.970302975596306	motif	no	0.609429018360862	0.564239620638867	0.586834319499865	-0.0227971383610299	0.0745392317298833	0.026353598110318	0.520927417982166	0.144985889716034	0.0512602528972863	nonsig	-0.6	-1	-0.8	1452	1352	1482
ENSMUSG00000029028.244|Lrrc47	244	Lrrc47	1556.53168178014	0.0220185676391587	0.0697973965800458	0.315464024706239	0.752409361707161	0.998540876473706	motif	no	0.467078818766802	0.511267066242845	0.489172942504824	-0.0181353545743051	0.0793897850538205	0.0280685276842494	0.555847117511069	0.130330523179767	0.0460787983680018	nonsig	-0.6	-1	-0.8	1458	1358	1488
ENSMUSG00000029028.245|Lrrc47	245	Lrrc47	1395.25044754145	0.0947144194045484	0.0638863624118508	1.48254519163199	0.138195288258127	0.892557899041551	motif	no	0.878349115229572	0.837039819242732	0.857694467236152	-0.0554928904683952	0.0934211860852689	0.033029377093692	0.56162250480698	0.163474672405833	0.0577970247052071	nonsig	-0.6	-1	-0.8	1464	1364	1494
ENSMUSG00000029028.246|Lrrc47	246	Lrrc47	1102.46300042033	-0.035441957716064	0.0696218440894704	-0.509063759795243	0.610707532998271	0.998540876473706	motif	no	0.464590593323186	0.418363350097998	0.441476971710592	-0.0605265260072817	0.0818305264504881	0.0289314600806026	0.566966044400083	0.168069681261094	0.0594216056657904	nonsig	-0.6	-1	-0.8	1470	1370	1500
ENSMUSG00000029028.247|Lrrc47	247	Lrrc47	1984.99183338821	-0.126297706250373	0.0620059016001931	-2.03686589487443	0.0416634826700753	0.48688849982478	motif	no	0.532600828607327	0.540607903919886	0.536604366263606	-0.0649977571889289	0.0889084849362486	0.0314338963017217	0.578212720997918	0.152529947163798	0.0539274799867737	nonsig	-0.6	-1	-0.8	1476	1376	1506
ENSMUSG00000029028.248|Lrrc47	248	Lrrc47	650.806510051769	-0.0211496863187934	0.0828818734682534	-0.255178670965907	0.798585103976775	0.998540876473706	motif	no	0.658306072547632	0.699014730741756	0.678660401644694	-0.077188507324222	0.0877424734076069	0.0310216489722996	0.593470579692139	0.152685371131816	0.053982430657646	nonsig	-0.6	-1	-0.8	1482	1382	1512
ENSMUSG00000029028.249|Lrrc47	249	Lrrc47	609.773124978725	-0.190464527129917	0.0821934687370323	-2.31727082524384	0.0204889835209241	0.288851176878122	motif	no	0.398596800343387	0.44494014199489	0.421768471169139	-0.0992189666236565	0.0897725127559988	0.0317393762669613	0.562360161341707	0.145601458512007	0.0514778893322458	nonsig	-0.6	-1	-0.8	1488	1388	1518
ENSMUSG00000029028.250|Lrrc47	250	Lrrc47	1027.90838244765	-0.141600893486158	0.0758950103413824	-1.86574707413867	0.0620767602291908	0.631910309141794	motif	no	0.541622711054837	0.505410119288781	0.523516415171809	-0.097546707908636	0.0937507410616695	0.0331458923729853	0.57830917285316	0.142970878532719	0.050547838861342	nonsig	-0.6	-1	-0.8	1494	1394	1524
ENSMUSG00000029028.251|Lrrc47	251	Lrrc47	651.409265883806	-0.121760273653827	0.0806863798473658	-1.50905609948248	0.131284447091146	0.874790467211318	motif	no	0.618712263204052	0.734903201361045	0.676807732282549	-0.0983948345770916	0.0959654972377991	0.0339289269283933	0.597788035642581	0.148200275170547	0.052396709773403	nonsig	-0.6	-1	-0.8	1500	1400	1530
ENSMUSG00000029028.252|Lrrc47	252	Lrrc47	356.893890323207	-0.075507433443186	0.106414819819809	-0.709557499331785	0.477978583047449	0.998540876473706	motif	no	0.558529551533695	0.66394207258348	0.611235812058587	-0.106523623987907	0.0892951238615758	0.0315705938047065	0.638286526539027	0.14394605899335	0.0508926172196384	nonsig	-0.6	-1	-0.8	1506	1406	1536
ENSMUSG00000029028.253|Lrrc47	253	Lrrc47	855.926904059626	-0.0815292549909278	0.0833166559060128	-0.978546895627913	0.32780390926329	0.998540876473706	motif	no	0.606341962502158	0.611280278363245	0.608811120432701	-0.0903068235217866	0.0565695915223214	0.0200003708871932	0.69700999819794	0.098359021446834	0.0347751655279647	nonsig	-0.6	-1	-0.8	1512	1412	1542
ENSMUSG00000029028.254|Lrrc47	254	Lrrc47	600.168530175065	-0.0220638879959	0.0848599042115075	-0.260003687264451	0.79486092936469	0.998540876473706	motif	no	0.532077562062682	0.606060565541741	0.569069063802212	-0.0852234518207492	0.0588749989313831	0.0208154554933659	0.738111098388417	0.0854557327268197	0.0302131640511997	nonsig	-0.6	-1	-0.8	1518	1418	1548
ENSMUSG00000029028.255|Lrrc47	255	Lrrc47	527.125224792636	-0.133082719598018	0.0871321080202189	-1.5273671511211	0.126669739983298	0.858976506643221	motif	no	0.586388581608469	0.798481955549481	0.692435268578975	-0.0682378918465825	0.0593949158052244	0.0209992738669391	0.755436769938804	0.092093773528892	0.0325600658836689	nonsig	-0.6	-1	-0.8	1524	1424	1554
ENSMUSG00000029028.256|Lrrc47	256	Lrrc47	606.335154558874	-0.0861800016053142	0.092062754501921	-0.936100620403619	0.349221383648629	0.998540876473706	motif	no	0.8747404731272	1.13055618450532	1.00264832881626	-0.0612739021139961	0.0511971869223954	0.0181009390252505	0.751284548025553	0.170553442460679	0.060299747859328	nonsig	-0.6	-1	-0.8	1530	1430	1560
ENSMUSG00000029028.257|Lrrc47	257	Lrrc47	426.546495265586	-0.0607301234009564	0.100905963362094	-0.601848705244811	0.54727485112591	0.998540876473706	motif	no	0.731200319109223	1.05191216977167	0.891556244440446	-0.069009032751148	0.0401695623544099	0.0142020849690495	0.791640682782436	0.166174284524936	0.0587514817232025	nonsig	-0.6	-1	-0.8	1536	1436	1566
ENSMUSG00000029028.258|Lrrc47	258	Lrrc47	419.556070225106	-0.100933919877859	0.0954234154259842	-1.05774792724904	0.2901703786647	0.998540876473706	motif	no	0.724313602971628	0.980336830419622	0.852325216695625	-0.0498870005637589	0.0349903750007624	0.0123709657196497	0.798244372982088	0.15757340244761	0.0557106107026711	nonsig	-0.6	-1	-0.8	1542	1442	1572
ENSMUSG00000029028.259|Lrrc47	259	Lrrc47	431.561303872638	0.0141242061395063	0.111916364794858	0.126203224750874	0.899571058795723	0.998540876473706	motif	no	0.71597830905439	0.914847900316894	0.815413104685642	-0.0442480480190815	0.0459770567166702	0.016255344291678	0.821087340298521	0.157490002601846	0.0556811244044262	nonsig	-0.6	-1	-0.8	1548	1448	1578
ENSMUSG00000029028.260|Lrrc47	260	Lrrc47	258.261774274224	-0.0197955155824948	0.134442153203208	-0.147241881440072	0.882941104223517	0.998540876473706	motif	no	0.505437068698124	0.650599004807034	0.578018036752579	NA	0.0488482615122987	0.0172704684822601	NA	0.162202373372633	0.0573471990681704	nonsig	-0.6	-1	-0.8	1554	1454	1584
ENSMUSG00000029028.261|Lrrc47	261	Lrrc47	519.708838901347	-0.143410300088143	0.0911882965051051	-1.57268317958012	0.115792196526247	0.838259552005821	motif	no	0.74148461427631	1.12183578269922	0.931660198487765	NA	0.0567708667157794	0.0200715324142826	NA	0.161853119614883	0.0572237192179407	nonsig	-0.6	-1	-0.8	1560	1460	1590
ENSMUSG00000029028.262|Lrrc47	262	Lrrc47	388.459498077543	0.130912369503213	0.120076631563874	1.09024018910436	0.275607354245134	0.998540876473706	motif	no	0.571630196420055	0.672166974378794	0.621898585399425	NA	0.0905538692847521	0.0320156275169642	NA	0.152268752332357	0.0538351336685124	nonsig	-0.6	-1	-0.8	1566	1466	1596
ENSMUSG00000029028.263|Lrrc47	263	Lrrc47	277.053823335858	-0.0879710992405983	0.135523021436459	-0.649122918808626	0.516258929028464	0.998540876473706	motif	no	0.862856110924336	0.887501903296552	0.875179007110444	NA	0.0859189911794581	0.030376950647851	NA	0.147768821699537	0.0522441679358442	nonsig	-0.6	-1	-0.8	1572	1472	1602
