# Supplementary material for: TDP-43 directly inhibits mRNA accumulation in neurites through modulation of mRNA stability
Source: EMBO J. 2025 Dec 15;45(3):692–721. doi: 10.1038/s44318-025-00653-4 (PMC12864922; doi:10.1038/s44318-025-00653-4)
Supplement: Supplementary file 16 — Source data Fig. 6 [file 44318_2025_653_MOESM16_ESM.zip]

Archive with 20 entries (15 files):
- Figure6/
- __MACOSX/._Figure6
- Figure6/6B/
- __MACOSX/Figure6/._6B
- Figure6/6E/
- __MACOSX/Figure6/._6E
- Figure6/6D/
- __MACOSX/Figure6/._6D
- Figure6/6C/
- __MACOSX/Figure6/._6C
- Figure6/6B/stability_vs_clip_6b.tsv
- __MACOSX/Figure6/6B/._stability_vs_clip_6b.tsv
- Figure6/6E/Fig6Esource.txt
- __MACOSX/Figure6/6E/._Fig6Esource.txt
- Figure6/6E/.DS_Store
- __MACOSX/Figure6/6E/._.DS_Store
- Figure6/6D/rbin_vs_stability_6D.tsv
- __MACOSX/Figure6/6D/._rbin_vs_stability_6D.tsv
- Figure6/6C/paired_mut_clip_vs_stab_6c.tsv
- __MACOSX/Figure6/6C/._paired_mut_clip_vs_stab_6c.tsv
