# Supplementary material for: TDP-43 directly inhibits mRNA accumulation in neurites through modulation of mRNA stability
Source: EMBO J. 2025 Dec 15;45(3):692–721. doi: 10.1038/s44318-025-00653-4 (PMC12864922; doi:10.1038/s44318-025-00653-4)
Supplement: Supplementary file 16 — Source data Fig. 6 [file 44318_2025_653_MOESM16_ESM.zip › Figure6/6B/stability_vs_clip_6b.tsv]

oligo	log2FoldChange	padj	oligotype	CLIP	avg_rval	ko_wt_stb_delta	r_ntile	r_ntile_bin	stability_bin	granular_type	log_ko_wt_stb_delta	log_ko_wt_stb_delta_norm
ENSMUSG00000029028.70|Lrrc47	2.47	4.46e-131	motif	yes	4.877610000000001	1.480617786650687	95	76 - 95	stabilized	TDP-43 motif CLIP peak	0.5661992648872833	0.6509325699162533
ENSMUSG00000061578.1108|Ksr2	-0.0375	0.999	nomotif	no	0.8237	0.9039036927527102	57	51 - 75	unchanged	No TDP-43 motif	-0.14575902732395077	-0.06102572229498082
ENSMUSG00000031028.163|Tub	0.0149	0.999	motif	no	0.41532	0.9538578529538267	29	25 - 50	unchanged	TDP-43 motif no CLIP peak	-0.06815380781621586	0.01657949721275409
ENSMUSG00000061578.445|Ksr2	0.0253	0.999	nomotif	no	3.2058100000000005	0.9574595640833051	90	76 - 95	unchanged	No TDP-43 motif	-0.06271653519005439	0.022016769838915554
ENSMUSG00000031028.694|Tub	-0.0465	0.999	motif	no	0.06486	1.0562290395330491	4	0 - 25	unchanged	TDP-43 motif no CLIP peak	0.07892271193989266	0.16365601696886262
ENSMUSG00000029028.38|Lrrc47	1.26	2.95e-37	motif	yes	5.88988	1.25437810204187	97	96 - 100	stabilized	TDP-43 motif CLIP peak	0.32697227933668277	0.41170558436565274
ENSMUSG00000029028.34|Lrrc47	1.6	2.05e-41	motif	yes	5.401375	1.203351752901709	96	96 - 100	stabilized	TDP-43 motif CLIP peak	0.26705841972915884	0.3517917247581288
ENSMUSG00000042529.129|Kcnj12	-0.0843	0.999	motif	no	1.227795	1.0525941732264112	71	51 - 75	unchanged	TDP-43 motif no CLIP peak	0.07394931373714182	0.15868261876611178
ENSMUSG00000029028.125|Lrrc47	0.00996	0.999	nomotif	no	0.23182000000000005	1.004726685622319	14	0 - 25	unchanged	No TDP-43 motif	0.006803100484679942	0.09153640551364989
ENSMUSG00000004113.247|Cacna1b	0.0163	0.999	motif	no	0.54834	0.9137057927679478	40	25 - 50	unchanged	TDP-43 motif no CLIP peak	-0.13019839310795864	-0.04546508807898869
ENSMUSG00000042529.293|Kcnj12	0.0358	0.999	nomotif	no	0.820535	0.9842122795024333	57	51 - 75	unchanged	No TDP-43 motif	-0.022958578554698524	0.06177472647427142
ENSMUSG00000028439.259|Fam219a	-0.0253	0.999	motif	yes	0.855645	0.8543999029292503	59	51 - 75	unchanged	TDP-43 motif CLIP peak	-0.227016611770483	-0.14228330674151304
ENSMUSG00000029028.61|Lrrc47	2.88	4.589999999999999e-174	motif	yes	5.435895	1.1347744489442144	96	96 - 100	unchanged	TDP-43 motif CLIP peak	0.1824055717660863	0.2671388767950562
ENSMUSG00000061578.1435|Ksr2	4.29	1.44e-202	motif	yes	4.788785	0.8950295703175509	95	76 - 95	unchanged	TDP-43 motif CLIP peak	-0.1599927474314109	-0.07525944240244095
ENSMUSG00000090935.281|Synj2bp	0.071	0.999	nomotif	no	0.14929	0.9014883443039499	9	0 - 25	unchanged	No TDP-43 motif	-0.14961925627866057	-0.06488595124969063
ENSMUSG00000061578.447|Ksr2	0.00348	0.999	nomotif	no	2.5494000000000003	1.0054782316715227	88	76 - 95	unchanged	No TDP-43 motif	0.007881848028649606	0.09261515305761955
ENSMUSG00000061578.1477|Ksr2	2.39	7.49e-84	nomotif	yes	5.5781600000000005	1.0740495912382253	97	96 - 100	unchanged	No TDP-43 motif	0.10306060727280207	0.187793912301772
ENSMUSG00000061578.1426|Ksr2	3.26	1.6099999999999998e-167	motif	yes	4.09161	1.0231966476587162	93	76 - 95	unchanged	TDP-43 motif CLIP peak	0.033083442578797896	0.11781674760776784
ENSMUSG00000090935.529|Synj2bp	0.00192	1	motif	no	0.127925	0.9059209322833843	7	0 - 25	unchanged	TDP-43 motif no CLIP peak	-0.14254295585259064	-0.05780965082362069
ENSMUSG00000029028.41|Lrrc47	1.43	2.61e-39	motif	yes	5.128585	1.0634541407106628	96	96 - 100	unchanged	TDP-43 motif CLIP peak	0.08875782136082	0.17349112638978995
ENSMUSG00000043670.184|Diras1	0.138	0.794	motif	yes	6.0611999999999995	1.2276822995932997	98	96 - 100	stabilized	TDP-43 motif CLIP peak	0.2959372674658288	0.38067057249479874
ENSMUSG00000031028.323|Tub	-0.0411	0.999	motif	no	0.66082	0.9408026881924042	48	25 - 50	unchanged	TDP-43 motif no CLIP peak	-0.08803591243809587	-0.0033026074091259267
ENSMUSG00000028439.39|Fam219a	0.124	0.942	motif	no	1.49815	1.3399530118142824	77	76 - 95	stabilized	TDP-43 motif no CLIP peak	0.4221824105255164	0.5069157155544863
ENSMUSG00000058297.52|Spock2	0.0792	0.999	motif	yes	2.4349550000000004	0.9804872638497993	87	76 - 95	unchanged	TDP-43 motif CLIP peak	-0.028429204398619408	0.05630410063035054
ENSMUSG00000029028.59|Lrrc47	3.05	1.04e-209	motif	yes	4.9337	1.0724079485755116	95	76 - 95	unchanged	TDP-43 motif CLIP peak	0.10085381757743772	0.18558712260640767
ENSMUSG00000058297.504|Spock2	-0.0554	0.999	motif	yes	0.503405	1.8490336659346842	37	25 - 50	stabilized	TDP-43 motif CLIP peak	0.8867714925814011	0.971504797610371
ENSMUSG00000029636.223|Wasf3	-0.0413	0.999	motif	no	2.10428	1.0185300940804367	84	76 - 95	unchanged	TDP-43 motif no CLIP peak	0.026488607637324843	0.11122191266629479
ENSMUSG00000061578.1479|Ksr2	2.84	3.4e-98	nomotif	yes	5.47681	1.4655623573585788	96	96 - 100	stabilized	No TDP-43 motif	0.5514543537238537	0.6361876587528236
ENSMUSG00000029028.30|Lrrc47	2.06	3.07e-73	motif	yes	4.815545	1.1941001855907791	95	76 - 95	unchanged	TDP-43 motif CLIP peak	0.25592388450174874	0.34065718953071866
ENSMUSG00000061578.1098|Ksr2	0.0289	0.999	motif	no	1.72758	1.0106647180040114	80	76 - 95	unchanged	TDP-43 motif no CLIP peak	0.015304471130203922	0.10003777615917386
ENSMUSG00000004113.144|Cacna1b	-0.0341	0.999	motif	no	0.216345	0.9717691540091101	13	0 - 25	unchanged	TDP-43 motif no CLIP peak	-0.041314455871517386	0.04341884915745256
ENSMUSG00000043670.203|Diras1	0.0607	0.999	motif	yes	7.318095	1.2576237691369978	99	96 - 100	stabilized	TDP-43 motif CLIP peak	0.3307003899578963	0.4154336949868662
ENSMUSG00000061578.1460|Ksr2	4.37	8.369999999999998e-163	motif	yes	6.722085	1.1729127526883258	99	96 - 100	unchanged	TDP-43 motif CLIP peak	0.23009570224515571	0.31482900727412566
ENSMUSG00000061578.615|Ksr2	0.198	0.437	motif	no	1.16552	1.1414695744286913	69	51 - 75	unchanged	TDP-43 motif no CLIP peak	0.19089240541820768	0.27562571044717765
ENSMUSG00000090935.250|Synj2bp	-0.027	0.999	nomotif	no	0.27981	0.843538090445265	17	0 - 25	unchanged	No TDP-43 motif	-0.24547487918334696	-0.160741574154377
ENSMUSG00000061578.1461|Ksr2	3.94	2.1299999999999994e-196	motif	yes	5.93569	0.9870055562600506	97	96 - 100	unchanged	TDP-43 motif CLIP peak	-0.018869888659328492	0.06586341636964145
ENSMUSG00000061578.1470|Ksr2	3.75	5.479999999999998e-129	motif	yes	5.5880399999999995	1.1330733141801534	97	96 - 100	unchanged	TDP-43 motif CLIP peak	0.1802412120694598	0.2649745170984298
ENSMUSG00000029028.24|Lrrc47	2.19	1.24e-70	motif	yes	6.460789999999999	1.152345047665455	98	96 - 100	unchanged	TDP-43 motif CLIP peak	0.2045727688811441	0.28930607391011404
ENSMUSG00000029636.7|Wasf3	0.0359	0.999	motif	no	1.09027	1.0323445983342352	67	51 - 75	unchanged	TDP-43 motif no CLIP peak	0.0459246251447604	0.13065793017373034
ENSMUSG00000042529.285|Kcnj12	0.0238	0.999	nomotif	no	0.8372999999999999	1.056221101519365	58	51 - 75	unchanged	No TDP-43 motif	0.07891186942791652	0.16364517445688648
ENSMUSG00000029028.15|Lrrc47	2.74	1.6799999999999995e-133	motif	yes	6.929970000000001	1.0061342679324556	99	96 - 100	unchanged	TDP-43 motif CLIP peak	0.008822844660984987	0.09355614968995493
ENSMUSG00000029028.88|Lrrc47	0.126	0.859	motif	yes	4.42026	0.9949724081776804	94	76 - 95	unchanged	TDP-43 motif CLIP peak	-0.007271576404108551	0.07746172862486139
ENSMUSG00000058297.423|Spock2	0.00439	0.999	nomotif	no	0.2148	1.0254784133665755	13	0 - 25	unchanged	No TDP-43 motif	0.03629712296669448	0.12103042799566444
ENSMUSG00000042529.70|Kcnj12	0.172	0.999	motif	no	1.140905	1.9173704460066774	69	51 - 75	stabilized	TDP-43 motif no CLIP peak	0.939129100169894	1.023862405198864
ENSMUSG00000004113.409|Cacna1b	-0.0427	0.999	motif	no	0.270635	1.115402797706532	17	0 - 25	unchanged	TDP-43 motif no CLIP peak	0.15756479473228355	0.2422980997612535
ENSMUSG00000029636.473|Wasf3	0.0477	0.999	motif	yes	0.51581	0.9747041724675733	38	25 - 50	unchanged	TDP-43 motif CLIP peak	-0.036963674664817744	0.0477696303641522
ENSMUSG00000061578.680|Ksr2	-0.0459	0.999	motif	no	0.26683	0.921885834908381	17	0 - 25	unchanged	TDP-43 motif no CLIP peak	-0.11733999456848414	-0.03260668953951419
ENSMUSG00000031028.415|Tub	0.0324	0.999	motif	yes	6.647385	0.9491274732196507	99	96 - 100	unchanged	TDP-43 motif CLIP peak	-0.07532623247602437	0.00940707255294558
ENSMUSG00000090935.693|Synj2bp	-0.0716	0.999	motif	no	0.516245	0.8972454099672666	38	25 - 50	unchanged	TDP-43 motif no CLIP peak	-0.15642545721313134	-0.07169215218416139
ENSMUSG00000031028.419|Tub	0.095	0.999	motif	yes	5.947134999999999	0.9164887759680594	97	96 - 100	unchanged	TDP-43 motif CLIP peak	-0.1258108823757465	-0.041077577346776556
ENSMUSG00000043670.169|Diras1	-0.0924	0.973	motif	no	0.62926	1.064758420438186	46	25 - 50	unchanged	TDP-43 motif no CLIP peak	0.0905261392109809	0.17525944423995085
ENSMUSG00000090935.127|Synj2bp	-0.0389	0.999	motif	yes	1.003855	0.8583621612946865	64	51 - 75	unchanged	TDP-43 motif CLIP peak	-0.22034161492027593	-0.13560830989130598
ENSMUSG00000043670.222|Diras1	-0.0168	0.999	motif	no	3.95288	1.0393229969945705	93	76 - 95	unchanged	TDP-43 motif no CLIP peak	0.05564407940675454	0.14037738443572448
ENSMUSG00000061578.1469|Ksr2	3.78	3.04e-139	motif	yes	5.87889	1.3658191359098808	97	96 - 100	stabilized	TDP-43 motif CLIP peak	0.4497664521480338	0.5344997571770037
ENSMUSG00000029028.26|Lrrc47	1.61	2.4399999999999995e-55	motif	yes	6.468865	1.17154667941167	98	96 - 100	unchanged	TDP-43 motif CLIP peak	0.2284144384640199	0.31314774349298985
ENSMUSG00000029636.506|Wasf3	0.0458	0.999	motif	yes	0.659075	0.8886760761927547	48	25 - 50	unchanged	TDP-43 motif CLIP peak	-0.1702704445949949	-0.08553713956602496
ENSMUSG00000031028.456|Tub	0.00705	0.999	motif	yes	0.55655	0.973958594126926	41	25 - 50	unchanged	TDP-43 motif CLIP peak	-0.03806765452790504	0.04666565050106491
ENSMUSG00000028439.177|Fam219a	0.289	0.132	motif	yes	8.047799999999999	1.3409710424063108	100	96 - 100	stabilized	TDP-43 motif CLIP peak	0.4232780833066042	0.5080113883355741
ENSMUSG00000004113.321|Cacna1b	0.581	2.65e-5	motif	yes	4.0285	1.0141628069045105	93	76 - 95	unchanged	TDP-43 motif CLIP peak	0.02028927153224222	0.10502257656121217
ENSMUSG00000061578.1466|Ksr2	4.24	5.369999999999999e-177	motif	yes	5.780805	1.0118090567246194	97	96 - 100	unchanged	TDP-43 motif CLIP peak	0.016937057909943824	0.10167036293891377
ENSMUSG00000042529.420|Kcnj12	0.851	1.01e-15	motif	yes	6.59432	1.342961612155022	99	96 - 100	stabilized	TDP-43 motif CLIP peak	0.42541806668262677	0.5101513717115967
ENSMUSG00000042529.157|Kcnj12	0.0546	0.999	motif	no	0.444895	1.0162539842726432	32	25 - 50	unchanged	TDP-43 motif no CLIP peak	0.023261008466714958	0.1079943134956849
ENSMUSG00000061578.1478|Ksr2	2.33	4.04e-86	nomotif	yes	4.76849	1.206758512454982	95	76 - 95	stabilized	No TDP-43 motif	0.2711370035658373	0.3558703085948073
ENSMUSG00000061578.1434|Ksr2	4.29	5.189999999999999e-171	motif	yes	3.2667349999999997	1.5740041100373445	91	76 - 95	stabilized	TDP-43 motif CLIP peak	0.6544393080136034	0.7391726130425733
ENSMUSG00000022095.258|Fam160b2	3.66	6.1299999999999996e-68	motif	yes	4.336565	1.037725621733133	94	76 - 95	unchanged	TDP-43 motif CLIP peak	0.0534250405246832	0.13815834555365314
ENSMUSG00000058297.66|Spock2	-0.011	0.999	nomotif	no	0.5853649999999999	1.0062240845835055	43	25 - 50	unchanged	No TDP-43 motif	0.008951626929792116	0.09368493195876207
ENSMUSG00000035202.30|Lars2	0.0977	0.996	motif	yes	1.06475	0.8578666719821427	66	51 - 75	unchanged	TDP-43 motif CLIP peak	-0.22117465067870296	-0.136441345649733
ENSMUSG00000061578.1445|Ksr2	4.79	8.15e-117	motif	yes	4.80316	0.7275359797222666	95	76 - 95	destabilized	TDP-43 motif CLIP peak	-0.45890949774845263	-0.37417619271948266
ENSMUSG00000029636.492|Wasf3	-0.0417	0.999	motif	yes	0.4116999999999999	1.5985873002672613	29	25 - 50	stabilized	TDP-43 motif CLIP peak	0.6767975331228292	0.7615308381517991
ENSMUSG00000061578.459|Ksr2	0.00169	1	nomotif	no	1.472855	0.8682005605034983	76	76 - 95	unchanged	No TDP-43 motif	-0.20389974090362192	-0.11916643587465198
ENSMUSG00000032194.59|Kank2	0.0696	0.999	motif	no	1.973735	0.9704966654318291	83	76 - 95	unchanged	TDP-43 motif no CLIP peak	-0.043204838953295445	0.0415284660756745
ENSMUSG00000043670.280|Diras1	1.76	6.83e-30	motif	yes	4.861635	0.880127415045009	95	76 - 95	unchanged	TDP-43 motif CLIP peak	-0.1842156986974904	-0.09948239366852046
ENSMUSG00000004113.318|Cacna1b	0.658	7.44e-7	motif	yes	5.327845	1.0234290437994973	96	96 - 100	unchanged	TDP-43 motif CLIP peak	0.03341108115254091	0.11814438618151085
ENSMUSG00000061578.1327|Ksr2	0.0156	0.999	nomotif	no	0.326385	0.8695193998238633	21	0 - 25	unchanged	No TDP-43 motif	-0.20170987906630003	-0.11697657403733008
ENSMUSG00000029028.56|Lrrc47	2.28	2.5899999999999998e-96	motif	yes	5.72475	1.2128748968570198	97	96 - 100	stabilized	TDP-43 motif CLIP peak	0.27843074997050765	0.36316405499947757
ENSMUSG00000022095.249|Fam160b2	4.04	2.74e-61	motif	yes	4.86144	1.0031606365593426	95	76 - 95	unchanged	TDP-43 motif CLIP peak	0.004552643847878133	0.08928594887684808
ENSMUSG00000029028.83|Lrrc47	0.263	0.026	motif	yes	4.676575	1.2117437361251002	95	76 - 95	stabilized	TDP-43 motif CLIP peak	0.2770846247905835	0.3618179298195534
ENSMUSG00000061578.409|Ksr2	-0.0801	0.999	nomotif	no	1.0785049999999998	0.8202474837197234	67	51 - 75	unchanged	No TDP-43 motif	-0.2858688319048921	-0.20113552687592215
ENSMUSG00000061578.932|Ksr2	-0.118	0.929	motif	no	1.214735	0.8484547237481764	71	51 - 75	unchanged	TDP-43 motif no CLIP peak	-0.23709041987697468	-0.15235711484800474
ENSMUSG00000061578.491|Ksr2	0.0453	0.999	motif	no	1.19072	0.9570461222041313	70	51 - 75	unchanged	TDP-43 motif no CLIP peak	-0.06333964178338997	0.02139366324557998
ENSMUSG00000022095.266|Fam160b2	1.23	3.659999999999999e-32	motif	yes	7.328095	1.0285578268656628	99	96 - 100	unchanged	TDP-43 motif CLIP peak	0.040622906344230957	0.1253562113732009
ENSMUSG00000042529.319|Kcnj12	-0.122	0.561	motif	no	1.73203	0.8764534828919158	80	76 - 95	unchanged	TDP-43 motif no CLIP peak	-0.19025057182271374	-0.10551726679374379
ENSMUSG00000029028.23|Lrrc47	2.35	3.24e-61	motif	yes	5.86522	1.023673539372833	97	96 - 100	unchanged	TDP-43 motif CLIP peak	0.033755697544261914	0.11848900257323186
ENSMUSG00000042529.424|Kcnj12	0.301	5.64e-4	motif	yes	5.66721	1.0439798832336922	97	96 - 100	unchanged	TDP-43 motif CLIP peak	0.06209391244552774	0.14682721747449767
ENSMUSG00000029636.234|Wasf3	0.0735	0.999	motif	no	1.13531	1.010345584100172	68	51 - 75	unchanged	TDP-43 motif no CLIP peak	0.014848844650916867	0.09958214967988681
ENSMUSG00000058297.240|Spock2	0.133	0.7	motif	yes	5.454359999999999	1.1018383897811743	96	96 - 100	unchanged	TDP-43 motif CLIP peak	0.13991263465392753	0.22464593968289748
ENSMUSG00000061578.1459|Ksr2	4.4	9.86e-192	motif	yes	5.1739250000000006	0.8376184734368133	96	96 - 100	unchanged	TDP-43 motif CLIP peak	-0.2556348340396289	-0.17090152901065894
ENSMUSG00000029028.52|Lrrc47	1.79	2.74e-54	motif	yes	4.57568	1.2240438217680072	94	76 - 95	stabilized	TDP-43 motif CLIP peak	0.29165520861527366	0.37638851364424364
ENSMUSG00000022095.129|Fam160b2	0.0179	0.999	motif	no	0.21565	1.0351912926104103	13	0 - 25	unchanged	TDP-43 motif no CLIP peak	0.04989738743473867	0.13463069246370862
ENSMUSG00000004113.209|Cacna1b	0.043	0.999	motif	no	0.925625	0.9479730229596212	62	51 - 75	unchanged	TDP-43 motif no CLIP peak	-0.07708209082305477	0.007651214205915177
ENSMUSG00000029028.62|Lrrc47	2.63	4.179999999999998e-143	motif	yes	5.315935	1.188552005421427	96	96 - 100	unchanged	TDP-43 motif CLIP peak	0.24920503018159576	0.3339383352105657
ENSMUSG00000022095.189|Fam160b2	0.13	0.898	motif	no	5.446295	0.9100248589267953	96	96 - 100	unchanged	TDP-43 motif no CLIP peak	-0.13602213928969556	-0.05128883426072561
ENSMUSG00000029028.29|Lrrc47	1.98	1.89e-74	motif	yes	5.38591	1.1248672812656015	96	96 - 100	unchanged	TDP-43 motif CLIP peak	0.16975479348225517	0.2544880985112251
ENSMUSG00000029636.231|Wasf3	-0.068	0.967	motif	no	1.947845	1.0293788657043035	83	76 - 95	unchanged	TDP-43 motif no CLIP peak	0.04177406782359733	0.12650737285256727
ENSMUSG00000061578.1224|Ksr2	0.0125	0.999	motif	no	0.81387	0.9561726744364223	57	51 - 75	unchanged	TDP-43 motif no CLIP peak	-0.06465691804338462	0.020076386985585323
ENSMUSG00000029028.58|Lrrc47	2.71	4.66e-131	motif	yes	6.19944	1.1128111535017902	98	96 - 100	unchanged	TDP-43 motif CLIP peak	0.1542087849326548	0.23894208996162475
ENSMUSG00000031028.636|Tub	0.038	0.999	nomotif	no	0.49936	0.9310249508515894	36	25 - 50	unchanged	No TDP-43 motif	-0.1031082633143471	-0.01837495828537715
ENSMUSG00000031028.111|Tub	0.0167	0.999	motif	no	0.69602	0.9147453459796343	50	25 - 50	unchanged	TDP-43 motif no CLIP peak	-0.12855792441502747	-0.04382461938605753
ENSMUSG00000004113.237|Cacna1b	0.0775	0.999	motif	no	1.30321	1.1788603678276204	73	51 - 75	unchanged	TDP-43 motif no CLIP peak	0.23739284590671794	0.32212615093568786
ENSMUSG00000034801.93|Sos2	-0.0276	0.999	nomotif	no	0.468525	1.181120347920605	34	25 - 50	unchanged	No TDP-43 motif	0.24015597278107526	0.3248892778100452
ENSMUSG00000061578.1436|Ksr2	4.23	7.699999999999999e-201	motif	yes	4.11935	1.0976887763947976	93	76 - 95	unchanged	TDP-43 motif CLIP peak	0.13446907037446615	0.2192023754034361
ENSMUSG00000061578.840|Ksr2	0.029	0.999	motif	no	0.8478950000000001	0.9887360550542285	58	51 - 75	unchanged	TDP-43 motif no CLIP peak	-0.016342652655643903	0.06839065237332605
ENSMUSG00000061578.1384|Ksr2	-0.0327	0.999	motif	no	0.455585	1.0211754609152262	33	25 - 50	unchanged	TDP-43 motif no CLIP peak	0.03023077497549951	0.11496408000446945
ENSMUSG00000061578.1440|Ksr2	4.66	1.23e-98	motif	yes	11.534085	1.1212629682713902	100	96 - 100	unchanged	TDP-43 motif CLIP peak	0.16512467112235552	0.24985797615132546
ENSMUSG00000034801.36|Sos2	2.06e-4	1	nomotif	no	0.119685	1.6003461523786118	7	0 - 25	stabilized	No TDP-43 motif	0.6783839915546567	0.7631172965836266
ENSMUSG00000061578.1489|Ksr2	1.89	3.47e-56	nomotif	yes	5.82602	1.052814759593085	97	96 - 100	unchanged	No TDP-43 motif	0.07425161972007145	0.1589849247490414
ENSMUSG00000029028.64|Lrrc47	2.53	8.629999999999999e-104	motif	yes	5.279255	1.2692884218136202	96	96 - 100	stabilized	TDP-43 motif CLIP peak	0.3440199316223953	0.4287532366513652
ENSMUSG00000042529.287|Kcnj12	0.0205	0.999	nomotif	no	0.530275	1.0398995913326443	39	25 - 50	unchanged	No TDP-43 motif	0.05644423405891867	0.1411775390878886
ENSMUSG00000061578.1443|Ksr2	4.73	9.46e-118	motif	yes	9.178315	1.118732804613088	100	96 - 100	unchanged	TDP-43 motif CLIP peak	0.16186550772654731	0.24659881275551726
ENSMUSG00000061578.1490|Ksr2	1.79	6.52e-54	nomotif	yes	11.216865	0.9032890528052884	100	96 - 100	unchanged	No TDP-43 motif	-0.1467403703936902	-0.062007065364720254
ENSMUSG00000022095.268|Fam160b2	1.39	4.2800000000000004e-49	motif	yes	6.666065	1.1163544762626796	99	96 - 100	unchanged	TDP-43 motif CLIP peak	0.15879519916085583	0.24352850418982577
ENSMUSG00000061578.1432|Ksr2	3.88	1.83e-161	motif	yes	6.183735	1.3037772372387322	98	96 - 100	stabilized	TDP-43 motif CLIP peak	0.3826973924334681	0.46743069746243804
ENSMUSG00000004113.39|Cacna1b	0.0878	0.999	nomotif	no	0.25443	0.9575390902249108	15	0 - 25	unchanged	No TDP-43 motif	-0.06259671059391343	0.022136594435056514
ENSMUSG00000061578.131|Ksr2	0.119	0.97	motif	yes	3.3063700000000003	1.1668681851648217	91	76 - 95	unchanged	TDP-43 motif CLIP peak	0.22264159673524705	0.307374901764217
ENSMUSG00000031028.48|Tub	0.115	0.98	motif	no	1.319215	0.9358817117279817	73	51 - 75	unchanged	TDP-43 motif no CLIP peak	-0.09560189914668908	-0.010868594117719135
ENSMUSG00000090935.504|Synj2bp	-0.0543	0.999	motif	no	0.584715	1.0875094011790225	43	25 - 50	unchanged	TDP-43 motif no CLIP peak	0.12102787266318665	0.2057611776921566
ENSMUSG00000031028.481|Tub	-0.0703	0.999	motif	no	5.1879	1.140101513022239	96	96 - 100	unchanged	TDP-43 motif no CLIP peak	0.18916228563003643	0.27389559065900637
ENSMUSG00000029028.51|Lrrc47	1.7	4.629999999999999e-48	motif	yes	5.178675	1.2522404099639135	96	96 - 100	stabilized	TDP-43 motif CLIP peak	0.3245115630428244	0.4092448680717944
ENSMUSG00000061578.1475|Ksr2	3.22	2.2499999999999995e-110	nomotif	yes	8.801045	1.2375337473075796	100	96 - 100	stabilized	No TDP-43 motif	0.30746786774532914	0.3922011727742991
ENSMUSG00000004113.198|Cacna1b	0.0864	0.942	motif	no	0.5889	0.7524047859771382	43	25 - 50	destabilized	TDP-43 motif no CLIP peak	-0.41041906914756876	-0.32568576411859884
ENSMUSG00000029028.14|Lrrc47	2.56	1.3700000000000001e-86	motif	yes	6.06801	1.0611506268208077	98	96 - 100	unchanged	TDP-43 motif CLIP peak	0.08562945657648387	0.17036276160545383
ENSMUSG00000029636.29|Wasf3	0.0914	0.999	motif	no	0.17926	0.8536626325663971	10	0 - 25	unchanged	TDP-43 motif no CLIP peak	-0.2282620654236564	-0.14352876039468646
ENSMUSG00000031028.489|Tub	-7.64e-4	1	motif	no	2.922055	0.858735266949846	89	76 - 95	unchanged	TDP-43 motif no CLIP peak	-0.2197146526081279	-0.13498134757915795
ENSMUSG00000061578.203|Ksr2	0.129	0.902	nomotif	no	0.8146100000000001	0.9655986868124997	57	51 - 75	unchanged	No TDP-43 motif	-0.05050438081843649	0.03422892421053346
ENSMUSG00000031028.17|Tub	-0.052	0.999	motif	no	0.6376200000000001	1.1264356780837737	47	25 - 50	unchanged	TDP-43 motif no CLIP peak	0.1717649349146973	0.25649823994366727
ENSMUSG00000061578.1429|Ksr2	3.37	1.9999999999999995e-166	motif	yes	4.475239999999999	1.2040964941225705	94	76 - 95	stabilized	TDP-43 motif CLIP peak	0.26795101171046826	0.35268431673943823
ENSMUSG00000029028.11|Lrrc47	1.49	1.87e-28	motif	yes	7.32062	1.0823879358011748	99	96 - 100	unchanged	TDP-43 motif CLIP peak	0.11421766436720769	0.19895096939617762
ENSMUSG00000043670.193|Diras1	0.113	0.923	motif	yes	5.9726099999999995	1.203499599256929	97	96 - 100	stabilized	TDP-43 motif CLIP peak	0.2672356614217681	0.35196896645073805
ENSMUSG00000061578.1092|Ksr2	0.137	0.858	motif	no	1.716465	1.0797539771742228	80	76 - 95	unchanged	TDP-43 motif no CLIP peak	0.11070263058889013	0.19543593561786007
ENSMUSG00000061578.117|Ksr2	-0.109	0.999	motif	yes	1.176945	1.059839664297215	70	51 - 75	unchanged	TDP-43 motif CLIP peak	0.08384602609087641	0.16857933111984635
ENSMUSG00000043670.105|Diras1	0.066	0.999	nomotif	no	0.8085249999999999	0.7125063729765823	56	51 - 75	destabilized	No TDP-43 motif	-0.48902517655336875	-0.4042918715243988
ENSMUSG00000029636.513|Wasf3	-0.0351	0.999	nomotif	yes	0.514115	0.8881129654891327	37	25 - 50	unchanged	No TDP-43 motif	-0.17118489985977706	-0.08645159483080711
ENSMUSG00000058297.205|Spock2	-0.055	0.999	nomotif	no	0.30618	0.9562996138629056	19	0 - 25	unchanged	No TDP-43 motif	-0.06446540166694333	0.02026790336202662
ENSMUSG00000061578.1428|Ksr2	3.35	2.7699999999999993e-232	motif	yes	4.386655	1.1216254906342242	94	76 - 95	unchanged	TDP-43 motif CLIP peak	0.1655910422586908	0.25032434728766073
ENSMUSG00000058297.515|Spock2	-0.0212	0.999	motif	yes	0.742355	0.891395313499225	53	51 - 75	unchanged	TDP-43 motif CLIP peak	-0.16586271886971035	-0.0811294138407404
ENSMUSG00000029636.410|Wasf3	3.6	6.17e-110	nomotif	yes	2.9654350000000003	0.735327948252615	89	76 - 95	destabilized	No TDP-43 motif	-0.44354027514683986	-0.3588069701178699
ENSMUSG00000061578.1462|Ksr2	4.25	3.8699999999999996e-197	motif	yes	5.827125	1.3849410074302617	97	96 - 100	stabilized	TDP-43 motif CLIP peak	0.46982452493842775	0.5545578299673977
ENSMUSG00000043670.211|Diras1	0.146	0.346	motif	yes	5.357275	1.1330614324784078	96	96 - 100	unchanged	TDP-43 motif CLIP peak	0.18022608351436295	0.2649593885433329
ENSMUSG00000031028.156|Tub	0.058	0.999	motif	no	0.5184	0.885437000791646	38	25 - 50	unchanged	TDP-43 motif no CLIP peak	-0.17553843260670346	-0.09080512757773351
ENSMUSG00000029028.25|Lrrc47	1.95	2.05e-67	motif	yes	4.80546	1.2207002911815907	95	76 - 95	stabilized	TDP-43 motif CLIP peak	0.28770903038090256	0.3724423354098725
ENSMUSG00000061578.1325|Ksr2	-0.057	0.999	nomotif	no	0.23628	0.9950156594418954	14	0 - 25	unchanged	No TDP-43 motif	-0.007208864083949132	0.07752444094502081
ENSMUSG00000061578.997|Ksr2	-0.169	0.665	nomotif	no	0.56751	0.8684581172177092	42	25 - 50	unchanged	No TDP-43 motif	-0.20347182055078492	-0.11873851552181497
ENSMUSG00000029028.86|Lrrc47	0.109	0.783	motif	yes	4.797095	1.1589810725902034	95	76 - 95	unchanged	TDP-43 motif CLIP peak	0.21285700577214894	0.29759031080111886
ENSMUSG00000061578.845|Ksr2	-0.0451	0.999	motif	no	0.233355	1.0063201821844263	14	0 - 25	unchanged	TDP-43 motif no CLIP peak	0.009089402316584222	0.09382270734555417
ENSMUSG00000042529.413|Kcnj12	0.976	4.88e-13	motif	yes	4.881245	1.0654973698193124	95	76 - 95	unchanged	TDP-43 motif CLIP peak	0.091527031831721	0.17626033686069095
ENSMUSG00000031028.150|Tub	0.0334	0.999	motif	no	0.846085	0.8338266698529637	58	51 - 75	unchanged	TDP-43 motif no CLIP peak	-0.26218057756323276	-0.17744727253426282
ENSMUSG00000058297.428|Spock2	-0.0768	0.999	nomotif	no	0.49903	0.6991239173949028	36	25 - 50	destabilized	No TDP-43 motif	-0.5163799037122141	-0.4316465986832442
ENSMUSG00000061578.1474|Ksr2	3.18	1.8799999999999998e-111	nomotif	yes	3.4302650000000003	1.3595267839467569	91	76 - 95	stabilized	No TDP-43 motif	0.44310457408170684	0.5278378791106768
ENSMUSG00000028439.65|Fam219a	0.0311	0.999	motif	no	0.61131	1.0655598330315474	45	25 - 50	unchanged	TDP-43 motif no CLIP peak	0.09161160522227543	0.17634491025124538
ENSMUSG00000034801.126|Sos2	0.0499	0.999	nomotif	no	0.3956	0.9337762957459127	27	25 - 50	unchanged	No TDP-43 motif	-0.09885112918569311	-0.014117824156723163
ENSMUSG00000061578.1464|Ksr2	4.4	3.7e-97	motif	yes	5.5510649999999995	1.3991072565453695	97	96 - 100	stabilized	TDP-43 motif CLIP peak	0.484506564757688	0.569239869786658
ENSMUSG00000061578.1179|Ksr2	-0.0676	0.999	nomotif	no	1.252035	0.9743980344342286	72	51 - 75	unchanged	No TDP-43 motif	-0.037416871859507685	0.04731643316946226
ENSMUSG00000058297.246|Spock2	0.142	0.443	motif	yes	2.93866	0.981383696880198	89	76 - 95	unchanged	TDP-43 motif CLIP peak	-0.027110789881724925	0.05762251514724502
ENSMUSG00000032194.281|Kank2	0.562	1.61e-17	motif	yes	6.23806	1.031035928748256	98	96 - 100	unchanged	TDP-43 motif CLIP peak	0.044094607510855595	0.12882791253982553
ENSMUSG00000061578.1423|Ksr2	2.59	3.279999999999999e-152	motif	yes	4.9087499999999995	1.1959158961190244	95	76 - 95	unchanged	TDP-43 motif CLIP peak	0.2581159342530376	0.3428492392820075
ENSMUSG00000029636.499|Wasf3	0.0831	0.875	motif	yes	0.594355	1.0311323994295907	44	25 - 50	unchanged	TDP-43 motif CLIP peak	0.04422958948274653	0.12896289451171647
ENSMUSG00000058297.35|Spock2	0.46	1.79e-6	motif	yes	8.033985	0.9783492447939861	100	96 - 100	unchanged	TDP-43 motif CLIP peak	-0.03157853380963686	0.05315477121933308
ENSMUSG00000029028.27|Lrrc47	2.33	3.2000000000000004e-92	motif	yes	5.46724	1.0182016657242003	96	96 - 100	unchanged	TDP-43 motif CLIP peak	0.0260233308892647	0.11075663591823465
ENSMUSG00000031028.461|Tub	0.0502	0.999	motif	no	0.8033399999999999	0.895137197055243	56	51 - 75	unchanged	TDP-43 motif no CLIP peak	-0.1598192746983087	-0.07508596966933875
ENSMUSG00000022095.51|Fam160b2	-0.122	0.916	motif	no	1.677465	0.8817967051366236	80	76 - 95	unchanged	TDP-43 motif no CLIP peak	-0.1814820086027133	-0.09674870357374335
ENSMUSG00000004113.105|Cacna1b	0.0398	0.999	motif	no	1.62674	1.0131059969356035	79	76 - 95	unchanged	TDP-43 motif no CLIP peak	0.018785125030776884	0.10351843005974683
ENSMUSG00000029636.290|Wasf3	0.0349	0.999	nomotif	no	0.343005	1.0720299699347773	23	0 - 25	unchanged	No TDP-43 motif	0.10034523869857208	0.185078543727542
ENSMUSG00000004113.131|Cacna1b	-0.0319	0.999	motif	no	0.52443	0.8531569604866022	38	25 - 50	unchanged	TDP-43 motif no CLIP peak	-0.2291169075243094	-0.14438360249533946
ENSMUSG00000029636.47|Wasf3	0.2	0.262	motif	no	0.51873	0.9861886671216372	38	25 - 50	unchanged	TDP-43 motif no CLIP peak	-0.020064420816689472	0.06466888421228048
ENSMUSG00000031028.654|Tub	-0.0105	0.999	nomotif	no	0.179395	0.8068683350071131	10	0 - 25	unchanged	No TDP-43 motif	-0.3095948215450233	-0.22486151651605338
ENSMUSG00000029028.32|Lrrc47	2.23	8.73e-85	motif	yes	5.837289999999999	1.224977433254345	97	96 - 100	stabilized	TDP-43 motif CLIP peak	0.2927551718956595	0.3774884769246295
ENSMUSG00000058297.67|Spock2	0.0998	0.858	nomotif	no	0.642855	0.9018475422070354	47	25 - 50	unchanged	No TDP-43 motif	-0.14904452913635852	-0.06431122410738857
ENSMUSG00000061578.440|Ksr2	-0.0152	0.999	nomotif	no	1.871735	0.870865125130847	82	76 - 95	unchanged	No TDP-43 motif	-0.19947879554897835	-0.1147454905200084
ENSMUSG00000029636.447|Wasf3	0.89	6.03e-21	nomotif	yes	5.98372	1.0375502601682902	98	96 - 100	unchanged	No TDP-43 motif	0.05318122401549548	0.13791452904446544
ENSMUSG00000029636.423|Wasf3	3.1	3.31e-144	nomotif	yes	4.568655	1.1210309818526907	94	76 - 95	unchanged	No TDP-43 motif	0.16482615035349116	0.2495594553824611
ENSMUSG00000061578.1455|Ksr2	4.37	1.22e-198	motif	yes	4.601084999999999	1.4530602584293344	94	76 - 95	stabilized	TDP-43 motif CLIP peak	0.539094532794952	0.6238278378239219
ENSMUSG00000061578.1495|Ksr2	0.587	2.26e-5	nomotif	yes	4.0636600000000005	0.7906865272821695	93	76 - 95	destabilized	No TDP-43 motif	-0.33882225249199693	-0.254088947463027
ENSMUSG00000061578.1454|Ksr2	4.2	5.489999999999999e-107	motif	yes	2.48251	1.2026082788999208	87	76 - 95	stabilized	TDP-43 motif CLIP peak	0.26616679536684773	0.35090010039581765
ENSMUSG00000029028.60|Lrrc47	3.17	1.69e-114	motif	yes	5.871875	1.2168474924568202	97	96 - 100	stabilized	TDP-43 motif CLIP peak	0.28314836635620766	0.3678816713851776
ENSMUSG00000028439.131|Fam219a	0.0324	0.999	motif	yes	0.870315	0.8725417428275785	59	51 - 75	unchanged	TDP-43 motif CLIP peak	-0.19670394267133265	-0.1119706376423627
ENSMUSG00000061578.1086|Ksr2	-0.0151	0.999	motif	no	1.742675	1.0400905947641315	81	76 - 95	unchanged	TDP-43 motif no CLIP peak	0.05670919656308408	0.14144250159205402
ENSMUSG00000058297.34|Spock2	0.537	1.34e-9	motif	yes	8.821415	1.090698157557244	100	96 - 100	unchanged	TDP-43 motif CLIP peak	0.12525190198619954	0.20998520701516948
ENSMUSG00000090935.453|Synj2bp	-0.1	0.943	nomotif	no	0.6850449999999999	0.8068618331788173	50	25 - 50	unchanged	No TDP-43 motif	-0.3096064469773589	-0.22487314194838895
ENSMUSG00000061578.1467|Ksr2	4.14	1.38e-97	motif	yes	3.45523	1.3889043955861446	91	76 - 95	stabilized	TDP-43 motif CLIP peak	0.47394729567586136	0.5586806007048313
ENSMUSG00000090935.235|Synj2bp	-0.0652	0.999	nomotif	no	0.1568	0.9083588291532674	9	0 - 25	unchanged	No TDP-43 motif	-0.13866577669202995	-0.053932471663060005
ENSMUSG00000022095.267|Fam160b2	1.23	1.9e-35	motif	yes	5.007445	1.0897299119014505	95	76 - 95	unchanged	TDP-43 motif CLIP peak	0.12397060927367254	0.20870391430264248
ENSMUSG00000029028.48|Lrrc47	1.99	3.99e-48	motif	yes	4.56556	1.2939129532395357	94	76 - 95	stabilized	TDP-43 motif CLIP peak	0.3717405646613673	0.4564738696903372
ENSMUSG00000042529.160|Kcnj12	-0.00438	1	motif	no	0.451005	0.902463206780461	32	25 - 50	unchanged	TDP-43 motif no CLIP peak	-0.14805998003703932	-0.06332667500806938
ENSMUSG00000029028.246|Lrrc47	-0.0354	0.999	motif	no	0.43985	0.958747892710644	31	25 - 50	unchanged	TDP-43 motif no CLIP peak	-0.06077659325405437	0.023956711774915575
ENSMUSG00000031028.336|Tub	-4.48e-4	1	nomotif	no	1.41021	0.9895073808974608	75	51 - 75	unchanged	No TDP-43 motif	-0.015217626276070763	0.06951567875289918
ENSMUSG00000004113.308|Cacna1b	0.576	1.97e-9	motif	yes	6.15197	1.0561574211930345	98	96 - 100	unchanged	TDP-43 motif CLIP peak	0.07882488568893292	0.16355819071790287
ENSMUSG00000031028.615|Tub	-0.0303	0.999	motif	no	1.720485	0.9643734451401792	80	76 - 95	unchanged	TDP-43 motif no CLIP peak	-0.05233616926009979	0.032397135768870156
ENSMUSG00000031028.591|Tub	-0.078	0.999	motif	no	0.30859499999999995	0	20	0 - 25	destabilized	TDP-43 motif no CLIP peak	-Inf	-Inf
ENSMUSG00000022095.195|Fam160b2	0.267	0.0133	motif	no	9.34468	0.9560148106844923	100	96 - 100	unchanged	TDP-43 motif no CLIP peak	-0.0648951261211333	0.01983817890783665
ENSMUSG00000032194.177|Kank2	0.0654	0.999	motif	no	2.8299000000000003	0.8985082577128561	89	76 - 95	unchanged	TDP-43 motif no CLIP peak	-0.15439633204625564	-0.06966302701728569
ENSMUSG00000061578.35|Ksr2	-0.0174	0.999	motif	no	0.676605	1.0024701355793957	49	25 - 50	unchanged	TDP-43 motif no CLIP peak	0.0035592582330422166	0.08829256326201217
ENSMUSG00000038916.58|Soga3	-0.00883	0.999	nomotif	yes	0.08762	0.9625435905740751	5	0 - 25	unchanged	No TDP-43 motif	-0.05507621758879511	0.02965708744017484
ENSMUSG00000029028.37|Lrrc47	1.4	2.51e-44	motif	yes	5.67626	1.226222536753315	97	96 - 100	stabilized	TDP-43 motif CLIP peak	0.294220825306096	0.378954130335066
ENSMUSG00000043670.189|Diras1	0.144	0.315	motif	yes	5.935505	1.2185927408028574	97	96 - 100	stabilized	TDP-43 motif CLIP peak	0.28521605131152306	0.369949356340493
ENSMUSG00000058297.46|Spock2	0.352	0.0074400000000000004	motif	yes	3.522945	1.0969482786634532	91	76 - 95	unchanged	TDP-43 motif CLIP peak	0.13349550397734444	0.2182288090063144
ENSMUSG00000004113.320|Cacna1b	0.661	2.09e-6	motif	yes	4.362	1.043681633406962	94	76 - 95	unchanged	TDP-43 motif CLIP peak	0.06168169662848357	0.14641500165745353
ENSMUSG00000043670.164|Diras1	-0.0173	0.999	motif	no	1.463985	1.0954849459757512	76	76 - 95	unchanged	TDP-43 motif no CLIP peak	0.13156965912014443	0.21630296414911437
ENSMUSG00000029028.35|Lrrc47	1.46	2.94e-42	motif	yes	5.54702	1.1288634324134486	97	96 - 100	unchanged	TDP-43 motif CLIP peak	0.17487096237553126	0.2596042674045012
ENSMUSG00000004113.151|Cacna1b	-0.0524	0.999	motif	no	0.58883	0.9647970834453822	43	25 - 50	unchanged	TDP-43 motif no CLIP peak	-0.051702548869558926	0.03303075615941102
ENSMUSG00000028439.194|Fam219a	-0.0206	0.999	nomotif	yes	0.18581	0.8892989801375144	11	0 - 25	unchanged	No TDP-43 motif	-0.16925956374419437	-0.08452625871522443
ENSMUSG00000029636.265|Wasf3	-0.0505	0.999	motif	no	0.8017700000000001	0.8205008929915348	56	51 - 75	unchanged	TDP-43 motif no CLIP peak	-0.2854231909914483	-0.20068988596247836
ENSMUSG00000029028.72|Lrrc47	1.57	1.1599999999999999e-34	motif	yes	5.366305	1.2719424389496445	96	96 - 100	stabilized	TDP-43 motif CLIP peak	0.34703338373476733	0.43176668876373725
ENSMUSG00000028439.289|Fam219a	0.00766	0.999	motif	no	0.506555	0.5432561974383512	37	25 - 50	destabilized	TDP-43 motif no CLIP peak	-0.8802953671971853	-0.7955620621682153
ENSMUSG00000031028.640|Tub	-0.09	0.963	nomotif	no	0.580355	0.9071913661470488	42	25 - 50	unchanged	No TDP-43 motif	-0.1405211848498452	-0.05578787982087524
ENSMUSG00000061578.1427|Ksr2	3.13	1.6999999999999997e-161	motif	yes	4.61868	1.1109564247366461	94	76 - 95	unchanged	TDP-43 motif CLIP peak	0.15180223072409846	0.2365355357530684
ENSMUSG00000029028.63|Lrrc47	2.58	1.7799999999999999e-121	motif	yes	4.947995	1.2691325850561308	95	76 - 95	stabilized	TDP-43 motif CLIP peak	0.34384279401055534	0.4285760990395253
ENSMUSG00000061578.228|Ksr2	0.00906	0.999	nomotif	no	0.520405	0.9657164840922071	38	25 - 50	unchanged	No TDP-43 motif	-0.050328391364167134	0.03440491366480281
ENSMUSG00000058297.114|Spock2	0.0136	0.999	motif	no	1.3761100000000002	0.809946194213807	75	51 - 75	unchanged	TDP-43 motif no CLIP peak	-0.30410202382742246	-0.21936871879845252
ENSMUSG00000061578.1417|Ksr2	1.03	4.13e-19	motif	yes	2.048315	0.9873310724386776	84	76 - 95	unchanged	TDP-43 motif CLIP peak	-0.018394163725633607	0.06633914130333635
ENSMUSG00000061578.1410|Ksr2	0.162	0.829	motif	yes	2.124365	0.8686206604879986	84	76 - 95	unchanged	TDP-43 motif CLIP peak	-0.2032018266119141	-0.11846852158294416
ENSMUSG00000058297.244|Spock2	0.0537	0.999	motif	yes	3.198995	1.0250489329539285	90	76 - 95	unchanged	TDP-43 motif CLIP peak	0.035692781579434146	0.12042608660840409
ENSMUSG00000090935.663|Synj2bp	-0.0515	0.999	motif	no	0.65174	1.0265389460016605	48	25 - 50	unchanged	TDP-43 motif no CLIP peak	0.03778836308957155	0.1225216681185415
ENSMUSG00000004113.208|Cacna1b	0.00555	0.999	motif	no	0.703	0.9756190748613945	50	25 - 50	unchanged	TDP-43 motif no CLIP peak	-0.035610129558804354	0.04912317547016559
ENSMUSG00000061578.1183|Ksr2	0.0346	0.999	nomotif	no	1.96113	0.9594723489518081	83	76 - 95	unchanged	No TDP-43 motif	-0.05968686491790099	0.025046440111068956
ENSMUSG00000029636.177|Wasf3	-0.0802	0.999	nomotif	no	0.345995	0.6807386845368972	23	0 - 25	destabilized	No TDP-43 motif	-0.5548269983721371	-0.4700936933431672
ENSMUSG00000061578.682|Ksr2	-0.0213	0.999	motif	no	0.150065	0.8445800818442624	9	0 - 25	unchanged	TDP-43 motif no CLIP peak	-0.2436938711478032	-0.15896056611883325
ENSMUSG00000031028.488|Tub	-0.0474	0.999	motif	no	2.6776999999999997	0.9373196980184929	88	76 - 95	unchanged	TDP-43 motif no CLIP peak	-0.09338689323551227	-0.008653588206542329
ENSMUSG00000029028.57|Lrrc47	2.56	3.92e-122	motif	yes	6.242505	1.3775910951515855	98	96 - 100	stabilized	TDP-43 motif CLIP peak	0.4621477221925098	0.5468810272214798
ENSMUSG00000029636.16|Wasf3	0.0126	0.999	motif	no	0.088075	0.9581465798132123	5	0 - 25	unchanged	TDP-43 motif no CLIP peak	-0.06168171471591564	0.02305159031305431
ENSMUSG00000061578.1170|Ksr2	-0.0785	0.999	nomotif	no	0.9996	0.9075382137331962	64	51 - 75	unchanged	No TDP-43 motif	-0.13996970290551555	-0.055236397876545607
ENSMUSG00000029028.19|Lrrc47	2.09	5.21e-61	motif	yes	6.81115	1.0675848324168218	99	96 - 100	unchanged	TDP-43 motif CLIP peak	0.09435071382174418	0.17908401885071412
ENSMUSG00000043670.300|Diras1	0.0885	0.999	motif	no	1.17918	1.0224806368906272	70	51 - 75	unchanged	TDP-43 motif no CLIP peak	0.03207352255443225	0.11680682758340219
ENSMUSG00000028439.48|Fam219a	0.0638	0.999	nomotif	no	1.404905	1.2430608441667554	75	51 - 75	stabilized	No TDP-43 motif	0.31389691379131035	0.39863021882028027
ENSMUSG00000022095.275|Fam160b2	0.208	0.0943	motif	yes	4.564795	0.9377580720362209	94	76 - 95	unchanged	TDP-43 motif CLIP peak	-0.09271231851327577	-0.007979013484305825
ENSMUSG00000061578.1484|Ksr2	2.25	1.1299999999999997e-54	nomotif	yes	6.88579	1.0505939103655721	99	96 - 100	unchanged	No TDP-43 motif	0.0712051272305722	0.15593843225954213
ENSMUSG00000022095.272|Fam160b2	0.57	8.31e-11	motif	yes	5.790125	1.32547682303064	97	96 - 100	stabilized	TDP-43 motif CLIP peak	0.4065114438067598	0.49124474883572977
ENSMUSG00000029028.137|Lrrc47	0.0691	0.999	nomotif	no	0.594655	1.1662877363797437	44	25 - 50	unchanged	No TDP-43 motif	0.22192376164050184	0.3066570666694718
ENSMUSG00000004113.199|Cacna1b	0.139	0.372	motif	no	0.941505	0.9862229069919601	62	51 - 75	unchanged	TDP-43 motif no CLIP peak	-0.02001433219241975	0.0647189728365502
ENSMUSG00000061578.1082|Ksr2	0.114	0.851	motif	no	3.44321	1.0557838705563205	91	76 - 95	unchanged	TDP-43 motif no CLIP peak	0.07831453091834006	0.16304783594731
ENSMUSG00000004113.296|Cacna1b	0.35	0.00771	motif	yes	5.996885000000001	1.0760929607015235	98	96 - 100	unchanged	TDP-43 motif CLIP peak	0.10580271372172292	0.19053601875069287
ENSMUSG00000058297.20|Spock2	1.28	3.6e-41	motif	yes	8.162405	0.9828642640410717	100	96 - 100	unchanged	TDP-43 motif CLIP peak	-0.02493590427897386	0.05979740074999609
ENSMUSG00000058297.303|Spock2	-0.00575	0.999	motif	yes	1.11507	0.7746741161462812	68	51 - 75	destabilized	TDP-43 motif CLIP peak	-0.3683385585592363	-0.28360525353026633
ENSMUSG00000090935.679|Synj2bp	0.0528	0.999	motif	no	0.732865	1.063141231045479	52	51 - 75	unchanged	TDP-43 motif no CLIP peak	0.0883332617746756	0.17306656680364554
ENSMUSG00000031028.181|Tub	-0.108	0.782	nomotif	no	0.75844	0.9132967687373754	54	51 - 75	unchanged	No TDP-43 motif	-0.13084436587537915	-0.0461110608464092
ENSMUSG00000029028.67|Lrrc47	2.48	2.6999999999999996e-153	motif	yes	6.1254349999999995	1.1167623027212044	98	96 - 100	unchanged	TDP-43 motif CLIP peak	0.15932214806145556	0.2440554530904255
ENSMUSG00000029028.205|Lrrc47	0.0242	0.999	nomotif	no	0.58865	1.1166735839314077	43	25 - 50	unchanged	No TDP-43 motif	0.15920753169041438	0.24394083671938432
ENSMUSG00000061578.1480|Ksr2	1.97	1.07e-44	nomotif	yes	7.65118	0.9381311195600317	100	96 - 100	unchanged	No TDP-43 motif	-0.09213851722253481	-0.007405212193564867
ENSMUSG00000058297.21|Spock2	1.28	1.76e-34	motif	yes	6.77721	1.0562315453893636	99	96 - 100	unchanged	TDP-43 motif CLIP peak	0.07892613466550832	0.16365943969447827
ENSMUSG00000061578.442|Ksr2	0.055	0.999	nomotif	no	2.142135	1.019611818036894	85	76 - 95	unchanged	No TDP-43 motif	0.0280200004464772	0.11275330547544715
ENSMUSG00000022095.202|Fam160b2	0.409	1.58e-4	motif	yes	7.214675	1.0837495294874528	99	96 - 100	unchanged	TDP-43 motif CLIP peak	0.11603136709761475	0.2007646721265847
ENSMUSG00000058297.286|Spock2	0.298	0.00679	motif	yes	6.29965	1.051442986452242	98	96 - 100	unchanged	TDP-43 motif CLIP peak	0.07237062335297782	0.15710392838194775
ENSMUSG00000004113.95|Cacna1b	-0.0259	0.999	motif	no	2.11655	1.1665554783060343	84	76 - 95	unchanged	TDP-43 motif no CLIP peak	0.22225491972996275	0.3069882247589327
ENSMUSG00000061578.990|Ksr2	-0.0745	0.999	nomotif	no	0.51951	0.7880911767112069	38	25 - 50	destabilized	No TDP-43 motif	-0.3435655456883718	-0.2588322406594018
ENSMUSG00000061578.1481|Ksr2	1.91	7.88e-43	nomotif	yes	5.975105	0.9105275083718597	97	96 - 100	unchanged	No TDP-43 motif	-0.13522549109307982	-0.05049218606410988
ENSMUSG00000022095.77|Fam160b2	0.0867	0.999	motif	no	1.76896	0.9394163964968274	81	76 - 95	unchanged	TDP-43 motif no CLIP peak	-0.09016332039085043	-0.00543001536188048
ENSMUSG00000031028.494|Tub	-5.1e-4	1	motif	no	2.119375	0.9210086696757883	84	76 - 95	unchanged	TDP-43 motif no CLIP peak	-0.11871335807194935	-0.03398005304297941
ENSMUSG00000028439.36|Fam219a	-0.011	0.999	motif	no	1.34632	0.9294960802080671	74	51 - 75	unchanged	TDP-43 motif no CLIP peak	-0.10547931374078402	-0.020746008711814076
ENSMUSG00000028439.187|Fam219a	0.0492	0.999	motif	yes	6.6806600000000005	0.975864852776919	99	96 - 100	unchanged	TDP-43 motif CLIP peak	-0.03524673165760707	0.04948657337136288
ENSMUSG00000061578.1067|Ksr2	0.181	0.999	motif	no	1.75996	0.9404848248492158	81	76 - 95	unchanged	TDP-43 motif no CLIP peak	-0.08852342949232929	-0.003790124463359343
ENSMUSG00000004113.408|Cacna1b	-0.0302	0.999	motif	no	0.452455	0.8820815701195822	32	25 - 50	unchanged	TDP-43 motif no CLIP peak	-0.1810160203227106	-0.09628271529374066
ENSMUSG00000004113.466|Cacna1b	-0.0688	0.999	nomotif	no	0.589015	0.8984667305101177	43	25 - 50	unchanged	No TDP-43 motif	-0.15446301198321194	-0.069729706954242
ENSMUSG00000028439.158|Fam219a	1.79	5.8e-28	motif	yes	6.129875	1.01497483507452	98	96 - 100	unchanged	TDP-43 motif CLIP peak	0.021443958185563744	0.10617726321453369
ENSMUSG00000043670.217|Diras1	-0.0651	0.999	motif	yes	4.37569	0.9084554625171523	94	76 - 95	unchanged	TDP-43 motif CLIP peak	-0.13851230753931384	-0.0537790025103439
ENSMUSG00000061578.1483|Ksr2	1.68	1.08e-28	nomotif	yes	4.5288699999999995	1.2210553828066064	94	76 - 95	stabilized	No TDP-43 motif	0.28812863741656136	0.3728619424455313
ENSMUSG00000058297.28|Spock2	0.547	2.66e-10	motif	yes	6.798375	1.0542009941677342	99	96 - 100	unchanged	TDP-43 motif CLIP peak	0.07614995771905422	0.16088326274802417
ENSMUSG00000029636.438|Wasf3	2.73	1.7500000000000002e-70	nomotif	yes	8.373845	0.9568795911192156	100	96 - 100	unchanged	No TDP-43 motif	-0.06359070019103409	0.021142604837935855
ENSMUSG00000042529.323|Kcnj12	-0.108	0.983	motif	no	2.12526	0.9756929738533192	84	76 - 95	unchanged	TDP-43 motif no CLIP peak	-0.03550085568915587	0.04923244933981408
ENSMUSG00000043670.121|Diras1	-0.0278	0.999	motif	no	0.91442	0.8323392159491665	61	51 - 75	unchanged	TDP-43 motif no CLIP peak	-0.26475648307053046	-0.1800231780415605
ENSMUSG00000029028.66|Lrrc47	2.81	3.0399999999999987e-148	motif	yes	4.747935	1.141483603345552	95	76 - 95	unchanged	TDP-43 motif CLIP peak	0.1909101363545941	0.27564344138356406
ENSMUSG00000029636.119|Wasf3	0.0597	0.999	nomotif	no	0.900585	1.0241348083064001	61	51 - 75	unchanged	No TDP-43 motif	0.03440563181665861	0.11913893684562855
ENSMUSG00000029028.33|Lrrc47	1.49	1.5199999999999996e-43	motif	yes	5.404014999999999	1.1772051971031992	96	96 - 100	unchanged	TDP-43 motif CLIP peak	0.23536581658773598	0.32009912161670595
ENSMUSG00000058297.559|Spock2	-0.095	0.999	motif	yes	0.485945	0.8376456799848284	35	25 - 50	unchanged	TDP-43 motif CLIP peak	-0.25558797486004886	-0.17085466983107891
ENSMUSG00000061578.200|Ksr2	0.0205	0.999	nomotif	no	0.917145	0.8310974891426071	61	51 - 75	unchanged	No TDP-43 motif	-0.2669103773945277	-0.18217707236555777
ENSMUSG00000035202.79|Lars2	-0.0602	0.999	motif	yes	0.46782	0.9532526485156773	34	25 - 50	unchanged	TDP-43 motif CLIP peak	-0.06906946054874388	0.015663844480226063
ENSMUSG00000029028.200|Lrrc47	0.0979	0.999	nomotif	no	0.28259500000000004	1.0400196753310775	18	0 - 25	unchanged	No TDP-43 motif	0.056610821860665524	0.14134412688963546
ENSMUSG00000031028.500|Tub	0.0101	0.999	motif	no	2.44635	0.8632045841304845	87	76 - 95	unchanged	TDP-43 motif no CLIP peak	-0.21222556847112206	-0.12749226344215212
ENSMUSG00000032194.273|Kank2	1.58	3.1000000000000003e-58	motif	yes	5.626925	1.0855323185596035	97	96 - 100	unchanged	TDP-43 motif CLIP peak	0.11840267863070615	0.2031359836596761
ENSMUSG00000004113.184|Cacna1b	0.0122	0.999	motif	no	0.947745	0.9953165731907663	63	51 - 75	unchanged	TDP-43 motif no CLIP peak	-0.0067726285958017145	0.07796067643316823
ENSMUSG00000022095.188|Fam160b2	0.152	0.499	motif	no	7.092224999999999	0.9232153593122537	99	96 - 100	unchanged	TDP-43 motif no CLIP peak	-0.1152608689333283	-0.03052756390435836
ENSMUSG00000031028.413|Tub	0.2	0.0502	motif	yes	3.562825	1.0420516028540265	92	76 - 95	unchanged	TDP-43 motif CLIP peak	0.059426722278840355	0.1441600273078103
ENSMUSG00000042529.437|Kcnj12	0.0176	0.999	motif	no	4.405855	1.023933315203992	94	76 - 95	unchanged	TDP-43 motif no CLIP peak	0.03412176127815603	0.11885506630712597
ENSMUSG00000061578.1446|Ksr2	4.71	6.169999999999999e-66	motif	yes	11.03514	2.677581711423854	100	96 - 100	stabilized	TDP-43 motif CLIP peak	1.4209306021901806	1.5056639072191507
ENSMUSG00000058297.15|Spock2	0.553	1.39e-13	motif	yes	7.9696	1.1028297273200236	100	96 - 100	unchanged	TDP-43 motif CLIP peak	0.1412100615423023	0.22594336657127226
ENSMUSG00000042529.292|Kcnj12	-0.0184	0.999	nomotif	no	0.58238	0.9414508407633816	43	25 - 50	unchanged	No TDP-43 motif	-0.08704233051890882	-0.0023090254899388735
ENSMUSG00000004113.207|Cacna1b	0.0722	0.999	motif	no	1.16949	1.00846987764264	70	51 - 75	unchanged	TDP-43 motif no CLIP peak	0.012167992206106044	0.09690129723507598
ENSMUSG00000029636.428|Wasf3	3.41	3.94e-140	nomotif	yes	8.28397	1.27434822135813	100	96 - 100	stabilized	No TDP-43 motif	0.34975955434604983	0.4344928593750198
ENSMUSG00000058297.380|Spock2	-0.0922	0.999	motif	yes	1.308435	0.8826661202493734	73	51 - 75	unchanged	TDP-43 motif CLIP peak	-0.18006027168074218	-0.09532696665177223
ENSMUSG00000004113.27|Cacna1b	-0.0941	0.999	motif	no	0.28847	1.0570725142012456	18	0 - 25	unchanged	TDP-43 motif no CLIP peak	0.08007434766683298	0.16480765269580294
ENSMUSG00000029028.65|Lrrc47	2.27	5.03e-94	motif	yes	5.541785	1.1591651077635734	96	96 - 100	unchanged	TDP-43 motif CLIP peak	0.21308607383936398	0.29781937886833393
ENSMUSG00000043670.272|Diras1	3.66	2.059999999999999e-130	motif	yes	4.652555	1.5833745181583119	95	76 - 95	stabilized	TDP-43 motif CLIP peak	0.6630025388508544	0.7477358438798243
ENSMUSG00000004113.402|Cacna1b	-0.0236	0.999	nomotif	no	0.51484	0.8814628863269	37	25 - 50	unchanged	No TDP-43 motif	-0.18202826821125767	-0.09729496318228772
ENSMUSG00000029028.138|Lrrc47	0.0817	0.999	nomotif	no	0.511905	1.020577064273703	37	25 - 50	unchanged	No TDP-43 motif	0.029385125092590107	0.11411843012156006
ENSMUSG00000061578.88|Ksr2	0.0121	0.999	motif	no	0.42816	1.0938421616303586	30	25 - 50	unchanged	TDP-43 motif no CLIP peak	0.12940457628266147	0.21413788131163142
ENSMUSG00000004113.210|Cacna1b	-0.00856	0.999	motif	no	0.902085	0.947876785737123	61	51 - 75	unchanged	TDP-43 motif no CLIP peak	-0.07722855913835001	0.007504745890619932
ENSMUSG00000029636.159|Wasf3	-0.0335	0.999	nomotif	no	1.25686	0.8685393103895662	72	51 - 75	unchanged	No TDP-43 motif	-0.20333694759747387	-0.11860364256850392
ENSMUSG00000031028.697|Tub	-0.128	0.999	motif	no	0.106125	1.0711265171328364	6	0 - 25	unchanged	TDP-43 motif no CLIP peak	0.09912889545708647	0.18386220048605642
ENSMUSG00000061578.727|Ksr2	0.073	0.999	nomotif	no	1.4598399999999998	1.0230603872946826	76	76 - 95	unchanged	No TDP-43 motif	0.032891304300572244	0.11762460932954219
ENSMUSG00000061578.468|Ksr2	-0.0703	0.999	motif	no	2.28516	1.0042719972662129	86	76 - 95	unchanged	TDP-43 motif no CLIP peak	0.006150062079735374	0.09088336710870532
ENSMUSG00000043670.54|Diras1	-0.00984	0.999	motif	no	2.11652	0.9272593610676994	84	76 - 95	unchanged	TDP-43 motif no CLIP peak	-0.10895516748096797	-0.02422186245199802
ENSMUSG00000061578.199|Ksr2	0.0341	0.999	nomotif	no	1.732525	0.768929205819696	80	76 - 95	destabilized	No TDP-43 motif	-0.37907731739517153	-0.29434401236620156
ENSMUSG00000031028.89|Tub	0.0749	0.999	motif	no	4.9564699999999995	0.7877349059642514	95	76 - 95	destabilized	TDP-43 motif no CLIP peak	-0.34421788931214425	-0.25948458428317434
ENSMUSG00000061578.414|Ksr2	-0.107	0.999	nomotif	no	1.34629	0.9374541499662167	74	51 - 75	unchanged	No TDP-43 motif	-0.09317996357435873	-0.008446658545388785
ENSMUSG00000061578.893|Ksr2	-0.0952	0.999	motif	no	0.438045	1.0775000115894986	31	25 - 50	unchanged	TDP-43 motif no CLIP peak	0.10768788483187883	0.19242118986084877
ENSMUSG00000058297.86|Spock2	0.11	0.829	motif	no	1.178845	0.8501454001951173	70	51 - 75	unchanged	TDP-43 motif no CLIP peak	-0.23421848869453346	-0.14948518366556351
ENSMUSG00000029636.295|Wasf3	-0.0397	0.999	nomotif	no	0.448695	0.8596922311366391	32	25 - 50	unchanged	No TDP-43 motif	-0.21810782586583038	-0.13337452083686044
ENSMUSG00000090935.382|Synj2bp	-0.0188	0.999	nomotif	no	0.04528	0.9012377194670053	2	0 - 25	unchanged	No TDP-43 motif	-0.1500203989913329	-0.06528709396236296
ENSMUSG00000022095.259|Fam160b2	3.77	2.7600000000000004e-79	motif	yes	5.875014999999999	1.0763355112109374	97	96 - 100	unchanged	TDP-43 motif CLIP peak	0.10612785941008746	0.1908611644390574
ENSMUSG00000061578.1442|Ksr2	4.58	6.13e-85	motif	yes	7.501284999999999	0.9007273799437864	100	96 - 100	unchanged	TDP-43 motif CLIP peak	-0.15083757832432154	-0.0661042732953516
ENSMUSG00000058297.271|Spock2	2.06	1.3000000000000002e-60	motif	yes	8.28378	1.0792256581875848	100	96 - 100	unchanged	TDP-43 motif CLIP peak	0.10999655334317628	0.19472985837214624
ENSMUSG00000028439.269|Fam219a	0.0388	0.999	motif	yes	1.47411	0.9146718247812626	76	76 - 95	unchanged	TDP-43 motif CLIP peak	-0.12867388338823862	-0.04394057835926868
ENSMUSG00000090935.461|Synj2bp	-0.101	0.935	nomotif	no	0.43259	1.0876727685249352	31	25 - 50	unchanged	No TDP-43 motif	0.12124458026912174	0.2059778852980917
ENSMUSG00000058297.226|Spock2	-0.0357	0.999	motif	yes	0.3945300000000001	1.0043557057730328	27	25 - 50	unchanged	TDP-43 motif CLIP peak	0.006270309199255357	0.09100361422822531
ENSMUSG00000043670.281|Diras1	1.57	2.3699999999999998e-32	motif	yes	5.643945	1.1136892816210342	97	96 - 100	unchanged	TDP-43 motif CLIP peak	0.15534677810669695	0.2400800831356669
ENSMUSG00000029028.28|Lrrc47	2.15	1.27e-69	motif	yes	6.6840399999999995	1.2112273603462638	99	96 - 100	stabilized	TDP-43 motif CLIP peak	0.2764696997609568	0.36120300478992673
ENSMUSG00000004113.305|Cacna1b	0.414	3.15e-5	motif	yes	4.07022	0.9407918689435448	93	76 - 95	unchanged	TDP-43 motif CLIP peak	-0.08805250355398377	-0.0033191985250138195
ENSMUSG00000029636.452|Wasf3	-0.114	0.929	nomotif	yes	4.651025	1.135460472292835	94	76 - 95	unchanged	No TDP-43 motif	0.18327748374652109	0.268010788775491
ENSMUSG00000028439.143|Fam219a	0.238	0.173	motif	yes	5.95825	1.141425590355725	97	96 - 100	unchanged	TDP-43 motif CLIP peak	0.19083681319922785	0.27557011822819777
ENSMUSG00000061578.1093|Ksr2	0.0905	0.92	motif	no	3.155635	0.8981972163589601	90	76 - 95	unchanged	TDP-43 motif no CLIP peak	-0.15489584388026043	-0.07016253885129048
ENSMUSG00000034801.125|Sos2	-0.0725	0.999	nomotif	no	0.72411	0.9311341878548297	52	51 - 75	unchanged	No TDP-43 motif	-0.10293900207371375	-0.0182056970447438
ENSMUSG00000028439.252|Fam219a	0.0688	0.999	motif	yes	3.083895	0.8419355643350682	90	76 - 95	unchanged	TDP-43 motif CLIP peak	-0.2482182708254355	-0.16348496579646554
ENSMUSG00000031028.442|Tub	0.0157	0.999	motif	yes	3.94251	0.9908515162846021	93	76 - 95	unchanged	TDP-43 motif CLIP peak	-0.013259215850717224	0.07147408917825272
ENSMUSG00000031028.77|Tub	0.133	0.999	motif	no	1.812795	1.0190237613066562	81	76 - 95	unchanged	TDP-43 motif no CLIP peak	0.027187692249168803	0.11192099727813876
ENSMUSG00000061578.991|Ksr2	0.0206	0.999	nomotif	no	0.234845	0.9695322187227187	14	0 - 25	unchanged	No TDP-43 motif	-0.04463925326580673	0.04009405176316322
ENSMUSG00000032194.306|Kank2	0.0253	0.999	nomotif	no	0.6376649999999999	0.9553013421704966	47	25 - 50	unchanged	No TDP-43 motif	-0.06597220333124734	0.018761101697722604
ENSMUSG00000061578.1070|Ksr2	0.344	0.355	motif	no	2.11879	1.1692542212022827	84	76 - 95	unchanged	TDP-43 motif no CLIP peak	0.22558863713539315	0.3103219421643631
ENSMUSG00000029636.21|Wasf3	0.00498	0.999	motif	no	0.067415	1.0290907448622926	4	0 - 25	unchanged	TDP-43 motif no CLIP peak	0.0413702041857504	0.12610350921472036
ENSMUSG00000090935.607|Synj2bp	-0.0354	0.999	motif	no	0.034025	0.9706802254095408	2	0 - 25	unchanged	TDP-43 motif no CLIP peak	-0.0429319930611059	0.04180131196786405
ENSMUSG00000061578.1343|Ksr2	-0.044	0.999	nomotif	no	0.34546	0.7437311020283324	23	0 - 25	destabilized	No TDP-43 motif	-0.4271469895375899	-0.34241368450862
ENSMUSG00000061578.1107|Ksr2	-0.00102	1	nomotif	no	1.70046	0.8892665607024259	80	76 - 95	unchanged	No TDP-43 motif	-0.1693121582167193	-0.08457885318774935
ENSMUSG00000034801.241|Sos2	-0.0773	0.999	motif	no	0.025995	0.8311107296303772	1	0 - 25	unchanged	TDP-43 motif no CLIP peak	-0.26688739352785	-0.18215408849888007
ENSMUSG00000004113.300|Cacna1b	0.558	9.02e-6	motif	yes	4.884955	1.0258126777537404	95	76 - 95	unchanged	TDP-43 motif CLIP peak	0.0367673064331606	0.12150061146213054
ENSMUSG00000004113.286|Cacna1b	0.306	1.03e-4	motif	yes	6.110110000000001	1.0314227781525258	98	96 - 100	unchanged	TDP-43 motif CLIP peak	0.044635811775249855	0.1293691168042198
ENSMUSG00000043670.188|Diras1	0.0245	0.999	motif	yes	6.4743900000000005	1.0278796486853214	98	96 - 100	unchanged	TDP-43 motif CLIP peak	0.03967135362773052	0.12440465865670047
ENSMUSG00000029028.68|Lrrc47	2.25	5.77e-97	motif	yes	7.45987	1.2258610378197041	100	96 - 100	stabilized	TDP-43 motif CLIP peak	0.2937954460669921	0.37852875109596207
ENSMUSG00000038916.36|Soga3	-0.0566	0.999	nomotif	yes	0.30859000000000003	1.033432753679544	20	0 - 25	unchanged	No TDP-43 motif	0.04744451446299787	0.13217781949196783
ENSMUSG00000022095.203|Fam160b2	0.412	3.49e-4	motif	yes	8.180675	0.9633106295630774	100	96 - 100	unchanged	TDP-43 motif CLIP peak	-0.0539270097281532	0.030806295300816744
ENSMUSG00000061578.588|Ksr2	-0.134	0.999	nomotif	no	0.133435	1.137392225817051	8	0 - 25	unchanged	No TDP-43 motif	0.18572984848004834	0.2704631535090183
ENSMUSG00000061578.834|Ksr2	0.0274	0.999	motif	no	1.317035	1.091284435297105	73	51 - 75	unchanged	TDP-43 motif no CLIP peak	0.12602717857273632	0.21076048360170627
ENSMUSG00000031028.270|Tub	-0.192	0.47	nomotif	no	1.3948550000000002	1.0398490202755868	75	51 - 75	unchanged	No TDP-43 motif	0.0563740730665405	0.14110737809551044
ENSMUSG00000042529.434|Kcnj12	0.00531	0.999	motif	no	4.815635	0.7421760767706287	95	76 - 95	destabilized	TDP-43 motif no CLIP peak	-0.430166596789985	-0.345433291761015
ENSMUSG00000028439.27|Fam219a	-0.0581	0.999	motif	no	0.961735	4.5040997703368575	63	51 - 75	stabilized	TDP-43 motif no CLIP peak	2.171238784917257	2.2559720899462272
ENSMUSG00000042529.427|Kcnj12	0.0672	0.999	motif	yes	4.063969999999999	0.941756858238995	93	76 - 95	unchanged	TDP-43 motif CLIP peak	-0.08657346041115314	-0.0018401553821831979
ENSMUSG00000061578.836|Ksr2	-0.0739	0.999	motif	no	1.469155	0.9276319237017067	76	76 - 95	unchanged	TDP-43 motif no CLIP peak	-0.10837562486718332	-0.02364231983821337
ENSMUSG00000090935.147|Synj2bp	0.05	0.999	motif	yes	1.38197	1.0238944951184386	75	51 - 75	unchanged	TDP-43 motif CLIP peak	0.034067063764391205	0.11880036879336114
ENSMUSG00000031028.563|Tub	-0.00696	0.999	nomotif	no	0.545235	0.8845176596637893	40	25 - 50	unchanged	No TDP-43 motif	-0.17703714783930788	-0.09230384281033793
ENSMUSG00000058297.512|Spock2	0.0252	0.999	motif	yes	0.505065	0.8683739723194049	37	25 - 50	unchanged	TDP-43 motif CLIP peak	-0.20361161003109896	-0.11887830500212901
ENSMUSG00000004113.284|Cacna1b	0.245	0.0282	motif	yes	6.29721	1.0421284220432445	98	96 - 100	unchanged	TDP-43 motif CLIP peak	0.059533072653621955	0.1442663776825919
ENSMUSG00000031028.426|Tub	-0.00753	0.999	motif	yes	4.021895	0.8425219639533575	93	76 - 95	unchanged	TDP-43 motif CLIP peak	-0.24721379806046143	-0.16248049303149148
ENSMUSG00000090935.264|Synj2bp	0.00763	0.999	nomotif	no	0.34479	0.9717367185464227	23	0 - 25	unchanged	No TDP-43 motif	-0.04136261058186137	0.043370694447108574
ENSMUSG00000029636.431|Wasf3	3.57	1.17e-132	nomotif	yes	6.71218	0.9114591939555188	99	96 - 100	unchanged	No TDP-43 motif	-0.13375002666004804	-0.04901672163107809
ENSMUSG00000032194.157|Kank2	-0.047	0.999	motif	no	5.0954049999999995	1.353565668541584	96	96 - 100	stabilized	TDP-43 motif no CLIP peak	0.4367648819238335	0.5214981869528035
ENSMUSG00000034801.100|Sos2	-0.0821	0.999	nomotif	no	2.020515	1.0018352618647355	83	76 - 95	unchanged	No TDP-43 motif	0.002645296526875213	0.08737860155584516
ENSMUSG00000004113.322|Cacna1b	0.316	0.0169	motif	yes	3.48033	1.0648826351454483	91	76 - 95	unchanged	TDP-43 motif CLIP peak	0.09069443418435807	0.17542773921332802
ENSMUSG00000034801.119|Sos2	0.0262	0.999	nomotif	no	0.20616	1.0288324427520614	12	0 - 25	unchanged	No TDP-43 motif	0.04100804180993251	0.12574134683890245
ENSMUSG00000061578.982|Ksr2	-0.136	0.934	nomotif	no	0.3492	0.8011132539328857	23	0 - 25	unchanged	No TDP-43 motif	-0.31992188304307745	-0.2351885780141075
ENSMUSG00000061578.109|Ksr2	-0.0515	0.999	motif	no	0.6850849999999999	0.9596402503030991	50	25 - 50	unchanged	TDP-43 motif no CLIP peak	-0.059434424860368026	0.02529888016860192
ENSMUSG00000032194.145|Kank2	-0.0217	0.999	nomotif	no	0.417995	1.0534898285650014	29	25 - 50	unchanged	No TDP-43 motif	0.07517638501457269	0.15990969004354263
ENSMUSG00000031028.502|Tub	-0.0159	0.999	motif	no	0.80575	0.9261177250115535	56	51 - 75	unchanged	TDP-43 motif no CLIP peak	-0.11073249913935726	-0.025999194110387314
ENSMUSG00000032194.187|Kank2	0.112	0.999	motif	no	1.09672	0.935261646439179	67	51 - 75	unchanged	TDP-43 motif no CLIP peak	-0.09655806869513552	-0.01182476366616557
ENSMUSG00000043670.201|Diras1	0.127	0.784	motif	yes	4.700235	1.2864363571976836	95	76 - 95	stabilized	TDP-43 motif CLIP peak	0.36338008557816465	0.4481133906071346
ENSMUSG00000029636.502|Wasf3	0.0547	0.999	motif	yes	0.47	0.960288220214647	34	25 - 50	unchanged	TDP-43 motif CLIP peak	-0.05846061460870093	0.026272690420269015
ENSMUSG00000061578.716|Ksr2	-0.0161	0.999	nomotif	no	0.83291	0.8928064429382732	58	51 - 75	unchanged	No TDP-43 motif	-0.1635806564729993	-0.07884735144402935
ENSMUSG00000032194.280|Kank2	0.4	9.09e-7	motif	yes	5.681155	1.0426200512816883	97	96 - 100	unchanged	TDP-43 motif CLIP peak	0.06021351068869646	0.1449468157176664
ENSMUSG00000090935.54|Synj2bp	-0.0192	0.999	motif	no	1.56837	0.8063479731548705	78	76 - 95	unchanged	TDP-43 motif no CLIP peak	-0.3105255380099345	-0.22579223298096454
ENSMUSG00000058297.9|Spock2	0.159	0.829	motif	yes	5.99155	1.1567374981036953	98	96 - 100	unchanged	TDP-43 motif CLIP peak	0.2100615064923438	0.29479481152131376
ENSMUSG00000042529.418|Kcnj12	1.45	5.38e-19	motif	yes	6.381015	1.2017534635657217	98	96 - 100	stabilized	TDP-43 motif CLIP peak	0.26514096146365107	0.349874266492621
ENSMUSG00000029636.318|Wasf3	-0.0435	0.999	nomotif	no	0.15691500000000003	0.9128692269735881	9	0 - 25	unchanged	No TDP-43 motif	-0.13151989306743858	-0.046786588038468635
ENSMUSG00000061578.542|Ksr2	-0.0502	0.999	nomotif	no	2.29779	0.8895210239747264	86	76 - 95	unchanged	No TDP-43 motif	-0.16889939065897047	-0.08416608563000053
ENSMUSG00000022095.166|Fam160b2	0.0495	0.999	motif	no	0.54494	1.0465944232996198	40	25 - 50	unchanged	TDP-43 motif no CLIP peak	0.06570247679274728	0.15043578182171724
ENSMUSG00000034801.196|Sos2	-0.0848	0.999	nomotif	no	0.04667	0.9163859902287704	3	0 - 25	unchanged	No TDP-43 motif	-0.12597269209590486	-0.04123938706693492
ENSMUSG00000032194.274|Kank2	1.36	1.15e-41	motif	yes	6.07287	1.1668345634484294	98	96 - 100	unchanged	TDP-43 motif CLIP peak	0.22260002684504784	0.3073333318740178
ENSMUSG00000061578.310|Ksr2	-0.0174	0.999	motif	no	0.362265	0.8734732234329469	25	0 - 25	unchanged	TDP-43 motif no CLIP peak	-0.19516461728923906	-0.11043131226026912
ENSMUSG00000004113.231|Cacna1b	-0.165	0.999	motif	no	1.3465	0.9107259350313891	74	51 - 75	unchanged	TDP-43 motif no CLIP peak	-0.13491112610466724	-0.05017782107569729
ENSMUSG00000061578.1302|Ksr2	0.134	0.966	nomotif	no	0.444265	0.8331071756097929	32	25 - 50	unchanged	No TDP-43 motif	-0.26342599092364577	-0.17869268589467582
ENSMUSG00000031028.252|Tub	-0.335	0.00269	motif	no	1.3963899999999998	1.03597670898572	75	51 - 75	unchanged	TDP-43 motif no CLIP peak	0.050991568460260754	0.1357248734892307
ENSMUSG00000038916.59|Soga3	-0.058	0.999	nomotif	yes	0.12746	0.871562997822986	7	0 - 25	unchanged	No TDP-43 motif	-0.19832314670161033	-0.11358984167264038
ENSMUSG00000028439.214|Fam219a	0.0221	0.999	motif	yes	2.083025	1.0497038342934633	84	76 - 95	unchanged	TDP-43 motif CLIP peak	0.06998234020869998	0.15471564523766992
ENSMUSG00000004113.92|Cacna1b	0.317	0.163	motif	no	1.79656	1.130909741291795	81	76 - 95	unchanged	TDP-43 motif no CLIP peak	0.1774837914082874	0.2622170964372573
ENSMUSG00000061578.1165|Ksr2	-0.0907	0.999	nomotif	no	1.26783	0.9212161240462142	72	51 - 75	unchanged	No TDP-43 motif	-0.11838843204369344	-0.03365512701472349
ENSMUSG00000031028.234|Tub	0.0102	0.999	motif	no	1.62765	1.0257095428939105	79	76 - 95	unchanged	TDP-43 motif no CLIP peak	0.0366222510694436	0.12135555609841354
ENSMUSG00000031028.617|Tub	0.0382	0.999	motif	no	0.975835	0.898312120751992	63	51 - 75	unchanged	TDP-43 motif no CLIP peak	-0.15471129488315247	-0.06997798985418252
ENSMUSG00000004113.330|Cacna1b	0.147	0.385	motif	yes	1.697385	1.0209191710861927	80	76 - 95	unchanged	TDP-43 motif CLIP peak	0.029868648694450717	0.11460195372342066
ENSMUSG00000031028.176|Tub	-0.0915	0.999	motif	no	0.82304	0.9472181179811753	57	51 - 75	unchanged	TDP-43 motif no CLIP peak	-0.0782314184057131	0.006501886623256847
ENSMUSG00000043670.102|Diras1	0.0799	0.999	nomotif	no	3.01982	0.7982388185865321	90	76 - 95	destabilized	No TDP-43 motif	-0.3251076556516435	-0.24037435062267357
ENSMUSG00000061578.771|Ksr2	-0.0762	0.996	motif	no	0.33552000000000004	0.8227548055278275	22	0 - 25	unchanged	TDP-43 motif no CLIP peak	-0.28146554705226995	-0.1967322420233
ENSMUSG00000061578.1433|Ksr2	3.97	1.6899999999999999e-189	motif	yes	6.350355	1.179941649216761	98	96 - 100	unchanged	TDP-43 motif CLIP peak	0.23871551681840353	0.32344882184737345
ENSMUSG00000032194.144|Kank2	0.0598	0.999	nomotif	no	0.206655	1.0961775019997506	12	0 - 25	unchanged	No TDP-43 motif	0.13248143016001487	0.21721473518898482
ENSMUSG00000032194.18|Kank2	0.0935	0.999	motif	no	1.18447	0.9861441710046596	70	51 - 75	unchanged	TDP-43 motif no CLIP peak	-0.02012951563848877	0.06460378939048117
ENSMUSG00000032194.138|Kank2	0.0514	0.999	nomotif	no	0.253205	1.0331467997031905	15	0 - 25	unchanged	No TDP-43 motif	0.047045261131021955	0.1317785661599919
ENSMUSG00000029028.69|Lrrc47	2.41	4.1e-115	motif	yes	5.632289999999999	1.1622999138365635	97	96 - 100	unchanged	TDP-43 motif CLIP peak	0.21698238231912764	0.3017156873480976
ENSMUSG00000061578.993|Ksr2	-0.0146	0.999	nomotif	no	0.46594	0.8831458760438073	34	25 - 50	unchanged	No TDP-43 motif	-0.17927633621767938	-0.09454303118870944
ENSMUSG00000058297.22|Spock2	0.725	2.64e-15	motif	yes	5.790884999999999	1.0368902272090965	97	96 - 100	unchanged	TDP-43 motif CLIP peak	0.05226316797582702	0.13699647300479698
ENSMUSG00000090935.752|Synj2bp	-0.0101	0.999	motif	no	0.043385	0.8172618280997725	2	0 - 25	unchanged	TDP-43 motif no CLIP peak	-0.29112974284905824	-0.2063964378200883
ENSMUSG00000022095.124|Fam160b2	0.0113	0.999	nomotif	no	0.219485	0.8355421036840475	13	0 - 25	unchanged	No TDP-43 motif	-0.25921556612727564	-0.1744822610983057
ENSMUSG00000061578.1355|Ksr2	0.048	0.999	nomotif	no	0.29257500000000003	0.7476598027772898	19	0 - 25	destabilized	No TDP-43 motif	-0.4195461248952143	-0.33481281986624434
ENSMUSG00000061578.784|Ksr2	-0.124	0.875	nomotif	no	0.35591	0.9986625281801473	24	0 - 25	unchanged	No TDP-43 motif	-0.00193085548225184	0.0828024495467181
ENSMUSG00000061578.1053|Ksr2	0.134	0.999	nomotif	no	0.53921	0.7959262192284975	40	25 - 50	destabilized	No TDP-43 motif	-0.32929339287037424	-0.2445600878414043
ENSMUSG00000031028.175|Tub	0.00404	0.999	motif	no	0.726475	0.9469893209317306	52	51 - 75	unchanged	TDP-43 motif no CLIP peak	-0.07857993817543649	0.00615336685353346
ENSMUSG00000058297.310|Spock2	-0.0129	0.999	nomotif	yes	0.8742	0.8315750116864417	60	51 - 75	unchanged	No TDP-43 motif	-0.266081688131307	-0.18134838310233706
ENSMUSG00000004113.136|Cacna1b	-0.0286	0.999	motif	no	0.45631	0.9503182494421297	33	25 - 50	unchanged	TDP-43 motif no CLIP peak	-0.07351736038714231	0.011215944641827638
ENSMUSG00000004113.299|Cacna1b	0.463	1.07e-4	motif	yes	5.934105000000001	0.9965619170339288	97	96 - 100	unchanged	TDP-43 motif CLIP peak	-0.004968651466025718	0.07976465356294422
ENSMUSG00000042529.311|Kcnj12	-0.0411	0.999	motif	no	1.08281	1.1756124178290752	67	51 - 75	unchanged	TDP-43 motif no CLIP peak	0.23341250316772827	0.31814580819669824
ENSMUSG00000061578.1471|Ksr2	3.4	4.579999999999999e-67	motif	yes	6.326945	1.0640535810955767	98	96 - 100	unchanged	TDP-43 motif CLIP peak	0.08957080049564967	0.1743041055246196
ENSMUSG00000004113.281|Cacna1b	0.131	0.404	motif	yes	4.40498	1.0394708749335255	94	76 - 95	unchanged	TDP-43 motif CLIP peak	0.05584933570698524	0.1405826407359552
ENSMUSG00000061578.134|Ksr2	-0.0198	0.999	motif	yes	6.38124	0.9901353829341124	98	96 - 100	unchanged	TDP-43 motif CLIP peak	-0.014302294004116728	0.07043101102485322
ENSMUSG00000061578.1472|Ksr2	3.06	2.2e-94	motif	yes	5.08742	1.3024941413163085	96	96 - 100	stabilized	TDP-43 motif CLIP peak	0.38127688320403896	0.4660101882330089
ENSMUSG00000061578.53|Ksr2	0.0457	0.999	motif	no	0.317915	0.9424250560540198	21	0 - 25	unchanged	TDP-43 motif no CLIP peak	-0.08555019858365173	-8.168935546817857e-4
ENSMUSG00000031028.561|Tub	-0.0798	0.999	nomotif	no	0.385385	0.9845253156715305	27	25 - 50	unchanged	No TDP-43 motif	-0.022499791427670158	0.06223351360129979
ENSMUSG00000042529.41|Kcnj12	0.023	0.999	motif	no	1.50761	0.8729045282810943	77	76 - 95	unchanged	TDP-43 motif no CLIP peak	-0.19610422351538476	-0.11137091848641481
ENSMUSG00000061578.963|Ksr2	0.0484	0.999	nomotif	no	0.367965	0.953603959754025	25	0 - 25	unchanged	No TDP-43 motif	-0.06853786841443313	0.016195436614536818
ENSMUSG00000028439.155|Fam219a	0.846	2.56e-14	motif	yes	7.804295	1.14486129660697	100	96 - 100	unchanged	TDP-43 motif CLIP peak	0.19517282206147357	0.2799061270904435
ENSMUSG00000032194.276|Kank2	1.39	8.7e-53	motif	yes	6.019425	1.125530538530613	98	96 - 100	unchanged	TDP-43 motif CLIP peak	0.17060520134023877	0.25533850636920874
ENSMUSG00000061578.1439|Ksr2	4.67	6.699999999999998e-229	motif	yes	6.018565	0.8655290359869893	98	96 - 100	unchanged	TDP-43 motif CLIP peak	-0.20834587625237078	-0.12361257122340083
ENSMUSG00000090935.637|Synj2bp	-0.123	0.999	motif	no	0.27806000000000003	0.825687068703577	17	0 - 25	unchanged	TDP-43 motif no CLIP peak	-0.27633298390858646	-0.19159967887961651
ENSMUSG00000029636.434|Wasf3	3.37	2.3999999999999997e-61	nomotif	yes	7.94164	0.7456884592495874	100	96 - 100	destabilized	No TDP-43 motif	-0.4233550812594542	-0.3386217762304843
ENSMUSG00000061578.999|Ksr2	-0.0441	0.999	nomotif	no	0.45374	0.9473514814950166	32	25 - 50	unchanged	No TDP-43 motif	-0.07802830854854516	0.006704996480424788
ENSMUSG00000022095.190|Fam160b2	0.138	0.607	motif	no	7.20181	0.9508723857351767	99	96 - 100	unchanged	TDP-43 motif no CLIP peak	-0.07267636139440356	0.012056943634566386
ENSMUSG00000061578.770|Ksr2	-0.0745	0.999	motif	no	0.431565	0.8281845562845076	31	25 - 50	unchanged	TDP-43 motif no CLIP peak	-0.27197579483532186	-0.18724248980635191
ENSMUSG00000029636.108|Wasf3	0.0249	0.999	nomotif	no	0.662735	1.0054911475249382	48	25 - 50	unchanged	No TDP-43 motif	0.007900380024078618	0.09263368505304856
ENSMUSG00000029636.453|Wasf3	-0.0514	0.999	nomotif	yes	4.281090000000001	0.9410127078232587	93	76 - 95	unchanged	No TDP-43 motif	-0.08771388905384395	-0.002980584024874
ENSMUSG00000061578.1476|Ksr2	2.93	5.61e-48	nomotif	yes	4.308125	0.9043538108477768	94	76 - 95	unchanged	No TDP-43 motif	-0.14504078541903792	-0.060307480390067975
ENSMUSG00000028439.275|Fam219a	0.0737	0.999	motif	no	0.435655	1.1047392277049557	31	25 - 50	unchanged	TDP-43 motif no CLIP peak	0.14370586346657727	0.2284391684955472
ENSMUSG00000058297.221|Spock2	-0.111	0.943	motif	yes	0.6651849999999999	1.0871026837703264	48	25 - 50	unchanged	TDP-43 motif CLIP peak	0.12048821853409213	0.20522152356306206
ENSMUSG00000028439.257|Fam219a	-0.101	0.999	motif	yes	1.3056450000000002	1.1761736380334054	73	51 - 75	unchanged	TDP-43 motif CLIP peak	0.23410106037639516	0.31883436540536514
ENSMUSG00000090935.362|Synj2bp	-0.0208	0.999	nomotif	no	0.97195	1.0139989001322003	63	51 - 75	unchanged	No TDP-43 motif	0.020056087474704293	0.10478939250367424
ENSMUSG00000029636.229|Wasf3	0.0662	0.999	motif	no	1.638155	0.9963298579575494	79	76 - 95	unchanged	TDP-43 motif no CLIP peak	-0.005304636073318813	0.07942866895565114
ENSMUSG00000090935.374|Synj2bp	-0.191	0.164	nomotif	no	0.11385	0.9700637273743619	6	0 - 25	unchanged	No TDP-43 motif	-0.043848568054639894	0.04088473697433005
ENSMUSG00000029028.12|Lrrc47	1.61	7.029999999999999e-37	motif	yes	5.268	1.204414085596114	96	96 - 100	stabilized	TDP-43 motif CLIP peak	0.26833148556050973	0.3530647905894797
ENSMUSG00000061578.448|Ksr2	0.00571	0.999	nomotif	no	2.861675	0.9691098942900274	89	76 - 95	unchanged	No TDP-43 motif	-0.04526782247952441	0.039465482549445534
ENSMUSG00000090935.452|Synj2bp	-0.0352	0.999	nomotif	no	0.467855	0.7798400074448332	34	25 - 50	destabilized	No TDP-43 motif	-0.3587499249406153	-0.2740166199116454
ENSMUSG00000004113.120|Cacna1b	0.0301	0.999	motif	no	1.20834	1.0155949743471142	71	51 - 75	unchanged	TDP-43 motif no CLIP peak	0.02232516096608016	0.1070584659950501
ENSMUSG00000058297.169|Spock2	0.077	0.999	nomotif	no	0.1961	1.0386942585181491	11	0 - 25	unchanged	No TDP-43 motif	0.05477105690684715	0.1395043619358171
ENSMUSG00000004113.292|Cacna1b	0.304	3.46e-5	motif	yes	6.9275850000000005	1.1644679832068014	99	96 - 100	unchanged	TDP-43 motif CLIP peak	0.21967097350861994	0.3044042785375899
ENSMUSG00000061578.423|Ksr2	-0.0212	0.999	nomotif	no	1.61538	0.8656621589674636	79	76 - 95	unchanged	No TDP-43 motif	-0.20812399912557283	-0.12339069409660289
ENSMUSG00000061578.416|Ksr2	-0.0398	0.999	nomotif	no	1.1937950000000002	0.898398365705541	70	51 - 75	unchanged	No TDP-43 motif	-0.15457279158190246	-0.06983948655293251
ENSMUSG00000029636.408|Wasf3	3.13	5.97e-57	nomotif	yes	20.26245	1.2373490291179405	100	96 - 100	stabilized	No TDP-43 motif	0.30725251046118823	0.3919858154901582
ENSMUSG00000034801.138|Sos2	-0.0165	0.999	motif	no	0.05608	1.093557533298367	3	0 - 25	unchanged	TDP-43 motif no CLIP peak	0.12902912420014495	0.2137624292291149
ENSMUSG00000029028.245|Lrrc47	0.0947	0.893	motif	no	0.85454	0.9893621223343976	59	51 - 75	unchanged	TDP-43 motif no CLIP peak	-0.01542942782095499	0.06930387720801495
ENSMUSG00000061578.1143|Ksr2	-0.0463	0.999	nomotif	no	0.843135	1.1660952070955304	58	51 - 75	unchanged	No TDP-43 motif	0.2216855837332518	0.3064188887622218
ENSMUSG00000004113.24|Cacna1b	0.0547	0.999	motif	no	0.702175	0.906362309455908	50	25 - 50	unchanged	TDP-43 motif no CLIP peak	-0.14184022610716682	-0.05710692107819687
ENSMUSG00000058297.268|Spock2	2.09	2.98e-80	motif	yes	2.372725	1.0930364852505117	86	76 - 95	unchanged	TDP-43 motif CLIP peak	0.1283415585683385	0.21307486359730846
ENSMUSG00000031028.297|Tub	0.0156	0.999	motif	no	0.37987	0.9885871437414658	26	25 - 50	unchanged	TDP-43 motif no CLIP peak	-0.01655995007368046	0.06817335495528948
ENSMUSG00000061578.1450|Ksr2	4.66	9.409999999999999e-121	motif	yes	4.149435	0.9107620484823498	93	76 - 95	unchanged	TDP-43 motif CLIP peak	-0.1348539193626094	-0.05012061433363946
ENSMUSG00000058297.4|Spock2	0.171	0.827	motif	yes	6.81283	1.0067841626172171	99	96 - 100	unchanged	TDP-43 motif CLIP peak	0.009754427239945134	0.09448773226891508
ENSMUSG00000043670.93|Diras1	-0.0507	0.999	nomotif	no	1.94767	0.9608181992070461	83	76 - 95	unchanged	No TDP-43 motif	-0.05766461697340451	0.027068688055565435
ENSMUSG00000058297.123|Spock2	0.025	0.999	nomotif	no	0.772175	0.9066000107271266	54	51 - 75	unchanged	No TDP-43 motif	-0.1414619165931219	-0.05672861156415196
ENSMUSG00000090935.247|Synj2bp	-0.0993	0.999	nomotif	no	0.28836	0.9032361459930243	18	0 - 25	unchanged	No TDP-43 motif	-0.1468248733895579	-0.06209156836058796
ENSMUSG00000029636.155|Wasf3	-0.0459	0.999	nomotif	no	0.4893	1.2419986165156902	36	25 - 50	stabilized	No TDP-43 motif	0.3126635665156693	0.3973968715446392
ENSMUSG00000022095.196|Fam160b2	0.31	0.00202	motif	no	6.802624999999999	1.0663237203304121	99	96 - 100	unchanged	TDP-43 motif no CLIP peak	0.09264548576729544	0.1773787907962654
ENSMUSG00000029636.307|Wasf3	-0.0731	0.97	nomotif	no	0.544675	1.0153810690233802	40	25 - 50	unchanged	No TDP-43 motif	0.022021267523398568	0.10675457255236852
ENSMUSG00000028439.45|Fam219a	0.0551	0.999	nomotif	no	1.110175	1.1106247658998434	68	51 - 75	unchanged	No TDP-43 motif	0.15137147215925847	0.23610477718822842
ENSMUSG00000090935.419|Synj2bp	-0.185	0.899	nomotif	no	0.231215	0.820789477642782	14	0 - 25	unchanged	No TDP-43 motif	-0.2849158588862091	-0.20018255385723913
ENSMUSG00000004113.129|Cacna1b	-0.00716	0.999	motif	no	0.459295	0.8487904037179479	33	25 - 50	unchanged	TDP-43 motif no CLIP peak	-0.23651974941082632	-0.15178644438185637
ENSMUSG00000004113.1|Cacna1b	-0.144	0.782	motif	no	1.54083	0.8715399838940598	78	76 - 95	unchanged	TDP-43 motif no CLIP peak	-0.19836124207690745	-0.1136279370479375
ENSMUSG00000058297.23|Spock2	1.25	9.3e-39	motif	yes	6.741295	1.1637541181007176	99	96 - 100	unchanged	TDP-43 motif CLIP peak	0.21878627296385106	0.30351957799282103
ENSMUSG00000043670.273|Diras1	3.11	6.65e-100	motif	yes	4.5622	1.9515563656073205	94	76 - 95	stabilized	TDP-43 motif CLIP peak	0.9646251318559381	1.049358436884908
ENSMUSG00000029636.494|Wasf3	-0.0215	0.999	motif	yes	0.408155	0.9963993990484521	28	25 - 50	unchanged	TDP-43 motif CLIP peak	-0.0052039434311333425	0.0795293615978366
ENSMUSG00000090935.270|Synj2bp	-0.0247	0.999	nomotif	no	0.495575	1.076466408003578	36	25 - 50	unchanged	No TDP-43 motif	0.10630329975335176	0.1910366047823217
ENSMUSG00000004113.266|Cacna1b	0.0841	0.999	motif	no	0.89988	0.9214431620777174	61	51 - 75	unchanged	TDP-43 motif no CLIP peak	-0.11803291689635516	-0.03329961186738521
ENSMUSG00000061578.1275|Ksr2	-0.0951	0.999	nomotif	no	1.573115	0.9010816604190882	78	76 - 95	unchanged	No TDP-43 motif	-0.15027023885611057	-0.06553693382714063
ENSMUSG00000035279.45|Ssc5d	0.143	0.806	motif	no	3.77821	0.9968624787498802	92	76 - 95	unchanged	TDP-43 motif no CLIP peak	-0.004533602209793909	0.08019970281917604
ENSMUSG00000031028.555|Tub	0.00855	0.999	nomotif	no	0.396495	0.9939738360102712	28	25 - 50	unchanged	No TDP-43 motif	-0.008720218104853763	0.07601308692411618
ENSMUSG00000090935.305|Synj2bp	-0.11	0.954	motif	no	0.644575	0.8648214959325353	47	25 - 50	unchanged	TDP-43 motif no CLIP peak	-0.20952571185891572	-0.12479240682994577
ENSMUSG00000031028.79|Tub	0.14	0.9	motif	no	3.93077	1.053447459870461	93	76 - 95	unchanged	TDP-43 motif no CLIP peak	0.07511836230469328	0.15985166733366324
ENSMUSG00000043670.187|Diras1	0.103	0.838	motif	yes	6.37646	1.3578507400225661	98	96 - 100	stabilized	TDP-43 motif CLIP peak	0.44132490192129503	0.526058206950265
ENSMUSG00000031028.254|Tub	-0.85	3.52e-20	motif	no	1.81275	0.9316296313463918	81	76 - 95	unchanged	TDP-43 motif no CLIP peak	-0.10217156835205335	-0.017438263323083403
ENSMUSG00000031028.164|Tub	0.0735	0.999	motif	no	0.49364	0.9395144015950949	36	25 - 50	unchanged	TDP-43 motif no CLIP peak	-0.09001281833987101	-0.005279513310901068
ENSMUSG00000061578.942|Ksr2	-0.068	0.999	nomotif	no	0.30635	0.8666276547243573	19	0 - 25	unchanged	No TDP-43 motif	-0.20651582008567654	-0.12178251505670659
ENSMUSG00000029028.142|Lrrc47	0.187	0.357	nomotif	no	1.308935	0.9008034467692758	73	51 - 75	unchanged	No TDP-43 motif	-0.15071574723450865	-0.0659824422055387
ENSMUSG00000058297.527|Spock2	-0.0818	0.999	nomotif	yes	0.7332749999999999	1.1817935517443057	52	51 - 75	unchanged	No TDP-43 motif	0.24097803222587902	0.32571133725484896
ENSMUSG00000032194.277|Kank2	1.5	2.1099999999999998e-60	motif	yes	7.20923	1.2407227804280394	99	96 - 100	stabilized	TDP-43 motif CLIP peak	0.31118080444584395	0.39591410947481387
ENSMUSG00000029636.75|Wasf3	-0.156	0.531	motif	no	3.79308	1.0239751873416554	92	76 - 95	unchanged	TDP-43 motif no CLIP peak	0.0341807568097354	0.11891406183870534
ENSMUSG00000029636.298|Wasf3	-0.0266	0.999	nomotif	no	0.32271	0.9702878944469506	21	0 - 25	unchanged	No TDP-43 motif	-0.04351522153975444	0.041218083489215504
ENSMUSG00000042529.487|Kcnj12	0.0509	0.999	nomotif	no	0.42844	0.7300357302718521	30	25 - 50	destabilized	No TDP-43 motif	-0.4539610190802811	-0.36922771405131116
ENSMUSG00000061578.1486|Ksr2	2.03	2.52e-54	nomotif	yes	5.391785	1.0648062124512088	96	96 - 100	unchanged	No TDP-43 motif	0.09059089357356646	0.1753241986025364
ENSMUSG00000061578.1057|Ksr2	0.149	0.97	nomotif	no	0.830145	0.9738782663336709	57	51 - 75	unchanged	No TDP-43 motif	-0.038186646535287964	0.04654665849368198
ENSMUSG00000028439.43|Fam219a	-0.0262	0.999	motif	no	0.95509	0.9588656265490275	63	51 - 75	unchanged	TDP-43 motif no CLIP peak	-0.06059944178605706	0.02413386324291289
ENSMUSG00000029636.407|Wasf3	2.94	4.499999999999999e-107	nomotif	yes	3.519475	1.0774691656372228	91	76 - 95	unchanged	No TDP-43 motif	0.1076465837285006	0.19237988875747053
ENSMUSG00000090935.373|Synj2bp	-0.0404	0.999	nomotif	no	0.185645	0.9208721310678418	11	0 - 25	unchanged	No TDP-43 motif	-0.11892725201433214	-0.0341939469853622
ENSMUSG00000042529.397|Kcnj12	0.0594	0.999	motif	yes	5.145490000000001	0.5159480417785607	96	96 - 100	destabilized	TDP-43 motif CLIP peak	-0.954702307616101	-0.8699690025871311
ENSMUSG00000029028.16|Lrrc47	2.24	2.6900000000000003e-58	motif	yes	6.622945	1.0778891579398393	99	96 - 100	unchanged	TDP-43 motif CLIP peak	0.10820882974879083	0.1929421347777608
ENSMUSG00000035202.145|Lars2	0.00137	1	nomotif	no	0.076435	0.8776355866745607	4	0 - 25	unchanged	No TDP-43 motif	-0.18830606905737135	-0.1035727640284014
ENSMUSG00000061578.583|Ksr2	-0.0137	0.999	nomotif	no	0.10522	0.9289068921801523	6	0 - 25	unchanged	No TDP-43 motif	-0.10639409776462908	-0.02166079273565913
ENSMUSG00000031028.56|Tub	0.232	0.241	motif	no	1.082585	0.967251635441094	67	51 - 75	unchanged	TDP-43 motif no CLIP peak	-0.048036831890091766	0.03669647313887818
ENSMUSG00000061578.1361|Ksr2	-0.0379	0.999	motif	no	0.2075	0.9074395053932576	12	0 - 25	unchanged	TDP-43 motif no CLIP peak	-0.14012662608001358	-0.05539332105104364
ENSMUSG00000029028.183|Lrrc47	-0.0978	0.981	motif	no	1.15725	0.8601379284664533	69	51 - 75	unchanged	TDP-43 motif no CLIP peak	-0.2173600713991875	-0.13262676637021756
ENSMUSG00000058297.318|Spock2	-0.0119	0.999	nomotif	yes	1.3720249999999998	0.9131301637371709	74	51 - 75	unchanged	No TDP-43 motif	-0.13110756852967131	-0.04637426350070137
ENSMUSG00000029028.39|Lrrc47	1.61	1.67e-37	motif	yes	5.520405	1.2498615361809153	96	96 - 100	stabilized	TDP-43 motif CLIP peak	0.32176827718350226	0.40650158221247223
ENSMUSG00000043670.270|Diras1	3.81	2.39e-140	motif	yes	3.437995	1.3983182108587617	91	76 - 95	stabilized	TDP-43 motif CLIP peak	0.4836927076290126	0.5684260126579825
ENSMUSG00000061578.1431|Ksr2	3.79	4.119999999999999e-171	motif	yes	5.374264999999999	1.058343442214883	96	96 - 100	unchanged	TDP-43 motif CLIP peak	0.08180787128676217	0.16654117631573212
ENSMUSG00000032194.20|Kank2	0.313	0.132	motif	no	1.010405	0.9863704691570271	65	51 - 75	unchanged	TDP-43 motif no CLIP peak	-0.019798487196957336	0.0649348178320126
ENSMUSG00000090935.29|Synj2bp	-0.0486	0.999	motif	no	0.896185	0.8419331370079698	61	51 - 75	unchanged	TDP-43 motif no CLIP peak	-0.24822243016727102	-0.16348912513830108
ENSMUSG00000028439.290|Fam219a	0.00451	0.999	motif	no	0.705325	0.8521516654315084	51	51 - 75	unchanged	TDP-43 motif no CLIP peak	-0.2308178716038646	-0.14608456657489466
ENSMUSG00000042529.284|Kcnj12	0.105	0.999	nomotif	no	0.5444899999999999	1.0522295255480618	40	25 - 50	unchanged	No TDP-43 motif	0.07344943775912448	0.1581827427880944
ENSMUSG00000042529.257|Kcnj12	0.0403	0.999	motif	no	0.606625	0.9658793688116555	44	25 - 50	unchanged	TDP-43 motif no CLIP peak	-0.05008507651423258	0.03464822851473737
ENSMUSG00000029636.120|Wasf3	0.0503	0.999	nomotif	no	0.6540900000000001	0.9342661552201517	48	25 - 50	unchanged	No TDP-43 motif	-0.09809448915318124	-0.013361184124211292
ENSMUSG00000029028.9|Lrrc47	1.3	6.230000000000001e-26	motif	yes	6.6301250000000005	1.0024669837589268	99	96 - 100	unchanged	TDP-43 motif CLIP peak	0.003554722314467703	0.08828802734343764
ENSMUSG00000031028.288|Tub	-0.122	0.861	motif	no	0.677635	0.9533659527450735	49	25 - 50	unchanged	TDP-43 motif no CLIP peak	-0.06889799106874818	0.015835313960221767
ENSMUSG00000058297.285|Spock2	0.392	7.84e-4	motif	yes	7.20973	1.0914334819225457	99	96 - 100	unchanged	TDP-43 motif CLIP peak	0.12622420708111343	0.21095751211008337
ENSMUSG00000029028.3|Lrrc47	1.16	6.619999999999999e-31	motif	yes	6.418749999999999	1.2264646619704793	98	96 - 100	stabilized	TDP-43 motif CLIP peak	0.29450566623598995	0.37923897126495987
ENSMUSG00000061578.360|Ksr2	0.00407	0.999	nomotif	no	1.802595	0.8658800327362024	81	76 - 95	unchanged	No TDP-43 motif	-0.20776094079657093	-0.12302763576760098
ENSMUSG00000029028.10|Lrrc47	1.27	5.94e-26	motif	yes	6.51633	1.1066584244044635	99	96 - 100	unchanged	TDP-43 motif CLIP peak	0.14620999586753083	0.23094330089650078
ENSMUSG00000090935.601|Synj2bp	-0.0612	0.999	motif	no	0.13663	0.9539873393632795	8	0 - 25	unchanged	TDP-43 motif no CLIP peak	-0.06795797494484963	0.016775330084120313
ENSMUSG00000004113.140|Cacna1b	0.125	0.912	motif	no	0.153365	1.0366060034686684	9	0 - 25	unchanged	TDP-43 motif no CLIP peak	0.05186765417906189	0.13660095920803184
ENSMUSG00000031028.266|Tub	-0.2	0.0452	nomotif	no	1.96712	0.9718956675020869	83	76 - 95	unchanged	No TDP-43 motif	-0.04112664531162983	0.04360665971734012
ENSMUSG00000031028.271|Tub	-0.232	0.00238	nomotif	no	0.903445	0.9478582449978679	61	51 - 75	unchanged	No TDP-43 motif	-0.07725677893926623	0.007476526089703714
ENSMUSG00000061578.1441|Ksr2	4.8	5.59e-139	motif	yes	5.223330000000001	0.827066466072024	96	96 - 100	unchanged	TDP-43 motif CLIP peak	-0.27392482060647433	-0.18919151557750438
ENSMUSG00000028439.149|Fam219a	0.646	6.1e-13	motif	yes	6.66752	1.2523050909743025	99	96 - 100	stabilized	TDP-43 motif CLIP peak	0.32458607953526886	0.4093193845642388
ENSMUSG00000029636.397|Wasf3	1.18	1.22e-25	motif	yes	4.09414	1.1029599086058026	93	76 - 95	unchanged	TDP-43 motif CLIP peak	0.1413803514852498	0.22611365651421975
ENSMUSG00000022095.274|Fam160b2	0.228	0.195	motif	yes	5.41352	1.1137063475199385	96	96 - 100	unchanged	TDP-43 motif CLIP peak	0.15536888543904137	0.24010219046801132
ENSMUSG00000029636.213|Wasf3	-0.0787	0.999	motif	no	2.951805	1.0289346812577782	89	76 - 95	unchanged	TDP-43 motif no CLIP peak	0.04115140009725847	0.1258847051262284
ENSMUSG00000061578.475|Ksr2	0.121	0.729	motif	no	3.79926	1.0479507709680043	92	76 - 95	unchanged	TDP-43 motif no CLIP peak	0.06757094574130337	0.15230425077027332
ENSMUSG00000022095.172|Fam160b2	0.133	0.902	nomotif	no	0.66831	1.0161586181744187	49	25 - 50	unchanged	No TDP-43 motif	0.023125618441173047	0.10785892347014299
ENSMUSG00000034801.4|Sos2	-0.131	0.946	nomotif	no	0.69965	0.9137464700055131	50	25 - 50	unchanged	No TDP-43 motif	-0.13013416724540927	-0.045400862216439325
ENSMUSG00000043670.304|Diras1	0.143	0.843	motif	no	0.47244	0.8769641529434559	34	25 - 50	unchanged	TDP-43 motif no CLIP peak	-0.1894102230584936	-0.10467691802952364
ENSMUSG00000022095.270|Fam160b2	0.435	2.09e-6	motif	yes	7.187994999999999	0.9929048174769167	99	96 - 100	unchanged	TDP-43 motif CLIP peak	-0.010272671127391227	0.07446063390157873
ENSMUSG00000061578.1493|Ksr2	1.45	1.47e-26	nomotif	yes	4.333735	0.8711327024990768	94	76 - 95	unchanged	No TDP-43 motif	-0.19903558885938047	-0.11430228383041052
ENSMUSG00000004113.180|Cacna1b	0.0165	0.999	motif	no	2.4921100000000003	0.9398926128189141	87	76 - 95	unchanged	TDP-43 motif no CLIP peak	-0.08943216342032091	-0.004698858391350966
ENSMUSG00000090935.282|Synj2bp	-0.0178	0.999	nomotif	no	0.159255	0.9073121029339114	9	0 - 25	unchanged	No TDP-43 motif	-0.1403291914291824	-0.05559588640021246
ENSMUSG00000061578.951|Ksr2	0.0474	0.999	nomotif	no	0.38983	0.7980080591500159	27	25 - 50	destabilized	No TDP-43 motif	-0.3255247784684993	-0.24079147343952936
ENSMUSG00000061578.1449|Ksr2	4.45	2.42e-109	motif	yes	3.925125	1.1008632087443868	92	76 - 95	unchanged	TDP-43 motif CLIP peak	0.13863521338306503	0.22336851841203498
ENSMUSG00000004113.185|Cacna1b	0.0269	0.999	motif	no	1.875575	1.0634367634289883	82	76 - 95	unchanged	TDP-43 motif no CLIP peak	0.08873424693295659	0.17346755196192654
ENSMUSG00000028439.274|Fam219a	3.61e-4	1	motif	no	0.819215	0.9727369829237379	57	51 - 75	unchanged	TDP-43 motif no CLIP peak	-0.03987832557154811	0.04485497945742184
ENSMUSG00000061578.470|Ksr2	-0.11	0.907	motif	no	2.38936	1.0116321758023152	87	76 - 95	unchanged	TDP-43 motif no CLIP peak	0.016684828958606887	0.10141813398757683
ENSMUSG00000029636.238|Wasf3	-0.0324	0.999	motif	no	0.849635	0.9178830543996688	58	51 - 75	unchanged	TDP-43 motif no CLIP peak	-0.12361774036061962	-0.038884435331649675
ENSMUSG00000032194.154|Kank2	-0.0659	0.999	motif	no	1.306695	1.0334403549742885	73	51 - 75	unchanged	TDP-43 motif no CLIP peak	0.04745512599999683	0.13218843102896677
ENSMUSG00000029028.40|Lrrc47	1.61	1.74e-33	motif	yes	5.918025	1.0637205145371427	97	96 - 100	unchanged	TDP-43 motif CLIP peak	0.08911914213863745	0.1738524471676074
ENSMUSG00000031028.556|Tub	-0.0738	0.943	nomotif	no	0.57506	0.8945731671659614	42	25 - 50	unchanged	No TDP-43 motif	-0.1607286097140598	-0.07599530468508986
ENSMUSG00000029636.312|Wasf3	0.0656	0.999	nomotif	no	0.387395	0.9499695233170061	27	25 - 50	unchanged	No TDP-43 motif	-0.074046864880308	0.01068644014866195
ENSMUSG00000038916.16|Soga3	-0.236	0.358	nomotif	no	0.1579	0.942411292055045	9	0 - 25	unchanged	No TDP-43 motif	-0.08557126911646908	-8.379640874991295e-4
ENSMUSG00000061578.307|Ksr2	0.0169	0.999	motif	no	1.627465	0.9827249382394874	79	76 - 95	unchanged	TDP-43 motif no CLIP peak	-0.025140427831623707	0.05959287719734624
ENSMUSG00000090935.39|Synj2bp	-0.033	0.999	motif	no	1.90406	0.8861102310038599	82	76 - 95	unchanged	TDP-43 motif no CLIP peak	-0.1744419154855547	-0.08970861045658476
ENSMUSG00000004113.380|Cacna1b	-0.0763	0.999	motif	no	0.244335	1.3940693862313431	15	0 - 25	stabilized	TDP-43 motif no CLIP peak	0.47930236944208493	0.5640356744710548
ENSMUSG00000042529.120|Kcnj12	-0.0865	0.999	motif	no	0.72424	0.9831169186104255	52	51 - 75	unchanged	TDP-43 motif no CLIP peak	-0.02456509351080602	0.06016821151816393
ENSMUSG00000004113.335|Cacna1b	0.122	0.858	motif	yes	0.995135	1.0193443053784845	64	51 - 75	unchanged	TDP-43 motif CLIP peak	0.027641434980114503	0.11237474000908446
ENSMUSG00000029636.28|Wasf3	-0.0917	0.967	motif	no	0.16433	0.7780325704484612	9	0 - 25	destabilized	TDP-43 motif no CLIP peak	-0.3620975434793453	-0.2773642384503754
ENSMUSG00000004113.135|Cacna1b	-0.0887	0.98	motif	no	0.6497550000000001	0.903789710686988	47	25 - 50	unchanged	TDP-43 motif no CLIP peak	-0.1459409623366833	-0.06120765730771335
ENSMUSG00000090935.393|Synj2bp	0.0297	0.999	nomotif	no	0.04147	0.9047948850737139	2	0 - 25	unchanged	No TDP-43 motif	-0.14433732128425925	-0.0596040162552893
ENSMUSG00000004113.387|Cacna1b	-0.0376	0.999	motif	no	0.538975	0.7421804304895385	40	25 - 50	destabilized	TDP-43 motif no CLIP peak	-0.43015813374401196	-0.345424828715042
ENSMUSG00000061578.1482|Ksr2	1.39	1.2e-12	nomotif	yes	6.99714	1.0442782848907959	99	96 - 100	unchanged	No TDP-43 motif	0.06250622027259431	0.14723952530156426
ENSMUSG00000035202.100|Lars2	0.0608	0.999	motif	yes	0.392675	0.9250449666169541	27	25 - 50	unchanged	TDP-43 motif CLIP peak	-0.1124045978654263	-0.02767129283645635
ENSMUSG00000029636.422|Wasf3	3.1	5.26e-68	nomotif	yes	11.161985	0.9292245695299363	100	96 - 100	unchanged	No TDP-43 motif	-0.1059007940872029	-0.021167489058232958
ENSMUSG00000004113.295|Cacna1b	0.177	0.794	motif	yes	5.69589	1.0122085982941469	97	96 - 100	unchanged	TDP-43 motif CLIP peak	0.017506634610071962	0.1022399396390419
ENSMUSG00000061578.1365|Ksr2	-0.166	0.808	motif	no	0.093355	0.8275017620519792	5	0 - 25	unchanged	TDP-43 motif no CLIP peak	-0.273165710942195	-0.18843240591322505
ENSMUSG00000061578.607|Ksr2	0.189	0.521	motif	no	1.65781	1.3184053394773478	79	76 - 95	stabilized	TDP-43 motif no CLIP peak	0.3987939904901796	0.4835272955191495
ENSMUSG00000035279.59|Ssc5d	0.0074	0.999	motif	no	2.77934	1.122709925888666	89	76 - 95	unchanged	TDP-43 motif no CLIP peak	0.16698522734705662	0.2517185323760266
ENSMUSG00000032194.174|Kank2	0.124	0.999	motif	no	3.65541	1.1255435613241118	92	76 - 95	unchanged	TDP-43 motif no CLIP peak	0.17062189374463435	0.2553551987736043
ENSMUSG00000029028.21|Lrrc47	1.98	1.04e-67	motif	yes	5.319305	1.3849710978755398	96	96 - 100	stabilized	TDP-43 motif CLIP peak	0.469855869858073	0.554589174887043
ENSMUSG00000061578.1422|Ksr2	2.52	3.23e-192	motif	yes	3.62812	1.2143583213986646	92	76 - 95	stabilized	TDP-43 motif CLIP peak	0.28019418125525153	0.36492748628422145
ENSMUSG00000028439.239|Fam219a	0.144	0.94	motif	yes	3.85128	1.181276664546304	92	76 - 95	unchanged	TDP-43 motif CLIP peak	0.24034689515343138	0.32508020018240136
ENSMUSG00000028439.231|Fam219a	0.147	0.606	motif	yes	2.87315	0.9988037627929771	89	76 - 95	unchanged	TDP-43 motif CLIP peak	-0.0017268385466051453	0.0830064664823648
ENSMUSG00000031028.476|Tub	0.0896	0.999	motif	no	2.87738	0.9777299008137808	89	76 - 95	unchanged	TDP-43 motif no CLIP peak	-0.03249212109541935	0.052241183933550595
ENSMUSG00000090935.710|Synj2bp	-0.144	0.941	motif	no	1.780075	0.9759623492490386	81	76 - 95	unchanged	TDP-43 motif no CLIP peak	-0.03510260242649274	0.049630702602477206
ENSMUSG00000061578.862|Ksr2	0.0194	0.999	nomotif	no	0.18394	1.1114312052413595	11	0 - 25	unchanged	No TDP-43 motif	0.15241865198278604	0.23715195701175598
ENSMUSG00000034801.170|Sos2	-0.0672	0.999	motif	no	0.090745	0.8770029837979165	5	0 - 25	unchanged	TDP-43 motif no CLIP peak	-0.1893463437759238	-0.10461303874695385
ENSMUSG00000031028.85|Tub	0.103	0.664	motif	no	3.620365	0.870246258136232	92	76 - 95	unchanged	TDP-43 motif no CLIP peak	-0.20050438919023747	-0.11577108416126752
ENSMUSG00000022095.257|Fam160b2	3.72	1.1599999999999996e-152	motif	yes	6.40027	1.1612023542730725	98	96 - 100	unchanged	TDP-43 motif CLIP peak	0.2156194020639876	0.3003527070929576
ENSMUSG00000035202.106|Lars2	0.0289	0.999	nomotif	no	0.320255	0.83686363918790585	21	0 - 25	unchanged	No TDP-43 motif	-0.25693552957187243	-0.1722022245429025
ENSMUSG00000061578.1458|Ksr2	4.41	1.9099999999999994e-110	motif	yes	4.618805	1.1518696762885192	94	76 - 95	unchanged	TDP-43 motif CLIP peak	0.203977498023193	0.28871080305216296
ENSMUSG00000029636.368|Wasf3	-0.0137	0.999	motif	yes	0.02094	1.0499786414894405	1	0 - 25	unchanged	TDP-43 motif CLIP peak	0.0703599811002857	0.15509328612925566
ENSMUSG00000035279.25|Ssc5d	0.185	0.999	motif	no	2.23165	0.9207031528032515	85	76 - 95	unchanged	TDP-43 motif no CLIP peak	-0.11919200807091229	-0.034458703041942346
ENSMUSG00000028439.260|Fam219a	-0.0588	0.999	motif	yes	0.5370250000000001	0.9020787585127394	39	25 - 50	unchanged	TDP-43 motif CLIP peak	-0.1486746973762634	-0.06394139234729346
ENSMUSG00000028439.180|Fam219a	0.307	0.272	motif	yes	5.952235	0.6170130117751691	97	96 - 100	destabilized	TDP-43 motif CLIP peak	-0.6966271811600389	-0.6118938761310689
ENSMUSG00000029636.457|Wasf3	-0.0936	0.943	nomotif	yes	3.894635	0.9068177046412416	92	76 - 95	unchanged	No TDP-43 motif	-0.1411155364633014	-0.056382231434331465
ENSMUSG00000061578.1425|Ksr2	2.76	1.31e-114	motif	yes	4.202375	1.3663829862276728	93	76 - 95	stabilized	TDP-43 motif CLIP peak	0.4503619161967874	0.5350952212257574
ENSMUSG00000061578.1094|Ksr2	0.129	0.917	motif	no	1.6164299999999998	0.9843267246646715	79	76 - 95	unchanged	TDP-43 motif no CLIP peak	-0.02279083032329305	0.061942474705676896
ENSMUSG00000029028.50|Lrrc47	1.88	4.58e-50	motif	yes	4.936055	1.2040671212034333	95	76 - 95	stabilized	TDP-43 motif CLIP peak	0.2679158179516156	0.3526491229805856
ENSMUSG00000034801.221|Sos2	0.0021	1	motif	no	0.07165	0.8541219676393043	4	0 - 25	unchanged	TDP-43 motif no CLIP peak	-0.22748599513037734	-0.1427526901014074
ENSMUSG00000029028.53|Lrrc47	1.91	6.53e-47	motif	yes	5.988835	1.4629119522674188	98	96 - 100	stabilized	TDP-43 motif CLIP peak	0.5488429411444014	0.6335762461733713
ENSMUSG00000058297.242|Spock2	0.0628	0.999	motif	yes	6.938549999999999	0.9944731010541755	99	96 - 100	unchanged	TDP-43 motif CLIP peak	-0.007995745950590931	0.07673755907837901
ENSMUSG00000090935.48|Synj2bp	0.0204	0.999	motif	no	1.593965	0.9785165737184379	78	76 - 95	unchanged	TDP-43 motif no CLIP peak	-0.0313318080425367	0.05340149698643325
ENSMUSG00000061578.1164|Ksr2	-0.034	0.999	nomotif	no	0.93884	1.0604089571091118	62	51 - 75	unchanged	No TDP-43 motif	0.08462076158932913	0.16935406661829908
ENSMUSG00000028439.220|Fam219a	0.191	0.935	motif	yes	6.5331600000000005	1.214437239809014	99	96 - 100	stabilized	TDP-43 motif CLIP peak	0.2802879357079559	0.3650212407369259
ENSMUSG00000004113.154|Cacna1b	0.0585	0.999	motif	no	0.6091300000000001	1.1878845870406871	45	25 - 50	unchanged	TDP-43 motif no CLIP peak	0.24839467301367327	0.3331279780426432
ENSMUSG00000029636.441|Wasf3	2.2	6.779999999999998e-43	nomotif	yes	7.113455	1.4893604117124466	99	96 - 100	stabilized	No TDP-43 motif	0.5746929152845799	0.6594262203135498
ENSMUSG00000043670.53|Diras1	-0.108	0.999	motif	no	2.20532	1.1909927679816268	85	76 - 95	unchanged	TDP-43 motif no CLIP peak	0.252164652808475	0.3368979578374449
ENSMUSG00000004113.423|Cacna1b	-0.00553	0.999	motif	no	0.16982999999999998	0.992504531846229	10	0 - 25	unchanged	TDP-43 motif no CLIP peak	-0.01085440516863948	0.07387889986033047
ENSMUSG00000058297.91|Spock2	0.0254	0.999	motif	no	0.407225	1.329931153759273	28	25 - 50	stabilized	TDP-43 motif no CLIP peak	0.4113515639964792	0.4960848690254491
ENSMUSG00000090935.722|Synj2bp	-0.0583	0.999	motif	no	1.033285	0.8782676517989509	65	51 - 75	unchanged	TDP-43 motif no CLIP peak	-0.18726742724627124	-0.1025341222173013
ENSMUSG00000061578.441|Ksr2	-0.0114	0.999	nomotif	no	2.7139800000000003	0.9237984504091866	88	76 - 95	unchanged	No TDP-43 motif	-0.11434996869268027	-0.029616663663710324
ENSMUSG00000032194.275|Kank2	1.3	4.6e-49	motif	yes	7.065165	1.184584607312282	99	96 - 100	unchanged	TDP-43 motif CLIP peak	0.2443812447500939	0.32911454977906385
ENSMUSG00000031028.6|Tub	-0.0233	0.999	motif	no	0.33096499999999995	0.7694844736670897	22	0 - 25	destabilized	TDP-43 motif no CLIP peak	-0.37803587813176875	-0.29330257310279884
ENSMUSG00000061578.805|Ksr2	-0.0247	0.999	motif	no	0.31647	0.8169790725534866	20	0 - 25	unchanged	TDP-43 motif no CLIP peak	-0.2916289716081942	-0.20689566657922423
ENSMUSG00000029028.42|Lrrc47	1.63	3.5399999999999992e-43	motif	yes	5.580525	1.2452463547971069	97	96 - 100	stabilized	TDP-43 motif CLIP peak	0.31643118782332164	0.4011644928522916
ENSMUSG00000058297.30|Spock2	0.443	5.29e-5	motif	yes	8.87294	1.0613998832009817	100	96 - 100	unchanged	TDP-43 motif CLIP peak	0.08596829510451133	0.1707016001334813
ENSMUSG00000031028.558|Tub	0.0444	0.999	nomotif	no	0.24585	0.6388459372141116	15	0 - 25	destabilized	No TDP-43 motif	-0.6464600391698571	-0.5617267341408871
ENSMUSG00000042529.94|Kcnj12	0.0476	0.999	nomotif	no	3.8435	0.8698190080451804	92	76 - 95	unchanged	No TDP-43 motif	-0.20121285870795763	-0.11647955367898769
ENSMUSG00000032194.226|Kank2	0.0346	0.999	nomotif	yes	1.767865	1.104490498827249	81	76 - 95	unchanged	No TDP-43 motif	0.1433810082325562	0.22811431326152615
ENSMUSG00000031028.412|Tub	0.0156	0.999	motif	yes	2.35506	0.946534284262369	86	76 - 95	unchanged	TDP-43 motif CLIP peak	-0.07927333239259554	0.005459972636374405
ENSMUSG00000061578.366|Ksr2	-0.213	0.0974	nomotif	no	1.159805	0.9651913318994026	69	51 - 75	unchanged	No TDP-43 motif	-0.05111313569704175	0.0336201693319282
ENSMUSG00000090935.293|Synj2bp	0.158	0.749	nomotif	no	0.209915	0.917040088741747	12	0 - 25	unchanged	No TDP-43 motif	-0.12494329174888835	-0.040209986719918406
ENSMUSG00000061578.272|Ksr2	0.0256	0.999	nomotif	no	0.25829	1.0630108213609293	16	0 - 25	unchanged	No TDP-43 motif	0.08815628345818417	0.17288958848715413
ENSMUSG00000058297.195|Spock2	-0.0841	0.963	nomotif	no	0.95995	0.9861850124241237	63	51 - 75	unchanged	No TDP-43 motif	-0.020069767282253657	0.064663537746716293
ENSMUSG00000029028.20|Lrrc47	2.17	1.98e-74	motif	yes	5.009684999999999	1.1151065637973396	95	76 - 95	unchanged	TDP-43 motif CLIP peak	0.15718158612386102	0.24191489115283096
ENSMUSG00000042529.228|Kcnj12	0.0356	0.999	nomotif	no	0.25084	0.8812579068800449	15	0 - 25	unchanged	No TDP-43 motif	-0.182363798187343	-0.09763049315837305
ENSMUSG00000029636.426|Wasf3	3.4	6.35e-45	nomotif	yes	3.57817	1.2309069769066672	92	76 - 95	stabilized	No TDP-43 motif	0.29972173743049674	0.3844550424594667
ENSMUSG00000058297.381|Spock2	0.0299	0.999	motif	yes	0.49948	1.0118519862057882	36	25 - 50	unchanged	TDP-43 motif CLIP peak	0.016998267913284862	0.10173157294225481
ENSMUSG00000042529.264|Kcnj12	0.0195	0.999	motif	no	0.6488700000000001	1.1835714687118069	47	25 - 50	unchanged	TDP-43 motif no CLIP peak	0.24314682431758	0.32788012934655
ENSMUSG00000090935.736|Synj2bp	-0.102	0.923	motif	no	0.017135	0.847792617036165	1	0 - 25	unchanged	TDP-43 motif no CLIP peak	-0.23821669208445775	-0.1534833870554878
ENSMUSG00000061578.1013|Ksr2	-0.0775	0.999	nomotif	no	0.51912	0.9142916807475852	38	25 - 50	unchanged	No TDP-43 motif	-0.12927360221089376	-0.044540297181923816
ENSMUSG00000090935.731|Synj2bp	-0.0279	0.999	motif	no	0.03592	0.9093915649946405	2	0 - 25	unchanged	TDP-43 motif no CLIP peak	-0.13702647237169976	-0.05229316734272982
ENSMUSG00000043670.196|Diras1	0.18	0.0537	motif	yes	6.2116299999999995	1.0993542401251954	98	96 - 100	unchanged	TDP-43 motif CLIP peak	0.1366563345352459	0.22138963956421584
ENSMUSG00000029636.460|Wasf3	0.0126	0.999	nomotif	yes	2.453075	0.9781265252993582	87	76 - 95	unchanged	No TDP-43 motif	-0.03190699820128292	0.052826306827687027
ENSMUSG00000061578.477|Ksr2	-0.0407	0.999	motif	no	3.290015	1.075598709384118	91	76 - 95	unchanged	TDP-43 motif no CLIP peak	0.10513992922798868	0.18987323425695862
ENSMUSG00000029636.440|Wasf3	2.08	5.4399999999999985e-47	nomotif	yes	7.48973	0.7602194612129671	100	96 - 100	destabilized	No TDP-43 motif	-0.3955121369907443	-0.31077883196177436
ENSMUSG00000061578.848|Ksr2	0.0359	0.999	motif	no	0.134065	0.9168675887725497	8	0 - 25	unchanged	TDP-43 motif no CLIP peak	-0.12521469565203985	-0.04048139062306991
ENSMUSG00000042529.226|Kcnj12	0.0786	0.999	nomotif	no	0.95972	0.9345624617482665	63	51 - 75	unchanged	No TDP-43 motif	-0.09763700476066388	-0.012903699731693932
ENSMUSG00000029636.61|Wasf3	-0.155	0.541	motif	no	1.959165	2.5143212087394047	83	76 - 95	stabilized	TDP-43 motif no CLIP peak	1.3301689682364266	1.4149022732653966
ENSMUSG00000029636.392|Wasf3	0.196	0.334	motif	yes	3.31284	1.2472837734879305	91	76 - 95	stabilized	TDP-43 motif CLIP peak	0.31878973463707244	0.4035230396660424
ENSMUSG00000029636.463|Wasf3	0.0363	0.999	nomotif	yes	1.230915	0.9702695087533892	71	51 - 75	unchanged	No TDP-43 motif	-0.04354255899329368	0.04119074603567627
ENSMUSG00000058297.476|Spock2	0.00798	0.999	motif	yes	3.437355	1.0538979879254147	91	76 - 95	unchanged	TDP-43 motif CLIP peak	0.07573522804091634	0.1604685330698863
ENSMUSG00000028439.96|Fam219a	0.0776	0.999	motif	no	1.3034	0.922687740964393	73	51 - 75	unchanged	TDP-43 motif no CLIP peak	-0.11608560604391277	-0.031352301014942824
ENSMUSG00000031028.589|Tub	-0.0199	0.999	motif	no	0.298985	0.8461683453307206	19	0 - 25	unchanged	TDP-43 motif no CLIP peak	-0.24098337857219038	-0.15625007354322043
ENSMUSG00000032194.192|Kank2	0.13	0.838	motif	no	1.26812	0.9773050029578273	72	51 - 75	unchanged	TDP-43 motif no CLIP peak	-0.03311921786810345	0.0516140871608665
ENSMUSG00000029028.31|Lrrc47	1.8	9.050000000000001e-57	motif	yes	5.526765	1.11052065080383	96	96 - 100	unchanged	TDP-43 motif CLIP peak	0.1512362209220538	0.23596952595102375
ENSMUSG00000028439.93|Fam219a	-0.0307	0.999	motif	no	0.6392249999999999	0.8847687655796157	47	25 - 50	unchanged	TDP-43 motif no CLIP peak	-0.1766276389471756	-0.09189433391820565
ENSMUSG00000031028.213|Tub	-0.0401	0.999	motif	no	1.871075	1.073940360844146	82	76 - 95	unchanged	TDP-43 motif no CLIP peak	0.10291387832946079	0.18764718335843072
ENSMUSG00000061578.297|Ksr2	0.0163	0.999	nomotif	no	1.136015	1.0558952709388711	68	51 - 75	unchanged	No TDP-43 motif	0.07846674796348665	0.1632000529924566
ENSMUSG00000090935.524|Synj2bp	0.0107	0.999	motif	no	0.07403	2.329490588655319	4	0 - 25	stabilized	TDP-43 motif no CLIP peak	1.2200145018446418	1.3047478068736118
ENSMUSG00000031028.458|Tub	-0.0676	0.999	motif	no	0.92702	0.19575354584173082	62	51 - 75	destabilized	TDP-43 motif no CLIP peak	-2.352889654436439	-2.268156349407469
ENSMUSG00000031028.223|Tub	0.0313	0.999	motif	no	0.16008499999999998	0.9531166862236676	9	0 - 25	unchanged	TDP-43 motif no CLIP peak	-0.06927524661673011	0.015458058412239836
ENSMUSG00000058297.441|Spock2	0.0418	0.999	motif	no	0.09876	1.063817593633029	6	0 - 25	unchanged	TDP-43 motif no CLIP peak	0.08925080185346795	0.1739841068824379
ENSMUSG00000061578.1438|Ksr2	4.45	1.4000000000000001e-59	motif	yes	3.863615	1.0726279854888527	92	76 - 95	unchanged	TDP-43 motif CLIP peak	0.10114979971905319	0.18588310474802314
ENSMUSG00000061578.1353|Ksr2	0.0498	0.999	nomotif	no	0.362465	0.8761699778649121	25	0 - 25	unchanged	No TDP-43 motif	-0.19071731360638944	-0.10598400857741949
ENSMUSG00000061578.1419|Ksr2	1.64	3.78e-51	motif	yes	3.1176250000000003	1.0573288726401109	90	76 - 95	unchanged	TDP-43 motif CLIP peak	0.08042418384510541	0.16515748887407536
ENSMUSG00000042529.289|Kcnj12	0.0228	0.999	nomotif	no	0.618575	0.9091962329334886	45	25 - 50	unchanged	No TDP-43 motif	-0.13733638822767893	-0.05260308319870899
ENSMUSG00000090935.708|Synj2bp	0.031	0.999	motif	no	1.105825	0.8675572005031941	68	51 - 75	unchanged	TDP-43 motif no CLIP peak	-0.20496921309069896	-0.12023590806172901
ENSMUSG00000029028.79|Lrrc47	0.819	1.56e-14	motif	yes	5.259205	1.2178557925633668	96	96 - 100	stabilized	TDP-43 motif CLIP peak	0.284343312496508	0.36907661752547793
ENSMUSG00000034801.122|Sos2	-0.06	0.999	nomotif	no	0.197565	0.9754650734056631	12	0 - 25	unchanged	No TDP-43 motif	-0.03583787692391121	0.04889542810505874
ENSMUSG00000029636.336|Wasf3	-0.108	0.999	nomotif	no	0.049235	0.7719694988451059	3	0 - 25	destabilized	No TDP-43 motif	-0.3733842483450562	-0.2886509433160862
ENSMUSG00000032194.182|Kank2	0.0905	0.999	motif	no	1.02411	0.9220854877462248	65	51 - 75	unchanged	TDP-43 motif no CLIP peak	-0.11702758389631873	-0.032294278867348786
ENSMUSG00000061578.1485|Ksr2	2.17	5.52e-69	nomotif	yes	5.616105	0.8518361990154016	97	96 - 100	unchanged	No TDP-43 motif	-0.23135205597076058	-0.14661875094179064
ENSMUSG00000028439.323|Fam219a	-0.189	0.916	nomotif	no	1.93169	0.9634432864605247	83	76 - 95	unchanged	No TDP-43 motif	-0.053728350784945526	0.03100495424402442
ENSMUSG00000061578.1378|Ksr2	-0.0103	0.999	motif	no	0.374275	0.7796746433921028	26	25 - 50	destabilized	TDP-43 motif no CLIP peak	-0.359055878975201	-0.27432257394623105
ENSMUSG00000061578.450|Ksr2	-0.046	0.999	nomotif	no	2.73284	0.9626578709762488	88	76 - 95	unchanged	No TDP-43 motif	-0.05490494016877113	0.029828364860198818
ENSMUSG00000061578.857|Ksr2	-0.0485	0.999	motif	no	0.116985	0.8702721079998755	7	0 - 25	unchanged	TDP-43 motif no CLIP peak	-0.20046153589915536	-0.11572823087018541
ENSMUSG00000022095.53|Fam160b2	0.0369	0.999	motif	no	1.27694	0.8611859346185625	72	51 - 75	unchanged	TDP-43 motif no CLIP peak	-0.2156033381106851	-0.13087003308171516
ENSMUSG00000061578.444|Ksr2	-0.0386	0.999	nomotif	no	2.362005	0.9001869529215143	86	76 - 95	unchanged	No TDP-43 motif	-0.15170344006373834	-0.0669701350347684
ENSMUSG00000032194.222|Kank2	0.0226	0.999	nomotif	yes	1.06478	0.9666006115323048	66	51 - 75	unchanged	No TDP-43 motif	-0.04900818738186884	0.03572511764710111
ENSMUSG00000061578.775|Ksr2	0.0188	0.999	motif	no	0.2066	0.9803793900700011	12	0 - 25	unchanged	TDP-43 motif no CLIP peak	-0.028587939279446514	0.05614536574952343
ENSMUSG00000061578.618|Ksr2	-0.0989	0.999	motif	no	0.615985	1.01708231590405	45	25 - 50	unchanged	TDP-43 motif no CLIP peak	0.024436446098793117	0.10916975112776306
ENSMUSG00000061578.1074|Ksr2	0.103	0.999	motif	no	2.680115	2.813590529401693	88	76 - 95	stabilized	TDP-43 motif no CLIP peak	1.4924123839455594	1.5771456889745294
ENSMUSG00000090935.231|Synj2bp	-0.0035	1	nomotif	no	0.13567	1.103391176335327	8	0 - 25	unchanged	No TDP-43 motif	0.14194434859962646	0.2266776536285964
ENSMUSG00000029028.43|Lrrc47	1.8	4.609999999999999e-72	motif	yes	5.375425	1.1153847428943515	96	96 - 100	unchanged	TDP-43 motif CLIP peak	0.15754144191403135	0.2422747469430013
ENSMUSG00000090935.533|Synj2bp	-0.122	0.999	motif	no	0.080765	0.8894482278303628	5	0 - 25	unchanged	TDP-43 motif no CLIP peak	-0.16901746199316725	-0.0842841569641973
ENSMUSG00000004113.317|Cacna1b	0.662	6.37e-5	motif	yes	4.294935000000001	0.918048405359681	94	76 - 95	unchanged	TDP-43 motif CLIP peak	-0.12335787117063127	-0.03862456614166132
ENSMUSG00000022095.204|Fam160b2	0.494	1.42e-5	motif	yes	7.94617	1.0602658030598229	100	96 - 100	unchanged	TDP-43 motif CLIP peak	0.08442598618936209	0.16915929121833204
ENSMUSG00000043670.277|Diras1	1.91	1.1899999999999995e-55	motif	yes	4.9328	0.7657771921880451	95	76 - 95	destabilized	TDP-43 motif CLIP peak	-0.3850034031077649	-0.3002700980787949
ENSMUSG00000029028.217|Lrrc47	-0.166	0.692	nomotif	no	0.390835	1.0217494269510308	27	25 - 50	unchanged	No TDP-43 motif	0.031041434222150888	0.11577473925112083
ENSMUSG00000029028.22|Lrrc47	2.52	1.83e-76	motif	yes	5.373565	1.2448961633717335	96	96 - 100	stabilized	TDP-43 motif CLIP peak	0.3160254123045372	0.4007587173335071
ENSMUSG00000061578.1388|Ksr2	-0.145	0.84	motif	no	0.25078	0.9397662338834669	15	0 - 25	unchanged	TDP-43 motif no CLIP peak	-0.08962616273465086	-0.004892857705680917
ENSMUSG00000090935.369|Synj2bp	-0.114	0.963	nomotif	no	0.281825	0.8637427357459588	18	0 - 25	unchanged	No TDP-43 motif	-0.21132642269743662	-0.12659311766846668
ENSMUSG00000004113.31|Cacna1b	-0.104	0.999	motif	no	0.17627500000000002	0.7980341267251811	10	0 - 25	destabilized	TDP-43 motif no CLIP peak	-0.3254776524441937	-0.24074434741522374
ENSMUSG00000058297.437|Spock2	-0.0149	0.999	motif	no	0.16319	1.0688153442583161	9	0 - 25	unchanged	TDP-43 motif no CLIP peak	0.0960126248692833	0.18074592989825325
ENSMUSG00000090935.240|Synj2bp	-0.045	0.999	nomotif	no	0.20739	1.0014472168007127	12	0 - 25	unchanged	No TDP-43 motif	0.0020863831409986874	0.08681968816996863
ENSMUSG00000090935.732|Synj2bp	0.0372	0.999	motif	no	0.022615	0.9063632129997947	1	0 - 25	unchanged	TDP-43 motif no CLIP peak	-0.14183878789904492	-0.05710548287007497
ENSMUSG00000031028.466|Tub	0.037	0.999	motif	no	2.3577649999999997	0.932021092682	86	76 - 95	unchanged	TDP-43 motif no CLIP peak	-0.10156548983250445	-0.016832184803534503
ENSMUSG00000043670.46|Diras1	-0.1	0.999	nomotif	no	3.93742	0.9124034022648694	93	76 - 95	unchanged	No TDP-43 motif	-0.13225626855569947	-0.04752296352672952
ENSMUSG00000090935.348|Synj2bp	-0.00601	0.999	nomotif	no	1.0793	1.06655356688994	67	51 - 75	unchanged	No TDP-43 motif	0.09295642582452862	0.17768973085349857
ENSMUSG00000058297.60|Spock2	0.0201	0.999	nomotif	yes	1.682765	0.9499692642989027	80	76 - 95	unchanged	No TDP-43 motif	-0.07404725824470029	0.010686046784269654
ENSMUSG00000028439.116|Fam219a	-0.0091	0.999	motif	no	0.7289399999999999	0.9501140353299126	52	51 - 75	unchanged	TDP-43 motif no CLIP peak	-0.07382741477894565	0.010905890250024294
ENSMUSG00000061578.349|Ksr2	0.177	0.691	nomotif	no	0.75288	0.9248388694307988	53	51 - 75	unchanged	No TDP-43 motif	-0.1127260617150406	-0.027992756686070652
ENSMUSG00000022095.264|Fam160b2	2.15	3.01e-54	motif	yes	5.78361	0.9393708905827477	97	96 - 100	unchanged	TDP-43 motif CLIP peak	-0.09023320712793687	-0.005499902098966919
ENSMUSG00000029636.22|Wasf3	0.188	0.292	motif	no	0.076795	0.8868682556079326	4	0 - 25	unchanged	TDP-43 motif no CLIP peak	-0.17320828697617388	-0.08847498194720393
ENSMUSG00000042529.343|Kcnj12	0.0181	0.999	motif	no	2.014865	1.6241934468913202	83	76 - 95	stabilized	TDP-43 motif no CLIP peak	0.6997234725786007	0.7844567776075706
ENSMUSG00000029028.73|Lrrc47	1.44	7.98e-31	motif	yes	5.57544	1.4611984713862385	97	96 - 100	stabilized	TDP-43 motif CLIP peak	0.5471521495567198	0.6318854545856897
ENSMUSG00000042529.417|Kcnj12	1.82	5.27e-68	motif	yes	5.218005	1.1671815814641522	96	96 - 100	unchanged	TDP-43 motif CLIP peak	0.2230290223129349	0.30776232734190484
ENSMUSG00000004113.162|Cacna1b	-0.0678	0.999	motif	no	1.133435	0.9567523801770401	68	51 - 75	unchanged	TDP-43 motif no CLIP peak	-0.0637825098999505	0.020950795129019442
ENSMUSG00000029636.467|Wasf3	0.0235	0.999	motif	yes	1.19827	1.0409557499285345	70	51 - 75	unchanged	TDP-43 motif CLIP peak	0.05790874230157663	0.14264204733054658
ENSMUSG00000029028.47|Lrrc47	1.82	1.25e-50	motif	yes	5.5482499999999995	1.1114447279602395	97	96 - 100	unchanged	TDP-43 motif CLIP peak	0.15243620506271852	0.23716951009168846
ENSMUSG00000058297.105|Spock2	0.0392	0.999	motif	no	0.483485	0.9447992629316624	35	25 - 50	unchanged	TDP-43 motif no CLIP peak	-0.08192025564472467	0.0028130493842452725
ENSMUSG00000061578.1359|Ksr2	0.0496	0.999	nomotif	no	0.33209500000000003	0.9347087427012877	22	0 - 25	unchanged	No TDP-43 motif	-0.0974112068075059	-0.01267790177853595
ENSMUSG00000058297.43|Spock2	0.292	0.0321	motif	yes	3.96924	1.1785418243817534	93	76 - 95	unchanged	TDP-43 motif CLIP peak	0.23700295821256395	0.3217362632415339
ENSMUSG00000034801.195|Sos2	-0.106	0.999	nomotif	no	0.064005	0.9459472633304791	4	0 - 25	unchanged	No TDP-43 motif	-0.0801683394964419	0.00456496553252804
ENSMUSG00000031028.401|Tub	0.0252	0.999	motif	no	0.926635	0.9334986507030615	62	51 - 75	unchanged	TDP-43 motif no CLIP peak	-0.09928015773359125	-0.014546852704621305
ENSMUSG00000022095.277|Fam160b2	0.102	0.447	motif	yes	5.63805	0.9381338149128597	97	96 - 100	unchanged	TDP-43 motif CLIP peak	-0.09213437220859033	-0.007401067179620385
ENSMUSG00000004113.163|Cacna1b	0.00854	0.999	motif	no	1.21821	0.9113154414394251	71	51 - 75	unchanged	TDP-43 motif no CLIP peak	-0.13397758199079102	-0.04924427696182107
ENSMUSG00000029636.137|Wasf3	-0.00498	0.999	nomotif	no	0.6704049999999999	1.0018469121412434	49	25 - 50	unchanged	No TDP-43 motif	0.002662073435270421	0.08739537846424036
ENSMUSG00000029636.258|Wasf3	0.0323	0.999	motif	no	0.747255	0.9160111007295377	53	51 - 75	unchanged	TDP-43 motif no CLIP peak	-0.1265630130821575	-0.04182970805318756
ENSMUSG00000090935.770|Synj2bp	-0.0508	0.999	nomotif	no	0.02437	0.866751224076374	1	0 - 25	unchanged	No TDP-43 motif	-0.20631012600016238	-0.12157682097119243
ENSMUSG00000035202.95|Lars2	-0.143	0.731	motif	yes	0.633425	0.8123791795936323	46	25 - 50	unchanged	TDP-43 motif CLIP peak	-0.299774829504807	-0.21504152447583705
ENSMUSG00000028439.157|Fam219a	1.12	1.24e-19	motif	yes	7.390555000000001	0.9393936658234856	99	96 - 100	unchanged	TDP-43 motif CLIP peak	-0.09019822911352075	-0.005464924084550807
ENSMUSG00000029636.129|Wasf3	0.0339	0.999	nomotif	no	1.394665	0.9375526721273878	75	51 - 75	unchanged	No TDP-43 motif	-0.09302835086362593	-0.008295045834655984
ENSMUSG00000058297.494|Spock2	-0.137	0.654	motif	yes	3.31823	0.7809509397093911	91	76 - 95	destabilized	TDP-43 motif CLIP peak	-0.3566961755356419	-0.271962870506672
ENSMUSG00000090935.295|Synj2bp	0.0349	0.999	nomotif	no	0.272495	1.2096412094686337	17	0 - 25	stabilized	No TDP-43 motif	0.2745791945420939	0.3593124995710638
ENSMUSG00000058297.486|Spock2	0.0917	0.999	motif	yes	3.524115	0.9257725743356696	91	76 - 95	unchanged	TDP-43 motif CLIP peak	-0.11127027092248977	-0.026536965893519823
ENSMUSG00000029636.291|Wasf3	0.0313	0.999	nomotif	no	0.34589000000000003	0.9547496182758153	23	0 - 25	unchanged	No TDP-43 motif	-0.06680565685203523	0.01792764817693472
ENSMUSG00000029636.141|Wasf3	-0.0699	0.999	nomotif	no	0.58663	0.9575991856734388	43	25 - 50	unchanged	No TDP-43 motif	-0.06250616944950528	0.022227135579464666
ENSMUSG00000031028.624|Tub	-0.087	0.999	nomotif	no	1.009435	1.0195730313050846	65	51 - 75	unchanged	No TDP-43 motif	0.02796511829525035	0.1126984233242203
ENSMUSG00000004113.319|Cacna1b	0.536	3.58e-5	motif	yes	5.204815	1.063631380045859	96	96 - 100	unchanged	TDP-43 motif CLIP peak	0.08899824640065465	0.1737315514296246
ENSMUSG00000022095.199|Fam160b2	0.345	0.00106	motif	no	8.67358	1.2668621625950838	100	96 - 100	stabilized	TDP-43 motif no CLIP peak	0.3412595646064347	0.4259928696354046
ENSMUSG00000061578.1012|Ksr2	-0.0994	0.999	nomotif	no	0.508175	0.9989715651699914	37	25 - 50	unchanged	No TDP-43 motif	-0.0014844813061800396	0.08324882372278991
ENSMUSG00000032194.316|Kank2	0.0871	0.999	nomotif	no	0.851955	0.7851402587767646	58	51 - 75	destabilized	No TDP-43 motif	-0.34897769239077464	-0.26424438736180467
ENSMUSG00000042529.301|Kcnj12	-0.0155	0.999	nomotif	no	0.7281299999999999	0.7785054581816914	52	51 - 75	destabilized	No TDP-43 motif	-0.3612209406645479	-0.276487635635578
ENSMUSG00000061578.463|Ksr2	0.0901	0.913	motif	no	1.81943	0.9967314780823089	81	76 - 95	unchanged	TDP-43 motif no CLIP peak	-0.004723203520615118	0.08001010150835483
ENSMUSG00000058297.548|Spock2	-0.123	0.979	motif	yes	0.291145	1.3623581677681857	18	0 - 25	stabilized	TDP-43 motif CLIP peak	0.446106041773293	0.530839346802263
ENSMUSG00000061578.371|Ksr2	-0.057	0.999	nomotif	no	1.09508	0.9996555269134875	67	51 - 75	unchanged	No TDP-43 motif	-4.970552296218664e-4	0.08423624979934807
ENSMUSG00000042529.281|Kcnj12	0.17	0.935	nomotif	no	0.441235	1.1983506319988386	31	25 - 50	unchanged	No TDP-43 motif	0.2610500959674567	0.3457834009964267
ENSMUSG00000034801.246|Sos2	-0.0599	0.999	motif	no	0.115775	0.6529615627451875	7	0 - 25	destabilized	TDP-43 motif no CLIP peak	-0.6149300263454072	-0.5301967213164372
ENSMUSG00000061578.1437|Ksr2	4.45	1.51e-97	motif	yes	4.78351	1.1469137928085216	95	76 - 95	unchanged	TDP-43 motif CLIP peak	0.19775695599048815	0.28249026101945807
ENSMUSG00000022095.131|Fam160b2	0.126	0.807	motif	no	0.230655	1.012158613868762	14	0 - 25	unchanged	TDP-43 motif no CLIP peak	0.01743539033956023	0.10216869536853018
ENSMUSG00000042529.426|Kcnj12	0.149	0.437	motif	yes	6.115995	0.9504222660249324	98	96 - 100	unchanged	TDP-43 motif CLIP peak	-0.07335945960362314	0.011373845425346807
ENSMUSG00000061578.898|Ksr2	0.0777	0.999	motif	no	0.36197	1.0281047825076066	25	0 - 25	unchanged	TDP-43 motif no CLIP peak	0.03998730879287437	0.12472061382184432
ENSMUSG00000061578.1497|Ksr2	0.408	0.0316	nomotif	yes	3.03535	0.9391180418781043	90	76 - 95	unchanged	No TDP-43 motif	-0.09062158692425469	-0.005888281895284744
ENSMUSG00000042529.34|Kcnj12	-0.0297	0.999	motif	no	1.2672	1.0743634455587905	72	51 - 75	unchanged	TDP-43 motif no CLIP peak	0.10348212405500994	0.18821542908397987
ENSMUSG00000042529.177|Kcnj12	-0.0823	0.999	nomotif	no	0.776575	0.8785787688123206	55	51 - 75	unchanged	No TDP-43 motif	-0.18675645830584406	-0.10202315327687411
ENSMUSG00000031028.80|Tub	0.214	0.31	motif	no	2.4446399999999997	0.9462156509525119	87	76 - 95	unchanged	TDP-43 motif no CLIP peak	-0.07975907083250532	0.00497423419646463
ENSMUSG00000042529.308|Kcnj12	-0.00258	1	motif	no	2.25038	0.9977891079209777	85	76 - 95	unchanged	TDP-43 motif no CLIP peak	-0.003193174222281404	0.08154013080668854
ENSMUSG00000042529.415|Kcnj12	1.58	1.51e-62	motif	yes	4.7276050000000005	1.1494234014108047	95	76 - 95	unchanged	TDP-43 motif CLIP peak	0.20091032678956128	0.28564363181853125
ENSMUSG00000058297.511|Spock2	-0.0293	0.999	motif	yes	1.0178450000000001	0.8467491521239556	65	51 - 75	unchanged	TDP-43 motif CLIP peak	-0.23999345778225176	-0.1552601527532818
ENSMUSG00000029028.237|Lrrc47	-0.0758	0.999	motif	no	0.33165	0.8105260193019245	22	0 - 25	unchanged	TDP-43 motif no CLIP peak	-0.3030695953686899	-0.21833629033971994
ENSMUSG00000042529.266|Kcnj12	0.067	0.999	motif	no	0.57565	1.1815327413130754	42	25 - 50	unchanged	TDP-43 motif no CLIP peak	0.24065960821614252	0.32539291324511244
ENSMUSG00000061578.860|Ksr2	0.0215	0.999	nomotif	no	0.17620999999999998	1.0232107801030195	10	0 - 25	unchanged	No TDP-43 motif	0.03310336901870002	0.11783667404766997
ENSMUSG00000043670.135|Diras1	0.0497	0.999	motif	no	1.015955	1.0172950256224447	65	51 - 75	unchanged	TDP-43 motif no CLIP peak	0.02473813571234809	0.10947144074131804
ENSMUSG00000043670.77|Diras1	-0.0546	0.999	motif	no	2.391035	0.9288198818369925	87	76 - 95	unchanged	TDP-43 motif no CLIP peak	-0.10652924077104985	-0.0217959357420799
ENSMUSG00000090935.378|Synj2bp	0.0128	0.999	nomotif	no	0.09881	0.9337363613491647	6	0 - 25	unchanged	No TDP-43 motif	-0.09891282960409628	-0.014179524575126334
ENSMUSG00000028439.150|Fam219a	0.815	1.71e-7	motif	yes	7.16896	1.25442379069751	99	96 - 100	stabilized	TDP-43 motif CLIP peak	0.32702482616958706	0.411758131198557
ENSMUSG00000061578.137|Ksr2	-0.00983	0.999	motif	yes	4.64009	0.8933397614891785	94	76 - 95	unchanged	TDP-43 motif CLIP peak	-0.16271911887930915	-0.0779858138503392
ENSMUSG00000061578.772|Ksr2	-0.0332	0.999	motif	no	0.186555	0.9897454490094263	11	0 - 25	unchanged	TDP-43 motif no CLIP peak	-0.014870566334063352	0.0698627386949066
ENSMUSG00000061578.1448|Ksr2	5.03	8.19e-68	motif	yes	6.139749999999999	1.4423614557838857	98	96 - 100	stabilized	TDP-43 motif CLIP peak	0.5284327492675036	0.6131660542964735
ENSMUSG00000061578.843|Ksr2	-0.014	0.999	motif	no	0.629355	0.9296925121126081	46	25 - 50	unchanged	TDP-43 motif no CLIP peak	-0.10517445888444649	-0.02044115385547654
ENSMUSG00000061578.1354|Ksr2	0.0216	0.999	nomotif	no	0.457655	0.9090194118333148	33	25 - 50	unchanged	No TDP-43 motif	-0.13761699182481957	-0.05288368679584962
ENSMUSG00000058297.196|Spock2	-0.0206	0.999	nomotif	no	0.406735	1.03580280665369	28	25 - 50	unchanged	No TDP-43 motif	0.05074937277224088	0.13548267780121082
ENSMUSG00000004113.94|Cacna1b	0.0622	0.999	motif	no	3.254885	0.85883713377737525	90	76 - 95	unchanged	TDP-43 motif no CLIP peak	-0.21954352413981112	-0.13481021911084118
ENSMUSG00000031028.430|Tub	0.15	0.935	motif	yes	4.526249999999999	1.9918906388229036	94	76 - 95	stabilized	TDP-43 motif CLIP peak	0.9941384410008959	1.0788717460298658
ENSMUSG00000028439.210|Fam219a	-0.0358	0.999	motif	yes	0.3721	1.0215538189010722	26	25 - 50	unchanged	TDP-43 motif CLIP peak	0.030765212114572765	0.11549851714354271
ENSMUSG00000032194.228|Kank2	0.208	0.0257	nomotif	yes	7.25558	0.7040457018082241	99	96 - 100	destabilized	No TDP-43 motif	-0.5062590131383485	-0.4215257081093786
ENSMUSG00000004113.298|Cacna1b	0.483	8.08e-6	motif	yes	5.46316	1.1336335855396074	96	96 - 100	unchanged	TDP-43 motif CLIP peak	0.1809544059353251	0.26568771096429505
ENSMUSG00000029028.209|Lrrc47	-0.132	0.999	nomotif	no	0.42394	0.677106466151738	30	25 - 50	destabilized	No TDP-43 motif	-0.5625453982911568	-0.4778120932621869
ENSMUSG00000032194.207|Kank2	0.149	0.973	motif	no	0.17917	0.8509634883769636	10	0 - 25	unchanged	TDP-43 motif no CLIP peak	-0.23283086223290314	-0.1480975572039332
ENSMUSG00000061578.725|Ksr2	-0.0292	0.999	nomotif	no	1.290625	0.9295594624318365	73	51 - 75	unchanged	No TDP-43 motif	-0.10538093989680701	-0.020647634867837064
ENSMUSG00000061578.196|Ksr2	0.122	0.999	nomotif	no	1.78913	0.8483890783432461	81	76 - 95	unchanged	No TDP-43 motif	-0.23720204629783997	-0.15246874126887003
ENSMUSG00000029636.292|Wasf3	0.0478	0.999	nomotif	no	0.33182	0.9428789345168932	22	0 - 25	unchanged	No TDP-43 motif	-0.08485555387544637	-1.222488464764221e-4
ENSMUSG00000090935.412|Synj2bp	0.0189	0.999	nomotif	no	0.383925	0.9231956051385599	26	25 - 50	unchanged	No TDP-43 motif	-0.11529173881979965	-0.030558433790829703
ENSMUSG00000090935.56|Synj2bp	0.133	0.847	motif	no	1.173495	1.0032771292537743	70	51 - 75	unchanged	TDP-43 motif no CLIP peak	0.004720168039865362	0.0894534730688353
ENSMUSG00000004113.143|Cacna1b	-0.151	0.838	motif	no	0.234565	0.9826653544310152	14	0 - 25	unchanged	TDP-43 motif no CLIP peak	-0.02522790283884946	0.05950540219012049
ENSMUSG00000004113.57|Cacna1b	0.12	0.999	motif	no	0.251425	0.9223509445393969	15	0 - 25	unchanged	TDP-43 motif no CLIP peak	-0.11661230994594525	-0.031879004916975304
ENSMUSG00000043670.111|Diras1	0.0275	0.999	motif	no	0.602685	1.2090274907159317	44	25 - 50	stabilized	TDP-43 motif no CLIP peak	0.27384704877946126	0.35858035380843123
ENSMUSG00000029028.99|Lrrc47	0.107	0.967	motif	yes	1.09921	1.030797375031123	67	51 - 75	unchanged	TDP-43 motif CLIP peak	0.04376076843123821	0.12849407346020816
ENSMUSG00000034801.155|Sos2	-0.0925	0.999	motif	no	0.125665	0.8930367280089219	7	0 - 25	unchanged	TDP-43 motif no CLIP peak	-0.1632085844605606	-0.07847527943159066
ENSMUSG00000090935.32|Synj2bp	-0.0519	0.999	motif	no	1.47725	0.8692084323035685	76	76 - 95	unchanged	TDP-43 motif no CLIP peak	-0.20222592452885102	-0.11749261949988107
ENSMUSG00000028439.189|Fam219a	-0.00665	0.999	motif	yes	1.862255	0.9160634923096052	82	76 - 95	unchanged	TDP-43 motif CLIP peak	-0.12648049998683333	-0.04174719495786339
ENSMUSG00000043670.118|Diras1	-0.116	0.973	motif	no	0.66885	0.8074078505502909	49	25 - 50	unchanged	TDP-43 motif no CLIP peak	-0.3086304804557232	-0.22389717542675328
ENSMUSG00000028439.268|Fam219a	0.103	0.999	motif	yes	0.88721	0.9738301462595259	60	51 - 75	unchanged	TDP-43 motif CLIP peak	-0.038257932968001895	0.04647537206096805
ENSMUSG00000058297.495|Spock2	0.0423	0.999	motif	yes	3.384195	0.5984500737906268	91	76 - 95	destabilized	TDP-43 motif CLIP peak	-0.7406972007663724	-0.6559638957374024
ENSMUSG00000004113.385|Cacna1b	-0.00842	0.999	motif	no	0.311875	1.0578843666723972	20	0 - 25	unchanged	TDP-43 motif no CLIP peak	0.08118194054703232	0.16591524557600226
ENSMUSG00000029636.88|Wasf3	0.0379	0.999	motif	no	3.890005	0.22688465135003003	92	76 - 95	destabilized	TDP-43 motif no CLIP peak	-2.1399690802807068	-2.0552357752517367
ENSMUSG00000004113.278|Cacna1b	0.133	0.407	motif	no	4.496155	1.040957212120276	94	76 - 95	unchanged	TDP-43 motif no CLIP peak	0.05791076880010245	0.1426440738290724
ENSMUSG00000058297.315|Spock2	-0.0335	0.999	nomotif	yes	1.663825	0.8417712075794612	80	76 - 95	unchanged	No TDP-43 motif	-0.2484999311251495	-0.16376662609617956
ENSMUSG00000058297.316|Spock2	-0.0977	0.988	nomotif	yes	1.570965	0.9593557555188869	78	76 - 95	unchanged	No TDP-43 motif	-0.059862189395680755	0.02487111563328919
ENSMUSG00000061578.585|Ksr2	0.0081	0.999	nomotif	no	0.058685	0.9338195490512052	3	0 - 25	unchanged	No TDP-43 motif	-0.09878430388274269	-0.014050998853772742
ENSMUSG00000090935.458|Synj2bp	-0.151	0.343	nomotif	no	0.432425	0.8104474745951281	31	25 - 50	unchanged	No TDP-43 motif	-0.3032094077215735	-0.21847610269260356
ENSMUSG00000032194.172|Kank2	0.0104	0.999	motif	no	1.161245	1.0119686133108103	69	51 - 75	unchanged	TDP-43 motif no CLIP peak	0.017164544851344606	0.10189784988031456
ENSMUSG00000042529.309|Kcnj12	-0.00397	0.999	motif	no	2.13799	0.9756142510511894	85	76 - 95	unchanged	TDP-43 motif no CLIP peak	-0.03561726277754224	0.049116042251427704
ENSMUSG00000042529.441|Kcnj12	-0.0347	0.999	motif	no	0.68138	2.1418740742772755	49	25 - 50	stabilized	TDP-43 motif no CLIP peak	1.0988736632085887	1.1836069682375587
ENSMUSG00000058297.157|Spock2	-0.0411	0.999	nomotif	no	0.100855	0.992599622854613	6	0 - 25	unchanged	No TDP-43 motif	-0.010716188414612944	0.074017116614357
ENSMUSG00000061578.37|Ksr2	-0.0696	0.999	motif	no	0.648625	1.1491846612757304	47	25 - 50	unchanged	TDP-43 motif no CLIP peak	0.2006106417621201	0.28534394679109004
ENSMUSG00000034801.117|Sos2	-0.033	0.999	nomotif	no	0.22415	0.9920806237133224	13	0 - 25	unchanged	No TDP-43 motif	-0.011470725580716141	0.0732625794482538
ENSMUSG00000061578.1322|Ksr2	0.0297	0.999	nomotif	no	0.459975	0.9603069108767088	33	25 - 50	unchanged	No TDP-43 motif	-0.05843253484838927	0.026300770180580677
ENSMUSG00000029028.74|Lrrc47	1.75	7.55e-38	motif	yes	4.099765	1.179786503563365	93	76 - 95	unchanged	TDP-43 motif CLIP peak	0.2385258103347744	0.32325911536374435
ENSMUSG00000029028.261|Lrrc47	-0.143	0.838	motif	no	0.928315	0.8768606899646441	62	51 - 75	unchanged	TDP-43 motif no CLIP peak	-0.189580440201014	-0.10484713517204405
ENSMUSG00000029636.319|Wasf3	0.051	0.999	nomotif	no	0.2307	0.9247023769149513	14	0 - 25	unchanged	No TDP-43 motif	-0.11293899784336787	-0.02820569281439793
ENSMUSG00000061578.355|Ksr2	-0.155	0.946	nomotif	no	0.5735699999999999	1.116908338796272	42	25 - 50	unchanged	No TDP-43 motif	0.15951079317114633	0.24424409820011628
ENSMUSG00000090935.599|Synj2bp	-0.149	0.668	motif	no	0.11994	0.9717017452993137	7	0 - 25	unchanged	TDP-43 motif no CLIP peak	-0.04141453476789764	0.04331877026107231
ENSMUSG00000058297.435|Spock2	0.0466	0.999	motif	no	0.211135	0.8256640103715006	12	0 - 25	unchanged	TDP-43 motif no CLIP peak	-0.276373273513579	-0.19163996848460904
ENSMUSG00000058297.184|Spock2	0.134	0.845	nomotif	no	0.36213	0.9879366641255398	25	0 - 25	unchanged	No TDP-43 motif	-0.01750954020382829	0.06722376482514165
ENSMUSG00000058297.325|Spock2	-0.163	0.898	nomotif	yes	1.455495	0.8188558463011738	76	76 - 95	unchanged	No TDP-43 motif	-0.28831859678316196	-0.20358529175419202
ENSMUSG00000058297.243|Spock2	0.116	0.785	motif	yes	6.55211	1.1539131141137393	99	96 - 100	unchanged	TDP-43 motif CLIP peak	0.20653459785139403	0.29126790288036397
ENSMUSG00000061578.114|Ksr2	-0.058	0.999	motif	yes	0.30945999999999996	1.0867807954727104	20	0 - 25	unchanged	TDP-43 motif CLIP peak	0.12006097700204252	0.20479428203101246
ENSMUSG00000035279.34|Ssc5d	0.0731	0.999	motif	no	1.35395	1.1189338795133084	74	51 - 75	unchanged	TDP-43 motif no CLIP peak	0.16212478652283435	0.2468580915518043
ENSMUSG00000061578.1329|Ksr2	-0.0331	0.999	nomotif	no	0.498425	0.9021718963228827	36	25 - 50	unchanged	No TDP-43 motif	-0.14852574971583468	-0.06379244468686474
ENSMUSG00000034801.97|Sos2	-0.03	0.999	nomotif	no	0.905895	0.8410530365053395	61	51 - 75	unchanged	No TDP-43 motif	-0.24973131570222412	-0.16499801067325418
ENSMUSG00000032194.272|Kank2	1.86	7.69e-75	motif	yes	4.167235	1.193602836869499	93	76 - 95	unchanged	TDP-43 motif CLIP peak	0.25532286960382317	0.34005617463279314
ENSMUSG00000031028.63|Tub	0.12	0.999	motif	no	1.610305	0.9431735401469319	79	76 - 95	unchanged	TDP-43 motif no CLIP peak	-0.08440484946436438	3.28455564605562e-4
ENSMUSG00000029028.8|Lrrc47	1.12	1.28e-29	motif	yes	5.961245	1.076783531708739	97	96 - 100	unchanged	TDP-43 motif CLIP peak	0.10672825069996904	0.19146155572893897
ENSMUSG00000031028.450|Tub	0.175	0.686	motif	yes	4.3828949999999995	0.931043829671997	94	76 - 95	unchanged	TDP-43 motif CLIP peak	-0.10307900942118743	-0.018345704392217485
ENSMUSG00000058297.301|Spock2	-0.0439	0.999	motif	yes	1.34183	1.0914648148585726	74	51 - 75	unchanged	TDP-43 motif CLIP peak	0.1262656234599637	0.21099892848893365
ENSMUSG00000061578.1488|Ksr2	1.8	4.26e-37	nomotif	yes	5.496395	1.123287507554775	96	96 - 100	unchanged	No TDP-43 motif	0.16772723551800542	0.25246054054697536
ENSMUSG00000058297.120|Spock2	-0.0506	0.999	nomotif	no	1.94456	0.9344394029109215	83	76 - 95	unchanged	No TDP-43 motif	-0.09782698464028705	-0.013093679611317105
ENSMUSG00000061578.488|Ksr2	-0.113	0.952	motif	no	1.20908	1.0300284457240134	71	51 - 75	unchanged	TDP-43 motif no CLIP peak	0.04268418006703216	0.1274174850960021
ENSMUSG00000028439.62|Fam219a	-0.0484	0.999	motif	no	0.876865	0.8015191213833669	60	51 - 75	unchanged	TDP-43 motif no CLIP peak	-0.31919115654634106	-0.2344578515173711
ENSMUSG00000043670.3|Diras1	0.0705	0.999	nomotif	no	0.9594	0.8881111434340938	63	51 - 75	unchanged	No TDP-43 motif	-0.1711878596999859	-0.08645455467101595
ENSMUSG00000058297.296|Spock2	0.0396	0.999	motif	yes	9.193435	0.926050653129685	100	96 - 100	unchanged	TDP-43 motif CLIP peak	-0.11083698669301498	-0.02610368166404503
ENSMUSG00000032194.205|Kank2	0.0851	0.999	motif	no	0.16159	0.9459264560742211	9	0 - 25	unchanged	TDP-43 motif no CLIP peak	-0.08020007367099193	0.004533231357978021
ENSMUSG00000028439.228|Fam219a	0.0535	0.999	motif	yes	3.2225349999999997	1.0833630739695939	90	76 - 95	unchanged	TDP-43 motif CLIP peak	0.11551682303178268	0.20025012806075262
ENSMUSG00000043670.198|Diras1	0.189	0.0361	motif	yes	4.926435	1.0926823980995082	95	76 - 95	unchanged	TDP-43 motif CLIP peak	0.12787412445761598	0.21260742948658592
ENSMUSG00000042529.156|Kcnj12	0.0724	0.999	motif	no	0.30344	0.8622603143745895	19	0 - 25	unchanged	TDP-43 motif no CLIP peak	-0.21380461355197936	-0.1290713085230094
ENSMUSG00000004113.118|Cacna1b	-0.00618	0.999	motif	no	2.301555	0.9540377672697697	86	76 - 95	unchanged	TDP-43 motif no CLIP peak	-0.0678817158952387	0.01685158913373125
ENSMUSG00000029028.94|Lrrc47	0.0688	0.999	motif	yes	3.316465	1.1999273281048328	91	76 - 95	unchanged	TDP-43 motif CLIP peak	0.2629470337025014	0.3476803387314713
ENSMUSG00000031028.159|Tub	-0.00336	0.999	motif	no	0.522975	0.9710708064137227	38	25 - 50	unchanged	TDP-43 motif no CLIP peak	-0.04235160013105114	0.04238170489791881
ENSMUSG00000061578.1468|Ksr2	3.89	1.6899999999999999e-147	motif	yes	14.3744	1.4171797398166617	100	96 - 100	stabilized	TDP-43 motif CLIP peak	0.5030227457629359	0.5877560507919058
ENSMUSG00000061578.467|Ksr2	-0.0634	0.999	motif	no	2.360835	1.0831700961499457	86	76 - 95	unchanged	TDP-43 motif no CLIP peak	0.11525981506349127	0.19999312009246123
ENSMUSG00000043670.1|Diras1	0.0179	0.999	nomotif	no	2.899395	1.090141777600452	89	76 - 95	unchanged	No TDP-43 motif	0.12451577586434301	0.20924908089331296
ENSMUSG00000028439.236|Fam219a	0.0918	0.999	motif	yes	3.478575	0.9488870647783052	91	76 - 95	unchanged	TDP-43 motif CLIP peak	-0.0756917049853527	0.009041600043617246
ENSMUSG00000038916.65|Soga3	-0.0972	0.999	nomotif	yes	0.077045	0.9316537668035285	5	0 - 25	unchanged	No TDP-43 motif	-0.10213419335654027	-0.01740088832757032
ENSMUSG00000022095.260|Fam160b2	3.31	5.299999999999999e-131	motif	yes	7.35558	1.141103580242109	99	96 - 100	unchanged	TDP-43 motif CLIP peak	0.19042975386951919	0.27516305889848913
ENSMUSG00000004113.115|Cacna1b	0.0133	0.999	motif	no	2.7434149999999997	0.8263046220886651	89	76 - 95	unchanged	TDP-43 motif no CLIP peak	-0.27525435711812757	-0.19052105208915762
ENSMUSG00000058297.26|Spock2	0.536	2.76e-12	motif	yes	6.341415	0.9622158898195512	98	96 - 100	unchanged	TDP-43 motif CLIP peak	-0.055567470924945586	0.02916583410402436
ENSMUSG00000058297.161|Spock2	0.0556	0.999	nomotif	no	0.100815	0.7129692664087691	6	0 - 25	destabilized	No TDP-43 motif	-0.4880882063742958	-0.4033549013453258
ENSMUSG00000029636.415|Wasf3	3.57	1.36e-31	nomotif	yes	2.18562	1.4849153733510694	85	76 - 95	stabilized	No TDP-43 motif	0.5703807128942601	0.65511401792323
ENSMUSG00000031028.575|Tub	-0.0301	0.999	nomotif	no	0.263565	0.8375676051282301	16	0 - 25	unchanged	No TDP-43 motif	-0.25572245111989583	-0.1709891460909259
ENSMUSG00000029636.50|Wasf3	-0.0248	0.999	motif	no	0.52732	0.9424266127326619	39	25 - 50	unchanged	TDP-43 motif no CLIP peak	-0.08554781557113736	-8.145105421674126e-4
ENSMUSG00000029636.134|Wasf3	0.0871	0.89	nomotif	no	0.66431	0.9634046115822015	48	25 - 50	unchanged	No TDP-43 motif	-0.05378626511770427	0.030947039911265677
ENSMUSG00000061578.1310|Ksr2	-0.0119	0.999	nomotif	no	0.60013	0.8926732820654298	44	25 - 50	unchanged	No TDP-43 motif	-0.1637958485343343	-0.07906254350536435
ENSMUSG00000031028.162|Tub	0.0451	0.999	motif	no	1.01824	0.9531243845844939	65	51 - 75	unchanged	TDP-43 motif no CLIP peak	-0.0692635939594066	0.015469711069563352
ENSMUSG00000061578.1348|Ksr2	-0.119	0.928	nomotif	no	0.532725	0.7322978853390083	39	25 - 50	destabilized	No TDP-43 motif	-0.44949746512023886	-0.3647641600912689
ENSMUSG00000031028.416|Tub	0.0636	0.999	motif	yes	6.13777	0.9637908844024871	98	96 - 100	unchanged	TDP-43 motif CLIP peak	-0.05320793884942502	0.03152536617954493
ENSMUSG00000061578.214|Ksr2	0.0248	0.999	nomotif	no	1.15849	0.9422452399640735	69	51 - 75	unchanged	No TDP-43 motif	-0.08582549318830791	-0.0010921881593379673
ENSMUSG00000004113.382|Cacna1b	-0.0156	0.999	motif	no	0.570295	0.8243122792971196	42	25 - 50	unchanged	TDP-43 motif no CLIP peak	-0.2787371088803288	-0.19400380385135887
ENSMUSG00000043670.180|Diras1	-0.0139	0.999	motif	yes	6.659295	1.0894390682100747	99	96 - 100	unchanged	TDP-43 motif CLIP peak	0.12358550948788939	0.20831881451685935
ENSMUSG00000035279.55|Ssc5d	-0.0351	0.999	motif	no	2.904295	0.9923344897771903	89	76 - 95	unchanged	TDP-43 motif no CLIP peak	-0.011101597860512446	0.0736317071684575
ENSMUSG00000004113.203|Cacna1b	0.0969	0.901	motif	no	1.206175	1.032026202861721	71	51 - 75	unchanged	TDP-43 motif no CLIP peak	0.045479600856862305	0.13021290588583226
ENSMUSG00000058297.489|Spock2	-0.0686	0.999	motif	yes	5.00943	0.9957416872074888	95	76 - 95	unchanged	TDP-43 motif CLIP peak	-0.006156564359755723	0.07857674066921422
ENSMUSG00000022095.205|Fam160b2	0.514	1.65e-4	motif	yes	7.87387	0.9992206379723523	100	96 - 100	unchanged	TDP-43 motif CLIP peak	-0.001124820110342832	0.08360848491862712
ENSMUSG00000028439.135|Fam219a	-0.0336	0.999	motif	yes	2.05403	0.9203413820894261	84	76 - 95	unchanged	TDP-43 motif CLIP peak	-0.11975899579076457	-0.035025690761794626
ENSMUSG00000022095.265|Fam160b2	1.67	5.59e-49	motif	yes	4.75737	1.005915259247075	95	76 - 95	unchanged	TDP-43 motif CLIP peak	0.008508774116209712	0.09324207914517965
ENSMUSG00000004113.450|Cacna1b	-0.0108	0.999	motif	no	0.340895	0.957683339838051	23	0 - 25	unchanged	TDP-43 motif no CLIP peak	-0.06237939045537038	0.022353914573599566
ENSMUSG00000022095.193|Fam160b2	0.192	0.0972	motif	no	8.42835	1.0460501474618484	100	96 - 100	unchanged	TDP-43 motif no CLIP peak	0.06495201579167177	0.14968532082064173
ENSMUSG00000035202.80|Lars2	0.0432	0.999	motif	yes	0.35855000000000004	0.9058522866916326	24	0 - 25	unchanged	TDP-43 motif CLIP peak	-0.1426522793085389	-0.05791897427956896
ENSMUSG00000031028.602|Tub	-0.0315	0.999	motif	no	0.475145	0.9771254117155225	34	25 - 50	unchanged	TDP-43 motif no CLIP peak	-0.033384354343103294	0.05134895068586665
ENSMUSG00000061578.461|Ksr2	0.0128	0.999	nomotif	no	1.7088699999999999	1.1449399597762855	80	76 - 95	unchanged	No TDP-43 motif	0.195271945916874	0.28000525094584394
ENSMUSG00000090935.685|Synj2bp	0.0147	0.999	motif	no	0.17925	1.0379403479117626	10	0 - 25	unchanged	TDP-43 motif no CLIP peak	0.0537235320919136	0.13845683712088355
ENSMUSG00000061578.1284|Ksr2	-0.0667	0.999	nomotif	no	0.45789	1.0784735174901927	33	25 - 50	unchanged	No TDP-43 motif	0.1089907507638724	0.19372405579284235
ENSMUSG00000031028.435|Tub	0.173	0.855	motif	yes	3.52273	0.936953144990815	91	76 - 95	unchanged	TDP-43 motif CLIP peak	-0.09395119127138084	-0.009217886242410891
ENSMUSG00000004113.174|Cacna1b	-0.0332	0.999	motif	no	2.60262	1.2057575235175102	88	76 - 95	stabilized	TDP-43 motif no CLIP peak	0.26993981205505524	0.35467311708402516
ENSMUSG00000042529.338|Kcnj12	-0.0276	0.999	motif	no	1.1536	1.2170302120759355	69	51 - 75	stabilized	TDP-43 motif no CLIP peak	0.2833649825718664	0.3680982876008363
ENSMUSG00000031028.74|Tub	0.0585	0.999	motif	no	4.30507	0.9687954996079331	94	76 - 95	unchanged	TDP-43 motif no CLIP peak	-0.045735931659824786	0.03899737336914516
ENSMUSG00000029636.461|Wasf3	-0.0692	0.917	nomotif	yes	2.412385	0.945279145355141	87	76 - 95	unchanged	No TDP-43 motif	-0.08118766803946618	0.0035456369895037615
ENSMUSG00000028439.232|Fam219a	0.078	0.999	motif	yes	3.4935650000000003	1.1582148318687324	91	76 - 95	unchanged	TDP-43 motif CLIP peak	0.21190287692429566	0.2966361819532656
ENSMUSG00000061578.346|Ksr2	-0.159	0.906	motif	no	0.26327999999999996	0.9854385403331102	16	0 - 25	unchanged	TDP-43 motif no CLIP peak	-0.02116219857708007	0.06357110645188987
ENSMUSG00000031028.117|Tub	0.0338	0.999	motif	no	0.49958	0.9276189956061945	36	25 - 50	unchanged	TDP-43 motif no CLIP peak	-0.10839573136500491	-0.023662426336034964
ENSMUSG00000061578.830|Ksr2	0.0316	0.999	motif	no	1.18261	1.0572800277806609	70	51 - 75	unchanged	TDP-43 motif no CLIP peak	0.08035753489030345	0.1650908399192734
ENSMUSG00000029636.504|Wasf3	0.068	0.999	motif	yes	0.61905	1.1645748682824837	45	25 - 50	unchanged	TDP-43 motif CLIP peak	0.21980339062463947	0.3045366956536094
ENSMUSG00000029636.128|Wasf3	0.052	0.999	nomotif	no	1.3595799999999998	0.9871568293326279	74	51 - 75	unchanged	No TDP-43 motif	-0.018648791434857787	0.06608451359411216
ENSMUSG00000090935.30|Synj2bp	0.0938	0.97	motif	no	0.661195	1.0282420555093053	48	25 - 50	unchanged	TDP-43 motif no CLIP peak	0.04017992520896859	0.12491323023793854
ENSMUSG00000032194.48|Kank2	-0.00643	0.999	motif	no	1.80839	0.9754427041078492	81	76 - 95	unchanged	TDP-43 motif no CLIP peak	-0.03587096108647159	0.04886234394249836
ENSMUSG00000061578.364|Ksr2	-0.0586	0.999	nomotif	no	0.96535	1.0996028510362152	63	51 - 75	unchanged	No TDP-43 motif	0.13698255256961228	0.22171585759858223
ENSMUSG00000061578.1154|Ksr2	-0.0981	0.999	nomotif	no	0.45821	0.9064564463506309	33	25 - 50	unchanged	No TDP-43 motif	-0.14169039223009716	-0.056957087201127216
ENSMUSG00000004113.215|Cacna1b	0.0393	0.999	motif	no	0.7815749999999999	0.9062292134072902	55	51 - 75	unchanged	TDP-43 motif no CLIP peak	-0.14205209624693727	-0.05731879121796732
ENSMUSG00000029636.323|Wasf3	-0.108	0.996	nomotif	no	0.08899	1.0032396375856938	5	0 - 25	unchanged	No TDP-43 motif	0.004666254666685893	0.08939955969565584
ENSMUSG00000035202.85|Lars2	0.0715	0.946	motif	yes	0.357765	0.8321362555165961	24	0 - 25	unchanged	TDP-43 motif CLIP peak	-0.26510831764669196	-0.180375012617722
ENSMUSG00000061578.1169|Ksr2	0.0597	0.999	nomotif	no	1.1962000000000002	1.0453994363093095	70	51 - 75	unchanged	No TDP-43 motif	0.06405428649387256	0.1487875915228425
ENSMUSG00000035202.73|Lars2	-0.0535	0.999	motif	yes	1.160605	1.0342529227884152	69	51 - 75	unchanged	TDP-43 motif CLIP peak	0.04858903462056605	0.133322339649536
ENSMUSG00000061578.1405|Ksr2	0.0831	0.999	motif	yes	1.688695	0.8518261738084569	80	76 - 95	unchanged	TDP-43 motif CLIP peak	-0.23136903505837078	-0.14663573002940083
ENSMUSG00000061578.1548|Ksr2	0.0566	0.999	motif	no	1.19294	0.966408822380763	70	51 - 75	unchanged	TDP-43 motif no CLIP peak	-0.04929446974953791	0.035438835279432035
ENSMUSG00000035202.78|Lars2	0.0889	0.983	motif	yes	0.6302399999999999	0.8799366366131846	46	25 - 50	unchanged	TDP-43 motif CLIP peak	-0.18452845447285024	-0.0997951494438803
ENSMUSG00000031028.172|Tub	-0.00995	0.999	motif	no	0.57956	1.2431816957883937	42	25 - 50	stabilized	TDP-43 motif no CLIP peak	0.31403716723203967	0.3987704722610096
ENSMUSG00000061578.5|Ksr2	0.0852	0.999	motif	no	1.604615	0.906865306972748	79	76 - 95	unchanged	TDP-43 motif no CLIP peak	-0.1410398058674088	-0.056306500838438855
ENSMUSG00000061578.1043|Ksr2	-0.13	0.943	nomotif	no	0.15310000000000001	0.9998358309334014	9	0 - 25	unchanged	No TDP-43 motif	-2.3686534176216696e-4	0.08449643968720778
ENSMUSG00000061578.1345|Ksr2	-0.0179	0.999	nomotif	no	0.4489149999999999	0.9326578050809962	32	25 - 50	unchanged	No TDP-43 motif	-0.100580245823676	-0.015846940794706055
ENSMUSG00000090935.363|Synj2bp	0.0535	0.999	nomotif	no	0.34999	1.069618978552228	23	0 - 25	unchanged	No TDP-43 motif	0.09709696891738266	0.1818302739463526
ENSMUSG00000029636.411|Wasf3	3.4	3.0199999999999997e-61	nomotif	yes	7.253025	1.4403522708764764	99	96 - 100	stabilized	No TDP-43 motif	0.5264216986767322	0.6111550037057021
ENSMUSG00000035202.23|Lars2	-0.0439	0.999	motif	yes	1.600035	1.0410899470744905	79	76 - 95	unchanged	TDP-43 motif CLIP peak	0.058094718582038754	0.14282802361100871
ENSMUSG00000061578.766|Ksr2	-0.0197	0.999	motif	no	1.02205	0.8455245045564895	65	51 - 75	unchanged	TDP-43 motif no CLIP peak	-0.2420815282002573	-0.15734822317128735
ENSMUSG00000004113.416|Cacna1b	-0.0462	0.999	motif	no	0.276245	0.9856055180213724	17	0 - 25	unchanged	TDP-43 motif no CLIP peak	-0.02091776174437687	0.06381554328459307
ENSMUSG00000043670.286|Diras1	0.706	2.17e-5	motif	yes	4.91386	1.2165730339748801	95	76 - 95	stabilized	TDP-43 motif CLIP peak	0.28282293153045274	0.3675562365594227
ENSMUSG00000043670.92|Diras1	-0.22	0.38	nomotif	no	1.89223	0.9095375858519379	82	76 - 95	unchanged	No TDP-43 motif	-0.13679483765734723	-0.05206153262837729
ENSMUSG00000058297.313|Spock2	-0.0247	0.999	nomotif	yes	0.5636	0.8751132043400557	41	25 - 50	unchanged	No TDP-43 motif	-0.19245843934115775	-0.1077251343121878
ENSMUSG00000028439.102|Fam219a	-0.0409	0.999	motif	no	0.54993	0.8237490846274748	40	25 - 50	unchanged	TDP-43 motif no CLIP peak	-0.2797231379279919	-0.19498983289902197
ENSMUSG00000004113.99|Cacna1b	-0.0632	0.999	motif	no	1.82283	1.1241554972626127	82	76 - 95	unchanged	TDP-43 motif no CLIP peak	0.16884160816871768	0.25357491319768766
ENSMUSG00000090935.476|Synj2bp	0.0783	0.999	nomotif	no	0.33753500000000003	1.0535470704166507	22	0 - 25	unchanged	No TDP-43 motif	0.07525477237984954	0.15998807740881948
ENSMUSG00000090935.357|Synj2bp	-0.131	0.829	nomotif	no	0.752035	1.0260126406829	53	51 - 75	unchanged	No TDP-43 motif	0.037048505348664065	0.12178181037763401
ENSMUSG00000031028.554|Tub	4.88e-4	1	nomotif	no	0.524105	1.0019681386466128	38	25 - 50	unchanged	No TDP-43 motif	0.002836633336160794	0.08756993836513075
ENSMUSG00000022095.72|Fam160b2	-0.111	0.916	motif	no	0.959655	1.1028980261257153	63	51 - 75	unchanged	TDP-43 motif no CLIP peak	0.14129940561311757	0.22603271064208752
ENSMUSG00000043670.299|Diras1	0.102	0.933	motif	yes	1.01549	0.8154865058584929	65	51 - 75	unchanged	TDP-43 motif CLIP peak	-0.29426709053402095	-0.209533785505051
ENSMUSG00000031028.282|Tub	-0.0394	0.999	nomotif	no	1.104915	0.9724487414632627	68	51 - 75	unchanged	No TDP-43 motif	-0.040305888372813216	0.04442741665615673
ENSMUSG00000029636.268|Wasf3	0.102	0.999	motif	no	1.2137600000000002	1.083547244940701	71	51 - 75	unchanged	TDP-43 motif no CLIP peak	0.11576205934360707	0.20049536437257703
ENSMUSG00000029636.25|Wasf3	-0.0213	0.999	motif	no	0.123995	0.8841458698092549	7	0 - 25	unchanged	TDP-43 motif no CLIP peak	-0.177643684219294	-0.09291037919032405
ENSMUSG00000031028.448|Tub	0.156	0.352	motif	yes	3.89562	1.009174428199285	92	76 - 95	unchanged	TDP-43 motif CLIP peak	0.013175554968777875	0.09790885999774782
ENSMUSG00000029636.145|Wasf3	-0.0541	0.999	nomotif	no	0.555955	0.8979475106917776	41	25 - 50	unchanged	No TDP-43 motif	-0.15529697985179045	-0.0705636748228205
ENSMUSG00000029028.7|Lrrc47	1.02	1.16e-16	motif	yes	5.820725	1.1037703979981832	97	96 - 100	unchanged	TDP-43 motif CLIP peak	0.14244009954432021	0.22717340457329016
ENSMUSG00000004113.232|Cacna1b	0.116	0.999	motif	no	1.367785	0.9289036343890337	74	51 - 75	unchanged	TDP-43 motif no CLIP peak	-0.10639915748307066	-0.021665852454100715
ENSMUSG00000061578.163|Ksr2	8.83e-4	1	motif	no	0.256855	1.1266938501049484	16	0 - 25	unchanged	TDP-43 motif no CLIP peak	0.17209555371988827	0.2568288587488582
ENSMUSG00000058297.113|Spock2	0.165	0.678	motif	no	1.591895	0.8380457546949782	78	76 - 95	unchanged	TDP-43 motif no CLIP peak	-0.25489908214467194	-0.170165777115702
ENSMUSG00000061578.850|Ksr2	-0.0784	0.999	motif	no	0.11194	0.935502062837739	6	0 - 25	unchanged	TDP-43 motif no CLIP peak	-0.09618726018934685	-0.011453955160376908
ENSMUSG00000031028.614|Tub	-0.0145	0.999	motif	no	0.7886299999999999	0.9325244120851472	55	51 - 75	unchanged	TDP-43 motif no CLIP peak	-0.10078660144100657	-0.01605329641203662
ENSMUSG00000042529.245|Kcnj12	0.229	0.541	motif	no	0.33419	0.780437887107085	22	0 - 25	destabilized	TDP-43 motif no CLIP peak	-0.3576442782234399	-0.27291097319447
ENSMUSG00000022095.104|Fam160b2	0.209	0.607	motif	no	0.437605	1.3247597834208331	31	25 - 50	stabilized	TDP-43 motif no CLIP peak	0.40573078179951677	0.49046408682848674
ENSMUSG00000004113.125|Cacna1b	0.033	0.999	motif	no	0.6495200000000001	0.9263841848644375	47	25 - 50	unchanged	TDP-43 motif no CLIP peak	-0.11031747089139331	-0.02558416586242336
ENSMUSG00000061578.301|Ksr2	0.0156	0.999	nomotif	no	1.08909	1.033556162326965	67	51 - 75	unchanged	No TDP-43 motif	0.04761678538566199	0.13235009041463194
ENSMUSG00000061578.791|Ksr2	-0.0573	0.999	nomotif	no	0.243375	0.9193589790529905	15	0 - 25	unchanged	No TDP-43 motif	-0.12129979901445759	-0.03656649398548764
ENSMUSG00000029636.150|Wasf3	-0.0267	0.999	nomotif	no	0.39192	0.8641592927809727	27	25 - 50	unchanged	No TDP-43 motif	-0.2106308221710381	-0.12589751714206815
ENSMUSG00000042529.313|Kcnj12	0.0132	0.999	motif	no	2.1939599999999997	0.9186215595845655	85	76 - 95	unchanged	TDP-43 motif no CLIP peak	-0.12245745160638812	-0.03772414657741817
ENSMUSG00000004113.146|Cacna1b	-0.0472	0.999	motif	no	0.295045	0.9365688289110462	19	0 - 25	unchanged	TDP-43 motif no CLIP peak	-0.09454307214378753	-0.009809767114817583
ENSMUSG00000058297.65|Spock2	0.0188	0.999	nomotif	no	0.6052949999999999	0.9217827980511916	44	25 - 50	unchanged	No TDP-43 motif	-0.11750124997023406	-0.032767944941264115
ENSMUSG00000061578.313|Ksr2	0.0151	0.999	motif	no	0.415225	0.8769036342410653	29	25 - 50	unchanged	TDP-43 motif no CLIP peak	-0.18950978590181908	-0.10477648087284913
ENSMUSG00000061578.1128|Ksr2	-0.00532	0.999	nomotif	no	1.3003399999999998	1.053630172730678	73	51 - 75	unchanged	No TDP-43 motif	0.07536856565166437	0.1601018706806343
ENSMUSG00000061578.1137|Ksr2	0.0332	0.999	nomotif	no	0.468725	0.8689017747038081	34	25 - 50	unchanged	No TDP-43 motif	-0.2027349985809244	-0.11800169355195445
ENSMUSG00000004113.32|Cacna1b	-0.109	0.999	motif	no	0.189275	0.9895520418211339	11	0 - 25	unchanged	TDP-43 motif no CLIP peak	-0.015152512422109706	0.06958079260686025
ENSMUSG00000061578.1487|Ksr2	2.09	2.38e-61	nomotif	yes	5.094955	1.1624656218968754	96	96 - 100	unchanged	No TDP-43 motif	0.21718805140151687	0.3019213564304868
ENSMUSG00000061578.1416|Ksr2	0.361	0.00157	motif	yes	1.62435	1.045238512631293	79	76 - 95	unchanged	TDP-43 motif CLIP peak	0.06383218797814236	0.1485654930071123
ENSMUSG00000058297.101|Spock2	-0.0287	0.999	motif	no	0.74727	1.0545906168517085	53	51 - 75	unchanged	TDP-43 motif no CLIP peak	0.07668306560647803	0.16141637063544798
ENSMUSG00000031028.147|Tub	-0.0288	0.999	motif	no	1.24902	1.2025607743606317	72	51 - 75	stabilized	TDP-43 motif no CLIP peak	0.2661098059729686	0.35084311100193855
ENSMUSG00000029028.45|Lrrc47	1.6	6.19e-36	motif	yes	4.6842950000000005	1.2235606919435564	95	76 - 95	stabilized	TDP-43 motif CLIP peak	0.2910856647964187	0.37581896982538865
ENSMUSG00000035202.33|Lars2	-0.0764	0.999	motif	yes	0.713945	1.0356395518836912	51	51 - 75	unchanged	TDP-43 motif CLIP peak	0.050521969053671886	0.13525527408264182
ENSMUSG00000061578.1155|Ksr2	0.106	0.907	nomotif	no	0.45153	0.8934321046174423	32	25 - 50	unchanged	No TDP-43 motif	-0.1625699974655998	-0.07783669243662986
ENSMUSG00000090935.426|Synj2bp	-0.0396	0.999	nomotif	no	0.18166	0.84386835569783	11	0 - 25	unchanged	No TDP-43 motif	-0.24491014026199598	-0.16017683523302603
ENSMUSG00000031028.474|Tub	0.0981	0.943	motif	no	1.62601	0.9958057952516198	79	76 - 95	unchanged	TDP-43 motif no CLIP peak	-0.006063683463673161	0.07866962156529679
ENSMUSG00000004113.452|Cacna1b	-0.056	0.999	motif	no	0.191435	0.9704008540805337	11	0 - 25	unchanged	TDP-43 motif no CLIP peak	-0.043347274666770734	0.04138603036219921
ENSMUSG00000029636.495|Wasf3	0.00487	0.999	motif	yes	0.41911	0.9486969091073694	29	25 - 50	unchanged	TDP-43 motif CLIP peak	-0.07598084807272033	0.008752456956249613
ENSMUSG00000031028.210|Tub	0.0952	0.999	motif	no	2.943285	0.8994539929758162	89	76 - 95	unchanged	TDP-43 motif no CLIP peak	-0.1528786052984571	-0.06814530026948715
ENSMUSG00000061578.614|Ksr2	-0.0848	0.999	motif	no	1.07711	1.0093179440778284	67	51 - 75	unchanged	TDP-43 motif no CLIP peak	0.013380707734729392	0.09811401276369934
ENSMUSG00000031028.383|Tub	0.085	0.999	nomotif	no	0.95183	1.17399467884239	63	51 - 75	unchanged	No TDP-43 motif	0.23142586941466592	0.31615917444363584
ENSMUSG00000061578.500|Ksr2	0.0652	0.999	motif	no	1.179325	0.9287214445480813	70	51 - 75	unchanged	TDP-43 motif no CLIP peak	-0.10668214718197758	-0.02194884215300763
ENSMUSG00000061578.1291|Ksr2	-0.0672	0.999	nomotif	no	0.29393	0.9447812383613144	19	0 - 25	unchanged	No TDP-43 motif	-0.08194777916990724	0.002785525859062707
ENSMUSG00000061578.1097|Ksr2	0.0909	0.943	motif	no	1.75035	1.010002199209469	81	76 - 95	unchanged	TDP-43 motif no CLIP peak	0.014358434348496298	0.09909173937746624
ENSMUSG00000058297.508|Spock2	-0.00625	0.999	motif	yes	0.76793	0.9144434895944359	54	51 - 75	unchanged	TDP-43 motif CLIP peak	-0.1290340772380386	-0.04430077220906867
ENSMUSG00000043670.314|Diras1	0.197	0.452	motif	no	0.5658650000000001	1.1201264775847364	41	25 - 50	unchanged	TDP-43 motif no CLIP peak	0.16366164146350157	0.2483949464924715
ENSMUSG00000090935.375|Synj2bp	-0.0208	0.999	nomotif	no	0.07763	0.9128191199791876	5	0 - 25	unchanged	No TDP-43 motif	-0.13159908414347757	-0.04686577911450762
ENSMUSG00000029028.82|Lrrc47	0.205	0.0263	motif	yes	4.293175	1.1329094614168795	94	76 - 95	unchanged	TDP-43 motif CLIP peak	0.18003257008685608	0.26476587511582605
ENSMUSG00000043670.216|Diras1	0.0671	0.984	motif	yes	3.27854	0.9615952079761346	91	76 - 95	unchanged	TDP-43 motif CLIP peak	-0.05649838836227872	0.02823491666669123
ENSMUSG00000061578.944|Ksr2	-0.0771	0.999	nomotif	no	0.89158	1.2051090004349783	60	51 - 75	stabilized	No TDP-43 motif	0.26916364211918964	0.35389694714815956
ENSMUSG00000061578.418|Ksr2	-0.161	0.96	nomotif	no	1.197615	0.950438462350422	70	51 - 75	unchanged	No TDP-43 motif	-0.0733348745742034	0.011398430454766545
ENSMUSG00000042529.428|Kcnj12	0.0468	0.999	motif	yes	4.704875	0.9277516637630407	95	76 - 95	unchanged	TDP-43 motif CLIP peak	-0.10818941173682109	-0.023456106707851143
ENSMUSG00000029028.110|Lrrc47	-0.0388	0.999	nomotif	yes	1.0327	0.921933534310386	65	51 - 75	unchanged	No TDP-43 motif	-0.11726534984797608	-0.03253204481900614
ENSMUSG00000029636.10|Wasf3	0.0504	0.999	motif	no	0.337835	1.0483927431764635	22	0 - 25	unchanged	TDP-43 motif no CLIP peak	0.06817927268629119	0.15291257771526112
ENSMUSG00000058297.377|Spock2	0.0628	0.999	motif	yes	0.808565	0.9130478122036199	56	51 - 75	unchanged	TDP-43 motif CLIP peak	-0.13123768525510499	-0.04650438022613504
ENSMUSG00000031028.35|Tub	0.0873	0.999	motif	no	0.683515	1.078414325599046	49	25 - 50	unchanged	TDP-43 motif no CLIP peak	0.10891156644456405	0.19364487147353399
ENSMUSG00000042529.331|Kcnj12	0.0181	0.999	motif	no	1.93687	1.0249407111759863	83	76 - 95	unchanged	TDP-43 motif no CLIP peak	0.03554045786116995	0.1202737628901399
ENSMUSG00000032194.314|Kank2	-0.037	0.999	nomotif	no	0.64106	0.9834122809546714	47	25 - 50	unchanged	No TDP-43 motif	-0.024131723090872984	0.06060158193809696
ENSMUSG00000035202.64|Lars2	0.0854	0.999	motif	yes	0.791525	0.8922593054142974	55	51 - 75	unchanged	TDP-43 motif CLIP peak	-0.1644650526001131	-0.07973174757114315
ENSMUSG00000058297.163|Spock2	-0.0295	0.999	nomotif	no	0.09973	0.8352046467446896	6	0 - 25	unchanged	No TDP-43 motif	-0.25979835637890486	-0.1750650513499349
ENSMUSG00000034801.134|Sos2	-0.0182	0.999	motif	no	0.440575	1.041470169067704	31	25 - 50	unchanged	TDP-43 motif no CLIP peak	0.058621516714672736	0.14335482174364267
ENSMUSG00000029028.44|Lrrc47	1.17	1.16e-15	motif	yes	6.44079	1.1158306618671825	98	96 - 100	unchanged	TDP-43 motif CLIP peak	0.1581181008040102	0.24285140583298015
ENSMUSG00000058297.90|Spock2	0.0915	0.999	motif	no	0.364305	1.0039166920104279	25	0 - 25	unchanged	TDP-43 motif no CLIP peak	0.005639555135234934	0.09037286016420489
ENSMUSG00000061578.1278|Ksr2	0.0219	0.999	nomotif	no	0.88564	0.8409833513757599	60	51 - 75	unchanged	No TDP-43 motif	-0.2498508546035821	-0.16511754957461217
ENSMUSG00000042529.150|Kcnj12	-0.133	0.916	motif	no	0.3197	1.0517997216240211	21	0 - 25	unchanged	TDP-43 motif no CLIP peak	0.07286002009848448	0.15759332512745444
ENSMUSG00000090935.582|Synj2bp	-0.0661	0.999	motif	no	0.06504	0.928134354764783	4	0 - 25	unchanged	TDP-43 motif no CLIP peak	-0.10759443293670108	-0.022861127907731135
ENSMUSG00000004113.150|Cacna1b	-0.139	0.999	motif	no	0.498605	0.7856142443813555	36	25 - 50	destabilized	TDP-43 motif no CLIP peak	-0.34810700674183764	-0.26337370171286767
ENSMUSG00000031028.204|Tub	-0.0296	0.999	motif	no	1.485195	0.9003039278667299	77	76 - 95	unchanged	TDP-43 motif no CLIP peak	-0.15151598099309388	-0.06678267596412393
ENSMUSG00000061578.749|Ksr2	-0.0143	0.999	motif	no	1.568835	0.9268918451260886	78	76 - 95	unchanged	TDP-43 motif no CLIP peak	-0.10952708786327771	-0.024793782834307762
ENSMUSG00000061578.804|Ksr2	-0.155	0.727	motif	no	0.362295	0.8165657105428329	25	0 - 25	unchanged	TDP-43 motif no CLIP peak	-0.292359108108597	-0.20762580307962705
ENSMUSG00000061578.481|Ksr2	-0.0454	0.999	motif	no	4.55781	0	94	76 - 95	destabilized	TDP-43 motif no CLIP peak	-Inf	-Inf
ENSMUSG00000058297.58|Spock2	-0.0144	0.999	motif	yes	1.160915	0.9940235142129936	69	51 - 75	unchanged	TDP-43 motif CLIP peak	-0.008648114893333142	0.0760851901356368
ENSMUSG00000061578.630|Ksr2	0.00733	0.999	motif	no	0.361195	0.8490821316306868	24	0 - 25	unchanged	TDP-43 motif no CLIP peak	-0.23602398261046098	-0.15129067758149103
ENSMUSG00000061578.720|Ksr2	0.0368	0.999	nomotif	no	0.900945	1.0257178909562426	61	51 - 75	unchanged	No TDP-43 motif	0.036633992852680826	0.12136729788165077
ENSMUSG00000029636.147|Wasf3	-0.0296	0.999	nomotif	no	0.489	0.8960884323093607	36	25 - 50	unchanged	No TDP-43 motif	-0.1582869802845343	-0.07355367525556436
ENSMUSG00000061578.125|Ksr2	-0.0802	0.999	motif	yes	2.86161	1.145433183529191	89	76 - 95	unchanged	TDP-43 motif CLIP peak	0.19589330447187184	0.2806266095008418
ENSMUSG00000004113.111|Cacna1b	-0.0709	0.999	motif	no	2.459085	1.104280845241368	87	76 - 95	unchanged	TDP-43 motif no CLIP peak	0.14310713091123378	0.22784043594020373
ENSMUSG00000031028.268|Tub	-0.65	2.82e-16	nomotif	no	2.41484	0.8439476672884173	87	76 - 95	unchanged	No TDP-43 motif	-0.24477455387467512	-0.16004124884570517
ENSMUSG00000029636.11|Wasf3	0.11	0.999	motif	no	0.48602	0.8962510621479894	35	25 - 50	unchanged	TDP-43 motif no CLIP peak	-0.1580251713325365	-0.07329186630356654
ENSMUSG00000061578.154|Ksr2	-0.129	0.886	motif	yes	1.91711	0.9462092746973714	82	76 - 95	unchanged	TDP-43 motif CLIP peak	-0.07976879274172989	0.0049645122872400554
ENSMUSG00000029636.255|Wasf3	0.0468	0.999	motif	no	0.787255	1.1612792167829715	55	51 - 75	unchanged	TDP-43 motif no CLIP peak	0.215714894026795	0.3004481990557649
ENSMUSG00000029028.18|Lrrc47	2.48	3.36e-105	motif	yes	5.02914	0.9006760801970676	95	76 - 95	unchanged	TDP-43 motif CLIP peak	-0.15091974746837802	-0.06618644243940808
ENSMUSG00000058297.29|Spock2	0.459	1.2e-4	motif	yes	6.822445	1.0905402376583087	99	96 - 100	unchanged	TDP-43 motif CLIP peak	0.12504300207324218	0.20977630710221212
ENSMUSG00000061578.110|Ksr2	-0.0286	0.999	motif	yes	0.39901	1.03718521227356	28	25 - 50	unchanged	TDP-43 motif CLIP peak	0.052673542144872236	0.1374068471738422
ENSMUSG00000061578.1315|Ksr2	0.0162	0.999	nomotif	no	0.852695	0.9747606813533031	58	51 - 75	unchanged	No TDP-43 motif	-0.03688003623545957	0.04785326879351037
ENSMUSG00000090935.33|Synj2bp	0.028	0.999	motif	no	1.31342	0.9465632905902597	73	51 - 75	unchanged	TDP-43 motif no CLIP peak	-0.0792291220085546	0.005504183020415346
ENSMUSG00000090935.512|Synj2bp	0.025	0.999	motif	no	0.53497	0.7981016907078675	39	25 - 50	destabilized	TDP-43 motif no CLIP peak	-0.32535551468905033	-0.24062220966008038
ENSMUSG00000042529.296|Kcnj12	-0.0264	0.999	nomotif	no	1.64994	1.0023280316469536	79	76 - 95	unchanged	No TDP-43 motif	0.0033547362593893985	0.08808804128835934
ENSMUSG00000058297.421|Spock2	0.0102	0.999	nomotif	no	0.20351	1.1230714999682943	12	0 - 25	unchanged	No TDP-43 motif	0.16744977935563152	0.25218308438460146
ENSMUSG00000029028.204|Lrrc47	0.0509	0.999	nomotif	no	0.6099600000000001	1.0462966787705836	45	25 - 50	unchanged	No TDP-43 motif	0.06529198762972739	0.15002529265869735
ENSMUSG00000090935.501|Synj2bp	-0.0621	0.999	motif	no	0.391155	1.0642880678485835	27	25 - 50	unchanged	TDP-43 motif no CLIP peak	0.08988869389143386	0.1746219989204038
ENSMUSG00000031028.253|Tub	-0.435	1.38e-4	motif	no	2.03328	0.986760559490417	84	76 - 95	unchanged	TDP-43 motif no CLIP peak	-0.019228042164527507	0.06550526286444244
ENSMUSG00000061578.318|Ksr2	0.0625	0.999	motif	no	0.68627	0.925706635359308	50	25 - 50	unchanged	TDP-43 motif no CLIP peak	-0.11137303182171059	-0.02663972679274064
ENSMUSG00000031028.505|Tub	0.0779	0.999	motif	no	0.580005	0.7954865634589401	42	25 - 50	destabilized	TDP-43 motif no CLIP peak	-0.33009053264639726	-0.24535722761742731
ENSMUSG00000061578.303|Ksr2	-0.0238	0.999	nomotif	no	0.747345	0.9896999839300017	53	51 - 75	unchanged	No TDP-43 motif	-0.014936839688751008	0.06979646534021894
ENSMUSG00000004113.302|Cacna1b	0.637	1.17e-6	motif	yes	8.59499	0.9682344071381259	100	96 - 100	unchanged	TDP-43 motif CLIP peak	-0.04657173222593083	0.03816157280303912
ENSMUSG00000031028.420|Tub	0.0286	0.999	motif	yes	7.327595	1.1231172376839325	99	96 - 100	unchanged	TDP-43 motif CLIP peak	0.16750853272255553	0.2522418377515255
ENSMUSG00000061578.1473|Ksr2	3.18	4.0699999999999993e-106	nomotif	yes	9.68371	1.0156604717853648	100	96 - 100	unchanged	No TDP-43 motif	0.022418199810177977	0.10715150483914793
ENSMUSG00000042529.234|Kcnj12	-0.116	0.943	motif	no	0.5714349999999999	0.992972772858375	42	25 - 50	unchanged	TDP-43 motif no CLIP peak	-0.010173935039782376	0.07455936998918757
ENSMUSG00000061578.1424|Ksr2	2.73	6.62e-132	motif	yes	3.85818	0.9480616073516014	92	76 - 95	unchanged	TDP-43 motif CLIP peak	-0.07694728288119555	0.0077860221477743935
ENSMUSG00000058297.290|Spock2	0.0663	0.999	motif	yes	8.79316	1.0886543346704551	100	96 - 100	unchanged	TDP-43 motif CLIP peak	0.12254594779276957	0.20727925282173953
ENSMUSG00000058297.126|Spock2	-0.0647	0.999	nomotif	no	0.42723	0.8516646148576453	30	25 - 50	unchanged	No TDP-43 motif	-0.2316426852587672	-0.14690938022979724
ENSMUSG00000061578.84|Ksr2	0.0463	0.999	nomotif	no	0.241425	0.7629162764846	15	0 - 25	destabilized	No TDP-43 motif	-0.39040335254305697	-0.305670047514087
ENSMUSG00000029028.49|Lrrc47	1.71	1.98e-38	motif	yes	4.78885	1.180195995730399	95	76 - 95	unchanged	TDP-43 motif CLIP peak	0.23902646855979798	0.32375977358876795
ENSMUSG00000058297.446|Spock2	-0.135	0.857	motif	no	0.22584	0.998177535941632	13	0 - 25	unchanged	TDP-43 motif no CLIP peak	-0.002631658639906695	0.08210164638906325
ENSMUSG00000029636.17|Wasf3	-0.00377	0.999	motif	no	0.06809	0.9153790503206581	4	0 - 25	unchanged	TDP-43 motif no CLIP peak	-0.12755882058517667	-0.04282551555620673
ENSMUSG00000090935.380|Synj2bp	0.0251	0.999	nomotif	no	0.04146	0.8785549481727962	2	0 - 25	unchanged	No TDP-43 motif	-0.18679557418892395	-0.102062269159954
ENSMUSG00000028439.136|Fam219a	0.0432	0.999	motif	yes	1.842715	0.9263948993232235	82	76 - 95	unchanged	TDP-43 motif CLIP peak	-0.11030078493386235	-0.0255674799048924
ENSMUSG00000004113.188|Cacna1b	0.0534	0.999	motif	no	0.97566	0.9552187771016665	63	51 - 75	unchanged	TDP-43 motif no CLIP peak	-0.06609689839645436	0.01863640663251559
ENSMUSG00000031028.496|Tub	-0.0113	0.999	motif	no	1.05153	0.9004128763254552	66	51 - 75	unchanged	TDP-43 motif no CLIP peak	-0.15134140673361965	-0.0666081017046497
ENSMUSG00000042529.431|Kcnj12	-0.0265	0.999	motif	yes	4.015225	0.9626326673214747	93	76 - 95	unchanged	TDP-43 motif CLIP peak	-0.054942712325267665	0.02979059270370228
ENSMUSG00000028439.351|Fam219a	-0.0509	0.999	nomotif	no	0.42327	1.2346073610400525	30	25 - 50	stabilized	No TDP-43 motif	0.30405229821039526	0.3887856032393652
ENSMUSG00000042529.104|Kcnj12	-0.0495	0.999	nomotif	no	1.915225	1.0883900934924278	82	76 - 95	unchanged	No TDP-43 motif	0.12219573037499047	0.2069290354039604
ENSMUSG00000031028.281|Tub	0.0357	0.999	nomotif	no	0.61512	0.9379370400783281	45	25 - 50	unchanged	No TDP-43 motif	-0.0924370111822051	-0.007703706153235151
ENSMUSG00000061578.975|Ksr2	0.0228	0.999	nomotif	no	0.125815	0.8692137543829839	7	0 - 25	unchanged	No TDP-43 motif	-0.20221709107327432	-0.11748378604430437
ENSMUSG00000035202.84|Lars2	0.103	0.813	motif	yes	0.523865	0.9265435289348602	38	25 - 50	unchanged	TDP-43 motif CLIP peak	-0.11006933935442229	-0.02533603432545234
ENSMUSG00000090935.143|Synj2bp	-0.0997	0.999	motif	yes	1.10801	1.0148375159774736	68	51 - 75	unchanged	TDP-43 motif CLIP peak	0.02124875828885631	0.10598206331782625
ENSMUSG00000058297.10|Spock2	0.286	0.0286	motif	yes	6.90628	1.2331169505068298	99	96 - 100	stabilized	TDP-43 motif CLIP peak	0.30230963341064315	0.3870429384396131
ENSMUSG00000028439.200|Fam219a	-0.0949	0.999	nomotif	yes	0.26449	1.059612625028568	16	0 - 25	unchanged	No TDP-43 motif	0.0835369382856292	0.16827024331459917
ENSMUSG00000043670.212|Diras1	0.109	0.741	motif	yes	6.139145	1.097526485205326	98	96 - 100	unchanged	TDP-43 motif CLIP peak	0.13425575489807262	0.21898905992704257
ENSMUSG00000090935.28|Synj2bp	-7.34e-4	1	motif	no	0.63286	1.1460632924856018	46	25 - 50	unchanged	TDP-43 motif no CLIP peak	0.19668672056398498	0.2814200255929549
ENSMUSG00000061578.1002|Ksr2	-0.0685	0.999	nomotif	no	0.457225	0.9471929247587069	33	25 - 50	unchanged	No TDP-43 motif	-0.07826979037072104	0.006463514658248903
ENSMUSG00000029028.80|Lrrc47	0.477	8.08e-6	motif	yes	5.2083	1.0525533219934209	96	96 - 100	unchanged	TDP-43 motif CLIP peak	0.07389332158325179	0.15862662661222174
ENSMUSG00000061578.1189|Ksr2	-0.12	0.999	motif	no	1.11539	0.7847134844848931	68	51 - 75	destabilized	TDP-43 motif no CLIP peak	-0.3497621032599691	-0.2650287982309991
ENSMUSG00000043670.185|Diras1	0.0382	0.999	motif	yes	6.451955	1.1336316349634208	98	96 - 100	unchanged	TDP-43 motif CLIP peak	0.18095192357325665	0.2656852286022266
ENSMUSG00000032194.156|Kank2	0.0966	0.999	motif	no	3.91685	1.0381552123897102	92	76 - 95	unchanged	TDP-43 motif no CLIP peak	0.05402215410511221	0.13875545913408216
ENSMUSG00000090935.385|Synj2bp	-0.0404	0.999	nomotif	no	0.028655	0.8669675757482767	1	0 - 25	unchanged	No TDP-43 motif	-0.20595005666735722	-0.12121675163838727
ENSMUSG00000061578.12|Ksr2	0.0412	0.999	motif	no	0.29578499999999996	0.9300297021696952	19	0 - 25	unchanged	TDP-43 motif no CLIP peak	-0.10465130287244497	-0.01991799784347502
ENSMUSG00000029636.195|Wasf3	-0.034	0.999	nomotif	no	0.995395	1.0865591920932915	64	51 - 75	unchanged	No TDP-43 motif	0.11976676983752253	0.20450007486649247
ENSMUSG00000004113.277|Cacna1b	0.14	0.325	motif	no	3.95717	1.0727620221982253	93	76 - 95	unchanged	TDP-43 motif no CLIP peak	0.1013300691297128	0.18606337415868274
ENSMUSG00000061578.984|Ksr2	-0.0331	0.999	nomotif	no	0.33821999999999997	0.8333108289098047	22	0 - 25	unchanged	No TDP-43 motif	-0.26307336678413984	-0.1783400617551699
ENSMUSG00000004113.176|Cacna1b	-0.049	0.999	motif	no	4.189344999999999	1.1125560950485212	93	76 - 95	unchanged	TDP-43 motif no CLIP peak	0.15387807855821797	0.23861138358718792
ENSMUSG00000090935.492|Synj2bp	0.0236	0.999	nomotif	no	0.29435	0.996274431515212	19	0 - 25	unchanged	No TDP-43 motif	-0.005384896317600438	0.07934840871136951
ENSMUSG00000090935.447|Synj2bp	0.0461	0.999	nomotif	no	1.6286550000000002	0.9753104492415047	79	76 - 95	unchanged	No TDP-43 motif	-0.036066581367564944	0.048666723661405
ENSMUSG00000035202.90|Lars2	-0.0178	0.999	motif	yes	0.39432	0.7241340298648832	27	25 - 50	destabilized	TDP-43 motif CLIP peak	-0.4656713446432247	-0.38093803961425476
ENSMUSG00000031028.658|Tub	0.0313	0.999	nomotif	no	0.181925	0.8072624243918878	11	0 - 25	unchanged	No TDP-43 motif	-0.3088903546868488	-0.22415704965787883
ENSMUSG00000035279.40|Ssc5d	0.0559	0.999	motif	no	1.22504	1.0691879596651703	71	51 - 75	unchanged	TDP-43 motif no CLIP peak	0.09651549631394722	0.18124880134291715
ENSMUSG00000004113.417|Cacna1b	-0.0821	0.999	motif	no	0.27864500000000003	0.9677253080669718	17	0 - 25	unchanged	TDP-43 motif no CLIP peak	-0.0473305028929412	0.03740280213602875
ENSMUSG00000090935.283|Synj2bp	0.0316	0.999	nomotif	no	0.12516	0.9123786765286951	7	0 - 25	unchanged	No TDP-43 motif	-0.13229536549486576	-0.04756206046589581
ENSMUSG00000029636.454|Wasf3	-0.0551	0.999	nomotif	yes	4.212305000000001	0.9727093871601354	93	76 - 95	unchanged	No TDP-43 motif	-0.039919254246749525	0.04481405078222042
ENSMUSG00000061578.292|Ksr2	0.00153	1	nomotif	no	0.42839	1.0476433713812783	30	25 - 50	unchanged	No TDP-43 motif	0.06714769216031691	0.15188099718928685
ENSMUSG00000042529.325|Kcnj12	-0.0176	0.999	motif	no	2.7268	0.9375941848292098	88	76 - 95	unchanged	TDP-43 motif no CLIP peak	-0.09296447301977596	-0.008231167990806018
ENSMUSG00000031028.256|Tub	-0.757	3.18e-14	nomotif	no	1.17987	1.011896861846806	70	51 - 75	unchanged	No TDP-43 motif	0.01706225002729676	0.10179555505626671
ENSMUSG00000029636.6|Wasf3	0.0412	0.999	motif	no	1.1422	0.9898149150870281	69	51 - 75	unchanged	TDP-43 motif no CLIP peak	-0.014769313179549874	0.06996399184942007
ENSMUSG00000035202.51|Lars2	0.0736	0.999	motif	yes	0.55179	1.0198423746083445	40	25 - 50	unchanged	TDP-43 motif CLIP peak	0.02834618852649624	0.11307949355546619
ENSMUSG00000028439.139|Fam219a	0.0702	0.999	motif	yes	2.118545	1.0231432446328133	84	76 - 95	unchanged	TDP-43 motif CLIP peak	0.03300814298565956	0.1177414480146295
ENSMUSG00000058297.225|Spock2	-0.0162	0.999	motif	yes	0.6656	0.7836017320074663	48	25 - 50	destabilized	TDP-43 motif CLIP peak	-0.3518075084663687	-0.26707420343739874
ENSMUSG00000031028.81|Tub	0.0855	0.996	motif	no	1.788755	0.9308634118378967	81	76 - 95	unchanged	TDP-43 motif no CLIP peak	-0.10335860220600089	-0.018625297177030944
ENSMUSG00000061578.1003|Ksr2	-0.0463	0.999	nomotif	no	0.378865	0.9175967631233732	26	25 - 50	unchanged	No TDP-43 motif	-0.12406779271637716	-0.039334487687407216
ENSMUSG00000061578.8|Ksr2	0.0796	0.999	motif	no	1.05473	0.8452020543599624	66	51 - 75	unchanged	TDP-43 motif no CLIP peak	-0.24263182097545527	-0.15789851594648532
ENSMUSG00000028439.276|Fam219a	0.0107	0.999	motif	no	0.30406	0.9266950211690664	19	0 - 25	unchanged	TDP-43 motif no CLIP peak	-0.1098334743110397	-0.025100169282069748
ENSMUSG00000031028.272|Tub	-0.112	0.507	nomotif	no	1.29157	0.9503225062413843	73	51 - 75	unchanged	No TDP-43 motif	-0.07351089807893786	0.011222406950032085
ENSMUSG00000061578.1045|Ksr2	-0.0848	0.999	nomotif	no	0.15099	0.9249142001005962	9	0 - 25	unchanged	No TDP-43 motif	-0.11260855502120809	-0.027875249992238144
ENSMUSG00000061578.1016|Ksr2	-0.112	0.999	nomotif	no	0.305405	0.6002338954169707	19	0 - 25	destabilized	No TDP-43 motif	-0.736403304159716	-0.6516699991307461
ENSMUSG00000058297.183|Spock2	0.0588	0.999	nomotif	no	0.29003500000000004	0.8635092405322515	18	0 - 25	unchanged	No TDP-43 motif	-0.21171647857065634	-0.1269831735416864
ENSMUSG00000029636.471|Wasf3	-0.05	0.999	motif	yes	0.913255	0.9038372292309287	61	51 - 75	unchanged	TDP-43 motif CLIP peak	-0.14586511176575476	-0.06113180673678481
ENSMUSG00000031028.644|Tub	-0.109	0.999	nomotif	no	0.81521	0.9852756038142007	57	51 - 75	unchanged	No TDP-43 motif	-0.021400759516061733	0.0633325455129082
ENSMUSG00000061578.1106|Ksr2	-0.0265	0.999	nomotif	no	0.961635	0.897877805914292	63	51 - 75	unchanged	No TDP-43 motif	-0.1554089759751609	-0.07067567094619095
ENSMUSG00000061578.189|Ksr2	0.0726	0.999	nomotif	no	0.56591	0.8811210220590497	41	25 - 50	unchanged	No TDP-43 motif	-0.18258790782639625	-0.0978546027974263
ENSMUSG00000031028.622|Tub	0.0121	0.999	nomotif	no	0.906575	0.8813084293623598	61	51 - 75	unchanged	No TDP-43 motif	-0.18228109090624922	-0.09754778587727927
ENSMUSG00000028439.53|Fam219a	0.0241	0.999	nomotif	no	3.527235	0.9325440854090901	91	76 - 95	unchanged	No TDP-43 motif	-0.10075616544690845	-0.016022860417938503
ENSMUSG00000042529.302|Kcnj12	0.0108	0.999	nomotif	no	0.518775	1.0617103829503725	38	25 - 50	unchanged	No TDP-43 motif	0.08639027643913987	0.1711235814681098
ENSMUSG00000058297.25|Spock2	0.752	4.13e-24	motif	yes	6.7658249999999995	1.1588481620544002	99	96 - 100	unchanged	TDP-43 motif CLIP peak	0.21269154977717805	0.297424854806148
ENSMUSG00000031028.107|Tub	0.0518	0.999	motif	no	0.27787	0.8546533041400938	17	0 - 25	unchanged	TDP-43 motif no CLIP peak	-0.22658879516254365	-0.1418554901335737
ENSMUSG00000004113.170|Cacna1b	0.0506	0.999	motif	no	1.61755	1.0791263463886407	79	76 - 95	unchanged	TDP-43 motif no CLIP peak	0.10986378849329478	0.19459709352226473
ENSMUSG00000058297.464|Spock2	0.0555	0.999	motif	yes	3.754375	1.0738919508372	92	76 - 95	unchanged	TDP-43 motif CLIP peak	0.10284884450295359	0.18758214953192354
ENSMUSG00000031028.214|Tub	-0.11	0.999	motif	no	1.1707999999999998	0.856856887333112	70	51 - 75	unchanged	TDP-43 motif no CLIP peak	-0.2228738300782182	-0.13814052504924826
ENSMUSG00000090935.658|Synj2bp	0.0937	0.999	motif	no	0.422555	0.9713461880330332	30	25 - 50	unchanged	TDP-43 motif no CLIP peak	-0.0419425307084412	0.042790774320528746
ENSMUSG00000043670.166|Diras1	0.00975	0.999	motif	no	1.14929	1.0484170842190796	69	51 - 75	unchanged	TDP-43 motif no CLIP peak	0.06821276804768751	0.15294607307665747
ENSMUSG00000029636.52|Wasf3	-0.0858	0.999	motif	no	0.64957	1.2603377307474057	47	25 - 50	stabilized	TDP-43 motif no CLIP peak	0.33381038228535115	0.4185436873143211
ENSMUSG00000031028.547|Tub	-0.111	0.991	nomotif	no	0.52277	0.9656020814708183	38	25 - 50	unchanged	No TDP-43 motif	-0.05049930888930086	0.034233996139669085
ENSMUSG00000058297.525|Spock2	-0.123	0.929	nomotif	yes	0.899235	0.8302437077119708	61	51 - 75	unchanged	No TDP-43 motif	-0.2683932110794453	-0.18365990605047536
ENSMUSG00000061578.456|Ksr2	-0.0767	0.999	nomotif	no	1.690175	0.9066728946634957	80	76 - 95	unchanged	No TDP-43 motif	-0.14134593924265895	-0.056612634213689006
ENSMUSG00000042529.326|Kcnj12	-0.106	0.652	motif	no	4.725149999999999	1.0180623894647176	95	76 - 95	unchanged	TDP-43 motif no CLIP peak	0.02582597616145264	0.11055928119042259
ENSMUSG00000061578.744|Ksr2	0.0318	0.999	motif	no	1.34793	0.814704774528719	74	51 - 75	unchanged	TDP-43 motif no CLIP peak	-0.2956507318438324	-0.21091742681486245
ENSMUSG00000031028.368|Tub	0.025	0.999	nomotif	no	0.12787	0.9208790751871421	7	0 - 25	unchanged	No TDP-43 motif	-0.1189163729700358	-0.03418306794106585
ENSMUSG00000058297.190|Spock2	-0.0649	0.999	nomotif	no	0.23336	0.8358853347639119	14	0 - 25	unchanged	No TDP-43 motif	-0.25862304530062263	-0.1738897402716527
ENSMUSG00000061578.21|Ksr2	0.0314	0.999	motif	no	0.351545	0.8919276631160822	24	0 - 25	unchanged	TDP-43 motif no CLIP peak	-0.16500138507303622	-0.08026808004406627
ENSMUSG00000031028.8|Tub	0.0789	0.999	motif	no	0.421865	0.9072028870779411	30	25 - 50	unchanged	TDP-43 motif no CLIP peak	-0.14050286337441567	-0.055769558345445724
ENSMUSG00000061578.1326|Ksr2	0.0076	0.999	nomotif	no	0.44569	0.9746412289805357	32	25 - 50	unchanged	No TDP-43 motif	-0.03705684261398624	0.0476764624149837
ENSMUSG00000031028.283|Tub	-0.0331	0.999	nomotif	no	1.08096	0.9799976503619849	67	51 - 75	unchanged	No TDP-43 motif	-0.029149804654593936	0.05558350037437601
ENSMUSG00000028439.144|Fam219a	0.26	0.397	motif	yes	6.059775	0.8502604952994341	98	96 - 100	unchanged	TDP-43 motif CLIP peak	-0.23402318575313336	-0.1492898807241634
ENSMUSG00000034801.127|Sos2	-0.0441	0.999	nomotif	no	0.27331	1.081537499628846	17	0 - 25	unchanged	No TDP-43 motif	0.11308368803744108	0.19781699306641104
ENSMUSG00000029636.171|Wasf3	0.133	0.992	nomotif	no	0.5226	0.8340513421665615	38	25 - 50	unchanged	No TDP-43 motif	-0.26179189969557426	-0.1770585946666043
ENSMUSG00000031028.423|Tub	0.0212	0.999	motif	yes	3.957675	0.9611324142300633	93	76 - 95	unchanged	TDP-43 motif CLIP peak	-0.05719289157489615	0.0275404134540738
ENSMUSG00000029636.448|Wasf3	0.57	4.18e-6	nomotif	yes	4.68088	1.0216438621384236	95	76 - 95	unchanged	No TDP-43 motif	0.030892370571419154	0.1156256756003891
ENSMUSG00000022095.82|Fam160b2	-0.146	0.907	motif	no	2.0327349999999997	1.0853895775963398	84	76 - 95	unchanged	TDP-43 motif no CLIP peak	0.1182129604464696	0.20294626547543954
ENSMUSG00000004113.389|Cacna1b	-0.00521	0.999	motif	no	0.3085	1.1066537898704722	20	0 - 25	unchanged	TDP-43 motif no CLIP peak	0.14620395404553854	0.2309372590745085
ENSMUSG00000058297.88|Spock2	0.0846	0.946	motif	no	0.719125	0.9130003144878901	51	51 - 75	unchanged	TDP-43 motif no CLIP peak	-0.13131273773367957	-0.04657943270470963
ENSMUSG00000029636.470|Wasf3	0.00257	0.999	motif	yes	0.5936699999999999	0.9574948031230427	43	25 - 50	unchanged	TDP-43 motif CLIP peak	-0.06266343816722039	0.022069866861749554
ENSMUSG00000058297.106|Spock2	-0.03	0.999	motif	no	0.84152	0.9569957829238314	58	51 - 75	unchanged	TDP-43 motif no CLIP peak	-0.06341552750968764	0.021317777519282308
ENSMUSG00000004113.430|Cacna1b	-0.102	0.999	motif	no	0.15938	0.9867864812738941	9	0 - 25	unchanged	TDP-43 motif no CLIP peak	-0.019190143672418437	0.06554316135655151
ENSMUSG00000042529.17|Kcnj12	0.0633	0.999	nomotif	no	0.92324	0.6409633551743664	62	51 - 75	destabilized	No TDP-43 motif	-0.6416862167008159	-0.556952911671846
ENSMUSG00000031028.470|Tub	0.12	0.81	motif	no	2.691675	0.9497956588890446	88	76 - 95	unchanged	TDP-43 motif no CLIP peak	-0.07431093261989687	0.01042237240907308
ENSMUSG00000042529.327|Kcnj12	-0.0151	0.999	motif	no	4.85643	1.0207489742197242	95	76 - 95	unchanged	TDP-43 motif no CLIP peak	0.029628117757665325	0.11436142278663528
ENSMUSG00000090935.46|Synj2bp	0.0537	0.999	motif	no	1.105115	0.89295828047691	68	51 - 75	unchanged	TDP-43 motif no CLIP peak	-0.1633353215062283	-0.07860201647725834
ENSMUSG00000043670.170|Diras1	0.0373	0.999	motif	no	0.89164	0.9435526310525261	60	51 - 75	unchanged	TDP-43 motif no CLIP peak	-0.08382510176673327	9.082032622366731e-4
ENSMUSG00000029636.469|Wasf3	0.0497	0.999	motif	yes	0.7579849999999999	0.9576717024330658	54	51 - 75	unchanged	TDP-43 motif CLIP peak	-0.0623969216452445	0.02233638338372545
ENSMUSG00000031028.180|Tub	-0.0597	0.999	nomotif	no	0.47662	0.9203845262999933	35	25 - 50	unchanged	No TDP-43 motif	-0.11969136601671056	-0.03495806098774061
ENSMUSG00000028439.353|Fam219a	-0.152	0.999	nomotif	no	0.11301	0.9552362782107005	6	0 - 25	unchanged	No TDP-43 motif	-0.06607046619838314	0.01866283883058681
ENSMUSG00000061578.451|Ksr2	0.0177	0.999	nomotif	no	2.160895	0.9717563393456602	85	76 - 95	unchanged	No TDP-43 motif	-0.0413334807327537	0.04339982429621625
ENSMUSG00000029636.281|Wasf3	0.0384	0.999	nomotif	no	0.87736	0.8791189150755163	60	51 - 75	unchanged	No TDP-43 motif	-0.18586976844223377	-0.10113646341326382
ENSMUSG00000004113.357|Cacna1b	-0.0255	0.999	motif	no	0.35441	0.9650560391156795	24	0 - 25	unchanged	TDP-43 motif no CLIP peak	-0.05131537529741218	0.033417929731557765
ENSMUSG00000043670.223|Diras1	0.00235	1	motif	no	4.031045000000001	1.2961562416050196	93	76 - 95	stabilized	TDP-43 motif no CLIP peak	0.37423963442820263	0.45897293945717255
ENSMUSG00000058297.17|Spock2	0.755	2.21e-16	motif	yes	8.624345	0.9689409088306014	100	96 - 100	unchanged	TDP-43 motif CLIP peak	-0.04551940978004462	0.03921389524892532
ENSMUSG00000061578.1546|Ksr2	-0.139	0.902	motif	no	0.989065	1.0283946355771973	64	51 - 75	unchanged	TDP-43 motif no CLIP peak	0.040393989762658906	0.12512729479162885
ENSMUSG00000004113.329|Cacna1b	0.141	0.607	motif	yes	2.2920800000000003	1.2760229456586731	86	76 - 95	stabilized	TDP-43 motif CLIP peak	0.3516542721202892	0.43638757714925913
ENSMUSG00000061578.875|Ksr2	-0.0329	0.999	nomotif	no	0.398135	0.9612578379334158	28	25 - 50	unchanged	No TDP-43 motif	-0.05700463827420488	0.02772866675476507
ENSMUSG00000090935.508|Synj2bp	-0.00289	0.999	motif	no	0.737365	0.9507913416983518	52	51 - 75	unchanged	TDP-43 motif no CLIP peak	-0.07279932932864457	0.01193397570032538
ENSMUSG00000029636.67|Wasf3	-0.0413	0.999	motif	no	3.07109	0.9810497252492512	90	76 - 95	unchanged	TDP-43 motif no CLIP peak	-0.027601832497472133	0.057131472531497814
ENSMUSG00000004113.9|Cacna1b	0.0702	0.999	motif	no	1.24796	0.9142353740214347	72	51 - 75	unchanged	TDP-43 motif no CLIP peak	-0.12936245343614605	-0.044629148407176106
ENSMUSG00000090935.570|Synj2bp	-0.0553	0.999	nomotif	no	0.08814	1.050753257481104	5	0 - 25	unchanged	No TDP-43 motif	0.0714239290519143	0.15615723408088425
ENSMUSG00000058297.466|Spock2	-0.0951	0.999	motif	yes	3.581035	1.2155318522021115	92	76 - 95	stabilized	TDP-43 motif CLIP peak	0.2815876987240571	0.366321003753027
ENSMUSG00000061578.415|Ksr2	-0.0878	0.999	nomotif	no	1.2188599999999998	0.9269575760795518	71	51 - 75	unchanged	No TDP-43 motif	-0.10942478212091347	-0.024691477091943526
ENSMUSG00000004113.116|Cacna1b	0.0324	0.999	motif	no	2.9379150000000003	0.8546776224438849	89	76 - 95	unchanged	TDP-43 motif no CLIP peak	-0.22654774530410018	-0.14181444027513024
ENSMUSG00000031028.202|Tub	-0.102	0.999	motif	no	1.49156	1.456613361227411	77	76 - 95	stabilized	TDP-43 motif no CLIP peak	0.5426179838788533	0.6273512889078232
ENSMUSG00000004113.254|Cacna1b	-0.0429	0.999	motif	no	0.493885	1.1573417435910662	36	25 - 50	unchanged	TDP-43 motif no CLIP peak	0.21081493098379167	0.2955482360127616
ENSMUSG00000042529.220|Kcnj12	-0.089	0.999	nomotif	no	0.42004	0.9076645699796917	30	25 - 50	unchanged	No TDP-43 motif	-0.1397688509322435	-0.05503554590327356
ENSMUSG00000061578.1398|Ksr2	-0.0828	0.999	motif	no	0.45743	0.7929232313611257	33	25 - 50	destabilized	TDP-43 motif no CLIP peak	-0.3347468999491075	-0.2500135949201375
ENSMUSG00000004113.200|Cacna1b	0.146	0.222	motif	no	1.42584	1.0874446826928625	76	76 - 95	unchanged	TDP-43 motif no CLIP peak	0.12094201426299628	0.20567531929196622
ENSMUSG00000029636.93|Wasf3	0.236	0.33	motif	no	3.37342	1.092547367121574	91	76 - 95	unchanged	TDP-43 motif no CLIP peak	0.1276958287693726	0.21242913379834255
ENSMUSG00000031028.273|Tub	0.00559	0.999	nomotif	no	0.619735	1.0781709698112598	46	25 - 50	unchanged	No TDP-43 motif	0.10858597005804685	0.1933192750870168
ENSMUSG00000058297.524|Spock2	-0.0209	0.999	nomotif	yes	0.98909	0.9452988042368868	64	51 - 75	unchanged	No TDP-43 motif	-0.08115766475797095	0.003575640270998992
ENSMUSG00000029028.244|Lrrc47	0.022	0.999	motif	no	0.48739	1.051620954534792	35	25 - 50	unchanged	TDP-43 motif no CLIP peak	0.07261479440811347	0.15734809943708342
ENSMUSG00000028439.124|Fam219a	-0.0829	0.999	motif	no	0.229585	1.0964704893152637	14	0 - 25	unchanged	TDP-43 motif no CLIP peak	0.13286698347392945	0.2176002885028994
ENSMUSG00000029028.164|Lrrc47	0.144	0.704	motif	no	0.8843300000000001	1.0560627733985182	60	51 - 75	unchanged	TDP-43 motif no CLIP peak	0.07869559244174142	0.16342889747071138
ENSMUSG00000061578.1160|Ksr2	-0.057	0.999	nomotif	no	0.649865	0.9009690394076406	47	25 - 50	unchanged	No TDP-43 motif	-0.15045056427641368	-0.06571725924744373
ENSMUSG00000028439.195|Fam219a	-0.0146	0.999	nomotif	yes	0.433825	0.9343776242563133	31	25 - 50	unchanged	No TDP-43 motif	-0.09792236878691335	-0.013189063757943403
ENSMUSG00000031028.518|Tub	-0.0407	0.999	nomotif	no	0.433265	0.8468568455770512	31	25 - 50	unchanged	No TDP-43 motif	-0.23980998085652344	-0.1550766758275535
ENSMUSG00000032194.136|Kank2	0.0822	0.999	nomotif	no	0.19231	0.7318442287522305	11	0 - 25	destabilized	No TDP-43 motif	-0.45039148780103794	-0.36565818277206796
ENSMUSG00000029028.1|Lrrc47	0.418	4.1e-5	motif	yes	6.465075	1.203412522921494	98	96 - 100	stabilized	TDP-43 motif CLIP peak	0.2671312748958055	0.3518645799247755
ENSMUSG00000032194.233|Kank2	-0.0923	0.999	nomotif	yes	4.43047	1.0982166218389906	94	76 - 95	unchanged	No TDP-43 motif	0.13516265218356668	0.21989595721253663
ENSMUSG00000029028.227|Lrrc47	0.0646	0.999	nomotif	no	0.5493650000000001	0.9226521517782694	40	25 - 50	unchanged	No TDP-43 motif	-0.11614125361598124	-0.03140794858701129
ENSMUSG00000029636.1|Wasf3	0.139	0.34	motif	no	3.537675	1.002588502145097	91	76 - 95	unchanged	TDP-43 motif no CLIP peak	0.003729594256468104	0.08846289928543805
ENSMUSG00000034801.164|Sos2	-0.053900000000000003	0.999	motif	no	0.05562	1.0869196897611633	3	0 - 25	unchanged	TDP-43 motif no CLIP peak	0.12024534656242364	0.20497865159139358
ENSMUSG00000058297.59|Spock2	0.0013	1	motif	yes	0.547515	1.090085804930723	40	25 - 50	unchanged	TDP-43 motif CLIP peak	0.12444169965898878	0.20917500468795874
ENSMUSG00000029636.293|Wasf3	0.074	0.847	nomotif	no	0.217405	0.8859196670260348	13	0 - 25	unchanged	No TDP-43 motif	-0.1747522101449686	-0.09001890511599867
ENSMUSG00000031028.154|Tub	0.0207	0.999	motif	no	0.87425	0.8831624047775058	60	51 - 75	unchanged	TDP-43 motif no CLIP peak	-0.1792493353567327	-0.09451603032776276
ENSMUSG00000090935.724|Synj2bp	0.0391	0.999	motif	no	0.28459	0.8860137736292464	18	0 - 25	unchanged	TDP-43 motif no CLIP peak	-0.17459896835068792	-0.08986566332171797
ENSMUSG00000090935.611|Synj2bp	-0.0265	0.999	motif	no	0.082355	0.9088367919412136	5	0 - 25	unchanged	TDP-43 motif no CLIP peak	-0.13790685503076663	-0.05317355000179669
ENSMUSG00000029636.501|Wasf3	0.0704	0.999	motif	yes	0.4281	0.9828195443912938	30	25 - 50	unchanged	TDP-43 motif CLIP peak	-0.025001547407028604	0.05973175762194134
ENSMUSG00000031028.618|Tub	-0.0451	0.999	motif	no	1.323245	0.9050362913088218	73	51 - 75	unchanged	TDP-43 motif no CLIP peak	-0.14395245049096073	-0.05921914546199078
ENSMUSG00000031028.179|Tub	-0.0956	0.875	nomotif	no	0.616815	0.9971679275015441	45	25 - 50	unchanged	No TDP-43 motif	-0.004091613560737735	0.08064169146823222
ENSMUSG00000031028.533|Tub	0.0205	0.999	nomotif	no	0.19999	0.8224262764350228	12	0 - 25	unchanged	No TDP-43 motif	-0.28204173566089635	-0.1973084306319264
ENSMUSG00000058297.293|Spock2	-0.0367	0.999	motif	yes	2.3558950000000003	0.8296665242951384	86	76 - 95	unchanged	TDP-43 motif CLIP peak	-0.26939651796996406	-0.1846632129409941
ENSMUSG00000029028.78|Lrrc47	0.883	1.26e-14	motif	yes	5.050205	1.2061594358259862	95	76 - 95	stabilized	TDP-43 motif CLIP peak	0.270420622057598	0.3551539270865679
ENSMUSG00000004113.327|Cacna1b	0.255	0.0562	motif	yes	3.085375	0.9893885179104084	90	76 - 95	unchanged	TDP-43 motif CLIP peak	-0.015390938113520458	0.06934236691544948
ENSMUSG00000042529.449|Kcnj12	-0.259	0.314	motif	no	0.579575	0.8786516833886908	42	25 - 50	unchanged	TDP-43 motif no CLIP peak	-0.18663673183779142	-0.10190342680882147
ENSMUSG00000038916.40|Soga3	-0.0237	0.999	nomotif	yes	0.084215	0.790672474355282	5	0 - 25	destabilized	No TDP-43 motif	-0.3388478938396101	-0.2541145888106402
ENSMUSG00000004113.421|Cacna1b	-0.0757	0.999	motif	no	0.205495	0.955413235745687	12	0 - 25	unchanged	TDP-43 motif no CLIP peak	-0.06580323167207339	0.01893007335689656
ENSMUSG00000042529.432|Kcnj12	0.0636	0.999	motif	yes	5.6563099999999995	0.9985646355656973	97	96 - 100	unchanged	TDP-43 motif CLIP peak	-0.0020722807463213894	0.08266102428264856
ENSMUSG00000004113.241|Cacna1b	-0.0334	0.999	motif	no	0.8062149999999999	0.9510253597935732	56	51 - 75	unchanged	TDP-43 motif no CLIP peak	-0.07244428275986294	0.012289022269107011
ENSMUSG00000058297.382|Spock2	-0.0218	0.999	motif	yes	0.70232000000000006	1.0739035039568778	50	25 - 50	unchanged	TDP-43 motif CLIP peak	0.10286436518806255	0.1875976702170325
ENSMUSG00000029636.306|Wasf3	-0.03	0.999	nomotif	no	0.30820000000000003	0.8981898533161171	20	0 - 25	unchanged	No TDP-43 motif	-0.15490767053563423	-0.07017436550666428
ENSMUSG00000042529.486|Kcnj12	0.078	0.999	nomotif	no	0.164425	1.075581616047	9	0 - 25	unchanged	No TDP-43 motif	0.10511700184026454	0.1898503068692345
ENSMUSG00000061578.1140|Ksr2	0.018	0.999	nomotif	no	0.7565649999999999	1.0255738173741842	54	51 - 75	unchanged	No TDP-43 motif	0.036431335920118386	0.12116464094908833
ENSMUSG00000042529.100|Kcnj12	0.0186	0.999	nomotif	no	1.993545	1.2095950830944457	83	76 - 95	stabilized	No TDP-43 motif	0.27452418024563363	0.35925748527460355
ENSMUSG00000029636.462|Wasf3	-0.0275	0.999	nomotif	yes	2.763825	0.8987356660208063	89	76 - 95	unchanged	No TDP-43 motif	-0.15403123876586658	-0.06929793373689663
ENSMUSG00000058297.117|Spock2	-0.0443	0.999	motif	no	0.36718	0.9436653874905984	25	0 - 25	unchanged	TDP-43 motif no CLIP peak	-0.08365270710683664	0.0010805979221333029
ENSMUSG00000035279.29|Ssc5d	0.104	0.999	nomotif	no	1.04307	1.0568265406676622	66	51 - 75	unchanged	No TDP-43 motif	0.07973860334841354	0.16447190837738349
ENSMUSG00000031028.230|Tub	0.104	0.999	motif	no	1.709955	0.7420229830521263	80	76 - 95	destabilized	TDP-43 motif no CLIP peak	-0.4304642220280502	-0.3457309169990802
ENSMUSG00000004113.164|Cacna1b	0.0467	0.999	motif	no	2.02927	1.1037495966027921	83	76 - 95	unchanged	TDP-43 motif no CLIP peak	0.1424129105992157	0.22714621562818565
ENSMUSG00000061578.64|Ksr2	0.143	0.999	nomotif	no	0.176735	0.8593242966027205	10	0 - 25	unchanged	No TDP-43 motif	-0.21872540845098468	-0.13399210342201473
ENSMUSG00000028439.184|Fam219a	0.182	0.374	motif	yes	7.33268	1.1583817030874777	99	96 - 100	unchanged	TDP-43 motif CLIP peak	0.2121107200048965	0.2968440250338664
ENSMUSG00000090935.278|Synj2bp	0.0576	0.999	nomotif	no	0.263055	0.9146496598399549	16	0 - 25	unchanged	No TDP-43 motif	-0.12870884416596587	-0.04397553913699592
ENSMUSG00000043670.89|Diras1	-0.0056	0.999	motif	no	2.308455	0.9382993739739011	86	76 - 95	unchanged	TDP-43 motif no CLIP peak	-0.09187979214853496	-0.007146487119565018
ENSMUSG00000028439.216|Fam219a	-0.0722	0.999	motif	yes	1.341765	0.9912976872046886	74	51 - 75	unchanged	TDP-43 motif CLIP peak	-0.012609730349286882	0.07212357467968307
ENSMUSG00000042529.101|Kcnj12	0.0798	0.999	nomotif	no	2.2291999999999996	0.8541547502357123	85	76 - 95	unchanged	No TDP-43 motif	-0.22743062320055327	-0.14269731817158332
ENSMUSG00000004113.282|Cacna1b	0.15	0.561	motif	yes	4.12626	1.1214085639275415	93	76 - 95	unchanged	TDP-43 motif CLIP peak	0.16531199247404155	0.2500452975030115
ENSMUSG00000004113.138|Cacna1b	0.0305	0.999	motif	no	0.26739	1.0041255987271767	17	0 - 25	unchanged	TDP-43 motif no CLIP peak	0.00593973674668744	0.09067304177565738
ENSMUSG00000061578.34|Ksr2	0.0455	0.999	motif	no	0.466055	1.0501158833821647	34	25 - 50	unchanged	TDP-43 motif no CLIP peak	0.07054854232548034	0.15528184735445028
ENSMUSG00000031028.647|Tub	-0.137	0.902	nomotif	no	0.51741	1.05188624037853	38	25 - 50	unchanged	No TDP-43 motif	0.0729786881700492	0.15771199319901913
ENSMUSG00000031028.501|Tub	0.00589	0.999	motif	no	1.08439	0.9162584373489648	67	51 - 75	unchanged	TDP-43 motif no CLIP peak	-0.12617351654900075	-0.0414402115200308
ENSMUSG00000035279.36|Ssc5d	0.0793	0.999	motif	no	3.016635	1.0316287627720815	90	76 - 95	unchanged	TDP-43 motif no CLIP peak	0.044923902483819056	0.129657207512789
ENSMUSG00000061578.123|Ksr2	-0.103	0.999	motif	yes	1.70606	1.2935772493942566	80	76 - 95	stabilized	TDP-43 motif CLIP peak	0.37136621095365774	0.45609951598262766
ENSMUSG00000022095.273|Fam160b2	0.306	0.00341	motif	yes	5.8251550000000005	0.8445553307065898	97	96 - 100	unchanged	TDP-43 motif CLIP peak	-0.24373615117261796	-0.159002846143648
ENSMUSG00000031028.557|Tub	0.0335	0.999	nomotif	no	0.2932	0.8328032911522992	19	0 - 25	unchanged	No TDP-43 motif	-0.26395232485747844	-0.1792190198285085
ENSMUSG00000042529.299|Kcnj12	-0.0364	0.999	nomotif	no	1.5517850000000002	0.8686595599595861	78	76 - 95	unchanged	No TDP-43 motif	-0.2031372197924714	-0.11840391476350146
ENSMUSG00000031028.601|Tub	-0.0969	0.813	motif	no	0.6240049999999999	0.8890083053203715	46	25 - 50	unchanged	TDP-43 motif no CLIP peak	-0.16973119777996254	-0.08499789275099259
ENSMUSG00000090935.120|Synj2bp	0.0545	0.999	motif	yes	1.25391	0.9323098473882963	72	51 - 75	unchanged	TDP-43 motif CLIP peak	-0.10111858957763611	-0.016385284548666168
ENSMUSG00000058297.330|Spock2	0.036	0.999	nomotif	yes	2.365015	0.9555392037791992	86	76 - 95	unchanged	No TDP-43 motif	-0.06561302970392084	0.019120275325049105
ENSMUSG00000058297.13|Spock2	0.55	6.82e-14	motif	yes	7.72486	1.1942141895967253	100	96 - 100	unchanged	TDP-43 motif CLIP peak	0.2560616159627772	0.34079492099174713
ENSMUSG00000004113.325|Cacna1b	0.158	0.673	motif	yes	3.319745	1.0516850428417515	91	76 - 95	unchanged	TDP-43 motif CLIP peak	0.07270271303029512	0.15743601805926505
ENSMUSG00000028439.292|Fam219a	-0.0678	0.999	motif	no	0.55086	0.8910919493774723	40	25 - 50	unchanged	TDP-43 motif no CLIP peak	-0.16635378764464853	-0.08162048261567859
ENSMUSG00000029636.329|Wasf3	0.0364	0.999	nomotif	no	0.05972	0.8974773952681288	3	0 - 25	unchanged	No TDP-43 motif	-0.15605249260377713	-0.07131918757480718
ENSMUSG00000034801.131|Sos2	0.0148	0.999	nomotif	no	0.28025500000000003	0.906487819261666	17	0 - 25	unchanged	No TDP-43 motif	-0.141640460697141	-0.05690715566817106
ENSMUSG00000029636.427|Wasf3	3.41	1.84e-141	nomotif	yes	4.148555	1.3956701896396422	93	76 - 95	stabilized	No TDP-43 motif	0.48095805903551087	0.5656913640644808
ENSMUSG00000061578.32|Ksr2	-0.037	0.999	motif	no	0.19107	1.1151997148964492	11	0 - 25	unchanged	TDP-43 motif no CLIP peak	0.15730209749048424	0.24203540251945418
ENSMUSG00000061578.789|Ksr2	-0.059	0.999	nomotif	no	0.277995	0.9795781011899413	17	0 - 25	unchanged	No TDP-43 motif	-0.02976757257572253	0.054965732453247415
ENSMUSG00000061578.128|Ksr2	0.0442	0.999	motif	yes	1.884225	1.0829439239093497	82	76 - 95	unchanged	TDP-43 motif CLIP peak	0.11495854046016125	0.19969184548913121
ENSMUSG00000061578.50|Ksr2	0.0841	0.999	motif	no	0.23878	1.1240356091290484	14	0 - 25	unchanged	TDP-43 motif no CLIP peak	0.16868774045219947	0.2534210454811694
ENSMUSG00000042529.31|Kcnj12	-0.0983	0.98	motif	no	0.5885400000000001	0.9567081391873742	43	25 - 50	unchanged	TDP-43 motif no CLIP peak	-0.06384922280649914	0.020884082222470804
ENSMUSG00000029028.223|Lrrc47	0.116	0.966	nomotif	no	0.237155	1.0799839137746652	14	0 - 25	unchanged	No TDP-43 motif	0.11100982378656529	0.19574312881553524
ENSMUSG00000035202.68|Lars2	9.65e-4	1	motif	yes	0.985215	0.9350260255056702	64	51 - 75	unchanged	TDP-43 motif CLIP peak	-0.09692157336791955	-0.012188268338949607
ENSMUSG00000042529.280|Kcnj12	-4.56e-4	1	nomotif	no	0.32814	0.949493243123104	22	0 - 25	unchanged	No TDP-43 motif	-0.0747703611239375	0.00996294390503244
ENSMUSG00000090935.280|Synj2bp	0.00646	0.999	nomotif	no	0.175185	1.0439321825182442	10	0 - 25	unchanged	No TDP-43 motif	0.0620279924417455	0.14676129747071545
ENSMUSG00000061578.302|Ksr2	-0.0576	0.999	nomotif	no	0.44266	0.9870251261527117	31	25 - 50	unchanged	No TDP-43 motif	-0.01884128384852662	0.06589202118044332
ENSMUSG00000035279.30|Ssc5d	0.193	0.268	nomotif	no	2.968535	1.0734147129029983	89	76 - 95	unchanged	No TDP-43 motif	0.10220756785257153	0.1869408728815415
ENSMUSG00000042529.484|Kcnj12	-0.0267	0.999	motif	no	0.27388	1.0370904184971304	17	0 - 25	unchanged	TDP-43 motif no CLIP peak	0.052541680680340916	0.13727498570931085
ENSMUSG00000042529.181|Kcnj12	-0.149	0.496	nomotif	no	1.04657	1.049043092505428	66	51 - 75	unchanged	No TDP-43 motif	0.06907394204003212	0.15380724706900206
ENSMUSG00000029028.13|Lrrc47	1.78	1.38e-46	motif	yes	7.143784999999999	1.2378942963567998	99	96 - 100	stabilized	TDP-43 motif CLIP peak	0.3078881282577014	0.3926214332866713
ENSMUSG00000031028.98|Tub	0.108	0.907	motif	no	1.415725	0.8672055325390874	75	51 - 75	unchanged	TDP-43 motif no CLIP peak	-0.20555413415816537	-0.12082082912919542
ENSMUSG00000004113.288|Cacna1b	0.237	0.059	motif	yes	7.0645299999999995	1.0756613933996417	99	96 - 100	unchanged	TDP-43 motif CLIP peak	0.10522400452715659	0.18995730955612655
ENSMUSG00000031028.471|Tub	0.00568	0.999	motif	no	3.674825	0.8396234999243934	92	76 - 95	unchanged	TDP-43 motif no CLIP peak	-0.2521855486123134	-0.16745224358334346
ENSMUSG00000038916.55|Soga3	0.00852	0.999	nomotif	yes	0.120795	0.8355741405329464	7	0 - 25	unchanged	No TDP-43 motif	-0.25916025052227465	-0.1744269454933047
ENSMUSG00000031028.516|Tub	-0.0693	0.999	nomotif	no	0.29908	0.94655810161547	19	0 - 25	unchanged	No TDP-43 motif	-0.07923703075463621	0.005496274274333732
ENSMUSG00000058297.522|Spock2	-0.0753	0.999	motif	yes	0.79108	0.84728239861182	55	51 - 75	unchanged	TDP-43 motif CLIP peak	-0.23908519596305647	-0.15435189093408652
ENSMUSG00000042529.233|Kcnj12	-0.095	0.999	motif	no	0.254325	1.2726017042340125	15	0 - 25	stabilized	TDP-43 motif no CLIP peak	0.3477809587219947	0.4325142637509647
ENSMUSG00000058297.19|Spock2	0.903	5.22e-21	motif	yes	6.670475	1.0070638911930438	99	96 - 100	unchanged	TDP-43 motif CLIP peak	0.0101552152050272	0.09488852023399715
ENSMUSG00000035202.57|Lars2	0.188	0.571	motif	yes	0.86043	1.0843334307357293	59	51 - 75	unchanged	TDP-43 motif CLIP peak	0.11680845125083114	0.2015417562798011
ENSMUSG00000061578.1415|Ksr2	0.151	0.751	motif	yes	2.77162	1.032086696288126	89	76 - 95	unchanged	TDP-43 motif CLIP peak	0.04556416364055677	0.1302974686695267
ENSMUSG00000061578.1168|Ksr2	-0.127	0.851	nomotif	no	1.0041099999999998	1.0308516422623206	64	51 - 75	unchanged	No TDP-43 motif	0.04383671837683315	0.1285700234058031
ENSMUSG00000031028.510|Tub	-0.0259	0.999	nomotif	no	0.2979	0.8716595211483076	19	0 - 25	unchanged	No TDP-43 motif	-0.19816338084108656	-0.11343007581211662
ENSMUSG00000061578.1149|Ksr2	0.0642	0.999	nomotif	no	0.86341	0.8566038593961717	59	51 - 75	unchanged	No TDP-43 motif	-0.2232999176360225	-0.13856661260705255
ENSMUSG00000042529.335|Kcnj12	0.0456	0.999	motif	no	3.280815	0.8531605299886517	91	76 - 95	unchanged	TDP-43 motif no CLIP peak	-0.22911087148127052	-0.14437756645230057
ENSMUSG00000029028.222|Lrrc47	0.0239	0.999	nomotif	no	0.614715	0.9227045368555695	45	25 - 50	unchanged	No TDP-43 motif	-0.116059344582651	-0.03132603955368106
ENSMUSG00000058297.448|Spock2	0.00405	0.999	motif	no	0.180525	0.890475154695317	10	0 - 25	unchanged	TDP-43 motif no CLIP peak	-0.16735273588825988	-0.08261943085928994
ENSMUSG00000042529.243|Kcnj12	-0.105	0.999	motif	no	0.8571249999999999	0.7784966911981785	59	51 - 75	destabilized	TDP-43 motif no CLIP peak	-0.3612371873776853	-0.27650388234871537
ENSMUSG00000031028.616|Tub	0.00749	0.999	motif	no	1.07821	0.8809000729888643	67	51 - 75	unchanged	TDP-43 motif no CLIP peak	-0.18294972202988355	-0.0982164170009136
ENSMUSG00000029636.275|Wasf3	0.14	0.793	motif	no	0.842365	0.8136810888071769	58	51 - 75	unchanged	TDP-43 motif no CLIP peak	-0.2974646342384718	-0.21273132920950186
ENSMUSG00000031028.269|Tub	-0.651	5.33e-12	nomotif	no	3.32184	1.0110999473504694	91	76 - 95	unchanged	No TDP-43 motif	0.015925614866904518	0.10065891989587447
ENSMUSG00000028439.29|Fam219a	0.0443	0.999	motif	no	0.50543	1.2630517470070262	37	25 - 50	stabilized	TDP-43 motif no CLIP peak	0.3369137472973516	0.4216470523263215
ENSMUSG00000029636.125|Wasf3	0.0111	0.999	nomotif	no	0.99248	0.9491211388693184	64	51 - 75	unchanged	No TDP-43 motif	-0.07533586086268942	0.009397444166280522
ENSMUSG00000042529.495|Kcnj12	0.00438	0.999	nomotif	no	1.734975	1.0881181436777068	81	76 - 95	unchanged	No TDP-43 motif	0.1218352073644086	0.20656851239337853
ENSMUSG00000061578.239|Ksr2	-0.0351	0.999	nomotif	no	1.1956449999999998	0.8215448472440586	70	51 - 75	unchanged	No TDP-43 motif	-0.2835887624014919	-0.19885545737252194
ENSMUSG00000061578.1062|Ksr2	0.227	0.884	motif	no	1.4208	1.1582272738583335	75	51 - 75	unchanged	TDP-43 motif no CLIP peak	0.21191837482657608	0.296651679855546
ENSMUSG00000058297.405|Spock2	-0.0433	0.999	motif	no	0.58678	0.8895211199094147	43	25 - 50	unchanged	TDP-43 motif no CLIP peak	-0.16889923506456866	-0.08416593003559872
ENSMUSG00000042529.169|Kcnj12	-0.0693	0.999	nomotif	no	0.541415	1.005898049415032	40	25 - 50	unchanged	No TDP-43 motif	0.008484091369319945	0.0932173963982899
ENSMUSG00000061578.305|Ksr2	-0.0259	0.999	nomotif	no	0.547735	1.0671149454624569	40	25 - 50	unchanged	No TDP-43 motif	0.09371558601893647	0.1784488910479064
ENSMUSG00000022095.192|Fam160b2	0.117	0.81	motif	no	8.204345	1.1744412923654992	100	96 - 100	unchanged	TDP-43 motif no CLIP peak	0.23197459812658375	0.3167079031555537
ENSMUSG00000035202.29|Lars2	-0.0614	0.999	motif	yes	1.27915	0.7902680806820395	73	51 - 75	destabilized	TDP-43 motif CLIP peak	-0.33958595670708386	-0.2548526516781139
ENSMUSG00000061578.759|Ksr2	-0.0567	0.999	motif	no	0.92628	0.8870613331918151	62	51 - 75	unchanged	TDP-43 motif no CLIP peak	-0.1728942360965529	-0.08816093106758296
ENSMUSG00000031028.538|Tub	-0.0293	0.999	nomotif	no	0.344555	1.1290821255960395	23	0 - 25	unchanged	No TDP-43 motif	0.17515042666098984	0.2598837316899598
ENSMUSG00000031028.377|Tub	0.0928	0.654	nomotif	no	0.59685	0.9733749132541685	44	25 - 50	unchanged	No TDP-43 motif	-0.03893250230319834	0.045800802725771604
ENSMUSG00000061578.516|Ksr2	0.159	0.973	motif	no	2.55539	1.1977389299245693	88	76 - 95	unchanged	TDP-43 motif no CLIP peak	0.26031347945508115	0.34504678448405113
ENSMUSG00000029028.243|Lrrc47	-0.086	0.97	motif	no	0.58467	1.0040851179424208	43	25 - 50	unchanged	TDP-43 motif no CLIP peak	0.005881574097776488	0.09061487912674643
ENSMUSG00000043670.94|Diras1	-0.0696	0.999	nomotif	no	4.24265	0.944475452618571	93	76 - 95	unchanged	No TDP-43 motif	-0.08241479413996301	0.0023185108890069334
ENSMUSG00000034801.229|Sos2	-0.0649	0.999	motif	no	0.03822	0.8895901480160594	2	0 - 25	unchanged	TDP-43 motif no CLIP peak	-0.16878728421699263	-0.08405397918802268
ENSMUSG00000058297.238|Spock2	-0.0547	0.999	motif	yes	1.306415	0.9688253866841847	73	51 - 75	unchanged	TDP-43 motif CLIP peak	-0.045691425598805985	0.03904187943016396
ENSMUSG00000032194.215|Kank2	-0.012	0.999	nomotif	no	0.772785	1.1929890297963834	54	51 - 75	unchanged	No TDP-43 motif	0.25458077670361673	0.3393140817325867
ENSMUSG00000058297.516|Spock2	0.0895	0.891	motif	yes	0.59117	0.9977253358797203	43	25 - 50	unchanged	TDP-43 motif CLIP peak	-0.003285384637481919	0.08144792039148803
ENSMUSG00000029636.324|Wasf3	-0.00522	0.999	nomotif	no	0.045075	1.0817462005185434	2	0 - 25	unchanged	No TDP-43 motif	0.11336205350518729	0.19809535853415722
ENSMUSG00000090935.57|Synj2bp	-0.0109	0.999	motif	no	1.05996	0.7359441484486654	66	51 - 75	destabilized	TDP-43 motif no CLIP peak	-0.4423318120474452	-0.3575985070184753
ENSMUSG00000031028.51|Tub	-0.00166	1	motif	no	1.5544	0.9819487106340915	78	76 - 95	unchanged	TDP-43 motif no CLIP peak	-0.026280423551337334	0.05845288147763261
ENSMUSG00000058297.104|Spock2	-0.0658	0.999	motif	no	0.390885	0.917486863128963	27	25 - 50	unchanged	TDP-43 motif no CLIP peak	-0.12424059375372579	-0.03950728872475584
ENSMUSG00000029636.112|Wasf3	0.0314	0.999	nomotif	no	0.574535	0.8601363020087548	42	25 - 50	unchanged	No TDP-43 motif	-0.2173627994322119	-0.13262949440324195
ENSMUSG00000035279.60|Ssc5d	-0.0176	0.999	motif	no	2.99422	0.9442860712677765	90	76 - 95	unchanged	TDP-43 motif no CLIP peak	-0.08270410492175138	0.0020292001072185623
ENSMUSG00000032194.219|Kank2	-0.0317	0.999	nomotif	yes	0.56585	0.9471242932564626	41	25 - 50	unchanged	No TDP-43 motif	-0.07837432864661084	0.006358976382359105
ENSMUSG00000090935.467|Synj2bp	-0.192	0.838	nomotif	no	0.34509999999999996	1.0099400178460474	23	0 - 25	unchanged	No TDP-43 motif	0.01426961126839533	0.09900291629736528
ENSMUSG00000004113.326|Cacna1b	0.276	0.0929	motif	yes	4.38082	1.1183808136436821	94	76 - 95	unchanged	TDP-43 motif CLIP peak	0.1614115159167028	0.24614482094567275
ENSMUSG00000090935.673|Synj2bp	0.0541	0.999	nomotif	no	0.515625	0.9067596630374881	38	25 - 50	unchanged	No TDP-43 motif	-0.14120788028653306	-0.05647457525756311
ENSMUSG00000038916.37|Soga3	-0.0909	0.999	nomotif	yes	0.343465	0.8093146299740942	23	0 - 25	unchanged	No TDP-43 motif	-0.3052274195996528	-0.22049411457068288
ENSMUSG00000042529.297|Kcnj12	0.0146	0.999	nomotif	no	1.139875	0.9914670703315253	69	51 - 75	unchanged	No TDP-43 motif	-0.01236323797366523	0.07237006705530472
ENSMUSG00000061578.1318|Ksr2	0.123	0.876	nomotif	no	0.6208199999999999	0.7440825247462517	46	25 - 50	destabilized	No TDP-43 motif	-0.42646545817814724	-0.34173215314917726
ENSMUSG00000090935.43|Synj2bp	0.0176	0.999	motif	no	0.85471	1.114908596825334	59	51 - 75	unchanged	TDP-43 motif no CLIP peak	0.15692543901368372	0.24165874404265367
ENSMUSG00000090935.265|Synj2bp	-0.0627	0.999	nomotif	no	0.19773	1.0286207252246515	12	0 - 25	unchanged	No TDP-43 motif	0.0407111273209947	0.12544443234996466
ENSMUSG00000058297.309|Spock2	-0.186	0.43	nomotif	yes	0.45848	0.8697837382458267	33	25 - 50	unchanged	No TDP-43 motif	-0.20127135891984368	-0.11653805389087374
ENSMUSG00000043670.179|Diras1	0.0313	0.999	motif	yes	5.668559999999999	1.0921131392557255	97	96 - 100	unchanged	TDP-43 motif CLIP peak	0.12712232236405574	0.21185562739302569
ENSMUSG00000061578.876|Ksr2	0.0124	0.999	nomotif	no	0.307125	0.8998656225617202	20	0 - 25	unchanged	No TDP-43 motif	-0.15221851582074702	-0.06748521079177708
ENSMUSG00000061578.173|Ksr2	0.107	0.999	nomotif	no	0.495265	0.8775775638453722	36	25 - 50	unchanged	No TDP-43 motif	-0.18840145262709243	-0.10366814759812248
ENSMUSG00000061578.953|Ksr2	-0.245	0.447	nomotif	no	0.26466	0.7693834495605759	16	0 - 25	destabilized	No TDP-43 motif	-0.37822529916717684	-0.2934919941382069
ENSMUSG00000090935.44|Synj2bp	-0.014	0.999	motif	no	1.1583	1.0998320476189463	69	51 - 75	unchanged	TDP-43 motif no CLIP peak	0.13728323050710778	0.22201653553607772
ENSMUSG00000058297.156|Spock2	0.0577	0.999	nomotif	no	0.180675	0.9529323077213954	10	0 - 25	unchanged	No TDP-43 motif	-0.06955436006297355	0.015178944965996394
ENSMUSG00000031028.7|Tub	0.0499	0.999	motif	no	0.529525	1.0177539665667417	39	25 - 50	unchanged	TDP-43 motif no CLIP peak	0.025388844209454677	0.11012214923842462
ENSMUSG00000031028.82|Tub	0.0237	0.999	motif	no	2.182105	0.9674794075656933	85	76 - 95	unchanged	TDP-43 motif no CLIP peak	-0.04769714052335842	0.03703616450561153
ENSMUSG00000061578.764|Ksr2	-0.053	0.999	motif	no	1.18698	0.8490028381559944	70	51 - 75	unchanged	TDP-43 motif no CLIP peak	-0.23615871827426121	-0.15142541324529127
ENSMUSG00000090935.399|Synj2bp	-0.218	0.752	nomotif	no	0.112205	0.8098844142702751	6	0 - 25	unchanged	No TDP-43 motif	-0.30421207190002486	-0.21947876687105491
ENSMUSG00000034801.149|Sos2	-0.00159	1	motif	no	0.03052999999999999	1.0147564752274547	1	0 - 25	unchanged	TDP-43 motif no CLIP peak	0.021133545996416547	0.1058668510253865
ENSMUSG00000028439.87|Fam219a	-0.103	0.97	motif	no	0.721055	1.5700700923297937	52	51 - 75	stabilized	TDP-43 motif no CLIP peak	0.6508289665050441	0.735562271534014
ENSMUSG00000061578.768|Ksr2	-0.0452	0.999	motif	no	0.47407	0.9584021069841846	34	25 - 50	unchanged	TDP-43 motif no CLIP peak	-0.06129701508673528	0.023436289942234664
ENSMUSG00000022095.118|Fam160b2	-0.0399	0.999	nomotif	no	0.33222	0.9550991071916268	22	0 - 25	unchanged	No TDP-43 motif	-0.06627765070726416	0.01845565432170579
ENSMUSG00000032194.69|Kank2	-0.0598	0.999	motif	no	1.575295	0.8242750944327226	78	76 - 95	unchanged	TDP-43 motif no CLIP peak	-0.27880219056216815	-0.1940688855331982
ENSMUSG00000035279.22|Ssc5d	0.19	0.999	motif	no	1.80703	1.0796290260263088	81	76 - 95	unchanged	TDP-43 motif no CLIP peak	0.11053566956216822	0.19526897459113818
ENSMUSG00000031028.158|Tub	0.0222	0.999	motif	no	0.506365	0.9767386373073063	37	25 - 50	unchanged	TDP-43 motif no CLIP peak	-0.03395552768368844	0.05077777734528151
ENSMUSG00000031028.417|Tub	0.112	0.952	motif	yes	6.82531	1.1651472818031654	99	96 - 100	unchanged	TDP-43 motif CLIP peak	0.22051233195844855	0.30524563698741847
ENSMUSG00000061578.472|Ksr2	0.0259	0.999	motif	no	2.7784750000000003	0.9854034756952559	89	76 - 95	unchanged	TDP-43 motif no CLIP peak	-0.021213534583453878	0.06351977044551607
ENSMUSG00000032194.293|Kank2	-0.0534	0.999	motif	yes	0.99725	0.8805952085437498	64	51 - 75	unchanged	TDP-43 motif CLIP peak	-0.18344910052054725	-0.0987157954915773
ENSMUSG00000061578.338|Ksr2	-0.0288	0.999	motif	no	0.4725	0.9913969251869095	34	25 - 50	unchanged	TDP-43 motif no CLIP peak	-0.012465310584344096	0.07226799444462585
ENSMUSG00000061578.996|Ksr2	-0.0881	0.996	nomotif	no	0.397715	0.9061029754998342	28	25 - 50	unchanged	No TDP-43 motif	-0.14225307794827027	-0.05751977291930033
ENSMUSG00000058297.18|Spock2	0.706	2.6200000000000003e-10	motif	yes	7.402465	1.116380558788787	99	96 - 100	unchanged	TDP-43 motif CLIP peak	0.15882890592003676	0.2435622109490067
ENSMUSG00000028439.264|Fam219a	0.00644	0.999	motif	yes	0.37597	0.9269082001703711	26	25 - 50	unchanged	TDP-43 motif CLIP peak	-0.1095016316752272	-0.02476832664625725
ENSMUSG00000043670.55|Diras1	-0.018	0.999	motif	no	2.040675	0.8938648630945982	84	76 - 95	unchanged	TDP-43 motif no CLIP peak	-0.16187135752788892	-0.07713805249891897
ENSMUSG00000058297.416|Spock2	-0.101	0.96	nomotif	no	0.32752000000000003	1.0870356947928477	22	0 - 25	unchanged	No TDP-43 motif	0.12039931465696431	0.20513261968593427
ENSMUSG00000028439.322|Fam219a	-0.118	0.999	nomotif	no	2.48212	0.932708550447774	87	76 - 95	unchanged	No TDP-43 motif	-0.10050175176399752	-0.015768446735027572
ENSMUSG00000035279.16|Ssc5d	0.0151	0.999	motif	no	0.7737449999999999	0.9446129252642463	55	51 - 75	unchanged	TDP-43 motif no CLIP peak	-0.08220481867577001	0.002528486353199938
ENSMUSG00000061578.1337|Ksr2	-0.0437	0.999	nomotif	no	0.718195	1.0025280483160397	51	51 - 75	unchanged	No TDP-43 motif	0.00364260037135931	0.08837590540032926
ENSMUSG00000058297.312|Spock2	-0.105	0.999	nomotif	yes	0.628255	0.9956221636145588	46	25 - 50	unchanged	No TDP-43 motif	-0.006329748275819297	0.07840355675315065
ENSMUSG00000061578.637|Ksr2	0.0559	0.999	motif	no	0.12937	1.0738446350574724	7	0 - 25	unchanged	TDP-43 motif no CLIP peak	0.10278527782422012	0.18751858285319006
ENSMUSG00000090935.606|Synj2bp	0.1	0.943	motif	no	0.064875	0.9724355956029488	4	0 - 25	unchanged	TDP-43 motif no CLIP peak	-0.040325391298639574	0.04440791373033037
ENSMUSG00000058297.16|Spock2	0.775	6.96e-20	motif	yes	7.851559999999999	1.0887786419384375	100	96 - 100	unchanged	TDP-43 motif CLIP peak	0.12271067155803449	0.20744397658700442
ENSMUSG00000042529.298|Kcnj12	-0.0747	0.963	nomotif	no	0.90635	0.9194814180318319	61	51 - 75	unchanged	No TDP-43 motif	-0.12110767564352538	-0.03637437061455544
ENSMUSG00000061578.696|Ksr2	-0.0139	0.999	motif	no	0.253305	0.9261281164342157	15	0 - 25	unchanged	TDP-43 motif no CLIP peak	-0.11071631159706981	-0.025983006568099862
ENSMUSG00000004113.285|Cacna1b	0.239	7.75e-4	motif	yes	7.906320000000001	1.114814191030879	100	96 - 100	unchanged	TDP-43 motif CLIP peak	0.15680327246247427	0.24153657749144422
ENSMUSG00000034801.136|Sos2	0.00259	1	motif	no	0.10265	0.8934324544687163	6	0 - 25	unchanged	TDP-43 motif no CLIP peak	-0.16256943253336073	-0.07783612750439078
ENSMUSG00000058297.33|Spock2	0.539	2.08e-12	motif	yes	8.020825	1.0938784055026098	100	96 - 100	unchanged	TDP-43 motif CLIP peak	0.12945237841566673	0.21418568344463668
ENSMUSG00000058297.121|Spock2	0.101	0.877	nomotif	no	0.55145	0.9758672000101669	40	25 - 50	unchanged	No TDP-43 motif	-0.03524326156880908	0.049490043460160865
ENSMUSG00000042529.310|Kcnj12	0.0682	0.999	motif	no	1.8108	0.8777425671269105	81	76 - 95	unchanged	TDP-43 motif no CLIP peak	-0.1881302207161647	-0.10339691568719475
ENSMUSG00000031028.289|Tub	-0.00643	0.999	motif	no	0.57264	1.0432780662084313	42	25 - 50	unchanged	TDP-43 motif no CLIP peak	0.061123732425005836	0.14585703745397577
ENSMUSG00000061578.812|Ksr2	-0.0684	0.999	motif	no	1.13025	1.0006240487475064	68	51 - 75	unchanged	TDP-43 motif no CLIP peak	9.000312308190125e-4	0.08563333625978896
ENSMUSG00000029028.4|Lrrc47	0.958	6.14e-19	motif	yes	6.253114999999999	1.1470012486414995	98	96 - 100	unchanged	TDP-43 motif CLIP peak	0.19786696189246394	0.2826002669214339
ENSMUSG00000061578.1311|Ksr2	0.00559	0.999	nomotif	no	1.015575	0.9344962084028742	65	51 - 75	unchanged	No TDP-43 motif	-0.09773928445300992	-0.01300597942403997
ENSMUSG00000042529.223|Kcnj12	-0.0639	0.999	nomotif	no	0.22997	0.9532606513101393	14	0 - 25	unchanged	No TDP-43 motif	-0.06905734881379327	0.015675956215176673
ENSMUSG00000061578.478|Ksr2	-0.0337	0.999	motif	no	4.833855	2.5253797123016906	95	76 - 95	stabilized	TDP-43 motif no CLIP peak	1.336500325634205	1.421233630663175
ENSMUSG00000029636.361|Wasf3	0.0686	0.999	motif	yes	0.05104	1.0329041785362378	3	0 - 25	unchanged	TDP-43 motif CLIP peak	0.046706423067805806	0.13143972809677576
ENSMUSG00000004113.303|Cacna1b	0.673	3.31e-7	motif	yes	5.041734999999999	0.8198691059711921	95	76 - 95	unchanged	TDP-43 motif CLIP peak	-0.28653449642472517	-0.20180119139575523
ENSMUSG00000031028.469|Tub	0.0578	0.999	motif	no	1.66576	0.9897855881102049	80	76 - 95	unchanged	TDP-43 motif no CLIP peak	-0.0148120590608142	0.06992124596815574
ENSMUSG00000035202.69|Lars2	0.033	0.999	motif	yes	1.356125	0.9674229354910238	74	51 - 75	unchanged	TDP-43 motif CLIP peak	-0.0477813535405062	0.036951951488463745
ENSMUSG00000058297.11|Spock2	0.356	8.62e-4	motif	yes	8.11798	1.1317127901770714	100	96 - 100	unchanged	TDP-43 motif CLIP peak	0.1785078726917655	0.2632411777207354
ENSMUSG00000004113.121|Cacna1b	0.107	0.999	motif	no	1.260695	1.0546218923913235	72	51 - 75	unchanged	TDP-43 motif no CLIP peak	0.07672585035738319	0.16145915538635314
ENSMUSG00000031028.642|Tub	0.0405	0.999	nomotif	no	0.547045	0.8924718473523837	40	25 - 50	unchanged	No TDP-43 motif	-0.1641214342338037	-0.07938812920483376
ENSMUSG00000004113.324|Cacna1b	0.295	0.0504	motif	yes	3.25254	1.013464734208776	90	76 - 95	unchanged	TDP-43 motif CLIP peak	0.019295887850391227	0.10402919287936117
ENSMUSG00000061578.713|Ksr2	-0.0865	0.999	nomotif	no	0.229995	0.935984178449784	14	0 - 25	unchanged	No TDP-43 motif	-0.09544395168653864	-0.010710646657568698
ENSMUSG00000029636.187|Wasf3	-0.0729	0.999	nomotif	no	0.31654	1.0931147867553377	20	0 - 25	unchanged	No TDP-43 motif	0.12844490474954884	0.21317820977851878
ENSMUSG00000058297.564|Spock2	0.0211	0.999	motif	yes	0.904645	0.9824402712533336	61	51 - 75	unchanged	TDP-43 motif CLIP peak	-0.025558395389890676	0.05917490963907927
ENSMUSG00000031028.572|Tub	0.055	0.999	nomotif	no	0.512505	1.1218437067792257	37	25 - 50	unchanged	No TDP-43 motif	0.16587169630251844	0.2506050013314884
ENSMUSG00000061578.82|Ksr2	-0.0568	0.999	nomotif	no	0.212945	0.9586611235198998	13	0 - 25	unchanged	No TDP-43 motif	-0.06090716683560563	0.023826138193364314
ENSMUSG00000058297.38|Spock2	0.628	4.44e-15	motif	yes	6.545859999999999	1.091232138644333	99	96 - 100	unchanged	TDP-43 motif CLIP peak	0.1259580399256128	0.21069134495458275
ENSMUSG00000004113.181|Cacna1b	0.076	0.931	motif	no	2.519895	1.0323361436908574	87	76 - 95	unchanged	TDP-43 motif no CLIP peak	0.04591280978577972	0.13064611481474966
ENSMUSG00000031028.484|Tub	0.0465	0.999	motif	no	4.79094	0.9463932280497396	95	76 - 95	unchanged	TDP-43 motif no CLIP peak	-0.07948834442818596	0.005244960600783985
ENSMUSG00000061578.1292|Ksr2	0.1	0.999	nomotif	no	0.21245	0.903055371485045	13	0 - 25	unchanged	No TDP-43 motif	-0.14711364459235435	-0.0623803395633844
ENSMUSG00000031028.119|Tub	-0.05	0.999	motif	no	0.40288	0.9625603035927317	28	25 - 50	unchanged	TDP-43 motif no CLIP peak	-0.05505116773127023	0.029682137297699716
ENSMUSG00000028439.72|Fam219a	-0.163	0.838	motif	no	0.36301	1.087760774970957	25	0 - 25	unchanged	TDP-43 motif no CLIP peak	0.1213613077726493	0.20609461280161923
ENSMUSG00000029636.430|Wasf3	3.45	1.39e-66	nomotif	yes	4.312855	1.5938410145426765	94	76 - 95	stabilized	No TDP-43 motif	0.6725077278414548	0.7572410328704248
ENSMUSG00000004113.186|Cacna1b	0.0323	0.999	motif	no	2.040605	0.9972177932160784	84	76 - 95	unchanged	TDP-43 motif no CLIP peak	-0.00401947002467386	0.08071383500429609
ENSMUSG00000029636.228|Wasf3	-0.0725	0.966	motif	no	1.154995	1.0209765418643804	69	51 - 75	unchanged	TDP-43 motif no CLIP peak	0.02994971898288919	0.11468302401185913
ENSMUSG00000034801.129|Sos2	0.0434	0.999	nomotif	no	0.31731	0.9794313847266706	21	0 - 25	unchanged	No TDP-43 motif	-0.02998366863436321	0.05474963639460674
ENSMUSG00000042529.85|Kcnj12	0.00957	0.999	motif	no	1.252685	0.8784395103889315	72	51 - 75	unchanged	TDP-43 motif no CLIP peak	-0.1869851496514314	-0.10225184462246145
ENSMUSG00000043670.63|Diras1	-0.047	0.999	motif	no	2.022265	0.900162818658579	83	76 - 95	unchanged	TDP-43 motif no CLIP peak	-0.15174211963812334	-0.0670088146091534
ENSMUSG00000031028.611|Tub	-0.0369	0.999	motif	no	1.297365	0.9627637525320452	73	51 - 75	unchanged	TDP-43 motif no CLIP peak	-0.05474626864066738	0.029987036388302565
ENSMUSG00000061578.880|Ksr2	-0.0233	0.999	nomotif	no	0.59516	0.950360374310241	44	25 - 50	unchanged	No TDP-43 motif	-0.07345341129277914	0.011279893736190802
ENSMUSG00000090935.251|Synj2bp	0.0078	0.999	nomotif	no	0.27777	0.8820498365173638	17	0 - 25	unchanged	No TDP-43 motif	-0.18106792338433375	-0.0963346183553638
ENSMUSG00000032194.148|Kank2	-0.018	0.999	nomotif	no	0.148255	0.7780319336327186	9	0 - 25	destabilized	No TDP-43 motif	-0.3620987243184575	-0.27736541928948755
ENSMUSG00000090935.575|Synj2bp	-0.0706	0.999	motif	no	0.073605	0.8594127275261847	4	0 - 25	unchanged	TDP-43 motif no CLIP peak	-0.2185769519354566	-0.13384364690648665
ENSMUSG00000004113.289|Cacna1b	0.232	0.00245	motif	yes	5.05614	1.1633201486496774	95	76 - 95	unchanged	TDP-43 motif CLIP peak	0.21824818478066194	0.3029814898096319
ENSMUSG00000061578.347|Ksr2	-0.168	0.641	motif	no	0.320295	1.0025639122196792	21	0 - 25	unchanged	TDP-43 motif no CLIP peak	0.0036942096510846657	0.08842751468005461
ENSMUSG00000061578.1547|Ksr2	-0.147	0.946	motif	no	0.96955	0.8728375062674739	63	51 - 75	unchanged	TDP-43 motif no CLIP peak	-0.1962149985609694	-0.11148169353199947
ENSMUSG00000035279.57|Ssc5d	-0.0334	0.999	motif	no	3.07682	1.0057345659287211	90	76 - 95	unchanged	TDP-43 motif no CLIP peak	0.008249598436874702	0.09298290346584465
ENSMUSG00000058297.151|Spock2	-0.0447	0.999	nomotif	no	0.4550999999999999	0.8825990361062814	33	25 - 50	unchanged	No TDP-43 motif	-0.18016992315180785	-0.09543661812283791
ENSMUSG00000029636.472|Wasf3	0.0498	0.999	motif	yes	0.987745	0.8982172857283565	64	51 - 75	unchanged	TDP-43 motif CLIP peak	-0.15486360858081316	-0.07013030355184321
ENSMUSG00000035279.53|Ssc5d	-0.116	0.943	motif	no	4.175695	0.9265166433634798	93	76 - 95	unchanged	TDP-43 motif no CLIP peak	-0.11011120273380365	-0.025377897704833702
ENSMUSG00000058297.523|Spock2	-0.0711	0.999	nomotif	yes	0.92757	0.824383615294051	62	51 - 75	unchanged	No TDP-43 motif	-0.27861226343198175	-0.1938789584030118
ENSMUSG00000031028.52|Tub	0.0837	0.999	motif	no	1.045585	0.9291944693096261	66	51 - 75	unchanged	TDP-43 motif no CLIP peak	-0.10594752782988132	-0.02121422280091137
ENSMUSG00000031028.363|Tub	-0.0804	0.999	nomotif	no	0.35499000000000003	1.0292052200233457	24	0 - 25	unchanged	No TDP-43 motif	0.04153067940422634	0.12626398443319628
ENSMUSG00000042529.236|Kcnj12	-0.0297	0.999	motif	no	0.37639	0.9972731061777449	26	25 - 50	unchanged	TDP-43 motif no CLIP peak	-0.0039394498696179005	0.08079385515935204
ENSMUSG00000029636.272|Wasf3	-0.0893	0.999	motif	no	0.61408	1.0041876821911444	45	25 - 50	unchanged	TDP-43 motif no CLIP peak	0.00602893349349683	0.09076223852246677
ENSMUSG00000061578.438|Ksr2	-0.0578	0.999	nomotif	no	0.478885	0.9883635254949843	35	25 - 50	unchanged	No TDP-43 motif	-0.016886324364801943	0.067846980664168
ENSMUSG00000004113.272|Cacna1b	0.0635	0.999	motif	no	0.7344900000000001	1.1828829378398102	52	51 - 75	unchanged	TDP-43 motif no CLIP peak	0.24230730668325867	0.32704061171222865
ENSMUSG00000022095.191|Fam160b2	0.197	0.0872	motif	no	5.72744	0.9442522101371316	97	96 - 100	unchanged	TDP-43 motif no CLIP peak	-0.08275583941476815	0.0019774656142017982
ENSMUSG00000058297.307|Spock2	-0.0595	0.999	nomotif	yes	0.421155	1.159555688766363	30	25 - 50	unchanged	No TDP-43 motif	0.21357210845117472	0.29830541348014467
ENSMUSG00000061578.790|Ksr2	-0.0915	0.983	nomotif	no	0.305345	0.9458335923756608	19	0 - 25	unchanged	No TDP-43 motif	-0.08034171319616212	0.004391591832807823
ENSMUSG00000090935.488|Synj2bp	0.0349	0.999	nomotif	no	0.233765	0.9060020727001995	14	0 - 25	unchanged	No TDP-43 motif	-0.14241374409611843	-0.05768043906714848
ENSMUSG00000090935.749|Synj2bp	-0.0536	0.999	motif	no	0.04787	0.8626335183787227	3	0 - 25	unchanged	TDP-43 motif no CLIP peak	-0.21318032055007888	-0.12844701552110893
ENSMUSG00000029028.104|Lrrc47	0.0684	0.999	nomotif	yes	0.485585	1.0388510396033164	35	25 - 50	unchanged	No TDP-43 motif	0.054988801660436765	0.1397221066894067
ENSMUSG00000029636.508|Wasf3	-0.0445	0.999	motif	yes	0.58381	0.9305150027617486	43	25 - 50	unchanged	TDP-43 motif CLIP peak	-0.10389868373728678	-0.019165378708316833
ENSMUSG00000004113.6|Cacna1b	-0.148	0.84	motif	no	1.4210250000000002	1.0801191662727672	75	51 - 75	unchanged	TDP-43 motif no CLIP peak	0.11119048933936872	0.19592379436833868
ENSMUSG00000058297.150|Spock2	-0.0963	0.999	nomotif	no	0.36767	0.8427267973135312	25	0 - 25	unchanged	No TDP-43 motif	-0.2468630936645547	-0.16212978863558475
ENSMUSG00000061578.841|Ksr2	-0.00758	0.999	motif	no	0.44408	1.043117831751221	32	25 - 50	unchanged	TDP-43 motif no CLIP peak	0.06090213550039788	0.14563544052936783
ENSMUSG00000034801.118|Sos2	0.0162	0.999	nomotif	no	0.20129	0.882092644308429	12	0 - 25	unchanged	No TDP-43 motif	-0.1809979079648712	-0.09626460293590125
ENSMUSG00000058297.555|Spock2	-0.06	0.999	motif	yes	0.388115	0.8502317541214037	27	25 - 50	unchanged	TDP-43 motif CLIP peak	-0.23407195369668837	-0.14933864866771843
ENSMUSG00000034801.141|Sos2	-0.107	0.645	motif	no	0.031945	0.8125439361538276	2	0 - 25	unchanged	TDP-43 motif no CLIP peak	-0.2994822698496962	-0.21474896482072628
ENSMUSG00000004113.134|Cacna1b	0.00735	0.999	motif	no	0.59639	0.911962609299448	44	25 - 50	unchanged	TDP-43 motif no CLIP peak	-0.13295342015095596	-0.04822011512198601
ENSMUSG00000042529.445|Kcnj12	0.00915	0.999	motif	no	1.45282	0.8857343557419001	76	76 - 95	unchanged	TDP-43 motif no CLIP peak	-0.17505401587924982	-0.09032071085027987
ENSMUSG00000004113.187|Cacna1b	0.0708	0.97	motif	no	1.634295	0.8781659804438142	79	76 - 95	unchanged	TDP-43 motif no CLIP peak	-0.1874344483705852	-0.10270114334161526
ENSMUSG00000042529.395|Kcnj12	0.156	0.999	motif	yes	5.72926	1.2491297926413534	97	96 - 100	stabilized	TDP-43 motif CLIP peak	0.32092339005346343	0.4056566950824334
ENSMUSG00000061578.332|Ksr2	0.0451	0.999	motif	no	1.622785	0.7522344902445502	79	76 - 95	destabilized	TDP-43 motif no CLIP peak	-0.41074563886274357	-0.3260123338337736
ENSMUSG00000004113.214|Cacna1b	0.0282	0.999	motif	no	0.42554	0.9483531308170198	30	25 - 50	unchanged	TDP-43 motif no CLIP peak	-0.07650373068482218	0.00822957434414777
ENSMUSG00000031028.190|Tub	-0.0446	0.999	nomotif	no	1.405205	0.9286357754244742	75	51 - 75	unchanged	No TDP-43 motif	-0.10681523350327737	-0.022081928474307427
ENSMUSG00000029636.35|Wasf3	0.00192	1	motif	no	0.10735	0.8628569417792104	6	0 - 25	unchanged	TDP-43 motif no CLIP peak	-0.21280670870910237	-0.12807340368013242
ENSMUSG00000058297.509|Spock2	-0.0624	0.999	motif	yes	0.389635	0.9558999304641685	27	25 - 50	unchanged	TDP-43 motif CLIP peak	-0.06506849904492515	0.019664805984044798
ENSMUSG00000090935.580|Synj2bp	-0.119	0.794	motif	no	0.032995	0.8964387406864189	2	0 - 25	unchanged	TDP-43 motif no CLIP peak	-0.1577230968774527	-0.07298979184848275
ENSMUSG00000061578.827|Ksr2	0.0934	0.999	motif	no	0.8571850000000001	1.0444309276559312	59	51 - 75	unchanged	TDP-43 motif no CLIP peak	0.06271708443631556	0.1474503894652855
ENSMUSG00000090935.260|Synj2bp	-0.0597	0.999	nomotif	no	0.49057	1.0348793074781772	36	25 - 50	unchanged	No TDP-43 motif	0.049462523612710224	0.13419582864168017
ENSMUSG00000034801.137|Sos2	-0.0796	0.992	motif	no	0.04282	0.958371497183271	2	0 - 25	unchanged	TDP-43 motif no CLIP peak	-0.06134309315029838	0.023390211878671567
ENSMUSG00000061578.617|Ksr2	-0.074	0.999	motif	no	0.798935	1.054749475111204	56	51 - 75	unchanged	TDP-43 motif no CLIP peak	0.07690036961021367	0.1616336746391836
ENSMUSG00000029636.284|Wasf3	0.0744	0.999	nomotif	no	1.003615	0.8933710398865705	64	51 - 75	unchanged	No TDP-43 motif	-0.1626686068560155	-0.07793530182704556
ENSMUSG00000029636.505|Wasf3	-0.0435	0.999	motif	yes	0.54838	1.0143324944296417	40	25 - 50	unchanged	TDP-43 motif CLIP peak	0.02053063995090942	0.10526394497987937
ENSMUSG00000034801.121|Sos2	-0.0328	0.999	nomotif	no	0.436925	0.9883337340486753	31	25 - 50	unchanged	No TDP-43 motif	-0.016929811015725986	0.06780349401324395
ENSMUSG00000090935.358|Synj2bp	-0.0433	0.999	nomotif	no	0.98769	0.9830590893777448	64	51 - 75	unchanged	No TDP-43 motif	-0.024649958697739418	0.060083346331230525
ENSMUSG00000058297.547|Spock2	0.138	0.859	motif	yes	0.497375	0.9001423432708776	36	25 - 50	unchanged	TDP-43 motif CLIP peak	-0.1517749360082843	-0.06704163097931434
ENSMUSG00000043670.214|Diras1	0.0963	0.999	motif	yes	4.3319	1.1309089382272628	94	76 - 95	unchanged	TDP-43 motif CLIP peak	0.17748276694312703	0.26221607197209695
ENSMUSG00000032194.64|Kank2	-0.0518	0.999	motif	no	0.97564	1.0603337036937306	63	51 - 75	unchanged	TDP-43 motif no CLIP peak	0.08451837507046235	0.1692516800994323
ENSMUSG00000061578.155|Ksr2	-0.0874	0.999	motif	yes	1.085755	0.9693008566837582	67	51 - 75	unchanged	TDP-43 motif CLIP peak	-0.04498356848517916	0.039749736543790784
ENSMUSG00000022095.23|Fam160b2	0.0808	0.999	motif	no	1.007375	1.211687712545087	64	51 - 75	stabilized	TDP-43 motif no CLIP peak	0.27701792190025265	0.36175122692922257
ENSMUSG00000042529.339|Kcnj12	-0.104	0.829	motif	no	0.78289	1.3441279588347979	55	51 - 75	stabilized	TDP-43 motif no CLIP peak	0.4266704869180452	0.5114037919470151
ENSMUSG00000042529.24|Kcnj12	-0.154	0.946	nomotif	no	0.9145	0.9663504870747895	61	51 - 75	unchanged	No TDP-43 motif	-0.04938155773431743	0.035351747294652514
ENSMUSG00000028439.221|Fam219a	0.141	0.948	motif	yes	2.585605	1.1296053192635656	88	76 - 95	unchanged	TDP-43 motif CLIP peak	0.17581878732751943	0.26055209235648935
ENSMUSG00000061578.1341|Ksr2	0.0592	0.999	nomotif	no	0.554365	0.9714797104814236	41	25 - 50	unchanged	No TDP-43 motif	-0.041744229692801324	0.04298907533616862
ENSMUSG00000022095.142|Fam160b2	0.128	0.934	motif	no	0.79182	0.8826135843355968	56	51 - 75	unchanged	TDP-43 motif no CLIP peak	-0.18014614283430458	-0.09541283780533463
ENSMUSG00000031028.231|Tub	0.00948	0.999	motif	no	1.366695	1.0251074742220638	74	51 - 75	unchanged	TDP-43 motif no CLIP peak	0.03577517255892577	0.12050847758789571
ENSMUSG00000031028.431|Tub	0.133	0.999	motif	yes	3.63492	0	92	76 - 95	destabilized	TDP-43 motif CLIP peak	-Inf	-Inf
ENSMUSG00000028439.126|Fam219a	-0.0482	0.999	motif	no	0.45622	0.7390895436763284	33	25 - 50	destabilized	TDP-43 motif no CLIP peak	-0.43617893160947924	-0.35144562658050926
ENSMUSG00000090935.762|Synj2bp	-0.0405	0.999	nomotif	no	0.015065	0.8918595469043391	1	0 - 25	unchanged	No TDP-43 motif	-0.16511156740911487	-0.08037826238014492
ENSMUSG00000090935.491|Synj2bp	0.0199	0.999	nomotif	no	0.280615	0.798235258625652	17	0 - 25	destabilized	No TDP-43 motif	-0.3251140897528679	-0.24038078472389793
ENSMUSG00000061578.60|Ksr2	-0.165	0.894	nomotif	no	0.4590999999999999	1.1910279028994637	33	25 - 50	unchanged	No TDP-43 motif	0.2522072124489925	0.3369405174779625
ENSMUSG00000031028.391|Tub	-0.0394	0.999	motif	no	0.715945	0.891343234697501	51	51 - 75	unchanged	TDP-43 motif no CLIP peak	-0.16594700922073238	-0.08121370419176244
ENSMUSG00000029028.92|Lrrc47	0.107	0.999	motif	yes	4.294425	1.1302602907998707	94	76 - 95	unchanged	TDP-43 motif CLIP peak	0.1766550531741263	0.26138835820309625
ENSMUSG00000090935.263|Synj2bp	0.0407	0.999	nomotif	no	0.31546	0.9062420221029286	20	0 - 25	unchanged	No TDP-43 motif	-0.14203170525665176	-0.05729840022768182
ENSMUSG00000061578.1102|Ksr2	8.57e-4	1	nomotif	no	1.35492	0.9069215430005512	74	51 - 75	unchanged	No TDP-43 motif	-0.14095034503747933	-0.056217040008509384
ENSMUSG00000031028.226|Tub	-0.00191	1	motif	no	0.379335	1.0839474746041764	26	25 - 50	unchanged	TDP-43 motif no CLIP peak	0.11629484897586617	0.20102815400483612
ENSMUSG00000043670.227|Diras1	0.0715	0.999	motif	no	4.42342	0.9422543060263793	94	76 - 95	unchanged	TDP-43 motif no CLIP peak	-0.08581161198238578	-0.0010783069534158335
ENSMUSG00000022095.197|Fam160b2	0.369	9.52e-5	motif	no	6.504185	1.0517606278232299	98	96 - 100	unchanged	TDP-43 motif no CLIP peak	0.07280639631483371	0.15753970134380366
ENSMUSG00000028439.74|Fam219a	-0.0227	0.999	motif	no	0.44019	1.0116579071880034	31	25 - 50	unchanged	TDP-43 motif no CLIP peak	0.016721524183717338	0.10145482921268728
ENSMUSG00000029028.75|Lrrc47	1.27	9.14e-24	motif	yes	5.568580000000001	1.0306729976777056	97	96 - 100	unchanged	TDP-43 motif CLIP peak	0.043586680466096955	0.1283199854950669
ENSMUSG00000031028.264|Tub	-0.173	0.0313	nomotif	no	1.4442700000000002	0.97902066005403	76	76 - 95	unchanged	No TDP-43 motif	-0.03058878986636444	0.0541445151626055
ENSMUSG00000042529.99|Kcnj12	-0.0037200000000000002	0.999	nomotif	no	2.436005	1.0179821969526313	87	76 - 95	unchanged	No TDP-43 motif	0.025712330968871856	0.1104456359978418
ENSMUSG00000029636.232|Wasf3	0.0366	0.999	motif	no	2.30573	1.0102369145133188	86	76 - 95	unchanged	TDP-43 motif no CLIP peak	0.014693664573580323	0.09942696960255026
ENSMUSG00000029636.424|Wasf3	3.55	5.57e-80	nomotif	yes	1.6626050000000001	2.454358287817284	79	76 - 95	stabilized	No TDP-43 motif	1.2953458693458761	1.3800791743748462
ENSMUSG00000022095.200|Fam160b2	0.354	0.0106	motif	no	7.08296	1.0930769163475964	99	96 - 100	unchanged	TDP-43 motif no CLIP peak	0.12839492244527725	0.2131282274742472
ENSMUSG00000061578.452|Ksr2	-0.0137	0.999	nomotif	no	3.150215	1.063922124633475	90	76 - 95	unchanged	No TDP-43 motif	0.0893925544887073	0.17412585951767723
ENSMUSG00000031028.22|Tub	-0.153	0.999	motif	no	0.520015	0.7620321231178593	38	25 - 50	destabilized	TDP-43 motif no CLIP peak	-0.3920762797330465	-0.30734297470407657
ENSMUSG00000058297.396|Spock2	-0.0502	0.999	motif	yes	0.474635	1.249706479606892	34	25 - 50	stabilized	TDP-43 motif CLIP peak	0.3215892867745398	0.4063225918035097
ENSMUSG00000061578.260|Ksr2	-0.109	0.943	nomotif	no	0.537555	0.9866710706112272	39	25 - 50	unchanged	No TDP-43 motif	-0.019358885473554317	0.06537441955541563
ENSMUSG00000090935.288|Synj2bp	0.0537	0.999	nomotif	no	0.163425	1.0553290018914756	9	0 - 25	unchanged	No TDP-43 motif	0.07769283343759682	0.16242613846656678
ENSMUSG00000029636.212|Wasf3	-0.0771	0.999	motif	no	2.38466	0.8378537442936991	86	76 - 95	unchanged	TDP-43 motif no CLIP peak	-0.25522966575676054	-0.1704963607277906
ENSMUSG00000043670.75|Diras1	-0.0804	0.999	motif	no	2.091715	1.0636360190886642	84	76 - 95	unchanged	TDP-43 motif no CLIP peak	0.08900453872107691	0.17373784375004686
ENSMUSG00000004113.165|Cacna1b	0.0202	0.999	motif	no	1.732635	0.9752991569238687	80	76 - 95	unchanged	TDP-43 motif no CLIP peak	-0.036083285243729855	0.04865001978524009
ENSMUSG00000090935.261|Synj2bp	-0.0186	0.999	nomotif	no	0.316905	0.8273879197455735	20	0 - 25	unchanged	No TDP-43 motif	-0.2733642011895638	-0.18863089616059384
ENSMUSG00000031028.285|Tub	-0.0738	0.999	nomotif	no	0.88076	0.7137180776193338	60	51 - 75	destabilized	No TDP-43 motif	-0.4865737802125078	-0.4018404751835378
ENSMUSG00000004113.204|Cacna1b	0.112	0.709	motif	no	1.0722	0.938686311240108	67	51 - 75	unchanged	TDP-43 motif no CLIP peak	-0.09128497409808613	-0.006551669069116181
ENSMUSG00000031028.157|Tub	-0.0223	0.999	motif	no	0.43684	0.9235639668323922	31	25 - 50	unchanged	TDP-43 motif no CLIP peak	-0.1147162079233485	-0.02998290289437855
ENSMUSG00000032194.125|Kank2	0.0186	0.999	nomotif	no	1.63239	0.9932537170297819	79	76 - 95	unchanged	No TDP-43 motif	-0.009765807600518116	0.07496749742845182
ENSMUSG00000031028.50|Tub	0.124	0.966	motif	no	1.0952700000000002	1.0970829159713782	67	51 - 75	unchanged	TDP-43 motif no CLIP peak	0.13367256670751965	0.2184058717364896
ENSMUSG00000042529.416|Kcnj12	1.78	2.7e-53	motif	yes	6.107139999999999	1.1589832566709541	98	96 - 100	unchanged	TDP-43 motif CLIP peak	0.21285972450464033	0.2975930295336103
ENSMUSG00000022095.206|Fam160b2	0.517	1.05e-4	motif	yes	3.863375	1.0365916155071133	92	76 - 95	unchanged	TDP-43 motif CLIP peak	0.05184762961353631	0.13658093464250626
ENSMUSG00000043670.289|Diras1	0.115	0.999	motif	yes	3.70456	1.0224591829546603	92	76 - 95	unchanged	TDP-43 motif CLIP peak	0.03204325126064873	0.11677655628961867
ENSMUSG00000031028.529|Tub	-0.041	0.999	nomotif	no	0.20141	0.974188134788809	12	0 - 25	unchanged	No TDP-43 motif	-0.03772768303479508	0.047005621994174865
ENSMUSG00000022095.198|Fam160b2	0.284	0.013	motif	no	10.009745	0.8603106857591902	100	96 - 100	unchanged	TDP-43 motif no CLIP peak	-0.21707033756083186	-0.1323370325318619
ENSMUSG00000031028.228|Tub	0.0311	0.999	motif	no	0.87853	0.8735159975266832	60	51 - 75	unchanged	TDP-43 motif no CLIP peak	-0.19509397006121515	-0.1103606650322452
ENSMUSG00000029028.36|Lrrc47	1.23	2.8499999999999997e-25	motif	yes	5.06569	1.2075027465128858	95	76 - 95	stabilized	TDP-43 motif CLIP peak	0.27202647053186735	0.35675977556083727
ENSMUSG00000029636.279|Wasf3	-0.0406	0.999	nomotif	no	1.194755	1.0522436689926506	70	51 - 75	unchanged	No TDP-43 motif	0.07346882947903104	0.15820213450800097
ENSMUSG00000061578.67|Ksr2	0.11	0.999	nomotif	no	0.49987	0.8756962096943036	36	25 - 50	unchanged	No TDP-43 motif	-0.1914976277785387	-0.10676432274956876
ENSMUSG00000035279.37|Ssc5d	-0.00864	0.999	motif	no	2.38879	1.0130891887134648	87	76 - 95	unchanged	TDP-43 motif no CLIP peak	0.01876118939131027	0.10349449442028022
ENSMUSG00000032194.327|Kank2	0.071	0.999	nomotif	no	0.367125	1.0257533219812607	25	0 - 25	unchanged	No TDP-43 motif	0.03668382651719436	0.1214171315461643
ENSMUSG00000022095.271|Fam160b2	0.355	3.99e-4	motif	yes	7.64223	1.1007585548880054	100	96 - 100	unchanged	TDP-43 motif CLIP peak	0.1384980566722993	0.22323136170126925
ENSMUSG00000032194.295|Kank2	0.0313	0.999	motif	yes	0.639825	0.9124216853776125	47	25 - 50	unchanged	TDP-43 motif CLIP peak	-0.13222735953174314	-0.04749405450277319
ENSMUSG00000058297.267|Spock2	1.65	2.08e-51	motif	yes	8.94581	0.9958047264037847	100	96 - 100	unchanged	TDP-43 motif CLIP peak	-0.006065231980769689	0.07866807304820025
ENSMUSG00000028439.99|Fam219a	0.0792	0.999	motif	no	0.585925	1.0236398425039348	43	25 - 50	unchanged	TDP-43 motif no CLIP peak	0.033708206714487154	0.1184415117434571
ENSMUSG00000058297.288|Spock2	0.0594	0.999	motif	yes	7.623195	0.42146531622890265	100	96 - 100	destabilized	TDP-43 motif CLIP peak	-1.2465141829688904	-1.1617808779399204
ENSMUSG00000090935.254|Synj2bp	-0.117	0.991	nomotif	no	0.315655	1.0142734758891936	20	0 - 25	unchanged	No TDP-43 motif	0.02044669486064074	0.10517999988961069
ENSMUSG00000004113.87|Cacna1b	0.103	0.989	motif	no	0.986595	1.0404716139897954	64	51 - 75	unchanged	TDP-43 motif no CLIP peak	0.057237606193116776	0.14197091122208672
ENSMUSG00000028439.129|Fam219a	-0.0527	0.999	motif	yes	0.42772	0.9843647047996502	30	25 - 50	unchanged	TDP-43 motif CLIP peak	-0.02273516517275419	0.06199813985621576
ENSMUSG00000022095.269|Fam160b2	0.81	2.61e-18	motif	yes	7.249029999999999	1.3019140728779797	99	96 - 100	stabilized	TDP-43 motif CLIP peak	0.3806342328939761	0.46536753792294605
ENSMUSG00000031028.171|Tub	0.0495	0.999	motif	no	0.492515	1.0945967688120257	36	25 - 50	unchanged	TDP-43 motif no CLIP peak	0.13039950290986865	0.2151328079388386
ENSMUSG00000022095.19|Fam160b2	0.074	0.999	motif	no	1.10095	0.9590070002414702	68	51 - 75	unchanged	TDP-43 motif no CLIP peak	-0.06038674869839356	0.024346556330576384
ENSMUSG00000090935.35|Synj2bp	0.0899	0.94	motif	no	0.969255	0.8504687401341213	63	51 - 75	unchanged	TDP-43 motif no CLIP peak	-0.23366988578564174	-0.1489365807566718
ENSMUSG00000090935.734|Synj2bp	0.0133	0.999	motif	no	0.03557	0.92456234285425265	2	0 - 25	unchanged	TDP-43 motif no CLIP peak	-0.11315749165136829	-0.028424186622398345
ENSMUSG00000061578.410|Ksr2	8.16e-4	1	nomotif	no	1.130655	1.191433254198856	68	51 - 75	unchanged	No TDP-43 motif	0.2526981319448689	0.3374314369738388
ENSMUSG00000043670.137|Diras1	-0.00904	0.999	motif	no	1.42176	0.9858382472399136	75	51 - 75	unchanged	TDP-43 motif no CLIP peak	-0.02057714103083135	0.06415616399813859
ENSMUSG00000061578.1029|Ksr2	-0.0359	0.999	nomotif	no	0.21382	0.9593240567980325	13	0 - 25	unchanged	No TDP-43 motif	-0.05990985924355193	0.024823445785418015
ENSMUSG00000061578.1091|Ksr2	0.0926	0.999	motif	no	1.300285	0.8737350323202673	73	51 - 75	unchanged	TDP-43 motif no CLIP peak	-0.1947322585420994	-0.10999895351312947
ENSMUSG00000061578.316|Ksr2	-0.00495	0.999	motif	no	0.883195	0.9333445998708368	60	51 - 75	unchanged	TDP-43 motif no CLIP peak	-0.0995182584655423	-0.014784953436572351
ENSMUSG00000028439.234|Fam219a	0.252	0.132	motif	yes	3.47567	0.9212900229152977	91	76 - 95	unchanged	TDP-43 motif CLIP peak	-0.11827270539367707	-0.03353940036470712
ENSMUSG00000061578.1366|Ksr2	-0.109	0.999	motif	no	0.128435	1.3091817061633026	7	0 - 25	stabilized	TDP-43 motif no CLIP peak	0.3886653481522966	0.4733986531812665
ENSMUSG00000058297.420|Spock2	-0.0748	0.999	nomotif	no	0.19115	1.0933279800300106	11	0 - 25	unchanged	No TDP-43 motif	0.12872625021696166	0.2134595552459316
ENSMUSG00000035202.102|Lars2	0.0419	0.999	motif	no	0.49959999999999993	0.8933604108509612	36	25 - 50	unchanged	TDP-43 motif no CLIP peak	-0.16268577167052287	-0.07795246664155292
ENSMUSG00000035279.32|Ssc5d	0.0979	0.999	nomotif	no	2.07125	0.9005557128878794	84	76 - 95	unchanged	No TDP-43 motif	-0.1511125636522541	-0.06637925862328414
ENSMUSG00000058297.304|Spock2	-0.0461	0.999	motif	yes	0.4623	1.066041585829106	33	25 - 50	unchanged	TDP-43 motif CLIP peak	0.09226371811510416	0.17699702314407412
ENSMUSG00000031028.443|Tub	0.075	0.999	motif	yes	5.42328	1.1223360103630924	96	96 - 100	unchanged	TDP-43 motif CLIP peak	0.1665046616083039	0.2512379666372738
ENSMUSG00000090935.751|Synj2bp	-0.0447	0.999	motif	no	0.090865	0.9354473527180419	5	0 - 25	unchanged	TDP-43 motif no CLIP peak	-0.09627163448374478	-0.011538329454774829
ENSMUSG00000042529.188|Kcnj12	-0.0942	0.999	nomotif	no	1.24836	0.9313483179290405	72	51 - 75	unchanged	No TDP-43 motif	-0.10260726806110329	-0.017873963032133344
ENSMUSG00000004113.440|Cacna1b	0.0274	0.999	motif	no	1.22723	0.6225506954669685	71	51 - 75	destabilized	TDP-43 motif no CLIP peak	-0.6837367715687737	-0.5990034665398037
ENSMUSG00000042529.27|Kcnj12	0.0764	0.999	motif	no	1.008995	1.0031613498686607	65	51 - 75	unchanged	TDP-43 motif no CLIP peak	0.0045536696930044305	0.08928697472197437
ENSMUSG00000043670.288|Diras1	0.224	0.587	motif	yes	4.0762149999999995	0.772894197108381	93	76 - 95	destabilized	TDP-43 motif CLIP peak	-0.37165716036757174	-0.28692385533860176
ENSMUSG00000035202.75|Lars2	-0.00435	0.999	motif	yes	0.6522600000000001	0.9004583576457028	48	25 - 50	unchanged	TDP-43 motif CLIP peak	-0.15126853569881105	-0.0665352306698411
ENSMUSG00000035202.53|Lars2	-0.0151	0.999	motif	yes	1.046745	1.1051868670869973	66	51 - 75	unchanged	TDP-43 motif CLIP peak	0.14429032384915066	0.2290236288781206
ENSMUSG00000061578.1088|Ksr2	0.242	0.554	motif	no	1.320065	1.0012771888996157	73	51 - 75	unchanged	TDP-43 motif no CLIP peak	0.0018414184223219216	0.08657472345129187
ENSMUSG00000090935.42|Synj2bp	0.0445	0.999	motif	no	0.77252	0.9315507833617515	54	51 - 75	unchanged	TDP-43 motif no CLIP peak	-0.10229367525656415	-0.0175603702275942
ENSMUSG00000004113.309|Cacna1b	0.55	2.92e-4	motif	yes	4.7895	0.9399275546092801	95	76 - 95	unchanged	TDP-43 motif CLIP peak	-0.08937853026055374	-0.004645225231583797
ENSMUSG00000004113.415|Cacna1b	-0.0874	0.96	motif	no	0.352195	1.00426527472064	24	0 - 25	unchanged	TDP-43 motif no CLIP peak	0.006140404720327166	0.09087370974929711
ENSMUSG00000004113.279|Cacna1b	0.18	0.183	motif	no	5.37516	0.9410627125615779	96	96 - 100	unchanged	TDP-43 motif no CLIP peak	-0.08763722731411808	-0.0029039222851481306
ENSMUSG00000032194.234|Kank2	0.00148	1	nomotif	yes	3.453365	1.0883062453241308	91	76 - 95	unchanged	No TDP-43 motif	0.12208458272936593	0.20681788775833587
ENSMUSG00000031028.275|Tub	-0.054	0.999	nomotif	no	0.759065	1.1495461553663016	54	51 - 75	unchanged	No TDP-43 motif	0.2010643927905582	0.28579769781952813
ENSMUSG00000031028.497|Tub	0.00191	1	motif	no	0.7993049999999999	0.920038320103515	56	51 - 75	unchanged	TDP-43 motif no CLIP peak	-0.12023414342207885	-0.0355008383931089
ENSMUSG00000032194.279|Kank2	0.589	2.41e-9	motif	yes	5.39419	1.0984146258930025	96	96 - 100	unchanged	TDP-43 motif CLIP peak	0.13542274086970146	0.2201560458986714
ENSMUSG00000061578.94|Ksr2	0.101	0.999	motif	no	0.362985	0.7612131603865966	25	0 - 25	destabilized	TDP-43 motif no CLIP peak	-0.39362759073686626	-0.30889428570789634
ENSMUSG00000043670.59|Diras1	0.0484	0.999	motif	no	2.509805	0.9050675184395985	87	76 - 95	unchanged	TDP-43 motif no CLIP peak	-0.14390267298485898	-0.059169367955889035
ENSMUSG00000090935.496|Synj2bp	-8.8e-4	1	nomotif	no	0.24272	1.0042067730619766	15	0 - 25	unchanged	No TDP-43 motif	0.006056360680028473	0.09078966570899842
ENSMUSG00000061578.167|Ksr2	-0.044	0.999	motif	no	0.35605	0.75086863951359	24	0 - 25	destabilized	TDP-43 motif no CLIP peak	-0.4133675569194581	-0.3286342518904881
ENSMUSG00000032194.310|Kank2	0.0322	0.999	nomotif	no	0.76249	0.9074617673750827	54	51 - 75	unchanged	No TDP-43 motif	-0.14009123324486278	-0.05535792821589283
ENSMUSG00000035202.89|Lars2	-0.00671	0.999	motif	yes	0.20674	0.9395494140565518	12	0 - 25	unchanged	TDP-43 motif CLIP peak	-0.08995905507318656	-0.005225750044216618
ENSMUSG00000029636.3|Wasf3	0.08	0.996	motif	no	2.154395	1.0926947667338174	85	76 - 95	unchanged	TDP-43 motif no CLIP peak	0.12789045497270307	0.21262376000167302
ENSMUSG00000061578.1413|Ksr2	0.136	0.794	motif	yes	2.215745	0.9464386993323244	85	76 - 95	unchanged	TDP-43 motif CLIP peak	-0.07941902903578205	0.0053142759931879
ENSMUSG00000090935.118|Synj2bp	0.12	0.999	motif	yes	1.215195	0.9984248536732915	71	51 - 75	unchanged	TDP-43 motif CLIP peak	-0.0022742474010243644	0.08245905762794559
ENSMUSG00000043670.123|Diras1	0.0194	0.999	motif	no	0.84721	0.7060868770407204	58	51 - 75	destabilized	TDP-43 motif no CLIP peak	-0.5020823910442335	-0.41734908601526355
ENSMUSG00000004113.178|Cacna1b	-0.027	0.999	motif	no	2.73379	1.0353250069276123	88	76 - 95	unchanged	TDP-43 motif no CLIP peak	0.05008372644847587	0.1348170314774458
ENSMUSG00000061578.905|Ksr2	0.0173	0.999	motif	no	0.8330599999999999	0.5470576755247486	58	51 - 75	destabilized	TDP-43 motif no CLIP peak	-0.8702351525329315	-0.7855018475039616
ENSMUSG00000061578.446|Ksr2	0.00992	0.999	nomotif	no	3.1369	0.996533012145012	90	76 - 95	unchanged	No TDP-43 motif	-0.005010496878695403	0.07972280815027455
ENSMUSG00000032194.10|Kank2	-5.46e-4	1	motif	no	2.126425	1.2447337014673132	84	76 - 95	stabilized	TDP-43 motif no CLIP peak	0.31583712489082694	0.40057042991979686
ENSMUSG00000090935.411|Synj2bp	-0.0065	0.999	nomotif	no	0.33434	0.8855982463615373	22	0 - 25	unchanged	No TDP-43 motif	-0.17527572955201928	-0.09054242452304934
ENSMUSG00000029636.474|Wasf3	0.0137	0.999	motif	yes	0.475165	0.9516557475835762	34	25 - 50	unchanged	TDP-43 motif CLIP peak	-0.07148830819510253	0.013244996833867415
ENSMUSG00000058297.530|Spock2	-0.11	0.999	nomotif	yes	0.440805	0.8583311691861045	31	25 - 50	unchanged	No TDP-43 motif	-0.2203937059496623	-0.13566040092069234
ENSMUSG00000043670.290|Diras1	-0.182	0.605	motif	yes	5.219785	1.1134235790861786	96	96 - 100	unchanged	TDP-43 motif CLIP peak	0.1550025407418382	0.23973584577080814
ENSMUSG00000031028.293|Tub	-0.0369	0.999	motif	no	0.570515	0.9682155180854172	42	25 - 50	unchanged	TDP-43 motif no CLIP peak	-0.04659987769183305	0.0381334273371369
ENSMUSG00000031028.106|Tub	0.0159	0.999	motif	no	0.58388	0.9430699257870281	43	25 - 50	unchanged	TDP-43 motif no CLIP peak	-0.08456334854048915	1.6995648848079636e-4
ENSMUSG00000035202.5|Lars2	-0.0307	0.999	nomotif	yes	0.5190600000000001	1.3577321934213475	38	25 - 50	stabilized	No TDP-43 motif	0.44119894252473624	0.5259322475537062
ENSMUSG00000032194.55|Kank2	-0.0387	0.999	motif	no	1.1527850000000002	0.9747389482378584	69	51 - 75	unchanged	TDP-43 motif no CLIP peak	-0.03691220270258827	0.047821102326381676
ENSMUSG00000090935.665|Synj2bp	0.016	0.999	motif	no	1.1073650000000002	0.9595866297463612	68	51 - 75	unchanged	TDP-43 motif no CLIP peak	-0.05951503868682042	0.025218266342149527
ENSMUSG00000058297.378|Spock2	-0.0221	0.999	motif	yes	1.08428	0.897282045318152	67	51 - 75	unchanged	TDP-43 motif CLIP peak	-0.15636655185741194	-0.071633246828442
ENSMUSG00000090935.677|Synj2bp	0.0881	0.999	nomotif	no	0.26646000000000003	1.0553453033673401	16	0 - 25	unchanged	No TDP-43 motif	0.07771511831435944	0.16244842334332937
ENSMUSG00000043670.177|Diras1	0.048	0.999	motif	yes	6.102855	1.0983398472952373	98	96 - 100	unchanged	TDP-43 motif CLIP peak	0.13532452077863621	0.22005782580760616
ENSMUSG00000090935.729|Synj2bp	-0.0743	0.999	motif	no	0.05970499999999999	0.9197477157560906	3	0 - 25	unchanged	TDP-43 motif no CLIP peak	-0.1206899066969435	-0.035956601667973556
ENSMUSG00000035202.61|Lars2	0.0586	0.999	motif	yes	1.72886	0.9888318570510449	80	76 - 95	unchanged	TDP-43 motif CLIP peak	-0.016202871801619667	0.06853043322735028
ENSMUSG00000035202.52|Lars2	0.0824	0.999	motif	yes	0.665875	1.0193757429317023	48	25 - 50	unchanged	TDP-43 motif CLIP peak	0.027685928388776617	0.11241923341774657
ENSMUSG00000058297.235|Spock2	-0.00943	0.999	motif	yes	1.30507	0.8950765953866828	73	51 - 75	unchanged	TDP-43 motif CLIP peak	-0.15991694987778035	-0.0751836448488104
ENSMUSG00000031028.2|Tub	-0.118	0.829	motif	no	0.46673	1.0039010042600431	34	25 - 50	unchanged	TDP-43 motif no CLIP peak	0.005617010618643342	0.09035031564761328
ENSMUSG00000031028.86|Tub	0.0404	0.999	motif	no	2.32567	0.9837771509651115	86	76 - 95	unchanged	TDP-43 motif no CLIP peak	-0.023596547217999586	0.06113675781097036
ENSMUSG00000090935.53|Synj2bp	-0.0238	0.999	motif	no	0.46794	0.7535898232991369	34	25 - 50	destabilized	TDP-43 motif no CLIP peak	-0.40814861238757055	-0.3234153073586006
ENSMUSG00000058297.100|Spock2	0.0823	0.946	motif	no	1.319585	3.163540357683716	73	51 - 75	stabilized	TDP-43 motif no CLIP peak	1.6615400006129228	1.7462733056418929
ENSMUSG00000031028.463|Tub	-0.0218	0.999	motif	no	1.409365	1.1698593998382099	75	51 - 75	unchanged	TDP-43 motif no CLIP peak	0.2263351491718595	0.31106845420082946
ENSMUSG00000004113.110|Cacna1b	0.0449	0.999	motif	no	2.43275	1.0678537066148288	87	76 - 95	unchanged	TDP-43 motif no CLIP peak	0.0947140148178136	0.17944731984678353
ENSMUSG00000090935.368|Synj2bp	0.0411	0.999	nomotif	no	0.37636	0.8836894192427124	26	25 - 50	unchanged	No TDP-43 motif	-0.17838868460193555	-0.0936553795729656
ENSMUSG00000031028.83|Tub	0.085	0.982	motif	no	1.267465	0.982336097797002	72	51 - 75	unchanged	TDP-43 motif no CLIP peak	-0.025711380260179207	0.05902192476879074
ENSMUSG00000029636.308|Wasf3	-0.0769	0.999	nomotif	no	0.25398	0.9358893730827196	15	0 - 25	unchanged	No TDP-43 motif	-0.09559008894342595	-0.010856783914456006
ENSMUSG00000061578.1005|Ksr2	-0.0501	0.999	nomotif	no	0.742165	0.9655485741842909	53	51 - 75	unchanged	No TDP-43 motif	-0.050579255730028416	0.03415404929894153
ENSMUSG00000042529.279|Kcnj12	0.0994	0.999	nomotif	no	0.244405	0.9587480382395879	15	0 - 25	unchanged	No TDP-43 motif	-0.06077637426648597	0.023956930762483973
ENSMUSG00000061578.212|Ksr2	-0.0112	0.999	nomotif	no	0.64418	0.7879262664663161	47	25 - 50	destabilized	No TDP-43 motif	-0.3438674651809432	-0.2591341601519732
ENSMUSG00000004113.41|Cacna1b	-0.0318	0.999	nomotif	no	0.23625	1.0922993917458543	14	0 - 25	unchanged	No TDP-43 motif	0.12736834324216345	0.2121016482711334
ENSMUSG00000031028.674|Tub	-0.143	0.922	motif	no	0.130305	0.9671802997123448	8	0 - 25	unchanged	TDP-43 motif no CLIP peak	-0.048143235946270964	0.03659006908269898
ENSMUSG00000042529.80|Kcnj12	-0.127	0.999	motif	no	0.86259	0.8226550379574543	59	51 - 75	unchanged	TDP-43 motif no CLIP peak	-0.28164049942631253	-0.19690719439734258
ENSMUSG00000042529.321|Kcnj12	0.0317	0.999	motif	no	2.2277449999999996	0.9114142330878053	85	76 - 95	unchanged	TDP-43 motif no CLIP peak	-0.133821194323074	-0.04908788929410404
ENSMUSG00000061578.187|Ksr2	0.079	0.999	nomotif	no	0.559875	0.8417595339217011	41	25 - 50	unchanged	No TDP-43 motif	-0.24851993851526677	-0.16378663348629682
ENSMUSG00000032194.289|Kank2	0.0619	0.999	motif	yes	3.6884	0.9703065758678795	92	76 - 95	unchanged	TDP-43 motif CLIP peak	-0.04348744490352884	0.041245860125441104
ENSMUSG00000043670.200|Diras1	0.205	0.0216	motif	yes	11.333435	1.023121421483329	100	96 - 100	unchanged	TDP-43 motif CLIP peak	0.03297737067154014	0.11771067570051008
ENSMUSG00000058297.289|Spock2	0.103	0.966	motif	yes	7.91414	1.140238278567827	100	96 - 100	unchanged	TDP-43 motif CLIP peak	0.18933533964185387	0.2740686446708238
ENSMUSG00000061578.915|Ksr2	-0.00681	0.999	motif	no	0.83934	0.4727457647241236	58	51 - 75	destabilized	TDP-43 motif no CLIP peak	-1.0808635615962472	-0.9961302565672773
ENSMUSG00000035202.4|Lars2	0.159	0.999	nomotif	yes	0.54924	0.9668702245203845	40	25 - 50	unchanged	No TDP-43 motif	-0.04860583393941701	0.036127471089552936
ENSMUSG00000042529.414|Kcnj12	2.21	2.38e-81	motif	yes	5.012595	1.100404922765006	95	76 - 95	unchanged	TDP-43 motif CLIP peak	0.13803449881326754	0.2227678038422375
ENSMUSG00000042529.328|Kcnj12	-0.0284	0.999	motif	no	3.4808500000000002	0.9235795572881551	91	76 - 95	unchanged	TDP-43 motif no CLIP peak	-0.11469185434938826	-0.029958549320418318
ENSMUSG00000032194.180|Kank2	-0.189	0.404	motif	no	0.847845	1.1797651152066315	58	51 - 75	unchanged	TDP-43 motif no CLIP peak	0.23849965547047938	0.32323296049944933
ENSMUSG00000028439.137|Fam219a	0.135	0.966	motif	yes	1.695605	0.8928164085660324	80	76 - 95	unchanged	TDP-43 motif CLIP peak	-0.16356455300329334	-0.07883124797432339
ENSMUSG00000061578.896|Ksr2	0.0732	0.999	motif	no	0.38291	1.1578136328404616	26	25 - 50	unchanged	TDP-43 motif no CLIP peak	0.21140304899635345	0.2961363540253234
ENSMUSG00000090935.728|Synj2bp	0.0203	0.999	motif	no	0.054735	1.0098616205885917	3	0 - 25	unchanged	TDP-43 motif no CLIP peak	0.01415761677105947	0.09889092180002941
ENSMUSG00000038916.61|Soga3	-0.0526	0.999	nomotif	yes	0.05230999999999999	0.935740370069284	3	0 - 25	unchanged	No TDP-43 motif	-0.09581979880970873	-0.011086493780738782
ENSMUSG00000090935.772|Synj2bp	-0.0334	0.999	nomotif	no	0.02828	0.9763472895945451	1	0 - 25	unchanged	No TDP-43 motif	-0.03453368495187941	0.050199620077090536
ENSMUSG00000042529.436|Kcnj12	0.0659	0.999	motif	no	4.97488	1.0145803345056057	95	76 - 95	unchanged	TDP-43 motif no CLIP peak	0.0208831022599904	0.10561640728896035
ENSMUSG00000061578.936|Ksr2	-0.103	0.938	nomotif	no	0.31414	1.0899512891024377	20	0 - 25	unchanged	No TDP-43 motif	0.12426366111169462	0.20899696614066457
ENSMUSG00000028439.103|Fam219a	-0.084	0.999	motif	no	0.421275	0.978506452411988	30	25 - 50	unchanged	TDP-43 motif no CLIP peak	-0.03134673066575352	0.05338657436321643
ENSMUSG00000031028.592|Tub	-0.0318	0.999	motif	no	0.38288	8.302808302808304	26	25 - 50	stabilized	TDP-43 motif no CLIP peak	3.0535993893840554	3.1383326944130254
ENSMUSG00000090935.511|Synj2bp	-0.0157	0.999	motif	no	0.8178049999999999	0.8580237657581575	57	51 - 75	unchanged	TDP-43 motif no CLIP peak	-0.22091048647886888	-0.13617718144989893
ENSMUSG00000029636.442|Wasf3	1.96	9.599999999999998e-56	nomotif	yes	5.86417	0.6921414351341607	97	96 - 100	destabilized	No TDP-43 motif	-0.5308612204397478	-0.4461279154107779
ENSMUSG00000061578.1096|Ksr2	0.126	0.899	motif	no	2.285825	1.0118796669473868	86	76 - 95	unchanged	TDP-43 motif no CLIP peak	0.017037734478501414	0.10177103950747136
ENSMUSG00000022095.161|Fam160b2	0.0716	0.999	motif	no	2.00314	0.9085274267713951	83	76 - 95	unchanged	TDP-43 motif no CLIP peak	-0.13839802746173716	-0.05366472243276721
ENSMUSG00000029636.458|Wasf3	-0.0151	0.999	nomotif	yes	3.63441	0.9851299219097647	92	76 - 95	unchanged	No TDP-43 motif	-0.02161409079098575	0.0631192142379842
ENSMUSG00000031028.631|Tub	-0.0625	0.999	nomotif	no	0.67611	1.0287025540177495	49	25 - 50	unchanged	No TDP-43 motif	0.04082589197199309	0.12555919700096305
ENSMUSG00000031028.378|Tub	0.0287	0.999	nomotif	no	0.5325599999999999	1.0091192126535171	39	25 - 50	unchanged	No TDP-43 motif	0.01309661779881739	0.09782992282778734
ENSMUSG00000031028.201|Tub	-0.0258	0.999	motif	no	1.257435	1.021956710662499	72	51 - 75	unchanged	TDP-43 motif no CLIP peak	0.03133408606491222	0.11606739109388217
ENSMUSG00000028439.147|Fam219a	0.651	1.35e-10	motif	yes	7.430515	1.0941740353906038	100	96 - 100	unchanged	TDP-43 motif CLIP peak	0.129842226271204	0.21457553130017396
ENSMUSG00000029636.302|Wasf3	-0.0575	0.999	nomotif	no	0.256915	1.0007726437579618	16	0 - 25	unchanged	No TDP-43 motif	0.00111425891080021	0.08584756393977015
ENSMUSG00000058297.27|Spock2	0.393	0.00125	motif	yes	6.1218699999999995	1.013576827503725	98	96 - 100	unchanged	TDP-43 motif CLIP peak	0.019455446927974254	0.1041887519569442
ENSMUSG00000061578.1494|Ksr2	0.561	4.65e-4	nomotif	yes	5.892200000000001	0.8681147617012774	97	96 - 100	unchanged	No TDP-43 motif	-0.20404232042820017	-0.11930901539923022
ENSMUSG00000043670.62|Diras1	-0.0192	0.999	motif	no	2.0206	0.9552747912147624	83	76 - 95	unchanged	TDP-43 motif no CLIP peak	-0.06601230111275062	0.018721003916219323
ENSMUSG00000031028.468|Tub	0.0788	0.999	motif	no	1.13805	1.024185164241141	69	51 - 75	unchanged	TDP-43 motif no CLIP peak	0.03447656629790989	0.11920987132687984
ENSMUSG00000042529.125|Kcnj12	-0.13	0.831	motif	no	0.641385	1.0548376889569662	47	25 - 50	unchanged	TDP-43 motif no CLIP peak	0.07702102419141375	0.16175432922038369
ENSMUSG00000029636.14|Wasf3	0.0803	0.999	motif	no	0.26886	0.8671987798351882	17	0 - 25	unchanged	TDP-43 motif no CLIP peak	-0.20556536809290418	-0.12083206306393424
ENSMUSG00000029028.210|Lrrc47	-0.0114	0.999	nomotif	no	0.352115	0.8408802110707242	24	0 - 25	unchanged	No TDP-43 motif	-0.2500278011884297	-0.16529449615945976
ENSMUSG00000061578.400|Ksr2	-0.0998	0.999	nomotif	no	0.70113	0.8869388332088071	50	25 - 50	unchanged	No TDP-43 motif	-0.1730934808560776	-0.08836017582710765
ENSMUSG00000061578.619|Ksr2	0.0349	0.999	motif	no	0.866525	1.0836873863745335	59	51 - 75	unchanged	TDP-43 motif no CLIP peak	0.11594863937418941	0.20068194440315934
ENSMUSG00000061578.1173|Ksr2	-0.0293	0.999	nomotif	no	1.490075	0.7595985321075343	77	76 - 95	destabilized	No TDP-43 motif	-0.3966909773452219	-0.31195767231625193
ENSMUSG00000042529.291|Kcnj12	-0.0486	0.999	nomotif	no	0.8240449999999999	0.886466861087464	57	51 - 75	unchanged	No TDP-43 motif	-0.17386139522239075	-0.0891280901934208
ENSMUSG00000029636.175|Wasf3	-0.158	0.931	nomotif	no	0.527845	0.6861622851037792	39	25 - 50	destabilized	No TDP-43 motif	-0.5433782645165257	-0.4586449594875558
ENSMUSG00000004113.418|Cacna1b	0.0429	0.999	motif	no	0.207945	1.1002873278119591	12	0 - 25	unchanged	TDP-43 motif no CLIP peak	0.13788031673196008	0.22261362176093002
ENSMUSG00000032194.185|Kank2	0.255	0.804	motif	no	1.11381	1.192328382936573	68	51 - 75	unchanged	TDP-43 motif no CLIP peak	0.25378162773693375	0.3385149327659037
ENSMUSG00000031028.486|Tub	-0.0882	0.999	motif	no	3.3256699999999997	0.4432347917159309	91	76 - 95	destabilized	TDP-43 motif no CLIP peak	-1.1738569647051271	-1.089123659676157
ENSMUSG00000031028.248|Tub	-0.135	0.916	motif	no	2.976635	1.0405270914431572	89	76 - 95	unchanged	TDP-43 motif no CLIP peak	0.05731452795828302	0.14204783298725296
ENSMUSG00000029636.211|Wasf3	-0.0644	0.999	motif	no	1.62763	0.9443977038741264	79	76 - 95	unchanged	TDP-43 motif no CLIP peak	-0.0825335609589243	0.0021997440700456394
ENSMUSG00000043670.175|Diras1	0.0536	0.999	motif	yes	6.152715000000001	1.065510138897428	98	96 - 100	unchanged	TDP-43 motif CLIP peak	0.09154432119893241	0.17627762622790236
ENSMUSG00000090935.379|Synj2bp	-0.0865	0.999	nomotif	no	0.04301	0.9317931115619169	2	0 - 25	unchanged	No TDP-43 motif	-0.10191842976852551	-0.017185124739555566
ENSMUSG00000042529.425|Kcnj12	0.188	0.0378	motif	yes	5.57444	0.9980254669715509	97	96 - 100	unchanged	TDP-43 motif CLIP peak	-0.002851465091568538	0.0818818399374014
ENSMUSG00000058297.485|Spock2	0.104	0.97	motif	yes	5.548335	0.9725596590202806	97	96 - 100	unchanged	TDP-43 motif CLIP peak	-0.040141343880778085	0.04459196114819186
ENSMUSG00000061578.693|Ksr2	-0.107	0.851	motif	no	0.364935	1.030838925334238	25	0 - 25	unchanged	TDP-43 motif no CLIP peak	0.0438189207020815	0.12855222573105146
ENSMUSG00000031028.45|Tub	0.0645	0.999	motif	no	0.354575	1.0154914195099023	24	0 - 25	unchanged	TDP-43 motif no CLIP peak	0.022178049498358256	0.1069113545273282
ENSMUSG00000061578.698|Ksr2	-0.0142	0.999	motif	no	0.5764	0.9051786497184722	42	25 - 50	unchanged	TDP-43 motif no CLIP peak	-0.14372553846256006	-0.05899223343359011
ENSMUSG00000061578.979|Ksr2	-0.2	0.308	nomotif	no	0.33859	0.9215678191098855	22	0 - 25	unchanged	No TDP-43 motif	-0.11783775573428844	-0.03310445070531849
ENSMUSG00000058297.55|Spock2	0.00963	0.999	motif	yes	0.901475	0.9705334476496784	61	51 - 75	unchanged	TDP-43 motif CLIP peak	-0.04315016126134949	0.041583143767620456
ENSMUSG00000042529.166|Kcnj12	0.0286	0.999	nomotif	no	0.549975	1.0591774446289646	40	25 - 50	unchanged	No TDP-43 motif	0.08294430513879752	0.16767761016776747
ENSMUSG00000061578.1372|Ksr2	0.0674	0.999	motif	no	0.028575	0.9578885603566429	1	0 - 25	unchanged	TDP-43 motif no CLIP peak	-0.06207027063004418	0.022663034398925766
ENSMUSG00000031028.295|Tub	-0.0864	0.999	motif	no	0.5628	1.0350168612612232	41	25 - 50	unchanged	TDP-43 motif no CLIP peak	0.04965427058431687	0.13438757561328682
ENSMUSG00000038916.57|Soga3	-0.0579	0.999	nomotif	yes	0.08165	0.8829472250707806	5	0 - 25	unchanged	No TDP-43 motif	-0.17960088623679354	-0.0948675812078236
ENSMUSG00000035279.38|Ssc5d	-0.0127	0.999	motif	no	2.6538649999999997	0.9723990355565656	88	76 - 95	unchanged	TDP-43 motif no CLIP peak	-0.04037963241176339	0.044353672617206553
ENSMUSG00000028439.246|Fam219a	0.0701	0.999	motif	yes	5.974565	0.9188651475970443	97	96 - 100	unchanged	TDP-43 motif CLIP peak	-0.12207494737568181	-0.03734164234671186
ENSMUSG00000061578.59|Ksr2	0.00514	0.999	nomotif	no	0.302205	1.0644728855109185	19	0 - 25	unchanged	No TDP-43 motif	0.09013920161064809	0.17487250663961804
ENSMUSG00000061578.36|Ksr2	0.167	0.929	motif	no	0.955805	0.8698399390749054	63	51 - 75	unchanged	TDP-43 motif no CLIP peak	-0.20117814260129038	-0.11644483757232044
ENSMUSG00000004113.301|Cacna1b	0.508	2.33e-5	motif	yes	5.78939	1.0406356536028856	97	96 - 100	unchanged	TDP-43 motif CLIP peak	0.05746504198221808	0.14219834701118803
ENSMUSG00000035202.55|Lars2	0.0484	0.999	motif	yes	0.83666	0.9537894407576546	58	51 - 75	unchanged	TDP-43 motif CLIP peak	-0.06825728390062785	0.016476021128342094
ENSMUSG00000004113.123|Cacna1b	0.0754	0.999	motif	no	0.92418	0.807579012172019	62	51 - 75	unchanged	TDP-43 motif no CLIP peak	-0.30832467731950947	-0.22359137229053952
ENSMUSG00000058297.241|Spock2	0.0234	0.999	motif	yes	6.46295	0.9676867148197259	98	96 - 100	unchanged	TDP-43 motif CLIP peak	-0.04738803925807935	0.0373452657708906
ENSMUSG00000061578.57|Ksr2	0.135	0.791	motif	no	0.387155	0.955022290041498	27	25 - 50	unchanged	TDP-43 motif no CLIP peak	-0.06639368911379309	0.018339615915176855
ENSMUSG00000022095.187|Fam160b2	0.0965	0.996	motif	no	6.27923	1.2656065833786607	98	96 - 100	stabilized	TDP-43 motif no CLIP peak	0.33982900949275097	0.4245623145217209
ENSMUSG00000035279.51|Ssc5d	0.0715	0.999	motif	no	4.4563950000000006	1.110863832319594	94	76 - 95	unchanged	TDP-43 motif no CLIP peak	0.1516819846145781	0.23641528964354805
ENSMUSG00000032194.225|Kank2	0.155	0.778	nomotif	yes	2.34306	0.9877054511074862	86	76 - 95	unchanged	No TDP-43 motif	-0.017847222695496063	0.06688608233347389
ENSMUSG00000061578.608|Ksr2	-0.0278	0.999	motif	no	2.66697	1.0162127648236252	88	76 - 95	unchanged	TDP-43 motif no CLIP peak	0.023202491303055503	0.10793579633202545
ENSMUSG00000061578.363|Ksr2	-0.0249	0.999	nomotif	no	0.8870750000000001	0.9201961387921954	60	51 - 75	unchanged	No TDP-43 motif	-0.11998669208349932	-0.03525338705452938
ENSMUSG00000061578.1191|Ksr2	-0.0108	0.999	motif	no	1.471345	0.9504842051956959	76	76 - 95	unchanged	TDP-43 motif no CLIP peak	-0.07326544200109325	0.011467863027876696
ENSMUSG00000029028.247|Lrrc47	-0.126	0.487	motif	no	0.534635	0.9458117180022771	39	25 - 50	unchanged	TDP-43 motif no CLIP peak	-0.08037507891206182	0.004358226116908129
ENSMUSG00000034801.6|Sos2	-0.0462	0.999	nomotif	no	1.07229	0.8538592257350658	67	51 - 75	unchanged	No TDP-43 motif	-0.2279298600239008	-0.14319655499493086
ENSMUSG00000061578.9|Ksr2	-0.0975	0.999	motif	no	0.926515	0.7192278266087734	62	51 - 75	destabilized	TDP-43 motif no CLIP peak	-0.4754792557176079	-0.39074595068863793
ENSMUSG00000061578.428|Ksr2	-0.102	0.999	nomotif	no	1.30538	0.906780209886696	73	51 - 75	unchanged	No TDP-43 motif	-0.1411751897039856	-0.05644188467501565
ENSMUSG00000028439.148|Fam219a	0.906	6.59e-14	motif	yes	7.159525	1.0869470311182747	99	96 - 100	unchanged	TDP-43 motif CLIP peak	0.12028163695680624	0.2050149419857762
ENSMUSG00000031028.178|Tub	-0.0537	0.999	nomotif	no	0.77931	0.8566675592305885	55	51 - 75	unchanged	No TDP-43 motif	-0.2231926381539022	-0.13845933312493225
ENSMUSG00000029636.201|Wasf3	0.0143	0.999	motif	no	1.092315	1.1761687109399075	67	51 - 75	unchanged	TDP-43 motif no CLIP peak	0.2340950167889399	0.3188283218179099
ENSMUSG00000034801.40|Sos2	-0.396	0.803	nomotif	no	0.04359	0.46102670113381367	2	0 - 25	destabilized	No TDP-43 motif	-1.1170777857125838	-1.0323444806836137
ENSMUSG00000042529.398|Kcnj12	0.155	0.999	motif	yes	5.263495000000001	1.3530195331418542	96	96 - 100	stabilized	TDP-43 motif CLIP peak	0.436182667225366	0.520915972254336
ENSMUSG00000031028.464|Tub	-0.0607	0.999	motif	no	1.737275	0.9587748926528283	81	76 - 95	unchanged	TDP-43 motif no CLIP peak	-0.060735965123850585	0.02399733990511936
ENSMUSG00000029636.62|Wasf3	0.0054	0.999	motif	no	2.582325	0.8122953314160214	88	76 - 95	unchanged	TDP-43 motif no CLIP peak	-0.29992374222463414	-0.2151904371956642
ENSMUSG00000061578.49|Ksr2	0.073	0.999	motif	no	0.61669	0.9740648879448633	45	25 - 50	unchanged	TDP-43 motif no CLIP peak	-0.037910213341411245	0.0468230916875587
ENSMUSG00000061578.1444|Ksr2	5.11	2.92e-92	motif	yes	3.6974	1.0506429143961902	92	76 - 95	unchanged	TDP-43 motif CLIP peak	0.07127241890482414	0.15600572393379408
ENSMUSG00000031028.259|Tub	-0.535	0.00176	nomotif	no	3.0349049999999997	1.0243697881650975	90	76 - 95	unchanged	No TDP-43 motif	0.03473660913437833	0.11946991416334828
ENSMUSG00000061578.1295|Ksr2	9.52e-4	1	nomotif	no	0.51224	0.985179411820598	37	25 - 50	unchanged	No TDP-43 motif	-0.021541616030067788	0.06319168899890215
ENSMUSG00000029636.310|Wasf3	0.0313	0.999	nomotif	no	0.24421	0.9264230922847605	15	0 - 25	unchanged	No TDP-43 motif	-0.1102568800862359	-0.02552357505726595
ENSMUSG00000038916.46|Soga3	0.0659	0.999	nomotif	yes	0.143995	0.8850409152683941	8	0 - 25	unchanged	No TDP-43 motif	-0.17618394264047813	-0.09145063761150818
ENSMUSG00000031028.395|Tub	-0.00344	1	motif	no	0.79569	1.1300980354242447	56	51 - 75	unchanged	TDP-43 motif no CLIP peak	0.1764479311232024	0.26118123615217237
ENSMUSG00000090935.422|Synj2bp	-0.193	0.676	nomotif	no	0.219555	1.1020815109188185	13	0 - 25	unchanged	No TDP-43 motif	0.14023093085055957	0.22496423587952952
ENSMUSG00000028439.174|Fam219a	0.551	6.9e-5	motif	yes	7.573455	1.0620111416456266	100	96 - 100	unchanged	TDP-43 motif CLIP peak	0.08679890165296651	0.17153220668193647
ENSMUSG00000042529.433|Kcnj12	-0.012	0.999	motif	yes	5.48149	0.9602231378225062	96	96 - 100	unchanged	TDP-43 motif CLIP peak	-0.05855839486293757	0.026174910166032378
ENSMUSG00000090935.311|Synj2bp	-0.108	0.999	motif	no	0.16527	0.8566435255457889	10	0 - 25	unchanged	TDP-43 motif no CLIP peak	-0.22323311332293008	-0.13849980829396014
ENSMUSG00000029028.169|Lrrc47	0.128	0.919	motif	no	0.46463	1.0317004794947713	33	25 - 50	unchanged	TDP-43 motif no CLIP peak	0.04502419220791696	0.1297574972368869
ENSMUSG00000042529.186|Kcnj12	-0.175	0.62	nomotif	no	0.7644599999999999	1.054949673732538	54	51 - 75	unchanged	No TDP-43 motif	0.07717417695304388	0.16190748198201382
ENSMUSG00000090935.262|Synj2bp	0.0514	0.999	nomotif	no	0.26863	0.9134572813157618	17	0 - 25	unchanged	No TDP-43 motif	-0.1305908334401534	-0.04585752841118346
ENSMUSG00000061578.1414|Ksr2	0.301	0.0464	motif	yes	1.679065	0.8962338554103072	80	76 - 95	unchanged	TDP-43 motif CLIP peak	-0.15805286927842338	-0.07331956424945343
ENSMUSG00000090935.273|Synj2bp	-0.0352	0.999	nomotif	no	0.315295	0.8711193581239948	20	0 - 25	unchanged	No TDP-43 motif	-0.1990576888346827	-0.11432438380571275
ENSMUSG00000090935.277|Synj2bp	0.0627	0.999	nomotif	no	0.41549	0.9766690424619527	29	25 - 50	unchanged	No TDP-43 motif	-0.03405832664300992	0.05067497838596002
ENSMUSG00000061578.457|Ksr2	0.00459	0.999	nomotif	no	1.236325	0.8957124171677847	71	51 - 75	unchanged	No TDP-43 motif	-0.1588924886346084	-0.07415918360563845
ENSMUSG00000031028.373|Tub	-0.0903	0.973	nomotif	no	0.544265	0.8387291256887043	40	25 - 50	unchanged	No TDP-43 motif	-0.2537231389577184	-0.16898983392874847
ENSMUSG00000061578.15|Ksr2	-0.045	0.999	motif	no	0.24258	0.8265647308463783	15	0 - 25	unchanged	TDP-43 motif no CLIP peak	-0.2748002890246319	-0.19006698399566194
ENSMUSG00000029636.72|Wasf3	0.00901	0.999	motif	no	3.102475	0.9792890967824154	90	76 - 95	unchanged	TDP-43 motif no CLIP peak	-0.030193272928446237	0.05454003210052371
ENSMUSG00000029028.182|Lrrc47	-0.0458	0.999	motif	no	0.917585	0.8627819306569435	61	51 - 75	unchanged	TDP-43 motif no CLIP peak	-0.21293213260387273	-0.12819882757490278
ENSMUSG00000058297.376|Spock2	-0.0455	0.999	motif	yes	1.548315	0.881409519454875	78	76 - 95	unchanged	TDP-43 motif CLIP peak	-0.18211561670158422	-0.09738231167261427
ENSMUSG00000004113.124|Cacna1b	0.0387	0.999	motif	no	0.49476	0.8939055625372907	36	25 - 50	unchanged	TDP-43 motif no CLIP peak	-0.1618056702524897	-0.07707236522351976
ENSMUSG00000029636.169|Wasf3	0.144	0.999	nomotif	no	0.94327	0.8139947783791192	62	51 - 75	unchanged	No TDP-43 motif	-0.2969085549790245	-0.21217524995005457
ENSMUSG00000028439.151|Fam219a	1.29	1.4000000000000001e-28	motif	yes	6.065525	1.0614461020740342	98	96 - 100	unchanged	TDP-43 motif CLIP peak	0.08603111618472295	0.1707644212136929
ENSMUSG00000061578.734|Ksr2	0.00171	1	motif	no	1.66616	0.9744044371120721	80	76 - 95	unchanged	TDP-43 motif no CLIP peak	-0.03740739207722268	0.04732591295174727
ENSMUSG00000031028.109|Tub	0.00785	0.999	motif	no	0.29762	0.9204975827425889	19	0 - 25	unchanged	TDP-43 motif no CLIP peak	-0.11951416187259185	-0.03478085684362191
ENSMUSG00000029636.433|Wasf3	3.09	2.3999999999999996e-112	nomotif	yes	4.32494	0.752466855258545	94	76 - 95	destabilized	No TDP-43 motif	-0.41030005960273574	-0.3255667545737658
ENSMUSG00000038916.56|Soga3	-0.0152	0.999	nomotif	yes	0.11401	0.920886185930751	6	0 - 25	unchanged	No TDP-43 motif	-0.1189052329678235	-0.034171927938853555
ENSMUSG00000090935.707|Synj2bp	-0.0835	0.999	motif	no	1.22349	1.0007667615442004	71	51 - 75	unchanged	TDP-43 motif no CLIP peak	0.0011057791970353157	0.08583908422600527
ENSMUSG00000004113.366|Cacna1b	-0.019	0.999	motif	no	0.22926999999999997	1.205363725381709	14	0 - 25	stabilized	TDP-43 motif no CLIP peak	0.26946855361216887	0.35420185864113884
ENSMUSG00000035279.41|Ssc5d	-0.0642	0.999	motif	no	1.60288	0.990532750104664	79	76 - 95	unchanged	TDP-43 motif no CLIP peak	-0.013723418982606931	0.07100988604636302
ENSMUSG00000090935.301|Synj2bp	-0.048	0.999	motif	no	0.415175	0.8731959960116081	29	25 - 50	unchanged	TDP-43 motif no CLIP peak	-0.1956225799359381	-0.11088927490696815
ENSMUSG00000029028.109|Lrrc47	-0.105	0.999	nomotif	yes	1.229695	0.826903535614168	71	51 - 75	unchanged	No TDP-43 motif	-0.27420905667372997	-0.18947575164476002
ENSMUSG00000031028.161|Tub	0.0387	0.999	motif	no	0.98308	0.9353439995920153	64	51 - 75	unchanged	TDP-43 motif no CLIP peak	-0.09643103979887682	-0.011697734769906876
ENSMUSG00000022095.282|Fam160b2	0.095	0.999	motif	yes	0.550035	0.8081402460616309	40	25 - 50	unchanged	TDP-43 motif CLIP peak	-0.3073224123805221	-0.22258910735155216
ENSMUSG00000032194.49|Kank2	-0.104	0.554	motif	no	1.340055	0.8813444647794186	74	51 - 75	unchanged	TDP-43 motif no CLIP peak	-0.18222210241490502	-0.09748879738593508
ENSMUSG00000004113.183|Cacna1b	0.067	0.999	motif	no	2.223135	0.9472414778931694	85	76 - 95	unchanged	TDP-43 motif no CLIP peak	-0.0781958396799756	0.00653746534899434
ENSMUSG00000022095.18|Fam160b2	0.0424	0.999	motif	no	0.86984	0.9421985716943471	59	51 - 75	unchanged	TDP-43 motif no CLIP peak	-0.08589694990237752	-0.0011636448734075738
ENSMUSG00000058297.176|Spock2	-0.0157	0.999	nomotif	no	0.09637	0.9978214890895256	6	0 - 25	unchanged	No TDP-43 motif	-0.003146355317474743	0.0815869497114952
ENSMUSG00000029636.106|Wasf3	0.0878	0.999	motif	no	0.5947549999999999	1.0252727177952927	44	25 - 50	unchanged	TDP-43 motif no CLIP peak	0.0360077109779764	0.12074101600694634
ENSMUSG00000004113.274|Cacna1b	0.0404	0.999	motif	no	0.82875	0.8895336337794486	57	51 - 75	unchanged	TDP-43 motif no CLIP peak	-0.16887893923252298	-0.08414563420355303
ENSMUSG00000061578.597|Ksr2	-0.0479	0.999	nomotif	no	0.92263	0.9994296871001787	62	51 - 75	unchanged	No TDP-43 motif	-8.230223047600463e-4	0.0839102827242099
ENSMUSG00000090935.365|Synj2bp	0.0286	0.999	nomotif	no	0.7235750000000001	0.9388794491247413	52	51 - 75	unchanged	No TDP-43 motif	-0.0909881652456528	-0.006254860216682853
ENSMUSG00000058297.177|Spock2	-0.0548	0.999	nomotif	no	0.08599499999999999	0.9618900830855143	5	0 - 25	unchanged	No TDP-43 motif	-0.056056050837481275	0.02867725419148867
ENSMUSG00000004113.4|Cacna1b	0.08	0.999	motif	no	0.69059	0.9021843635128277	50	25 - 50	unchanged	TDP-43 motif no CLIP peak	-0.1485058131284677	-0.06377250809949775
ENSMUSG00000061578.259|Ksr2	0.0179	0.999	nomotif	no	0.417155	0.9707867909842263	29	25 - 50	unchanged	No TDP-43 motif	-0.04277361630272226	0.04195968872624769
ENSMUSG00000043670.195|Diras1	0.179	0.211	motif	yes	5.7100100000000005	1.1857761257481623	97	96 - 100	unchanged	TDP-43 motif CLIP peak	0.24583165511116895	0.3305649601401389
ENSMUSG00000035202.28|Lars2	-0.0102	0.999	motif	yes	0.990475	0.7817980631523624	64	51 - 75	destabilized	TDP-43 motif CLIP peak	-0.35513208442739197	-0.27039877939842205
ENSMUSG00000031028.580|Tub	-0.0889	0.999	motif	no	0.1288	1.0252350705145454	7	0 - 25	unchanged	TDP-43 motif no CLIP peak	0.035954735275515945	0.12068804030448589
ENSMUSG00000061578.185|Ksr2	0.103	0.999	nomotif	no	0.734465	0.8376562131507596	52	51 - 75	unchanged	No TDP-43 motif	-0.25556983347751216	-0.17083652844854222
ENSMUSG00000004113.91|Cacna1b	-0.0503	0.999	motif	no	1.728465	0.9777116058648447	80	76 - 95	unchanged	TDP-43 motif no CLIP peak	-0.032519116566277394	0.05221418846269255
ENSMUSG00000061578.361|Ksr2	0.0173	0.999	nomotif	no	1.03854	1.008317144424281	66	51 - 75	unchanged	No TDP-43 motif	0.011949478843301142	0.09668278387227108
ENSMUSG00000090935.698|Synj2bp	0.0843	0.999	motif	no	0.39157	0.8037277501106325	27	25 - 50	unchanged	TDP-43 motif no CLIP peak	-0.31522120054862757	-0.23048789551965762
ENSMUSG00000031028.215|Tub	-0.0265	0.999	motif	no	0.7317499999999999	0.997960462867545	52	51 - 75	unchanged	TDP-43 motif no CLIP peak	-0.002945434790570826	0.08178787023839912
ENSMUSG00000029636.78|Wasf3	0.0252	0.999	motif	no	3.3323	0.9641774349763195	91	76 - 95	unchanged	TDP-43 motif no CLIP peak	-0.05262942871750221	0.03210387631146774
ENSMUSG00000032194.130|Kank2	-0.0733	0.999	nomotif	no	0.375925	1.0331041297427466	26	25 - 50	unchanged	No TDP-43 motif	0.04698567520226685	0.1317189802312368
ENSMUSG00000029636.459|Wasf3	-2.11e-4	1	nomotif	yes	3.424365	0.8294261305948444	91	76 - 95	unchanged	No TDP-43 motif	-0.2698145956471571	-0.18508129061818715
ENSMUSG00000004113.332|Cacna1b	0.217	0.144	motif	yes	1.337675	1.148341788323961	74	51 - 75	unchanged	TDP-43 motif CLIP peak	0.19955210449706975	0.2842854095260397
ENSMUSG00000004113.333|Cacna1b	0.1	0.97	motif	yes	1.190085	1.0654119285813293	70	51 - 75	unchanged	TDP-43 motif CLIP peak	0.09141133882640701	0.17614464385537695
ENSMUSG00000022095.69|Fam160b2	-0.15	0.825	motif	no	0.8623000000000001	1.1465228829764091	59	51 - 75	unchanged	TDP-43 motif no CLIP peak	0.19726514936016837	0.2819984543891383
ENSMUSG00000058297.517|Spock2	0.0359	0.999	motif	yes	0.800845	0.9443717296647804	56	51 - 75	unchanged	TDP-43 motif CLIP peak	-0.0825732406173848	0.002160064411585144
ENSMUSG00000061578.225|Ksr2	0.0579	0.999	nomotif	no	0.7395849999999999	0.9130082932117258	53	51 - 75	unchanged	No TDP-43 motif	-0.131300130054546	-0.04656682502557605
ENSMUSG00000035202.141|Lars2	-0.206	0.934	nomotif	no	0.05591499999999999	0.9372074086817428	3	0 - 25	unchanged	No TDP-43 motif	-0.09355973604892247	-0.008826431019952521
ENSMUSG00000090935.230|Synj2bp	0.1	0.999	nomotif	no	0.260955	1.0336509356454835	16	0 - 25	unchanged	No TDP-43 motif	0.047749069177513585	0.13248237420648354
ENSMUSG00000035279.52|Ssc5d	0.00922	0.999	motif	no	2.65901	0.950171420307044	88	76 - 95	unchanged	TDP-43 motif no CLIP peak	-0.07374028153092894	0.010993023498041002
ENSMUSG00000031028.504|Tub	-0.0508	0.999	motif	no	0.68286500000000006	0.958212444415342	49	25 - 50	unchanged	TDP-43 motif no CLIP peak	-0.061582544848788674	0.023150760180181272
ENSMUSG00000061578.146|Ksr2	-0.243	0.247	motif	yes	3.958685	1.0347882791286862	93	76 - 95	unchanged	TDP-43 motif CLIP peak	0.04933561806582381	0.13406892309479376
ENSMUSG00000029636.466|Wasf3	0.0041	0.999	nomotif	yes	1.046425	1.0404848488040577	66	51 - 75	unchanged	No TDP-43 motif	0.05725595717858423	0.14198926220755417
ENSMUSG00000061578.1090|Ksr2	0.175	0.435	motif	no	1.3375050000000002	1.0153760782119423	74	51 - 75	unchanged	TDP-43 motif no CLIP peak	0.022014176356518977	0.10674748138548892
ENSMUSG00000061578.1272|Ksr2	-0.133	0.909	nomotif	no	0.64486	1.1146291055133315	47	25 - 50	unchanged	No TDP-43 motif	0.1565637310851864	0.24129703611415634
ENSMUSG00000061578.1333|Ksr2	0.0903	0.983	nomotif	no	0.26014499999999996	0.9251934521313938	16	0 - 25	unchanged	No TDP-43 motif	-0.11217303925804338	-0.027439734229073434
ENSMUSG00000061578.1174|Ksr2	-0.0564	0.999	nomotif	no	1.98786	0.8216242474692309	83	76 - 95	unchanged	No TDP-43 motif	-0.28344933632348296	-0.198716031294513
ENSMUSG00000090935.285|Synj2bp	0.101	0.906	nomotif	no	0.162815	1.0192683454532099	9	0 - 25	unchanged	No TDP-43 motif	0.027533923621832643	0.11226722865080259
ENSMUSG00000042529.482|Kcnj12	0.0575	0.999	motif	no	0.30940500000000004	0.859889592830693	20	0 - 25	unchanged	TDP-43 motif no CLIP peak	-0.21777666077143973	-0.13304335574246978
ENSMUSG00000058297.505|Spock2	-0.0347	0.999	motif	yes	0.61277	0.990210600077395	45	25 - 50	unchanged	TDP-43 motif CLIP peak	-0.014192701639361514	0.07054060338960844
ENSMUSG00000034801.63|Sos2	-0.127	0.943	nomotif	no	0.10679	0.8314283195609853	6	0 - 25	unchanged	No TDP-43 motif	-0.2663362059648023	-0.18160290093583234
ENSMUSG00000029636.464|Wasf3	0.0224	0.999	nomotif	yes	1.77724	1.0237676199224144	81	76 - 95	unchanged	No TDP-43 motif	0.03388828210407175	0.11862158713304169
ENSMUSG00000035202.50|Lars2	0.0263	0.999	motif	yes	0.7929299999999999	1.0167143074480525	56	51 - 75	unchanged	TDP-43 motif CLIP peak	0.02391434474984671	0.10864764977881666
ENSMUSG00000029028.17|Lrrc47	2.04	1.7e-59	motif	yes	8.612805	1.0518217769490725	100	96 - 100	unchanged	TDP-43 motif CLIP peak	0.07289027184110984	0.15762357687007977
ENSMUSG00000028439.247|Fam219a	0.125	0.999	motif	yes	4.777925	0.7379017717244494	95	76 - 95	destabilized	TDP-43 motif CLIP peak	-0.43849931502164274	-0.3537660099926728
ENSMUSG00000042529.37|Kcnj12	-0.0457	0.999	motif	no	1.056995	0.9887143651814562	66	51 - 75	unchanged	TDP-43 motif no CLIP peak	-0.016374301360023175	0.06835900366894677
ENSMUSG00000090935.755|Synj2bp	0.071	0.999	motif	no	0.054305	1.011611590875125	3	0 - 25	unchanged	TDP-43 motif no CLIP peak	0.016655472365136117	0.10138877739410607
ENSMUSG00000090935.479|Synj2bp	0.105	0.999	nomotif	no	0.11029	1.1073802621219497	6	0 - 25	unchanged	No TDP-43 motif	0.14715071270195593	0.23188401773092587
ENSMUSG00000029636.451|Wasf3	0.112	0.9	nomotif	yes	4.6474899999999995	1.0479409486202163	94	76 - 95	unchanged	No TDP-43 motif	0.06755742342780663	0.15229072845677658
ENSMUSG00000061578.255|Ksr2	-0.013	0.999	nomotif	no	0.648265	0.99328388405673	47	25 - 50	unchanged	No TDP-43 motif	-0.009721990840990563	0.07501131418797938
ENSMUSG00000032194.298|Kank2	0.0945	0.963	motif	yes	1.01774	1.0968041413403633	65	51 - 75	unchanged	TDP-43 motif CLIP peak	0.1333059236038876	0.21803922863285755
ENSMUSG00000034801.227|Sos2	-0.03	0.999	motif	no	0.02957499999999999	0.8652508421646387	1	0 - 25	unchanged	TDP-43 motif no CLIP peak	-0.20880965429420484	-0.12407634926523489
ENSMUSG00000028439.212|Fam219a	-0.0178	0.999	motif	yes	0.68658	0.8592586197852212	50	25 - 50	unchanged	TDP-43 motif CLIP peak	-0.21883567559963388	-0.13410237057066393
ENSMUSG00000032194.220|Kank2	-0.0306	0.999	nomotif	yes	0.64073	1.0053923166928584	47	25 - 50	unchanged	No TDP-43 motif	0.007758568970399655	0.0924918739993696
ENSMUSG00000058297.436|Spock2	-0.0229	0.999	motif	no	0.18424	0.9191809165178478	11	0 - 25	unchanged	TDP-43 motif no CLIP peak	-0.12157924896040703	-0.036845943931437086
ENSMUSG00000022095.169|Fam160b2	0.0821	0.999	motif	no	1.15353	0.98960595265956	69	51 - 75	unchanged	TDP-43 motif no CLIP peak	-0.015073916474253466	0.06965938855471648
ENSMUSG00000029636.333|Wasf3	-0.00988	0.999	nomotif	no	0.06488	0.9043571402403381	4	0 - 25	unchanged	No TDP-43 motif	-0.14503547412467716	-0.06030216909570721
ENSMUSG00000029028.136|Lrrc47	0.0387	0.999	nomotif	no	0.37117	1.1187950462921763	25	0 - 25	unchanged	No TDP-43 motif	0.16194577109555441	0.24667907612452436
ENSMUSG00000034801.159|Sos2	8.4e-5	1	motif	no	0.11031	0.8001472625196353	6	0 - 25	unchanged	TDP-43 motif no CLIP peak	-0.32166255069357114	-0.2369292456646012
ENSMUSG00000061578.1285|Ksr2	-0.154	0.818	nomotif	no	0.716445	0.8730077074206678	51	51 - 75	unchanged	No TDP-43 motif	-0.19593370402406646	-0.11120039899509651
ENSMUSG00000090935.639|Synj2bp	-0.0959	0.999	motif	no	0.352455	0.8293922666934882	24	0 - 25	unchanged	TDP-43 motif no CLIP peak	-0.2698734993615581	-0.18514019433258813
ENSMUSG00000058297.477|Spock2	-0.0242	0.999	nomotif	yes	4.109345	0.8815273268172749	93	76 - 95	unchanged	No TDP-43 motif	-0.18192280196959099	-0.09718949694062104
ENSMUSG00000061578.832|Ksr2	0.0633	0.999	motif	no	1.365	1.0408515205203894	74	51 - 75	unchanged	TDP-43 motif no CLIP peak	0.05776428008117249	0.14249758511014243
ENSMUSG00000061578.401|Ksr2	-0.184	0.526	nomotif	no	0.446245	0.8921171690403346	32	25 - 50	unchanged	No TDP-43 motif	-0.16469489136476342	-0.07996158633579348
ENSMUSG00000061578.1050|Ksr2	0.0812	0.999	nomotif	no	0.179375	1.0939807174243972	10	0 - 25	unchanged	No TDP-43 motif	0.12958730931752163	0.21432061434649158
ENSMUSG00000090935.733|Synj2bp	-0.0184	0.999	motif	no	0.02167	0.7703394179633419	1	0 - 25	destabilized	TDP-43 motif no CLIP peak	-0.3764338455488393	-0.2917005405198694
ENSMUSG00000029028.121|Lrrc47	-0.00756	0.999	nomotif	no	0.12339	1.136021751192918	7	0 - 25	unchanged	No TDP-43 motif	0.18399045811525142	0.26872376314422136
ENSMUSG00000032194.208|Kank2	0.0363	0.999	motif	no	0.260185	1.2226293810463134	16	0 - 25	stabilized	TDP-43 motif no CLIP peak	0.2899871420832977	0.3747204471122676
ENSMUSG00000031028.379|Tub	-0.0249	0.999	nomotif	no	1.21959	0.9383599556445194	71	51 - 75	unchanged	No TDP-43 motif	-0.09178664697890218	-0.007053341949932235
ENSMUSG00000004113.107|Cacna1b	0.0159	0.999	motif	no	1.132335	0.9096365900162411	68	51 - 75	unchanged	TDP-43 motif no CLIP peak	-0.13663780726531188	-0.05190450223634194
ENSMUSG00000061578.63|Ksr2	-5.81e-5	1	nomotif	no	0.29476	1.0247269619811388	19	0 - 25	unchanged	No TDP-43 motif	0.0352395555163099	0.11997286054527985
ENSMUSG00000061578.546|Ksr2	0.0673	0.999	nomotif	no	2.723715	0.8198101322621278	88	76 - 95	unchanged	No TDP-43 motif	-0.2866382741340023	-0.20190496910503233
ENSMUSG00000035202.21|Lars2	0.0668	0.999	motif	yes	0.46675	0.9709179814756951	34	25 - 50	unchanged	TDP-43 motif CLIP peak	-0.04257866609770003	0.04215463893126992
ENSMUSG00000058297.110|Spock2	0.042	0.999	motif	no	0.701465	0.9458186448727387	50	25 - 50	unchanged	TDP-43 motif no CLIP peak	-0.08036451304056817	0.004368791988401774
ENSMUSG00000032194.224|Kank2	0.0925	0.929	nomotif	yes	2.095415	0.8976065939456408	84	76 - 95	unchanged	No TDP-43 motif	-0.1558448206588677	-0.07111151562989776
ENSMUSG00000004113.287|Cacna1b	0.211	0.0137	motif	yes	5.323675	1.1447760361211314	96	96 - 100	unchanged	TDP-43 motif CLIP peak	0.19506537720249814	0.2797986822314681
ENSMUSG00000061578.973|Ksr2	-0.0431	0.999	nomotif	no	0.42258	1.0431424699085816	30	25 - 50	unchanged	No TDP-43 motif	0.060936211159522545	0.1456695161884925
ENSMUSG00000058297.7|Spock2	0.237	0.156	motif	yes	5.88216	1.0803243471714918	97	96 - 100	unchanged	TDP-43 motif CLIP peak	0.11146451961521081	0.19619782464418076
ENSMUSG00000035202.98|Lars2	0.0627	0.999	motif	yes	0.338625	0.8503185473695773	22	0 - 25	unchanged	TDP-43 motif CLIP peak	-0.2339246882041926	-0.14919138317522265
ENSMUSG00000042529.419|Kcnj12	1.12	3.06e-18	motif	yes	6.65127	1.1131717079432923	99	96 - 100	unchanged	TDP-43 motif CLIP peak	0.15467614711974464	0.2394094521487146
ENSMUSG00000061578.357|Ksr2	-0.0318	0.999	nomotif	no	0.5550299999999999	0.8507381077900401	41	25 - 50	unchanged	No TDP-43 motif	-0.23321301555249893	-0.14847971052352898
ENSMUSG00000034801.166|Sos2	-0.108	0.999	motif	no	0.145985	1.0419094903331736	8	0 - 25	unchanged	TDP-43 motif no CLIP peak	0.05922995754069736	0.1439632625696673
ENSMUSG00000038916.67|Soga3	-0.111	0.983	nomotif	yes	0.10348	1.0223188084878958	6	0 - 25	unchanged	No TDP-43 motif	0.03184516858542991	0.11657847361439985
ENSMUSG00000029636.156|Wasf3	-0.0706	0.999	nomotif	no	0.600915	0.9089448766358813	44	25 - 50	unchanged	No TDP-43 motif	-0.1377352906940012	-0.053001985665031254
ENSMUSG00000029636.510|Wasf3	-0.0574	0.999	nomotif	yes	0.55189	1.0510174053694308	41	25 - 50	unchanged	No TDP-43 motif	0.07178656124323042	0.15651986627220038
ENSMUSG00000090935.148|Synj2bp	0.033	0.999	motif	yes	1.239195	0.9205698321536087	72	51 - 75	unchanged	TDP-43 motif CLIP peak	-0.11940092987880872	-0.03466762484983878
ENSMUSG00000029636.79|Wasf3	-0.0551	0.999	motif	no	3.58583	1.17053416005284	92	76 - 95	unchanged	TDP-43 motif no CLIP peak	0.22716703767052224	0.3119003426994922
ENSMUSG00000028439.152|Fam219a	0.919	3.82e-11	motif	yes	7.80026	0.9893591213794328	100	96 - 100	unchanged	TDP-43 motif CLIP peak	-0.015433803841942617	0.06929950118702732
ENSMUSG00000028439.127|Fam219a	0.0248	0.999	motif	yes	0.53665	1.1542460425037642	39	25 - 50	unchanged	TDP-43 motif CLIP peak	0.2069507859112286	0.29168409094019854
ENSMUSG00000058297.334|Spock2	-0.131	0.999	nomotif	yes	1.925805	0.8673337037214736	82	76 - 95	unchanged	No TDP-43 motif	-0.2053409225735735	-0.12060761754460356
ENSMUSG00000061578.1144|Ksr2	0.0274	0.999	nomotif	no	0.7435149999999999	1.0789050400559608	53	51 - 75	unchanged	No TDP-43 motif	0.10956789145324303	0.19430119648221297
ENSMUSG00000061578.677|Ksr2	-0.0461	0.999	motif	no	0.704135	0.9654896705531179	51	51 - 75	unchanged	TDP-43 motif no CLIP peak	-0.05066727053433547	0.034066034494634474
ENSMUSG00000058297.31|Spock2	0.515	8.96e-8	motif	yes	8.632275	1.0533914382895557	100	96 - 100	unchanged	TDP-43 motif CLIP peak	0.07504163877633567	0.1597749438053056
ENSMUSG00000031028.187|Tub	-0.0145	0.999	nomotif	no	0.82022	0.9631362328869205	57	51 - 75	unchanged	No TDP-43 motif	-0.054188217265646814	0.030545087763323132
ENSMUSG00000042529.242|Kcnj12	-0.0488	0.999	motif	no	1.1772550000000002	0.996833374644721	70	51 - 75	unchanged	TDP-43 motif no CLIP peak	-0.0045757233268280875	0.08015758170214186
ENSMUSG00000035202.86|Lars2	0.0916	0.817	motif	yes	0.40585	0.9602796952802312	28	25 - 50	unchanged	TDP-43 motif CLIP peak	-0.05847342215433	0.02625988287463995
ENSMUSG00000029636.282|Wasf3	0.0603	0.999	nomotif	no	0.8596999999999999	0.8705901386556928	59	51 - 75	unchanged	No TDP-43 motif	-0.1999344163571193	-0.11520111132814936
ENSMUSG00000061578.885|Ksr2	-0.0038	1	nomotif	no	0.771695	1.3465735516374275	54	51 - 75	stabilized	No TDP-43 motif	0.42929303391274337	0.5140263389417133
ENSMUSG00000061578.1277|Ksr2	-0.084	0.999	nomotif	no	1.25027	0.9906658550710704	72	51 - 75	unchanged	No TDP-43 motif	-0.013529566761290548	0.0712037382676794
ENSMUSG00000058297.223|Spock2	-0.168	0.673	motif	yes	0.5475749999999999	1.1584925237699606	40	25 - 50	unchanged	TDP-43 motif CLIP peak	0.21224873392668356	0.2969820389556535
ENSMUSG00000058297.287|Spock2	0.156	0.437	motif	yes	7.502940000000001	0.7205070916275529	100	96 - 100	destabilized	TDP-43 motif CLIP peak	-0.47291546461842576	-0.3881821595894558
ENSMUSG00000031028.59|Tub	0.0801	0.999	motif	no	1.4115099999999998	0.9220506644225012	75	51 - 75	unchanged	TDP-43 motif no CLIP peak	-0.11708206950074683	-0.032348764471776884
ENSMUSG00000061578.1196|Ksr2	0.133	0.909	motif	no	0.95713	0.776797736599344	63	51 - 75	destabilized	TDP-43 motif no CLIP peak	-0.36438909778841777	-0.27965579275944785
ENSMUSG00000029636.209|Wasf3	-0.0831	0.999	motif	no	1.273555	0.8991608674667805	72	51 - 75	unchanged	TDP-43 motif no CLIP peak	-0.15334884573879662	-0.06861554070982667
ENSMUSG00000029636.450|Wasf3	-0.0269	0.999	nomotif	yes	6.1282049999999995	0.8139467043999087	98	96 - 100	unchanged	No TDP-43 motif	-0.2969937620852462	-0.21226045705627625
ENSMUSG00000061578.52|Ksr2	-0.0769	0.999	motif	no	0.49313	1.1058509200322004	36	25 - 50	unchanged	TDP-43 motif no CLIP peak	0.14515690869479958	0.22989021372376953
ENSMUSG00000061578.473|Ksr2	-0.0411	0.999	motif	no	3.4809	1.080603994854902	91	76 - 95	unchanged	TDP-43 motif no CLIP peak	0.11183792054707678	0.19657122557604673
ENSMUSG00000043670.205|Diras1	0.175	0.159	motif	yes	7.36163	1.0578745502836189	99	96 - 100	unchanged	TDP-43 motif CLIP peak	0.08116855333613936	0.1659018583651093
ENSMUSG00000031028.97|Tub	0.0478	0.999	motif	no	2.13558	1.2313588165955989	85	76 - 95	stabilized	TDP-43 motif no CLIP peak	0.3002512228236138	0.38498452785258375
ENSMUSG00000029636.331|Wasf3	0.0294	0.999	nomotif	no	0.0537	0.8845689858125894	3	0 - 25	unchanged	No TDP-43 motif	-0.1769534346073393	-0.09222012957836936
ENSMUSG00000028439.123|Fam219a	-0.0323	0.999	motif	no	0.340335	0.7911351394427254	23	0 - 25	destabilized	TDP-43 motif no CLIP peak	-0.33800394209673146	-0.25327063706776154
ENSMUSG00000061578.207|Ksr2	-0.0594	0.999	nomotif	no	0.437585	0.8386466556023445	31	25 - 50	unchanged	No TDP-43 motif	-0.2538650024399933	-0.16913169741102338
ENSMUSG00000061578.1383|Ksr2	0.0189	0.999	motif	no	0.65295	1.1849897713808288	48	25 - 50	unchanged	TDP-43 motif no CLIP peak	0.24487460609244402	0.32960791112141397
ENSMUSG00000061578.773|Ksr2	0.00714	0.999	motif	no	0.396955	0.9621014817158587	28	25 - 50	unchanged	TDP-43 motif no CLIP peak	-0.055739018515244994	0.028994286513724953
ENSMUSG00000004113.159|Cacna1b	0.00187	1	motif	no	0.814925	0.8483183660348314	57	51 - 75	unchanged	TDP-43 motif no CLIP peak	-0.23732229837438598	-0.15258899334541604
ENSMUSG00000090935.715|Synj2bp	0.0432	0.999	motif	no	0.5159199999999999	1.0594620360029399	38	25 - 50	unchanged	TDP-43 motif no CLIP peak	0.08333189214464427	0.16806519717361423
ENSMUSG00000061578.1334|Ksr2	-0.0211	0.999	nomotif	no	0.301735	0.9552111772110496	19	0 - 25	unchanged	No TDP-43 motif	-0.06610837678065734	0.018624928248312606
ENSMUSG00000022095.155|Fam160b2	-0.0401	0.999	motif	no	1.09109	0.9516151769896316	67	51 - 75	unchanged	TDP-43 motif no CLIP peak	-0.07154981388401202	0.013183491144957926
ENSMUSG00000022095.137|Fam160b2	0.0961	0.999	motif	no	1.164025	1.0580842886031843	69	51 - 75	unchanged	TDP-43 motif no CLIP peak	0.08145455931031187	0.16618786433928182
ENSMUSG00000090935.371|Synj2bp	-0.167	0.348	nomotif	no	0.118715	0.8746971326354844	7	0 - 25	unchanged	No TDP-43 motif	-0.19314453038024676	-0.10841122535127681
ENSMUSG00000031028.247|Tub	0.0881	0.999	motif	no	3.936625	0.8720795627432087	93	76 - 95	unchanged	TDP-43 motif no CLIP peak	-0.19746833197368413	-0.11273502694471418
ENSMUSG00000031028.438|Tub	0.115	0.983	motif	yes	3.543015	0.8367602371503813	91	76 - 95	unchanged	TDP-43 motif CLIP peak	-0.2571137985474211	-0.17238049351845117
ENSMUSG00000090935.688|Synj2bp	0.0883	0.999	motif	no	0.18422499999999997	1.1653979587449939	11	0 - 25	unchanged	TDP-43 motif no CLIP peak	0.22082268884484887	0.3055559938738188
ENSMUSG00000029636.168|Wasf3	0.173	0.943	nomotif	no	0.56838	0.6697191065493745	42	25 - 50	destabilized	No TDP-43 motif	-0.578371967316875	-0.4936386622879051
ENSMUSG00000061578.411|Ksr2	0.092	0.999	nomotif	no	0.992965	0.8745316787074597	64	51 - 75	unchanged	No TDP-43 motif	-0.19341745014994277	-0.10868414512097282
ENSMUSG00000090935.290|Synj2bp	0.0207	0.999	nomotif	no	0.13823	0.8789448891534585	8	0 - 25	unchanged	No TDP-43 motif	-0.18615538530659906	-0.10142208027762911
ENSMUSG00000090935.314|Synj2bp	-0.0599	0.999	motif	no	0.14059	1.1517010772346967	8	0 - 25	unchanged	TDP-43 motif no CLIP peak	0.2037663154329378	0.28849962046190775
ENSMUSG00000061578.1364|Ksr2	-0.041	0.999	motif	no	0.141955	0.8687751615791466	8	0 - 25	unchanged	TDP-43 motif no CLIP peak	-0.20294523803748837	-0.11821193300851843
ENSMUSG00000032194.153|Kank2	-0.167	0.36	motif	no	1.048135	0.9732100137176213	66	51 - 75	unchanged	TDP-43 motif no CLIP peak	-0.039176930112018046	0.0455563749169519
ENSMUSG00000028439.95|Fam219a	0.0292	0.999	motif	no	0.45551	0.9324175769080002	33	25 - 50	unchanged	TDP-43 motif no CLIP peak	-0.10095189406816689	-0.016218589039196943
ENSMUSG00000042529.423|Kcnj12	0.257	0.00925	motif	yes	7.5968	1.0923160514714871	100	96 - 100	unchanged	TDP-43 motif CLIP peak	0.12739034702651653	0.21212365205548647
ENSMUSG00000029636.63|Wasf3	-0.0874	0.999	motif	no	2.44006	0.9677115306238422	87	76 - 95	unchanged	TDP-43 motif no CLIP peak	-0.04735104259589834	0.037382262433071606
ENSMUSG00000061578.726|Ksr2	-0.0197	0.999	nomotif	no	1.0578850000000002	0.8630193809379141	66	51 - 75	unchanged	No TDP-43 motif	-0.21253513633011395	-0.127801831301144
ENSMUSG00000061578.1300|Ksr2	-0.14	0.999	nomotif	no	0.45517	0.9376602021106756	33	25 - 50	unchanged	No TDP-43 motif	-0.09286289447631393	-0.008129589447343988
ENSMUSG00000058297.102|Spock2	0.0925	0.902	motif	no	0.837735	0.9190927742407237	58	51 - 75	unchanged	TDP-43 motif no CLIP peak	-0.12171759879028975	-0.0369842937613198
ENSMUSG00000061578.1301|Ksr2	-0.0135	0.999	nomotif	no	0.3756199999999999	1.140097017890205	26	25 - 50	unchanged	No TDP-43 motif	0.189156597437008	0.27388990246597794
ENSMUSG00000058297.208|Spock2	0.043	0.999	nomotif	no	0.263295	1.0249290912466484	16	0 - 25	unchanged	No TDP-43 motif	0.03552410168634211	0.12025740671531206
ENSMUSG00000032194.42|Kank2	-0.0679	0.999	motif	no	2.45097	0.9431937553855498	87	76 - 95	unchanged	TDP-43 motif no CLIP peak	-0.08437392820679732	3.593768221726301e-4
ENSMUSG00000029636.5|Wasf3	0.00754	0.999	motif	no	3.556155	1.0534510840291353	92	76 - 95	unchanged	TDP-43 motif no CLIP peak	0.07512332557714121	0.15985663060611116
ENSMUSG00000029636.465|Wasf3	0.0299	0.999	nomotif	yes	1.742655	0.9398167861127474	81	76 - 95	unchanged	No TDP-43 motif	-0.0895485588728043	-0.004815253843834355
ENSMUSG00000061578.1175|Ksr2	0.0408	0.999	nomotif	no	1.946465	0.7498764843403962	83	76 - 95	destabilized	No TDP-43 motif	-0.41527511275148077	-0.33054180772251085
ENSMUSG00000058297.492|Spock2	-0.117	0.953	motif	yes	4.37684	0.9670561810451961	94	76 - 95	unchanged	TDP-43 motif CLIP peak	-0.0483283895069698	0.03640491552200015
ENSMUSG00000029636.49|Wasf3	0.125	0.932	motif	no	0.55338	0.7314550998981463	41	25 - 50	destabilized	TDP-43 motif no CLIP peak	-0.45115878710924606	-0.36642548208027614
ENSMUSG00000035279.26|Ssc5d	0.249	0.829	motif	no	1.312305	1.3076037167759713	73	51 - 75	stabilized	TDP-43 motif no CLIP peak	0.38692538298765533	0.47165868801662525
ENSMUSG00000090935.149|Synj2bp	-0.00548	0.999	motif	yes	2.76365	0.9419506704665571	89	76 - 95	unchanged	TDP-43 motif CLIP peak	-0.08627658636219046	-0.0015432813332205142
ENSMUSG00000061578.793|Ksr2	-0.0954	0.902	nomotif	no	0.12235	0.9499784545660677	7	0 - 25	unchanged	No TDP-43 motif	-0.07403330127869352	0.010700003750276424
ENSMUSG00000061578.149|Ksr2	0.0588	0.999	motif	yes	4.10314	1.0477101289421598	93	76 - 95	unchanged	TDP-43 motif CLIP peak	0.06723962013527987	0.15197292516424982
ENSMUSG00000058297.305|Spock2	0.0568	0.999	motif	yes	0.492725	1.1207501113508092	36	25 - 50	unchanged	TDP-43 motif CLIP peak	0.16446464272587738	0.24919794775484733
ENSMUSG00000061578.443|Ksr2	-0.0379	0.999	nomotif	no	1.896555	1.0012799984830074	82	76 - 95	unchanged	No TDP-43 motif	0.0018454666183502146	0.08657877164732015
ENSMUSG00000004113.122|Cacna1b	0.114	0.745	motif	no	0.8113250000000001	0.8979237720721408	57	51 - 75	unchanged	TDP-43 motif no CLIP peak	-0.15533512021202475	-0.0706018151830548
ENSMUSG00000031028.605|Tub	-0.0234	0.999	motif	no	0.572075	1.0172790721583012	42	25 - 50	unchanged	TDP-43 motif no CLIP peak	0.02471551084591494	0.10944881587488489
ENSMUSG00000035202.31|Lars2	-7.39e-4	1	motif	yes	0.89387	1.0969845918853995	60	51 - 75	unchanged	TDP-43 motif CLIP peak	0.13354326196112662	0.21827656699009657
ENSMUSG00000042529.334|Kcnj12	0.0477	0.999	motif	no	3.659695	0.8810408385645572	92	76 - 95	unchanged	TDP-43 motif no CLIP peak	-0.1827192014748747	-0.09798589644590475
ENSMUSG00000022095.24|Fam160b2	0.0558	0.999	motif	no	0.8029299999999999	1.1245537454040495	56	51 - 75	unchanged	TDP-43 motif no CLIP peak	0.1693526129832127	0.2540859180121826
ENSMUSG00000042529.237|Kcnj12	0.088	0.999	motif	no	0.38979	1.057179626610778	27	25 - 50	unchanged	TDP-43 motif no CLIP peak	0.0802205275279757	0.16495383255694565
ENSMUSG00000038916.69|Soga3	-0.0494	0.999	nomotif	yes	0.162825	0.8462850488067358	9	0 - 25	unchanged	No TDP-43 motif	-0.24078441589829727	-0.15605111086932733
ENSMUSG00000031028.380|Tub	-0.0352	0.999	nomotif	no	0.7317199999999999	0.9549399829782697	52	51 - 75	unchanged	No TDP-43 motif	-0.06651803082849658	0.018215274200473364
ENSMUSG00000031028.656|Tub	-0.113	0.999	nomotif	no	0.104585	0.9646604617135528	6	0 - 25	unchanged	No TDP-43 motif	-0.05190685862056833	0.03282644640840161
ENSMUSG00000031028.482|Tub	0.044	0.999	motif	no	6.53641	0.8082262949033441	99	96 - 100	unchanged	TDP-43 motif no CLIP peak	-0.3071688058387077	-0.22243550080973776
ENSMUSG00000061578.707|Ksr2	-0.0523	0.999	motif	no	0.196085	0.9220360697877512	11	0 - 25	unchanged	TDP-43 motif no CLIP peak	-0.11710490531078457	-0.03237160028181463
ENSMUSG00000061578.274|Ksr2	-0.0234	0.999	nomotif	no	0.390555	1.3230892077693666	27	25 - 50	stabilized	No TDP-43 motif	0.40391033695118145	0.4886436419801514
ENSMUSG00000028439.320|Fam219a	-0.0741	0.999	nomotif	no	1.687095	0.8699339446990559	80	76 - 95	unchanged	No TDP-43 motif	-0.20102223561915383	-0.11628893059018389
ENSMUSG00000035202.88|Lars2	0.0463	0.999	motif	yes	0.395895	0.8748901535095818	28	25 - 50	unchanged	TDP-43 motif CLIP peak	-0.19282620358262623	-0.10809289855365628
ENSMUSG00000042529.14|Kcnj12	-0.301	0.162	nomotif	no	1.3292350000000002	0.9108224179390735	74	51 - 75	unchanged	No TDP-43 motif	-0.13475829413361362	-0.050024989104643675
ENSMUSG00000031028.437|Tub	0.189	0.509	motif	yes	4.130295	0.9990930742937131	93	76 - 95	unchanged	TDP-43 motif CLIP peak	-0.0013090108964948326	0.08342429413247511
ENSMUSG00000043670.182|Diras1	0.0915	0.948	motif	yes	5.76833	0.9834640143611136	97	96 - 100	unchanged	TDP-43 motif CLIP peak	-0.02405583064240786	0.06067747438656208
ENSMUSG00000022095.66|Fam160b2	-0.00718	0.999	nomotif	no	0.965225	1.0756530041079246	63	51 - 75	unchanged	No TDP-43 motif	0.1052127526249977	0.18994605765396766
ENSMUSG00000004113.422|Cacna1b	-0.0695	0.999	motif	no	0.406005	0.8975689665020695	28	25 - 50	unchanged	TDP-43 motif no CLIP peak	-0.1559052993412268	-0.07117199431225685
ENSMUSG00000035279.10|Ssc5d	-0.0657	0.999	motif	no	1.44566	0.9573763146810501	76	76 - 95	unchanged	TDP-43 motif no CLIP peak	-0.06284198040569705	0.021891324623272895
ENSMUSG00000058297.439|Spock2	-0.00335	0.999	motif	no	0.238015	0.9396251693865016	14	0 - 25	unchanged	TDP-43 motif no CLIP peak	-0.08984273608945645	-0.005109431060486502
ENSMUSG00000029636.476|Wasf3	0.0122	0.999	motif	yes	0.34423000000000004	0.9917202592815753	23	0 - 25	unchanged	TDP-43 motif CLIP peak	-0.011994866878131033	0.07273843815083891
ENSMUSG00000042529.488|Kcnj12	-0.01	0.999	nomotif	no	0.571065	0.8604160656577291	42	25 - 50	unchanged	No TDP-43 motif	-0.21689363192515054	-0.1321603268961806
ENSMUSG00000090935.706|Synj2bp	-0.0853	0.999	motif	no	0.583495	0.9254105219509554	43	25 - 50	unchanged	TDP-43 motif no CLIP peak	-0.11183459239633738	-0.02710128736736743
ENSMUSG00000028439.42|Fam219a	0.0766	0.999	motif	no	1.43419	1.0003223480202943	76	76 - 95	unchanged	TDP-43 motif no CLIP peak	4.6497495246682486e-4	0.08519827998143677
ENSMUSG00000022095.262|Fam160b2	2.99	1.53e-91	motif	yes	9.41199	1.249855279737468	100	96 - 100	stabilized	TDP-43 motif CLIP peak	0.3217610554535226	0.40649436048249254
ENSMUSG00000028439.142|Fam219a	0.191	0.673	motif	yes	4.499995	1.2024572553945228	94	76 - 95	stabilized	TDP-43 motif CLIP peak	0.26598561039747787	0.35071891542644784
ENSMUSG00000004113.56|Cacna1b	0.0473	0.999	motif	no	0.743125	1.2570653150603177	53	51 - 75	stabilized	TDP-43 motif no CLIP peak	0.33005961178353	0.41479291681249997
ENSMUSG00000042529.87|Kcnj12	0.0355	0.999	motif	no	2.8474649999999997	1.0465381214110154	89	76 - 95	unchanged	TDP-43 motif no CLIP peak	0.06562486445452523	0.15035816948349517
ENSMUSG00000058297.44|Spock2	0.14	0.942	motif	yes	3.120405	1.1621933806295741	90	76 - 95	unchanged	TDP-43 motif CLIP peak	0.2168501428070696	0.3015834478360395
ENSMUSG00000029636.196|Wasf3	0.0374	0.999	nomotif	no	0.500255	0.8689812776013381	36	25 - 50	unchanged	No TDP-43 motif	-0.20260300070462228	-0.11786969567565234
ENSMUSG00000029028.114|Lrrc47	-0.235	0.45	nomotif	no	0.579385	0.8734947775912316	42	25 - 50	unchanged	No TDP-43 motif	-0.1951290172356018	-0.11039571220663186
ENSMUSG00000061578.1101|Ksr2	-0.133	0.793	nomotif	no	0.856675	0.9518629384158135	59	51 - 75	unchanged	No TDP-43 motif	-0.07117424436209116	0.013559060666878786
ENSMUSG00000028439.46|Fam219a	0.0932	0.999	nomotif	no	1.600815	0.983008921147314	79	76 - 95	unchanged	No TDP-43 motif	-0.024723585303615656	0.060009719725354294
ENSMUSG00000061578.1349|Ksr2	-0.0576	0.999	nomotif	no	0.7067950000000001	0.8741082022818759	51	51 - 75	unchanged	No TDP-43 motif	-0.19411621878459298	-0.10938291375562303
ENSMUSG00000029028.2|Lrrc47	0.789	4.29e-20	motif	yes	6.41866	1.1387036627040947	98	96 - 100	unchanged	TDP-43 motif CLIP peak	0.1873923475973207	0.2721256526262906
ENSMUSG00000029636.468|Wasf3	0.0483	0.999	motif	yes	0.729555	0.8597903246262654	52	51 - 75	unchanged	TDP-43 motif CLIP peak	-0.2179432193791794	-0.13320991435020946
ENSMUSG00000031028.193|Tub	-0.0678	0.999	nomotif	no	0.866025	0.9973456706023235	59	51 - 75	unchanged	No TDP-43 motif	-0.0038344790985117747	0.08089882593045818
ENSMUSG00000028439.90|Fam219a	-0.0276	0.999	motif	no	0.637475	0.9995130521154133	47	25 - 50	unchanged	TDP-43 motif no CLIP peak	-7.026883984675793e-4	0.08403061663050236
ENSMUSG00000032194.146|Kank2	0.0379	0.999	nomotif	no	0.18185	0.9311607748633018	11	0 - 25	unchanged	No TDP-43 motif	-0.1028978088728027	-0.018164503843832752
ENSMUSG00000061578.1421|Ksr2	2.37	2.38e-81	motif	yes	3.789955	1.1902595753371563	92	76 - 95	unchanged	TDP-43 motif CLIP peak	0.25127623505754776	0.33600954008651773
ENSMUSG00000004113.248|Cacna1b	0.0421	0.999	nomotif	no	0.909405	1.0690982994343687	61	51 - 75	unchanged	No TDP-43 motif	0.09639450936014927	0.18112781438911923
ENSMUSG00000034801.183|Sos2	0.0043	1	motif	no	0.11715	1.1755255996757918	7	0 - 25	unchanged	TDP-43 motif no CLIP peak	0.23330595721566127	0.3180392622446312
ENSMUSG00000029636.80|Wasf3	-0.00384	1	motif	no	5.115605	0	96	96 - 100	destabilized	TDP-43 motif no CLIP peak	-Inf	-Inf
ENSMUSG00000031028.607|Tub	0.00625	0.999	motif	no	0.670785	0.9876612721117065	49	25 - 50	unchanged	TDP-43 motif no CLIP peak	-0.01791175432639199	0.06682155070257796
ENSMUSG00000022095.276|Fam160b2	0.193	0.134	motif	yes	4.2031149999999995	1.0350964601015138	93	76 - 95	unchanged	TDP-43 motif CLIP peak	0.049765217990934016	0.13449852301990395
ENSMUSG00000090935.284|Synj2bp	0.0278	0.999	nomotif	no	0.11701	0.9884975720243709	7	0 - 25	unchanged	No TDP-43 motif	-0.01669067251679547	0.06804263251217448
ENSMUSG00000061578.295|Ksr2	-0.0151	0.999	nomotif	no	0.79064	1.0218329600369702	55	51 - 75	unchanged	No TDP-43 motif	0.031159376879779415	0.11589268190874936
ENSMUSG00000031028.60|Tub	0.12	0.973	motif	no	1.5239	1.0410704845640146	77	76 - 95	unchanged	TDP-43 motif no CLIP peak	0.05806774806918009	0.14280105309815003
ENSMUSG00000090935.444|Synj2bp	0.0076	0.999	nomotif	no	1.5710100000000002	1.0742841247323005	78	76 - 95	unchanged	No TDP-43 motif	0.1033756051780656	0.18810891020703555
ENSMUSG00000004113.323|Cacna1b	0.37	2.03e-5	motif	yes	3.037985	1.0730927708473987	90	76 - 95	unchanged	TDP-43 motif CLIP peak	0.10177480513073998	0.18650811015970992
ENSMUSG00000004113.216|Cacna1b	0.0589	0.999	motif	no	1.65913	0.8637858664499923	79	76 - 95	unchanged	TDP-43 motif no CLIP peak	-0.2112543840026758	-0.12652107897370585
ENSMUSG00000029636.127|Wasf3	-0.0655	0.999	nomotif	no	0.970605	0.9412436558187814	63	51 - 75	unchanged	No TDP-43 motif	-0.08735985913958598	-0.0026265541106160334
ENSMUSG00000031028.619|Tub	-0.0683	0.999	nomotif	no	1.502565	0.9123773251926586	77	76 - 95	unchanged	No TDP-43 motif	-0.1322975022910145	-0.047564197262044555
ENSMUSG00000029028.91|Lrrc47	0.0674	0.999	motif	yes	3.66744	0.8921439345573581	92	76 - 95	unchanged	TDP-43 motif CLIP peak	-0.16465160792535907	-0.07991830289638913
ENSMUSG00000042529.126|Kcnj12	-0.0578	0.999	motif	no	1.15949	1.0999373760083035	69	51 - 75	unchanged	TDP-43 motif no CLIP peak	0.13742138748253854	0.2221546925115085
ENSMUSG00000022095.163|Fam160b2	-0.0762	0.999	motif	no	0.796395	0.9394121460357738	56	51 - 75	unchanged	TDP-43 motif no CLIP peak	-0.09016984798923917	-0.005436542960269228
ENSMUSG00000029636.456|Wasf3	-0.108	0.907	nomotif	yes	3.50603	0.9541748720182982	91	76 - 95	unchanged	No TDP-43 motif	-0.06767440111589786	0.01705890391307209
ENSMUSG00000061578.825|Ksr2	-0.00516	0.999	motif	no	0.584515	1.1155119529731194	43	25 - 50	unchanged	TDP-43 motif no CLIP peak	0.15770597248178778	0.24243927751075772
ENSMUSG00000028439.76|Fam219a	-0.0227	0.999	motif	no	0.641365	1.084463566706542	47	25 - 50	unchanged	TDP-43 motif no CLIP peak	0.1169815855000759	0.20171489052904584
ENSMUSG00000031028.394|Tub	-0.0796	0.999	motif	no	0.760135	0.8743024144528202	54	51 - 75	unchanged	TDP-43 motif no CLIP peak	-0.19379571176596452	-0.10906240673699458
ENSMUSG00000061578.312|Ksr2	0.0483	0.999	motif	no	0.5353600000000001	0.9181570928055786	39	25 - 50	unchanged	TDP-43 motif no CLIP peak	-0.12318708109343886	-0.03845377606446891
ENSMUSG00000034801.154|Sos2	-0.1	0.999	motif	no	0.039415	1.0246951097821357	2	0 - 25	unchanged	TDP-43 motif no CLIP peak	0.035194710669384593	0.11992801569835454
ENSMUSG00000090935.124|Synj2bp	-0.0332	0.999	motif	yes	1.1367850000000002	0.8229607888263584	68	51 - 75	unchanged	TDP-43 motif CLIP peak	-0.2811044019238314	-0.19637109689486146
ENSMUSG00000031028.457|Tub	0.0253	0.999	motif	yes	0.5349200000000001	1.0079780366661804	39	25 - 50	unchanged	TDP-43 motif CLIP peak	0.011464203581881258	0.0961975086108512
ENSMUSG00000061578.781|Ksr2	-0.114	0.899	motif	no	0.371145	1.0860973840504977	25	0 - 25	unchanged	TDP-43 motif no CLIP peak	0.11915346703529377	0.2038867720642637
ENSMUSG00000058297.507|Spock2	-0.016	0.999	motif	yes	0.607785	0.9212174693931279	45	25 - 50	unchanged	TDP-43 motif CLIP peak	-0.11838632512887436	-0.03365302009990441
ENSMUSG00000058297.139|Spock2	-0.00571	0.999	nomotif	no	0.105815	1.1124983060194855	6	0 - 25	unchanged	No TDP-43 motif	0.1538031393157561	0.23853644434472604
ENSMUSG00000022095.165|Fam160b2	0.0598	0.999	motif	no	0.727635	1.0078105660891987	52	51 - 75	unchanged	TDP-43 motif no CLIP peak	0.01122448700531977	0.09595779203428972
ENSMUSG00000058297.521|Spock2	0.0907	0.999	motif	yes	0.432155	0.9130251646175357	31	25 - 50	unchanged	TDP-43 motif CLIP peak	-0.13127347085682864	-0.04654016582785869
ENSMUSG00000029636.19|Wasf3	0.0911	0.999	motif	no	0.050305	1.0022704767662554	3	0 - 25	unchanged	TDP-43 motif no CLIP peak	0.003271892597043398	0.08800519762601335
ENSMUSG00000004113.311|Cacna1b	0.584	3.05e-5	motif	yes	4.080275	0.938885170129239	93	76 - 95	unchanged	TDP-43 motif CLIP peak	-0.09097937429844555	-0.0062460692694756015
ENSMUSG00000031028.301|Tub	0.00275	1	motif	no	0.45137	6.600830413508884	32	25 - 50	stabilized	TDP-43 motif no CLIP peak	2.722647533272463	2.807380838301433
ENSMUSG00000031028.291|Tub	0.0127	0.999	motif	no	0.62064	1.1068926077070207	46	25 - 50	unchanged	TDP-43 motif no CLIP peak	0.14651525658717776	0.2312485616161477
ENSMUSG00000090935.572|Synj2bp	-0.0627	0.999	motif	no	0.07067	0.9801815893110744	4	0 - 25	unchanged	TDP-43 motif no CLIP peak	-0.028879045935099705	0.05585425909387024
ENSMUSG00000042529.42|Kcnj12	0.003	1	motif	no	1.46953	0.7989536330114344	76	76 - 95	destabilized	TDP-43 motif no CLIP peak	-0.3238163155958061	-0.23908301056683615
ENSMUSG00000042529.178|Kcnj12	-0.151	0.898	nomotif	no	0.7478549999999999	0.9151281089983471	53	51 - 75	unchanged	No TDP-43 motif	-0.127954374136199	-0.04322106910722906
ENSMUSG00000043670.57|Diras1	-0.069	0.999	motif	no	2.0176	0.9299707397654665	83	76 - 95	unchanged	TDP-43 motif no CLIP peak	-0.10474277034340916	-0.020009465314439215
ENSMUSG00000028439.117|Fam219a	-0.0664	0.999	motif	no	0.299405	0.9804774889820388	19	0 - 25	unchanged	TDP-43 motif no CLIP peak	-0.02844358727135921	0.05628971775761074
ENSMUSG00000061578.1362|Ksr2	0.00989	0.999	motif	no	0.15462	1.1211955044532507	9	0 - 25	unchanged	TDP-43 motif no CLIP peak	0.1650378648629911	0.24977116989196105
ENSMUSG00000029028.6|Lrrc47	1.15	5.2400000000000006e-21	motif	yes	5.285995	0.97624783074721	96	96 - 100	unchanged	TDP-43 motif CLIP peak	-0.034680657342061195	0.05005264768690875
ENSMUSG00000029028.146|Lrrc47	-0.00302	0.999	nomotif	no	0.712015	0.8192410245997515	51	51 - 75	unchanged	No TDP-43 motif	-0.2876401328396324	-0.20290682781066247
ENSMUSG00000061578.406|Ksr2	-0.077	0.999	nomotif	no	0.91007	0.8290567523243247	61	51 - 75	unchanged	No TDP-43 motif	-0.2704572314119161	-0.18572392638294613
ENSMUSG00000061578.242|Ksr2	0.0129	0.999	nomotif	no	1.38335	0.9793355356173424	75	51 - 75	unchanged	No TDP-43 motif	-0.030124860558093894	0.05460844447087605
ENSMUSG00000058297.14|Spock2	0.674	6.21e-13	motif	yes	8.132905000000001	1.2366502393105485	100	96 - 100	stabilized	TDP-43 motif CLIP peak	0.3064375218478743	0.39117082687684424
ENSMUSG00000061578.632|Ksr2	-0.0698	0.999	motif	no	0.87802500000000006	1.1056434397251849	60	51 - 75	unchanged	TDP-43 motif no CLIP peak	0.14488620412838638	0.22961950915735632
ENSMUSG00000061578.358|Ksr2	-0.0238	0.999	nomotif	no	1.01122	0.7853298949901446	65	51 - 75	destabilized	No TDP-43 motif	-0.34862927796813853	-0.26389597293916855
ENSMUSG00000031028.414|Tub	-0.00998	0.999	motif	yes	6.551875	0.9680625524733062	99	96 - 100	unchanged	TDP-43 motif CLIP peak	-0.04682782297906596	0.03790548204990399
ENSMUSG00000029636.497|Wasf3	-0.048	0.999	motif	yes	0.63139	0.89968680383472	46	25 - 50	unchanged	TDP-43 motif CLIP peak	-0.1525052325484469	-0.06777192751947694
ENSMUSG00000035279.46|Ssc5d	0.0177	0.999	motif	no	3.581925	1.1831602358632798	92	76 - 95	unchanged	TDP-43 motif no CLIP peak	0.24264547167499326	0.3273787767039632
ENSMUSG00000042529.40|Kcnj12	-0.0738	0.999	motif	no	2.038475	1.0568623323034	84	76 - 95	unchanged	TDP-43 motif no CLIP peak	0.07978746239862623	0.1645207674275962
ENSMUSG00000029636.374|Wasf3	-0.0972	0.999	motif	yes	0.073585	0.934022215001739	4	0 - 25	unchanged	TDP-43 motif CLIP peak	-0.09847123114974515	-0.013737926120775207
ENSMUSG00000035202.20|Lars2	0.0275	0.999	motif	yes	0.5914200000000001	1.0922674187194372	43	25 - 50	unchanged	TDP-43 motif CLIP peak	0.1273261130604757	0.21205941808944564
ENSMUSG00000042529.493|Kcnj12	0.00219	1	nomotif	no	1.850765	0.9080392470842065	82	76 - 95	unchanged	No TDP-43 motif	-0.1391734401574128	-0.05444013512844284
ENSMUSG00000029028.238|Lrrc47	-0.143	0.981	motif	no	0.59453	0.8796048123816075	44	25 - 50	unchanged	TDP-43 motif no CLIP peak	-0.1850725975838769	-0.10033929255490695
ENSMUSG00000043670.192|Diras1	0.134	0.735	motif	yes	4.6694	1.1158097986122117	95	76 - 95	unchanged	TDP-43 motif CLIP peak	0.1580911257468565	0.24282443077582644
ENSMUSG00000090935.269|Synj2bp	0.0162	0.999	nomotif	no	0.46189500000000006	0.8083393016407537	33	25 - 50	unchanged	No TDP-43 motif	-0.3069671013606932	-0.22223379633172327
ENSMUSG00000043670.74|Diras1	-0.0116	0.999	motif	no	1.867985	0.9178159547005774	82	76 - 95	unchanged	TDP-43 motif no CLIP peak	-0.1237232090705633	-0.03898990404159336
ENSMUSG00000035202.67|Lars2	0.0129	0.999	motif	yes	2.28901	0.8614134866818187	86	76 - 95	unchanged	TDP-43 motif CLIP peak	-0.21522218364023316	-0.1304888786112632
ENSMUSG00000043670.172|Diras1	0.0137	0.999	motif	yes	4.978155	0.9724863490428796	95	76 - 95	unchanged	TDP-43 motif CLIP peak	-0.04025009600330459	0.044483209025665355
ENSMUSG00000031028.333|Tub	-0.152	0.886	nomotif	no	1.04177	1.0493829891444733	66	51 - 75	unchanged	No TDP-43 motif	0.06954130870511709	0.15427461373408702
ENSMUSG00000004113.350|Cacna1b	-0.266	0.363	nomotif	yes	0.192755	1.2940831628398637	11	0 - 25	stabilized	No TDP-43 motif	0.37193033352935995	0.4566636385583299
ENSMUSG00000058297.336|Spock2	0.0487	0.999	nomotif	yes	5.79601	0.9568347208152364	97	96 - 100	unchanged	No TDP-43 motif	-0.06365835309475355	0.021074951934216393
ENSMUSG00000061578.296|Ksr2	0.0327	0.999	nomotif	no	0.4239	0.8651377366032893	30	25 - 50	unchanged	No TDP-43 motif	-0.20899825566928357	-0.12426495064031362
ENSMUSG00000090935.552|Synj2bp	-0.00975	0.999	nomotif	no	0.052775	0.8977524745628858	3	0 - 25	unchanged	No TDP-43 motif	-0.15561037035060804	-0.0708770653216381
ENSMUSG00000029028.81|Lrrc47	0.335	0.00147	motif	yes	4.808205	0.9759865015137372	95	76 - 95	unchanged	TDP-43 motif CLIP peak	-0.0350669003101231	0.04966640471884685
ENSMUSG00000061578.1360|Ksr2	-0.0407	0.999	motif	no	0.191245	0.9003794506603163	11	0 - 25	unchanged	TDP-43 motif no CLIP peak	-0.1513949643155986	-0.06666165928662865
ENSMUSG00000061578.265|Ksr2	-0.0346	0.999	nomotif	no	0.473225	0.9754353891765842	34	25 - 50	unchanged	No TDP-43 motif	-0.03588178002497599	0.04885152500399396
ENSMUSG00000022095.154|Fam160b2	0.0223	0.999	motif	no	0.8293299999999999	0.647976157840688	57	51 - 75	destabilized	TDP-43 motif no CLIP peak	-0.6259873644901331	-0.5412540594611632
ENSMUSG00000035202.83|Lars2	-0.0566	0.999	motif	yes	0.46649	0.9939334285939981	34	25 - 50	unchanged	TDP-43 motif CLIP peak	-0.00877886830460738	0.07595443672436257
ENSMUSG00000061578.752|Ksr2	-0.0403	0.999	motif	no	0.81403	0.9983911626151835	57	51 - 75	unchanged	TDP-43 motif no CLIP peak	-0.002322930827101546	0.0824103742018684
ENSMUSG00000058297.398|Spock2	-0.0452	0.999	motif	no	0.6188100000000001	0.8582354056184247	45	25 - 50	unchanged	TDP-43 motif no CLIP peak	-0.22055467567418177	-0.13582137064521183
ENSMUSG00000061578.73|Ksr2	-0.0826	0.999	nomotif	no	0.34299500000000005	0.9617337026152317	23	0 - 25	unchanged	No TDP-43 motif	-0.05629061783664461	0.028442687192325337
ENSMUSG00000061578.1305|Ksr2	0.0661	0.999	nomotif	no	0.781575	0.8486187556508737	55	51 - 75	unchanged	No TDP-43 motif	-0.23681153034605143	-0.15207822531708148
ENSMUSG00000043670.197|Diras1	0.179	0.0148	motif	yes	7.910950000000001	1.2159364537066013	100	96 - 100	stabilized	TDP-43 motif CLIP peak	0.28206783378321687	0.3668011388121868
ENSMUSG00000061578.1024|Ksr2	-0.0563	0.999	nomotif	no	0.228605	0.8756616895867335	14	0 - 25	unchanged	No TDP-43 motif	-0.19155450020653214	-0.1068211951775622
ENSMUSG00000042529.320|Kcnj12	-0.139	0.355	motif	no	2.49144	0.9390785945034961	87	76 - 95	unchanged	TDP-43 motif no CLIP peak	-0.09068218817401673	-0.005948883145046782
ENSMUSG00000029636.90|Wasf3	0.0285	0.999	motif	no	4.7995350000000006	0.9674926393071124	95	76 - 95	unchanged	TDP-43 motif no CLIP peak	-0.047677409625685965	0.03705589540328398
ENSMUSG00000043670.151|Diras1	0.134	0.813	motif	no	0.869685	0.6479765000521578	59	51 - 75	destabilized	TDP-43 motif no CLIP peak	-0.6259866025691054	-0.5412532975401355
ENSMUSG00000032194.319|Kank2	-0.106	0.929	nomotif	no	0.83657	0.9770135904415028	58	51 - 75	unchanged	No TDP-43 motif	-0.03354946439667886	0.05118384063229109
ENSMUSG00000022095.139|Fam160b2	-0.101	0.999	motif	no	0.809485	1.0830325768643225	56	51 - 75	unchanged	TDP-43 motif no CLIP peak	0.11507663885922072	0.19980994388819068
ENSMUSG00000029636.102|Wasf3	0.017	0.999	motif	no	0.772005	1.010064288909039	54	51 - 75	unchanged	TDP-43 motif no CLIP peak	0.014447121035013794	0.09918042606398374
ENSMUSG00000090935.451|Synj2bp	0.133	0.96	nomotif	no	1.023715	0.9640455587894315	65	51 - 75	unchanged	No TDP-43 motif	-0.05282676805195298	0.03190653697701697
ENSMUSG00000034801.242|Sos2	-0.0207	0.999	motif	no	0.027435	1.1142360092170884	1	0 - 25	unchanged	TDP-43 motif no CLIP peak	0.15605484602138087	0.2407881510503508
ENSMUSG00000029636.274|Wasf3	0.155	0.769	motif	no	1.099835	1.1049941106653234	68	51 - 75	unchanged	TDP-43 motif no CLIP peak	0.1440386804433366	0.22877198547230654
ENSMUSG00000029028.186|Lrrc47	-0.0823	0.999	motif	no	0.89682	0.9361454260453106	61	51 - 75	unchanged	TDP-43 motif no CLIP peak	-0.09519543138491188	-0.01046212635594193
ENSMUSG00000022095.97|Fam160b2	-0.0701	0.999	motif	no	0.7449049999999999	0.8627781557283615	53	51 - 75	unchanged	TDP-43 motif no CLIP peak	-0.21293844483928895	-0.128205139810319
ENSMUSG00000029636.144|Wasf3	-0.148	0.794	nomotif	no	0.56724	0.7750486776410396	42	25 - 50	destabilized	No TDP-43 motif	-0.3676411718734567	-0.28290786684448677
ENSMUSG00000029636.250|Wasf3	0.0931	0.999	motif	no	0.6417349999999999	0.9854219746148866	47	25 - 50	unchanged	TDP-43 motif no CLIP peak	-0.02118645121124598	0.06354685381772396
ENSMUSG00000061578.1271|Ksr2	-0.0404	0.999	nomotif	no	1.061035	1.0296700879215606	66	51 - 75	unchanged	No TDP-43 motif	0.042182163853266896	0.12691546888223684
ENSMUSG00000038916.39|Soga3	-0.171	0.791	nomotif	yes	0.140995	0.7280644035713804	8	0 - 25	destabilized	No TDP-43 motif	-0.4578620200082105	-0.3731287149792406
ENSMUSG00000061578.983|Ksr2	-0.208	0.764	nomotif	no	0.289845	0.7132237590096802	18	0 - 25	destabilized	No TDP-43 motif	-0.48757333186484225	-0.4028400268358723
ENSMUSG00000031028.375|Tub	-0.0604	0.999	nomotif	no	0.46738	0.9174801733938761	34	25 - 50	unchanged	No TDP-43 motif	-0.12425111301368268	-0.03951780798471273
ENSMUSG00000042529.191|Kcnj12	-0.0927	0.999	nomotif	no	0.72344	0.8156994294818141	52	51 - 75	unchanged	No TDP-43 motif	-0.29389045185593654	-0.2091571468269666
ENSMUSG00000031028.449|Tub	0.167	0.4	motif	yes	4.83048	1.180534133394402	95	76 - 95	unchanged	TDP-43 motif CLIP peak	0.23943975555801317	0.32417306058698314
ENSMUSG00000043670.191|Diras1	0.271	9.42e-5	motif	yes	4.997735	1.0389896913792527	95	76 - 95	unchanged	TDP-43 motif CLIP peak	0.05518134021920884	0.1399146452481788
ENSMUSG00000061578.6|Ksr2	0.0531	0.999	motif	no	0.97396	0.8077055934170643	63	51 - 75	unchanged	TDP-43 motif no CLIP peak	-0.30809856467751645	-0.2233652596485465
ENSMUSG00000028439.258|Fam219a	-0.00891	0.999	motif	yes	1.513305	0.9757078289264791	77	76 - 95	unchanged	TDP-43 motif CLIP peak	-0.035478890606073274	0.04925441442289667
ENSMUSG00000090935.376|Synj2bp	-0.0201	0.999	nomotif	no	0.07878500000000001	0.9541746116100538	5	0 - 25	unchanged	No TDP-43 motif	-0.0676747948484778	0.017058510180492148
ENSMUSG00000043670.158|Diras1	-0.0444	0.999	motif	no	0.371545	0.6945388491158481	25	0 - 25	destabilized	TDP-43 motif no CLIP peak	-0.5258727010993585	-0.44113939607038855
ENSMUSG00000029028.76|Lrrc47	0.868	4.92e-9	motif	yes	6.286664999999999	1.175675263412493	98	96 - 100	unchanged	TDP-43 motif CLIP peak	0.2334896243233261	0.318222929352296
ENSMUSG00000029636.2|Wasf3	0.022	0.999	motif	no	3.543155	0.9164864562050281	91	76 - 95	unchanged	TDP-43 motif no CLIP peak	-0.12581453404606108	-0.04108122901709113
ENSMUSG00000043670.282|Diras1	0.801	4.68e-10	motif	yes	4.71591	1.3033073826242743	95	76 - 95	stabilized	TDP-43 motif CLIP peak	0.38217738098129533	0.4669106860102653
ENSMUSG00000029636.288|Wasf3	0.0682	0.999	nomotif	no	0.35502500000000003	0.9012488723008504	24	0 - 25	unchanged	No TDP-43 motif	-0.15000254572334867	-0.06526924069437873
ENSMUSG00000090935.4|Synj2bp	0.073	0.999	motif	yes	1.78691	1.11454222685521	81	76 - 95	unchanged	TDP-43 motif CLIP peak	0.15645127727109476	0.2411845823000647
ENSMUSG00000061578.998|Ksr2	-0.103	0.845	nomotif	no	0.6198250000000001	0.8811507067799893	46	25 - 50	unchanged	No TDP-43 motif	-0.18253930465244425	-0.0978059996234743
ENSMUSG00000061578.4|Ksr2	0.0183	0.999	motif	no	0.50391	1.1343211278108938	37	25 - 50	unchanged	TDP-43 motif no CLIP peak	0.1818291269777993	0.2665624320067692
ENSMUSG00000061578.122|Ksr2	0.161	0.782	motif	yes	3.85282	0.9723986187214723	92	76 - 95	unchanged	TDP-43 motif CLIP peak	-0.04038025084722961	0.044353054181740334
ENSMUSG00000042529.153|Kcnj12	-0.106	0.999	motif	no	0.58735	0.9506537403047565	43	25 - 50	unchanged	TDP-43 motif no CLIP peak	-0.07300813562064304	0.011725169408326908
ENSMUSG00000031028.78|Tub	0.19	0.934	motif	no	1.45174	0.8657899590749204	76	76 - 95	unchanged	TDP-43 motif no CLIP peak	-0.2079110257725513	-0.12317772074358135
ENSMUSG00000031028.648|Tub	-0.00547	0.999	nomotif	no	0.252285	0.8756434470598604	15	0 - 25	unchanged	No TDP-43 motif	-0.19158455596609492	-0.10685125093712497
ENSMUSG00000032194.166|Kank2	-0.0135	0.999	motif	no	2.50464	0.9800394677191617	87	76 - 95	unchanged	TDP-43 motif no CLIP peak	-0.029088244908327242	0.0556450601206427
ENSMUSG00000061578.505|Ksr2	0.194	0.999	motif	no	1.94829	1.1520865746022362	83	76 - 95	unchanged	TDP-43 motif no CLIP peak	0.2042491334957677	0.28898243852473765
ENSMUSG00000058297.179|Spock2	-0.058	0.999	nomotif	no	0.194535	1.002529185073359	11	0 - 25	unchanged	No TDP-43 motif	0.0036442362290496173	0.08837754125801957
ENSMUSG00000061578.1344|Ksr2	-0.00707	0.999	nomotif	no	0.392325	1.010749516107343	27	25 - 50	unchanged	No TDP-43 motif	0.015425512924765995	0.10015881795373593
ENSMUSG00000029028.127|Lrrc47	-0.186	0.34	nomotif	no	0.18041	1.0194627840617143	10	0 - 25	unchanged	No TDP-43 motif	0.027809110097416555	0.1125424151263865
ENSMUSG00000038916.68|Soga3	-0.185	0.698	nomotif	yes	0.155735	0.9588503226968489	9	0 - 25	unchanged	No TDP-43 motif	-0.060622467919467224	0.024110837109502722
ENSMUSG00000032194.227|Kank2	0.164	0.523	nomotif	yes	2.84138	1.0183691725319144	89	76 - 95	unchanged	No TDP-43 motif	0.026260652603599048	0.110993957632569
ENSMUSG00000004113.331|Cacna1b	0.133	0.97	motif	yes	1.683235	0.9882906495756442	80	76 - 95	unchanged	TDP-43 motif CLIP peak	-0.01699270385070884	0.06774060117826111
ENSMUSG00000004113.459|Cacna1b	-0.056	0.999	nomotif	no	0.06222	0.804074878780469	4	0 - 25	unchanged	No TDP-43 motif	-0.3145982374942004	-0.22986493246523046
ENSMUSG00000061578.1021|Ksr2	-0.117	0.952	nomotif	no	0.083895	1.0249206410808454	5	0 - 25	unchanged	No TDP-43 motif	0.03551220714392116	0.1202455121728911
ENSMUSG00000061578.767|Ksr2	-0.102	0.886	motif	no	0.50988	1.0018843012344087	37	25 - 50	unchanged	TDP-43 motif no CLIP peak	0.0027159140491602564	0.0874492190781302
ENSMUSG00000032194.318|Kank2	-0.127	0.813	nomotif	no	0.537485	0.9946636407913764	39	25 - 50	unchanged	No TDP-43 motif	-0.007719353957009157	0.0770139510719608
ENSMUSG00000029636.444|Wasf3	1.46	1.63e-20	nomotif	yes	4.5985700000000005	1.2790843739694	94	76 - 95	stabilized	No TDP-43 motif	0.3551114337991903	0.4398447388281602
ENSMUSG00000058297.331|Spock2	-0.0214	0.999	nomotif	yes	2.388165	0.8296172187779258	86	76 - 95	unchanged	No TDP-43 motif	-0.26948225716374447	-0.18474895213477452
ENSMUSG00000090935.636|Synj2bp	-0.0982	0.999	motif	no	0.248835	0.97517561638131	15	0 - 25	unchanged	TDP-43 motif no CLIP peak	-0.03626604210967433	0.048467262919295616
ENSMUSG00000061578.40|Ksr2	-0.11	0.983	motif	no	0.225785	1.0421865693803563	13	0 - 25	unchanged	TDP-43 motif no CLIP peak	0.059613568044442386	0.14434687307341232
ENSMUSG00000058297.1|Spock2	0.236	0.782	motif	yes	3.544275	1.270306476095942	91	76 - 95	stabilized	TDP-43 motif CLIP peak	0.345176605818225	0.429909910847195
ENSMUSG00000058297.200|Spock2	-0.132	0.946	nomotif	no	0.36427	1.0226913862048879	25	0 - 25	unchanged	No TDP-43 motif	0.03237085401427751	0.11710415904324745
ENSMUSG00000031028.649|Tub	0.0122	0.999	nomotif	no	0.365005	0.894097850226135	25	0 - 25	unchanged	No TDP-43 motif	-0.16149536603918807	-0.07676206101021812
ENSMUSG00000058297.84|Spock2	0.102	0.946	motif	no	0.7961849999999999	0.9364134990407151	56	51 - 75	unchanged	TDP-43 motif no CLIP peak	-0.09478236285229877	-0.010049057823328822
ENSMUSG00000042529.241|Kcnj12	-0.171	0.727	motif	no	0.7363200000000001	1.072592829239372	52	51 - 75	unchanged	TDP-43 motif no CLIP peak	0.1011025134476928	0.18583581847666275
ENSMUSG00000031028.397|Tub	0.0321	0.999	motif	no	0.5811999999999999	1.043966674277804	42	25 - 50	unchanged	TDP-43 motif no CLIP peak	0.06207565863047016	0.1468089636594401
ENSMUSG00000031028.483|Tub	-0.0115	0.999	motif	no	3.97504	0.937184225022828	93	76 - 95	unchanged	TDP-43 motif no CLIP peak	-0.09359542437482643	-0.008862119345856484
ENSMUSG00000032194.304|Kank2	-0.0819	0.999	nomotif	no	0.48973	1.0173629187568376	36	25 - 50	unchanged	No TDP-43 motif	0.024834416356085794	0.10956772138505574
ENSMUSG00000029028.233|Lrrc47	0.142	0.983	nomotif	no	0.499835	0.7341788928066467	36	25 - 50	destabilized	No TDP-43 motif	-0.44579645645221877	-0.36106315142324885
ENSMUSG00000028439.277|Fam219a	0.059	0.999	motif	no	0.317905	1.062601817898978	21	0 - 25	unchanged	TDP-43 motif no CLIP peak	0.08760108608812034	0.17233439111709029
ENSMUSG00000042529.148|Kcnj12	-0.0351	0.999	motif	no	0.585365	1.2551440036397292	43	25 - 50	stabilized	TDP-43 motif no CLIP peak	0.32785289518688493	0.4125862002158549
ENSMUSG00000061578.311|Ksr2	-0.0444	0.999	motif	no	1.01686	0.9848283801297633	65	51 - 75	unchanged	TDP-43 motif no CLIP peak	-0.022055757839040676	0.06267754718992927
ENSMUSG00000061578.935|Ksr2	-0.0397	0.999	nomotif	no	0.48359	1.066294602006944	35	25 - 50	unchanged	No TDP-43 motif	0.09260608925604055	0.1773393942850105
ENSMUSG00000090935.228|Synj2bp	-0.011	0.999	nomotif	no	0.15169	0.9102408094583395	9	0 - 25	unchanged	No TDP-43 motif	-0.13567982578259719	-0.05094652075362724
ENSMUSG00000028439.118|Fam219a	-0.0304	0.999	motif	no	0.616475	1.030525488770755	45	25 - 50	unchanged	TDP-43 motif no CLIP peak	0.04338018859226028	0.12811349362123023
ENSMUSG00000031028.670|Tub	-0.133	0.999	motif	no	0.17487999999999998	1.1440261020502294	10	0 - 25	unchanged	TDP-43 motif no CLIP peak	0.19411996895968175	0.2788532739886517
ENSMUSG00000035202.25|Lars2	0.0127	0.999	motif	yes	1.010175	0.8691392780632533	65	51 - 75	unchanged	TDP-43 motif CLIP peak	-0.20234070994147796	-0.11760740491250801
ENSMUSG00000031028.587|Tub	-0.057	0.999	motif	no	0.25073	0.9751837281380973	15	0 - 25	unchanged	TDP-43 motif no CLIP peak	-0.03625404145828375	0.048479263570686194
ENSMUSG00000058297.292|Spock2	-0.0492	0.999	motif	yes	6.41665	1.4267910183150017	98	96 - 100	stabilized	TDP-43 motif CLIP peak	0.512774039144731	0.5975073441737009
ENSMUSG00000022095.194|Fam160b2	0.255	0.0245	motif	no	7.48189	1.0196067543397083	100	96 - 100	unchanged	TDP-43 motif no CLIP peak	0.028012835573699494	0.11274614060266944
ENSMUSG00000061578.678|Ksr2	-0.0579	0.999	motif	no	0.34819500000000003	1.0524977711779375	23	0 - 25	unchanged	TDP-43 motif no CLIP peak	0.07381717817153721	0.15855048320050716
ENSMUSG00000031028.96|Tub	0.0497	0.999	motif	no	1.08232	0.9483288454454555	67	51 - 75	unchanged	TDP-43 motif no CLIP peak	-0.07654067560818029	0.00819262942078966
ENSMUSG00000031028.121|Tub	0.00337	1	motif	no	0.59351	0.9479697508005002	43	25 - 50	unchanged	TDP-43 motif no CLIP peak	-0.07708707064396729	0.0076462343850026565
ENSMUSG00000061578.1346|Ksr2	-0.0328	0.999	nomotif	no	0.48705	0.8969874795912764	35	25 - 50	unchanged	No TDP-43 motif	-0.1568402471537957	-0.07210694212482574
ENSMUSG00000031028.87|Tub	0.0298	0.999	motif	no	2.6075600000000003	0.9479786619049951	88	76 - 95	unchanged	TDP-43 motif no CLIP peak	-0.0770735090869358	0.007659795942034142
ENSMUSG00000031028.122|Tub	0.275	0.999	motif	no	0.31959499999999996	0.6531891895329528	21	0 - 25	destabilized	TDP-43 motif no CLIP peak	-0.6144271808038274	-0.5296938757748575
ENSMUSG00000090935.748|Synj2bp	-1.82e-4	1	motif	no	0.08015	0.8356239571098468	5	0 - 25	unchanged	TDP-43 motif no CLIP peak	-0.25907424021796555	-0.1743409351889956
ENSMUSG00000058297.191|Spock2	4.39e-4	1	nomotif	no	0.465775	0.9847496529740777	34	25 - 50	unchanged	No TDP-43 motif	-0.02217109145389865	0.0625622135750713
ENSMUSG00000042529.33|Kcnj12	-0.0365	0.999	motif	no	1.269295	0.9172809587700527	72	51 - 75	unchanged	TDP-43 motif no CLIP peak	-0.12456440278852447	-0.039831097759554526
ENSMUSG00000061578.609|Ksr2	0.0702	0.999	motif	no	2.48888	1.1940572087272445	87	76 - 95	unchanged	TDP-43 motif no CLIP peak	0.2558719595255738	0.34060526455454376
ENSMUSG00000035202.92|Lars2	0.0294	0.999	motif	yes	0.688975	0.7580698497771532	50	25 - 50	destabilized	TDP-43 motif CLIP peak	-0.3995973081211805	-0.3148640030922105
ENSMUSG00000061578.1420|Ksr2	2.09	6.15e-78	motif	yes	3.68246	1.2898882548840518	92	76 - 95	stabilized	TDP-43 motif CLIP peak	0.3672460880457843	0.4519793930747542
ENSMUSG00000043670.47|Diras1	-0.0804	0.999	nomotif	no	3.218675	0.9640194869844411	90	76 - 95	unchanged	No TDP-43 motif	-0.05286578505903117	0.03186751996993878
ENSMUSG00000031028.686|Tub	-0.724	0.299	motif	no	0.18087	0.5740562536637628	10	0 - 25	destabilized	TDP-43 motif no CLIP peak	-0.8007359766184595	-0.7160026715894896
ENSMUSG00000061578.751|Ksr2	-0.00978	0.999	motif	no	1.114745	0.7757452455694096	68	51 - 75	destabilized	TDP-43 motif no CLIP peak	-0.36634514517584876	-0.2816118401468788
ENSMUSG00000058297.510|Spock2	-0.00759	0.999	motif	yes	0.39538	0.9817028208774664	27	25 - 50	unchanged	TDP-43 motif CLIP peak	-0.02664173402689763	0.058091571002072316
ENSMUSG00000061578.39|Ksr2	-0.0158	0.999	motif	no	0.7636499999999999	1.0184747418249624	54	51 - 75	unchanged	TDP-43 motif no CLIP peak	0.026410201908396963	0.11114350693736691
ENSMUSG00000031028.194|Tub	-0.0417	0.999	nomotif	no	1.7127599999999998	1.0676497625676462	80	76 - 95	unchanged	No TDP-43 motif	0.09443845538124071	0.17917176041021066
ENSMUSG00000061578.241|Ksr2	0.0529	0.999	nomotif	no	1.00193	1.1198122052919004	64	51 - 75	unchanged	No TDP-43 motif	0.16325680977341614	0.24799011480238609
ENSMUSG00000029636.43|Wasf3	0.0756	0.999	motif	no	0.89496	1.0818498140418615	61	51 - 75	unchanged	TDP-43 motif no CLIP peak	0.11350023338291712	0.19823353841188707
ENSMUSG00000058297.400|Spock2	-0.145	0.934	motif	no	1.001555	0.9248365684869432	64	51 - 75	unchanged	TDP-43 motif no CLIP peak	-0.11272965105857828	-0.027996346029608335
ENSMUSG00000032194.322|Kank2	0.00138	1	nomotif	no	0.58236	0.8414672643170087	43	25 - 50	unchanged	No TDP-43 motif	-0.24902094754621987	-0.16428764251724992
ENSMUSG00000061578.1038|Ksr2	-0.0341	0.999	nomotif	no	0.090655	0.9064667140853484	5	0 - 25	unchanged	No TDP-43 motif	-0.14167405043439232	-0.05694074540542238
ENSMUSG00000031028.418|Tub	0.149	0.564	motif	yes	7.03655	1.1555318333703979	99	96 - 100	unchanged	TDP-43 motif CLIP peak	0.20855700468914745	0.2932903097181174
ENSMUSG00000029636.455|Wasf3	-0.133	0.592	nomotif	yes	3.758785	1.0098776043702626	92	76 - 95	unchanged	No TDP-43 motif	0.014180451127363262	0.09891375615633322
ENSMUSG00000058297.175|Spock2	-0.163	0.735	nomotif	no	0.178545	0.9720871149876789	10	0 - 25	unchanged	No TDP-43 motif	-0.04084248606759231	0.043890818961377635
ENSMUSG00000004113.132|Cacna1b	0.0833	0.999	motif	no	0.46913	0.9459411573184944	34	25 - 50	unchanged	TDP-43 motif no CLIP peak	-0.08017765200463617	0.004555653024333778
ENSMUSG00000022095.130|Fam160b2	0.0285	0.999	motif	no	0.187475	1.1223113827815985	11	0 - 25	unchanged	TDP-43 motif no CLIP peak	0.16647300399490744	0.2512063090238774
ENSMUSG00000029636.131|Wasf3	0.0177	0.999	nomotif	no	0.98966	0.9376824293887109	64	51 - 75	unchanged	No TDP-43 motif	-0.09282869572963484	-0.008095390700664895
ENSMUSG00000004113.189|Cacna1b	0.0612	0.999	motif	no	0.92894	1.0660580017366885	62	51 - 75	unchanged	TDP-43 motif no CLIP peak	0.09228593391459092	0.17701923894356086
ENSMUSG00000028439.140|Fam219a	0.0956	0.999	motif	yes	2.02205	0.9573631378128363	83	76 - 95	unchanged	TDP-43 motif CLIP peak	-0.0628618371046354	0.021871467924334545
ENSMUSG00000043670.60|Diras1	-0.00924	0.999	motif	no	2.4246	0.7727409349111974	87	76 - 95	destabilized	TDP-43 motif no CLIP peak	-0.37194327008127664	-0.28720996505230667
ENSMUSG00000058297.8|Spock2	0.26	0.0459	motif	yes	6.507735	1.1042638124297584	98	96 - 100	unchanged	TDP-43 motif CLIP peak	0.14308487810981843	0.22781818313878838
ENSMUSG00000090935.598|Synj2bp	-0.119	0.886	motif	no	0.08492	0.8895734917026259	5	0 - 25	unchanged	TDP-43 motif no CLIP peak	-0.1688142968877265	-0.08408099185875656
ENSMUSG00000090935.307|Synj2bp	0.00648	0.999	motif	no	1.21041	0.8344028877252824	71	51 - 75	unchanged	TDP-43 motif no CLIP peak	-0.2611839441009502	-0.17645063907198025
ENSMUSG00000031028.495|Tub	-0.0681	0.999	motif	no	1.279925	1.0385367628578963	73	51 - 75	unchanged	TDP-43 motif no CLIP peak	0.05455228662457673	0.13928559165354668
ENSMUSG00000058297.323|Spock2	-0.0638	0.999	nomotif	yes	1.624025	0.9097360523897423	79	76 - 95	unchanged	No TDP-43 motif	-0.13648006731715212	-0.051746762288182174
ENSMUSG00000031028.508|Tub	0.0115	0.999	motif	no	0.348345	0.9199691845768313	23	0 - 25	unchanged	TDP-43 motif no CLIP peak	-0.12034255763374824	-0.03560925260477829
ENSMUSG00000031028.320|Tub	-0.22	0.704	motif	no	0.987515	1.0436087895335964	64	51 - 75	unchanged	TDP-43 motif no CLIP peak	0.061581000056744925	0.14631430508571486
ENSMUSG00000031028.411|Tub	0.046	0.999	motif	yes	1.3417949999999998	0.9420132086961378	74	51 - 75	unchanged	TDP-43 motif CLIP peak	-0.08618080576393901	-0.0014475007349690622
ENSMUSG00000004113.114|Cacna1b	0.194	0.571	motif	no	1.586315	0.8160768951395608	78	76 - 95	unchanged	TDP-43 motif no CLIP peak	-0.293222997825585	-0.20848969279661503
ENSMUSG00000061578.628|Ksr2	-0.0436	0.999	motif	no	0.467555	0.9975817267032517	34	25 - 50	unchanged	TDP-43 motif no CLIP peak	-0.0034930561793316754	0.08124024884963828
ENSMUSG00000028439.115|Fam219a	-0.124	0.934	motif	no	0.700955	0.8131287058102349	50	25 - 50	unchanged	TDP-43 motif no CLIP peak	-0.29844436800159907	-0.21371106297262912
ENSMUSG00000058297.133|Spock2	0.0861	0.981	nomotif	no	0.6342300000000001	1.0135826701461936	46	25 - 50	unchanged	No TDP-43 motif	0.019463763147122386	0.10419706817609234
ENSMUSG00000029636.215|Wasf3	-0.00452	0.999	motif	no	1.700135	0.8955034495142659	80	76 - 95	unchanged	TDP-43 motif no CLIP peak	-0.1592291053477732	-0.07449580031880326
ENSMUSG00000042529.116|Kcnj12	-0.0953	0.999	nomotif	no	0.568815	0.7143050249303561	42	25 - 50	destabilized	No TDP-43 motif	-0.48538782457768953	-0.40065451954871956
ENSMUSG00000031028.384|Tub	0.00124	1	nomotif	no	1.304515	0.906015380867589	73	51 - 75	unchanged	No TDP-43 motif	-0.14239255265885192	-0.05765924762988198
ENSMUSG00000061578.151|Ksr2	-0.0326	0.999	motif	yes	2.822685	0.9801985842239606	89	76 - 95	unchanged	TDP-43 motif CLIP peak	-0.02885403193335364	0.05587927309561631
ENSMUSG00000061578.1492|Ksr2	1.38	1.61e-19	nomotif	yes	7.068339999999999	1.4084918607409218	99	96 - 100	stabilized	No TDP-43 motif	0.4941512268277626	0.5788845318567325
ENSMUSG00000032194.184|Kank2	0.124	0.94	motif	no	1.203935	1.2713880963742326	71	51 - 75	stabilized	TDP-43 motif no CLIP peak	0.34640448608575375	0.4311377911147237
ENSMUSG00000042529.494|Kcnj12	-0.0808	0.999	nomotif	no	1.6824599999999998	0.9130961610119633	80	76 - 95	unchanged	No TDP-43 motif	-0.1311612919508865	-0.04642798692191655
ENSMUSG00000090935.703|Synj2bp	-0.103	0.999	motif	no	0.409295	1.0083426127235888	29	25 - 50	unchanged	TDP-43 motif no CLIP peak	0.0119859182961963	0.09671922332516625
ENSMUSG00000061578.430|Ksr2	-0.0777	0.999	nomotif	no	0.85414	0.8286102442659589	59	51 - 75	unchanged	No TDP-43 motif	-0.2712344381469548	-0.18650113311798486
ENSMUSG00000090935.387|Synj2bp	-0.274	0.0548	nomotif	no	0.02989499999999999	0.846272288423877	1	0 - 25	unchanged	No TDP-43 motif	-0.24080616918330056	-0.1560728641543306
ENSMUSG00000029636.311|Wasf3	0.0516	0.999	nomotif	no	0.27988999999999997	0.9607471089129108	17	0 - 25	unchanged	No TDP-43 motif	-0.05777136496101416	0.026961940067955784
ENSMUSG00000031028.517|Tub	-0.152	0.616	nomotif	no	0.6784	0.8861869025090895	49	25 - 50	unchanged	No TDP-43 motif	-0.17431709036639198	-0.08958378533742203
ENSMUSG00000029028.89|Lrrc47	0.127	0.603	motif	yes	5.3506	1.0308643117522498	96	96 - 100	unchanged	TDP-43 motif CLIP peak	0.04385444944231388	0.12858775447128382
ENSMUSG00000029636.18|Wasf3	0.0673	0.999	motif	no	0.04149	0.8778637864504466	2	0 - 25	unchanged	TDP-43 motif no CLIP peak	-0.18793099323348092	-0.10319768820451097
ENSMUSG00000038916.31|Soga3	-0.215	0.616	nomotif	yes	0.29612	1.0022258228768122	19	0 - 25	unchanged	No TDP-43 motif	0.0032076151574909036	0.08794092018646085
ENSMUSG00000061578.333|Ksr2	-0.022	0.999	motif	no	1.492415	1.0320530979755802	77	76 - 95	unchanged	TDP-43 motif no CLIP peak	0.045517197714090754	0.13025050274306071
ENSMUSG00000031028.671|Tub	-0.161	0.946	motif	no	0.24696	0.897763940974935	15	0 - 25	unchanged	TDP-43 motif no CLIP peak	-0.15559194385708536	-0.07085863882811541
ENSMUSG00000043670.220|Diras1	-0.0364	0.999	motif	no	1.7487	1.030306396671298	81	76 - 95	unchanged	TDP-43 motif no CLIP peak	0.04307343568455527	0.1278067407135252
ENSMUSG00000031028.480|Tub	-0.0777	0.999	motif	no	6.513365	0.9023039726545515	99	96 - 100	unchanged	TDP-43 motif no CLIP peak	-0.14831455723348178	-0.06358125220451183
ENSMUSG00000058297.162|Spock2	0.125	0.827	nomotif	no	0.107495	0.9502380395385512	6	0 - 25	unchanged	No TDP-43 motif	-0.07363913360781722	0.011094171421152724
ENSMUSG00000004113.352|Cacna1b	-0.0835	0.999	nomotif	no	0.12279	0.9051451635853712	7	0 - 25	unchanged	No TDP-43 motif	-0.14377891043702537	-0.059045605408055424
ENSMUSG00000058297.142|Spock2	0.0398	0.999	nomotif	no	0.30967999999999996	1.0175489729645255	20	0 - 25	unchanged	No TDP-43 motif	0.025098230710513477	0.10983153573948343
ENSMUSG00000090935.514|Synj2bp	-0.0437	0.999	motif	no	0.489225	1.011008302629733	36	25 - 50	unchanged	TDP-43 motif no CLIP peak	0.015794845028819043	0.10052815005778899
ENSMUSG00000034801.120|Sos2	-0.1	0.943	nomotif	no	0.41437	0.9860765878518591	29	25 - 50	unchanged	No TDP-43 motif	-0.020228390857191473	0.06450491417177848
ENSMUSG00000029636.493|Wasf3	0.0612	0.999	motif	yes	0.3702	0.8780994417073628	25	0 - 25	unchanged	TDP-43 motif CLIP peak	-0.1875437656798492	-0.10281046065087926
ENSMUSG00000029636.475|Wasf3	-0.0241	0.999	motif	yes	0.239035	0.9847480850378949	14	0 - 25	unchanged	TDP-43 motif CLIP peak	-0.022173388540827635	0.06255991648814231
[truncated: 3,721 more rows]
