# Supplementary material for: TDP-43 directly inhibits mRNA accumulation in neurites through modulation of mRNA stability
Source: EMBO J. 2025 Dec 15;45(3):692–721. doi: 10.1038/s44318-025-00653-4 (PMC12864922; doi:10.1038/s44318-025-00653-4)
Supplement: Supplementary file 16 — Source data Fig. 6 [file 44318_2025_653_MOESM16_ESM.zip › Figure6/6E/Fig6Esource.txt]

oligoID	oligo.x	WTt12t0	KOt12t0	KOWT0_12	oligotype.x	l2fc.loc	padj.loc	locclass	locclass2
ENSMUSG00000004113.105	ENSMUSG00000004113.105|Cacna1b	-0.666454614516932	-0.64792894814942	0.0836331464942918	motif	0.0398	0.999	unchanged	unchanged
ENSMUSG00000004113.106	ENSMUSG00000004113.106|Cacna1b	-0.838079503745419	-0.489018682321765	0.414168301550433	motif	-0.0691	0.999	unchanged	unchanged
ENSMUSG00000004113.107	ENSMUSG00000004113.107|Cacna1b	-0.615299710665301	-0.750829983587091	-0.0704227927950114	motif	0.0159	0.999	unchanged	unchanged
ENSMUSG00000004113.108	ENSMUSG00000004113.108|Cacna1b	-0.669428207816673	-0.691843012519094	0.0426926754243587	motif	-0.0052	0.999	unchanged	unchanged
ENSMUSG00000004113.109	ENSMUSG00000004113.109|Cacna1b	-0.213331314578578	-0.651345396791452	-0.372906602086095	motif	-0.0557	0.999	unchanged	unchanged
ENSMUSG00000004113.10	ENSMUSG00000004113.10|Cacna1b	-0.147294191321236	-0.278853884384978	-0.0664522129369628	motif	-0.00824	0.999	unchanged	unchanged
ENSMUSG00000004113.110	ENSMUSG00000004113.110|Cacna1b	-0.526948595022759	-0.432608429631852	0.159447645517686	motif	0.0449	0.999	unchanged	unchanged
ENSMUSG00000004113.111	ENSMUSG00000004113.111|Cacna1b	-0.56220696936698	-0.418969314375142	0.208345135118616	motif	-0.0709	0.999	unchanged	unchanged
ENSMUSG00000004113.112	ENSMUSG00000004113.112|Cacna1b	-0.387325766358122	-0.405118995298196	0.0473142511867046	motif	0.00925	0.999	unchanged	unchanged
ENSMUSG00000004113.113	ENSMUSG00000004113.113|Cacna1b	-0.791249539476196	-0.661437392288795	0.19491962731418	motif	-0.0394	0.999	unchanged	unchanged
ENSMUSG00000004113.114	ENSMUSG00000004113.114|Cacna1b	-0.330447016489479	-0.623474797216875	-0.227920300600617	motif	0.194	0.571	unchanged	unchanged
ENSMUSG00000004113.115	ENSMUSG00000004113.115|Cacna1b	-0.499367115514793	-0.774328622060685	-0.209854026419113	motif	0.0133	0.999	unchanged	unchanged
ENSMUSG00000004113.116	ENSMUSG00000004113.116|Cacna1b	-0.21029257281001	-0.436351726434355	-0.160951673497566	motif	0.0324	0.999	unchanged	unchanged
ENSMUSG00000004113.117	ENSMUSG00000004113.117|Cacna1b	-0.584168931783785	-0.398294494634718	0.250981917275846	motif	-0.0156	0.999	unchanged	unchanged
ENSMUSG00000004113.118	ENSMUSG00000004113.118|Cacna1b	-0.484757327411948	-0.552558685719068	-0.00269387818034034	motif	-0.00618	0.999	unchanged	unchanged
ENSMUSG00000004113.119	ENSMUSG00000004113.119|Cacna1b	-0.578029863925814	-0.44508177347884	0.198055570573753	motif	0.0121	0.999	unchanged	unchanged
ENSMUSG00000004113.120	ENSMUSG00000004113.120|Cacna1b	-0.464118495274895	-0.441205284249445	0.0880206911522287	motif	0.0301	0.999	unchanged	unchanged
ENSMUSG00000004113.121	ENSMUSG00000004113.121|Cacna1b	-0.423324856093563	-0.345838074908196	0.142594261312146	motif	0.107	0.999	unchanged	unchanged
ENSMUSG00000004113.122	ENSMUSG00000004113.122|Cacna1b	-0.196776659817497	-0.351781778990823	-0.0898976390465467	motif	0.114	0.745	unchanged	unchanged
ENSMUSG00000004113.123	ENSMUSG00000004113.123|Cacna1b	-0.128954346894308	-0.437113569666919	-0.243051742645832	motif	0.0754	0.999	unchanged	unchanged
ENSMUSG00000004113.124	ENSMUSG00000004113.124|Cacna1b	-0.330952827774103	-0.492304677372258	-0.0962443694713759	motif	0.0387	0.999	unchanged	unchanged
ENSMUSG00000004113.125	ENSMUSG00000004113.125|Cacna1b	-0.253362354309233	-0.363459363382064	-0.0449895289460521	motif	0.033	0.999	unchanged	unchanged
ENSMUSG00000004113.126	ENSMUSG00000004113.126|Cacna1b	-0.385606116912528	-0.35194553386563	0.098768063173677	motif	-0.0449	0.999	unchanged	unchanged
ENSMUSG00000004113.130	ENSMUSG00000004113.130|Cacna1b	-0.328369115024185	-0.417292516008895	-0.0238159208579308	motif	-0.0399	0.999	unchanged	unchanged
ENSMUSG00000004113.131	ENSMUSG00000004113.131|Cacna1b	-0.241920291009129	-0.470243015437069	-0.163215244301161	motif	-0.0319	0.999	unchanged	unchanged
ENSMUSG00000004113.132	ENSMUSG00000004113.132|Cacna1b	-0.371141959722278	-0.450515262944331	-0.014265823095274	motif	0.0833	0.999	unchanged	unchanged
ENSMUSG00000004113.133	ENSMUSG00000004113.133|Cacna1b	-0.192371678270955	-0.442286815699217	-0.184807657301483	motif	-0.0368	0.999	unchanged	unchanged
ENSMUSG00000004113.134	ENSMUSG00000004113.134|Cacna1b	-0.314613202082831	-0.446827184038693	-0.067106501829083	motif	0.00735	0.999	unchanged	unchanged
ENSMUSG00000004113.135	ENSMUSG00000004113.135|Cacna1b	-0.335962719404689	-0.48144625293907	-0.0803760534076016	motif	-0.0887	0.98	unchanged	unchanged
ENSMUSG00000004113.136	ENSMUSG00000004113.136|Cacna1b	-0.335008062936674	-0.408266918272163	-0.00815137520871068	motif	-0.0286	0.999	unchanged	unchanged
ENSMUSG00000004113.137	ENSMUSG00000004113.137|Cacna1b	-0.250223922708265	-0.441028291266675	-0.125696888431631	motif	-0.103	0.807	unchanged	unchanged
ENSMUSG00000004113.138	ENSMUSG00000004113.138|Cacna1b	-0.430159166766263	-0.423126069265116	0.0721405776279257	motif	0.0305	0.999	unchanged	unchanged
ENSMUSG00000004113.139	ENSMUSG00000004113.139|Cacna1b	-0.6591282771372	-0.58537963422209	0.138856123041889	motif	-0.0106	0.999	unchanged	unchanged
ENSMUSG00000004113.140	ENSMUSG00000004113.140|Cacna1b	-0.455547865339936	-0.403138834017424	0.117516511449291	motif	0.125	0.912	unchanged	unchanged
ENSMUSG00000004113.141	ENSMUSG00000004113.141|Cacna1b	-0.315681497357777	-0.368142573688292	0.0126464037962638	motif	-0.0536	0.999	unchanged	unchanged
ENSMUSG00000004113.142	ENSMUSG00000004113.142|Cacna1b	-0.381434300749045	-0.368364247227804	0.0781775336480203	motif	0.0938	0.988	unchanged	unchanged
ENSMUSG00000004113.143	ENSMUSG00000004113.143|Cacna1b	-0.347721337050093	-0.372987629997553	0.0398411871793191	motif	-0.151	0.838	unchanged	unchanged
ENSMUSG00000004113.144	ENSMUSG00000004113.144|Cacna1b	-0.441305229840123	-0.48224376615118	0.024168943815722	motif	-0.0341	0.999	unchanged	unchanged
ENSMUSG00000004113.145	ENSMUSG00000004113.145|Cacna1b	-0.36692391871029	-0.419733426610998	0.0122979722260707	motif	0.0011	1	unchanged	unchanged
ENSMUSG00000004113.146	ENSMUSG00000004113.146|Cacna1b	-0.435293509870499	-0.529388255709756	-0.0289872657124785	motif	-0.0472	0.999	unchanged	unchanged
ENSMUSG00000004113.147	ENSMUSG00000004113.147|Cacna1b	-0.35045207867632	-0.490538525724464	-0.0749789669213652	motif	-0.00544	0.999	unchanged	unchanged
ENSMUSG00000004113.148	ENSMUSG00000004113.148|Cacna1b	-0.452559555555427	-0.416704420255541	0.100962615426665	motif	0.0286	0.999	unchanged	unchanged
ENSMUSG00000004113.149	ENSMUSG00000004113.149|Cacna1b	-0.304026857969892	-0.433339459292166	-0.0642051211954944	motif	-0.114	0.983	unchanged	unchanged
ENSMUSG00000004113.151	ENSMUSG00000004113.151|Cacna1b	-0.396215819129826	-0.446958739932714	0.0143645593238915	motif	-0.0524	0.999	unchanged	unchanged
ENSMUSG00000004113.152	ENSMUSG00000004113.152|Cacna1b	-0.0663262407663254	-0.409183779725916	-0.277750058832812	motif	0.0764	0.999	unchanged	unchanged
ENSMUSG00000004113.153	ENSMUSG00000004113.153|Cacna1b	-0.330325451292017	-0.433119234794829	-0.0376863033760332	motif	-0.0127	0.999	unchanged	unchanged
ENSMUSG00000004113.154	ENSMUSG00000004113.154|Cacna1b	-0.693174215505749	-0.444376215942964	0.313905479689564	motif	0.0585	0.999	unchanged	unchanged
ENSMUSG00000004113.155	ENSMUSG00000004113.155|Cacna1b	-0.0807608994903706	-0.361013180854659	-0.21514480123751	motif	0.07	0.999	unchanged	unchanged
ENSMUSG00000004113.156	ENSMUSG00000004113.156|Cacna1b	-0.27950567771709	-0.452577392075069	-0.1079642342312	motif	0.0219	0.999	unchanged	unchanged
ENSMUSG00000004113.157	ENSMUSG00000004113.157|Cacna1b	-0.285689821460004	-0.226421950231623	0.12437535135516	motif	0.0167	0.999	unchanged	unchanged
ENSMUSG00000004113.158	ENSMUSG00000004113.158|Cacna1b	-0.388044265836066	-0.453449222261164	-0.000297476298318999	motif	-0.024	0.999	unchanged	unchanged
ENSMUSG00000004113.159	ENSMUSG00000004113.159|Cacna1b	-0.176755684448806	-0.413664833354832	-0.171801668779246	motif	0.00187	1	unchanged	unchanged
ENSMUSG00000004113.160	ENSMUSG00000004113.160|Cacna1b	-0.339121730481272	-0.299682000228644	0.104547210379407	motif	0.0215	0.999	unchanged	unchanged
ENSMUSG00000004113.161	ENSMUSG00000004113.161|Cacna1b	-0.0827497533184834	-0.492281322242532	-0.34442408879727	motif	-0.119	0.939	unchanged	unchanged
ENSMUSG00000004113.162	ENSMUSG00000004113.162|Cacna1b	-0.281793374746506	-0.345284411262063	0.00161644361122243	motif	-0.0678	0.999	unchanged	unchanged
ENSMUSG00000004113.163	ENSMUSG00000004113.163|Cacna1b	-0.261951427494346	-0.395574734819723	-0.0685158271985982	motif	0.00854	0.999	unchanged	unchanged
ENSMUSG00000004113.164	ENSMUSG00000004113.164|Cacna1b	-0.447174780159052	-0.30428460744731	0.207997652838521	motif	0.0467	0.999	unchanged	unchanged
ENSMUSG00000004113.165	ENSMUSG00000004113.165|Cacna1b	-0.312194258081915	-0.34778772383515	0.0295140143735435	motif	0.0202	0.999	unchanged	unchanged
ENSMUSG00000004113.166	ENSMUSG00000004113.166|Cacna1b	-0.36186120416638	-0.333101701990428	0.0938669823027313	motif	-0.151	0.909	unchanged	unchanged
ENSMUSG00000004113.167	ENSMUSG00000004113.167|Cacna1b	-0.270837156545803	-0.444554099644563	-0.108609462971981	motif	-0.0204	0.999	unchanged	unchanged
ENSMUSG00000004113.168	ENSMUSG00000004113.168|Cacna1b	-0.45136667986354	-0.428059481287017	0.088414678703302	motif	0.0109	0.999	unchanged	unchanged
ENSMUSG00000004113.169	ENSMUSG00000004113.169|Cacna1b	-0.329900737217498	-0.430224788573405	-0.0352165712291283	motif	-0.0632	0.999	unchanged	unchanged
ENSMUSG00000004113.170	ENSMUSG00000004113.170|Cacna1b	-0.462526087540635	-0.352162169278582	0.175471398388832	motif	0.0506	0.999	unchanged	unchanged
ENSMUSG00000004113.171	ENSMUSG00000004113.171|Cacna1b	-0.346482782339953	-0.493601903910789	-0.0820116414440568	motif	0.0358	0.999	unchanged	unchanged
ENSMUSG00000004113.172	ENSMUSG00000004113.172|Cacna1b	-0.505301447072203	-0.402048540692271	0.168360386506711	motif	-0.00928	0.999	unchanged	unchanged
ENSMUSG00000004113.173	ENSMUSG00000004113.173|Cacna1b	-0.581291004438321	-0.354898898336948	0.291499586228152	motif	-0.0403	0.999	unchanged	unchanged
ENSMUSG00000004113.174	ENSMUSG00000004113.174|Cacna1b	-0.62718825250696	-0.357310599835237	0.334985132798501	motif	-0.0332	0.999	unchanged	unchanged
ENSMUSG00000004113.175	ENSMUSG00000004113.175|Cacna1b	-0.244524066401832	-0.451695387791104	-0.142063841262493	motif	-0.0186	0.999	unchanged	unchanged
ENSMUSG00000004113.176	ENSMUSG00000004113.176|Cacna1b	-0.423438210507684	-0.269082648673559	0.219463041960904	motif	-0.049	0.999	unchanged	unchanged
ENSMUSG00000004113.177	ENSMUSG00000004113.177|Cacna1b	-0.0895487109202715	-0.462296925628521	-0.30764073458147	motif	-0.000103	1	unchanged	unchanged
ENSMUSG00000004113.178	ENSMUSG00000004113.178|Cacna1b	-0.334103414126795	-0.283765482348545	0.11544541190503	motif	-0.027	0.999	unchanged	unchanged
ENSMUSG00000004113.179	ENSMUSG00000004113.179|Cacna1b	-0.249536274735386	-0.373797501134897	-0.0591537462727317	motif	-0.0295	0.999	unchanged	unchanged
ENSMUSG00000004113.180	ENSMUSG00000004113.180|Cacna1b	-0.310931647082158	-0.400370325147141	-0.024331197938204	motif	0.0165	0.999	unchanged	unchanged
ENSMUSG00000004113.181	ENSMUSG00000004113.181|Cacna1b	-0.413514168915532	-0.367764706968713	0.110856942073598	motif	0.076	0.931	unchanged	unchanged
ENSMUSG00000004113.182	ENSMUSG00000004113.182|Cacna1b	-0.35958911781912	-0.478314688774048	-0.0536180908281487	motif	0.0211	0.999	unchanged	unchanged
ENSMUSG00000004113.183	ENSMUSG00000004113.183|Cacna1b	-0.309143750036355	-0.38675913144932	-0.0125079012861862	motif	0.067	0.999	unchanged	unchanged
ENSMUSG00000004113.184	ENSMUSG00000004113.184|Cacna1b	-0.383793993426942	-0.390508254254713	0.0583932192990086	motif	0.0122	0.999	unchanged	unchanged
ENSMUSG00000004113.185	ENSMUSG00000004113.185|Cacna1b	-0.451155545166239	-0.362156610594697	0.154106414698321	motif	0.0269	0.999	unchanged	unchanged
ENSMUSG00000004113.186	ENSMUSG00000004113.186|Cacna1b	-0.339087355421584	-0.342796378011604	0.0613984575367584	motif	0.0323	0.999	unchanged	unchanged
ENSMUSG00000004113.187	ENSMUSG00000004113.187|Cacna1b	-0.308245179498288	-0.49538657596837	-0.122033916343302	motif	0.0708	0.97	unchanged	unchanged
ENSMUSG00000004113.188	ENSMUSG00000004113.188|Cacna1b	-0.367499193716126	-0.4329951252347	-0.000388451391794886	motif	0.0534	0.999	unchanged	unchanged
ENSMUSG00000004113.189	ENSMUSG00000004113.189|Cacna1b	-0.568184491351428	-0.475390780813275	0.157901190664932	motif	0.0612	0.999	unchanged	unchanged
ENSMUSG00000004113.199	ENSMUSG00000004113.199|Cacna1b	-0.419735791293781	-0.439402399955909	0.0454408714646511	motif	0.139	0.372	unchanged	unchanged
ENSMUSG00000004113.1	ENSMUSG00000004113.1|Cacna1b	-0.098423522054735	-0.296471955049689	-0.132940952868175	motif	-0.144	0.782	unchanged	unchanged
ENSMUSG00000004113.200	ENSMUSG00000004113.200|Cacna1b	-0.673133733184554	-0.551693539663023	0.186547673648309	motif	0.146	0.222	unchanged	unchanged
ENSMUSG00000004113.201	ENSMUSG00000004113.201|Cacna1b	-0.547253878664269	-0.498993630017886	0.113367728773162	motif	0.11	0.832	unchanged	unchanged
ENSMUSG00000004113.202	ENSMUSG00000004113.202|Cacna1b	-0.518622975825159	-0.371639156236587	0.212091299715351	motif	0.0774	0.943	unchanged	unchanged
ENSMUSG00000004113.203	ENSMUSG00000004113.203|Cacna1b	-0.53632965245496	-0.490542667631128	0.11089446495061	motif	0.0969	0.901	unchanged	unchanged
ENSMUSG00000004113.204	ENSMUSG00000004113.204|Cacna1b	-0.522221132727627	-0.613128385700771	-0.0257997728463645	motif	0.112	0.709	unchanged	unchanged
ENSMUSG00000004113.205	ENSMUSG00000004113.205|Cacna1b	-0.541319530127297	-0.526477175337873	0.0799498349162027	motif	0.0127	0.999	unchanged	unchanged
ENSMUSG00000004113.206	ENSMUSG00000004113.206|Cacna1b	-0.377713192009657	-0.37078928897052	0.0720313831659156	motif	0.0531	0.999	unchanged	unchanged
ENSMUSG00000004113.207	ENSMUSG00000004113.207|Cacna1b	-0.512624187261571	-0.500151704124726	0.0775799632636242	motif	0.0722	0.999	unchanged	unchanged
ENSMUSG00000004113.208	ENSMUSG00000004113.208|Cacna1b	-0.303493598556207	-0.33887890200107	0.0297221766819156	motif	0.00555	0.999	unchanged	unchanged
ENSMUSG00000004113.209	ENSMUSG00000004113.209|Cacna1b	-0.410122153558071	-0.486976234785719	-0.0117466011008691	motif	0.043	0.999	unchanged	unchanged
ENSMUSG00000004113.210	ENSMUSG00000004113.210|Cacna1b	-0.431576143028033	-0.508587348888843	-0.0119037257340302	motif	-0.00856	0.999	unchanged	unchanged
ENSMUSG00000004113.211	ENSMUSG00000004113.211|Cacna1b	-0.471184372299905	-0.501483601867188	0.0348082505594962	motif	-0.00163	1	unchanged	unchanged
ENSMUSG00000004113.212	ENSMUSG00000004113.212|Cacna1b	-0.509041386515971	-0.399814004325045	0.174334862317705	motif	0.0549	0.999	unchanged	unchanged
ENSMUSG00000004113.213	ENSMUSG00000004113.213|Cacna1b	-0.505992874534921	-0.557056872947843	0.0140434817138571	motif	0.013	0.999	unchanged	unchanged
ENSMUSG00000004113.214	ENSMUSG00000004113.214|Cacna1b	-0.417672091708923	-0.493621587220894	-0.0108420153851923	motif	0.0282	0.999	unchanged	unchanged
ENSMUSG00000004113.215	ENSMUSG00000004113.215|Cacna1b	-0.313244150185982	-0.454804178757314	-0.0764525484445525	motif	0.0393	0.999	unchanged	unchanged
ENSMUSG00000004113.216	ENSMUSG00000004113.216|Cacna1b	-0.290758994688189	-0.501678320594109	-0.145811845779141	motif	0.0589	0.999	unchanged	unchanged
ENSMUSG00000004113.217	ENSMUSG00000004113.217|Cacna1b	-0.356079466522427	-0.539799186241401	-0.118612239592195	motif	0.0958	0.999	unchanged	unchanged
ENSMUSG00000004113.218	ENSMUSG00000004113.218|Cacna1b	-0.476977226620802	-0.574564863919949	-0.0324801571723677	motif	-0.0877	0.999	unchanged	unchanged
ENSMUSG00000004113.219	ENSMUSG00000004113.219|Cacna1b	-0.188843319563212	-0.288678566049061	-0.0347277663590701	motif	-0.0737	0.999	unchanged	unchanged
ENSMUSG00000004113.22	ENSMUSG00000004113.22|Cacna1b	-0.229980653960452	-0.617151013852201	-0.32206287976497	motif	0.0239	0.999	unchanged	unchanged
ENSMUSG00000004113.235	ENSMUSG00000004113.235|Cacna1b	-0.862531603602298	-0.593293917980508	0.334345165748569	motif	0.0805	0.999	unchanged	unchanged
ENSMUSG00000004113.23	ENSMUSG00000004113.23|Cacna1b	-0.268501117753028	-0.350670596076638	-0.017061998196831	motif	0.0259	0.999	unchanged	unchanged
ENSMUSG00000004113.240	ENSMUSG00000004113.240|Cacna1b	-0.511501488620558	-0.439193755946253	0.137415212801084	motif	0.0151	0.999	unchanged	unchanged
ENSMUSG00000004113.241	ENSMUSG00000004113.241|Cacna1b	-0.429214417443318	-0.500345964643124	-0.00602406707302655	motif	-0.0334	0.999	unchanged	unchanged
ENSMUSG00000004113.242	ENSMUSG00000004113.242|Cacna1b	-0.467323222637742	-0.412503693246244	0.119927009518277	motif	-0.0501	0.999	unchanged	unchanged
ENSMUSG00000004113.243	ENSMUSG00000004113.243|Cacna1b	-0.234787973423029	-0.362500725076358	-0.0626052715265495	motif	0.0579	0.999	unchanged	unchanged
ENSMUSG00000004113.244	ENSMUSG00000004113.244|Cacna1b	-0.494475130902497	-0.445381870449825	0.114200740579451	motif	-0.0128	0.999	unchanged	unchanged
ENSMUSG00000004113.246	ENSMUSG00000004113.246|Cacna1b	-0.107113957794486	-0.575594311368798	-0.403372873447533	motif	0.0221	0.999	unchanged	unchanged
ENSMUSG00000004113.247	ENSMUSG00000004113.247|Cacna1b	-0.265835966303836	-0.39545661407269	-0.0645131676420758	motif	0.0163	0.999	unchanged	unchanged
ENSMUSG00000004113.248	ENSMUSG00000004113.248|Cacna1b	-0.48336945101102	-0.385477684155926	0.162999246981874	nomotif	0.0421	0.999	unchanged	unchanged
ENSMUSG00000004113.249	ENSMUSG00000004113.249|Cacna1b	-0.30332158123004	-0.221144304159458	0.147284757197361	nomotif	0.0774	0.999	unchanged	unchanged
ENSMUSG00000004113.24	ENSMUSG00000004113.24|Cacna1b	-0.291985511317424	-0.433500122100367	-0.0764071306561641	motif	0.0547	0.999	unchanged	unchanged
ENSMUSG00000004113.254	ENSMUSG00000004113.254|Cacna1b	-0.600411745619949	-0.388966281344218	0.27655294440251	motif	-0.0429	0.999	unchanged	unchanged
ENSMUSG00000004113.25	ENSMUSG00000004113.25|Cacna1b	-0.214130817036588	-0.385862239367525	-0.106623942204158	motif	0.0182	0.999	unchanged	unchanged
ENSMUSG00000004113.263	ENSMUSG00000004113.263|Cacna1b	-0.488885902008458	-0.738911303267225	-0.184917921131987	motif	0.209	0.84	unchanged	unchanged
ENSMUSG00000004113.264	ENSMUSG00000004113.264|Cacna1b	-0.506864636145069	-0.65929839227388	-0.0873262760020319	motif	0.117	0.999	unchanged	unchanged
ENSMUSG00000004113.266	ENSMUSG00000004113.266|Cacna1b	-0.396599089923261	-0.513666883684463	-0.0519603136344231	motif	0.0841	0.999	unchanged	unchanged
ENSMUSG00000004113.267	ENSMUSG00000004113.267|Cacna1b	-0.456901477831068	-0.495819160793829	0.0261897971640183	motif	0.133	0.934	unchanged	unchanged
ENSMUSG00000004113.268	ENSMUSG00000004113.268|Cacna1b	-0.57670405459886	-0.533007299172676	0.108804235552964	motif	0.162	0.935	unchanged	unchanged
ENSMUSG00000004113.269	ENSMUSG00000004113.269|Cacna1b	-0.304604503895766	-0.684680515670604	-0.314968531648059	motif	0.139	0.999	unchanged	unchanged
ENSMUSG00000004113.26	ENSMUSG00000004113.26|Cacna1b	-0.485491423794639	-0.353840053433155	0.196758850488263	motif	0.0247	0.999	unchanged	unchanged
ENSMUSG00000004113.270	ENSMUSG00000004113.270|Cacna1b	-0.496999002563985	-0.598017155032762	-0.0359106723419984	motif	0.202	0.411	unchanged	unchanged
ENSMUSG00000004113.271	ENSMUSG00000004113.271|Cacna1b	-0.663613457417004	-0.450160089366486	0.278560848177297	motif	0.123	0.999	unchanged	unchanged
ENSMUSG00000004113.272	ENSMUSG00000004113.272|Cacna1b	-0.662862490744613	-0.420427163940004	0.307542806931388	motif	0.0635	0.999	unchanged	unchanged
ENSMUSG00000004113.273	ENSMUSG00000004113.273|Cacna1b	-0.423597837211979	-0.498948274987946	-0.0102429576491881	motif	0.0139	0.999	unchanged	unchanged
ENSMUSG00000004113.274	ENSMUSG00000004113.274|Cacna1b	-0.243545989347703	-0.411894133884714	-0.103240664410232	motif	0.0404	0.999	unchanged	unchanged
ENSMUSG00000004113.275	ENSMUSG00000004113.275|Cacna1b	-0.439228854843001	-0.477957147474446	0.0263791874953342	motif	0.145	0.31	unchanged	unchanged
ENSMUSG00000004113.276	ENSMUSG00000004113.276|Cacna1b	-0.480788512468805	-0.522045031631039	0.0238509609645449	motif	0.0797	0.999	unchanged	unchanged
ENSMUSG00000004113.277	ENSMUSG00000004113.277|Cacna1b	-0.560419703803805	-0.458680803856272	0.166846380074312	motif	0.14	0.325	unchanged	unchanged
ENSMUSG00000004113.278	ENSMUSG00000004113.278|Cacna1b	-0.560723847738822	-0.502955609769974	0.122875718095628	motif	0.133	0.407	unchanged	unchanged
ENSMUSG00000004113.279	ENSMUSG00000004113.279|Cacna1b	-0.515044586396923	-0.602733777130112	-0.0225817106064096	motif	0.18	0.183	unchanged	unchanged
ENSMUSG00000004113.27	ENSMUSG00000004113.27|Cacna1b	-0.524536331103589	-0.444402582149824	0.145241229080544	motif	-0.0941	0.999	unchanged	unchanged
ENSMUSG00000004113.280	ENSMUSG00000004113.280|Cacna1b	-0.384214922095017	-0.442534602478916	0.0067877997428793	motif	0.16	0.665	unchanged	unchanged
ENSMUSG00000004113.281	ENSMUSG00000004113.281|Cacna1b	-0.685810226813946	-0.630301734915781	0.120615972024944	motif	0.131	0.404	unchanged	unchanged
ENSMUSG00000004113.282	ENSMUSG00000004113.282|Cacna1b	-0.574507350071562	-0.40904744537195	0.23056738482639	motif	0.15	0.561	unchanged	unchanged
ENSMUSG00000004113.283	ENSMUSG00000004113.283|Cacna1b	-0.60123364413814	-0.498683769436376	0.167657354828543	motif	0.218	0.0104	unchanged	unchanged
ENSMUSG00000004113.284	ENSMUSG00000004113.284|Cacna1b	-0.631253745675736	-0.571642376529013	0.124718849273502	motif	0.245	0.0282	unchanged	unchanged
ENSMUSG00000004113.285	ENSMUSG00000004113.285|Cacna1b	-0.588836538933537	-0.431561569199653	0.222382449860663	motif	0.239	0.000775	moreloc	moreloc
ENSMUSG00000004113.285	ENSMUSG00000004113.285|Cacna1b|45:49;109:113;187:231;237:243;250:256	-0.184947108908282	-0.389678923136072	-0.139624334101011	mutant	0.239	0.000775	moreloc	moreloc_mutant
ENSMUSG00000004113.286	ENSMUSG00000004113.286|Cacna1b	-0.573013507008164	-0.52825590735096	0.109865079783983	motif	0.306	0.000103	moreloc	moreloc
ENSMUSG00000004113.286	ENSMUSG00000004113.286|Cacna1b|39:43;103:107;181:225;231:237;244:250;252:258	-0.107724393184839	-0.402026632901379	-0.229194759589761	mutant	0.306	0.000103	moreloc	moreloc_mutant
ENSMUSG00000004113.287	ENSMUSG00000004113.287|Cacna1b	-0.621689345339113	-0.426563015642207	0.260233809823685	motif	0.211	0.0137	unchanged	unchanged
ENSMUSG00000004113.288	ENSMUSG00000004113.288|Cacna1b	-0.537242460982205	-0.431454320165056	0.170895620943927	motif	0.237	0.059	unchanged	unchanged
ENSMUSG00000004113.289	ENSMUSG00000004113.289|Cacna1b	-0.678883456562475	-0.46010455908355	0.283886377605703	motif	0.232	0.00245	moreloc	moreloc
ENSMUSG00000004113.289	ENSMUSG00000004113.289|Cacna1b|21:25;85:89;163:207;213:219;226:232;234:240	-0.0490207512172	-0.354082322559005	-0.239954091215026	mutant	0.232	0.00245	moreloc	moreloc_mutant
ENSMUSG00000004113.28	ENSMUSG00000004113.28|Cacna1b	-0.416898664509349	-0.324915574557739	0.157090570078389	motif	0.0949	0.989	unchanged	unchanged
ENSMUSG00000004113.290	ENSMUSG00000004113.290|Cacna1b	-0.795551414233559	-0.488479625695331	0.372179268665007	motif	0.169	0.173	unchanged	unchanged
ENSMUSG00000004113.291	ENSMUSG00000004113.291|Cacna1b	-0.619362010678949	-0.479026358829629	0.205443131976099	motif	0.236	0.0726	unchanged	unchanged
ENSMUSG00000004113.292	ENSMUSG00000004113.292|Cacna1b	-0.765141185563999	-0.545618110448095	0.284630555242683	motif	0.304	3.46e-05	moreloc	moreloc
ENSMUSG00000004113.292	ENSMUSG00000004113.292|Cacna1b|3:7;67:71;145:189;195:201;208:214;216:222;252:260	0.00871281432137674	-0.301890511206006	-0.245495845400603	mutant	0.304	3.46e-05	moreloc	moreloc_mutant
ENSMUSG00000004113.293	ENSMUSG00000004113.293|Cacna1b	-0.650510195978705	-0.461871964077053	0.253745712028431	motif	0.392	1.84e-07	moreloc	moreloc
ENSMUSG00000004113.293	ENSMUSG00000004113.293|Cacna1b|61:65;139:183;189:195;202:208;210:216;246:256	0.018489473309544	-0.274524184688078	-0.227906177870843	mutant	0.392	1.84e-07	moreloc	moreloc_mutant
ENSMUSG00000004113.294	ENSMUSG00000004113.294|Cacna1b	-0.668907902589104	-0.426673287465714	0.307342095250168	motif	0.326	0.00231	moreloc	moreloc
ENSMUSG00000004113.294	ENSMUSG00000004113.294|Cacna1b|55:59;133:177;183:189;196:202;204:210;240:255	-0.0261575734691315	-0.273740110208059	-0.182475056612148	mutant	0.326	0.00231	moreloc	moreloc_mutant
ENSMUSG00000004113.295	ENSMUSG00000004113.295|Cacna1b	-0.564821092944449	-0.546846972036831	0.0830816010343971	motif	0.177	0.794	unchanged	unchanged
ENSMUSG00000004113.296	ENSMUSG00000004113.296|Cacna1b	-0.692795107945314	-0.586510560602964	0.171392027469129	motif	0.35	0.00771	moreloc	moreloc
ENSMUSG00000004113.296	ENSMUSG00000004113.296|Cacna1b|43:47;121:165;171:177;184:190;192:198;228:243;248:260	-0.107345161618143	-0.336045088467184	-0.163592446722261	mutant	0.35	0.00771	moreloc	moreloc_mutant
ENSMUSG00000004113.297	ENSMUSG00000004113.297|Cacna1b	-0.625204087504249	-0.458850025636584	0.231461541994445	motif	0.373	0.00697	moreloc	moreloc
ENSMUSG00000004113.297	ENSMUSG00000004113.297|Cacna1b|37:41;115:159;165:171;178:184;186:192;222:237;242:260	-0.0873870718913798	-0.341335607285759	-0.1888410552676	mutant	0.373	0.00697	moreloc	moreloc_mutant
ENSMUSG00000004113.298	ENSMUSG00000004113.298|Cacna1b	-0.66406032870192	-0.482454727139572	0.246713081689128	motif	0.483	8.08e-06	moreloc	moreloc
ENSMUSG00000004113.298	ENSMUSG00000004113.298|Cacna1b|31:35;109:153;159:165;172:178;180:186;216:231;236:260	-0.238251847915959	-0.330102338935525	-0.0267430108927864	mutant	0.483	8.08e-06	moreloc	moreloc_mutant
ENSMUSG00000004113.299	ENSMUSG00000004113.299|Cacna1b	-0.571790004269824	-0.576649545382753	0.0602479390138494	motif	0.463	0.000107	moreloc	moreloc
ENSMUSG00000004113.299	ENSMUSG00000004113.299|Cacna1b|25:29;103:147;153:159;166:172;174:180;210:225;230:260	0.0608591574188556	-0.219312461213038	-0.215064138505115	mutant	0.463	0.000107	moreloc	moreloc_mutant
ENSMUSG00000004113.29	ENSMUSG00000004113.29|Cacna1b	-0.280642932685891	-0.383516781228898	-0.0377663684162276	motif	-0.0621	0.999	unchanged	unchanged
ENSMUSG00000004113.2	ENSMUSG00000004113.2|Cacna1b	-0.174045277042214	-0.525385983937613	-0.28623322676862	motif	-0.0678	0.999	unchanged	unchanged
ENSMUSG00000004113.300	ENSMUSG00000004113.300|Cacna1b	-0.468907319131612	-0.431899606345064	0.102115192913327	motif	0.558	9.02e-06	moreloc	moreloc
ENSMUSG00000004113.300	ENSMUSG00000004113.300|Cacna1b|19:23;97:141;147:153;160:166;168:174;204:219;224:254	0.129620252027969	-0.295514709069313	-0.360027480970503	mutant	0.558	9.02e-06	moreloc	moreloc_mutant
ENSMUSG00000004113.301	ENSMUSG00000004113.301|Cacna1b	-0.697284142754365	-0.639512013468288	0.122879609412856	motif	0.508	2.33e-05	moreloc	moreloc
ENSMUSG00000004113.301	ENSMUSG00000004113.301|Cacna1b|13:17;91:135;141:147;154:160;162:168;198:213;218:248;251:256	-0.0793226639504982	-0.275269437469559	-0.130839293392281	mutant	0.508	2.33e-05	moreloc	moreloc_mutant
ENSMUSG00000004113.302	ENSMUSG00000004113.302|Cacna1b	-0.507398771620119	-0.553673106113662	0.0188331456332358	motif	0.637	1.17e-06	moreloc	moreloc
ENSMUSG00000004113.302	ENSMUSG00000004113.302|Cacna1b|7:11;85:129;135:141;148:154;156:162;192:207;212:242;245:250	-0.041714641511047	-0.265869575892787	-0.159047454254961	mutant	0.637	1.17e-06	moreloc	moreloc_mutant
ENSMUSG00000004113.303	ENSMUSG00000004113.303|Cacna1b	-0.271429642469225	-0.557615216550025	-0.221078093954021	motif	0.673	3.31e-07	moreloc	moreloc
ENSMUSG00000004113.303	ENSMUSG00000004113.303|Cacna1b|1:5;79:123;129:135;142:148;150:156;186:201;206:236;239:244	0.037615754805935	-0.337697374584695	-0.310205649263851	mutant	0.673	3.31e-07	moreloc	moreloc_mutant
ENSMUSG00000004113.304	ENSMUSG00000004113.304|Cacna1b	-0.425500162261284	-0.532834836585959	-0.0422271941978958	motif	0.497	1.25e-05	moreloc	moreloc
ENSMUSG00000004113.304	ENSMUSG00000004113.304|Cacna1b|73:117;123:129;136:142;144:150;180:195;200:230;233:238	-0.115598957706842	-0.333679409781021	-0.1529729719474	mutant	0.497	1.25e-05	moreloc	moreloc_mutant
ENSMUSG00000004113.305	ENSMUSG00000004113.305|Cacna1b	-0.39667624058483	-0.484915930714101	-0.0231322100024919	motif	0.414	3.15e-05	moreloc	moreloc
ENSMUSG00000004113.305	ENSMUSG00000004113.305|Cacna1b|67:111;117:123;130:136;138:144;174:189;194:224;227:232	-0.0611560062065692	-0.152047173907906	-0.025783687574558	mutant	0.414	3.15e-05	moreloc	moreloc_mutant
ENSMUSG00000004113.306	ENSMUSG00000004113.306|Cacna1b	-0.573388285288611	-0.404221410562821	0.234274354852568	motif	0.406	8.9e-05	moreloc	moreloc
ENSMUSG00000004113.307	ENSMUSG00000004113.307|Cacna1b	-0.212820928661329	-0.517035192975726	-0.239106784187618	motif	0.568	2.3e-06	moreloc	moreloc
ENSMUSG00000004113.308	ENSMUSG00000004113.308|Cacna1b	-0.586790619934276	-0.508481168753714	0.143416931307341	motif	0.576	1.97e-09	moreloc	moreloc
ENSMUSG00000004113.309	ENSMUSG00000004113.309|Cacna1b	-0.399234721284473	-0.489238113799786	-0.0248959123885333	motif	0.55	0.000292	moreloc	moreloc
ENSMUSG00000004113.30	ENSMUSG00000004113.30|Cacna1b	-0.268341633653863	-0.647918493601	-0.314469379820357	motif	-0.000121	1	unchanged	unchanged
ENSMUSG00000004113.310	ENSMUSG00000004113.310|Cacna1b	-0.571743739790687	-0.471529161495145	0.165322058422321	motif	0.626	2.67e-08	moreloc	moreloc
ENSMUSG00000004113.311	ENSMUSG00000004113.311|Cacna1b	-0.393059164764171	-0.484242737772527	-0.0260760928815764	motif	0.584	3.05e-05	moreloc	moreloc
ENSMUSG00000004113.312	ENSMUSG00000004113.312|Cacna1b	-0.429935259709997	-0.593729750774015	-0.098687010937239	motif	0.671	1.25e-05	moreloc	moreloc
ENSMUSG00000004113.313	ENSMUSG00000004113.313|Cacna1b	-0.181038073354311	-0.595120847914437	-0.348975294433347	motif	0.671	0.000245	moreloc	moreloc
ENSMUSG00000004113.314	ENSMUSG00000004113.314|Cacna1b	-0.675033726040721	-0.512941469521314	0.227199736646186	motif	0.662	0.00022	moreloc	moreloc
ENSMUSG00000004113.315	ENSMUSG00000004113.315|Cacna1b	-0.519833482458451	-0.426701347975631	0.158239614609599	nomotif	0.852	2.38e-08	moreloc	moreloc
ENSMUSG00000004113.316	ENSMUSG00000004113.316|Cacna1b	-0.691643055294926	-0.443915678944956	0.312834856476749	nomotif	0.644	1.1e-06	moreloc	moreloc
ENSMUSG00000004113.317	ENSMUSG00000004113.317|Cacna1b	-0.475906219388178	-0.599016160096685	-0.0580024605817276	motif	0.662	6.37e-05	moreloc	moreloc
ENSMUSG00000004113.318	ENSMUSG00000004113.318|Cacna1b	-0.568941320339902	-0.536336835917992	0.0977119645486895	motif	0.658	7.44e-07	moreloc	moreloc
ENSMUSG00000004113.319	ENSMUSG00000004113.319|Cacna1b	-0.460246805524999	-0.371034898095127	0.154319387556652	motif	0.536	3.58e-05	moreloc	moreloc
ENSMUSG00000004113.31	ENSMUSG00000004113.31|Cacna1b	-0.0745871083331211	-0.399473931238629	-0.259779342778729	motif	-0.104	0.999	unchanged	unchanged
ENSMUSG00000004113.320	ENSMUSG00000004113.320|Cacna1b	-0.581734434493289	-0.520272684692973	0.126569229927095	motif	0.661	2.09e-06	moreloc	moreloc
ENSMUSG00000004113.321	ENSMUSG00000004113.321|Cacna1b	-0.421461793510555	-0.400981811374681	0.0855874622626528	motif	0.581	2.65e-05	moreloc	moreloc
ENSMUSG00000004113.322	ENSMUSG00000004113.322|Cacna1b	-0.607271836165055	-0.516499123846363	0.155880192445471	motif	0.316	0.0169	unchanged	unchanged
ENSMUSG00000004113.323	ENSMUSG00000004113.323|Cacna1b	-0.716712389505973	-0.614581279872198	0.167238589760554	motif	0.37	2.03e-05	moreloc	moreloc
ENSMUSG00000004113.324	ENSMUSG00000004113.324|Cacna1b	-0.447608887341849	-0.42806381707862	0.0846525503900079	motif	0.295	0.0504	unchanged	unchanged
ENSMUSG00000004113.325	ENSMUSG00000004113.325|Cacna1b	-0.697997549460576	-0.625134299225819	0.137970730361537	motif	0.158	0.673	unchanged	unchanged
ENSMUSG00000004113.326	ENSMUSG00000004113.326|Cacna1b	-0.659458334576938	-0.498052813807388	0.226513000896329	motif	0.276	0.0929	unchanged	unchanged
ENSMUSG00000004113.327	ENSMUSG00000004113.327|Cacna1b	-0.639345278209525	-0.654957734752524	0.0494950235837804	motif	0.255	0.0562	unchanged	unchanged
ENSMUSG00000004113.328	ENSMUSG00000004113.328|Cacna1b	-0.554676521214269	-0.485333281087517	0.134450720253531	motif	0.252	0.118	unchanged	unchanged
ENSMUSG00000004113.329	ENSMUSG00000004113.329|Cacna1b	-0.91556026695146	-0.563359466130195	0.417308280948044	motif	0.141	0.607	unchanged	unchanged
ENSMUSG00000004113.32	ENSMUSG00000004113.32|Cacna1b	-0.368794004222944	-0.383423235682265	0.0504782486674578	motif	-0.109	0.999	unchanged	unchanged
ENSMUSG00000004113.330	ENSMUSG00000004113.330|Cacna1b	-0.635696554503711	-0.605690511164628	0.0951135234658628	motif	0.147	0.385	unchanged	unchanged
ENSMUSG00000004113.331	ENSMUSG00000004113.331|Cacna1b	-0.4980333348753	-0.514639548184677	0.0485012668174015	motif	0.133	0.97	unchanged	unchanged
ENSMUSG00000004113.332	ENSMUSG00000004113.332|Cacna1b	-0.671993688463839	-0.472430118577443	0.264671050013175	motif	0.217	0.144	unchanged	unchanged
ENSMUSG00000004113.333	ENSMUSG00000004113.333|Cacna1b	-0.667617828428143	-0.57600158932565	0.156723719229272	motif	0.1	0.97	unchanged	unchanged
ENSMUSG00000004113.334	ENSMUSG00000004113.334|Cacna1b	-0.69493206433685	-0.705290268559068	0.0547492759045611	motif	0.0909	0.999	unchanged	unchanged
ENSMUSG00000004113.335	ENSMUSG00000004113.335|Cacna1b	-0.567458356836001	-0.538792627019526	0.0937732099432541	motif	0.122	0.858	unchanged	unchanged
ENSMUSG00000004113.337	ENSMUSG00000004113.337|Cacna1b	-0.684159209949451	-0.610323649465837	0.138943040610393	motif	0.0171	0.999	unchanged	unchanged
ENSMUSG00000004113.343	ENSMUSG00000004113.343|Cacna1b	-0.621618302510907	-0.713460361775219	-0.0267345791375332	nomotif	0.111	0.999	unchanged	unchanged
ENSMUSG00000004113.347	ENSMUSG00000004113.347|Cacna1b	-0.434344244766541	-0.72640982927837	-0.22695810438505	nomotif	-0.117	0.999	unchanged	unchanged
ENSMUSG00000004113.349	ENSMUSG00000004113.349|Cacna1b	-0.806780164459918	-0.663110802362821	0.208776842223877	nomotif	0.0373	0.999	unchanged	unchanged
ENSMUSG00000004113.34	ENSMUSG00000004113.34|Cacna1b	-0.275650365227437	-0.581452826883423	-0.240694981529207	motif	0.12	0.999	unchanged	unchanged
ENSMUSG00000004113.350	ENSMUSG00000004113.350|Cacna1b	-1.06748701778519	-0.694979723939569	0.437614773972397	nomotif	-0.266	0.363	unchanged	unchanged
ENSMUSG00000004113.351	ENSMUSG00000004113.351|Cacna1b	-0.539526612157096	-0.630620995824749	-0.0259869035408737	nomotif	0.0152	0.999	unchanged	unchanged
ENSMUSG00000004113.352	ENSMUSG00000004113.352|Cacna1b	-0.421539546879596	-0.565163490431388	-0.0785164634250128	nomotif	-0.0835	0.999	unchanged	unchanged
ENSMUSG00000004113.353	ENSMUSG00000004113.353|Cacna1b	-0.453031263193641	-0.572425990877602	-0.0542872475571823	nomotif	0.0089	0.999	unchanged	unchanged
ENSMUSG00000004113.354	ENSMUSG00000004113.354|Cacna1b	-0.586519965005619	-0.460886268768427	0.19074117636397	nomotif	0.101	0.999	unchanged	unchanged
ENSMUSG00000004113.355	ENSMUSG00000004113.355|Cacna1b	-0.579288366221797	-0.651392879183453	-0.00699703283487618	motif	0.0643	0.999	unchanged	unchanged
ENSMUSG00000004113.356	ENSMUSG00000004113.356|Cacna1b	-0.688519605235447	-0.681817806079308	0.071809279282918	motif	-0.0963	0.999	unchanged	unchanged
ENSMUSG00000004113.357	ENSMUSG00000004113.357|Cacna1b	-0.606798956782581	-0.658003979262832	0.0139024576465276	motif	-0.0255	0.999	unchanged	unchanged
ENSMUSG00000004113.358	ENSMUSG00000004113.358|Cacna1b	-0.514688120245926	-0.651197488006891	-0.0714018876341859	motif	-0.0167	0.999	unchanged	unchanged
ENSMUSG00000004113.359	ENSMUSG00000004113.359|Cacna1b	-0.78628372353507	-0.655305538276751	0.196085665385098	motif	-0.0035	1	unchanged	unchanged
ENSMUSG00000004113.360	ENSMUSG00000004113.360|Cacna1b	-0.446005159508745	-0.65673453900765	-0.145621899372126	motif	0.0597	0.999	unchanged	unchanged
ENSMUSG00000004113.361	ENSMUSG00000004113.361|Cacna1b	-0.858865184252395	-0.690831895510292	0.233140768868881	motif	-0.0556	0.999	unchanged	unchanged
ENSMUSG00000004113.362	ENSMUSG00000004113.362|Cacna1b	-0.324289139780182	-0.602455738625948	-0.213059118718987	motif	-0.193	0.572	unchanged	unchanged
ENSMUSG00000004113.363	ENSMUSG00000004113.363|Cacna1b	-0.384522489151522	-0.517062560011751	-0.0674325907334493	motif	-0.0619	0.999	unchanged	unchanged
ENSMUSG00000004113.364	ENSMUSG00000004113.364|Cacna1b	-0.553821125856827	-0.477010368239897	0.141918237743709	motif	-0.328	0.00889	lessloc	lessloc
ENSMUSG00000004113.365	ENSMUSG00000004113.365|Cacna1b	-0.479027428756684	-0.534265199956275	0.0098697089271883	motif	0.000977	1	unchanged	unchanged
ENSMUSG00000004113.366	ENSMUSG00000004113.366|Cacna1b	-0.961309347430777	-0.69164946362027	0.334767363937286	motif	-0.019	0.999	unchanged	unchanged
ENSMUSG00000004113.367	ENSMUSG00000004113.367|Cacna1b	-0.369607476393143	-0.731699432482594	-0.296984475962672	motif	-0.00809	0.999	unchanged	unchanged
ENSMUSG00000004113.368	ENSMUSG00000004113.368|Cacna1b	-0.408299952627407	-0.701431620065985	-0.228024187311799	motif	0.051	0.999	unchanged	unchanged
ENSMUSG00000004113.369	ENSMUSG00000004113.369|Cacna1b	-0.669965742800445	-0.780374864175866	-0.0453016412486422	motif	-0.151	0.817	unchanged	unchanged
ENSMUSG00000004113.36	ENSMUSG00000004113.36|Cacna1b	-0.532285655157371	-0.36842977287736	0.22896336240679	motif	-0.0347	0.999	unchanged	unchanged
ENSMUSG00000004113.381	ENSMUSG00000004113.381|Cacna1b	-0.511447316900502	-0.624087711433051	-0.04753291440577	motif	0.00918	0.999	unchanged	unchanged
ENSMUSG00000004113.382	ENSMUSG00000004113.382|Cacna1b	-0.353533910475266	-0.631993830195205	-0.21335243959316	motif	-0.0156	0.999	unchanged	unchanged
ENSMUSG00000004113.383	ENSMUSG00000004113.383|Cacna1b	-0.570455006516615	-0.581645467103111	0.0539170195402822	motif	-0.187	0.838	unchanged	unchanged
ENSMUSG00000004113.384	ENSMUSG00000004113.384|Cacna1b	-0.368178731580476	-0.43594202931523	-0.0026558176079749	motif	-0.0103	0.999	unchanged	unchanged
ENSMUSG00000004113.385	ENSMUSG00000004113.385|Cacna1b	-0.403718747872347	-0.322731739763183	0.146094488235943	motif	-0.00842	0.999	unchanged	unchanged
ENSMUSG00000004113.386	ENSMUSG00000004113.386|Cacna1b	-0.401257052289778	-0.447905064054311	0.018459468362246	motif	-0.145	0.778	unchanged	unchanged
ENSMUSG00000004113.387	ENSMUSG00000004113.387|Cacna1b	-0.0670362770033693	-0.497290286029368	-0.365146528899219	motif	-0.0376	0.999	unchanged	unchanged
ENSMUSG00000004113.388	ENSMUSG00000004113.388|Cacna1b	0.071374275073395	-0.359326324186437	-0.365593119133053	motif	-0.0124	0.999	unchanged	unchanged
ENSMUSG00000004113.389	ENSMUSG00000004113.389|Cacna1b	-0.648863528354457	-0.502145070586415	0.21182593789482	motif	-0.00521	0.999	unchanged	unchanged
ENSMUSG00000004113.38	ENSMUSG00000004113.38|Cacna1b	-0.290711162660348	-0.207528396972704	0.148290245814423	motif	0.079	0.999	unchanged	unchanged
ENSMUSG00000004113.390	ENSMUSG00000004113.390|Cacna1b	-0.581574693552814	-0.758463394076245	-0.111781220396652	motif	-0.241	0.33	unchanged	unchanged
ENSMUSG00000004113.391	ENSMUSG00000004113.391|Cacna1b	-0.783409636105752	-0.642251247130179	0.206265869102352	motif	0.00772	0.999	unchanged	unchanged
ENSMUSG00000004113.392	ENSMUSG00000004113.392|Cacna1b	-0.691551622690546	-0.44909044935886	0.307568653458466	motif	-0.0159	0.999	unchanged	unchanged
ENSMUSG00000004113.393	ENSMUSG00000004113.393|Cacna1b	-0.58841411456838	-0.632600168618097	0.0209214260770626	motif	-0.0908	0.999	unchanged	unchanged
ENSMUSG00000004113.394	ENSMUSG00000004113.394|Cacna1b	-0.568981586799759	-0.592572979881971	0.0415160870445668	motif	-0.084	0.999	unchanged	unchanged
ENSMUSG00000004113.395	ENSMUSG00000004113.395|Cacna1b	-0.579476799283579	-0.630205994684295	0.0143782847260627	motif	0.0627	0.999	unchanged	unchanged
ENSMUSG00000004113.396	ENSMUSG00000004113.396|Cacna1b	-0.237257968976952	-0.646642130711329	-0.344276681607598	motif	0.00409	1	unchanged	unchanged
ENSMUSG00000004113.397	ENSMUSG00000004113.397|Cacna1b	-0.232599030815767	-0.784512748328179	-0.486806237385633	motif	-0.0797	0.999	unchanged	unchanged
ENSMUSG00000004113.398	ENSMUSG00000004113.398|Cacna1b	-0.308047594459289	-0.566340506252786	-0.193185431666718	nomotif	0.0382	0.999	unchanged	unchanged
ENSMUSG00000004113.399	ENSMUSG00000004113.399|Cacna1b	-0.373328531212321	-0.717019849939748	-0.278583838600648	nomotif	-0.0353	0.999	unchanged	unchanged
ENSMUSG00000004113.39	ENSMUSG00000004113.39|Cacna1b	-0.413895404486693	-0.476620099206382	0.00238278540708992	nomotif	0.0878	0.999	unchanged	unchanged
ENSMUSG00000004113.3	ENSMUSG00000004113.3|Cacna1b	-0.334846473053244	-0.571772636932258	-0.171818683752235	motif	0.0978	0.999	unchanged	unchanged
ENSMUSG00000004113.400	ENSMUSG00000004113.400|Cacna1b	-0.393204834882612	-0.383136723761126	0.075175591248265	nomotif	-0.192	0.513	unchanged	unchanged
ENSMUSG00000004113.401	ENSMUSG00000004113.401|Cacna1b	-0.408849938132261	-0.351559690396637	0.122397727862404	nomotif	0.0767	0.999	unchanged	unchanged
ENSMUSG00000004113.402	ENSMUSG00000004113.402|Cacna1b	-0.40005981562187	-0.581753071976058	-0.116585776227409	nomotif	-0.0236	0.999	unchanged	unchanged
ENSMUSG00000004113.403	ENSMUSG00000004113.403|Cacna1b	-0.389962955934125	-0.39342981007494	0.0616406259859639	nomotif	0.0473	0.999	unchanged	unchanged
ENSMUSG00000004113.404	ENSMUSG00000004113.404|Cacna1b	-0.339050739972261	-0.470562764545463	-0.0664045444464225	motif	-0.0197	0.999	unchanged	unchanged
ENSMUSG00000004113.405	ENSMUSG00000004113.405|Cacna1b	-0.490837264914936	-0.502493944648042	0.0534508003936733	motif	-0.0574	0.999	unchanged	unchanged
ENSMUSG00000004113.406	ENSMUSG00000004113.406|Cacna1b	-0.463417062313725	-0.459262294954239	0.0692622474862654	motif	0.00709	0.999	unchanged	unchanged
ENSMUSG00000004113.407	ENSMUSG00000004113.407|Cacna1b	-0.48937880269174	-0.476007439557938	0.0784788432605805	motif	-0.0933	0.967	unchanged	unchanged
ENSMUSG00000004113.408	ENSMUSG00000004113.408|Cacna1b	-0.319999040443875	-0.500688216323188	-0.115581695752534	motif	-0.0302	0.999	unchanged	unchanged
ENSMUSG00000004113.409	ENSMUSG00000004113.409|Cacna1b	-0.557463027687628	-0.399376173697948	0.223194334116459	motif	-0.0427	0.999	unchanged	unchanged
ENSMUSG00000004113.40	ENSMUSG00000004113.40|Cacna1b	-0.211719461967902	-0.388423706515864	-0.111596764421184	nomotif	0.0321	0.999	unchanged	unchanged
ENSMUSG00000004113.410	ENSMUSG00000004113.410|Cacna1b	-0.44662016233057	-0.561877882252883	-0.0501502397955348	motif	0.126	0.982	unchanged	unchanged
ENSMUSG00000004113.411	ENSMUSG00000004113.411|Cacna1b	-0.411946847804907	-0.491651761346674	-0.0145974334149876	motif	-0.0129	0.999	unchanged	unchanged
ENSMUSG00000004113.412	ENSMUSG00000004113.412|Cacna1b	-0.370800942249439	-0.614976333556109	-0.179067911179891	motif	-0.0754	0.999	unchanged	unchanged
ENSMUSG00000004113.413	ENSMUSG00000004113.413|Cacna1b	-0.425848368137732	-0.631942850652943	-0.140987002388432	motif	0.0115	0.999	unchanged	unchanged
ENSMUSG00000004113.414	ENSMUSG00000004113.414|Cacna1b	-0.439694413559663	-0.546834951428827	-0.0420330577423845	motif	-0.0631	0.999	unchanged	unchanged
ENSMUSG00000004113.415	ENSMUSG00000004113.415|Cacna1b	-0.489160665596203	-0.482154877967822	0.0721132677551595	motif	-0.0874	0.96	unchanged	unchanged
ENSMUSG00000004113.416	ENSMUSG00000004113.416|Cacna1b	-0.480373955743845	-0.501225731976853	0.044255703893771	motif	-0.0462	0.999	unchanged	unchanged
ENSMUSG00000004113.417	ENSMUSG00000004113.417|Cacna1b	-0.523660480642212	-0.571062704288628	0.017705256480363	motif	-0.0821	0.999	unchanged	unchanged
ENSMUSG00000004113.418	ENSMUSG00000004113.418|Cacna1b	-0.589858696891637	-0.451337246591121	0.203628930427295	motif	0.0429	0.999	unchanged	unchanged
ENSMUSG00000004113.419	ENSMUSG00000004113.419|Cacna1b	-0.263589761046418	-0.359358595870795	-0.0306613546975977	motif	-0.00453	0.999	unchanged	unchanged
ENSMUSG00000004113.41	ENSMUSG00000004113.41|Cacna1b	-0.427256524574862	-0.299940689325623	0.192423315376018	nomotif	-0.0318	0.999	unchanged	unchanged
ENSMUSG00000004113.420	ENSMUSG00000004113.420|Cacna1b	-0.464566631836323	-0.450908878227818	0.0787652337352833	motif	0.0545	0.999	unchanged	unchanged
ENSMUSG00000004113.421	ENSMUSG00000004113.421|Cacna1b	-0.404549356740199	-0.470090639150418	-0.000433802283439533	motif	-0.0757	0.999	unchanged	unchanged
ENSMUSG00000004113.422	ENSMUSG00000004113.422|Cacna1b	-0.399399339849903	-0.55513853579817	-0.0906317158214882	motif	-0.0695	0.999	unchanged	unchanged
ENSMUSG00000004113.423	ENSMUSG00000004113.423|Cacna1b	-0.571719578511225	-0.582236554656859	0.0545905039811448	motif	-0.00553	0.999	unchanged	unchanged
ENSMUSG00000004113.424	ENSMUSG00000004113.424|Cacna1b	-0.461190920318479	-0.490350197377573	0.0359482030676852	motif	-0.116	0.987	unchanged	unchanged
ENSMUSG00000004113.430	ENSMUSG00000004113.430|Cacna1b	-0.716077110257646	-0.735434387818542	0.0457502025658827	motif	-0.102	0.999	unchanged	unchanged
ENSMUSG00000004113.43	ENSMUSG00000004113.43|Cacna1b	0.405742878658827	-0.505170608669556	-0.845806007201604	nomotif	-0.0103	0.999	unchanged	unchanged
ENSMUSG00000004113.447	ENSMUSG00000004113.447|Cacna1b	-0.333947435818724	-0.60427976028309	-0.205224844337588	motif	-0.102	0.999	unchanged	unchanged
ENSMUSG00000004113.449	ENSMUSG00000004113.449|Cacna1b	-0.572537081171185	-0.533142849035762	0.104501712262202	motif	-0.0508	0.999	unchanged	unchanged
ENSMUSG00000004113.450	ENSMUSG00000004113.450|Cacna1b	-0.602281103903036	-0.664696609219538	0.0026919748102775	motif	-0.0108	0.999	unchanged	unchanged
ENSMUSG00000004113.451	ENSMUSG00000004113.451|Cacna1b	-0.485649784271967	-0.593695998330965	-0.0429387339322191	motif	-0.00824	0.999	unchanged	unchanged
ENSMUSG00000004113.452	ENSMUSG00000004113.452|Cacna1b	-0.49577697346426	-0.53812489293268	0.0227595606583599	motif	-0.056	0.999	unchanged	unchanged
ENSMUSG00000004113.453	ENSMUSG00000004113.453|Cacna1b	-0.838858535232131	-0.649910670322068	0.254055345036842	nomotif	-0.0242	0.999	unchanged	unchanged
ENSMUSG00000004113.454	ENSMUSG00000004113.454|Cacna1b	-0.445335848400491	-0.806561025396861	-0.296117696869591	nomotif	-0.107	0.999	unchanged	unchanged
ENSMUSG00000004113.455	ENSMUSG00000004113.455|Cacna1b	-0.462487783858523	-0.539744273315795	-0.0121490093304934	nomotif	-0.136	0.999	unchanged	unchanged
ENSMUSG00000004113.456	ENSMUSG00000004113.456|Cacna1b	-0.481640846988142	-0.598764673243079	-0.0520163461281581	nomotif	-0.0155	0.999	unchanged	unchanged
ENSMUSG00000004113.457	ENSMUSG00000004113.457|Cacna1b	-0.371810311042667	-0.527474746537905	-0.0905569553684583	nomotif	0.0094	0.999	unchanged	unchanged
ENSMUSG00000004113.458	ENSMUSG00000004113.458|Cacna1b	-0.543905307396514	-0.473719384181896	0.135293403341397	nomotif	0.12	0.936	unchanged	unchanged
ENSMUSG00000004113.459	ENSMUSG00000004113.459|Cacna1b	-0.0938870452536842	-0.408459597326507	-0.249465071946043	nomotif	-0.056	0.999	unchanged	unchanged
ENSMUSG00000004113.460	ENSMUSG00000004113.460|Cacna1b	-0.335117859982608	-0.438997514888512	-0.0387721747791251	nomotif	-0.116	0.999	unchanged	unchanged
ENSMUSG00000004113.461	ENSMUSG00000004113.461|Cacna1b	-0.420521705213194	-0.330895382364206	0.154733802975767	nomotif	-0.12	0.981	unchanged	unchanged
ENSMUSG00000004113.462	ENSMUSG00000004113.462|Cacna1b	-0.394248440784387	-0.51322508086721	-0.0538691599560447	nomotif	-0.0732	0.999	unchanged	unchanged
ENSMUSG00000004113.463	ENSMUSG00000004113.463|Cacna1b	-0.120667443671337	-0.395130171054758	-0.209355247256642	nomotif	9.24e-05	1	unchanged	unchanged
ENSMUSG00000004113.464	ENSMUSG00000004113.464|Cacna1b	-0.368446624839638	-0.355634505393911	0.0779195995725055	nomotif	-0.131	0.999	unchanged	unchanged
ENSMUSG00000004113.465	ENSMUSG00000004113.465|Cacna1b	-0.502456995717173	-0.323026063691538	0.244538412152414	nomotif	-0.189	0.596	unchanged	unchanged
ENSMUSG00000004113.466	ENSMUSG00000004113.466|Cacna1b	-0.405033699466073	-0.55884677702292	-0.0887055974300685	nomotif	-0.0688	0.999	unchanged	unchanged
ENSMUSG00000004113.468	ENSMUSG00000004113.468|Cacna1b	-0.308185591716671	-0.488228704559546	-0.114935632716095	nomotif	-0.0583	0.999	unchanged	unchanged
ENSMUSG00000004113.469	ENSMUSG00000004113.469|Cacna1b	-0.331515964608804	-0.459136952475192	-0.0625135077396093	nomotif	0.0999	0.999	unchanged	unchanged
ENSMUSG00000004113.46	ENSMUSG00000004113.46|Cacna1b	-0.347109317432827	-0.473255202804252	-0.0610384052446462	nomotif	0.0529	0.999	unchanged	unchanged
ENSMUSG00000004113.470	ENSMUSG00000004113.470|Cacna1b	-0.156072687422738	-0.336719723463091	-0.115539555913573	nomotif	-0.0719	0.999	unchanged	unchanged
ENSMUSG00000004113.471	ENSMUSG00000004113.471|Cacna1b	-0.337139023243244	-0.538978761647065	-0.136732258277042	motif	-0.153	0.91	unchanged	unchanged
ENSMUSG00000004113.47	ENSMUSG00000004113.47|Cacna1b	-0.628218957279155	-0.772483691807832	-0.0791572544018977	nomotif	0.0579	0.999	unchanged	unchanged
ENSMUSG00000004113.481	ENSMUSG00000004113.481|Cacna1b	-0.687549652772486	-0.451588510136527	0.301068622762738	motif	0.0794	0.999	unchanged	unchanged
ENSMUSG00000004113.482	ENSMUSG00000004113.482|Cacna1b	-0.721342641493624	-0.608465376285488	0.177984745334915	motif	-0.0818	0.999	unchanged	unchanged
ENSMUSG00000004113.483	ENSMUSG00000004113.483|Cacna1b	-0.710567073352925	-0.56574884751775	0.209925705961954	motif	-0.0495	0.999	unchanged	unchanged
ENSMUSG00000004113.484	ENSMUSG00000004113.484|Cacna1b	-0.68701475917761	-0.792907290447853	-0.0407850511434638	motif	-0.0777	0.999	unchanged	unchanged
ENSMUSG00000004113.48	ENSMUSG00000004113.48|Cacna1b	-0.787432409913115	-0.506594534314619	0.345945355725275	nomotif	-0.0616	0.999	unchanged	unchanged
ENSMUSG00000004113.497	ENSMUSG00000004113.497|Cacna1b	-0.790296929550973	-0.646653777347321	0.208750632330431	motif	-0.139	0.946	unchanged	unchanged
ENSMUSG00000004113.498	ENSMUSG00000004113.498|Cacna1b	-0.426502749095548	-0.523402394233493	-0.0317921650111663	motif	-0.00621	0.999	unchanged	unchanged
ENSMUSG00000004113.49	ENSMUSG00000004113.49|Cacna1b	-0.383318787666483	-0.43336441304379	0.015061854749472	nomotif	-0.182	0.727	unchanged	unchanged
ENSMUSG00000004113.4	ENSMUSG00000004113.4|Cacna1b	-0.431403408671519	-0.580120679311659	-0.0836097905133612	motif	0.08	0.999	unchanged	unchanged
ENSMUSG00000004113.500	ENSMUSG00000004113.500|Cacna1b	-0.228318507396539	-0.528650645246373	-0.235224657723056	motif	0.0823	0.999	unchanged	unchanged
ENSMUSG00000004113.501	ENSMUSG00000004113.501|Cacna1b	-0.480231349637498	-0.490941881203763	0.0543969485605144	motif	0.101	0.999	unchanged	unchanged
ENSMUSG00000004113.50	ENSMUSG00000004113.50|Cacna1b	-0.435491902304057	-0.399441921480152	0.101157460950684	nomotif	-0.0449	0.999	unchanged	unchanged
ENSMUSG00000004113.52	ENSMUSG00000004113.52|Cacna1b	-0.520786309798696	-0.668765057662592	-0.0828712677371173	nomotif	-0.0354	0.999	unchanged	unchanged
ENSMUSG00000004113.53	ENSMUSG00000004113.53|Cacna1b	-0.493025536496729	-0.538261084275794	0.0198719323477144	nomotif	-0.0546	0.999	unchanged	unchanged
ENSMUSG00000004113.54	ENSMUSG00000004113.54|Cacna1b	-0.500031946643117	-0.623979048167515	-0.0588396213976188	nomotif	-0.0201	0.999	unchanged	unchanged
ENSMUSG00000004113.57	ENSMUSG00000004113.57|Cacna1b	-0.452753072552082	-0.56848559560874	-0.0506250429298788	motif	0.12	0.999	unchanged	unchanged
ENSMUSG00000004113.5	ENSMUSG00000004113.5|Cacna1b	-0.587367733531223	-0.518856378178808	0.133618835479194	motif	0.102	0.999	unchanged	unchanged
ENSMUSG00000004113.60	ENSMUSG00000004113.60|Cacna1b	-0.372980467813085	-0.50615088345695	-0.068062935517085	motif	0.0213	0.999	unchanged	unchanged
ENSMUSG00000004113.64	ENSMUSG00000004113.64|Cacna1b	-0.217324277799021	-0.562112433101811	-0.279680675176011	motif	-0.0661	0.999	unchanged	unchanged
ENSMUSG00000004113.66	ENSMUSG00000004113.66|Cacna1b	-0.714297227646523	-0.367895571206629	0.411509136566673	motif	0.00471	1	unchanged	unchanged
ENSMUSG00000004113.69	ENSMUSG00000004113.69|Cacna1b	-0.925185971421502	-0.58526587895279	0.405027572595491	motif	0.0671	0.999	unchanged	unchanged
ENSMUSG00000004113.6	ENSMUSG00000004113.6|Cacna1b	-0.46226095758959	-0.350512482811498	0.17685595490487	motif	-0.148	0.84	unchanged	unchanged
ENSMUSG00000004113.7	ENSMUSG00000004113.7|Cacna1b	-0.246229565596316	-0.368049036516548	-0.0567119907934528	motif	-0.0488	0.999	unchanged	unchanged
ENSMUSG00000004113.80	ENSMUSG00000004113.80|Cacna1b	-0.481276763103124	-0.546156190560399	0.000228052669503376	motif	0.393	0.999	unchanged	unchanged
ENSMUSG00000004113.81	ENSMUSG00000004113.81|Cacna1b	-0.105295578554762	-0.459816628227054	-0.289413569545513	motif	0.65	0.784	unchanged	unchanged
ENSMUSG00000004113.82	ENSMUSG00000004113.82|Cacna1b	-0.457573987152906	-0.401877884744679	0.120803582535006	motif	0.276	0.999	unchanged	unchanged
ENSMUSG00000004113.83	ENSMUSG00000004113.83|Cacna1b	-0.510145749684496	-0.574408335881731	0.000844893929543455	motif	0.375	0.999	unchanged	unchanged
ENSMUSG00000004113.84	ENSMUSG00000004113.84|Cacna1b	-0.399175623254171	-0.367736234758308	0.0965468686226413	motif	-0.341	0.999	unchanged	unchanged
ENSMUSG00000004113.87	ENSMUSG00000004113.87|Cacna1b	-0.813874864745054	-0.756414446699427	0.122567898172406	motif	0.103	0.989	unchanged	unchanged
ENSMUSG00000004113.88	ENSMUSG00000004113.88|Cacna1b	-0.4531265167202	-0.461535427280027	0.0566985695669519	motif	0.0385	0.999	unchanged	unchanged
ENSMUSG00000004113.89	ENSMUSG00000004113.89|Cacna1b	-0.660657098452141	-0.466706483078812	0.259058095500108	motif	0.0585	0.999	unchanged	unchanged
ENSMUSG00000004113.8	ENSMUSG00000004113.8|Cacna1b	-0.170957343829154	-0.653454730494307	-0.417389906538373	motif	-0.0107	0.999	unchanged	unchanged
ENSMUSG00000004113.91	ENSMUSG00000004113.91|Cacna1b	-0.564355294048472	-0.596585945838557	0.0328768283366946	motif	-0.0503	0.999	unchanged	unchanged
ENSMUSG00000004113.92	ENSMUSG00000004113.92|Cacna1b	-0.594400059552696	-0.416694315603195	0.242813224076281	motif	0.317	0.163	unchanged	unchanged
ENSMUSG00000004113.93	ENSMUSG00000004113.93|Cacna1b	-0.816744954096681	-0.607381099805161	0.274471334418299	motif	0.0716	0.999	unchanged	unchanged
ENSMUSG00000004113.94	ENSMUSG00000004113.94|Cacna1b	-0.2437459118594	-0.462258828144013	-0.153405436157834	motif	0.0622	0.999	unchanged	unchanged
ENSMUSG00000004113.95	ENSMUSG00000004113.95|Cacna1b	-0.712440709338025	-0.490048342708709	0.287499846756095	motif	-0.0259	0.999	unchanged	unchanged
ENSMUSG00000004113.96	ENSMUSG00000004113.96|Cacna1b	-0.676923881919218	-0.583003791518825	0.159027570527172	motif	-0.106	0.999	unchanged	unchanged
ENSMUSG00000004113.97	ENSMUSG00000004113.97|Cacna1b	-0.530926312106618	-0.563286941588157	0.0327468506452403	motif	0.0489	0.999	unchanged	unchanged
ENSMUSG00000004113.98	ENSMUSG00000004113.98|Cacna1b	-0.521769890427392	-0.366760145414413	0.220117225139758	motif	0.115	0.942	unchanged	unchanged
ENSMUSG00000004113.99	ENSMUSG00000004113.99|Cacna1b	-0.637358325011786	-0.468291287111278	0.234174518027288	motif	-0.0632	0.999	unchanged	unchanged
ENSMUSG00000004113.9	ENSMUSG00000004113.9|Cacna1b	-0.310486068484737	-0.439023773583254	-0.063430224971738	motif	0.0702	0.999	unchanged	unchanged
ENSMUSG00000022095.101	ENSMUSG00000022095.101|Fam160b2	-0.343135872849117	-0.295365883802569	0.112877469173327	motif	0.00781	0.999	unchanged	unchanged
ENSMUSG00000022095.103	ENSMUSG00000022095.103|Fam160b2	-0.394472266797766	-0.459630412355826	-5.06654312811272e-05	motif	0.105	0.999	unchanged	unchanged
ENSMUSG00000022095.104	ENSMUSG00000022095.104|Fam160b2	-0.627466557837845	-0.221897587128433	0.470676450836191	motif	0.209	0.607	unchanged	unchanged
ENSMUSG00000022095.114	ENSMUSG00000022095.114|Fam160b2	-0.504133888764047	-0.836535075391012	-0.267293706500186	nomotif	-0.0694	0.999	unchanged	unchanged
ENSMUSG00000022095.117	ENSMUSG00000022095.117|Fam160b2	-0.401136232397096	-0.654884100460729	-0.188640387936854	nomotif	-0.0192	0.999	unchanged	unchanged
ENSMUSG00000022095.118	ENSMUSG00000022095.118|Fam160b2	-0.330600969538909	-0.395985520654798	-0.000277070989110229	nomotif	-0.0399	0.999	unchanged	unchanged
ENSMUSG00000022095.119	ENSMUSG00000022095.119|Fam160b2	-0.717940924735489	-0.519177168312463	0.263871236549806	nomotif	0.00847	0.999	unchanged	unchanged
ENSMUSG00000022095.120	ENSMUSG00000022095.120|Fam160b2	-0.720677961209551	-0.715148306084639	0.070637135251691	nomotif	0.155	0.906	unchanged	unchanged
ENSMUSG00000022095.121	ENSMUSG00000022095.121|Fam160b2	-0.542299227083295	-0.525388659220726	0.0820180479893482	nomotif	0.0939	0.907	unchanged	unchanged
ENSMUSG00000022095.122	ENSMUSG00000022095.122|Fam160b2	-0.445234164133742	-0.46404861806653	0.0462930261939914	nomotif	0.0385	0.999	unchanged	unchanged
ENSMUSG00000022095.123	ENSMUSG00000022095.123|Fam160b2	-0.386660255765249	-0.513976050185612	-0.0622083142935831	nomotif	0.029	0.999	unchanged	unchanged
ENSMUSG00000022095.124	ENSMUSG00000022095.124|Fam160b2	-0.385144936347544	-0.64329913129163	-0.193046714817307	nomotif	0.0113	0.999	unchanged	unchanged
ENSMUSG00000022095.125	ENSMUSG00000022095.125|Fam160b2	-0.454704109239328	-0.406139908601453	0.113671680764654	nomotif	0.035	0.999	unchanged	unchanged
ENSMUSG00000022095.126	ENSMUSG00000022095.126|Fam160b2	-0.454389319087213	-0.439405564077281	0.0800912351367112	nomotif	0.108	0.813	unchanged	unchanged
ENSMUSG00000022095.127	ENSMUSG00000022095.127|Fam160b2	-0.452717452393288	-0.477934316552574	0.0398906159674933	nomotif	0.0848	0.945	unchanged	unchanged
ENSMUSG00000022095.128	ENSMUSG00000022095.128|Fam160b2	-0.283926798593224	-0.522291270287096	-0.173256991567093	nomotif	0.136	0.65	unchanged	unchanged
ENSMUSG00000022095.129	ENSMUSG00000022095.129|Fam160b2	-0.518919720793905	-0.468888714432902	0.115138486487782	motif	0.0179	0.999	unchanged	unchanged
ENSMUSG00000022095.130	ENSMUSG00000022095.130|Fam160b2	-0.431202097960233	-0.264395121992976	0.231914456094036	motif	0.0285	0.999	unchanged	unchanged
ENSMUSG00000022095.131	ENSMUSG00000022095.131|Fam160b2	-0.469806451689625	-0.452095185207781	0.0828187466086228	motif	0.126	0.807	unchanged	unchanged
ENSMUSG00000022095.136	ENSMUSG00000022095.136|Fam160b2	-0.443380229603668	-0.316168477127251	0.192319232603196	motif	0.161	0.907	unchanged	unchanged
ENSMUSG00000022095.137	ENSMUSG00000022095.137|Fam160b2	-0.587731322520729	-0.506221659651437	0.146617142996072	motif	0.0961	0.999	unchanged	unchanged
ENSMUSG00000022095.138	ENSMUSG00000022095.138|Fam160b2	-0.279470475991568	-0.442368075496934	-0.0977901193785874	motif	0.0307	0.999	unchanged	unchanged
ENSMUSG00000022095.139	ENSMUSG00000022095.139|Fam160b2	-0.686658570941211	-0.571436497953979	0.180329553114011	motif	-0.101	0.999	unchanged	unchanged
ENSMUSG00000022095.13	ENSMUSG00000022095.13|Fam160b2	-0.711179914417668	-0.581202371722802	0.195085022821645	motif	0.271	0.868	unchanged	unchanged
ENSMUSG00000022095.140	ENSMUSG00000022095.140|Fam160b2	-0.48163220765146	-0.297569899387145	0.249169788391093	motif	-0.000416	1	unchanged	unchanged
ENSMUSG00000022095.141	ENSMUSG00000022095.141|Fam160b2	-0.749674479322928	-0.454730516204769	0.360051443244938	motif	0.00901	0.999	unchanged	unchanged
ENSMUSG00000022095.142	ENSMUSG00000022095.142|Fam160b2	-0.382106262468169	-0.563180575448153	-0.115966832853205	motif	0.128	0.934	unchanged	unchanged
ENSMUSG00000022095.143	ENSMUSG00000022095.143|Fam160b2	-0.355528073588037	-0.369417825229611	0.0512177284852052	motif	-0.00427	0.999	unchanged	unchanged
ENSMUSG00000022095.14	ENSMUSG00000022095.14|Fam160b2	-0.342636858750174	-0.531342475166533	-0.12359813628958	motif	0.177	0.851	unchanged	unchanged
ENSMUSG00000022095.155	ENSMUSG00000022095.155|Fam160b2	-0.326100489718103	-0.397308253091326	-0.00610028324644446	motif	-0.0401	0.999	unchanged	unchanged
ENSMUSG00000022095.156	ENSMUSG00000022095.156|Fam160b2	-0.54384678170405	-0.414320702675765	0.194633559155064	motif	0.0127	0.999	unchanged	unchanged
ENSMUSG00000022095.157	ENSMUSG00000022095.157|Fam160b2	-0.193763428261744	-0.440836221179797	-0.181965312791274	motif	0.0255	0.999	unchanged	unchanged
ENSMUSG00000022095.158	ENSMUSG00000022095.158|Fam160b2	0.114530756672716	-0.414382668222062	-0.463805944767999	motif	0.0767	0.999	unchanged	unchanged
ENSMUSG00000022095.159	ENSMUSG00000022095.159|Fam160b2	0.0830763891352254	-0.308699137250809	-0.326668046259255	motif	-0.0235	0.999	unchanged	unchanged
ENSMUSG00000022095.15	ENSMUSG00000022095.15|Fam160b2	-0.498291040978526	-0.54045991083055	0.0229386102747546	motif	-0.0377	0.999	unchanged	unchanged
ENSMUSG00000022095.160	ENSMUSG00000022095.160|Fam160b2	-0.067121751787013	-0.231602242211718	-0.099373010297926	motif	-0.22	0.601	unchanged	unchanged
ENSMUSG00000022095.161	ENSMUSG00000022095.161|Fam160b2	-0.222284759226778	-0.360464285254617	-0.0730720459010597	motif	0.0716	0.999	unchanged	unchanged
ENSMUSG00000022095.162	ENSMUSG00000022095.162|Fam160b2	-0.183961417086677	-0.498057949173108	-0.248989051959651	motif	-0.0443	0.999	unchanged	unchanged
ENSMUSG00000022095.163	ENSMUSG00000022095.163|Fam160b2	-0.234644449014804	-0.323740046897745	-0.0239881177561621	motif	-0.0762	0.999	unchanged	unchanged
ENSMUSG00000022095.164	ENSMUSG00000022095.164|Fam160b2	-0.382634075733036	-0.464900130246241	-0.0171585743864259	motif	-0.0156	0.999	unchanged	unchanged
ENSMUSG00000022095.165	ENSMUSG00000022095.165|Fam160b2	-0.379145379940587	-0.367134774526157	0.0771180855412091	motif	0.0598	0.999	unchanged	unchanged
ENSMUSG00000022095.166	ENSMUSG00000022095.166|Fam160b2	-0.405141153605028	-0.338517206195092	0.131731427536715	motif	0.0495	0.999	unchanged	unchanged
ENSMUSG00000022095.167	ENSMUSG00000022095.167|Fam160b2	-0.332286250329313	-0.394056992244927	0.00333673821116531	motif	0.0656	0.999	unchanged	unchanged
ENSMUSG00000022095.168	ENSMUSG00000022095.168|Fam160b2	-0.869522393967407	-0.528212187970408	0.406417686123778	motif	-0.0591	0.999	unchanged	unchanged
ENSMUSG00000022095.169	ENSMUSG00000022095.169|Fam160b2	-0.386907825510618	-0.402360999718596	0.049654305918801	motif	0.0821	0.999	unchanged	unchanged
ENSMUSG00000022095.16	ENSMUSG00000022095.16|Fam160b2	-0.217456664735579	-0.493352232462116	-0.210788087599758	motif	0.146	0.999	unchanged	unchanged
ENSMUSG00000022095.170	ENSMUSG00000022095.170|Fam160b2	-0.109640307270572	-0.285187954175446	-0.110440166778095	motif	0.01	0.999	unchanged	unchanged
ENSMUSG00000022095.171	ENSMUSG00000022095.171|Fam160b2	-0.02997918994416	-0.393534573175702	-0.298447903104763	motif	-0.08	0.999	unchanged	unchanged
ENSMUSG00000022095.172	ENSMUSG00000022095.172|Fam160b2	-0.406134247739349	-0.381876547036655	0.0893651808294727	nomotif	0.133	0.902	unchanged	unchanged
ENSMUSG00000022095.173	ENSMUSG00000022095.173|Fam160b2	-0.356999322518519	-0.216941173809094	0.205165628836204	nomotif	-0.00796	0.999	unchanged	unchanged
ENSMUSG00000022095.174	ENSMUSG00000022095.174|Fam160b2	-0.200827065628869	-0.447382399997389	-0.181447854241742	nomotif	-0.0499	0.999	unchanged	unchanged
ENSMUSG00000022095.177	ENSMUSG00000022095.177|Fam160b2	-0.336874441348789	-0.425896954864716	-0.0239150333891476	nomotif	0.139	0.96	unchanged	unchanged
ENSMUSG00000022095.178	ENSMUSG00000022095.178|Fam160b2	-0.0666449166726761	0.00409082723531405	0.135843224034769	nomotif	-0.0888	0.999	unchanged	unchanged
ENSMUSG00000022095.179	ENSMUSG00000022095.179|Fam160b2	-0.353402741839373	-0.271690211231543	0.146820010734609	nomotif	-0.021	0.999	unchanged	unchanged
ENSMUSG00000022095.17	ENSMUSG00000022095.17|Fam160b2	-0.662265678364388	-0.523271895861926	0.204101262629241	motif	0.122	0.999	unchanged	unchanged
ENSMUSG00000022095.180	ENSMUSG00000022095.180|Fam160b2	-0.674755039271526	-0.262420621296088	0.477441898102217	motif	-0.021	0.999	unchanged	unchanged
ENSMUSG00000022095.181	ENSMUSG00000022095.181|Fam160b2	-0.447587153489128	-0.428602330509658	0.0840923031062491	motif	0.0107	0.999	unchanged	unchanged
ENSMUSG00000022095.182	ENSMUSG00000022095.182|Fam160b2	-0.43173850616226	-0.307463673705688	0.18938231258335	motif	0.0731	0.999	unchanged	unchanged
ENSMUSG00000022095.183	ENSMUSG00000022095.183|Fam160b2	-0.0770989900711894	-0.520223669467954	-0.378017199269985	motif	0.0978	0.999	unchanged	unchanged
ENSMUSG00000022095.184	ENSMUSG00000022095.184|Fam160b2	-0.721121873657113	-0.639315263719187	0.146914090064705	motif	-0.0668	0.999	unchanged	unchanged
ENSMUSG00000022095.185	ENSMUSG00000022095.185|Fam160b2	-0.617365678543255	-0.412354257543386	0.270118901126648	motif	0.0925	0.945	unchanged	unchanged
ENSMUSG00000022095.186	ENSMUSG00000022095.186|Fam160b2	-0.764082896773522	-0.676358140773501	0.1528322361268	motif	0.0982	0.986	unchanged	unchanged
ENSMUSG00000022095.187	ENSMUSG00000022095.187|Fam160b2	-0.779097427399334	-0.438407159956246	0.405797747569866	motif	0.0965	0.996	unchanged	unchanged
ENSMUSG00000022095.188	ENSMUSG00000022095.188|Fam160b2	-0.467882505569363	-0.583001736567059	-0.0500117508709165	motif	0.152	0.499	unchanged	unchanged
ENSMUSG00000022095.189	ENSMUSG00000022095.189|Fam160b2	-0.575806709150408	-0.711784913580478	-0.0708707243032907	motif	0.13	0.898	unchanged	unchanged
ENSMUSG00000022095.18	ENSMUSG00000022095.18|Fam160b2	-0.416893629439978	-0.502272237787263	-0.0202711282205063	motif	0.0424	0.999	unchanged	unchanged
ENSMUSG00000022095.190	ENSMUSG00000022095.190|Fam160b2	-0.584856914562242	-0.656766694493036	-0.00680229980401492	motif	0.138	0.607	unchanged	unchanged
ENSMUSG00000022095.191	ENSMUSG00000022095.191|Fam160b2	-0.54451881383547	-0.627867079683616	-0.0182407857213663	motif	0.197	0.0872	unchanged	unchanged
ENSMUSG00000022095.192	ENSMUSG00000022095.192|Fam160b2	-0.810031237444066	-0.577936976206747	0.297201741364098	motif	0.117	0.81	unchanged	unchanged
ENSMUSG00000022095.193	ENSMUSG00000022095.193|Fam160b2	-0.645362618737034	-0.580151559590513	0.1303185392733	motif	0.192	0.0972	unchanged	unchanged
ENSMUSG00000022095.194	ENSMUSG00000022095.194|Fam160b2	-0.649451513097756	-0.621320680166919	0.0932383130576161	motif	0.255	0.0245	unchanged	unchanged
ENSMUSG00000022095.195	ENSMUSG00000022095.195|Fam160b2	-0.497025431824617	-0.561975555759398	0.000157356191998026	motif	0.267	0.0133	unchanged	unchanged
ENSMUSG00000022095.196	ENSMUSG00000022095.196|Fam160b2	-0.626773191224567	-0.533690663260459	0.158190008090887	motif	0.31	0.00202	moreloc	moreloc
ENSMUSG00000022095.196	ENSMUSG00000022095.196|Fam160b2|159:172;174:217;221:256	-0.096046315451915	-0.262989368595895	-0.101835573017201	mutant	0.31	0.00202	moreloc	moreloc_mutant
ENSMUSG00000022095.197	ENSMUSG00000022095.197|Fam160b2	-0.719317891737314	-0.646988557437537	0.137436814426556	motif	0.369	9.52e-05	moreloc	moreloc
ENSMUSG00000022095.197	ENSMUSG00000022095.197|Fam160b2|153:166;168:211;215:250;256:260	-0.161798063436744	-0.24222324414549	-0.0153177005819672	mutant	0.369	9.52e-05	moreloc	moreloc_mutant
ENSMUSG00000022095.198	ENSMUSG00000022095.198|Fam160b2	-0.470631390295272	-0.688407335623342	-0.152668465201291	motif	0.284	0.013	unchanged	unchanged
ENSMUSG00000022095.199	ENSMUSG00000022095.199|Fam160b2	-0.93314471071153	-0.593012724629569	0.40523946620874	motif	0.345	0.00106	moreloc	moreloc
ENSMUSG00000022095.19	ENSMUSG00000022095.19|Fam160b2	-0.368556341402197	-0.428697992960644	0.00496582856833222	motif	0.074	0.999	unchanged	unchanged
ENSMUSG00000022095.200	ENSMUSG00000022095.200|Fam160b2	-0.64377437895379	-0.514736701321392	0.194145157759176	motif	0.354	0.0106	unchanged	unchanged
ENSMUSG00000022095.201	ENSMUSG00000022095.201|Fam160b2	-0.665330243264259	-0.558790245047493	0.171647478343544	motif	0.365	0.00203	moreloc	moreloc
ENSMUSG00000022095.201	ENSMUSG00000022095.201|Fam160b2|129:142;144:187;191:226;232:256	-0.203535668257158	-0.227402774949235	0.0412403734347028	mutant	0.365	0.00203	moreloc	moreloc_mutant
ENSMUSG00000022095.202	ENSMUSG00000022095.202|Fam160b2	-0.596640798883043	-0.480642308973828	0.181105970035994	motif	0.409	0.000158	moreloc	moreloc
ENSMUSG00000022095.203	ENSMUSG00000022095.203|Fam160b2	-0.516496468425456	-0.570312613338682	0.0112913352135533	motif	0.412	0.000349	moreloc	moreloc
ENSMUSG00000022095.203	ENSMUSG00000022095.203|Fam160b2|117:130;132:175;179:214;220:244;246:255	-0.0417374456761613	-0.0158504013357462	0.0909945244671942	mutant	0.412	0.000349	moreloc	moreloc_mutant
ENSMUSG00000022095.204	ENSMUSG00000022095.204|Fam160b2	-0.603044701584468	-0.518616219513971	0.149535962197276	motif	0.494	1.42e-05	moreloc	moreloc
ENSMUSG00000022095.205	ENSMUSG00000022095.205|Fam160b2	-0.553216086270832	-0.55412441570518	0.064199150692431	motif	0.514	0.000165	moreloc	moreloc
ENSMUSG00000022095.206	ENSMUSG00000022095.206|Fam160b2	-0.680602745722258	-0.629252799719574	0.116457426129464	motif	0.517	0.000105	moreloc	moreloc
ENSMUSG00000022095.207	ENSMUSG00000022095.207|Fam160b2	-0.614313331918326	-0.478628082692912	0.200792729352193	motif	0.447	0.00122	moreloc	moreloc
ENSMUSG00000022095.208	ENSMUSG00000022095.208|Fam160b2	-0.505265533294254	-0.569594634804281	0.000778378616752229	motif	0.544	5.64e-05	moreloc	moreloc
ENSMUSG00000022095.208	ENSMUSG00000022095.208|Fam160b2|87:100;102:145;149:184;190:214;216:225;229:244	-0.168326355322339	-0.0926301206649983	0.14080371478412	mutant	0.544	5.64e-05	moreloc	moreloc_mutant
ENSMUSG00000022095.209	ENSMUSG00000022095.209|Fam160b2	-0.512574814672247	-0.580948568574917	-0.0032662737758915	motif	0.61	1.11e-06	moreloc	moreloc
ENSMUSG00000022095.20	ENSMUSG00000022095.20|Fam160b2	-0.383885477026512	-0.381868488829075	0.0671244683242159	motif	0.0817	0.929	unchanged	unchanged
ENSMUSG00000022095.210	ENSMUSG00000022095.210|Fam160b2	-0.60309428120291	-0.639859824104319	0.0283419372253699	motif	0.563	4.2e-06	moreloc	moreloc
ENSMUSG00000022095.211	ENSMUSG00000022095.211|Fam160b2	-0.446483292455282	-0.553913249631983	-0.0423224770499218	motif	0.733	8.23e-08	moreloc	moreloc
ENSMUSG00000022095.212	ENSMUSG00000022095.212|Fam160b2	-0.620715878768591	-0.645353356980109	0.0404700019152611	motif	0.718	1.54e-06	moreloc	moreloc
ENSMUSG00000022095.213	ENSMUSG00000022095.213|Fam160b2	-0.446048267947883	-0.614592963883091	-0.103437215808429	motif	0.784	8.18e-10	moreloc	moreloc
ENSMUSG00000022095.214	ENSMUSG00000022095.214|Fam160b2	-0.494858810579159	-0.590751919762324	-0.0307856290563863	motif	0.895	4.11e-10	moreloc	moreloc
ENSMUSG00000022095.215	ENSMUSG00000022095.215|Fam160b2	-0.47992617696241	-0.497052591052461	0.0479810660367287	motif	1.11	3.74e-15	moreloc	moreloc
ENSMUSG00000022095.216	ENSMUSG00000022095.216|Fam160b2	-0.256090342670431	-0.625794182691939	-0.304596359894729	motif	1.19	2.91e-16	moreloc	moreloc
ENSMUSG00000022095.217	ENSMUSG00000022095.217|Fam160b2	-0.131519418740212	-0.629642429304642	-0.433015530437651	motif	1.38	7.23e-11	moreloc	moreloc
ENSMUSG00000022095.218	ENSMUSG00000022095.218|Fam160b2	-0.355365557817309	-0.466978934204649	-0.0465058962605613	motif	1.43	3.08e-15	moreloc	moreloc
ENSMUSG00000022095.219	ENSMUSG00000022095.219|Fam160b2	-0.323945737480263	-0.502285491760745	-0.113232274153703	nomotif	1.57	6.91e-29	moreloc	moreloc
ENSMUSG00000022095.21	ENSMUSG00000022095.21|Fam160b2	-0.889611329309574	-0.48347780691901	0.471241002517342	motif	0.113	0.999	unchanged	unchanged
ENSMUSG00000022095.220	ENSMUSG00000022095.220|Fam160b2	-0.472840019768702	-0.493496491029156	0.0444510088663251	nomotif	1.66	3.38e-18	moreloc	moreloc
ENSMUSG00000022095.221	ENSMUSG00000022095.221|Fam160b2	-0.429109737584161	-0.512818484411618	-0.0186012667006774	nomotif	1.71	1.48e-35	moreloc	moreloc
ENSMUSG00000022095.222	ENSMUSG00000022095.222|Fam160b2	-0.326803091049756	-0.43836609482286	-0.0464555236463247	nomotif	1.66	1.91e-15	moreloc	moreloc
ENSMUSG00000022095.225	ENSMUSG00000022095.225|Fam160b2	-0.338114072920359	-0.517688572388456	-0.114467019341318	nomotif	1.98	1.82e-23	moreloc	moreloc
ENSMUSG00000022095.226	ENSMUSG00000022095.226|Fam160b2	-0.34282471142805	-0.355677114767034	0.052255076787795	nomotif	2.22	1.61e-29	moreloc	moreloc
ENSMUSG00000022095.227	ENSMUSG00000022095.227|Fam160b2	-0.379918837412998	-0.510968531718881	-0.0659422141791046	nomotif	2.49	9.31e-34	moreloc	moreloc
ENSMUSG00000022095.22	ENSMUSG00000022095.22|Fam160b2	-0.460710296529334	-0.64473953482512	-0.118921758169007	motif	0.155	0.912	unchanged	unchanged
ENSMUSG00000022095.233	ENSMUSG00000022095.233|Fam160b2	-0.20276001355827	-0.426251471610577	-0.158383977925528	nomotif	3.7	5.15e-83	moreloc	moreloc
ENSMUSG00000022095.234	ENSMUSG00000022095.234|Fam160b2	-0.434001700910505	-0.367046095456803	0.132063085580481	motif	3.55	9.56e-71	moreloc	moreloc
ENSMUSG00000022095.236	ENSMUSG00000022095.236|Fam160b2	-0.036991281513627	-0.57301748539606	-0.470918723755654	motif	3.81	1.19e-97	moreloc	moreloc
ENSMUSG00000022095.237	ENSMUSG00000022095.237|Fam160b2	-0.29069093736054	-0.348944924766883	0.006853492720436	motif	3.81	1.58e-170	moreloc	moreloc
ENSMUSG00000022095.238	ENSMUSG00000022095.238|Fam160b2	-0.380999505575724	-0.555557865585118	-0.109450879882616	motif	3.88	1.46e-82	moreloc	moreloc
ENSMUSG00000022095.238	ENSMUSG00000022095.238|Fam160b2|10:34;36:45;49:64;103:123;154:178;217:237	-0.456845708186571	-0.261144046305057	0.260809142008293	mutant	3.88	1.46e-82	moreloc	moreloc_mutant
ENSMUSG00000022095.239	ENSMUSG00000022095.239|Fam160b2	-0.265335730891326	-0.546118604599065	-0.21567539358096	motif	3.95	5.7e-96	moreloc	moreloc
ENSMUSG00000022095.23	ENSMUSG00000022095.23|Fam160b2	-0.650156838505324	-0.37239608654728	0.342868232084823	motif	0.0808	0.999	unchanged	unchanged
ENSMUSG00000022095.240	ENSMUSG00000022095.240|Fam160b2	-0.37561795289431	-0.317083951290207	0.123641481730883	motif	3.94	2.55e-88	moreloc	moreloc
ENSMUSG00000022095.241	ENSMUSG00000022095.241|Fam160b2	-0.619348963618137	-0.543941007686738	0.140515436058178	motif	4	1e-98	moreloc	moreloc
ENSMUSG00000022095.242	ENSMUSG00000022095.242|Fam160b2	-0.467349391455185	-0.481062165020484	0.0513947065614794	motif	3.93	7.3e-99	moreloc	moreloc
ENSMUSG00000022095.243	ENSMUSG00000022095.243|Fam160b2	-0.484957574734851	-0.497271568467771	0.0527934863938587	motif	4.05	3.56e-208	moreloc	moreloc
ENSMUSG00000022095.244	ENSMUSG00000022095.244|Fam160b2	-0.552217927350151	-0.544340865814369	0.0729845416625617	motif	4.06	9.08999999999999e-197	moreloc	moreloc
ENSMUSG00000022095.245	ENSMUSG00000022095.245|Fam160b2	-0.393590945237093	-0.614157024223264	-0.155458598859393	motif	4.12	3.22e-200	moreloc	moreloc
ENSMUSG00000022095.246	ENSMUSG00000022095.246|Fam160b2	-0.344584934553106	-0.406222245565478	0.00347016911440667	motif	4.12	2.19e-251	moreloc	moreloc
ENSMUSG00000022095.247	ENSMUSG00000022095.247|Fam160b2	-0.219909709633402	-0.30019966201005	-0.0151824722498692	motif	4.04	1.41e-110	moreloc	moreloc
ENSMUSG00000022095.248	ENSMUSG00000022095.248|Fam160b2	-0.222636767607122	-0.398184669950167	-0.110440422216266	motif	4	2.04e-112	moreloc	moreloc
ENSMUSG00000022095.24	ENSMUSG00000022095.24|Fam160b2	-0.548883317953629	-0.378488432522825	0.235502365557583	motif	0.0558	0.999	unchanged	unchanged
ENSMUSG00000022095.250	ENSMUSG00000022095.250|Fam160b2	-0.667967506536602	-0.533951638546816	0.199123348116565	nomotif	4.05	2.34e-291	moreloc	moreloc
ENSMUSG00000022095.251	ENSMUSG00000022095.251|Fam160b2	-1.03483753305779	-0.473393070397273	0.626551942787299	motif	3.71	4.98e-103	moreloc	moreloc
ENSMUSG00000022095.252	ENSMUSG00000022095.252|Fam160b2	-0.30253991286299	-0.606778350968548	-0.23913095797878	motif	3.79	3.23e-66	moreloc	moreloc
ENSMUSG00000022095.253	ENSMUSG00000022095.253|Fam160b2	-0.524012291704863	-0.591017643807385	-0.00189787197574331	motif	3.78	3.08e-166	moreloc	moreloc
ENSMUSG00000022095.259	ENSMUSG00000022095.259|Fam160b2	-0.711488139803697	-0.604005460648977	0.172590159281499	motif	3.77	2.76e-79	moreloc	moreloc
ENSMUSG00000022095.25	ENSMUSG00000022095.25|Fam160b2	-0.668513097327904	-0.53813367988786	0.195486897566823	motif	0.0747	0.999	unchanged	unchanged
ENSMUSG00000022095.260	ENSMUSG00000022095.260|Fam160b2	-0.669848431199675	-0.478955323109053	0.256000588217401	motif	3.31	5.3e-131	moreloc	moreloc
ENSMUSG00000022095.261	ENSMUSG00000022095.261|Fam160b2	-0.763797412241817	-0.507032903851562	0.321871988517034	motif	3.19	5.67e-117	moreloc	moreloc
ENSMUSG00000022095.262	ENSMUSG00000022095.262|Fam160b2	-0.791707100971419	-0.468218853661927	0.38859572743627	motif	2.99	1.53e-91	moreloc	moreloc
ENSMUSG00000022095.264	ENSMUSG00000022095.264|Fam160b2	-0.358226223958176	-0.447109342524498	-0.0237756384395429	motif	2.15	3.01e-54	moreloc	moreloc
ENSMUSG00000022095.265	ENSMUSG00000022095.265|Fam160b2	-0.511305347878411	-0.503749886123078	0.0726629418821121	motif	1.67	5.59e-49	moreloc	moreloc
ENSMUSG00000022095.265	ENSMUSG00000022095.265|Fam160b2|1:16;55:75;122:126	-0.833037423595472	-0.448674399520454	0.449470504201797	mutant	1.67	5.59e-49	moreloc	moreloc_mutant
ENSMUSG00000022095.266	ENSMUSG00000022095.266|Fam160b2	-0.552567161782531	-0.511759960543745	0.105914681365565	motif	1.23	3.66e-32	moreloc	moreloc
ENSMUSG00000022095.266	ENSMUSG00000022095.266|Fam160b2|1:10;49:69;116:120;252:257	-0.734882165252027	-0.532626377191102	0.267363268187704	mutant	1.23	3.66e-32	moreloc	moreloc_mutant
ENSMUSG00000022095.267	ENSMUSG00000022095.267|Fam160b2	-0.665617062134147	-0.541609999042935	0.189114543217991	motif	1.23	1.9e-35	moreloc	moreloc
ENSMUSG00000022095.267	ENSMUSG00000022095.267|Fam160b2|43:63;110:114;246:251	-0.812454239777793	-0.566768065246897	0.310793654657675	mutant	1.23	1.9e-35	moreloc	moreloc_mutant
ENSMUSG00000022095.268	ENSMUSG00000022095.268|Fam160b2	-0.608597385896796	-0.450176831024772	0.223528034998803	motif	1.39	4.28e-49	moreloc	moreloc
ENSMUSG00000022095.268	ENSMUSG00000022095.268|Fam160b2|37:57;104:108;240:245	-0.639655304805575	-0.451423747356112	0.253339037576242	mutant	1.39	4.28e-49	moreloc	moreloc_mutant
ENSMUSG00000022095.269	ENSMUSG00000022095.269|Fam160b2	-0.944080297295112	-0.563014278582727	0.446173498839164	motif	0.81	2.61e-18	moreloc	moreloc
ENSMUSG00000022095.26	ENSMUSG00000022095.26|Fam160b2	-0.780133617294821	-0.562570673728684	0.282670423692916	motif	0.0649	0.999	unchanged	unchanged
ENSMUSG00000022095.270	ENSMUSG00000022095.270|Fam160b2	-0.53696393104986	-0.547025436154546	0.055045975022093	motif	0.435	2.09e-06	moreloc	moreloc
ENSMUSG00000022095.270	ENSMUSG00000022095.270|Fam160b2|25:45;92:96;228:233	-0.277998982472354	-0.542562588751316	-0.199456126152183	mutant	0.435	2.09e-06	moreloc	moreloc_mutant
ENSMUSG00000022095.271	ENSMUSG00000022095.271|Fam160b2	-0.661838067059553	-0.523860338874937	0.203085208311395	motif	0.355	0.000399	moreloc	moreloc
ENSMUSG00000022095.271	ENSMUSG00000022095.271|Fam160b2|19:39;86:90;222:227	-0.510008949761543	-0.576036503669802	-0.000920073781479402	mutant	0.355	0.000399	moreloc	moreloc_mutant
ENSMUSG00000022095.272	ENSMUSG00000022095.272|Fam160b2	-0.803871600633331	-0.396716930089653	0.472262150670457	motif	0.57	8.31e-11	moreloc	moreloc
ENSMUSG00000022095.272	ENSMUSG00000022095.272|Fam160b2|13:33;80:84;216:221	-0.217164614482657	-0.52310140992431	-0.240829315314873	mutant	0.57	8.31e-11	moreloc	moreloc_mutant
ENSMUSG00000022095.273	ENSMUSG00000022095.273|Fam160b2	-0.310726351601131	-0.554040371851471	-0.178206540123561	motif	0.306	0.00341	moreloc	moreloc
ENSMUSG00000022095.273	ENSMUSG00000022095.273|Fam160b2|7:27;74:78;210:215	-0.519130189502354	-0.740807770697396	-0.156570101068263	mutant	0.306	0.00341	moreloc	moreloc_mutant
ENSMUSG00000022095.274	ENSMUSG00000022095.274|Fam160b2	-0.63590691121776	-0.481605421982648	0.219408969361892	motif	0.228	0.195	unchanged	unchanged
ENSMUSG00000022095.275	ENSMUSG00000022095.275|Fam160b2	-0.464816336263703	-0.557461899347757	-0.0275380829572757	motif	0.208	0.0943	unchanged	unchanged
ENSMUSG00000022095.276	ENSMUSG00000022095.276|Fam160b2	-0.603125520506539	-0.552907044636583	0.115325955996735	motif	0.193	0.134	unchanged	unchanged
ENSMUSG00000022095.277	ENSMUSG00000022095.277|Fam160b2	-0.462975223899749	-0.555046089715907	-0.0269633856893787	motif	0.102	0.447	unchanged	unchanged
ENSMUSG00000022095.278	ENSMUSG00000022095.278|Fam160b2	-0.559683713170376	-0.332993835778017	0.291797357519138	motif	0.000549	1	unchanged	unchanged
ENSMUSG00000022095.279	ENSMUSG00000022095.279|Fam160b2	-0.284900986012885	-0.552482673684571	-0.202474207544907	motif	-0.0549	0.999	unchanged	unchanged
ENSMUSG00000022095.280	ENSMUSG00000022095.280|Fam160b2	-0.241747665263105	-0.579049638475214	-0.27219449308533	motif	-0.016	0.999	unchanged	unchanged
ENSMUSG00000022095.281	ENSMUSG00000022095.281|Fam160b2	-0.335204572851744	-0.530468005376293	-0.13015595239777	motif	-0.092	0.999	unchanged	unchanged
ENSMUSG00000022095.282	ENSMUSG00000022095.282|Fam160b2	-0.201276781300479	-0.509005579293791	-0.242621317866533	motif	0.095	0.999	unchanged	unchanged
ENSMUSG00000022095.29	ENSMUSG00000022095.29|Fam160b2	-0.722929500964575	-0.53811197102569	0.249925010065663	motif	0.00779	0.999	unchanged	unchanged
ENSMUSG00000022095.41	ENSMUSG00000022095.41|Fam160b2	-0.381806337034786	-0.550741835751203	-0.103828018589638	motif	0.0725	0.999	unchanged	unchanged
ENSMUSG00000022095.42	ENSMUSG00000022095.42|Fam160b2	-0.885008731895751	-0.498497957056885	0.451618254965645	motif	0.0893	0.999	unchanged	unchanged
ENSMUSG00000022095.43	ENSMUSG00000022095.43|Fam160b2	-0.659721308480767	-0.568380505937276	0.15644828267027	motif	-0.0639	0.999	unchanged	unchanged
ENSMUSG00000022095.44	ENSMUSG00000022095.44|Fam160b2	-0.800789290148658	-0.699794481355616	0.166102288919821	motif	0.072	0.999	unchanged	unchanged
ENSMUSG00000022095.45	ENSMUSG00000022095.45|Fam160b2	-0.713289466255392	-0.609100796708088	0.169296149674084	motif	-0.135	0.935	unchanged	unchanged
ENSMUSG00000022095.46	ENSMUSG00000022095.46|Fam160b2	-0.452136375954388	-0.553135420851171	-0.0358915647700038	motif	0.0312	0.999	unchanged	unchanged
ENSMUSG00000022095.47	ENSMUSG00000022095.47|Fam160b2	-0.79323236228805	-0.557178813514048	0.301161028900781	motif	-0.0957	0.999	unchanged	unchanged
ENSMUSG00000022095.50	ENSMUSG00000022095.50|Fam160b2	-0.549639599605957	-0.640130485167332	-0.025383405434596	motif	-0.0408	0.999	unchanged	unchanged
ENSMUSG00000022095.51	ENSMUSG00000022095.51|Fam160b2	-0.346317052725056	-0.527270822050604	-0.115846289198769	motif	-0.122	0.916	unchanged	unchanged
ENSMUSG00000022095.52	ENSMUSG00000022095.52|Fam160b2	-0.617616716395195	-0.611659253015803	0.0710649435061705	motif	-0.0211	0.999	unchanged	unchanged
ENSMUSG00000022095.53	ENSMUSG00000022095.53|Fam160b2	-0.47011437830265	-0.684531151974398	-0.149309293544969	motif	0.0369	0.999	unchanged	unchanged
ENSMUSG00000022095.54	ENSMUSG00000022095.54|Fam160b2	-0.915446665365826	-0.639744040247125	0.34081010524548	motif	0.0244	0.999	unchanged	unchanged
ENSMUSG00000022095.55	ENSMUSG00000022095.55|Fam160b2	-0.663335661731886	-0.758153348415496	-0.0297102065568311	motif	0.107	0.999	unchanged	unchanged
ENSMUSG00000022095.56	ENSMUSG00000022095.56|Fam160b2	-1.20673032397678	-0.916941993607772	0.354895810495783	motif	0.0561	0.999	unchanged	unchanged
ENSMUSG00000022095.60	ENSMUSG00000022095.60|Fam160b2	-0.948317830553604	-0.456196730772644	0.557228579907739	nomotif	-0.137	0.899	unchanged	unchanged
ENSMUSG00000022095.61	ENSMUSG00000022095.61|Fam160b2	-0.656540064377083	-0.610470932782136	0.111176611721726	nomotif	-0.0665	0.999	unchanged	unchanged
ENSMUSG00000022095.62	ENSMUSG00000022095.62|Fam160b2	-0.612114998933262	-0.792858404387131	-0.11563592532709	nomotif	0.00881	0.999	unchanged	unchanged
ENSMUSG00000022095.63	ENSMUSG00000022095.63|Fam160b2	-0.474529187287688	-0.766386152555145	-0.226749485140677	nomotif	0.0166	0.999	unchanged	unchanged
ENSMUSG00000022095.64	ENSMUSG00000022095.64|Fam160b2	-0.826470869598062	-0.528878949905777	0.362699399819064	nomotif	-0.0139	0.999	unchanged	unchanged
ENSMUSG00000022095.65	ENSMUSG00000022095.65|Fam160b2	-0.622131508651036	-0.59073757201437	0.0965014167634445	nomotif	0.0526	0.999	unchanged	unchanged
ENSMUSG00000022095.66	ENSMUSG00000022095.66|Fam160b2	-0.618113040431139	-0.51208222571275	0.171138294845168	nomotif	-0.00718	0.999	unchanged	unchanged
ENSMUSG00000022095.67	ENSMUSG00000022095.67|Fam160b2	-0.487640523738265	-0.560466421343986	-0.00771841747894175	nomotif	0.00846	0.999	unchanged	unchanged
ENSMUSG00000022095.68	ENSMUSG00000022095.68|Fam160b2	-0.903407915054066	-0.517498042290729	0.451017352890116	nomotif	-0.0365	0.999	unchanged	unchanged
ENSMUSG00000022095.69	ENSMUSG00000022095.69|Fam160b2	-0.799505129121281	-0.60123868979277	0.26337391945529	motif	-0.15	0.825	unchanged	unchanged
ENSMUSG00000022095.70	ENSMUSG00000022095.70|Fam160b2	-0.743471414140341	-0.625061965125798	0.183516929141322	motif	-0.0839	0.999	unchanged	unchanged
ENSMUSG00000022095.71	ENSMUSG00000022095.71|Fam160b2	-0.182521255675061	-0.761217442326161	-0.513588706524321	motif	-0.245	0.421	unchanged	unchanged
ENSMUSG00000022095.72	ENSMUSG00000022095.72|Fam160b2	-0.662712292647666	-0.520711979408968	0.207107793365477	motif	-0.111	0.916	unchanged	unchanged
ENSMUSG00000022095.73	ENSMUSG00000022095.73|Fam160b2	-0.668810840851017	-0.566973282995293	0.166945037982504	motif	-0.0554	0.999	unchanged	unchanged
ENSMUSG00000022095.74	ENSMUSG00000022095.74|Fam160b2	-0.632770307346026	-0.465162270839925	0.23271551663288	motif	-0.0672	0.999	unchanged	unchanged
ENSMUSG00000022095.75	ENSMUSG00000022095.75|Fam160b2	-0.429048804905036	-0.677562135584043	-0.183405850552228	motif	-0.118	0.988	unchanged	unchanged
ENSMUSG00000022095.76	ENSMUSG00000022095.76|Fam160b2	-0.6012050834086	-0.606382981664584	0.0599295818707946	motif	-0.0315	0.999	unchanged	unchanged
ENSMUSG00000022095.77	ENSMUSG00000022095.77|Fam160b2	-0.378943103620706	-0.469450419521989	-0.0253998357745044	motif	0.0867	0.999	unchanged	unchanged
ENSMUSG00000022095.78	ENSMUSG00000022095.78|Fam160b2	-0.548300348481523	-0.49493184048867	0.118475988119632	motif	-0.0942	0.999	unchanged	unchanged
ENSMUSG00000022095.80	ENSMUSG00000022095.80|Fam160b2	-0.648142625421146	-0.536652386504837	0.176597719043088	motif	0.155	0.791	unchanged	unchanged
ENSMUSG00000022095.81	ENSMUSG00000022095.81|Fam160b2	-0.817961503357267	-0.665863484407542	0.217205499076504	motif	0.159	0.859	unchanged	unchanged
ENSMUSG00000022095.82	ENSMUSG00000022095.82|Fam160b2	-0.833740397354074	-0.714419165949904	0.184428711530949	motif	-0.146	0.907	unchanged	unchanged
ENSMUSG00000022095.83	ENSMUSG00000022095.83|Fam160b2	-0.660535138751981	-0.538502394286594	0.187140224592166	motif	-0.0224	0.999	unchanged	unchanged
ENSMUSG00000022095.96	ENSMUSG00000022095.96|Fam160b2	-0.461095662012187	-0.396539618344475	0.129663523794491	motif	0.143	0.999	unchanged	unchanged
ENSMUSG00000022095.97	ENSMUSG00000022095.97|Fam160b2	-0.0972945936342505	-0.310057037425445	-0.147654963664416	motif	-0.0701	0.999	unchanged	unchanged
ENSMUSG00000028439.100	ENSMUSG00000028439.100|Fam219a	-0.0850967633562435	-0.251532263656728	-0.101328020173705	motif	-0.0326	0.999	unchanged	unchanged
ENSMUSG00000028439.101	ENSMUSG00000028439.101|Fam219a	-0.189020764699204	-0.263937280433366	-0.00980903560738283	motif	-0.0382	0.999	unchanged	unchanged
ENSMUSG00000028439.102	ENSMUSG00000028439.102|Fam219a	-0.0354113720424705	-0.314875051953242	-0.214356199783993	motif	-0.0409	0.999	unchanged	unchanged
ENSMUSG00000028439.103	ENSMUSG00000028439.103|Fam219a	-0.240122205558283	-0.271473758718568	0.0337559269664934	motif	-0.084	0.999	unchanged	unchanged
ENSMUSG00000028439.104	ENSMUSG00000028439.104|Fam219a	-0.045854981893983	-0.224079549852177	-0.113117087831415	motif	-0.0405	0.999	unchanged	unchanged
ENSMUSG00000028439.115	ENSMUSG00000028439.115|Fam219a	-0.0156623289801678	-0.314173429680104	-0.233403620573158	motif	-0.124	0.934	unchanged	unchanged
ENSMUSG00000028439.116	ENSMUSG00000028439.116|Fam219a	-0.219425960637993	-0.292974695350963	-0.00844125458619083	motif	-0.0091	0.999	unchanged	unchanged
ENSMUSG00000028439.117	ENSMUSG00000028439.117|Fam219a	-0.263350223081841	-0.291716861956476	0.0367408412521441	motif	-0.0664	0.999	unchanged	unchanged
ENSMUSG00000028439.118	ENSMUSG00000028439.118|Fam219a	-0.327340730323791	-0.282955580375872	0.109492630074698	motif	-0.0304	0.999	unchanged	unchanged
ENSMUSG00000028439.119	ENSMUSG00000028439.119|Fam219a	-0.396650764646801	-0.335800692414426	0.125957552359154	motif	-0.0364	0.999	unchanged	unchanged
ENSMUSG00000028439.120	ENSMUSG00000028439.120|Fam219a	0.0635248327954227	-0.333404028350224	-0.331821381018867	motif	0.0489	0.999	unchanged	unchanged
ENSMUSG00000028439.121	ENSMUSG00000028439.121|Fam219a	-0.363182991035447	-0.347280393190808	0.0810100779714172	motif	0.0507	0.999	unchanged	unchanged
ENSMUSG00000028439.122	ENSMUSG00000028439.122|Fam219a	-0.454110104492361	-0.429958125659719	0.0892594589594207	motif	-0.0676	0.999	unchanged	unchanged
ENSMUSG00000028439.123	ENSMUSG00000028439.123|Fam219a	-0.10465885111057	-0.442009769622433	-0.272243438385084	motif	-0.0323	0.999	unchanged	unchanged
ENSMUSG00000028439.124	ENSMUSG00000028439.124|Fam219a	-0.543402451069335	-0.41029443910298	0.198215492093134	motif	-0.0829	0.999	unchanged	unchanged
ENSMUSG00000028439.126	ENSMUSG00000028439.126|Fam219a	0.0702377483850229	-0.365537735220511	-0.370668003478755	motif	-0.0482	0.999	unchanged	unchanged
ENSMUSG00000028439.127	ENSMUSG00000028439.127|Fam219a	-0.401448702670615	-0.193625179289893	0.272931003507501	motif	0.0248	0.999	unchanged	unchanged
ENSMUSG00000028439.128	ENSMUSG00000028439.128|Fam219a	-0.526713081967494	-0.410337998438941	0.181482563655332	motif	0.0415	0.999	unchanged	unchanged
ENSMUSG00000028439.129	ENSMUSG00000028439.129|Fam219a	-0.291872794949659	-0.314527879423771	0.0424523956526665	motif	-0.0527	0.999	unchanged	unchanged
ENSMUSG00000028439.130	ENSMUSG00000028439.130|Fam219a	-0.255279521505844	-0.236933387583223	0.0834536140493995	motif	0.118	0.999	unchanged	unchanged
ENSMUSG00000028439.131	ENSMUSG00000028439.131|Fam219a	-0.286417483371952	-0.482936032791815	-0.131411069293083	motif	0.0324	0.999	unchanged	unchanged
ENSMUSG00000028439.132	ENSMUSG00000028439.132|Fam219a	-0.308002959537657	-0.387105616385385	-0.0139951767209486	motif	-0.0487	0.999	unchanged	unchanged
ENSMUSG00000028439.133	ENSMUSG00000028439.133|Fam219a	-0.385781515164004	-0.265925100624766	0.184963894666017	motif	-0.00192	1	unchanged	unchanged
ENSMUSG00000028439.134	ENSMUSG00000028439.134|Fam219a	-0.216501774596126	-0.321880770058807	-0.0402715153359012	motif	0.0466	0.999	unchanged	unchanged
ENSMUSG00000028439.135	ENSMUSG00000028439.135|Fam219a	-0.196183545298597	-0.315523395794817	-0.0542323703694408	motif	-0.0336	0.999	unchanged	unchanged
ENSMUSG00000028439.136	ENSMUSG00000028439.136|Fam219a	-0.230923393901212	-0.341169289937622	-0.0451384159096311	motif	0.0432	0.999	unchanged	unchanged
ENSMUSG00000028439.137	ENSMUSG00000028439.137|Fam219a	-0.1084529607251	-0.271693490016502	-0.0981330491646232	motif	0.135	0.966	unchanged	unchanged
ENSMUSG00000028439.138	ENSMUSG00000028439.138|Fam219a	-0.34247679275967	-0.271318645859345	0.136265627027103	motif	0.0748	0.999	unchanged	unchanged
ENSMUSG00000028439.139	ENSMUSG00000028439.139|Fam219a	-0.359547054238364	-0.326484199415786	0.0981703349493565	motif	0.0702	0.999	unchanged	unchanged
ENSMUSG00000028439.140	ENSMUSG00000028439.140|Fam219a	-0.406148571007081	-0.468272394348801	0.00298365678505857	motif	0.0956	0.999	unchanged	unchanged
ENSMUSG00000028439.142	ENSMUSG00000028439.142|Fam219a	-0.662252625967342	-0.395864925407993	0.331495180686128	motif	0.191	0.673	unchanged	unchanged
ENSMUSG00000028439.143	ENSMUSG00000028439.143|Fam219a	-0.610578429069467	-0.419675189893404	0.256010719302842	motif	0.238	0.173	unchanged	unchanged
ENSMUSG00000028439.144	ENSMUSG00000028439.144|Fam219a	-0.221206125020554	-0.45541704667281	-0.169103441525477	motif	0.26	0.397	unchanged	unchanged
ENSMUSG00000028439.145	ENSMUSG00000028439.145|Fam219a	-0.494365265368288	-0.415803193585841	0.143669551909226	motif	0.347	0.0464	unchanged	unchanged
ENSMUSG00000028439.146	ENSMUSG00000028439.146|Fam219a	-0.373053277280693	-0.414346369349637	0.0238143880578351	motif	0.443	0.000709	moreloc	moreloc
ENSMUSG00000028439.146	ENSMUSG00000028439.146|Fam219a|146:150;156:190;195:202;205:214;217:226;228:232;234:250;252:260	0.066376133607539	-0.215211547863275	-0.216480201344036	mutant	0.443	0.000709	moreloc	moreloc_mutant
ENSMUSG00000028439.147	ENSMUSG00000028439.147|Fam219a	-0.558115147425159	-0.428057720817477	0.195164906734461	motif	0.651	1.35e-10	moreloc	moreloc
ENSMUSG00000028439.147	ENSMUSG00000028439.147|Fam219a|140:144;150:184;189:196;199:208;211:220;222:226;228:244;246:260	0.153476838245908	-0.330723349476144	-0.419092707595273	mutant	0.651	1.35e-10	moreloc	moreloc_mutant
ENSMUSG00000028439.148	ENSMUSG00000028439.148|Fam219a	-0.654063692202783	-0.534369680426846	0.184801491902716	motif	0.906	6.59e-14	moreloc	moreloc
ENSMUSG00000028439.148	ENSMUSG00000028439.148|Fam219a|134:138;144:178;183:190;193:202;205:214;216:220;222:238;240:257	0.341201375770579	-0.215585630589629	-0.491679526233429	mutant	0.906	6.59e-14	moreloc	moreloc_mutant
ENSMUSG00000028439.149	ENSMUSG00000028439.149|Fam219a	-0.80695998342584	-0.482616516704415	0.389450946848203	motif	0.646	6.1e-13	moreloc	moreloc
ENSMUSG00000028439.149	ENSMUSG00000028439.149|Fam219a|128:132;138:172;177:184;187:196;199:208;210:214;216:232;234:251	-0.243628328963358	-0.242503884792031	0.0662319242981053	mutant	0.646	6.1e-13	moreloc	moreloc_mutant
ENSMUSG00000028439.150	ENSMUSG00000028439.150|Fam219a	-0.62149160456837	-0.294138631290274	0.392460453404875	motif	0.815	1.71e-07	moreloc	moreloc
ENSMUSG00000028439.150	ENSMUSG00000028439.150|Fam219a|122:126;132:166;171:178;181:190;193:202;204:208;210:226;228:245;255:260	0.0729179143245389	-0.266602439277697	-0.274412873475457	mutant	0.815	1.71e-07	moreloc	moreloc_mutant
ENSMUSG00000028439.151	ENSMUSG00000028439.151|Fam219a	-0.517565506289442	-0.432063453834195	0.150609532582026	motif	1.29	1.4e-28	moreloc	moreloc
ENSMUSG00000028439.152	ENSMUSG00000028439.152|Fam219a	-0.62389915213212	-0.639326275746748	0.0496803565121514	motif	0.919	3.82e-11	moreloc	moreloc
ENSMUSG00000028439.153	ENSMUSG00000028439.153|Fam219a	-0.309261635805489	-0.51616457203861	-0.141795456106342	motif	0.676	2.03e-05	moreloc	moreloc
ENSMUSG00000028439.154	ENSMUSG00000028439.154|Fam219a	-0.354403302093416	-0.538234315770775	-0.118723533550579	motif	0.875	4.33e-07	moreloc	moreloc
ENSMUSG00000028439.155	ENSMUSG00000028439.155|Fam219a	-0.577380340165147	-0.381799219436294	0.260688600855632	motif	0.846	2.56e-14	moreloc	moreloc
ENSMUSG00000028439.156	ENSMUSG00000028439.156|Fam219a	-0.560637146006196	-0.581464469438808	0.0442801566941664	motif	1.15	1.24e-24	moreloc	moreloc
ENSMUSG00000028439.157	ENSMUSG00000028439.157|Fam219a	-0.39857558610424	-0.488561560544461	-0.0248784943134426	motif	1.12	1.24e-19	moreloc	moreloc
ENSMUSG00000028439.158	ENSMUSG00000028439.158|Fam219a	-0.61592699607076	-0.593527440350512	0.0875070358470279	nomotif	1.79	5.8e-28	moreloc	moreloc
ENSMUSG00000028439.159	ENSMUSG00000028439.159|Fam219a	-0.389291961457023	-0.525608208016784	-0.0712087664329816	motif	1.13	3.38e-18	moreloc	moreloc
ENSMUSG00000028439.160	ENSMUSG00000028439.160|Fam219a	-1.06736300207582	-0.488095607258749	0.644374874943855	motif	0.729	6.68e-06	moreloc	moreloc
ENSMUSG00000028439.161	ENSMUSG00000028439.161|Fam219a	-0.210574711589983	-0.240196873955905	0.0354853177608572	motif	1.54	3.7e-23	moreloc	moreloc
ENSMUSG00000028439.162	ENSMUSG00000028439.162|Fam219a	-0.992298253695653	-0.550564565849373	0.506841167973058	motif	1.31	7.53e-18	moreloc	moreloc
ENSMUSG00000028439.163	ENSMUSG00000028439.163|Fam219a	-0.494166028584401	-0.558730873608555	0.0005426351026252	motif	1.22	6.56e-16	moreloc	moreloc
ENSMUSG00000028439.164	ENSMUSG00000028439.164|Fam219a	-0.844609925228134	-0.575439360176472	0.334278045178441	motif	1.05	8.62e-12	moreloc	moreloc
ENSMUSG00000028439.165	ENSMUSG00000028439.165|Fam219a	-0.740776459851556	-0.602474638541712	0.203409301436624	motif	1	5.66e-12	moreloc	moreloc
ENSMUSG00000028439.166	ENSMUSG00000028439.166|Fam219a	-0.516008315509243	-0.373279151520658	0.207836644115364	motif	0.755	6.47e-06	moreloc	moreloc
ENSMUSG00000028439.167	ENSMUSG00000028439.167|Fam219a	-0.655912156035615	-0.452058615238293	0.268961020924101	motif	0.86	1.57e-06	moreloc	moreloc
ENSMUSG00000028439.168	ENSMUSG00000028439.168|Fam219a	-0.752506959811344	-0.657040118705744	0.160574321232379	motif	1.33	3.09e-16	moreloc	moreloc
ENSMUSG00000028439.168	ENSMUSG00000028439.168|Fam219a|14:18;24:58;63:70;73:82;85:94;96:100;102:118;120:137;147:154	-0.218056525102041	-0.489802595441338	-0.206638590212518	mutant	1.33	3.09e-16	moreloc	moreloc_mutant
ENSMUSG00000028439.169	ENSMUSG00000028439.169|Fam219a	-0.534379804548107	-0.302925847769029	0.296561436905857	motif	1.18	1.48e-13	moreloc	moreloc
ENSMUSG00000028439.16	ENSMUSG00000028439.16|Fam219a	-0.642387689738728	-0.625433219006486	0.0820619508590211	motif	-0.0787	0.999	unchanged	unchanged
ENSMUSG00000028439.173	ENSMUSG00000028439.173|Fam219a	-0.74764154455881	-0.605193871592121	0.207555153093468	motif	0.698	4.03e-06	moreloc	moreloc
ENSMUSG00000028439.173	ENSMUSG00000028439.173|Fam219a|4:28;33:40;43:52;55:64;66:70;72:88;90:107;117:124	-0.605530038695516	-0.141286760925643	0.529350757896652	mutant	0.698	4.03e-06	moreloc	moreloc_mutant
ENSMUSG00000028439.174	ENSMUSG00000028439.174|Fam219a	-0.62552138650913	-0.538261534478885	0.152367332157024	motif	0.551	6.9e-05	moreloc	moreloc
ENSMUSG00000028439.176	ENSMUSG00000028439.176|Fam219a	-0.548876319472875	-0.445226399016238	0.168757400583416	motif	0.253	0.34	unchanged	unchanged
ENSMUSG00000028439.177	ENSMUSG00000028439.177|Fam219a	-0.926373893094152	-0.503273940464461	0.48820743275647	motif	0.289	0.132	unchanged	unchanged
ENSMUSG00000028439.178	ENSMUSG00000028439.178|Fam219a	-0.493889545449661	-0.537056291111874	0.021940734464566	motif	0.434	0.00463	moreloc	moreloc
ENSMUSG00000028439.178	ENSMUSG00000028439.178|Fam219a|3:10;13:22;25:34;36:40;42:58;60:77;87:94	-0.538155529872491	-0.338204115588175	0.265058894411095	mutant	0.434	0.00463	moreloc	moreloc_mutant
ENSMUSG00000028439.179	ENSMUSG00000028439.179|Fam219a	-0.467871033334706	-0.417169360367034	0.11580915309445	motif	0.264	0.349	unchanged	unchanged
ENSMUSG00000028439.181	ENSMUSG00000028439.181|Fam219a	-0.348334878830726	-0.433704168577992	-0.020261809620487	motif	0.248	0.226	unchanged	unchanged
ENSMUSG00000028439.182	ENSMUSG00000028439.182|Fam219a	-0.479633467690741	-0.459914544955626	0.0848264028618932	motif	0.285	0.0609	unchanged	unchanged
ENSMUSG00000028439.183	ENSMUSG00000028439.183|Fam219a	-0.590963870421252	-0.423868904391333	0.232202446156698	motif	0.117	0.999	unchanged	unchanged
ENSMUSG00000028439.184	ENSMUSG00000028439.184|Fam219a	-0.662629241245288	-0.449963004369844	0.277773717002223	motif	0.182	0.374	unchanged	unchanged
ENSMUSG00000028439.185	ENSMUSG00000028439.185|Fam219a	-0.454117713774162	-0.427990131882062	0.0912350620188793	motif	0.157	0.487	unchanged	unchanged
ENSMUSG00000028439.186	ENSMUSG00000028439.186|Fam219a	-0.699455163411259	-0.603912640373784	0.160650003164253	motif	0.0316	0.999	unchanged	unchanged
ENSMUSG00000028439.187	ENSMUSG00000028439.187|Fam219a	-0.430285081810272	-0.464829867202998	0.0305626947340528	motif	0.0492	0.999	unchanged	unchanged
ENSMUSG00000028439.188	ENSMUSG00000028439.188|Fam219a	-0.585870151505498	-0.532006976655367	0.11897065497691	motif	0.00929	0.999	unchanged	unchanged
ENSMUSG00000028439.189	ENSMUSG00000028439.189|Fam219a	-0.448391647230557	-0.57461586356265	-0.061116736205314	motif	-0.00665	0.999	unchanged	unchanged
ENSMUSG00000028439.190	ENSMUSG00000028439.190|Fam219a	-0.403939260761389	-0.371538402265768	0.0975083386224004	motif	0.0125	0.999	unchanged	unchanged
ENSMUSG00000028439.191	ENSMUSG00000028439.191|Fam219a	-0.318303219575359	-0.38673692090849	-0.00332622120635201	motif	-0.155	0.927	unchanged	unchanged
ENSMUSG00000028439.192	ENSMUSG00000028439.192|Fam219a	-0.200276977785291	-0.487452624238122	-0.222068166326052	motif	-0.0697	0.999	unchanged	unchanged
ENSMUSG00000028439.193	ENSMUSG00000028439.193|Fam219a	-0.418579076475299	-0.436420616661816	0.0472659399402612	nomotif	-0.027	0.999	unchanged	unchanged
ENSMUSG00000028439.194	ENSMUSG00000028439.194|Fam219a	-0.344812208763577	-0.513832116036047	-0.103912427145691	nomotif	-0.0206	0.999	unchanged	unchanged
ENSMUSG00000028439.195	ENSMUSG00000028439.195|Fam219a	-0.3931783346436	-0.490743078612074	-0.0324572638416948	nomotif	-0.0146	0.999	unchanged	unchanged
ENSMUSG00000028439.196	ENSMUSG00000028439.196|Fam219a	-0.479071754321742	-0.391988429292153	0.152190805156368	nomotif	-0.0115	0.999	unchanged	unchanged
ENSMUSG00000028439.197	ENSMUSG00000028439.197|Fam219a	-0.121017651558526	-0.456470074967447	-0.270344943282142	nomotif	0.0712	0.999	unchanged	unchanged
ENSMUSG00000028439.198	ENSMUSG00000028439.198|Fam219a	-0.596986912736947	-0.382618714338859	0.279475678524867	nomotif	0.0327	0.999	unchanged	unchanged
ENSMUSG00000028439.199	ENSMUSG00000028439.199|Fam219a	-0.115402353934365	-0.484592276904238	-0.304082442843093	nomotif	0.0289	0.999	unchanged	unchanged
ENSMUSG00000028439.200	ENSMUSG00000028439.200|Fam219a	-0.523384288116236	-0.439752832873801	0.148738935369215	nomotif	-0.0949	0.999	unchanged	unchanged
ENSMUSG00000028439.201	ENSMUSG00000028439.201|Fam219a	-0.369061582235435	-0.481002556128027	-0.0468334937658132	nomotif	0.0504	0.999	unchanged	unchanged
ENSMUSG00000028439.202	ENSMUSG00000028439.202|Fam219a	-0.450474330730479	-0.587424185685438	-0.0718423748281798	motif	0.0883	0.999	unchanged	unchanged
ENSMUSG00000028439.203	ENSMUSG00000028439.203|Fam219a	-0.353788903460581	-0.52173974380644	-0.10284336021908	motif	-0.0286	0.999	unchanged	unchanged
ENSMUSG00000028439.204	ENSMUSG00000028439.204|Fam219a	-0.439645316345348	-0.549676979394463	-0.0449241829223361	motif	-0.0146	0.999	unchanged	unchanged
ENSMUSG00000028439.205	ENSMUSG00000028439.205|Fam219a	-0.588140654912183	-0.389524432396675	0.263723702642287	motif	0.223	0.245	unchanged	unchanged
ENSMUSG00000028439.206	ENSMUSG00000028439.206|Fam219a	-0.588656373670243	-0.55362256702126	0.100141286775762	motif	0.0213	0.999	unchanged	unchanged
ENSMUSG00000028439.207	ENSMUSG00000028439.207|Fam219a	-0.781297284142593	-0.355774196085719	0.490630568183653	motif	0.0875	0.999	unchanged	unchanged
ENSMUSG00000028439.208	ENSMUSG00000028439.208|Fam219a	-0.548098049620494	-0.460263769562723	0.15294176018455	motif	0.0795	0.999	unchanged	unchanged
ENSMUSG00000028439.209	ENSMUSG00000028439.209|Fam219a	-0.703427977394705	-0.488505862372387	0.280029595149097	motif	0.106	0.999	unchanged	unchanged
ENSMUSG00000028439.210	ENSMUSG00000028439.210|Fam219a	-0.583451933700212	-0.552977317718634	0.0955820961083576	motif	-0.0358	0.999	unchanged	unchanged
ENSMUSG00000028439.211	ENSMUSG00000028439.211|Fam219a	-0.592749459191952	-0.491987654334305	0.165869284984425	motif	0.0291	0.999	unchanged	unchanged
ENSMUSG00000028439.212	ENSMUSG00000028439.212|Fam219a	-0.316861709915017	-0.534841908678606	-0.15287271863681	motif	-0.0178	0.999	unchanged	unchanged
ENSMUSG00000028439.213	ENSMUSG00000028439.213|Fam219a	-0.584925599501723	-0.485838396323094	0.164194683305408	motif	-0.0901	0.999	unchanged	unchanged
ENSMUSG00000028439.214	ENSMUSG00000028439.214|Fam219a	-0.69979812543426	-0.629343537432804	0.135562068128235	motif	0.0221	0.999	unchanged	unchanged
ENSMUSG00000028439.215	ENSMUSG00000028439.215|Fam219a	-0.47409654560858	-0.442544590309451	0.0966594354259077	motif	0.0532	0.999	unchanged	unchanged
ENSMUSG00000028439.216	ENSMUSG00000028439.216|Fam219a	-0.548805253119008	-0.561191926841497	0.0527208064042899	motif	-0.0722	0.999	unchanged	unchanged
ENSMUSG00000028439.217	ENSMUSG00000028439.217|Fam219a	-0.586324286750581	-0.459248825044804	0.192182941832555	motif	0.258	0.579	unchanged	unchanged
ENSMUSG00000028439.218	ENSMUSG00000028439.218|Fam219a	-0.654513791073268	-0.52009136746969	0.199529903730357	motif	0.0964	0.999	unchanged	unchanged
ENSMUSG00000028439.219	ENSMUSG00000028439.219|Fam219a	-0.838233816892147	-0.509865436247265	0.393475860771661	motif	0.0586	0.999	unchanged	unchanged
ENSMUSG00000028439.220	ENSMUSG00000028439.220|Fam219a	-0.653948520588348	-0.373052888708572	0.346003112006555	motif	0.191	0.935	unchanged	unchanged
ENSMUSG00000028439.221	ENSMUSG00000028439.221|Fam219a	-0.670161785871473	-0.493735681599454	0.241533584398798	motif	0.141	0.948	unchanged	unchanged
ENSMUSG00000028439.222	ENSMUSG00000028439.222|Fam219a	-0.46662249114496	-0.548490919155214	-0.0167609478834757	motif	0.17	0.539	unchanged	unchanged
ENSMUSG00000028439.223	ENSMUSG00000028439.223|Fam219a	-0.597284310564505	-0.652117107767398	0.0102746829238862	motif	0.168	0.85	unchanged	unchanged
ENSMUSG00000028439.224	ENSMUSG00000028439.224|Fam219a	-0.53684947067486	-0.589222553792207	0.0127343970094316	motif	0.0908	0.999	unchanged	unchanged
ENSMUSG00000028439.225	ENSMUSG00000028439.225|Fam219a	-0.57011501155328	-0.594983691758553	0.040238799921506	motif	0.158	0.546	unchanged	unchanged
ENSMUSG00000028439.226	ENSMUSG00000028439.226|Fam219a	-0.575326942587848	-0.487341017491345	0.153093405223282	motif	0.0841	0.999	unchanged	unchanged
ENSMUSG00000028439.227	ENSMUSG00000028439.227|Fam219a	-0.552245287539993	-0.449799252444111	0.167553515222661	motif	0.0263	0.999	unchanged	unchanged
ENSMUSG00000028439.228	ENSMUSG00000028439.228|Fam219a	-0.547982747155356	-0.432074927313634	0.181015299968501	motif	0.0535	0.999	unchanged	unchanged
ENSMUSG00000028439.229	ENSMUSG00000028439.229|Fam219a	-0.634283220590367	-0.441152358227733	0.258238342489412	motif	0.0956	0.999	unchanged	unchanged
ENSMUSG00000028439.230	ENSMUSG00000028439.230|Fam219a	-0.642229581973179	-0.30752019036991	0.399816871730049	motif	-0.0464	0.999	unchanged	unchanged
ENSMUSG00000028439.231	ENSMUSG00000028439.231|Fam219a	-0.579994366480298	-0.581887705616137	0.06321414099094	motif	0.147	0.606	unchanged	unchanged
ENSMUSG00000028439.232	ENSMUSG00000028439.232|Fam219a	-0.664413804731878	-0.452698534569602	0.276822750289056	motif	0.078	0.999	unchanged	unchanged
ENSMUSG00000028439.233	ENSMUSG00000028439.233|Fam219a	-0.416666291628718	-0.558714904593853	-0.0769411328383551	motif	0.0448	0.999	unchanged	unchanged
ENSMUSG00000028439.234	ENSMUSG00000028439.234|Fam219a	-0.546656690357817	-0.665391863639369	-0.0536276931547729	motif	0.252	0.132	unchanged	unchanged
ENSMUSG00000028439.235	ENSMUSG00000028439.235|Fam219a	-0.43847331220814	-0.440588164759876	0.0629926275750426	motif	-0.0361	0.999	unchanged	unchanged
ENSMUSG00000028439.236	ENSMUSG00000028439.236|Fam219a	-0.530781602592859	-0.605804670575202	-0.00991558785556401	motif	0.0918	0.999	unchanged	unchanged
ENSMUSG00000028439.237	ENSMUSG00000028439.237|Fam219a	-0.427536514379693	-0.361773880448999	0.130870114057472	motif	0.225	0.817	unchanged	unchanged
ENSMUSG00000028439.238	ENSMUSG00000028439.238|Fam219a	-0.852315066629301	-0.724563120355869	0.192859426400212	motif	0.166	0.999	unchanged	unchanged
ENSMUSG00000028439.239	ENSMUSG00000028439.239|Fam219a	-0.799188863633524	-0.558773995429011	0.305522348331292	motif	0.144	0.94	unchanged	unchanged
ENSMUSG00000028439.240	ENSMUSG00000028439.240|Fam219a	-0.712215485161606	-0.444605495191167	0.332717470097217	motif	0.243	0.242	unchanged	unchanged
ENSMUSG00000028439.241	ENSMUSG00000028439.241|Fam219a	-0.467510843145784	-0.596783413132355	-0.0641650898597927	motif	0.087	0.999	unchanged	unchanged
ENSMUSG00000028439.242	ENSMUSG00000028439.242|Fam219a	-0.64927462179979	-0.502374651197249	0.21200745072932	motif	0.142	0.9	unchanged	unchanged
ENSMUSG00000028439.243	ENSMUSG00000028439.243|Fam219a	-0.420922409617353	-0.665721043002863	-0.179691153258731	motif	0.0743	0.999	unchanged	unchanged
ENSMUSG00000028439.244	ENSMUSG00000028439.244|Fam219a	-0.613285433297865	-0.541627965081102	0.136764948343542	motif	0.0888	0.999	unchanged	unchanged
ENSMUSG00000028439.245	ENSMUSG00000028439.245|Fam219a	-1.03729694817428	-0.63979352030228	0.462610907998783	motif	0.132	0.999	unchanged	unchanged
ENSMUSG00000028439.247	ENSMUSG00000028439.247|Fam219a	-0.45588702934554	-0.893000340400058	-0.372005830927739	motif	0.125	0.999	unchanged	unchanged
ENSMUSG00000028439.248	ENSMUSG00000028439.248|Fam219a	-0.721667579418911	-0.500977429565369	0.285797629980321	motif	0.117	0.999	unchanged	unchanged
ENSMUSG00000028439.249	ENSMUSG00000028439.249|Fam219a	-0.321196804424214	-0.399426704366519	-0.0131224198155259	motif	0.0844	0.999	unchanged	unchanged
ENSMUSG00000028439.250	ENSMUSG00000028439.250|Fam219a	-0.472768969879971	-0.503073415736663	0.0348030342700869	motif	0.158	0.741	unchanged	unchanged
ENSMUSG00000028439.251	ENSMUSG00000028439.251|Fam219a	-0.324723572366899	-0.634167501463669	-0.24433644896999	motif	0.0124	0.999	unchanged	unchanged
ENSMUSG00000028439.252	ENSMUSG00000028439.252|Fam219a	-0.230522602092953	-0.478660565032678	-0.183030482812946	motif	0.0688	0.999	unchanged	unchanged
ENSMUSG00000028439.253	ENSMUSG00000028439.253|Fam219a	-0.469990006223468	-0.374933787322129	0.160163699028119	motif	0.119	0.999	unchanged	unchanged
ENSMUSG00000028439.254	ENSMUSG00000028439.254|Fam219a	-0.751608684324636	-0.419287302813586	0.397428861637829	motif	0.0428	0.999	unchanged	unchanged
ENSMUSG00000028439.255	ENSMUSG00000028439.255|Fam219a	-0.30210342867828	-0.179760376785462	0.187450532019597	motif	0.0561	0.999	unchanged	unchanged
ENSMUSG00000028439.256	ENSMUSG00000028439.256|Fam219a	-0.160358311867599	-0.411684975724863	-0.186219183730485	motif	0.0317	0.999	unchanged	unchanged
ENSMUSG00000028439.257	ENSMUSG00000028439.257|Fam219a	-0.621712833653705	-0.387348419642512	0.299471894137972	motif	-0.101	0.999	unchanged	unchanged
ENSMUSG00000028439.258	ENSMUSG00000028439.258|Fam219a	-0.319783180390939	-0.354731759078314	0.0301589014394036	motif	-0.00891	0.999	unchanged	unchanged
ENSMUSG00000028439.259	ENSMUSG00000028439.259|Fam219a	-0.194075367333615	-0.420553283403023	-0.161370435942629	motif	-0.0253	0.999	unchanged	unchanged
ENSMUSG00000028439.260	ENSMUSG00000028439.260|Fam219a	-0.110691683980202	-0.259194671378564	-0.0833955072715833	motif	-0.0588	0.999	unchanged	unchanged
ENSMUSG00000028439.261	ENSMUSG00000028439.261|Fam219a	-0.618510350498997	-0.394269814630695	0.289348015995082	motif	-0.0447	0.999	unchanged	unchanged
ENSMUSG00000028439.262	ENSMUSG00000028439.262|Fam219a	-0.23475957030826	-0.492688700577553	-0.192821650142515	motif	-0.00937	0.999	unchanged	unchanged
ENSMUSG00000028439.263	ENSMUSG00000028439.263|Fam219a	-0.0999933205249049	-0.413936347382422	-0.248835546730738	motif	-0.0763	0.999	unchanged	unchanged
ENSMUSG00000028439.264	ENSMUSG00000028439.264|Fam219a	-0.156922182202624	-0.266008082834579	-0.0439784205051756	motif	0.00644	0.999	unchanged	unchanged
ENSMUSG00000028439.265	ENSMUSG00000028439.265|Fam219a	-0.4756714680694	-0.499892464645807	0.0408864835503723	motif	0.0165	0.999	unchanged	unchanged
ENSMUSG00000028439.266	ENSMUSG00000028439.266|Fam219a	-0.250643059390653	-0.399757726600177	-0.0840071870827451	motif	-0.0494	0.999	unchanged	unchanged
ENSMUSG00000028439.267	ENSMUSG00000028439.267|Fam219a	-0.253934233312927	-0.446545613392556	-0.12750389995285	motif	-0.0639	0.999	unchanged	unchanged
ENSMUSG00000028439.268	ENSMUSG00000028439.268|Fam219a	-0.261538949178346	-0.299597818460502	0.0270486108446234	motif	0.103	0.999	unchanged	unchanged
ENSMUSG00000028439.269	ENSMUSG00000028439.269|Fam219a	-0.29838585274475	-0.426832545763839	-0.0633392128923102	motif	0.0388	0.999	unchanged	unchanged
ENSMUSG00000028439.270	ENSMUSG00000028439.270|Fam219a	-0.348222754988821	-0.419302406478779	-0.00597217136317879	motif	0.0222	0.999	unchanged	unchanged
ENSMUSG00000028439.271	ENSMUSG00000028439.271|Fam219a	-0.525925951300216	-0.355174696892518	0.235858734534477	motif	-0.0482	0.999	unchanged	unchanged
ENSMUSG00000028439.272	ENSMUSG00000028439.272|Fam219a	-0.371537664842725	-0.279893322507141	0.156751822462363	motif	-0.0135	0.999	unchanged	unchanged
ENSMUSG00000028439.273	ENSMUSG00000028439.273|Fam219a	-0.348596274684921	-0.397791222101362	0.0159125327103379	motif	0.0997	0.996	unchanged	unchanged
ENSMUSG00000028439.274	ENSMUSG00000028439.274|Fam219a	-0.373704124102536	-0.413489632073679	0.0253219721556361	motif	0.000361	1	unchanged	unchanged
ENSMUSG00000028439.275	ENSMUSG00000028439.275|Fam219a	-0.466629469775555	-0.322726035661691	0.209010914240643	motif	0.0737	0.999	unchanged	unchanged
ENSMUSG00000028439.276	ENSMUSG00000028439.276|Fam219a	-0.256073184413068	-0.364623515749954	-0.0434428512101071	motif	0.0107	0.999	unchanged	unchanged
ENSMUSG00000028439.277	ENSMUSG00000028439.277|Fam219a	-0.288874007473412	-0.200490943012857	0.153490544587335	motif	0.059	0.999	unchanged	unchanged
ENSMUSG00000028439.278	ENSMUSG00000028439.278|Fam219a	-0.295228103682718	-0.289419284083236	0.0709162997262611	motif	0.0196	0.999	unchanged	unchanged
ENSMUSG00000028439.28	ENSMUSG00000028439.28|Fam219a	-0.627066028079435	-0.390317755561495	0.301855752644719	motif	0.0399	0.999	unchanged	unchanged
ENSMUSG00000028439.290	ENSMUSG00000028439.290|Fam219a	-0.110604941205637	-0.340830880338691	-0.165118459006274	motif	0.00451	0.999	unchanged	unchanged
ENSMUSG00000028439.291	ENSMUSG00000028439.291|Fam219a	-0.124851060777442	-0.298019851499294	-0.108061310595072	motif	-0.0351	0.999	unchanged	unchanged
ENSMUSG00000028439.292	ENSMUSG00000028439.292|Fam219a	-0.221672219687336	-0.387881377484155	-0.10110167767004	motif	-0.0678	0.999	unchanged	unchanged
ENSMUSG00000028439.293	ENSMUSG00000028439.293|Fam219a	-0.405019311695207	-0.241739102616034	0.228387689205952	motif	-0.162	0.938	unchanged	unchanged
ENSMUSG00000028439.294	ENSMUSG00000028439.294|Fam219a	-0.212986798720345	-0.379905620727088	-0.101811341879964	motif	0.0533	0.999	unchanged	unchanged
ENSMUSG00000028439.295	ENSMUSG00000028439.295|Fam219a	-0.230331199013807	-0.311268786312046	-0.0158301071714606	motif	-0.0633	0.999	unchanged	unchanged
ENSMUSG00000028439.296	ENSMUSG00000028439.296|Fam219a	-0.0221192592431377	-0.363463834267417	-0.276237094897501	motif	-0.0651	0.999	unchanged	unchanged
ENSMUSG00000028439.297	ENSMUSG00000028439.297|Fam219a	-0.089823275624279	-0.529440417275011	-0.374509661523953	motif	-0.0829	0.999	unchanged	unchanged
ENSMUSG00000028439.298	ENSMUSG00000028439.298|Fam219a	-0.392530505293438	-0.196414205335279	0.261223780084939	motif	-0.00332	1	unchanged	unchanged
ENSMUSG00000028439.29	ENSMUSG00000028439.29|Fam219a	-0.886794676569396	-0.550039350128278	0.401862806567896	motif	0.0443	0.999	unchanged	unchanged
ENSMUSG00000028439.310	ENSMUSG00000028439.310|Fam219a	0.0583927899508975	-0.481169536714772	-0.47445484653889	nomotif	-0.174	0.97	unchanged	unchanged
ENSMUSG00000028439.316	ENSMUSG00000028439.316|Fam219a	0.117213104471707	-0.280196211089582	-0.33230183543451	nomotif	0.0206	0.999	unchanged	unchanged
ENSMUSG00000028439.317	ENSMUSG00000028439.317|Fam219a	-0.425814628923385	-0.0653111010013489	0.425611008048815	nomotif	0.108	0.999	unchanged	unchanged
ENSMUSG00000028439.318	ENSMUSG00000028439.318|Fam219a	-0.00277868453399047	-0.273889617913141	-0.206003453252372	nomotif	-0.0204	0.999	unchanged	unchanged
ENSMUSG00000028439.319	ENSMUSG00000028439.319|Fam219a	-0.115251124320432	-0.327667845793818	-0.147309241346607	nomotif	-0.168	0.959	unchanged	unchanged
ENSMUSG00000028439.320	ENSMUSG00000028439.320|Fam219a	-0.10756067415997	-0.308427925589329	-0.13575977130258	nomotif	-0.0741	0.999	unchanged	unchanged
ENSMUSG00000028439.321	ENSMUSG00000028439.321|Fam219a	-0.166393460061027	-0.299276723981416	-0.0677757837936097	nomotif	-0.0495	0.999	unchanged	unchanged
ENSMUSG00000028439.322	ENSMUSG00000028439.322|Fam219a	-0.125129247348938	-0.224708595484757	-0.0344718680090404	nomotif	-0.118	0.999	unchanged	unchanged
ENSMUSG00000028439.323	ENSMUSG00000028439.323|Fam219a	-0.095035868748999	-0.148773697519535	0.0113696513562427	nomotif	-0.189	0.916	unchanged	unchanged
ENSMUSG00000028439.324	ENSMUSG00000028439.324|Fam219a	-0.414761693027128	-0.326626730079736	0.15324244307417	nomotif	-0.118	0.999	unchanged	unchanged
ENSMUSG00000028439.325	ENSMUSG00000028439.325|Fam219a	-0.39700886190185	-0.37912012879	0.0829962132386292	nomotif	-0.238	0.522	unchanged	unchanged
ENSMUSG00000028439.326	ENSMUSG00000028439.326|Fam219a	-0.554535078719185	-0.350971091632697	0.268671467213267	nomotif	0.0783	0.999	unchanged	unchanged
ENSMUSG00000028439.32	ENSMUSG00000028439.32|Fam219a	-0.895169549471272	-0.633668720115898	0.326608309482153	motif	-0.284	0.169	unchanged	unchanged
ENSMUSG00000028439.332	ENSMUSG00000028439.332|Fam219a	-0.401239024087755	-0.330706227490081	0.135640276724452	nomotif	0.0815	0.999	unchanged	unchanged
ENSMUSG00000028439.338	ENSMUSG00000028439.338|Fam219a	-0.439222918566371	-0.335453210143759	0.168877188549391	nomotif	0.052	0.999	unchanged	unchanged
ENSMUSG00000028439.339	ENSMUSG00000028439.339|Fam219a	-0.210426833674317	-0.256622318261266	0.0189119955398294	nomotif	-0.28	0.0627	unchanged	unchanged
ENSMUSG00000028439.340	ENSMUSG00000028439.340|Fam219a	-0.240809727497828	-0.214938553566564	0.0909786540580438	nomotif	-0.123	0.999	unchanged	unchanged
ENSMUSG00000028439.341	ENSMUSG00000028439.341|Fam219a	-0.51780822113627	-0.145775742553186	0.437139958709863	nomotif	0.0298	0.999	unchanged	unchanged
ENSMUSG00000028439.347	ENSMUSG00000028439.347|Fam219a	-0.223892337483209	-0.335018761496362	-0.0460189438863743	nomotif	0.0272	0.999	unchanged	unchanged
ENSMUSG00000028439.348	ENSMUSG00000028439.348|Fam219a	-0.0772547394505848	-0.600894272915244	-0.45853205333788	nomotif	0.09	0.999	unchanged	unchanged
ENSMUSG00000028439.349	ENSMUSG00000028439.349|Fam219a	-0.434159739821393	-0.399578901390394	0.0996883185577782	nomotif	0.0532	0.999	unchanged	unchanged
ENSMUSG00000028439.351	ENSMUSG00000028439.351|Fam219a	-0.758814034470987	-0.453737093660981	0.370184420936785	nomotif	-0.0509	0.999	unchanged	unchanged
ENSMUSG00000028439.352	ENSMUSG00000028439.352|Fam219a	-0.869152863775681	-0.409397588538828	0.524862755363632	nomotif	-0.0501	0.999	unchanged	unchanged
ENSMUSG00000028439.353	ENSMUSG00000028439.353|Fam219a	-0.26896333442683	-0.335299916759436	-0.00122910220582761	nomotif	-0.152	0.999	unchanged	unchanged
ENSMUSG00000028439.354	ENSMUSG00000028439.354|Fam219a	-0.577853676487247	-0.550551071056608	0.0924100855574171	nomotif	0.0948	0.999	unchanged	unchanged
ENSMUSG00000028439.356	ENSMUSG00000028439.356|Fam219a	-0.444564724212353	-0.437730573148691	0.0719416311904403	nomotif	0.08	0.999	unchanged	unchanged
ENSMUSG00000028439.357	ENSMUSG00000028439.357|Fam219a	-0.477977157390349	-0.565298543680304	-0.0222139061631766	nomotif	0.0589	0.999	unchanged	unchanged
ENSMUSG00000028439.359	ENSMUSG00000028439.359|Fam219a	-0.457422812356553	-0.26233400782355	0.260196284659782	nomotif	0.111	0.999	unchanged	unchanged
ENSMUSG00000028439.35	ENSMUSG00000028439.35|Fam219a	-0.518999162826482	-0.8042880204657	-0.220181377512439	motif	-0.103	0.999	unchanged	unchanged
ENSMUSG00000028439.360	ENSMUSG00000028439.360|Fam219a	-0.0644625948410864	-0.457586142362931	-0.328016067395066	nomotif	0.21	0.52	unchanged	unchanged
ENSMUSG00000028439.366	ENSMUSG00000028439.366|Fam219a	-0.233669865818723	-0.370226086768962	-0.0714487408234594	nomotif	-0.0351	0.999	unchanged	unchanged
ENSMUSG00000028439.367	ENSMUSG00000028439.367|Fam219a	-0.415832296535307	-0.39728717775047	0.0836525989116154	nomotif	-0.0684	0.999	unchanged	unchanged
ENSMUSG00000028439.369	ENSMUSG00000028439.369|Fam219a	-0.314584429672789	-0.41646359230189	-0.0367716825023226	nomotif	-0.164	0.999	unchanged	unchanged
ENSMUSG00000028439.36	ENSMUSG00000028439.36|Fam219a	-0.597576044516679	-0.702786284068028	-0.0401027594245703	motif	-0.011	0.999	unchanged	unchanged
ENSMUSG00000028439.371	ENSMUSG00000028439.371|Fam219a	-0.298758171556847	-0.471967394340391	-0.108101742656765	nomotif	-0.118	0.999	unchanged	unchanged
ENSMUSG00000028439.373	ENSMUSG00000028439.373|Fam219a	-0.42709258419231	-0.40483050460334	0.0873695597157494	nomotif	-0.191	0.999	unchanged	unchanged
ENSMUSG00000028439.374	ENSMUSG00000028439.374|Fam219a	-0.38785402009076	-0.408043931788064	0.0449175684294756	nomotif	-0.184	0.999	unchanged	unchanged
ENSMUSG00000028439.375	ENSMUSG00000028439.375|Fam219a	-0.370953328038154	-0.295625184226712	0.140435623938222	nomotif	-0.0522	0.999	unchanged	unchanged
ENSMUSG00000028439.37	ENSMUSG00000028439.37|Fam219a	-0.890522126153409	-0.689260713630746	0.266368892649442	motif	0.0881	0.999	unchanged	unchanged
ENSMUSG00000028439.380	ENSMUSG00000028439.380|Fam219a	-0.666393002794622	-0.498002682374314	0.233497800547087	motif	-0.254	0.999	unchanged	unchanged
ENSMUSG00000028439.381	ENSMUSG00000028439.381|Fam219a	-0.416803068798323	-0.206672208037941	0.275238340887161	motif	-0.0231	0.999	unchanged	unchanged
ENSMUSG00000028439.38	ENSMUSG00000028439.38|Fam219a	-0.314705470416512	-0.364311117187834	0.0155018333554569	motif	0.101	0.999	unchanged	unchanged
ENSMUSG00000028439.39	ENSMUSG00000028439.39|Fam219a	-0.772329938878427	-0.350659345423641	0.486778073581565	motif	0.124	0.942	unchanged	unchanged
ENSMUSG00000028439.402	ENSMUSG00000028439.402|Fam219a	-0.317525829009182	-0.320738396261258	0.0618949128747022	motif	1.22	0.999	unchanged	unchanged
ENSMUSG00000028439.414	ENSMUSG00000028439.414|Fam219a	-0.399735124509227	-0.703771983866109	-0.238929379230102	motif	-0.0972	0.999	unchanged	unchanged
ENSMUSG00000028439.41	ENSMUSG00000028439.41|Fam219a	-0.420711464454871	-0.606087204846633	-0.120268260264983	motif	0.0331	0.999	unchanged	unchanged
ENSMUSG00000028439.42	ENSMUSG00000028439.42|Fam219a	-0.527109294186885	-0.526390505227374	0.0658262690862909	motif	0.0766	0.999	unchanged	unchanged
ENSMUSG00000028439.43	ENSMUSG00000028439.43|Fam219a	-0.347541649296203	-0.408316742674176	0.00433238674880598	motif	-0.0262	0.999	unchanged	unchanged
ENSMUSG00000028439.44	ENSMUSG00000028439.44|Fam219a	-0.320353004333703	-0.413764568341348	-0.0283040838808661	motif	0.132	0.999	unchanged	unchanged
ENSMUSG00000028439.45	ENSMUSG00000028439.45|Fam219a	-0.530441919481138	-0.379499519095312	0.216049880512605	nomotif	0.0551	0.999	unchanged	unchanged
ENSMUSG00000028439.46	ENSMUSG00000028439.46|Fam219a	-0.38893155478688	-0.413133095727365	0.0409059391862934	nomotif	0.0932	0.999	unchanged	unchanged
ENSMUSG00000028439.47	ENSMUSG00000028439.47|Fam219a	-0.477913890909052	-0.4373359157247	0.105685455311131	nomotif	0.282	0.169	unchanged	unchanged
ENSMUSG00000028439.48	ENSMUSG00000028439.48|Fam219a	-0.61300751384249	-0.299216113047842	0.378898880921427	nomotif	0.0638	0.999	unchanged	unchanged
ENSMUSG00000028439.49	ENSMUSG00000028439.49|Fam219a	-0.38946216261211	-0.510641012812209	-0.0560713700733197	nomotif	0.0115	0.999	unchanged	unchanged
ENSMUSG00000028439.50	ENSMUSG00000028439.50|Fam219a	-0.448852971335704	-0.527010048789141	-0.013049597326658	nomotif	-0.107	0.943	unchanged	unchanged
ENSMUSG00000028439.51	ENSMUSG00000028439.51|Fam219a	-0.468062049280564	-0.310733601081414	0.222435928325929	nomotif	0.027	0.999	unchanged	unchanged
ENSMUSG00000028439.52	ENSMUSG00000028439.52|Fam219a	-0.332654929070595	-0.343411953330755	0.0543504558666193	nomotif	-0.0589	0.999	unchanged	unchanged
ENSMUSG00000028439.53	ENSMUSG00000028439.53|Fam219a	-0.463562464221941	-0.56412122348888	-0.0354512791401597	nomotif	0.0241	0.999	unchanged	unchanged
ENSMUSG00000028439.54	ENSMUSG00000028439.54|Fam219a	-0.294093328679351	-0.363971775508142	-0.00477096670201244	nomotif	0.0472	0.999	unchanged	unchanged
ENSMUSG00000028439.55	ENSMUSG00000028439.55|Fam219a	-0.214122277928746	-0.471750627888974	-0.192520869833449	nomotif	-0.00699	0.999	unchanged	unchanged
ENSMUSG00000028439.56	ENSMUSG00000028439.56|Fam219a	-0.253043845873702	-0.50926047268525	-0.191109146684768	nomotif	0.0257	0.999	unchanged	unchanged
ENSMUSG00000028439.57	ENSMUSG00000028439.57|Fam219a	-0.170286324019657	-0.482640851464958	-0.247247047318522	nomotif	-0.0466	0.999	unchanged	unchanged
ENSMUSG00000028439.58	ENSMUSG00000028439.58|Fam219a	-0.151113654914823	-0.54803146428716	-0.331810329245558	nomotif	-0.0233	0.999	unchanged	unchanged
ENSMUSG00000028439.61	ENSMUSG00000028439.61|Fam219a	-0.569391779029733	-0.123755101197509	0.510744157959003	nomotif	0.0737	0.999	unchanged	unchanged
ENSMUSG00000028439.62	ENSMUSG00000028439.62|Fam219a	-0.293671537624579	-0.612266111380916	-0.253487093629558	motif	-0.0484	0.999	unchanged	unchanged
ENSMUSG00000028439.63	ENSMUSG00000028439.63|Fam219a	-0.00904228998928613	-0.239532706285921	-0.165382936169856	motif	0.0454	0.999	unchanged	unchanged
ENSMUSG00000028439.64	ENSMUSG00000028439.64|Fam219a	-0.212370766535945	-0.310658068535747	-0.0331798218730234	motif	0.0214	0.999	unchanged	unchanged
ENSMUSG00000028439.65	ENSMUSG00000028439.65|Fam219a	-0.421911186610492	-0.329776032984096	0.157242633753174	motif	0.0311	0.999	unchanged	unchanged
ENSMUSG00000028439.66	ENSMUSG00000028439.66|Fam219a	-0.355330368997401	-0.625611858297781	-0.205174009173601	motif	-0.142	0.999	unchanged	unchanged
ENSMUSG00000028439.67	ENSMUSG00000028439.67|Fam219a	-0.405792432772813	-0.471304224619917	-0.000404311720325456	motif	-0.000531	1	unchanged	unchanged
ENSMUSG00000028439.68	ENSMUSG00000028439.68|Fam219a	-0.44860525891976	-0.40918166428846	0.104531074758078	motif	0.133	0.999	unchanged	unchanged
ENSMUSG00000028439.69	ENSMUSG00000028439.69|Fam219a	-0.22653887220007	-0.418461103787534	-0.126814751460686	motif	-0.0318	0.999	unchanged	unchanged
ENSMUSG00000028439.71	ENSMUSG00000028439.71|Fam219a	-0.0985421363388923	-0.356670050695369	-0.193020434229697	motif	-0.127	0.973	unchanged	unchanged
ENSMUSG00000028439.72	ENSMUSG00000028439.72|Fam219a	-0.390438897483528	-0.269259954673625	0.186286422936682	motif	-0.163	0.838	unchanged	unchanged
ENSMUSG00000028439.73	ENSMUSG00000028439.73|Fam219a	-0.517734081391413	-0.3667150050628	0.216126556455392	motif	-0.0879	0.999	unchanged	unchanged
ENSMUSG00000028439.74	ENSMUSG00000028439.74|Fam219a	-0.444604359713202	-0.427816277692488	0.0818955621474927	motif	-0.0227	0.999	unchanged	unchanged
ENSMUSG00000028439.75	ENSMUSG00000028439.75|Fam219a	-0.298044076723393	-0.28096027216091	0.0821912846892618	motif	-0.0305	0.999	unchanged	unchanged
ENSMUSG00000028439.76	ENSMUSG00000028439.76|Fam219a	-0.301727786776685	-0.184413693188846	0.182421573714618	motif	-0.0227	0.999	unchanged	unchanged
ENSMUSG00000028439.88	ENSMUSG00000028439.88|Fam219a	-0.0919286002462854	-0.280402741650425	-0.12336666127736	motif	-0.0561	0.999	unchanged	unchanged
ENSMUSG00000028439.89	ENSMUSG00000028439.89|Fam219a	-0.0800080996276118	-0.378706800146212	-0.233591220391821	motif	0.0288	0.999	unchanged	unchanged
ENSMUSG00000028439.90	ENSMUSG00000028439.90|Fam219a	-0.281091759067464	-0.281381889190234	0.0648173500040093	motif	-0.0276	0.999	unchanged	unchanged
ENSMUSG00000028439.91	ENSMUSG00000028439.91|Fam219a	-0.149482419869733	-0.275083752181754	-0.0604938521852417	motif	-0.0291	0.999	unchanged	unchanged
ENSMUSG00000028439.92	ENSMUSG00000028439.92|Fam219a	-0.212678349954418	-0.338011164920766	-0.0602253348395689	motif	0.0739	0.999	unchanged	unchanged
ENSMUSG00000028439.93	ENSMUSG00000028439.93|Fam219a	-0.144280521425572	-0.320439596872464	-0.111051595320113	motif	-0.0307	0.999	unchanged	unchanged
ENSMUSG00000028439.94	ENSMUSG00000028439.94|Fam219a	-0.222774991441365	-0.376336150734182	-0.0884536791660378	motif	-0.0421	0.999	unchanged	unchanged
ENSMUSG00000028439.95	ENSMUSG00000028439.95|Fam219a	-0.186770366677455	-0.287148315927849	-0.035270469123615	motif	0.0292	0.999	unchanged	unchanged
ENSMUSG00000028439.96	ENSMUSG00000028439.96|Fam219a	-0.0999273374248513	-0.215895857925158	-0.0508610403735278	motif	0.0776	0.999	unchanged	unchanged
ENSMUSG00000028439.97	ENSMUSG00000028439.97|Fam219a	-0.0552023644792854	-0.263892961898958	-0.143583117292893	motif	0.0384	0.999	unchanged	unchanged
ENSMUSG00000028439.98	ENSMUSG00000028439.98|Fam219a	-0.131731222965612	-0.311781369142492	-0.114942666050101	motif	0.0277	0.999	unchanged	unchanged
ENSMUSG00000028439.99	ENSMUSG00000028439.99|Fam219a	-0.305823962931145	-0.272150907525169	0.0987805355327553	motif	0.0792	0.999	unchanged	unchanged
ENSMUSG00000028439.9	ENSMUSG00000028439.9|Fam219a	-0.865035509229191	-0.389719572581739	0.540423416774231	motif	-0.00786	0.999	unchanged	unchanged
ENSMUSG00000029028.100	ENSMUSG00000029028.100|Lrrc47	-0.299131909828197	-0.493113551708821	-0.128874161753845	motif	-0.0198	0.999	unchanged	unchanged
ENSMUSG00000029028.101	ENSMUSG00000029028.101|Lrrc47	-0.259673709026459	-0.570225148356822	-0.245443959203584	motif	0.0136	0.999	unchanged	unchanged
ENSMUSG00000029028.102	ENSMUSG00000029028.102|Lrrc47	-0.574095999207859	-0.497285772170725	0.141917707163914	nomotif	0.0418	0.999	unchanged	unchanged
ENSMUSG00000029028.103	ENSMUSG00000029028.103|Lrrc47	-0.634721105236493	-0.674250503329835	0.0255780820334373	nomotif	0.0571	0.999	unchanged	unchanged
ENSMUSG00000029028.104	ENSMUSG00000029028.104|Lrrc47	-0.705753570343565	-0.650872494134347	0.119988556335997	nomotif	0.0684	0.999	unchanged	unchanged
ENSMUSG00000029028.106	ENSMUSG00000029028.106|Lrrc47	-0.474555398705703	-0.738274894114716	-0.198612015282234	nomotif	0.00598	0.999	unchanged	unchanged
ENSMUSG00000029028.108	ENSMUSG00000029028.108|Lrrc47	-0.631164076913708	-0.434544701715119	0.261726855325369	nomotif	-0.0209	0.999	unchanged	unchanged
ENSMUSG00000029028.109	ENSMUSG00000029028.109|Lrrc47	-0.416640274947335	-0.69072354355369	-0.208975788479577	nomotif	-0.105	0.999	unchanged	unchanged
ENSMUSG00000029028.10	ENSMUSG00000029028.10|Lrrc47	-0.619600759275217	-0.472665001104345	0.212043238297651	motif	1.27	5.94e-26	moreloc	moreloc
ENSMUSG00000029028.10	ENSMUSG00000029028.10|Lrrc47|60:64;66:70;82:87;89:93;95:99;111:116;118:122;124:128;145:149;161:166;168:172;184:188;191:195;197:201;213:218;220:224;241:245;247:251	-0.22273410392035	-0.386480769761087	-0.098639185713958	mutant	1.27	5.94e-26	moreloc	moreloc_mutant
ENSMUSG00000029028.110	ENSMUSG00000029028.110|Lrrc47	-0.245162026113245	-0.36223667320955	-0.0519671669695254	nomotif	-0.0388	0.999	unchanged	unchanged
ENSMUSG00000029028.111	ENSMUSG00000029028.111|Lrrc47	-0.652326338429345	-0.640126051302892	0.077307767253232	nomotif	0.0729	0.999	unchanged	unchanged
ENSMUSG00000029028.112	ENSMUSG00000029028.112|Lrrc47	-0.4742935825513	-0.5388171973154	0.000583865362678737	nomotif	-0.0498	0.999	unchanged	unchanged
ENSMUSG00000029028.113	ENSMUSG00000029028.113|Lrrc47	-0.41378553545272	-0.682070949595034	-0.203177934015535	nomotif	0.0637	0.999	unchanged	unchanged
ENSMUSG00000029028.117	ENSMUSG00000029028.117|Lrrc47	-0.721675936102683	-0.53303602549104	0.253747390738422	nomotif	0.128	0.952	unchanged	unchanged
ENSMUSG00000029028.11	ENSMUSG00000029028.11|Lrrc47	-0.489339632251561	-0.374885691459471	0.17956142091887	motif	1.49	1.87e-28	moreloc	moreloc
ENSMUSG00000029028.11	ENSMUSG00000029028.11|Lrrc47|54:58;60:64;76:81;83:87;89:93;105:110;112:116;118:122;139:143;155:160;162:166;178:182;185:189;191:195;207:212;214:218;235:239;241:245	-0.242977218581516	-0.270597959372167	0.0374867393361285	mutant	1.49	1.87e-28	moreloc	moreloc_mutant
ENSMUSG00000029028.120	ENSMUSG00000029028.120|Lrrc47	-0.559470291868388	-0.525791803290966	0.0987859687042013	nomotif	0.215	0.588	unchanged	unchanged
ENSMUSG00000029028.121	ENSMUSG00000029028.121|Lrrc47	-0.536124310255073	-0.351895499676728	0.249336290705124	nomotif	-0.00756	0.999	unchanged	unchanged
ENSMUSG00000029028.123	ENSMUSG00000029028.123|Lrrc47	-0.80563341055906	-0.775727702558166	0.0950131881276735	nomotif	-0.103	0.999	unchanged	unchanged
ENSMUSG00000029028.124	ENSMUSG00000029028.124|Lrrc47	-0.970475185848999	-0.549050765841565	0.486531900134213	nomotif	-0.0222	0.999	unchanged	unchanged
ENSMUSG00000029028.125	ENSMUSG00000029028.125|Lrrc47	-0.562232835552536	-0.55540392826031	0.0719363874190054	nomotif	0.00996	0.999	unchanged	unchanged
ENSMUSG00000029028.126	ENSMUSG00000029028.126|Lrrc47	-0.575028610536596	-0.553888756359471	0.0862473343039037	nomotif	0.0234	0.999	unchanged	unchanged
ENSMUSG00000029028.127	ENSMUSG00000029028.127|Lrrc47	-0.689989295759859	-0.662020011403896	0.0930767644827419	nomotif	-0.186	0.34	unchanged	unchanged
ENSMUSG00000029028.128	ENSMUSG00000029028.128|Lrrc47	-0.541600975628688	-0.46185876457678	0.144849691178688	nomotif	0.00452	0.999	unchanged	unchanged
ENSMUSG00000029028.12	ENSMUSG00000029028.12|Lrrc47	-0.624120190813424	-0.356202820548811	0.333024850391392	motif	1.61	7.03e-37	moreloc	moreloc
ENSMUSG00000029028.12	ENSMUSG00000029028.12|Lrrc47|48:52;54:58;70:75;77:81;83:87;99:104;106:110;112:116;133:137;149:154;156:160;172:176;179:183;185:189;201:206;208:212;229:233;235:239;251:255	-0.294993279019219	-0.16466629875751	0.195434460388488	mutant	1.61	7.03e-37	moreloc	moreloc_mutant
ENSMUSG00000029028.130	ENSMUSG00000029028.130|Lrrc47	-0.757527050603426	-0.430410641213515	0.39222388951669	nomotif	0.0665	0.999	unchanged	unchanged
ENSMUSG00000029028.131	ENSMUSG00000029028.131|Lrrc47	-0.734496625497171	-0.610542108857621	0.18906199676633	nomotif	-0.076	0.999	unchanged	unchanged
ENSMUSG00000029028.132	ENSMUSG00000029028.132|Lrrc47	-0.306832170293411	-0.500056346063587	-0.128116695643397	nomotif	-0.0885	0.999	unchanged	unchanged
ENSMUSG00000029028.133	ENSMUSG00000029028.133|Lrrc47	-0.525486050477185	-0.544008729119232	0.0465848014847321	nomotif	0.01	0.999	unchanged	unchanged
ENSMUSG00000029028.135	ENSMUSG00000029028.135|Lrrc47	-0.976969351155443	-0.7052378788564	0.336838952425822	nomotif	-0.0161	0.999	unchanged	unchanged
ENSMUSG00000029028.136	ENSMUSG00000029028.136|Lrrc47	-0.504512217095646	-0.342457082539213	0.227162614683212	nomotif	0.0387	0.999	unchanged	unchanged
ENSMUSG00000029028.137	ENSMUSG00000029028.137|Lrrc47	-0.694221371402758	-0.472266883311101	0.287061968218436	nomotif	0.0691	0.999	unchanged	unchanged
ENSMUSG00000029028.138	ENSMUSG00000029028.138|Lrrc47	-0.445735097085371	-0.416252053675834	0.094590523536316	nomotif	0.0817	0.999	unchanged	unchanged
ENSMUSG00000029028.139	ENSMUSG00000029028.139|Lrrc47	-0.46350742820196	-0.447890088390694	0.0807248199380451	nomotif	0.0579	0.999	unchanged	unchanged
ENSMUSG00000029028.13	ENSMUSG00000029028.13|Lrrc47	-0.663795552742119	-0.355942270712679	0.372960762156219	motif	1.78	1.38e-46	moreloc	moreloc
ENSMUSG00000029028.13	ENSMUSG00000029028.13|Lrrc47|42:46;48:52;64:69;71:75;77:81;93:98;100:104;106:110;127:131;143:148;150:154;166:170;173:177;179:183;195:200;202:206;223:227;229:233;245:249;252:256	-0.412140081603408	-0.15887692833392	0.318370633396267	mutant	1.78	1.38e-46	moreloc	moreloc_mutant
ENSMUSG00000029028.140	ENSMUSG00000029028.140|Lrrc47	-0.579720519675897	-0.468131884494159	0.176696115308517	nomotif	0.0383	0.999	unchanged	unchanged
ENSMUSG00000029028.141	ENSMUSG00000029028.141|Lrrc47	-0.5201303683455	-0.285450910798526	0.299786937673753	nomotif	0.11	0.999	unchanged	unchanged
ENSMUSG00000029028.142	ENSMUSG00000029028.142|Lrrc47	-0.447786545994411	-0.598359405302058	-0.0854653791808675	nomotif	0.187	0.357	unchanged	unchanged
ENSMUSG00000029028.144	ENSMUSG00000029028.144|Lrrc47	-0.105062260614828	-0.526940548369551	-0.356770807627943	nomotif	-0.0536	0.999	unchanged	unchanged
ENSMUSG00000029028.145	ENSMUSG00000029028.145|Lrrc47	-0.528234319885611	-0.414665598459904	0.178676201552486	nomotif	0.000698	1	unchanged	unchanged
ENSMUSG00000029028.146	ENSMUSG00000029028.146|Lrrc47	-0.300788231384202	-0.587918675449464	-0.222022963938483	nomotif	-0.00302	0.999	unchanged	unchanged
ENSMUSG00000029028.147	ENSMUSG00000029028.147|Lrrc47	-0.590320729004112	-0.573116076823715	0.0823121323071762	nomotif	-0.0251	0.999	unchanged	unchanged
ENSMUSG00000029028.148	ENSMUSG00000029028.148|Lrrc47	-0.386356756098251	-0.416500782448224	0.0349634537768061	nomotif	-0.0857	0.999	unchanged	unchanged
ENSMUSG00000029028.149	ENSMUSG00000029028.149|Lrrc47	-0.270265954649405	-0.488248409350495	-0.152874974574312	nomotif	0.0325	0.999	unchanged	unchanged
ENSMUSG00000029028.14	ENSMUSG00000029028.14|Lrrc47	-0.490003091093918	-0.404216248724527	0.150894322496171	motif	2.56	1.37e-86	moreloc	moreloc
ENSMUSG00000029028.14	ENSMUSG00000029028.14|Lrrc47|36:40;42:46;58:63;65:69;71:75;87:92;94:98;100:104;121:125;137:142;144:148;160:164;167:171;173:177;189:194;196:200;217:221;223:227;239:243;246:250;252:256	0.241057559945243	-0.210207937510111	-0.386158017328575	mutant	2.56	1.37e-86	moreloc	moreloc_mutant
ENSMUSG00000029028.150	ENSMUSG00000029028.150|Lrrc47	-0.403724637962546	-0.446163412143335	0.02266870594599	nomotif	0.0389	0.999	unchanged	unchanged
ENSMUSG00000029028.153	ENSMUSG00000029028.153|Lrrc47	-0.242798146404136	-0.303651329997858	0.0042542965330567	nomotif	-0.0165	0.999	unchanged	unchanged
ENSMUSG00000029028.154	ENSMUSG00000029028.154|Lrrc47	-0.279864850229016	-0.529544870648561	-0.184572540292766	nomotif	0.135	0.901	unchanged	unchanged
ENSMUSG00000029028.155	ENSMUSG00000029028.155|Lrrc47	-0.458657162660425	-0.432826256535378	0.0909383862518259	nomotif	-0.0268	0.999	unchanged	unchanged
ENSMUSG00000029028.156	ENSMUSG00000029028.156|Lrrc47	-0.17978346845773	-0.336235793875963	-0.0913448452914539	motif	-0.0709	0.999	unchanged	unchanged
ENSMUSG00000029028.157	ENSMUSG00000029028.157|Lrrc47	0.0152436645239836	-0.409374212630257	-0.359510397027461	motif	0.031	0.999	unchanged	unchanged
ENSMUSG00000029028.158	ENSMUSG00000029028.158|Lrrc47	-0.475023153531479	-0.491868888765891	0.0482617448923667	motif	0.0776	0.999	unchanged	unchanged
ENSMUSG00000029028.159	ENSMUSG00000029028.159|Lrrc47	-0.553380026577992	-0.562478020911415	0.0560094857933557	motif	0.00858	0.999	unchanged	unchanged
ENSMUSG00000029028.15	ENSMUSG00000029028.15|Lrrc47	-0.37572136786959	-0.36717088954692	0.0736579584494491	motif	2.74	1.68e-133	moreloc	moreloc
ENSMUSG00000029028.15	ENSMUSG00000029028.15|Lrrc47|30:34;36:40;52:57;59:63;65:69;81:86;88:92;94:98;115:119;131:136;138:142;154:158;161:165;167:171;183:188;190:194;211:215;217:221;233:237;240:244;246:250	-0.124421421535581	-0.320683496086938	-0.131154594424578	mutant	2.74	1.68e-133	moreloc	moreloc_mutant
ENSMUSG00000029028.160	ENSMUSG00000029028.160|Lrrc47	-0.317745470904854	-0.389916948251995	-0.00706399722036138	motif	-0.0162	0.999	unchanged	unchanged
ENSMUSG00000029028.161	ENSMUSG00000029028.161|Lrrc47	-0.374436014823256	-0.417932414759959	0.0216110801900761	motif	-0.106	0.999	unchanged	unchanged
ENSMUSG00000029028.162	ENSMUSG00000029028.162|Lrrc47	-0.0366860548243316	-0.404731164567046	-0.302937629615936	motif	-0.0614	0.999	unchanged	unchanged
ENSMUSG00000029028.163	ENSMUSG00000029028.163|Lrrc47	-0.505450167737559	-0.372145885031189	0.198411762833149	motif	-0.0174	0.999	unchanged	unchanged
ENSMUSG00000029028.164	ENSMUSG00000029028.164|Lrrc47	-0.440317072593062	-0.360450700557199	0.144973852162641	motif	0.144	0.704	unchanged	unchanged
ENSMUSG00000029028.165	ENSMUSG00000029028.165|Lrrc47	-0.379620677151067	-0.332778357761807	0.111949799516038	motif	0.138	0.999	unchanged	unchanged
ENSMUSG00000029028.166	ENSMUSG00000029028.166|Lrrc47	-0.353291101936272	-0.45220218927832	-0.0338036072152695	motif	0.023	0.999	unchanged	unchanged
ENSMUSG00000029028.167	ENSMUSG00000029028.167|Lrrc47	-0.175312098047399	-0.297273077851266	-0.0568534996770878	motif	-0.121	0.999	unchanged	unchanged
ENSMUSG00000029028.168	ENSMUSG00000029028.168|Lrrc47	-0.32982526752802	-0.340342056943247	0.0545906907115525	motif	0.094	0.999	unchanged	unchanged
ENSMUSG00000029028.169	ENSMUSG00000029028.169|Lrrc47	-0.418384122840666	-0.372280501290182	0.111211101677263	motif	0.128	0.919	unchanged	unchanged
ENSMUSG00000029028.16	ENSMUSG00000029028.16|Lrrc47	-0.451205930560597	-0.343876433824094	0.172436976863282	motif	2.24	2.69e-58	moreloc	moreloc
ENSMUSG00000029028.16	ENSMUSG00000029028.16|Lrrc47|24:28;30:34;46:51;53:57;59:63;75:80;82:86;88:92;109:113;125:130;132:136;148:152;155:159;161:165;177:182;184:188;205:209;211:215;227:231;234:238;240:244	-0.223632750704104	-0.0626191783184905	0.226121052512392	mutant	2.24	2.69e-58	moreloc	moreloc_mutant
ENSMUSG00000029028.170	ENSMUSG00000029028.170|Lrrc47	-0.148893477262283	-0.329242323310503	-0.115241365921441	motif	-0.033	0.999	unchanged	unchanged
ENSMUSG00000029028.17	ENSMUSG00000029028.17|Lrrc47	-0.391220698430882	-0.318445502756477	0.137882675801184	motif	2.04	1.7e-59	moreloc	moreloc
ENSMUSG00000029028.181	ENSMUSG00000029028.181|Lrrc47	-0.425791827202985	-0.572194868809403	-0.0812955614796385	motif	0.0467	0.999	unchanged	unchanged
ENSMUSG00000029028.182	ENSMUSG00000029028.182|Lrrc47	-0.294029345942852	-0.506081368834524	-0.146944542764893	motif	-0.0458	0.999	unchanged	unchanged
ENSMUSG00000029028.183	ENSMUSG00000029028.183|Lrrc47	-0.0405563370762298	-0.257120321422004	-0.151456504218995	motif	-0.0978	0.981	unchanged	unchanged
ENSMUSG00000029028.184	ENSMUSG00000029028.184|Lrrc47	-0.158937744526794	-0.500270108797637	-0.276224884144064	motif	-0.0296	0.999	unchanged	unchanged
ENSMUSG00000029028.185	ENSMUSG00000029028.185|Lrrc47	-0.289933146322728	-0.281322830981619	0.0737177954678884	motif	0.049	0.999	unchanged	unchanged
ENSMUSG00000029028.186	ENSMUSG00000029028.186|Lrrc47	-0.331710474503894	-0.426665121278369	-0.0298471666476954	motif	-0.0823	0.999	unchanged	unchanged
ENSMUSG00000029028.187	ENSMUSG00000029028.187|Lrrc47	0.132801198347154	-0.53549631482634	-0.603190033046715	motif	0.0865	0.999	unchanged	unchanged
ENSMUSG00000029028.188	ENSMUSG00000029028.188|Lrrc47	-0.13823680367555	-0.271827746818614	-0.0684834630162846	motif	-0.0775	0.999	unchanged	unchanged
ENSMUSG00000029028.189	ENSMUSG00000029028.189|Lrrc47	-0.216810931044605	-0.53732426805585	-0.255405856884466	motif	-0.0336	0.999	unchanged	unchanged
ENSMUSG00000029028.18	ENSMUSG00000029028.18|Lrrc47	-0.284054803124032	-0.434401378105373	-0.0852390948545618	motif	2.48	3.36e-105	moreloc	moreloc
ENSMUSG00000029028.18	ENSMUSG00000029028.18|Lrrc47|12:16;18:22;34:39;41:45;47:51;63:68;70:74;76:80;97:101;113:118;120:124;136:140;143:147;149:153;165:170;172:176;193:197;199:203;215:219;222:226;228:232;255:259	-0.226914201726846	-0.270857566740742	0.0211641151128832	mutant	2.48	3.36e-105	moreloc	moreloc_mutant
ENSMUSG00000029028.190	ENSMUSG00000029028.190|Lrrc47	-0.307063326739386	-0.312401372691508	0.0597694341746568	motif	0.017	0.999	unchanged	unchanged
ENSMUSG00000029028.191	ENSMUSG00000029028.191|Lrrc47	-0.351173757835269	-0.57324295619162	-0.156961718229572	motif	0.159	0.806	unchanged	unchanged
ENSMUSG00000029028.192	ENSMUSG00000029028.192|Lrrc47	-0.278086017313879	-0.44531719212299	-0.102123694682332	motif	-0.0527	0.999	unchanged	unchanged
ENSMUSG00000029028.193	ENSMUSG00000029028.193|Lrrc47	-0.00324699321932082	-0.645233541055467	-0.576879067709367	motif	-0.0197	0.999	unchanged	unchanged
ENSMUSG00000029028.194	ENSMUSG00000029028.194|Lrrc47	-0.285838243015985	-0.471256764933908	-0.120311041791144	motif	-0.0832	0.946	unchanged	unchanged
ENSMUSG00000029028.195	ENSMUSG00000029028.195|Lrrc47	-0.386899774144992	-0.510019388040607	-0.0580121337688358	motif	-0.0182	0.999	unchanged	unchanged
ENSMUSG00000029028.196	ENSMUSG00000029028.196|Lrrc47	-0.281124688670998	-0.488799132885867	-0.14256696408809	motif	-0.108	0.935	unchanged	unchanged
ENSMUSG00000029028.197	ENSMUSG00000029028.197|Lrrc47	-0.420082473328109	-0.543427860210805	-0.0582379067559167	motif	0.0175	0.999	unchanged	unchanged
ENSMUSG00000029028.198	ENSMUSG00000029028.198|Lrrc47	-0.44570873700767	-0.475286071758309	0.0355301453761399	motif	-0.0659	0.999	unchanged	unchanged
ENSMUSG00000029028.199	ENSMUSG00000029028.199|Lrrc47	-0.46530269669652	-0.422413541066549	0.10799663575675	nomotif	-0.198	0.943	unchanged	unchanged
ENSMUSG00000029028.19	ENSMUSG00000029028.19|Lrrc47	-0.39971315624503	-0.306033513319669	0.15878712305214	motif	2.09	5.21e-61	moreloc	moreloc
ENSMUSG00000029028.19	ENSMUSG00000029028.19|Lrrc47|6:10;12:16;28:33;35:39;41:45;57:62;64:68;70:74;91:95;107:112;114:118;130:134;137:141;143:147;159:164;166:170;187:191;193:197;209:213;216:220;222:226;249:253	-0.310485812106882	-0.315823218256932	0.0597700739767288	mutant	2.09	5.21e-61	moreloc	moreloc_mutant
ENSMUSG00000029028.1	ENSMUSG00000029028.1|Lrrc47	-0.648805392885221	-0.381356633108189	0.332556239903812	motif	0.418	4.1e-05	moreloc	moreloc
ENSMUSG00000029028.1	ENSMUSG00000029028.1|Lrrc47|114:118;120:124;136:141;143:147;149:153;165:170;172:176;178:182;199:203;215:220;222:226;238:242;245:249;251:255	-0.638424741549349	-0.452385074313101	0.251147147363027	mutant	0.418	4.1e-05	moreloc	moreloc_mutant
ENSMUSG00000029028.200	ENSMUSG00000029028.200|Lrrc47	-0.638706810644607	-0.581757391815732	0.122056898955654	nomotif	0.0979	0.999	unchanged	unchanged
ENSMUSG00000029028.201	ENSMUSG00000029028.201|Lrrc47	-0.301952213980631	-0.450439117593213	-0.0833794234858023	nomotif	-0.146	0.489	unchanged	unchanged
ENSMUSG00000029028.202	ENSMUSG00000029028.202|Lrrc47	-0.500558504807907	-0.537831395065107	0.0278345898695791	nomotif	0.0247	0.999	unchanged	unchanged
ENSMUSG00000029028.203	ENSMUSG00000029028.203|Lrrc47	-0.898987984591526	-0.504796938350868	0.459298526367437	nomotif	-0.00686	0.999	unchanged	unchanged
ENSMUSG00000029028.204	ENSMUSG00000029028.204|Lrrc47	-0.688621936590356	-0.623495037699768	0.130234379017367	nomotif	0.0509	0.999	unchanged	unchanged
ENSMUSG00000029028.205	ENSMUSG00000029028.205|Lrrc47	-0.659331911466535	-0.500001317993404	0.22443807359991	nomotif	0.0242	0.999	unchanged	unchanged
ENSMUSG00000029028.206	ENSMUSG00000029028.206|Lrrc47	-0.525664949055342	-0.585998478135298	0.00477395104682343	nomotif	-0.116	0.999	unchanged	unchanged
ENSMUSG00000029028.207	ENSMUSG00000029028.207|Lrrc47	-0.507503819448634	-0.38812008183282	0.184491217742593	nomotif	0.0379	0.999	unchanged	unchanged
ENSMUSG00000029028.208	ENSMUSG00000029028.208|Lrrc47	-0.428179715122488	-0.614136416587702	-0.120849221338435	nomotif	-0.0653	0.999	unchanged	unchanged
ENSMUSG00000029028.209	ENSMUSG00000029028.209|Lrrc47	-0.170100551952672	-0.733743665128025	-0.498535633048574	nomotif	-0.132	0.999	unchanged	unchanged
ENSMUSG00000029028.20	ENSMUSG00000029028.20|Lrrc47	-0.509101629868776	-0.351596339171654	0.222612770823901	motif	2.17	1.98e-74	moreloc	moreloc
ENSMUSG00000029028.20	ENSMUSG00000029028.20|Lrrc47|6:10;22:27;29:33;35:39;51:56;58:62;64:68;85:89;101:106;108:112;124:128;131:135;137:141;153:158;160:164;181:185;187:191;203:207;210:214;216:220;243:247	-0.345848812564281	-0.452995738769317	-0.0420394460782565	mutant	2.17	1.98e-74	moreloc	moreloc_mutant
ENSMUSG00000029028.210	ENSMUSG00000029028.210|Lrrc47	-0.24443342584435	-0.495005121809754	-0.185464215838625	nomotif	-0.0114	0.999	unchanged	unchanged
ENSMUSG00000029028.211	ENSMUSG00000029028.211|Lrrc47	-0.498468163390175	-0.68968011766033	-0.126104474143375	nomotif	-0.00407	1	unchanged	unchanged
ENSMUSG00000029028.212	ENSMUSG00000029028.212|Lrrc47	-0.54678788405291	-0.477373583299396	0.134521780880293	nomotif	-0.0988	0.999	unchanged	unchanged
ENSMUSG00000029028.213	ENSMUSG00000029028.213|Lrrc47	-0.62893977066795	-0.622180693620172	0.0718665571745566	nomotif	-0.0423	0.999	unchanged	unchanged
ENSMUSG00000029028.215	ENSMUSG00000029028.215|Lrrc47	-0.397895774373585	-0.37220937254525	0.0907938819551141	nomotif	0.00592	0.999	unchanged	unchanged
ENSMUSG00000029028.216	ENSMUSG00000029028.216|Lrrc47	-0.425405366176613	-0.668713164297752	-0.178200317994361	nomotif	-0.172	0.929	unchanged	unchanged
ENSMUSG00000029028.217	ENSMUSG00000029028.217|Lrrc47	-0.464346431254303	-0.43313855943249	0.0963153519485913	nomotif	-0.166	0.692	unchanged	unchanged
ENSMUSG00000029028.218	ENSMUSG00000029028.218|Lrrc47	-0.311345313559409	-0.515009985921234	-0.138557192235046	nomotif	-0.137	0.929	unchanged	unchanged
ENSMUSG00000029028.219	ENSMUSG00000029028.219|Lrrc47	-0.50965836256632	-0.783386576062599	-0.208620733369499	nomotif	0.000357	1	unchanged	unchanged
ENSMUSG00000029028.21	ENSMUSG00000029028.21|Lrrc47	-0.753374768850106	-0.283096104809052	0.535386144167833	motif	1.98	1.04e-67	moreloc	moreloc
ENSMUSG00000029028.21	ENSMUSG00000029028.21|Lrrc47|16:21;23:27;29:33;45:50;52:56;58:62;79:83;95:100;102:106;118:122;125:129;131:135;147:152;154:158;175:179;181:185;197:201;204:208;210:214;237:241;256:260	-0.393011678887671	-0.247312136339072	0.210807022675378	mutant	1.98	1.04e-67	moreloc	moreloc_mutant
ENSMUSG00000029028.220	ENSMUSG00000029028.220|Lrrc47	-0.434910576020903	-0.667536302899445	-0.167518246751763	nomotif	0.0899	0.999	unchanged	unchanged
ENSMUSG00000029028.221	ENSMUSG00000029028.221|Lrrc47	-0.243432210710171	-0.579269938749916	-0.270730247912966	nomotif	-0.109	0.999	unchanged	unchanged
ENSMUSG00000029028.222	ENSMUSG00000029028.222|Lrrc47	-0.495191457575405	-0.609998152409358	-0.0496992147071735	nomotif	0.0239	0.999	unchanged	unchanged
ENSMUSG00000029028.223	ENSMUSG00000029028.223|Lrrc47	-0.821123410540701	-0.710330445994042	0.175900444673438	nomotif	0.116	0.966	unchanged	unchanged
ENSMUSG00000029028.224	ENSMUSG00000029028.224|Lrrc47	-0.359076842989858	-0.514103532378467	-0.0899192092618296	nomotif	0.00303	1	unchanged	unchanged
ENSMUSG00000029028.225	ENSMUSG00000029028.225|Lrrc47	-0.886243234577273	-0.72656497155228	0.224785743151771	nomotif	-0.0865	0.999	unchanged	unchanged
ENSMUSG00000029028.226	ENSMUSG00000029028.226|Lrrc47	-0.61636441938328	-0.56607541464515	0.115396484864909	nomotif	-0.145	0.764	unchanged	unchanged
ENSMUSG00000029028.227	ENSMUSG00000029028.227|Lrrc47	-0.47168159241635	-0.587693878422015	-0.0509048058788862	nomotif	0.0646	0.999	unchanged	unchanged
ENSMUSG00000029028.229	ENSMUSG00000029028.229|Lrrc47	-0.264444587908301	-0.60842141897059	-0.27886935093551	nomotif	0.00902	0.999	unchanged	unchanged
ENSMUSG00000029028.22	ENSMUSG00000029028.22|Lrrc47	-0.630508024968158	-0.314467942000676	0.381147563094261	motif	2.52	1.83e-76	moreloc	moreloc
ENSMUSG00000029028.22	ENSMUSG00000029028.22|Lrrc47|10:15;17:21;23:27;39:44;46:50;52:56;73:77;89:94;96:100;112:116;119:123;125:129;141:146;148:152;169:173;175:179;191:195;198:202;204:208;231:235;250:254;256:260	-0.194532484378771	-0.309033378490676	-0.0493934139851259	mutant	2.52	1.83e-76	moreloc	moreloc_mutant
ENSMUSG00000029028.230	ENSMUSG00000029028.230|Lrrc47	-0.8210908083587	-0.581601632849135	0.304596655636344	nomotif	-0.152	0.929	unchanged	unchanged
ENSMUSG00000029028.231	ENSMUSG00000029028.231|Lrrc47	-0.195625028960785	-0.477669585846121	-0.216937076758557	nomotif	-0.0423	0.999	unchanged	unchanged
ENSMUSG00000029028.232	ENSMUSG00000029028.232|Lrrc47	-0.238018412899677	-0.620789149409078	-0.317663256382622	nomotif	0.0274	0.999	unchanged	unchanged
ENSMUSG00000029028.233	ENSMUSG00000029028.233|Lrrc47	-0.301240889796889	-0.746343080883631	-0.379994710959963	nomotif	0.142	0.983	unchanged	unchanged
ENSMUSG00000029028.234	ENSMUSG00000029028.234|Lrrc47	-0.541802268472315	-0.685044656303704	-0.0781349077046104	motif	-0.0313	0.999	unchanged	unchanged
ENSMUSG00000029028.235	ENSMUSG00000029028.235|Lrrc47	-0.626554213712395	-0.532028510402183	0.159633183436991	motif	-0.169	0.562	unchanged	unchanged
ENSMUSG00000029028.236	ENSMUSG00000029028.236|Lrrc47	-0.637519098701829	-0.40344262944825	0.299183949380357	motif	-0.03	0.999	unchanged	unchanged
ENSMUSG00000029028.237	ENSMUSG00000029028.237|Lrrc47	-0.190153073160866	-0.493449006912518	-0.238188453624873	motif	-0.0758	0.999	unchanged	unchanged
ENSMUSG00000029028.238	ENSMUSG00000029028.238|Lrrc47	-0.414949078031378	-0.5999100332939	-0.119853475135743	motif	-0.143	0.981	unchanged	unchanged
ENSMUSG00000029028.239	ENSMUSG00000029028.239|Lrrc47	-0.330230243295501	-0.474758926895264	-0.0794212034729845	motif	-0.0738	0.953	unchanged	unchanged
ENSMUSG00000029028.23	ENSMUSG00000029028.23|Lrrc47	-0.29202130057309	-0.257808862456771	0.0993199182430976	motif	2.35	3.24e-61	moreloc	moreloc
ENSMUSG00000029028.240	ENSMUSG00000029028.240|Lrrc47	-0.368130647870229	-0.524197253791971	-0.0909591257949631	motif	-0.0584	0.999	unchanged	unchanged
ENSMUSG00000029028.241	ENSMUSG00000029028.241|Lrrc47	-0.329217931553265	-0.491667298462098	-0.0973418867820531	motif	0.108	0.943	unchanged	unchanged
ENSMUSG00000029028.242	ENSMUSG00000029028.242|Lrrc47	-0.485987168052657	-0.418044432240935	0.133050215938501	motif	-0.101	0.927	unchanged	unchanged
ENSMUSG00000029028.243	ENSMUSG00000029028.243|Lrrc47	-0.432366508036533	-0.426732344493078	0.0707416436702346	motif	-0.086	0.97	unchanged	unchanged
ENSMUSG00000029028.244	ENSMUSG00000029028.244|Lrrc47	-0.462878582744587	-0.390114616213797	0.137871446657569	motif	0.022	0.999	unchanged	unchanged
ENSMUSG00000029028.245	ENSMUSG00000029028.245|Lrrc47	-0.345421762568045	-0.361268321020986	0.0492609216738375	motif	0.0947	0.893	unchanged	unchanged
ENSMUSG00000029028.246	ENSMUSG00000029028.246|Lrrc47	-0.50279196498511	-0.563443566335391	0.00445587877649845	motif	-0.0354	0.999	unchanged	unchanged
ENSMUSG00000029028.247	ENSMUSG00000029028.247|Lrrc47	-0.447434004765783	-0.527649848489689	-0.0151083635971266	motif	-0.126	0.487	unchanged	unchanged
ENSMUSG00000029028.248	ENSMUSG00000029028.248|Lrrc47	-0.194023217956893	-0.405280478229628	-0.146149780145956	motif	-0.0211	0.999	unchanged	unchanged
ENSMUSG00000029028.24	ENSMUSG00000029028.24|Lrrc47	-0.513942610230538	-0.309480096624854	0.269569993732463	motif	2.19	1.24e-70	moreloc	moreloc
ENSMUSG00000029028.24	ENSMUSG00000029028.24|Lrrc47|5:9;11:15;27:32;34:38;40:44;61:65;77:82;84:88;100:104;107:111;113:117;129:134;136:140;157:161;163:167;179:183;186:190;192:196;219:223;238:242;244:248	-0.291313911862305	-0.281077730529827	0.0753436614592575	mutant	2.19	1.24e-70	moreloc	moreloc_mutant
ENSMUSG00000029028.259	ENSMUSG00000029028.259|Lrrc47	-0.156832419985309	-0.395388778962892	-0.173448878850803	motif	0.0141	0.999	unchanged	unchanged
ENSMUSG00000029028.25	ENSMUSG00000029028.25|Lrrc47	-0.526576083214899	-0.238981965438489	0.352701597903189	motif	1.95	2.05e-67	moreloc	moreloc
ENSMUSG00000029028.25	ENSMUSG00000029028.25|Lrrc47|5:9;21:26;28:32;34:38;55:59;71:76;78:82;94:98;101:105;107:111;123:128;130:134;151:155;157:161;173:177;180:184;186:190;213:217;232:236;238:242;254:258	-0.294678399107459	-0.242199851316908	0.117586027917329	mutant	1.95	2.05e-67	moreloc	moreloc_mutant
ENSMUSG00000029028.261	ENSMUSG00000029028.261|Lrrc47	-0.193834591820508	-0.383255735242856	-0.12431366329557	motif	-0.143	0.838	unchanged	unchanged
ENSMUSG00000029028.262	ENSMUSG00000029028.262|Lrrc47	-0.187675541988076	-0.46707910592604	-0.214296083811184	motif	0.131	0.999	unchanged	unchanged
ENSMUSG00000029028.263	ENSMUSG00000029028.263|Lrrc47	-0.205400063089431	-0.515602608042756	-0.245095064826546	motif	-0.088	0.999	unchanged	unchanged
ENSMUSG00000029028.26	ENSMUSG00000029028.26|Lrrc47	-0.532985649796483	-0.30449991610663	0.293593213816631	motif	1.61	2.44e-55	moreloc	moreloc
ENSMUSG00000029028.26	ENSMUSG00000029028.26|Lrrc47|15:20;22:26;28:32;49:53;65:70;72:76;88:92;95:99;101:105;117:122;124:128;145:149;151:155;167:171;174:178;180:184;207:211;226:230;232:236;248:252;255:259	-0.130618514319492	-0.285430858326022	-0.0897048638797509	mutant	1.61	2.44e-55	moreloc	moreloc_mutant
ENSMUSG00000029028.27	ENSMUSG00000029028.27|Lrrc47	-0.331866557009943	-0.305707160652839	0.0912668764838828	motif	2.33	3.2e-92	moreloc	moreloc
ENSMUSG00000029028.27	ENSMUSG00000029028.27|Lrrc47|9:14;16:20;22:26;43:47;59:64;66:70;82:86;89:93;95:99;111:116;118:122;139:143;145:149;161:165;168:172;174:178;201:205;220:224;226:230;242:246;249:253	-0.0390075430539001	-0.412783056552434	-0.308668033371755	mutant	2.33	3.2e-92	moreloc	moreloc_mutant
ENSMUSG00000029028.28	ENSMUSG00000029028.28|Lrrc47	-0.585946798320702	-0.309133901797021	0.34192037665046	motif	2.15	1.27e-69	moreloc	moreloc
ENSMUSG00000029028.29	ENSMUSG00000029028.29|Lrrc47	-0.48827609079028	-0.318064268700697	0.235319302216363	motif	1.98	1.89e-74	moreloc	moreloc
ENSMUSG00000029028.29	ENSMUSG00000029028.29|Lrrc47|4:8;10:14;31:35;47:52;54:58;70:74;77:81;83:87;99:104;106:110;127:131;133:137;149:153;156:160;162:166;189:193;208:212;214:218;230:234;237:241	-0.167846858637499	-0.57206816669727	-0.339113827932991	mutant	1.98	1.89e-74	moreloc	moreloc_mutant
ENSMUSG00000029028.2	ENSMUSG00000029028.2|Lrrc47	-0.664645058397308	-0.476836306227027	0.25291623229706	motif	0.789	4.29e-20	moreloc	moreloc
ENSMUSG00000029028.2	ENSMUSG00000029028.2|Lrrc47|108:112;114:118;130:135;137:141;143:147;159:164;166:170;172:176;193:197;209:214;216:220;232:236;239:243;245:249	-0.28147031761208	-0.672953867128896	-0.326376069390037	mutant	0.789	4.29e-20	moreloc	moreloc_mutant
ENSMUSG00000029028.30	ENSMUSG00000029028.30|Lrrc47	-0.586525674878824	-0.330344519070054	0.321288635935549	motif	2.06	3.07e-73	moreloc	moreloc
ENSMUSG00000029028.30	ENSMUSG00000029028.30|Lrrc47|4:8;25:29;41:46;48:52;64:68;71:75;77:81;93:98;100:104;121:125;127:131;143:147;150:154;156:160;183:187;202:206;208:212;224:228;231:235;256:260	-0.249940615323026	-0.486105129068052	-0.171057033618246	mutant	2.06	3.07e-73	moreloc	moreloc_mutant
ENSMUSG00000029028.31	ENSMUSG00000029028.31|Lrrc47	-0.483116195103186	-0.331879328897356	0.216344346332609	motif	1.8	9.05e-57	moreloc	moreloc
ENSMUSG00000029028.31	ENSMUSG00000029028.31|Lrrc47|19:23;35:40;42:46;58:62;65:69;71:75;87:92;94:98;115:119;121:125;137:141;144:148;150:154;177:181;196:200;202:206;218:222;225:229;250:254	-0.251537609129749	-0.181329290092928	0.135315799163599	mutant	1.8	9.05e-57	moreloc	moreloc_mutant
ENSMUSG00000029028.32	ENSMUSG00000029028.32|Lrrc47	-0.677884912750972	-0.384561124421131	0.358431268456621	motif	2.23	8.73e-85	moreloc	moreloc
ENSMUSG00000029028.32	ENSMUSG00000029028.32|Lrrc47|13:17;29:34;36:40;52:56;59:63;65:69;81:86;88:92;109:113;115:119;131:135;138:142;144:148;171:175;190:194;196:200;212:216;219:223;244:248	0.276274399192968	-0.125374005407043	-0.336540924473233	mutant	2.23	8.73e-85	moreloc	moreloc_mutant
ENSMUSG00000029028.33	ENSMUSG00000029028.33|Lrrc47	-0.656497302324192	-0.420770640699119	0.300834141751852	motif	1.49	1.52e-43	moreloc	moreloc
ENSMUSG00000029028.33	ENSMUSG00000029028.33|Lrrc47|7:11;23:28;30:34;46:50;53:57;59:63;75:80;82:86;103:107;109:113;125:129;132:136;138:142;165:169;184:188;190:194;206:210;213:217;238:242;254:259	-0.284674053653984	-0.136653659764997	0.213127874015765	mutant	1.49	1.52e-43	moreloc	moreloc_mutant
ENSMUSG00000029028.34	ENSMUSG00000029028.34|Lrrc47	-0.61215401056579	-0.344948417942952	0.332313072749617	motif	1.6	2.05e-41	moreloc	moreloc
ENSMUSG00000029028.34	ENSMUSG00000029028.34|Lrrc47|1:5;17:22;24:28;40:44;47:51;53:57;69:74;76:80;97:101;103:107;119:123;126:130;132:136;159:163;178:182;184:188;200:204;207:211;232:236;248:253;255:259	-0.368262951504124	-0.317049121853153	0.11632130977775	mutant	1.6	2.05e-41	moreloc	moreloc_mutant
ENSMUSG00000029028.35	ENSMUSG00000029028.35|Lrrc47	-0.504881140422755	-0.329839485572241	0.240149134977293	motif	1.46	2.94e-42	moreloc	moreloc
ENSMUSG00000029028.35	ENSMUSG00000029028.35|Lrrc47|11:16;18:22;34:38;41:45;47:51;63:68;70:74;91:95;97:101;113:117;120:124;126:130;153:157;172:176;178:182;194:198;201:205;226:230;242:247;249:253;255:259	0.34509040330286	-0.477974384913579	-0.75795730808966	mutant	1.46	2.94e-42	moreloc	moreloc_mutant
ENSMUSG00000029028.36	ENSMUSG00000029028.36|Lrrc47	-0.513791074364098	-0.241538141606809	0.337360412884068	motif	1.23	2.85e-25	moreloc	moreloc
ENSMUSG00000029028.36	ENSMUSG00000029028.36|Lrrc47|5:10;12:16;28:32;35:39;41:45;57:62;64:68;85:89;91:95;107:111;114:118;120:124;147:151;166:170;172:176;188:192;195:199;220:224;236:241;243:247;249:253	0.209864102321103	-0.079318466461913	-0.224075088656237	mutant	1.23	2.85e-25	moreloc	moreloc_mutant
ENSMUSG00000029028.37	ENSMUSG00000029028.37|Lrrc47	-0.532827656480826	-0.237766643808717	0.360168492798889	motif	1.4	2.51e-44	moreloc	moreloc
ENSMUSG00000029028.37	ENSMUSG00000029028.37|Lrrc47|6:10;22:26;29:33;35:39;51:56;58:62;79:83;85:89;101:105;108:112;114:118;141:145;160:164;166:170;182:186;189:193;214:218;230:235;237:241;243:247	-0.392458393509379	-0.290822768821759	0.166743104814399	mutant	1.4	2.51e-44	moreloc	moreloc_mutant
ENSMUSG00000029028.38	ENSMUSG00000029028.38|Lrrc47	-0.672341429330999	-0.345797981295116	0.391650928162662	motif	1.26	2.95e-37	moreloc	moreloc
ENSMUSG00000029028.38	ENSMUSG00000029028.38|Lrrc47|16:20;23:27;29:33;45:50;52:56;73:77;79:83;95:99;102:106;108:112;135:139;154:158;160:164;176:180;183:187;208:212;224:229;231:235;237:241;253:258	-0.149113773923385	-0.420418524773862	-0.206197270723698	mutant	1.26	2.95e-37	moreloc	moreloc_mutant
ENSMUSG00000029028.39	ENSMUSG00000029028.39|Lrrc47	-0.6245177130313	-0.302842171869464	0.386783021288616	motif	1.61	1.67e-37	moreloc	moreloc
ENSMUSG00000029028.3	ENSMUSG00000029028.3|Lrrc47	-0.738750662239597	-0.44411848656498	0.359739655801395	motif	1.16	6.62e-31	moreloc	moreloc
ENSMUSG00000029028.3	ENSMUSG00000029028.3|Lrrc47|102:106;108:112;124:129;131:135;137:141;153:158;160:164;166:170;187:191;203:208;210:214;226:230;233:237;239:243;255:260	-0.536039892214318	-0.505164911489841	0.0959824608512557	mutant	1.16	6.62e-31	moreloc	moreloc_mutant
ENSMUSG00000029028.40	ENSMUSG00000029028.40|Lrrc47	-0.401173802543445	-0.311705050664764	0.15457623200546	motif	1.61	1.74e-33	moreloc	moreloc
ENSMUSG00000029028.41	ENSMUSG00000029028.41|Lrrc47	-0.337186817493632	-0.248189677874838	0.154104619745573	motif	1.43	2.61e-39	moreloc	moreloc
ENSMUSG00000029028.41	ENSMUSG00000029028.41|Lrrc47|5:9;11:15;27:32;34:38;55:59;61:65;77:81;84:88;90:94;117:121;136:140;142:146;158:162;165:169;190:194;206:211;213:217;219:223;235:240;242:246	-0.0593457168126622	-0.227906787855009	-0.103453590915568	mutant	1.43	2.61e-39	moreloc	moreloc_mutant
ENSMUSG00000029028.42	ENSMUSG00000029028.42|Lrrc47	-0.538760887689423	-0.223214201016837	0.380654166799365	motif	1.63	3.54e-43	moreloc	moreloc
ENSMUSG00000029028.42	ENSMUSG00000029028.42|Lrrc47|5:9;21:26;28:32;49:53;55:59;71:75;78:82;84:88;111:115;130:134;136:140;152:156;159:163;184:188;200:205;207:211;213:217;229:234;236:240	-0.314514081679807	-0.312322632633517	0.0672989291730687	mutant	1.63	3.54e-43	moreloc	moreloc_mutant
ENSMUSG00000029028.43	ENSMUSG00000029028.43|Lrrc47	-0.501751579946222	-0.344301672504313	0.222557387568688	motif	1.8	4.61e-72	moreloc	moreloc
ENSMUSG00000029028.43	ENSMUSG00000029028.43|Lrrc47|15:20;22:26;43:47;49:53;65:69;72:76;78:82;105:109;124:128;130:134;146:150;153:157;178:182;194:199;201:205;207:211;223:228;230:234;251:255	-0.504297107250422	-0.380730160225791	0.18867442715141	mutant	1.8	4.61e-72	moreloc	moreloc_mutant
ENSMUSG00000029028.44	ENSMUSG00000029028.44|Lrrc47	-0.545463111632943	-0.38709086854852	0.223479723211202	motif	1.17	1.16e-15	moreloc	moreloc
ENSMUSG00000029028.44	ENSMUSG00000029028.44|Lrrc47|9:14;16:20;37:41;43:47;59:63;66:70;72:76;99:103;118:122;124:128;140:144;147:151;172:176;188:193;195:199;201:205;217:222;224:228;245:249;251:255	-0.299738486810145	-0.494820426951741	-0.129974460014817	mutant	1.17	1.16e-15	moreloc	moreloc_mutant
ENSMUSG00000029028.45	ENSMUSG00000029028.45|Lrrc47	-0.544588701706221	-0.25332303862926	0.35637314320374	motif	1.6	6.19e-36	moreloc	moreloc
ENSMUSG00000029028.45	ENSMUSG00000029028.45|Lrrc47|3:8;10:14;31:35;37:41;53:57;60:64;66:70;93:97;112:116;118:122;134:138;141:145;166:170;182:187;189:193;195:199;211:216;218:222;239:243;245:249;256:260	0.0884316124776822	-0.174858571825942	-0.198182704176845	mutant	1.6	6.19e-36	moreloc	moreloc_mutant
ENSMUSG00000029028.46	ENSMUSG00000029028.46|Lrrc47	-0.37791805265265	-0.229284247321997	0.213741285457432	motif	1.91	2.09e-48	moreloc	moreloc
ENSMUSG00000029028.46	ENSMUSG00000029028.46|Lrrc47|4:8;25:29;31:35;47:51;54:58;60:64;87:91;106:110;112:116;128:132;135:139;160:164;176:181;183:187;189:193;205:210;212:216;233:237;239:243;250:254;256:260	0.153388184502488	-0.220499881156682	-0.308780585532391	mutant	1.91	2.09e-48	moreloc	moreloc_mutant
ENSMUSG00000029028.47	ENSMUSG00000029028.47|Lrrc47	-0.470076802851886	-0.316595796139396	0.218588486839269	motif	1.82	1.25e-50	moreloc	moreloc
ENSMUSG00000029028.47	ENSMUSG00000029028.47|Lrrc47|19:23;25:29;41:45;48:52;54:58;81:85;100:104;106:110;122:126;129:133;154:158;170:175;177:181;183:187;199:204;206:210;227:231;233:237;244:248;250:254	-0.305844528662027	-0.278458378933191	0.0924936298556148	mutant	1.82	1.25e-50	moreloc	moreloc_mutant
ENSMUSG00000029028.48	ENSMUSG00000029028.48|Lrrc47	-0.616941753207882	-0.245140743560508	0.436908489774152	motif	1.99	3.99e-48	moreloc	moreloc
ENSMUSG00000029028.48	ENSMUSG00000029028.48|Lrrc47|13:17;19:23;35:39;42:46;48:52;75:79;94:98;100:104;116:120;123:127;148:152;164:169;171:175;177:181;193:198;200:204;221:225;227:231;238:242;244:248	-0.261168436381891	-0.376494984261307	-0.0502190677526369	mutant	1.99	3.99e-48	moreloc	moreloc_mutant
ENSMUSG00000029028.49	ENSMUSG00000029028.49|Lrrc47	-0.491023678215255	-0.251514768051796	0.304616390290239	motif	1.71	1.98e-38	moreloc	moreloc
ENSMUSG00000029028.49	ENSMUSG00000029028.49|Lrrc47|7:11;13:17;29:33;36:40;42:46;69:73;88:92;94:98;110:114;117:121;142:146;158:163;165:169;171:175;187:192;194:198;215:219;221:225;232:236;238:242	-0.282922263719193	-0.266634457487383	0.0813952863585893	mutant	1.71	1.98e-38	moreloc	moreloc_mutant
ENSMUSG00000029028.4	ENSMUSG00000029028.4|Lrrc47	-0.593127976336852	-0.395651863032965	0.262583593430665	motif	0.958	6.14e-19	moreloc	moreloc
ENSMUSG00000029028.4	ENSMUSG00000029028.4|Lrrc47|96:100;102:106;118:123;125:129;131:135;147:152;154:158;160:164;181:185;197:202;204:208;220:224;227:231;233:237;249:254;256:260	-0.305324164177559	-0.582934036831951	-0.212502392527613	mutant	0.958	6.14e-19	moreloc	moreloc_mutant
ENSMUSG00000029028.50	ENSMUSG00000029028.50|Lrrc47	-0.566350316903167	-0.297704721688732	0.333753075341214	motif	1.88	4.58e-50	moreloc	moreloc
ENSMUSG00000029028.50	ENSMUSG00000029028.50|Lrrc47|1:5;7:11;23:27;30:34;36:40;63:67;82:86;88:92;104:108;111:115;136:140;152:157;159:163;165:169;181:186;188:192;209:213;215:219;226:230;232:236;253:257	-0.265880080997872	-0.471936097649704	-0.140948536525052	mutant	1.88	4.58e-50	moreloc	moreloc_mutant
ENSMUSG00000029028.51	ENSMUSG00000029028.51|Lrrc47	-0.686942395562434	-0.362189612416463	0.38986026327275	motif	1.7	4.63e-48	moreloc	moreloc
ENSMUSG00000029028.51	ENSMUSG00000029028.51|Lrrc47|1:5;17:21;24:28;30:34;57:61;76:80;82:86;98:102;105:109;130:134;146:151;153:157;159:163;175:180;182:186;203:207;209:213;220:224;226:230;247:251;253:257	0.319612553755668	-0.386419995274584	-0.640925068903472	mutant	1.7	4.63e-48	moreloc	moreloc_mutant
ENSMUSG00000029028.52	ENSMUSG00000029028.52|Lrrc47	-0.561196421422239	-0.269691539023747	0.356612362525271	motif	1.79	2.74e-54	moreloc	moreloc
ENSMUSG00000029028.53	ENSMUSG00000029028.53|Lrrc47	-0.907680973037747	-0.358717756865186	0.614070696299341	motif	1.91	6.53e-47	moreloc	moreloc
ENSMUSG00000029028.53	ENSMUSG00000029028.53|Lrrc47|5:9;12:16;18:22;45:49;64:68;70:74;86:90;93:97;118:122;134:139;141:145;147:151;163:168;170:174;191:195;197:201;208:212;214:218;235:239;241:245	-0.0418165090197683	-0.51060550992445	-0.403681520777902	mutant	1.91	6.53e-47	moreloc	moreloc_mutant
ENSMUSG00000029028.54	ENSMUSG00000029028.54|Lrrc47	-0.700259414329878	-0.336925975434564	0.428440919022093	motif	2.32	2.85e-94	moreloc	moreloc
ENSMUSG00000029028.54	ENSMUSG00000029028.54|Lrrc47|6:10;12:16;39:43;58:62;64:68;80:84;87:91;112:116;128:133;135:139;141:145;157:162;164:168;185:189;191:195;202:206;208:212;229:233;235:239;251:256	0.0612584409447696	-0.0997094445392871	-0.0958604053572777	mutant	2.32	2.85e-94	moreloc	moreloc_mutant
ENSMUSG00000029028.55	ENSMUSG00000029028.55|Lrrc47	-0.688013861028355	-0.261402194601174	0.49171914655396	motif	2.54	3.9e-86	moreloc	moreloc
ENSMUSG00000029028.55	ENSMUSG00000029028.55|Lrrc47|6:10;33:37;52:56;58:62;74:78;81:85;106:110;122:127;129:133;135:139;151:156;158:162;179:183;185:189;196:200;202:206;223:227;229:233;245:250	-0.260673431201269	-0.508960744196257	-0.183179832868209	mutant	2.54	3.9e-86	moreloc	moreloc_mutant
ENSMUSG00000029028.56	ENSMUSG00000029028.56|Lrrc47	-0.607474432023094	-0.328873331207264	0.34370858094261	motif	2.28	2.59e-96	moreloc	moreloc
ENSMUSG00000029028.56	ENSMUSG00000029028.56|Lrrc47|27:31;46:50;52:56;68:72;75:79;100:104;116:121;123:127;129:133;145:150;152:156;173:177;179:183;190:194;196:200;217:221;223:227;239:244;252:256	-0.130571152643865	-0.287541101087076	-0.0918624683164316	mutant	2.28	2.59e-96	moreloc	moreloc_mutant
ENSMUSG00000029028.57	ENSMUSG00000029028.57|Lrrc47	-0.734928891188884	-0.272185996873716	0.527850374441947	motif	2.56	3.92e-122	moreloc	moreloc
ENSMUSG00000029028.57	ENSMUSG00000029028.57|Lrrc47|21:25;40:44;46:50;62:66;69:73;94:98;110:115;117:121;123:127;139:144;146:150;167:171;173:177;184:188;190:194;211:215;217:221;233:238;246:250;252:256	-0.296943625688594	-0.205112479642227	0.156938626173146	mutant	2.56	3.92e-122	moreloc	moreloc_mutant
ENSMUSG00000029028.58	ENSMUSG00000029028.58|Lrrc47	-0.451983913986499	-0.297947009699145	0.219144384414133	motif	2.71	4.66e-131	moreloc	moreloc
ENSMUSG00000029028.58	ENSMUSG00000029028.58|Lrrc47|15:19;34:38;40:44;56:60;63:67;88:92;104:109;111:115;117:121;133:138;140:144;161:165;167:171;178:182;184:188;205:209;211:215;227:232;240:244;246:250	-0.215360363961108	-0.17796881324265	0.102499030845237	mutant	2.71	4.66e-131	moreloc	moreloc_mutant
ENSMUSG00000029028.59	ENSMUSG00000029028.59|Lrrc47	-0.506166587717518	-0.404872326609742	0.166401741234555	motif	3.05	1.04e-209	moreloc	moreloc
ENSMUSG00000029028.59	ENSMUSG00000029028.59|Lrrc47|9:13;28:32;34:38;50:54;57:61;82:86;98:103;105:109;111:115;127:132;134:138;155:159;161:165;172:176;178:182;199:203;205:209;221:226;234:238;240:244;255:259	0.0958898534122285	-0.198394869533976	-0.229177242819425	mutant	3.05	1.04e-209	moreloc	moreloc_mutant
ENSMUSG00000029028.5	ENSMUSG00000029028.5|Lrrc47	-0.641652180720254	-0.409744950525806	0.297014710321226	motif	1.03	1.61e-18	moreloc	moreloc
ENSMUSG00000029028.5	ENSMUSG00000029028.5|Lrrc47|90:94;96:100;112:117;119:123;125:129;141:146;148:152;154:158;175:179;191:196;198:202;214:218;221:225;227:231;243:248;250:254	-0.124763035123797	-0.440296541939964	-0.250426026689388	mutant	1.03	1.61e-18	moreloc	moreloc_mutant
ENSMUSG00000029028.60	ENSMUSG00000029028.60|Lrrc47	-0.639448784082584	-0.35640335951202	0.348152904697343	motif	3.17	1.69e-114	moreloc	moreloc
ENSMUSG00000029028.60	ENSMUSG00000029028.60|Lrrc47|3:7;22:26;28:32;44:48;51:55;76:80;92:97;99:103;105:109;121:126;128:132;149:153;155:159;166:170;172:176;193:197;199:203;215:220;228:232;234:238;249:253	-0.299207348457832	-0.29542414277822	0.0688906858063905	mutant	3.17	1.69e-114	moreloc	moreloc_mutant
ENSMUSG00000029028.61	ENSMUSG00000029028.61|Lrrc47	-0.432454409968075	-0.24962486055792	0.247937029536934	motif	2.88	4.59e-174	moreloc	moreloc
ENSMUSG00000029028.61	ENSMUSG00000029028.61|Lrrc47|16:20;22:26;38:42;45:49;70:74;86:91;93:97;99:103;115:120;122:126;143:147;149:153;160:164;166:170;187:191;193:197;209:214;222:226;228:232;243:247	-0.255427244911305	-0.314817174356143	0.00571755068194141	mutant	2.88	4.59e-174	moreloc	moreloc_mutant
ENSMUSG00000029028.62	ENSMUSG00000029028.62|Lrrc47	-0.547451665659169	-0.298648517315591	0.313910628470358	motif	2.63	4.18e-143	moreloc	moreloc
ENSMUSG00000029028.62	ENSMUSG00000029028.62|Lrrc47|10:14;16:20;32:36;39:43;64:68;80:85;87:91;93:97;109:114;116:120;137:141;143:147;154:158;160:164;181:185;187:191;203:208;216:220;222:226;237:241	-0.232297935739792	-0.245742091594177	0.0516633242723946	mutant	2.63	4.18e-143	moreloc	moreloc_mutant
ENSMUSG00000029028.63	ENSMUSG00000029028.63|Lrrc47	-0.673823947847861	-0.328848117808532	0.410083310166108	motif	2.58	1.78e-121	moreloc	moreloc
ENSMUSG00000029028.63	ENSMUSG00000029028.63|Lrrc47|4:8;10:14;26:30;33:37;58:62;74:79;81:85;87:91;103:108;110:114;131:135;137:141;148:152;154:158;175:179;181:185;197:202;210:214;216:220;231:235	-0.146718164993365	-0.214738464714229	-0.0029128195940854	mutant	2.58	1.78e-121	moreloc	moreloc_mutant
ENSMUSG00000029028.64	ENSMUSG00000029028.64|Lrrc47	-0.67652679102618	-0.331958680371092	0.409675590781867	motif	2.53	8.63e-104	moreloc	moreloc
ENSMUSG00000029028.64	ENSMUSG00000029028.64|Lrrc47|4:8;20:24;27:31;52:56;68:73;75:79;81:85;97:102;104:108;125:129;131:135;142:146;148:152;169:173;175:179;191:196;204:208;210:214;225:229	0.0118551654635599	-0.241022170583597	-0.187769855920378	mutant	2.53	8.63e-104	moreloc	moreloc_mutant
ENSMUSG00000029028.65	ENSMUSG00000029028.65|Lrrc47	-0.63117997525747	-0.417989233589088	0.27829822179516	motif	2.27	5.03e-94	moreloc	moreloc
ENSMUSG00000029028.65	ENSMUSG00000029028.65|Lrrc47|14:18;21:25;46:50;62:67;69:73;75:79;91:96;98:102;119:123;125:129;136:140;142:146;163:167;169:173;185:190;198:202;204:208;219:223	-0.0695800250147537	-0.215415652069459	-0.0807281469279265	mutant	2.27	5.03e-94	moreloc	moreloc_mutant
ENSMUSG00000029028.66	ENSMUSG00000029028.66|Lrrc47	-0.613098719820851	-0.422009680814863	0.256196519132767	motif	2.81	3.04e-148	moreloc	moreloc
ENSMUSG00000029028.66	ENSMUSG00000029028.66|Lrrc47|8:12;15:19;40:44;56:61;63:67;69:73;85:90;92:96;113:117;119:123;130:134;136:140;157:161;163:167;179:184;192:196;198:202;213:217	-0.436177318598697	-0.341049646599642	0.160235152125834	mutant	2.81	3.04e-148	moreloc	moreloc_mutant
ENSMUSG00000029028.67	ENSMUSG00000029028.67|Lrrc47	-0.560246785306931	-0.401100056204413	0.224254209229297	motif	2.48	2.7e-153	moreloc	moreloc
ENSMUSG00000029028.67	ENSMUSG00000029028.67|Lrrc47|2:6;9:13;34:38;50:55;57:61;63:67;79:84;86:90;107:111;113:117;124:128;130:134;151:155;157:161;173:178;186:190;192:196;207:211	-0.215778679957762	-0.416508812014393	-0.135622651929852	mutant	2.48	2.7e-153	moreloc	moreloc_mutant
ENSMUSG00000029028.68	ENSMUSG00000029028.68|Lrrc47	-0.700421470586498	-0.40730085769329	0.358228093019987	motif	2.25	5.77e-97	moreloc	moreloc
ENSMUSG00000029028.68	ENSMUSG00000029028.68|Lrrc47|3:7;28:32;44:49;51:55;57:61;73:78;80:84;101:105;107:111;118:122;124:128;145:149;151:155;167:172;180:184;186:190;201:205	-0.286157386815126	-0.337592086492092	0.0136727804498126	mutant	2.25	5.77e-97	moreloc	moreloc_mutant
ENSMUSG00000029028.69	ENSMUSG00000029028.69|Lrrc47	-0.538626899129398	-0.321799561905718	0.281934817350459	motif	2.41	4.1e-115	moreloc	moreloc
ENSMUSG00000029028.69	ENSMUSG00000029028.69|Lrrc47|22:26;38:43;45:49;51:55;67:72;74:78;95:99;101:105;112:116;118:122;139:143;145:149;161:166;174:178;180:184;195:199	-0.299358387109666	-0.461094266017995	-0.09662839878155	mutant	2.41	4.1e-115	moreloc	moreloc_mutant
ENSMUSG00000029028.6	ENSMUSG00000029028.6|Lrrc47	-0.494310726823524	-0.528715688187423	0.0307025187628797	motif	1.15	5.24e-21	moreloc	moreloc
ENSMUSG00000029028.6	ENSMUSG00000029028.6|Lrrc47|84:88;90:94;106:111;113:117;119:123;135:140;142:146;148:152;169:173;185:190;192:196;208:212;215:219;221:225;237:242;244:248	0.0542257884230581	-0.276573424001301	-0.26569173229758	mutant	1.15	5.24e-21	moreloc	moreloc_mutant
ENSMUSG00000029028.70	ENSMUSG00000029028.70|Lrrc47	-0.9662679188363	-0.400230244092293	0.631145154870787	motif	2.47	4.46e-131	moreloc	moreloc
ENSMUSG00000029028.70	ENSMUSG00000029028.70|Lrrc47|16:20;32:37;39:43;45:49;61:66;68:72;89:93;95:99;106:110;112:116;133:137;139:143;155:160;168:172;174:178;189:193	-0.403395468516716	-0.513739306447907	-0.0452363578044124	mutant	2.47	4.46e-131	moreloc	moreloc_mutant
ENSMUSG00000029028.71	ENSMUSG00000029028.71|Lrrc47|10:14;26:31;33:37;39:43;55:60;62:66;83:87;89:93;100:104;106:110;127:131;133:137;149:154;162:166;168:172;183:187	-0.710843565454758	-0.43760725361239	0.338343791969147	mutant	1.73	2.23e-12	moreloc	moreloc_mutant
ENSMUSG00000029028.72	ENSMUSG00000029028.72|Lrrc47	-0.847239279691343	-0.498534968263587	0.413811791554535	motif	1.57	1.16e-34	moreloc	moreloc
ENSMUSG00000029028.72	ENSMUSG00000029028.72|Lrrc47|4:8;20:25;27:31;33:37;49:54;56:60;77:81;83:87;94:98;100:104;121:125;127:131;143:148;156:160;162:166;177:181	-0.617283339914838	-0.436136815464017	0.2462540045776	mutant	1.57	1.16e-34	moreloc	moreloc_mutant
ENSMUSG00000029028.73	ENSMUSG00000029028.73|Lrrc47	-0.907005029562223	-0.360400360614656	0.611712149074346	motif	1.44	7.98e-31	moreloc	moreloc
ENSMUSG00000029028.73	ENSMUSG00000029028.73|Lrrc47|14:19;21:25;27:31;43:48;50:54;71:75;77:81;88:92;94:98;115:119;121:125;137:142;150:154;156:160;171:175	-0.597803939132257	-0.474220417612531	0.188691001646505	mutant	1.44	7.98e-31	moreloc	moreloc_mutant
ENSMUSG00000029028.74	ENSMUSG00000029028.74|Lrrc47|8:13;15:19;21:25;37:42;44:48;65:69;71:75;82:86;88:92;109:113;115:119;131:136;144:148;150:154;165:169	-0.390223783042324	-0.445172299120816	0.0101589640482868	mutant	1.75	7.55e-38	moreloc	moreloc_mutant
ENSMUSG00000029028.75	ENSMUSG00000029028.75|Lrrc47	-0.490325342857097	-0.446455253585607	0.108977569398269	motif	1.27	9.14e-24	moreloc	moreloc
ENSMUSG00000029028.75	ENSMUSG00000029028.75|Lrrc47|2:7;9:13;15:19;31:36;38:42;59:63;65:69;76:80;82:86;103:107;109:113;125:130;138:142;144:148;159:163	-0.236826981253619	-0.355175225227671	-0.0532407638472727	mutant	1.27	9.14e-24	moreloc	moreloc_mutant
ENSMUSG00000029028.76	ENSMUSG00000029028.76|Lrrc47	-0.682473673804693	-0.449001726856061	0.298579427075411	motif	0.868	4.92e-09	moreloc	moreloc
ENSMUSG00000029028.76	ENSMUSG00000029028.76|Lrrc47|3:7;9:13;25:30;32:36;53:57;59:63;70:74;76:80;97:101;103:107;119:124;132:136;138:142;153:157	-0.25407528527216	-0.426497683213392	-0.107314917814454	mutant	0.868	4.92e-09	moreloc	moreloc_mutant
ENSMUSG00000029028.77	ENSMUSG00000029028.77|Lrrc47	-0.688467333480516	-0.457705481439614	0.295869332167681	motif	0.787	2.57e-10	moreloc	moreloc
ENSMUSG00000029028.77	ENSMUSG00000029028.77|Lrrc47|3:7;19:24;26:30;47:51;53:57;64:68;70:74;91:95;97:101;113:118;126:130;132:136;147:151	-0.30759036071214	-0.465759237012604	-0.0930613961736858	mutant	0.787	2.57e-10	moreloc	moreloc_mutant
ENSMUSG00000029028.78	ENSMUSG00000029028.78|Lrrc47	-0.659427441701061	-0.389152008754354	0.335382913073486	motif	0.883	1.26e-14	moreloc	moreloc
ENSMUSG00000029028.78	ENSMUSG00000029028.78|Lrrc47|13:18;20:24;41:45;47:51;58:62;64:68;85:89;91:95;107:112;120:124;126:130;141:145	-0.233755538216044	-0.416301248786498	-0.117438230443674	mutant	0.883	1.26e-14	moreloc	moreloc_mutant
ENSMUSG00000029028.79	ENSMUSG00000029028.79|Lrrc47	-0.618161687743993	-0.334015327556184	0.349253840314588	motif	0.819	1.56e-14	moreloc	moreloc
ENSMUSG00000029028.79	ENSMUSG00000029028.79|Lrrc47|7:12;14:18;35:39;41:45;52:56;58:62;79:83;85:89;101:106;114:118;120:124;135:139	-0.549860742784856	-0.291823016797644	0.323145206113992	mutant	0.819	1.56e-14	moreloc	moreloc_mutant
ENSMUSG00000029028.7	ENSMUSG00000029028.7|Lrrc47	-0.500188258086819	-0.357289518636257	0.208006219577341	motif	1.02	1.16e-16	moreloc	moreloc
ENSMUSG00000029028.7	ENSMUSG00000029028.7|Lrrc47|78:82;84:88;100:105;107:111;113:117;129:134;136:140;142:146;163:167;179:184;186:190;202:206;209:213;215:219;231:236;238:242	-0.523880872574422	-0.505549454839019	0.0834388978621816	mutant	1.02	1.16e-16	moreloc	moreloc_mutant
ENSMUSG00000029028.80	ENSMUSG00000029028.80|Lrrc47	-0.580666043560809	-0.507178229714026	0.138595293973562	motif	0.477	8.08e-06	moreloc	moreloc
ENSMUSG00000029028.80	ENSMUSG00000029028.80|Lrrc47|1:6;8:12;29:33;35:39;46:50;52:56;73:77;79:83;95:100;108:112;114:118;129:133	-0.0972021316710375	-0.396910795231556	-0.234601183433739	mutant	0.477	8.08e-06	moreloc	moreloc_mutant
ENSMUSG00000029028.81	ENSMUSG00000029028.81|Lrrc47	-0.424906650269465	-0.460614866853956	0.029399263542288	motif	0.335	0.00147	moreloc	moreloc
ENSMUSG00000029028.81	ENSMUSG00000029028.81|Lrrc47|2:6;23:27;29:33;40:44;46:50;67:71;73:77;89:94;102:106;108:112;123:127	-0.16664424976464	-0.450077288120753	-0.218325558229334	mutant	0.335	0.00147	moreloc	moreloc_mutant
ENSMUSG00000029028.82	ENSMUSG00000029028.82|Lrrc47	-0.479218965968816	-0.298664392009047	0.245662054086548	motif	0.205	0.0263	unchanged	unchanged
ENSMUSG00000029028.83	ENSMUSG00000029028.83|Lrrc47	-0.827716557823057	-0.550871638580711	0.341952399369125	motif	0.263	0.026	unchanged	unchanged
ENSMUSG00000029028.84	ENSMUSG00000029028.84|Lrrc47	-0.45295313535956	-0.301342847389673	0.216717768096666	motif	0.182	0.319	unchanged	unchanged
ENSMUSG00000029028.85	ENSMUSG00000029028.85|Lrrc47	-0.576655512997195	-0.423049698282213	0.21871329484176	motif	0.218	0.0481	unchanged	unchanged
ENSMUSG00000029028.86	ENSMUSG00000029028.86|Lrrc47	-0.565189087561843	-0.352409810060829	0.277886757627793	motif	0.109	0.783	unchanged	unchanged
ENSMUSG00000029028.87	ENSMUSG00000029028.87|Lrrc47	-0.412752597617754	-0.515240353355978	-0.0373802756114451	motif	0.135	0.579	unchanged	unchanged
ENSMUSG00000029028.88	ENSMUSG00000029028.88|Lrrc47	-0.379991419500751	-0.387156914742811	0.0579419848847195	motif	0.126	0.859	unchanged	unchanged
ENSMUSG00000029028.89	ENSMUSG00000029028.89|Lrrc47	-0.5287820909134	-0.484834207586486	0.109055363453694	motif	0.127	0.603	unchanged	unchanged
ENSMUSG00000029028.8	ENSMUSG00000029028.8|Lrrc47	-0.629159842323171	-0.523596511872734	0.170670810577216	motif	1.12	1.28e-29	moreloc	moreloc
ENSMUSG00000029028.8	ENSMUSG00000029028.8|Lrrc47|72:76;78:82;94:99;101:105;107:111;123:128;130:134;136:140;157:161;173:178;180:184;196:200;203:207;209:213;225:230;232:236;253:257	-0.42877331316764	-0.305121225144838	0.188759568149581	mutant	1.12	1.28e-29	moreloc	moreloc_mutant
ENSMUSG00000029028.90	ENSMUSG00000029028.90|Lrrc47	-0.371140371335986	-0.522308544627687	-0.0860606931649219	motif	0.206	0.756	unchanged	unchanged
ENSMUSG00000029028.91	ENSMUSG00000029028.91|Lrrc47	-0.278620521135966	-0.442766200296843	-0.099038199034098	motif	0.0674	0.999	unchanged	unchanged
ENSMUSG00000029028.92	ENSMUSG00000029028.92|Lrrc47	-0.470193929342123	-0.294513316881717	0.240788092587185	motif	0.107	0.999	unchanged	unchanged
ENSMUSG00000029028.93	ENSMUSG00000029028.93|Lrrc47	-0.202021976646184	-0.279403912097855	-0.0122744553248924	motif	0.13	0.999	unchanged	unchanged
ENSMUSG00000029028.94	ENSMUSG00000029028.94|Lrrc47	-0.622060344722212	-0.359207533424981	0.32796029142401	motif	0.0688	0.999	unchanged	unchanged
ENSMUSG00000029028.95	ENSMUSG00000029028.95|Lrrc47	-0.39945437936441	-0.424727889639045	0.0398339698521443	motif	-0.0254	0.999	unchanged	unchanged
ENSMUSG00000029028.96	ENSMUSG00000029028.96|Lrrc47	-0.351490434191307	-0.41437003094679	0.00222788337129626	motif	0.0735	0.973	unchanged	unchanged
ENSMUSG00000029028.97	ENSMUSG00000029028.97|Lrrc47	-0.575890910019753	-0.522770193961965	0.118228196184567	motif	-0.0167	0.999	unchanged	unchanged
ENSMUSG00000029028.98	ENSMUSG00000029028.98|Lrrc47	-0.525238144362131	-0.609204553992466	-0.0188589295035561	motif	-0.0403	0.999	unchanged	unchanged
ENSMUSG00000029028.99	ENSMUSG00000029028.99|Lrrc47	-0.576526652015633	-0.532208679548878	0.109425452593534	motif	0.107	0.967	unchanged	unchanged
ENSMUSG00000029028.9	ENSMUSG00000029028.9|Lrrc47	-0.41927330451952	-0.415569192812502	0.0688115918337973	motif	1.3	6.23e-26	moreloc	moreloc
ENSMUSG00000029028.9	ENSMUSG00000029028.9|Lrrc47|66:70;72:76;88:93;95:99;101:105;117:122;124:128;130:134;151:155;167:172;174:178;190:194;197:201;203:207;219:224;226:230;247:251;253:257	-0.397162495019653	-0.663283200185543	-0.20101322503911	mutant	1.3	6.23e-26	moreloc	moreloc_mutant
ENSMUSG00000029636.100	ENSMUSG00000029636.100|Wasf3	-0.436931371410363	-0.590522515848722	-0.08848366431158	motif	0.16	0.999	unchanged	unchanged
ENSMUSG00000029636.101	ENSMUSG00000029636.101|Wasf3	-0.552313403592477	-0.280791306296975	0.336629577422281	motif	0.0859	0.999	unchanged	unchanged
ENSMUSG00000029636.102	ENSMUSG00000029636.102|Wasf3	-0.426457493759959	-0.411713216806989	0.0798517570797489	motif	0.017	0.999	unchanged	unchanged
ENSMUSG00000029636.103	ENSMUSG00000029636.103|Wasf3	-0.47961221376603	-0.408100923552736	0.136618770340073	motif	-0.0201	0.999	unchanged	unchanged
ENSMUSG00000029636.104	ENSMUSG00000029636.104|Wasf3	-0.573702879233859	-0.424853050085447	0.213957309275191	motif	0.0543	0.999	unchanged	unchanged
ENSMUSG00000029636.105	ENSMUSG00000029636.105|Wasf3	-0.477885323023201	-0.401584448146587	0.141408355003392	motif	0.065	0.999	unchanged	unchanged
ENSMUSG00000029636.106	ENSMUSG00000029636.106|Wasf3	-0.490055649990661	-0.454367563963944	0.100795566153496	motif	0.0878	0.999	unchanged	unchanged
ENSMUSG00000029636.107	ENSMUSG00000029636.107|Wasf3	-0.565368241586729	-0.463028787793085	0.167446933920423	nomotif	0.0691	0.999	unchanged	unchanged
ENSMUSG00000029636.108	ENSMUSG00000029636.108|Wasf3	-0.441523603839794	-0.433262376640865	0.073368707325708	nomotif	0.0249	0.999	unchanged	unchanged
ENSMUSG00000029636.109	ENSMUSG00000029636.109|Wasf3	-0.338142191971525	-0.46729975801627	-0.0640500859179665	nomotif	0.029	0.999	unchanged	unchanged
ENSMUSG00000029636.10	ENSMUSG00000029636.10|Wasf3	-0.535197901833983	-0.466569247091245	0.133736134869517	motif	0.0504	0.999	unchanged	unchanged
ENSMUSG00000029636.110	ENSMUSG00000029636.110|Wasf3	-0.439110039225991	-0.238529440966455	0.265688078386316	nomotif	0.0214	0.999	unchanged	unchanged
ENSMUSG00000029636.111	ENSMUSG00000029636.111|Wasf3	-0.513774983198589	-0.351593904593603	0.227288558731765	nomotif	0.0444	0.999	unchanged	unchanged
ENSMUSG00000029636.112	ENSMUSG00000029636.112|Wasf3	-0.220014893869974	-0.437912356989211	-0.152789982992458	nomotif	0.0314	0.999	unchanged	unchanged
ENSMUSG00000029636.113	ENSMUSG00000029636.113|Wasf3	-0.536296808434069	-0.411511296391654	0.189892992169194	nomotif	-0.0137	0.999	unchanged	unchanged
ENSMUSG00000029636.114	ENSMUSG00000029636.114|Wasf3	-0.459995438533553	-0.38265832183055	0.142444596829782	nomotif	-0.000272	1	unchanged	unchanged
ENSMUSG00000029636.115	ENSMUSG00000029636.115|Wasf3	-0.336684617740318	-0.421673211956744	-0.0198811140896475	nomotif	0.0949	0.999	unchanged	unchanged
ENSMUSG00000029636.116	ENSMUSG00000029636.116|Wasf3	-0.493891152367966	-0.343995817753442	0.215002814741303	nomotif	0.0569	0.999	unchanged	unchanged
ENSMUSG00000029636.117	ENSMUSG00000029636.117|Wasf3	-0.531725232784734	-0.369988650773439	0.226844062138074	nomotif	0.225	0.13	unchanged	unchanged
ENSMUSG00000029636.118	ENSMUSG00000029636.118|Wasf3	-0.450886806218197	-0.490873854171094	0.0251204321738819	nomotif	0.0338	0.999	unchanged	unchanged
ENSMUSG00000029636.119	ENSMUSG00000029636.119|Wasf3	-0.522467260059396	-0.486886355404814	0.10068838478136	nomotif	0.0597	0.999	unchanged	unchanged
ENSMUSG00000029636.11	ENSMUSG00000029636.11|Wasf3	-0.252983202521408	-0.410239533738438	-0.0921488510902507	motif	0.11	0.999	unchanged	unchanged
ENSMUSG00000029636.120	ENSMUSG00000029636.120|Wasf3	-0.266405054952428	-0.364184545268128	-0.0326720101889212	nomotif	0.0503	0.999	unchanged	unchanged
ENSMUSG00000029636.121	ENSMUSG00000029636.121|Wasf3	-0.463716215957234	-0.375221687155059	0.153602008928954	nomotif	-0.0341	0.999	unchanged	unchanged
ENSMUSG00000029636.122	ENSMUSG00000029636.122|Wasf3	-0.279881371124063	-0.522052421735531	-0.177063570484689	nomotif	-0.0822	0.999	unchanged	unchanged
ENSMUSG00000029636.123	ENSMUSG00000029636.123|Wasf3	-0.523888268058601	-0.300506881905755	0.288488866279625	nomotif	0.0678	0.999	unchanged	unchanged
ENSMUSG00000029636.124	ENSMUSG00000029636.124|Wasf3	-0.495497420795714	-0.320762451074097	0.239842449848396	nomotif	0.0372	0.999	unchanged	unchanged
ENSMUSG00000029636.125	ENSMUSG00000029636.125|Wasf3	-0.264832220373142	-0.339931849349502	-0.00999214884958055	nomotif	0.0111	0.999	unchanged	unchanged
ENSMUSG00000029636.126	ENSMUSG00000029636.126|Wasf3	-0.236275863016744	-0.375309666784528	-0.0739263236410056	nomotif	0.0402	0.999	unchanged	unchanged
ENSMUSG00000029636.127	ENSMUSG00000029636.127|Wasf3	-0.369781997426529	-0.456557828303974	-0.0216683507506664	nomotif	-0.0655	0.999	unchanged	unchanged
ENSMUSG00000029636.128	ENSMUSG00000029636.128|Wasf3	-0.393893463566818	-0.411574783844177	0.0474261598494198	nomotif	0.052	0.999	unchanged	unchanged
ENSMUSG00000029636.129	ENSMUSG00000029636.129|Wasf3	-0.280886476876086	-0.373276163072765	-0.0272822060698996	nomotif	0.0339	0.999	unchanged	unchanged
ENSMUSG00000029636.12	ENSMUSG00000029636.12|Wasf3	-0.293055879211749	-0.42465907792109	-0.066495718582562	motif	0.0661	0.999	unchanged	unchanged
ENSMUSG00000029636.130	ENSMUSG00000029636.130|Wasf3	-0.31988905750245	-0.316139805881755	0.0688567317474734	nomotif	-0.0454	0.999	unchanged	unchanged
ENSMUSG00000029636.131	ENSMUSG00000029636.131|Wasf3	-0.296078268332464	-0.388518712272284	-0.0273329638130403	nomotif	0.0177	0.999	unchanged	unchanged
ENSMUSG00000029636.132	ENSMUSG00000029636.132|Wasf3	-0.226872256271764	-0.326511697288267	-0.0345319608897244	nomotif	0.0368	0.999	unchanged	unchanged
ENSMUSG00000029636.133	ENSMUSG00000029636.133|Wasf3	-0.281925869246073	-0.428179439582945	-0.0811460902100928	nomotif	-0.00909	0.999	unchanged	unchanged
ENSMUSG00000029636.134	ENSMUSG00000029636.134|Wasf3	-0.33097347799935	-0.384361492734046	0.0117194653920835	nomotif	0.0871	0.89	unchanged	unchanged
ENSMUSG00000029636.135	ENSMUSG00000029636.135|Wasf3	-0.31765385784647	-0.418534337860879	-0.0357729998876302	nomotif	-0.00401	0.999	unchanged	unchanged
ENSMUSG00000029636.136	ENSMUSG00000029636.136|Wasf3	-0.216864788360613	-0.337903456246484	-0.0559311877590924	nomotif	-0.0302	0.999	unchanged	unchanged
ENSMUSG00000029636.137	ENSMUSG00000029636.137|Wasf3	-0.265058543583868	-0.261614268152169	0.0685517555584781	nomotif	-0.00498	0.999	unchanged	unchanged
ENSMUSG00000029636.138	ENSMUSG00000029636.138|Wasf3	-0.133591473054661	-0.469320932068768	-0.270621978887328	nomotif	-0.0137	0.999	unchanged	unchanged
ENSMUSG00000029636.139	ENSMUSG00000029636.139|Wasf3	-0.284572344908905	-0.503612941477152	-0.153933116441468	nomotif	-0.0658	0.999	unchanged	unchanged
ENSMUSG00000029636.13	ENSMUSG00000029636.13|Wasf3	-0.403619879796285	-0.557603804708558	-0.0888764447854942	motif	-0.0059	0.999	unchanged	unchanged
ENSMUSG00000029636.140	ENSMUSG00000029636.140|Wasf3	-0.0880665603649234	-0.296469303415724	-0.143295262924022	nomotif	0.0682	0.999	unchanged	unchanged
ENSMUSG00000029636.141	ENSMUSG00000029636.141|Wasf3	-0.250991358901144	-0.313358694286412	0.00274014474151069	nomotif	-0.0699	0.999	unchanged	unchanged
ENSMUSG00000029636.142	ENSMUSG00000029636.142|Wasf3	-0.223363014355762	-0.422939078225473	-0.134468583742932	nomotif	0.0386	0.999	unchanged	unchanged
ENSMUSG00000029636.143	ENSMUSG00000029636.143|Wasf3	-0.194276000025177	-0.356548057354782	-0.0971645772028258	nomotif	-0.0535	0.999	unchanged	unchanged
ENSMUSG00000029636.144	ENSMUSG00000029636.144|Wasf3	0.0915574434798833	-0.27560902724514	-0.302058990598244	nomotif	-0.148	0.794	unchanged	unchanged
ENSMUSG00000029636.145	ENSMUSG00000029636.145|Wasf3	-0.137981285153384	-0.29331206579849	-0.0902233005183277	nomotif	-0.0541	0.999	unchanged	unchanged
ENSMUSG00000029636.146	ENSMUSG00000029636.146|Wasf3	-0.0828753301262497	-0.24894853805374	-0.100965727800711	nomotif	0.0429	0.999	unchanged	unchanged
ENSMUSG00000029636.147	ENSMUSG00000029636.147|Wasf3	-0.197096939603581	-0.354683915879158	-0.0924794961487986	nomotif	-0.0296	0.999	unchanged	unchanged
ENSMUSG00000029636.148	ENSMUSG00000029636.148|Wasf3	-0.259820201596423	-0.439437281650642	-0.11450959992744	nomotif	-0.072	0.999	unchanged	unchanged
ENSMUSG00000029636.149	ENSMUSG00000029636.149|Wasf3	0.0921709515899101	-0.250600033720494	-0.277663505183625	nomotif	-0.102	0.999	unchanged	unchanged
ENSMUSG00000029636.14	ENSMUSG00000029636.14|Wasf3	-0.240504144990996	-0.446602015025565	-0.14099038990779	motif	0.0803	0.999	unchanged	unchanged
ENSMUSG00000029636.150	ENSMUSG00000029636.150|Wasf3	-0.203281203167439	-0.413566526855817	-0.145177843561598	nomotif	-0.0267	0.999	unchanged	unchanged
ENSMUSG00000029636.151	ENSMUSG00000029636.151|Wasf3	-0.318834887228628	-0.234421114432154	0.149521252923253	nomotif	0.0109	0.999	unchanged	unchanged
ENSMUSG00000029636.152	ENSMUSG00000029636.152|Wasf3	-0.104520051063944	-0.401771711761922	-0.232144180571198	nomotif	0.0609	0.999	unchanged	unchanged
ENSMUSG00000029636.153	ENSMUSG00000029636.153|Wasf3	-0.0112269184664193	-0.367272429974138	-0.29093803138094	nomotif	0.0797	0.999	unchanged	unchanged
ENSMUSG00000029636.154	ENSMUSG00000029636.154|Wasf3	-0.303301123930102	-0.280227047839021	0.0881815562178596	nomotif	0.0523	0.999	unchanged	unchanged
ENSMUSG00000029636.155	ENSMUSG00000029636.155|Wasf3	-0.663476248361608	-0.349839137124141	0.378744591364246	nomotif	-0.0459	0.999	unchanged	unchanged
ENSMUSG00000029636.156	ENSMUSG00000029636.156|Wasf3	-0.294362456322061	-0.431148359584019	-0.0716784231351792	nomotif	-0.0706	0.999	unchanged	unchanged
ENSMUSG00000029636.157	ENSMUSG00000029636.157|Wasf3	-0.247231219014174	-0.478307294791878	-0.165968595650925	nomotif	-0.134	0.943	unchanged	unchanged
ENSMUSG00000029636.158	ENSMUSG00000029636.158|Wasf3	-0.51752262399736	-0.533272287808054	0.0493578163160852	nomotif	0.0457	0.999	unchanged	unchanged
ENSMUSG00000029636.159	ENSMUSG00000029636.159|Wasf3	-0.128001366068875	-0.330834620010145	-0.137725773814492	nomotif	-0.0335	0.999	unchanged	unchanged
ENSMUSG00000029636.15	ENSMUSG00000029636.15|Wasf3	-0.527294622961914	-0.490169489170975	0.102232613917718	motif	0.0421	0.999	unchanged	unchanged
ENSMUSG00000029636.160	ENSMUSG00000029636.160|Wasf3	-0.204162742122775	-0.456416971204178	-0.187146748954623	nomotif	-0.0253	0.999	unchanged	unchanged
ENSMUSG00000029636.163	ENSMUSG00000029636.163|Wasf3	-0.334303780969608	-0.306390361695358	0.0930208994010289	nomotif	-0.124	0.999	unchanged	unchanged
ENSMUSG00000029636.164	ENSMUSG00000029636.164|Wasf3	-0.51015861138634	-0.594854066821125	-0.0195879753080058	nomotif	-0.193	0.731	unchanged	unchanged
ENSMUSG00000029636.165	ENSMUSG00000029636.165|Wasf3	-0.0504020664408389	-0.09776930428007	0.0177402422875479	nomotif	-0.00262	1	unchanged	unchanged
ENSMUSG00000029636.16	ENSMUSG00000029636.16|Wasf3	-0.346135469842174	-0.407678795901289	0.00356415406766475	motif	0.0126	0.999	unchanged	unchanged
ENSMUSG00000029636.170	ENSMUSG00000029636.170|Wasf3	-0.321689744117031	-0.466020140381076	-0.0792229161372656	nomotif	-0.165	0.652	unchanged	unchanged
ENSMUSG00000029636.171	ENSMUSG00000029636.171|Wasf3	-0.228922468031894	-0.49165524962303	-0.197625301464358	nomotif	0.133	0.992	unchanged	unchanged
ENSMUSG00000029636.173	ENSMUSG00000029636.173|Wasf3	-0.276708391444503	-0.496417886231939	-0.154602014660657	nomotif	-4.8e-05	1	unchanged	unchanged
ENSMUSG00000029636.174	ENSMUSG00000029636.174|Wasf3	-0.249244377179433	-0.329674925298789	-0.0153230679925771	nomotif	-0.111	0.973	unchanged	unchanged
ENSMUSG00000029636.175	ENSMUSG00000029636.175|Wasf3	0.0538109428445671	-0.489564137164117	-0.478267599881905	nomotif	-0.158	0.931	unchanged	unchanged
ENSMUSG00000029636.176	ENSMUSG00000029636.176|Wasf3	-0.502629211235579	-0.542369493147378	0.0253671982149799	nomotif	-0.141	0.934	unchanged	unchanged
ENSMUSG00000029636.179	ENSMUSG00000029636.179|Wasf3	-0.457476998553303	-0.404693367127992	0.11789111155209	nomotif	-0.114	0.999	unchanged	unchanged
ENSMUSG00000029636.17	ENSMUSG00000029636.17|Wasf3	-0.355874058663359	-0.483052229612094	-0.0620706908219559	motif	-0.00377	0.999	unchanged	unchanged
ENSMUSG00000029636.180	ENSMUSG00000029636.180|Wasf3	-0.395523009839733	-0.467346447046353	-0.00671595707984074	nomotif	-0.174	0.835	unchanged	unchanged
ENSMUSG00000029636.181	ENSMUSG00000029636.181|Wasf3	-0.442972527332105	-0.62268232546029	-0.114602318001406	nomotif	-0.244	0.469	unchanged	unchanged
ENSMUSG00000029636.182	ENSMUSG00000029636.182|Wasf3	-0.221690103189122	-0.646475433835459	-0.359677850519559	nomotif	-0.124	0.999	unchanged	unchanged
ENSMUSG00000029636.187	ENSMUSG00000029636.187|Wasf3	-0.616684052382564	-0.487677191697711	0.194114340811632	nomotif	-0.0729	0.999	unchanged	unchanged
ENSMUSG00000029636.188	ENSMUSG00000029636.188|Wasf3	-0.529487121590564	-0.905389171742216	-0.310794570024873	nomotif	0.0901	0.999	unchanged	unchanged
ENSMUSG00000029636.18	ENSMUSG00000029636.18|Wasf3	-0.325886342259472	-0.513576567049707	-0.122582744663455	motif	0.0673	0.999	unchanged	unchanged
ENSMUSG00000029636.191	ENSMUSG00000029636.191|Wasf3	-0.547616848585703	-0.651907161648987	-0.0391828329365056	nomotif	-0.224	0.808	unchanged	unchanged
ENSMUSG00000029636.192	ENSMUSG00000029636.192|Wasf3	-0.106464817384622	-0.538855454672864	-0.367283157161463	nomotif	-0.0357	0.999	unchanged	unchanged
ENSMUSG00000029636.193	ENSMUSG00000029636.193|Wasf3	-0.132826024567281	-0.568049321144236	-0.370115816450177	nomotif	-0.0428	0.999	unchanged	unchanged
ENSMUSG00000029636.194	ENSMUSG00000029636.194|Wasf3	-0.382830041343654	-0.443593411274487	0.00434411019594594	nomotif	0.017	0.999	unchanged	unchanged
ENSMUSG00000029636.195	ENSMUSG00000029636.195|Wasf3	-0.540760413284502	-0.421256650364053	0.184611243047228	nomotif	-0.034	0.999	unchanged	unchanged
ENSMUSG00000029636.196	ENSMUSG00000029636.196|Wasf3	-0.415235720620367	-0.617407139366071	-0.137063938618925	nomotif	0.0374	0.999	unchanged	unchanged
ENSMUSG00000029636.197	ENSMUSG00000029636.197|Wasf3	-0.392576223612572	-0.470374600916763	-0.0126908971774112	nomotif	0.0637	0.999	unchanged	unchanged
ENSMUSG00000029636.198	ENSMUSG00000029636.198|Wasf3	-0.683140472289968	-0.43474367449781	0.313504277918937	nomotif	0.0512	0.999	unchanged	unchanged
ENSMUSG00000029636.19	ENSMUSG00000029636.19|Wasf3	-0.367099518987955	-0.363285008340378	0.0689219907743557	motif	0.0911	0.999	unchanged	unchanged
ENSMUSG00000029636.1	ENSMUSG00000029636.1|Wasf3	-0.502707338939338	-0.498528358180529	0.0692864608855874	motif	0.139	0.34	unchanged	unchanged
ENSMUSG00000029636.200	ENSMUSG00000029636.200|Wasf3	-0.552312142318022	-0.61391837931608	0.00350124312872069	motif	0.0813	0.999	unchanged	unchanged
ENSMUSG00000029636.201	ENSMUSG00000029636.201|Wasf3	-0.704894377955496	-0.470826123654333	0.299175734427943	motif	0.0143	0.999	unchanged	unchanged
ENSMUSG00000029636.202	ENSMUSG00000029636.202|Wasf3	-0.526975609827637	-0.565181908404205	0.0269011815502116	motif	0.0301	0.999	unchanged	unchanged
ENSMUSG00000029636.203	ENSMUSG00000029636.203|Wasf3	-0.291726868482814	-0.775603798051277	-0.418769449441685	motif	-0.0222	0.999	unchanged	unchanged
ENSMUSG00000029636.204	ENSMUSG00000029636.204|Wasf3	-0.463811215111802	-0.534961248227198	-0.00604255298861744	motif	0.0277	0.999	unchanged	unchanged
ENSMUSG00000029636.205	ENSMUSG00000029636.205|Wasf3	-0.532909726257772	-0.534400674573229	0.0636165318113221	motif	-0.106	0.999	unchanged	unchanged
ENSMUSG00000029636.206	ENSMUSG00000029636.206|Wasf3	-0.652040966403714	-0.581993103320041	0.135155343210452	motif	0.0812	0.999	unchanged	unchanged
ENSMUSG00000029636.207	ENSMUSG00000029636.207|Wasf3	-0.800470883792293	-0.6614260781513	0.204152285767772	motif	0.0118	0.999	unchanged	unchanged
ENSMUSG00000029636.208	ENSMUSG00000029636.208|Wasf3	-0.458191701201595	-0.670274702101354	-0.14697552077298	motif	-0.0212	0.999	unchanged	unchanged
ENSMUSG00000029636.209	ENSMUSG00000029636.209|Wasf3	-0.430920966372511	-0.583432653710127	-0.0874042072108371	motif	-0.0831	0.999	unchanged	unchanged
ENSMUSG00000029636.20	ENSMUSG00000029636.20|Wasf3	-0.340300779050679	-0.298202081562491	0.107206177614967	motif	0.0191	0.999	unchanged	unchanged
ENSMUSG00000029636.210	ENSMUSG00000029636.210|Wasf3	-0.377973907427459	-0.61547963017647	-0.172398242622233	motif	-0.0101	0.999	unchanged	unchanged
ENSMUSG00000029636.211	ENSMUSG00000029636.211|Wasf3	-0.597946043490549	-0.680317785623908	-0.0172642620065797	motif	-0.0644	0.999	unchanged	unchanged
ENSMUSG00000029636.212	ENSMUSG00000029636.212|Wasf3	-0.431088751824965	-0.686481609101959	-0.190285377150215	motif	-0.0771	0.999	unchanged	unchanged
ENSMUSG00000029636.213	ENSMUSG00000029636.213|Wasf3	-0.51343235037337	-0.472108578909177	0.106431251590972	motif	-0.0787	0.999	unchanged	unchanged
ENSMUSG00000029636.214	ENSMUSG00000029636.214|Wasf3	-0.608912135999498	-0.500851159083329	0.173168457042948	motif	0.0621	0.999	unchanged	unchanged
ENSMUSG00000029636.216	ENSMUSG00000029636.216|Wasf3	-0.405162241217687	-0.506650745714905	-0.0363810243704386	motif	0.0188	0.999	unchanged	unchanged
ENSMUSG00000029636.217	ENSMUSG00000029636.217|Wasf3	-0.450368661612216	-0.610112639303968	-0.0946364975649733	motif	0.114	0.832	unchanged	unchanged
ENSMUSG00000029636.218	ENSMUSG00000029636.218|Wasf3	-0.318909786066418	-0.503661734943285	-0.119644468750088	motif	-0.0817	0.999	unchanged	unchanged
ENSMUSG00000029636.219	ENSMUSG00000029636.219|Wasf3	-0.205209977929092	-0.566256120917345	-0.295938662861474	motif	-0.0582	0.999	unchanged	unchanged
ENSMUSG00000029636.21	ENSMUSG00000029636.21|Wasf3	-0.406217987646151	-0.365131337737789	0.106194130035141	motif	0.00498	0.999	unchanged	unchanged
ENSMUSG00000029636.220	ENSMUSG00000029636.220|Wasf3	-0.469039730115994	-0.530134980045269	0.00401223019750435	motif	0.0585	0.999	unchanged	unchanged
ENSMUSG00000029636.221	ENSMUSG00000029636.221|Wasf3	-0.63524479040716	-0.457309271276805	0.243042999257134	motif	-0.0233	0.999	unchanged	unchanged
ENSMUSG00000029636.222	ENSMUSG00000029636.222|Wasf3	-0.583626769521721	-0.383999880184996	0.264734369463504	motif	0.0276	0.999	unchanged	unchanged
ENSMUSG00000029636.223	ENSMUSG00000029636.223|Wasf3	-0.717334990615075	-0.691162723007366	0.0912797477344879	motif	-0.0413	0.999	unchanged	unchanged
ENSMUSG00000029636.224	ENSMUSG00000029636.224|Wasf3	-0.190778099264258	-0.406444248595315	-0.150558669204279	motif	-0.0729	0.999	unchanged	unchanged
ENSMUSG00000029636.225	ENSMUSG00000029636.225|Wasf3	-0.159332997083874	-0.387923249546703	-0.16348277233605	motif	0.0336	0.999	unchanged	unchanged
ENSMUSG00000029636.226	ENSMUSG00000029636.226|Wasf3	-0.242504736723347	-0.301814283647286	0.00579793320283978	motif	-0.112	0.943	unchanged	unchanged
ENSMUSG00000029636.227	ENSMUSG00000029636.227|Wasf3	-0.187834874132175	-0.389331426553659	-0.136389072294704	motif	-0.165	0.704	unchanged	unchanged
ENSMUSG00000029636.228	ENSMUSG00000029636.228|Wasf3	-0.282893276418979	-0.252499429235998	0.0955013273097596	motif	-0.0725	0.966	unchanged	unchanged
ENSMUSG00000029636.229	ENSMUSG00000029636.229|Wasf3	-0.307610593119331	-0.313795364465244	0.0589227087808659	motif	0.0662	0.999	unchanged	unchanged
ENSMUSG00000029636.22	ENSMUSG00000029636.22|Wasf3	-0.314734044347915	-0.487590237311942	-0.107748712837248	motif	0.188	0.292	unchanged	unchanged
ENSMUSG00000029636.230	ENSMUSG00000029636.230|Wasf3	-0.0229609133362896	-0.478453242335216	-0.390384848872147	motif	0.184	0.693	unchanged	unchanged
ENSMUSG00000029636.231	ENSMUSG00000029636.231|Wasf3	-0.414124937252999	-0.372095109916797	0.107137307462981	motif	-0.068	0.967	unchanged	unchanged
ENSMUSG00000029636.232	ENSMUSG00000029636.232|Wasf3	-0.422187619105616	-0.407733172680713	0.0795619265516822	motif	0.0366	0.999	unchanged	unchanged
ENSMUSG00000029636.233	ENSMUSG00000029636.233|Wasf3	-0.311667991333688	-0.282067614701575	0.0947078567588913	motif	0.147	0.782	unchanged	unchanged
ENSMUSG00000029636.234	ENSMUSG00000029636.234|Wasf3	-0.230146279463172	-0.215293172390385	0.0799605871995658	motif	0.0735	0.999	unchanged	unchanged
ENSMUSG00000029636.235	ENSMUSG00000029636.235|Wasf3	-0.065101289395379	-0.266550879350594	-0.136342109828436	motif	-0.0703	0.999	unchanged	unchanged
ENSMUSG00000029636.236	ENSMUSG00000029636.236|Wasf3	-0.0711056986908944	-0.474116388542513	-0.33790320972484	motif	0.0364	0.999	unchanged	unchanged
ENSMUSG00000029636.237	ENSMUSG00000029636.237|Wasf3	-0.526463320021001	-0.461395771953482	0.130175028194298	motif	0.00863	0.999	unchanged	unchanged
ENSMUSG00000029636.238	ENSMUSG00000029636.238|Wasf3	-0.267826333444934	-0.390174496504322	-0.0572406829326085	motif	-0.0324	0.999	unchanged	unchanged
ENSMUSG00000029636.239	ENSMUSG00000029636.239|Wasf3	-0.329510660410018	-0.166028743788309	0.228589396748488	motif	-0.089	0.999	unchanged	unchanged
ENSMUSG00000029636.23	ENSMUSG00000029636.23|Wasf3	-0.260361370532456	-0.260637821814141	0.0648310288450938	motif	0.0198	0.999	unchanged	unchanged
ENSMUSG00000029636.240	ENSMUSG00000029636.240|Wasf3	-0.053630121101262	-0.40626531395555	-0.287527712727509	motif	0.0378	0.999	unchanged	unchanged
ENSMUSG00000029636.241	ENSMUSG00000029636.241|Wasf3	-0.175940983790352	-0.388231459719589	-0.147182995802458	motif	0.053	0.999	unchanged	unchanged
ENSMUSG00000029636.242	ENSMUSG00000029636.242|Wasf3	0.0641161558275634	-0.331274090265881	-0.330282765966666	motif	0.0476	0.999	unchanged	unchanged
ENSMUSG00000029636.243	ENSMUSG00000029636.243|Wasf3	-0.68191730723944	-0.367821473931826	0.379203313434393	motif	-0.142	0.999	unchanged	unchanged
ENSMUSG00000029636.245	ENSMUSG00000029636.245|Wasf3	-0.152617195037747	-0.215030137723535	0.0026945374409911	motif	-0.0867	0.999	unchanged	unchanged
ENSMUSG00000029636.247	ENSMUSG00000029636.247|Wasf3	-0.207589003646136	-0.358817744858762	-0.0861212610858473	motif	-0.0485	0.999	unchanged	unchanged
ENSMUSG00000029636.248	ENSMUSG00000029636.248|Wasf3	-0.0465729265300802	-0.538867427857502	-0.427187021200643	motif	0.138	0.983	unchanged	unchanged
ENSMUSG00000029636.249	ENSMUSG00000029636.249|Wasf3	-0.593187232813245	-0.330975712153166	0.327319000786858	motif	-0.0702	0.999	unchanged	unchanged
ENSMUSG00000029636.24	ENSMUSG00000029636.24|Wasf3	-0.253140885574198	-0.362701318093449	-0.0444529523924715	motif	0.00387	1	unchanged	unchanged
ENSMUSG00000029636.251	ENSMUSG00000029636.251|Wasf3	-0.161559356828972	-0.243092109407182	-0.0164252724514307	motif	0.0836	0.999	unchanged	unchanged
ENSMUSG00000029636.252	ENSMUSG00000029636.252|Wasf3	-0.169298472908757	-0.32305047546942	-0.0886445224338837	motif	0.111	0.988	unchanged	unchanged
ENSMUSG00000029636.253	ENSMUSG00000029636.253|Wasf3	-0.313445194612348	-0.170557082765855	0.207995591973271	motif	-0.0461	0.999	unchanged	unchanged
ENSMUSG00000029636.254	ENSMUSG00000029636.254|Wasf3	-0.101863081518944	-0.336061382443039	-0.169090820797316	motif	-0.00151	1	unchanged	unchanged
ENSMUSG00000029636.255	ENSMUSG00000029636.255|Wasf3	-0.50427763179762	-0.288055555952274	0.281329555972125	motif	0.0468	0.999	unchanged	unchanged
ENSMUSG00000029636.256	ENSMUSG00000029636.256|Wasf3	-0.231894591006207	-0.343071477655059	-0.0460694065220739	motif	-0.0469	0.999	unchanged	unchanged
ENSMUSG00000029636.257	ENSMUSG00000029636.257|Wasf3	-0.339868555305197	-0.390171445418122	0.0148045900138541	motif	-0.0191	0.999	unchanged	unchanged
ENSMUSG00000029636.258	ENSMUSG00000029636.258|Wasf3	-0.341339624475094	-0.467553879393034	-0.061106774791161	motif	0.0323	0.999	unchanged	unchanged
ENSMUSG00000029636.25	ENSMUSG00000029636.25|Wasf3	-0.178083497525863	-0.354931827270573	-0.111740849617931	motif	-0.0213	0.999	unchanged	unchanged
ENSMUSG00000029636.262	ENSMUSG00000029636.262|Wasf3	-0.261458836374716	-0.329975410068586	-0.00340909356709096	motif	-0.0205	0.999	unchanged	unchanged
ENSMUSG00000029636.263	ENSMUSG00000029636.263|Wasf3	-0.0722451782961981	-0.283390809632087	-0.146038151209109	motif	-0.102	0.999	unchanged	unchanged
ENSMUSG00000029636.264	ENSMUSG00000029636.264|Wasf3	-0.374090365194095	-0.456839198899245	-0.0176413535783714	motif	-0.0349	0.999	unchanged	unchanged
ENSMUSG00000029636.265	ENSMUSG00000029636.265|Wasf3	-0.199391574246896	-0.484782810804797	-0.220283756431122	motif	-0.0505	0.999	unchanged	unchanged
ENSMUSG00000029636.266	ENSMUSG00000029636.266|Wasf3	-0.237334475196002	-0.353744093118677	-0.051302137795895	motif	-0.128	0.857	unchanged	unchanged
ENSMUSG00000029636.267	ENSMUSG00000029636.267|Wasf3	-0.194652168429526	-0.385575161808342	-0.125815513252037	motif	0.0512	0.999	unchanged	unchanged
ENSMUSG00000029636.268	ENSMUSG00000029636.268|Wasf3	-0.465623614401116	-0.349911748600151	0.180819345927745	motif	0.102	0.999	unchanged	unchanged
ENSMUSG00000029636.269	ENSMUSG00000029636.269|Wasf3	-0.284924929284042	-0.405633218372177	-0.0556008089613559	motif	-0.000144	1	unchanged	unchanged
ENSMUSG00000029636.26	ENSMUSG00000029636.26|Wasf3	-0.296858910120668	-0.286975083602206	0.0749913066452408	motif	0.0668	0.999	unchanged	unchanged
ENSMUSG00000029636.270	ENSMUSG00000029636.270|Wasf3	-0.347732001073168	-0.572634614359678	-0.159795133159731	motif	-0.024	0.999	unchanged	unchanged
ENSMUSG00000029636.271	ENSMUSG00000029636.271|Wasf3	-0.413082313050797	-0.491239564822948	-0.0130497716453724	motif	-0.0658	0.999	unchanged	unchanged
ENSMUSG00000029636.272	ENSMUSG00000029636.272|Wasf3	-0.258808866662828	-0.252765276332978	0.0711510704566293	motif	-0.0893	0.999	unchanged	unchanged
ENSMUSG00000029636.273	ENSMUSG00000029636.273|Wasf3	-0.315987419056566	-0.48146695155548	-0.100372052372134	motif	-0.0443	0.999	unchanged	unchanged
ENSMUSG00000029636.274	ENSMUSG00000029636.274|Wasf3	-0.519213379180513	-0.37447084927819	0.209850010029102	motif	0.155	0.769	unchanged	unchanged
ENSMUSG00000029636.275	ENSMUSG00000029636.275|Wasf3	-0.134296675302939	-0.431654947395069	-0.232250791965351	motif	0.14	0.793	unchanged	unchanged
ENSMUSG00000029636.276	ENSMUSG00000029636.276|Wasf3	-0.362571207262405	-0.463697658808083	-0.0360189714188996	motif	0.0574	0.999	unchanged	unchanged
ENSMUSG00000029636.277	ENSMUSG00000029636.277|Wasf3	-0.308276449047681	-0.590791368651858	-0.217407439477398	motif	0.105	0.935	unchanged	unchanged
ENSMUSG00000029636.278	ENSMUSG00000029636.278|Wasf3	-0.225343779880963	-0.509718179753887	-0.219266919746145	motif	0.0543	0.999	unchanged	unchanged
ENSMUSG00000029636.279	ENSMUSG00000029636.279|Wasf3	-0.358038250040384	-0.284242498869892	0.138903231297271	nomotif	-0.0406	0.999	unchanged	unchanged
ENSMUSG00000029636.27	ENSMUSG00000029636.27|Wasf3	-0.194275686433154	-0.403857614044309	-0.144474447484375	motif	0.0729	0.999	unchanged	unchanged
ENSMUSG00000029636.280	ENSMUSG00000029636.280|Wasf3	-0.273733792461126	-0.47429531953697	-0.135454046949065	nomotif	0.0512	0.999	unchanged	unchanged
ENSMUSG00000029636.281	ENSMUSG00000029636.281|Wasf3	-0.195062662456278	-0.380274402815365	-0.120104260232308	nomotif	0.0384	0.999	unchanged	unchanged
ENSMUSG00000029636.282	ENSMUSG00000029636.282|Wasf3	-0.306994833592496	-0.506461528628551	-0.134359214909276	nomotif	0.0603	0.999	unchanged	unchanged
ENSMUSG00000029636.283	ENSMUSG00000029636.283|Wasf3	-0.488287312135795	-0.487076506576747	0.066318285685827	nomotif	0.0972	0.782	unchanged	unchanged
ENSMUSG00000029636.284	ENSMUSG00000029636.284|Wasf3	-0.385897968313571	-0.548920502031823	-0.0979150535914728	nomotif	0.0744	0.999	unchanged	unchanged
ENSMUSG00000029636.285	ENSMUSG00000029636.285|Wasf3	-0.304462941513717	-0.451572935168776	-0.0820025135282794	nomotif	0.000872	1	unchanged	unchanged
ENSMUSG00000029636.286	ENSMUSG00000029636.286|Wasf3	-0.459481501979818	-0.592891416347155	-0.0683024342405574	nomotif	0.122	0.925	unchanged	unchanged
ENSMUSG00000029636.287	ENSMUSG00000029636.287|Wasf3	-0.163527664895941	-0.481633532600655	-0.252998387577935	nomotif	-0.00358	0.999	unchanged	unchanged
ENSMUSG00000029636.288	ENSMUSG00000029636.288|Wasf3	-0.319485715027588	-0.469277763530015	-0.0846845683756481	nomotif	0.0682	0.999	unchanged	unchanged
ENSMUSG00000029636.289	ENSMUSG00000029636.289|Wasf3	-0.411514559071955	-0.348895346290087	0.127726692908646	nomotif	0.061	0.999	unchanged	unchanged
ENSMUSG00000029636.28	ENSMUSG00000029636.28|Wasf3	-0.0184584591079833	-0.380651448206774	-0.297085508972011	motif	-0.0917	0.967	unchanged	unchanged
ENSMUSG00000029636.290	ENSMUSG00000029636.290|Wasf3	-0.419980640215584	-0.319199007035244	0.165889113307119	nomotif	0.0349	0.999	unchanged	unchanged
ENSMUSG00000029636.291	ENSMUSG00000029636.291|Wasf3	-0.37771665511839	-0.444467887656334	-0.0016437524111646	nomotif	0.0313	0.999	unchanged	unchanged
ENSMUSG00000029636.292	ENSMUSG00000029636.292|Wasf3	-0.336244137898596	-0.421211931772018	-0.0198603137466433	nomotif	0.0478	0.999	unchanged	unchanged
ENSMUSG00000029636.293	ENSMUSG00000029636.293|Wasf3	-0.203140098640181	-0.377445944109437	-0.109198365342477	nomotif	0.074	0.847	unchanged	unchanged
ENSMUSG00000029636.294	ENSMUSG00000029636.294|Wasf3	-0.205741150887522	-0.38732264333714	-0.116474012322839	nomotif	0.0549	0.999	unchanged	unchanged
ENSMUSG00000029636.295	ENSMUSG00000029636.295|Wasf3	-0.157458913535158	-0.375329096650556	-0.15276270298862	nomotif	-0.0397	0.999	unchanged	unchanged
ENSMUSG00000029636.297	ENSMUSG00000029636.297|Wasf3	-0.298886618086697	-0.456496276192478	-0.0925021779790013	nomotif	0.00865	0.999	unchanged	unchanged
ENSMUSG00000029636.298	ENSMUSG00000029636.298|Wasf3	-0.475154441796683	-0.5186298610269	0.0216320608965619	nomotif	-0.0266	0.999	unchanged	unchanged
ENSMUSG00000029636.299	ENSMUSG00000029636.299|Wasf3	-0.345490359852221	-0.426521990723085	-0.0159241507440846	nomotif	-0.036	0.999	unchanged	unchanged
ENSMUSG00000029636.29	ENSMUSG00000029636.29|Wasf3	-0.159301560080853	-0.387012319549545	-0.162603279341913	motif	0.0914	0.999	unchanged	unchanged
ENSMUSG00000029636.2	ENSMUSG00000029636.2|Wasf3	-0.428482364499397	-0.554575443597752	-0.0609855989715759	motif	0.022	0.999	unchanged	unchanged
ENSMUSG00000029636.300	ENSMUSG00000029636.300|Wasf3	-0.37124873933586	-0.42629537253821	0.0100608469244296	nomotif	0.045	0.999	unchanged	unchanged
ENSMUSG00000029636.301	ENSMUSG00000029636.301|Wasf3	-0.306571542551852	-0.402066342573757	-0.0303873198951261	nomotif	-0.0784	0.999	unchanged	unchanged
ENSMUSG00000029636.302	ENSMUSG00000029636.302|Wasf3	-0.356455485634999	-0.355372214139418	0.0661907516223605	nomotif	-0.0575	0.999	unchanged	unchanged
ENSMUSG00000029636.303	ENSMUSG00000029636.303|Wasf3	-0.333308490801359	-0.386937448884088	0.0114785220440497	nomotif	0.12	0.922	unchanged	unchanged
ENSMUSG00000029636.304	ENSMUSG00000029636.304|Wasf3	-0.201534346076645	-0.22795466226868	0.0386871639347438	nomotif	-0.0162	0.999	unchanged	unchanged
ENSMUSG00000029636.305	ENSMUSG00000029636.305|Wasf3	-0.227695218181003	-0.396604715771897	-0.103802017464115	nomotif	0.068	0.999	unchanged	unchanged
ENSMUSG00000029636.306	ENSMUSG00000029636.306|Wasf3	-0.308919256126494	-0.463226692802018	-0.0891999565487447	nomotif	-0.03	0.999	unchanged	unchanged
ENSMUSG00000029636.307	ENSMUSG00000029636.307|Wasf3	-0.339336141962282	-0.317166597703065	0.0872770243859955	nomotif	-0.0731	0.97	unchanged	unchanged
ENSMUSG00000029636.308	ENSMUSG00000029636.308|Wasf3	-0.226438686696786	-0.321820813580973	-0.0302746467574078	nomotif	-0.0769	0.999	unchanged	unchanged
ENSMUSG00000029636.309	ENSMUSG00000029636.309|Wasf3	-0.453170675100276	-0.437817462356512	0.0804606928705429	nomotif	-0.0526	0.999	unchanged	unchanged
ENSMUSG00000029636.30	ENSMUSG00000029636.30|Wasf3	-0.274747538589203	-0.501850961296725	-0.161995942580743	motif	-0.0133	0.999	unchanged	unchanged
ENSMUSG00000029636.310	ENSMUSG00000029636.310|Wasf3	-0.212236273929424	-0.321823459488424	-0.0444797054322202	nomotif	0.0313	0.999	unchanged	unchanged
ENSMUSG00000029636.311	ENSMUSG00000029636.311|Wasf3	-0.287593698558331	-0.345611136161096	0.00709004252401391	nomotif	0.0516	0.999	unchanged	unchanged
ENSMUSG00000029636.312	ENSMUSG00000029636.312|Wasf3	-0.248551809525966	-0.321836132046059	-0.00817684239331384	nomotif	0.0656	0.999	unchanged	unchanged
ENSMUSG00000029636.313	ENSMUSG00000029636.313|Wasf3	-0.249358841457197	-0.371450446763501	-0.0569841251795251	nomotif	-0.000203	1	unchanged	unchanged
ENSMUSG00000029636.314	ENSMUSG00000029636.314|Wasf3	-0.289084645369085	-0.331429789229321	0.0227623362665427	nomotif	0.0348	0.999	unchanged	unchanged
ENSMUSG00000029636.315	ENSMUSG00000029636.315|Wasf3	-0.0762623247885451	-0.472444255961166	-0.331074451045842	nomotif	-0.125	0.825	unchanged	unchanged
ENSMUSG00000029636.316	ENSMUSG00000029636.316|Wasf3	-0.479964475234942	-0.358799544870752	0.186272410490969	nomotif	-0.00235	1	unchanged	unchanged
ENSMUSG00000029636.317	ENSMUSG00000029636.317|Wasf3	-0.243971442226394	-0.377963401027385	-0.0688844786742114	nomotif	0.0224	0.999	unchanged	unchanged
ENSMUSG00000029636.318	ENSMUSG00000029636.318|Wasf3	-0.202714512107577	-0.333686887951149	-0.0658648957167927	nomotif	-0.0435	0.999	unchanged	unchanged
ENSMUSG00000029636.319	ENSMUSG00000029636.319|Wasf3	-0.197238754289651	-0.309928482743277	-0.0475822483268473	nomotif	0.051	0.999	unchanged	unchanged
ENSMUSG00000029636.31	ENSMUSG00000029636.31|Wasf3	-0.452111067511351	-0.440092615114028	0.077125932524102	motif	-0.0221	0.999	unchanged	unchanged
ENSMUSG00000029636.320	ENSMUSG00000029636.320|Wasf3	-0.170245605706866	-0.262570892181581	-0.0272178063479358	nomotif	-0.0365	0.999	unchanged	unchanged
ENSMUSG00000029636.321	ENSMUSG00000029636.321|Wasf3	-0.254935574140528	-0.308412465121694	0.0116305891456137	nomotif	0.01	0.999	unchanged	unchanged
ENSMUSG00000029636.322	ENSMUSG00000029636.322|Wasf3	-0.514553197703761	-0.294425336896563	0.285235340933977	nomotif	-0.0622	0.999	unchanged	unchanged
ENSMUSG00000029636.323	ENSMUSG00000029636.323|Wasf3	-0.346828178332569	-0.34283642034226	0.0690992381170878	nomotif	-0.108	0.996	unchanged	unchanged
ENSMUSG00000029636.324	ENSMUSG00000029636.324|Wasf3	-0.446293087385829	-0.332931286808392	0.178469280704216	nomotif	-0.00522	0.999	unchanged	unchanged
ENSMUSG00000029636.325	ENSMUSG00000029636.325|Wasf3	-0.124551884125649	-0.341237360260638	-0.15157799600821	nomotif	0.0246	0.999	unchanged	unchanged
ENSMUSG00000029636.326	ENSMUSG00000029636.326|Wasf3	-0.036706267840603	-0.440202014175124	-0.338388266207742	nomotif	0.0097	0.999	unchanged	unchanged
ENSMUSG00000029636.327	ENSMUSG00000029636.327|Wasf3	-0.152306260329085	-0.336347161944022	-0.118933421488159	nomotif	-0.00869	0.999	unchanged	unchanged
ENSMUSG00000029636.328	ENSMUSG00000029636.328|Wasf3	-0.237577604262813	-0.382370410575709	-0.0796853261861172	nomotif	0.000905	1	unchanged	unchanged
ENSMUSG00000029636.329	ENSMUSG00000029636.329|Wasf3	-0.0875411726443198	-0.243180188510775	-0.0905315357396767	nomotif	0.0364	0.999	unchanged	unchanged
ENSMUSG00000029636.32	ENSMUSG00000029636.32|Wasf3	-0.0790112439815858	-0.414854259534817	-0.270735535426452	motif	0.0111	0.999	unchanged	unchanged
ENSMUSG00000029636.330	ENSMUSG00000029636.330|Wasf3	-0.199992963172605	-0.25098428093711	0.0141161623622747	nomotif	-0.0199	0.999	unchanged	unchanged
ENSMUSG00000029636.331	ENSMUSG00000029636.331|Wasf3	-0.128420399918218	-0.305256696494306	-0.11172881644931	nomotif	0.0294	0.999	unchanged	unchanged
ENSMUSG00000029636.332	ENSMUSG00000029636.332|Wasf3	-0.240362667856364	-0.317900141891043	-0.0124299939079006	nomotif	-0.0014	1	unchanged	unchanged
ENSMUSG00000029636.333	ENSMUSG00000029636.333|Wasf3	-0.145063331789259	-0.28974166449772	-0.0795708525816819	nomotif	-0.00988	0.999	unchanged	unchanged
ENSMUSG00000029636.334	ENSMUSG00000029636.334|Wasf3	-0.193100581421028	-0.264785878550928	-0.00657781700312021	nomotif	-0.00555	0.999	unchanged	unchanged
ENSMUSG00000029636.335	ENSMUSG00000029636.335|Wasf3	-0.380813679005165	-0.284417820287779	0.161503338844165	nomotif	-0.06	0.999	unchanged	unchanged
ENSMUSG00000029636.336	ENSMUSG00000029636.336|Wasf3	0.0535711744581882	-0.319407484897593	-0.307871179229002	nomotif	-0.108	0.999	unchanged	unchanged
ENSMUSG00000029636.337	ENSMUSG00000029636.337|Wasf3	-0.172383414302364	-0.283551174433568	-0.046060280004425	nomotif	0.0817	0.999	unchanged	unchanged
ENSMUSG00000029636.338	ENSMUSG00000029636.338|Wasf3	-0.209735374426745	-0.197529213062081	0.077313641491443	nomotif	0.0212	0.999	unchanged	unchanged
ENSMUSG00000029636.339	ENSMUSG00000029636.339|Wasf3	-0.0857453565923014	-0.352697958529192	-0.201845121810112	nomotif	-0.01	0.999	unchanged	unchanged
ENSMUSG00000029636.33	ENSMUSG00000029636.33|Wasf3	-0.195912876478117	-0.316044513482671	-0.055024156877775	motif	-0.0806	0.999	unchanged	unchanged
ENSMUSG00000029636.340	ENSMUSG00000029636.340|Wasf3	-0.066492681527293	-0.271266215022707	-0.139666053368635	nomotif	-0.0693	0.999	unchanged	unchanged
ENSMUSG00000029636.341	ENSMUSG00000029636.341|Wasf3	-0.135825805713468	-0.317540374594743	-0.116607088754496	nomotif	0.0199	0.999	unchanged	unchanged
ENSMUSG00000029636.342	ENSMUSG00000029636.342|Wasf3	-0.170484598508181	-0.391947832068209	-0.156355753433249	nomotif	-0.00797	0.999	unchanged	unchanged
ENSMUSG00000029636.343	ENSMUSG00000029636.343|Wasf3	-0.0741076158761845	-0.364223744908849	-0.225008648905886	nomotif	0.0442	0.999	unchanged	unchanged
ENSMUSG00000029636.344	ENSMUSG00000029636.344|Wasf3	-0.0724101816721149	-0.261501120532718	-0.123983458733824	nomotif	-0.0407	0.999	unchanged	unchanged
ENSMUSG00000029636.346	ENSMUSG00000029636.346|Wasf3	-0.24236510864984	-0.295243612758161	0.0122289760184583	nomotif	-0.0967	0.999	unchanged	unchanged
ENSMUSG00000029636.347	ENSMUSG00000029636.347|Wasf3	-0.16007039493642	-0.208706794179155	0.0164710808840439	nomotif	0.115	0.999	unchanged	unchanged
ENSMUSG00000029636.348	ENSMUSG00000029636.348|Wasf3	-0.281859281498793	-0.387021072965055	-0.0400543113394833	nomotif	-0.147	0.805	unchanged	unchanged
ENSMUSG00000029636.349	ENSMUSG00000029636.349|Wasf3	-0.162151491152858	-0.217707601494004	0.00955136978563256	nomotif	-0.12	0.907	unchanged	unchanged
ENSMUSG00000029636.34	ENSMUSG00000029636.34|Wasf3	-0.447240514116844	-0.566148331719219	-0.0538003374755958	motif	0.0141	0.999	unchanged	unchanged
ENSMUSG00000029636.350	ENSMUSG00000029636.350|Wasf3	-0.35367140466502	-0.35004648318636	0.068732401605439	nomotif	-0.0993	0.999	unchanged	unchanged
ENSMUSG00000029636.352	ENSMUSG00000029636.352|Wasf3	-0.244425523780964	-0.0873927384337906	0.222140265473952	nomotif	-0.0837	0.999	unchanged	unchanged
ENSMUSG00000029636.353	ENSMUSG00000029636.353|Wasf3	-0.167977876306697	-0.237150265123517	-0.00406490869004161	nomotif	0.0432	0.999	unchanged	unchanged
ENSMUSG00000029636.354	ENSMUSG00000029636.354|Wasf3	-0.26046427305889	-0.386861120668177	-0.0612893674825074	nomotif	0.0514	0.999	unchanged	unchanged
ENSMUSG00000029636.359	ENSMUSG00000029636.359|Wasf3	-0.111897247736952	-0.150573265819482	0.0264314620442494	nomotif	-0.181	0.788	unchanged	unchanged
ENSMUSG00000029636.361	ENSMUSG00000029636.361|Wasf3	-0.356374401630462	-0.309423552036537	0.112058329720704	motif	0.0686	0.999	unchanged	unchanged
ENSMUSG00000029636.365	ENSMUSG00000029636.365|Wasf3	-0.227447663229265	-0.245185899145721	0.0473692442103228	motif	-0.186	0.739	unchanged	unchanged
ENSMUSG00000029636.366	ENSMUSG00000029636.366|Wasf3	-0.242186039883706	-0.300194127337511	0.0070993926729738	motif	-0.0342	0.999	unchanged	unchanged
ENSMUSG00000029636.367	ENSMUSG00000029636.367|Wasf3	-0.406500011699174	-0.364259157150618	0.107348334675335	motif	0.00991	0.999	unchanged	unchanged
ENSMUSG00000029636.368	ENSMUSG00000029636.368|Wasf3	-0.407200933652861	-0.336470901615177	0.135837512164463	motif	-0.0137	0.999	unchanged	unchanged
ENSMUSG00000029636.369	ENSMUSG00000029636.369|Wasf3	-0.381420268020622	-0.450461200652468	-0.00393345250506716	motif	-0.0233	0.999	unchanged	unchanged
ENSMUSG00000029636.36	ENSMUSG00000029636.36|Wasf3	-0.302704357578897	-0.392672117293973	-0.0248602795882975	motif	-0.0359	0.999	unchanged	unchanged
ENSMUSG00000029636.370	ENSMUSG00000029636.370|Wasf3	-0.293614174950061	-0.44370088163804	-0.0849792265611998	motif	-0.236	0.799	unchanged	unchanged
ENSMUSG00000029636.371	ENSMUSG00000029636.371|Wasf3	-0.022512485282363	-0.452609366563854	-0.364989401154712	motif	-0.0654	0.999	unchanged	unchanged
ENSMUSG00000029636.374	ENSMUSG00000029636.374|Wasf3	-0.303150936766474	-0.401112304872518	-0.0328538879792653	motif	-0.0972	0.999	unchanged	unchanged
ENSMUSG00000029636.375	ENSMUSG00000029636.375|Wasf3	-0.361677690703428	-0.32039982519272	0.106385345637486	motif	0.00707	0.999	unchanged	unchanged
ENSMUSG00000029636.37	ENSMUSG00000029636.37|Wasf3	-0.526188090821614	-0.525450288773702	0.0658452821746904	motif	0.13	0.967	unchanged	unchanged
ENSMUSG00000029636.38	ENSMUSG00000029636.38|Wasf3	-0.289476610117342	-0.534678860863447	-0.180094770619326	motif	-0.103	0.999	unchanged	unchanged
ENSMUSG00000029636.391	ENSMUSG00000029636.391|Wasf3	-0.548581379910487	-0.305823718325586	0.30786514171168	motif	0.0842	0.999	unchanged	unchanged
ENSMUSG00000029636.392	ENSMUSG00000029636.392|Wasf3	-0.580219944630549	-0.260911444515708	0.38441598024162	motif	0.196	0.334	unchanged	unchanged
ENSMUSG00000029636.393	ENSMUSG00000029636.393|Wasf3	-0.451779982199454	-0.377555398254964	0.139332064071269	motif	0.333	0.00821	moreloc	moreloc
ENSMUSG00000029636.393	ENSMUSG00000029636.393|Wasf3|62:66	-0.334176778994761	-0.232094306200237	0.167189952921303	mutant	0.333	0.00821	moreloc	moreloc_mutant
ENSMUSG00000029636.394	ENSMUSG00000029636.394|Wasf3	-0.555697439057996	-0.335392315934319	0.285412603250456	motif	0.114	0.999	unchanged	unchanged
ENSMUSG00000029636.395	ENSMUSG00000029636.395|Wasf3	-0.564978914355665	-0.332239733923575	0.297846660558869	motif	0.423	0.000363	moreloc	moreloc
ENSMUSG00000029636.395	ENSMUSG00000029636.395|Wasf3|50:54	-0.629326472435677	-0.349165378919864	0.345268573642592	mutant	0.423	0.000363	moreloc	moreloc_mutant
ENSMUSG00000029636.396	ENSMUSG00000029636.396|Wasf3	-0.580896188180239	-0.362691859090399	0.283311809216619	motif	0.707	2.34e-11	moreloc	moreloc
ENSMUSG00000029636.396	ENSMUSG00000029636.396|Wasf3|44:48	-0.653996590652822	-0.476420789352727	0.242683281426875	mutant	0.707	2.34e-11	moreloc	moreloc_mutant
ENSMUSG00000029636.397	ENSMUSG00000029636.397|Wasf3	-0.564894044092978	-0.423524259241658	0.206477264978098	motif	1.18	1.22e-25	moreloc	moreloc
ENSMUSG00000029636.397	ENSMUSG00000029636.397|Wasf3|38:42	-0.890394493293341	-0.314076060717642	0.641425912702477	mutant	1.18	1.22e-25	moreloc	moreloc_mutant
ENSMUSG00000029636.398	ENSMUSG00000029636.398|Wasf3	-0.547493191715247	-0.31644614061193	0.296154531230096	motif	1.22	1.41e-23	moreloc	moreloc
ENSMUSG00000029636.398	ENSMUSG00000029636.398|Wasf3|32:36	-0.751978889998787	-0.346259627330115	0.470826742795451	mutant	1.22	1.41e-23	moreloc	moreloc_mutant
ENSMUSG00000029636.399	ENSMUSG00000029636.399|Wasf3	-0.536092118898363	-0.311510730861826	0.289688868163316	motif	1.32	1.6e-27	moreloc	moreloc
ENSMUSG00000029636.399	ENSMUSG00000029636.399|Wasf3|26:30	-0.57221226007935	-0.0989207411473339	0.538398999058795	mutant	1.32	1.6e-27	moreloc	moreloc_mutant
ENSMUSG00000029636.39	ENSMUSG00000029636.39|Wasf3	-0.568298962789825	-0.447079634817517	0.186326808099087	motif	0.00604	0.999	unchanged	unchanged
ENSMUSG00000029636.3	ENSMUSG00000029636.3|Wasf3	-0.599048533505452	-0.470928003513429	0.193228010118803	motif	0.08	0.996	unchanged	unchanged
ENSMUSG00000029636.400	ENSMUSG00000029636.400|Wasf3|20:24	-0.357663475503214	-0.349013550707944	0.0737574049220499	mutant	1.39	2e-25	moreloc	moreloc_mutant
ENSMUSG00000029636.401	ENSMUSG00000029636.401|Wasf3	-0.597076887306637	-0.266944805342955	0.395239562090461	motif	1.57	1.61e-32	moreloc	moreloc
ENSMUSG00000029636.401	ENSMUSG00000029636.401|Wasf3|14:18	-0.564828162143711	-0.239684234457355	0.390251407813135	mutant	1.57	1.61e-32	moreloc	moreloc_mutant
ENSMUSG00000029636.402	ENSMUSG00000029636.402|Wasf3	-0.464341620118049	-0.396903724190032	0.132545376054796	motif	1.9	4.53e-52	moreloc	moreloc
ENSMUSG00000029636.402	ENSMUSG00000029636.402|Wasf3|8:12	-0.643293165028564	-0.145529135920921	0.562871509234423	mutant	1.9	4.53e-52	moreloc	moreloc_mutant
ENSMUSG00000029636.403	ENSMUSG00000029636.403|Wasf3|2:6	-0.262886827641064	-0.388519554758418	-0.0605252469905758	mutant	1.95	1.76e-44	moreloc	moreloc_mutant
ENSMUSG00000029636.405	ENSMUSG00000029636.405|Wasf3	-0.515572013333799	-0.572786613703555	0.00789287975702302	nomotif	2.38	2.46e-96	moreloc	moreloc
ENSMUSG00000029636.407	ENSMUSG00000029636.407|Wasf3	-0.461712088436443	-0.353316848993711	0.173502719569511	nomotif	2.94	4.5e-107	moreloc	moreloc
ENSMUSG00000029636.40	ENSMUSG00000029636.40|Wasf3	-0.43659737095656	-0.762244079855578	-0.260539228772239	motif	0.00639	0.999	unchanged	unchanged
ENSMUSG00000029636.418	ENSMUSG00000029636.418|Wasf3	-0.477747165011816	-0.238297616184121	0.304557028954474	nomotif	3.39	1.06e-134	moreloc	moreloc
ENSMUSG00000029636.420	ENSMUSG00000029636.420|Wasf3	-0.568363510261169	-0.12529596351191	0.508175026876038	nomotif	3.47	1.09e-138	moreloc	moreloc
ENSMUSG00000029636.423	ENSMUSG00000029636.423|Wasf3	-0.604547653206025	-0.440719240493868	0.228935892838936	nomotif	3.1	3.31e-144	moreloc	moreloc
ENSMUSG00000029636.42	ENSMUSG00000029636.42|Wasf3	-0.244369847666564	-0.47845669802316	-0.168979370229816	motif	-0.0375	0.999	unchanged	unchanged
ENSMUSG00000029636.43	ENSMUSG00000029636.43|Wasf3	-0.545580207106824	-0.431729592800224	0.178958094433379	motif	0.0756	0.999	unchanged	unchanged
ENSMUSG00000029636.447	ENSMUSG00000029636.447|Wasf3	-0.413295283419782	-0.360062292158274	0.118340471388287	nomotif	0.89	6.03e-21	moreloc	moreloc
ENSMUSG00000029636.448	ENSMUSG00000029636.448|Wasf3	-0.346911855323624	-0.316070112564923	0.0959492228854804	nomotif	0.57	4.18e-06	moreloc	moreloc
ENSMUSG00000029636.44	ENSMUSG00000029636.44|Wasf3	-0.770471008039939	-0.806854274454449	0.028724213712269	motif	-0.03	0.999	unchanged	unchanged
ENSMUSG00000029636.450	ENSMUSG00000029636.450|Wasf3	-0.281577082935392	-0.578663131965016	-0.231978568902845	nomotif	-0.0269	0.999	unchanged	unchanged
ENSMUSG00000029636.451	ENSMUSG00000029636.451|Wasf3	-0.373131221766582	-0.305172202744149	0.133066499149211	nomotif	0.112	0.9	unchanged	unchanged
ENSMUSG00000029636.452	ENSMUSG00000029636.452|Wasf3	-0.472962816533754	-0.28947252311621	0.248597773544323	nomotif	-0.114	0.929	unchanged	unchanged
ENSMUSG00000029636.453	ENSMUSG00000029636.453|Wasf3	-0.139953318270934	-0.227353890911997	-0.0222930925142846	nomotif	-0.0514	0.999	unchanged	unchanged
ENSMUSG00000029636.454	ENSMUSG00000029636.454|Wasf3	-0.220607294575492	-0.260469504759994	0.0252452699422775	nomotif	-0.0551	0.999	unchanged	unchanged
ENSMUSG00000029636.455	ENSMUSG00000029636.455|Wasf3	-0.290830066838468	-0.275736866247311	0.0802006807179355	nomotif	-0.133	0.592	unchanged	unchanged
ENSMUSG00000029636.456	ENSMUSG00000029636.456|Wasf3	-0.246798189061088	-0.31444934570864	-0.00254367652077367	nomotif	-0.108	0.907	unchanged	unchanged
ENSMUSG00000029636.457	ENSMUSG00000029636.457|Wasf3	-0.246376305578434	-0.38698021292893	-0.0754964272237169	nomotif	-0.0936	0.943	unchanged	unchanged
ENSMUSG00000029636.458	ENSMUSG00000029636.458|Wasf3	-0.315570333711268	-0.33688140651974	0.0437964073183071	nomotif	-0.0151	0.999	unchanged	unchanged
ENSMUSG00000029636.459	ENSMUSG00000029636.459|Wasf3	0.0109588177117271	-0.258563046966627	-0.204414384551575	nomotif	-0.000211	1	unchanged	unchanged
ENSMUSG00000029636.45	ENSMUSG00000029636.45|Wasf3	-0.226180048514505	-0.522017366940301	-0.230729838299017	motif	-0.0869	0.999	unchanged	unchanged
ENSMUSG00000029636.460	ENSMUSG00000029636.460|Wasf3	-0.263960272299878	-0.296048161753325	0.033019590673332	nomotif	0.0126	0.999	unchanged	unchanged
ENSMUSG00000029636.461	ENSMUSG00000029636.461|Wasf3	-0.247908909668074	-0.32897847497543	-0.0159620851805772	nomotif	-0.0692	0.917	unchanged	unchanged
ENSMUSG00000029636.462	ENSMUSG00000029636.462|Wasf3	-0.173884792460134	-0.327735157111215	-0.088742884524302	nomotif	-0.0275	0.999	unchanged	unchanged
ENSMUSG00000029636.463	ENSMUSG00000029636.463|Wasf3	-0.259800011975682	-0.302667810039511	0.0222396820629498	nomotif	0.0363	0.999	unchanged	unchanged
ENSMUSG00000029636.464	ENSMUSG00000029636.464|Wasf3	-0.363782748996816	-0.329449003517623	0.0994412256059723	nomotif	0.0224	0.999	unchanged	unchanged
ENSMUSG00000029636.465	ENSMUSG00000029636.465|Wasf3	-0.259242064403574	-0.348371269928382	-0.0240217253980292	nomotif	0.0299	0.999	unchanged	unchanged
ENSMUSG00000029636.466	ENSMUSG00000029636.466|Wasf3	-0.436037840397722	-0.378770422079867	0.122374898444634	nomotif	0.0041	0.999	unchanged	unchanged
ENSMUSG00000029636.467	ENSMUSG00000029636.467|Wasf3	-0.376509222962151	-0.318542647108865	0.123074055980065	motif	0.0235	0.999	unchanged	unchanged
ENSMUSG00000029636.468	ENSMUSG00000029636.468|Wasf3	-0.223556451450861	-0.441452819332318	-0.152788887754678	motif	0.0483	0.999	unchanged	unchanged
ENSMUSG00000029636.469	ENSMUSG00000029636.469|Wasf3	-0.30771403759219	-0.369826032917082	0.00299548480188644	motif	0.0497	0.999	unchanged	unchanged
ENSMUSG00000029636.46	ENSMUSG00000029636.46|Wasf3	-0.230177690938712	-0.275190627076337	0.0200945439891544	motif	-0.0224	0.999	unchanged	unchanged
ENSMUSG00000029636.470	ENSMUSG00000029636.470|Wasf3	-0.263577811288907	-0.32601903462223	0.0026662567934555	motif	0.00257	0.999	unchanged	unchanged
ENSMUSG00000029636.471	ENSMUSG00000029636.471|Wasf3	-0.258527241155623	-0.403991842136555	-0.0803571208541535	motif	-0.05	0.999	unchanged	unchanged
ENSMUSG00000029636.472	ENSMUSG00000029636.472|Wasf3	-0.234663385000942	-0.389496587906002	-0.0897257227782811	motif	0.0498	0.999	unchanged	unchanged
ENSMUSG00000029636.473	ENSMUSG00000029636.473|Wasf3	-0.262736126247486	-0.299694192822391	0.0281494135518746	motif	0.0477	0.999	unchanged	unchanged
ENSMUSG00000029636.474	ENSMUSG00000029636.474|Wasf3	-0.286016930199618	-0.356972052193182	-0.00584764186678477	motif	0.0137	0.999	unchanged	unchanged
ENSMUSG00000029636.475	ENSMUSG00000029636.475|Wasf3	-0.229273495036294	-0.251366528715787	0.043014446447286	motif	-0.0241	0.999	unchanged	unchanged
ENSMUSG00000029636.476	ENSMUSG00000029636.476|Wasf3	-0.32796278826464	-0.339373411531441	0.0536968568599784	motif	0.0122	0.999	unchanged	unchanged
ENSMUSG00000029636.477	ENSMUSG00000029636.477|Wasf3	-0.402645617542156	-0.38278693438023	0.0849661632887055	motif	-0.0196	0.999	unchanged	unchanged
ENSMUSG00000029636.478	ENSMUSG00000029636.478|Wasf3	-0.494371637444477	-0.283317027250659	0.276162090320597	motif	0.0838	0.936	unchanged	unchanged
ENSMUSG00000029636.479	ENSMUSG00000029636.479|Wasf3	-0.343603773017607	-0.201293558015885	0.207417695128501	motif	-0.0891	0.999	unchanged	unchanged
ENSMUSG00000029636.47	ENSMUSG00000029636.47|Wasf3	-0.254739751945102	-0.275320013445889	0.0445272186259921	motif	0.2	0.262	unchanged	unchanged
ENSMUSG00000029636.48	ENSMUSG00000029636.48|Wasf3	-0.406273325374307	-0.379629299528186	0.0917515059729002	motif	0.0337	0.999	unchanged	unchanged
ENSMUSG00000029636.493	ENSMUSG00000029636.493|Wasf3	-0.205008242761627	-0.392309742979999	-0.122194020091593	motif	0.0612	0.999	unchanged	unchanged
ENSMUSG00000029636.494	ENSMUSG00000029636.494|Wasf3	-0.326307216476111	-0.331355790887144	0.0600589057157459	motif	-0.0215	0.999	unchanged	unchanged
ENSMUSG00000029636.495	ENSMUSG00000029636.495|Wasf3	-0.245526623426559	-0.321760591734392	-0.0111264881810537	motif	0.00487	0.999	unchanged	unchanged
ENSMUSG00000029636.496	ENSMUSG00000029636.496|Wasf3	-0.315075665640258	-0.367051760627173	0.0131313851398648	motif	0.0858	0.895	unchanged	unchanged
ENSMUSG00000029636.497	ENSMUSG00000029636.497|Wasf3	-0.297786174193916	-0.450025767888868	-0.0871321135681734	motif	-0.048	0.999	unchanged	unchanged
ENSMUSG00000029636.498	ENSMUSG00000029636.498|Wasf3	-0.330229548220706	-0.370492416418728	0.0248446119287565	motif	-0.0343	0.999	unchanged	unchanged
ENSMUSG00000029636.499	ENSMUSG00000029636.499|Wasf3	-0.436012407669249	-0.391446008622602	0.109673879173426	motif	0.0831	0.875	unchanged	unchanged
ENSMUSG00000029636.49	ENSMUSG00000029636.49|Wasf3	-0.0922864142018483	-0.543505193813799	-0.386111299485172	motif	0.125	0.932	unchanged	unchanged
ENSMUSG00000029636.4	ENSMUSG00000029636.4|Wasf3	-0.532260521276705	-0.513751046918263	0.0836169544852208	motif	0.0194	0.999	unchanged	unchanged
ENSMUSG00000029636.500	ENSMUSG00000029636.500|Wasf3	-0.548880703530433	-0.488354579958547	0.125633603698665	motif	0.0307	0.999	unchanged	unchanged
ENSMUSG00000029636.501	ENSMUSG00000029636.501|Wasf3	-0.430886703163332	-0.455470279302565	0.0405239039875464	motif	0.0704	0.999	unchanged	unchanged
ENSMUSG00000029636.502	ENSMUSG00000029636.502|Wasf3	-0.364715325451641	-0.422786232086833	0.00703657349158698	motif	0.0547	0.999	unchanged	unchanged
ENSMUSG00000029636.503	ENSMUSG00000029636.503|Wasf3	-0.26362882355036	-0.398699050434215	-0.0699627467570765	motif	-0.0551	0.999	unchanged	unchanged
ENSMUSG00000029636.504	ENSMUSG00000029636.504|Wasf3	-0.542159465728111	-0.322156839451715	0.285110106403175	motif	0.068	0.999	unchanged	unchanged
ENSMUSG00000029636.505	ENSMUSG00000029636.505|Wasf3	-0.306853977999772	-0.286259800883984	0.0857016572425675	motif	-0.0435	0.999	unchanged	unchanged
ENSMUSG00000029636.506	ENSMUSG00000029636.506|Wasf3	-0.216563556652211	-0.386548946345153	-0.104877909566163	motif	0.0458	0.999	unchanged	unchanged
ENSMUSG00000029636.507	ENSMUSG00000029636.507|Wasf3	-0.460032409921556	-0.478955108577126	0.0461847814712087	motif	0.00338	0.999	unchanged	unchanged
ENSMUSG00000029636.508	ENSMUSG00000029636.508|Wasf3	-0.349712340811831	-0.453114086162924	-0.0382942652243135	motif	-0.0445	0.999	unchanged	unchanged
ENSMUSG00000029636.509	ENSMUSG00000029636.509|Wasf3	-0.452671340459776	-0.385362677899269	0.132416142687286	motif	-0.0471	0.999	unchanged	unchanged
ENSMUSG00000029636.50	ENSMUSG00000029636.50|Wasf3	-0.42495727349577	-0.510228179742746	-0.020163426120197	motif	-0.0248	0.999	unchanged	unchanged
ENSMUSG00000029636.510	ENSMUSG00000029636.510|Wasf3	-0.361860385814974	-0.289880336962287	0.137087528979466	nomotif	-0.0574	0.999	unchanged	unchanged
ENSMUSG00000029636.511	ENSMUSG00000029636.511|Wasf3	-0.2393538755614	-0.391444807026924	-0.0869834513387449	nomotif	0.00109	1	unchanged	unchanged
ENSMUSG00000029636.512	ENSMUSG00000029636.512|Wasf3	-0.188908044268535	-0.30920652749412	-0.0551910030988063	nomotif	0.056	0.999	unchanged	unchanged
ENSMUSG00000029636.513	ENSMUSG00000029636.513|Wasf3	-0.212931517116584	-0.383872393646614	-0.105833396403251	nomotif	-0.0351	0.999	unchanged	unchanged
ENSMUSG00000029636.514	ENSMUSG00000029636.514|Wasf3	-0.264591992824632	-0.367132853190364	-0.0374333802389531	nomotif	-0.096	0.943	unchanged	unchanged
ENSMUSG00000029636.515	ENSMUSG00000029636.515|Wasf3	-0.283328120386695	-0.438853853590383	-0.0904182530769092	nomotif	0.00428	0.999	unchanged	unchanged
ENSMUSG00000029636.51	ENSMUSG00000029636.51|Wasf3	0.0431591088578193	-0.385167520821799	-0.363219149552839	motif	-0.0759	0.999	unchanged	unchanged
ENSMUSG00000029636.524	ENSMUSG00000029636.524|Wasf3	-0.15504708484503	-0.374509362436613	-0.154354797464804	nomotif	-0.0572	0.999	unchanged	unchanged
ENSMUSG00000029636.527	ENSMUSG00000029636.527|Wasf3	-0.216638185921356	-0.449197567418083	-0.167451901369948	nomotif	-0.286	0.25	unchanged	unchanged
ENSMUSG00000029636.5	ENSMUSG00000029636.5|Wasf3	-0.583063677068698	-0.50757896846649	0.140592188728987	motif	0.00754	0.999	unchanged	unchanged
ENSMUSG00000029636.62	ENSMUSG00000029636.62|Wasf3	-0.238274462469282	-0.537243114128861	-0.233861171532801	motif	0.0054	0.999	unchanged	unchanged
ENSMUSG00000029636.63	ENSMUSG00000029636.63|Wasf3	-0.482109441124722	-0.528782086143945	0.0184348351075563	motif	-0.0874	0.999	unchanged	unchanged
ENSMUSG00000029636.64	ENSMUSG00000029636.64|Wasf3	-0.368175808588576	-0.519246749007933	-0.0859634602925784	motif	0.169	0.536	unchanged	unchanged
ENSMUSG00000029636.65	ENSMUSG00000029636.65|Wasf3	-0.337021727788718	-0.483495208411623	-0.0813660004961252	motif	0.0232	0.999	unchanged	unchanged
ENSMUSG00000029636.66	ENSMUSG00000029636.66|Wasf3	-0.188567863788901	-0.381617386004153	-0.127942042088473	motif	-0.109	0.981	unchanged	unchanged
ENSMUSG00000029636.67	ENSMUSG00000029636.67|Wasf3	-0.313804051579508	-0.341232447886727	0.0376790838195602	motif	-0.0413	0.999	unchanged	unchanged
ENSMUSG00000029636.68	ENSMUSG00000029636.68|Wasf3	-0.202768386490668	-0.402751858156518	-0.134875991539071	motif	-0.0257	0.999	unchanged	unchanged
ENSMUSG00000029636.69	ENSMUSG00000029636.69|Wasf3	-0.340747134303769	-0.428987906496912	-0.0231332920663638	motif	0.0389	0.999	unchanged	unchanged
ENSMUSG00000029636.6	ENSMUSG00000029636.6|Wasf3	-0.496748084632929	-0.511070207588171	0.0507853571715376	motif	0.0412	0.999	unchanged	unchanged
ENSMUSG00000029636.70	ENSMUSG00000029636.70|Wasf3	-0.359930141577838	-0.405214470650016	0.0198231510546015	motif	0.0136	0.999	unchanged	unchanged
ENSMUSG00000029636.71	ENSMUSG00000029636.71|Wasf3	-0.603390484189998	-0.367234276406959	0.301263687909818	motif	-0.137	0.97	unchanged	unchanged
ENSMUSG00000029636.72	ENSMUSG00000029636.72|Wasf3	-0.256636220730109	-0.286840540434946	0.0349031604219426	motif	0.00901	0.999	unchanged	unchanged
ENSMUSG00000029636.73	ENSMUSG00000029636.73|Wasf3	-0.0890107969651262	-0.47192729682607	-0.317809019734165	motif	-0.0122	0.999	unchanged	unchanged
ENSMUSG00000029636.74	ENSMUSG00000029636.74|Wasf3	-0.632565741637945	-0.48177442868382	0.215898793080905	motif	-0.0172	0.999	unchanged	unchanged
ENSMUSG00000029636.75	ENSMUSG00000029636.75|Wasf3	-0.421237999428864	-0.38642180847073	0.0999236710849132	motif	-0.156	0.531	unchanged	unchanged
ENSMUSG00000029636.76	ENSMUSG00000029636.76|Wasf3	-0.200809902170536	-0.55402049181166	-0.288103109514344	motif	-0.0283	0.999	unchanged	unchanged
ENSMUSG00000029636.77	ENSMUSG00000029636.77|Wasf3	-0.563441751054763	-0.495116627209607	0.133432603971935	motif	0.0315	0.999	unchanged	unchanged
ENSMUSG00000029636.78	ENSMUSG00000029636.78|Wasf3	-0.410959081063539	-0.462950403932558	0.0131161572577599	motif	0.0252	0.999	unchanged	unchanged
ENSMUSG00000029636.79	ENSMUSG00000029636.79|Wasf3	-0.722241267248807	-0.49510797031648	0.292240777059107	motif	-0.0551	0.999	unchanged	unchanged
ENSMUSG00000029636.7	ENSMUSG00000029636.7|Wasf3	-0.590015361258269	-0.543713528808203	0.111409312576846	motif	0.0359	0.999	unchanged	unchanged
ENSMUSG00000029636.8	ENSMUSG00000029636.8|Wasf3	-0.505897914663593	-0.486066506841965	0.084938887948407	motif	0.0534	0.999	unchanged	unchanged
ENSMUSG00000029636.90	ENSMUSG00000029636.90|Wasf3	-0.454301678880186	-0.502858020599254	0.0165511384077106	motif	0.0285	0.999	unchanged	unchanged
ENSMUSG00000029636.91	ENSMUSG00000029636.91|Wasf3	-0.407424702145291	-0.483608732646305	-0.0110765503742358	motif	0.203	0.369	unchanged	unchanged
ENSMUSG00000029636.92	ENSMUSG00000029636.92|Wasf3	-0.700333891694752	-0.567734516933654	0.197706854887877	motif	0.18	0.782	unchanged	unchanged
ENSMUSG00000029636.93	ENSMUSG00000029636.93|Wasf3	-0.546128045593331	-0.41855501163321	0.1926805140869	motif	0.236	0.33	unchanged	unchanged
ENSMUSG00000029636.94	ENSMUSG00000029636.94|Wasf3	-0.456879749719731	-0.400801570213567	0.121185659632943	motif	-0.0462	0.999	unchanged	unchanged
ENSMUSG00000029636.95	ENSMUSG00000029636.95|Wasf3	-0.409013515691266	-0.506477820248385	-0.0323568244303402	motif	0.0593	0.999	unchanged	unchanged
ENSMUSG00000029636.96	ENSMUSG00000029636.96|Wasf3	-0.507295824106723	-0.3938806512122	0.178522653021302	motif	-0.0409	0.999	unchanged	unchanged
ENSMUSG00000029636.97	ENSMUSG00000029636.97|Wasf3	-0.354391192671556	-0.624773652352321	-0.205274979553986	motif	0.312	0.0838	unchanged	unchanged
ENSMUSG00000029636.98	ENSMUSG00000029636.98|Wasf3	-0.290775502826151	-0.375747533866236	-0.0198645509133061	motif	-0.0235	0.999	unchanged	unchanged
ENSMUSG00000029636.99	ENSMUSG00000029636.99|Wasf3	-0.467875406629556	-0.433746574382606	0.0992363123737293	motif	-0.013	0.999	unchanged	unchanged
ENSMUSG00000029636.9	ENSMUSG00000029636.9|Wasf3	-0.55958512850933	-0.478443317633622	0.146249291002486	motif	0.0264	0.999	unchanged	unchanged
ENSMUSG00000031028.100	ENSMUSG00000031028.100|Tub	-0.119976697295893	-0.422104275889194	-0.237020098466522	motif	0.0162	0.999	unchanged	unchanged
ENSMUSG00000031028.101	ENSMUSG00000031028.101|Tub	-0.144077384130948	-0.361047487018195	-0.151862622760468	motif	0.0152	0.999	unchanged	unchanged
ENSMUSG00000031028.102	ENSMUSG00000031028.102|Tub	-0.153116397366669	-0.255624555981117	-0.0374006784876682	motif	0.0704	0.999	unchanged	unchanged
ENSMUSG00000031028.103	ENSMUSG00000031028.103|Tub	-0.113055005172854	-0.424586214618292	-0.246423729318658	motif	-0.141	0.693	unchanged	unchanged
ENSMUSG00000031028.104	ENSMUSG00000031028.104|Tub	-0.476424469213787	-0.345312791523433	0.196219157817133	motif	-0.0965	0.943	unchanged	unchanged
ENSMUSG00000031028.105	ENSMUSG00000031028.105|Tub	-0.286499573110834	-0.451470663161334	-0.0998636099237212	motif	0.154	0.659	unchanged	unchanged
ENSMUSG00000031028.106	ENSMUSG00000031028.106|Tub	-0.373565258110921	-0.458020203293125	-0.0193474650554245	motif	0.0159	0.999	unchanged	unchanged
ENSMUSG00000031028.107	ENSMUSG00000031028.107|Tub	-0.196687691043905	-0.423220427171381	-0.161425256000697	motif	0.0518	0.999	unchanged	unchanged
ENSMUSG00000031028.108	ENSMUSG00000031028.108|Tub	-0.508076558514596	-0.364631774905561	0.208552263735814	motif	-0.0616	0.999	unchanged	unchanged
ENSMUSG00000031028.109	ENSMUSG00000031028.109|Tub	-0.333972807931722	-0.453463580933988	-0.0543832928754869	motif	0.00785	0.999	unchanged	unchanged
ENSMUSG00000031028.110	ENSMUSG00000031028.110|Tub	-0.263525275470822	-0.430662507734972	-0.102029752137371	motif	-0.0897	0.946	unchanged	unchanged
ENSMUSG00000031028.111	ENSMUSG00000031028.111|Tub	-0.216262449767111	-0.344230242940723	-0.0628603130468325	motif	0.0167	0.999	unchanged	unchanged
ENSMUSG00000031028.112	ENSMUSG00000031028.112|Tub	-0.0968576941940092	-0.50836481894475	-0.346399644623962	motif	-0.16	0.87	unchanged	unchanged
ENSMUSG00000031028.113	ENSMUSG00000031028.113|Tub	-0.4756047299403	-0.44717071242401	0.093541497643069	motif	-0.00398	0.999	unchanged	unchanged
ENSMUSG00000031028.114	ENSMUSG00000031028.114|Tub	-0.541854647883936	-0.406754111044337	0.200208016966378	motif	0.0909	0.981	unchanged	unchanged
ENSMUSG00000031028.115	ENSMUSG00000031028.115|Tub	-0.211214260327302	-0.345021442406125	-0.0686997019520441	motif	-0.0645	0.999	unchanged	unchanged
ENSMUSG00000031028.117	ENSMUSG00000031028.117|Tub	-0.302905177065634	-0.41080796466052	-0.0427953074681071	motif	0.0338	0.999	unchanged	unchanged
ENSMUSG00000031028.118	ENSMUSG00000031028.118|Tub	-0.33198472970172	-0.38261894299991	0.0144732668285893	motif	0.0975	0.999	unchanged	unchanged
ENSMUSG00000031028.119	ENSMUSG00000031028.119|Tub	-0.418968250630981	-0.474108525585238	0.0099672051725217	motif	-0.05	0.999	unchanged	unchanged
ENSMUSG00000031028.11	ENSMUSG00000031028.11|Tub	-0.524984648336075	-0.526499187956057	0.063592940506797	motif	0.0788	0.999	unchanged	unchanged
ENSMUSG00000031028.121	ENSMUSG00000031028.121|Tub	-0.456691459702881	-0.53367273839023	-0.0118737985605707	motif	0.00337	1	unchanged	unchanged
ENSMUSG00000031028.128	ENSMUSG00000031028.128|Tub	-0.171966780684481	-0.453396227591147	-0.216321966779887	motif	-0.0877	0.999	unchanged	unchanged
ENSMUSG00000031028.129	ENSMUSG00000031028.129|Tub	-0.255176880292635	-0.478211697383803	-0.157927336964389	motif	0.0653	0.999	unchanged	unchanged
ENSMUSG00000031028.12	ENSMUSG00000031028.12|Tub	-0.51574804459676	-0.490475018867065	0.0903805058564737	motif	-0.0934	0.999	unchanged	unchanged
ENSMUSG00000031028.130	ENSMUSG00000031028.130|Tub	-0.611825872410699	-0.344135549298958	0.33279780323852	motif	0.0864	0.999	unchanged	unchanged
ENSMUSG00000031028.131	ENSMUSG00000031028.131|Tub	-0.449086746214914	-0.419285318506937	0.094908907834756	motif	-0.0464	0.999	unchanged	unchanged
ENSMUSG00000031028.132	ENSMUSG00000031028.132|Tub	-0.118641824160096	-0.257865826163249	-0.0741165218763741	motif	0.186	0.863	unchanged	unchanged
ENSMUSG00000031028.135	ENSMUSG00000031028.135|Tub	-0.00534822937334061	-0.730648801653298	-0.660193092153179	motif	-0.0474	0.999	unchanged	unchanged
ENSMUSG00000031028.136	ENSMUSG00000031028.136|Tub	-0.132687500745458	-0.229908861065509	-0.0321138801932724	motif	0.177	0.829	unchanged	unchanged
ENSMUSG00000031028.137	ENSMUSG00000031028.137|Tub	-0.37549164432272	-0.480513242471306	-0.0399141180218071	motif	0.148	0.909	unchanged	unchanged
ENSMUSG00000031028.138	ENSMUSG00000031028.138|Tub	-0.227174335828456	-0.51449946709401	-0.222217651138775	motif	0.0861	0.999	unchanged	unchanged
ENSMUSG00000031028.139	ENSMUSG00000031028.139|Tub	-0.0380663407578337	-0.266895311456584	-0.163721490571971	motif	0.0521	0.999	unchanged	unchanged
ENSMUSG00000031028.13	ENSMUSG00000031028.13|Tub	-0.399817764769514	-0.418884280873168	0.0460409640231245	motif	0.0446	0.999	unchanged	unchanged
ENSMUSG00000031028.140	ENSMUSG00000031028.140|Tub	-0.0346139408506973	-0.160765762110212	-0.061044341132736	motif	0.0825	0.999	unchanged	unchanged
ENSMUSG00000031028.142	ENSMUSG00000031028.142|Tub	-0.0941576385775133	-0.510361132042458	-0.351096013338166	motif	0.0304	0.999	unchanged	unchanged
ENSMUSG00000031028.143	ENSMUSG00000031028.143|Tub	-0.495854850823312	-0.410771651210632	0.150190679739459	motif	-0.0219	0.999	unchanged	unchanged
ENSMUSG00000031028.144	ENSMUSG00000031028.144|Tub	-0.118961741273211	-0.3922559039968	-0.20818668259681	motif	0.0555	0.999	unchanged	unchanged
ENSMUSG00000031028.145	ENSMUSG00000031028.145|Tub	-0.325308576168872	-0.480941530064722	-0.0905254737690703	motif	0.0758	0.999	unchanged	unchanged
ENSMUSG00000031028.146	ENSMUSG00000031028.146|Tub	-0.230123515396277	-0.272073986664283	0.0231570088587731	motif	-0.064	0.999	unchanged	unchanged
ENSMUSG00000031028.147	ENSMUSG00000031028.147|Tub	-0.694250683717109	-0.427866203016154	0.331491960827735	motif	-0.0288	0.999	unchanged	unchanged
ENSMUSG00000031028.148	ENSMUSG00000031028.148|Tub	-0.337269372327207	-0.396870570181262	0.00550628227272459	motif	0.0534	0.999	unchanged	unchanged
ENSMUSG00000031028.149	ENSMUSG00000031028.149|Tub	-0.488697820148274	-0.436544120708925	0.117261179566129	motif	0.128	0.888	unchanged	unchanged
ENSMUSG00000031028.14	ENSMUSG00000031028.14|Tub	-0.388840869491204	-0.673291229790796	-0.219342880172812	motif	-0.0265	0.999	unchanged	unchanged
ENSMUSG00000031028.150	ENSMUSG00000031028.150|Tub	-0.298067599261964	-0.56023216101796	-0.197057081629217	motif	0.0334	0.999	unchanged	unchanged
ENSMUSG00000031028.151	ENSMUSG00000031028.151|Tub	-0.406967284741348	-0.40927620255156	0.062798562316568	motif	-0.0129	0.999	unchanged	unchanged
ENSMUSG00000031028.152	ENSMUSG00000031028.152|Tub	-0.366772425187922	-0.340446979523057	0.0914329257916438	motif	-0.000341	1	unchanged	unchanged
ENSMUSG00000031028.153	ENSMUSG00000031028.153|Tub	-0.50728849441912	-0.372735226662152	0.199660747883747	motif	-0.0269	0.999	unchanged	unchanged
ENSMUSG00000031028.154	ENSMUSG00000031028.154|Tub	-0.388719023012807	-0.567955546561215	-0.114129043421629	motif	0.0207	0.999	unchanged	unchanged
ENSMUSG00000031028.155	ENSMUSG00000031028.155|Tub	-0.295155747269215	-0.483384372665066	-0.123121145269072	motif	0.0638	0.999	unchanged	unchanged
ENSMUSG00000031028.156	ENSMUSG00000031028.156|Tub	-0.320728043263059	-0.495727898063449	-0.109892374673611	motif	0.058	0.999	unchanged	unchanged
ENSMUSG00000031028.157	ENSMUSG00000031028.157|Tub	-0.317834470658006	-0.432465280962376	-0.0495233301775903	motif	-0.0223	0.999	unchanged	unchanged
ENSMUSG00000031028.158	ENSMUSG00000031028.158|Tub	-0.390756607973091	-0.42461705608927	0.0312470320106002	motif	0.0222	0.999	unchanged	unchanged
ENSMUSG00000031028.159	ENSMUSG00000031028.159|Tub	-0.308911804258741	-0.350780620615792	0.0232386637697275	motif	-0.00336	0.999	unchanged	unchanged
ENSMUSG00000031028.15	ENSMUSG00000031028.15|Tub	-0.579163471331124	-0.488923295588208	0.155347655869695	motif	-0.0278	0.999	unchanged	unchanged
ENSMUSG00000031028.160	ENSMUSG00000031028.160|Tub	-0.206554578534028	-0.427265086291944	-0.155603027631137	motif	0.0341	0.999	unchanged	unchanged
ENSMUSG00000031028.161	ENSMUSG00000031028.161|Tub	-0.216354004762253	-0.312544472158802	-0.0310829872697692	motif	0.0387	0.999	unchanged	unchanged
ENSMUSG00000031028.162	ENSMUSG00000031028.162|Tub	-0.245468469813741	-0.314513975039055	-0.00393802509853491	motif	0.0451	0.999	unchanged	unchanged
ENSMUSG00000031028.163	ENSMUSG00000031028.163|Tub	-0.275566712680126	-0.343402282408643	-0.00272808960173726	motif	0.0149	0.999	unchanged	unchanged
ENSMUSG00000031028.164	ENSMUSG00000031028.164|Tub	-0.328967574071936	-0.418816209299887	-0.0247411551011713	motif	0.0735	0.999	unchanged	unchanged
ENSMUSG00000031028.165	ENSMUSG00000031028.165|Tub	-0.431021381253468	-0.491771777772195	0.0043570836080517	motif	0.0153	0.999	unchanged	unchanged
ENSMUSG00000031028.166	ENSMUSG00000031028.166|Tub	-0.31860904230353	-0.314672345985673	0.0690441764446356	motif	-0.0867	0.999	unchanged	unchanged
ENSMUSG00000031028.167	ENSMUSG00000031028.167|Tub	-0.241472051078092	-0.329484993839584	-0.0229054626347136	motif	-0.0898	0.975	unchanged	unchanged
ENSMUSG00000031028.168	ENSMUSG00000031028.168|Tub	-0.513794286241985	-0.486361421403079	0.0925403449656852	motif	-0.116	0.838	unchanged	unchanged
ENSMUSG00000031028.169	ENSMUSG00000031028.169|Tub	-0.425336551389588	-0.339827571419782	0.150616460096585	motif	0.0361	0.999	unchanged	unchanged
ENSMUSG00000031028.16	ENSMUSG00000031028.16|Tub	-0.511589296813456	-0.423019226501372	0.153677550438863	motif	0.0302	0.999	unchanged	unchanged
ENSMUSG00000031028.170	ENSMUSG00000031028.170|Tub	-0.358866438406406	-0.313962915447948	0.110011003085237	motif	0.0467	0.999	unchanged	unchanged
ENSMUSG00000031028.171	ENSMUSG00000031028.171|Tub	-0.438496844198952	-0.308356933822096	0.195247390503635	motif	0.0495	0.999	unchanged	unchanged
ENSMUSG00000031028.172	ENSMUSG00000031028.172|Tub	-0.695498347174465	-0.381329021338021	0.379276805963224	motif	-0.00995	0.999	unchanged	unchanged
ENSMUSG00000031028.173	ENSMUSG00000031028.173|Tub	-0.27849101633143	-0.474578093407866	-0.130979596949658	motif	-0.0236	0.999	unchanged	unchanged
ENSMUSG00000031028.174	ENSMUSG00000031028.174|Tub	-0.164577043221033	-0.382571323567811	-0.152886800219999	motif	-0.0546	0.999	unchanged	unchanged
ENSMUSG00000031028.175	ENSMUSG00000031028.175|Tub	-0.374019032595008	-0.452203066809998	-0.0130765540882117	motif	0.00404	0.999	unchanged	unchanged
ENSMUSG00000031028.176	ENSMUSG00000031028.176|Tub	-0.353014506893026	-0.430931128483123	-0.0128091414633182	motif	-0.0915	0.999	unchanged	unchanged
ENSMUSG00000031028.177	ENSMUSG00000031028.177|Tub	-0.209861138839488	-0.407733490026674	-0.132764871060407	nomotif	-0.143	0.319	unchanged	unchanged
ENSMUSG00000031028.178	ENSMUSG00000031028.178|Tub	-0.121845476354787	-0.344652978028894	-0.157700021547327	nomotif	-0.0537	0.999	unchanged	unchanged
ENSMUSG00000031028.179	ENSMUSG00000031028.179|Tub	-0.341375937900934	-0.345033969720818	0.0614494483068952	nomotif	-0.0956	0.875	unchanged	unchanged
ENSMUSG00000031028.17	ENSMUSG00000031028.17|Tub	-0.300789478094481	-0.128255272403187	0.237641685818073	motif	-0.052	0.999	unchanged	unchanged
ENSMUSG00000031028.180	ENSMUSG00000031028.180|Tub	-0.26729267856661	-0.387092674256583	-0.0546925155631938	nomotif	-0.0597	0.999	unchanged	unchanged
ENSMUSG00000031028.181	ENSMUSG00000031028.181|Tub	-0.148444288130962	-0.278960559676488	-0.065408791418747	nomotif	-0.108	0.782	unchanged	unchanged
ENSMUSG00000031028.182	ENSMUSG00000031028.182|Tub	-0.218255405930254	-0.36652293764797	-0.0831600515909363	nomotif	-0.0586	0.999	unchanged	unchanged
ENSMUSG00000031028.183	ENSMUSG00000031028.183|Tub	-0.120081846831112	-0.368980170369618	-0.183790843411727	nomotif	-0.0648	0.999	unchanged	unchanged
ENSMUSG00000031028.184	ENSMUSG00000031028.184|Tub	-0.27457568222481	-0.436042692513159	-0.09635953016157	nomotif	-0.0643	0.999	unchanged	unchanged
ENSMUSG00000031028.185	ENSMUSG00000031028.185|Tub	-0.427937635217319	-0.25676548384619	0.236279631497909	nomotif	-0.115	0.686	unchanged	unchanged
ENSMUSG00000031028.186	ENSMUSG00000031028.186|Tub	-0.284621538023189	-0.193311190931805	0.156417827218163	nomotif	-0.0868	0.999	unchanged	unchanged
ENSMUSG00000031028.187	ENSMUSG00000031028.187|Tub	-0.384798035976799	-0.43789627507067	0.0120092410329078	nomotif	-0.0145	0.999	unchanged	unchanged
ENSMUSG00000031028.188	ENSMUSG00000031028.188|Tub	-0.300712503161648	-0.576363144402056	-0.210543161113629	nomotif	-0.139	0.479	unchanged	unchanged
ENSMUSG00000031028.189	ENSMUSG00000031028.189|Tub	-0.080690541519649	-0.258806206484959	-0.113008184838531	nomotif	-0.0952	0.934	unchanged	unchanged
ENSMUSG00000031028.18	ENSMUSG00000031028.18|Tub	-0.428197784848822	-0.348315829305342	0.14498943567026	motif	0.0626	0.999	unchanged	unchanged
ENSMUSG00000031028.190	ENSMUSG00000031028.190|Tub	-0.3451675186801	-0.452065165969502	-0.0417901671626229	nomotif	-0.0446	0.999	unchanged	unchanged
ENSMUSG00000031028.191	ENSMUSG00000031028.191|Tub	-0.178578272776584	-0.390933180424388	-0.147247427521025	nomotif	0.0146	0.999	unchanged	unchanged
ENSMUSG00000031028.192	ENSMUSG00000031028.192|Tub	-0.320243642254984	-0.561013889902608	-0.175662767520845	nomotif	-0.1	0.906	unchanged	unchanged
ENSMUSG00000031028.193	ENSMUSG00000031028.193|Tub	-0.337366221906111	-0.340939297552818	0.0615344044800722	nomotif	-0.0678	0.999	unchanged	unchanged
ENSMUSG00000031028.194	ENSMUSG00000031028.194|Tub	-0.531237884920874	-0.436496838470171	0.159848526577482	nomotif	-0.0417	0.999	unchanged	unchanged
ENSMUSG00000031028.195	ENSMUSG00000031028.195|Tub	-0.211221391178617	-0.667729037539077	-0.391400166233681	motif	-0.0895	0.999	unchanged	unchanged
ENSMUSG00000031028.196	ENSMUSG00000031028.196|Tub	-0.528154698058844	-0.540348628111929	0.0529135500736936	motif	-0.106	0.829	unchanged	unchanged
ENSMUSG00000031028.197	ENSMUSG00000031028.197|Tub	-0.228146985101002	-0.514188623292706	-0.220934158064925	motif	0.00235	1	unchanged	unchanged
ENSMUSG00000031028.198	ENSMUSG00000031028.198|Tub	-0.346685877819823	-0.442148446973291	-0.0303550890266887	motif	-0.0547	0.999	unchanged	unchanged
ENSMUSG00000031028.199	ENSMUSG00000031028.199|Tub	-0.32817409289209	-0.313209186219086	0.0800723867997833	motif	-0.0611	0.999	unchanged	unchanged
ENSMUSG00000031028.1	ENSMUSG00000031028.1|Tub	-0.659670937012455	-0.545902621684043	0.178875795455191	motif	-0.0802	0.999	unchanged	unchanged
ENSMUSG00000031028.200	ENSMUSG00000031028.200|Tub	-0.342801954699195	-0.462609398771018	-0.0546999639450432	motif	-0.00274	1	unchanged	unchanged
ENSMUSG00000031028.201	ENSMUSG00000031028.201|Tub	-0.408292606645338	-0.376422494384103	0.096977592388014	motif	-0.0258	0.999	unchanged	unchanged
ENSMUSG00000031028.202	ENSMUSG00000031028.202|Tub	-1.10015496506062	-0.556473853416758	0.608788591770644	motif	-0.102	0.999	unchanged	unchanged
ENSMUSG00000031028.203	ENSMUSG00000031028.203|Tub	-0.377237251199111	-0.525437568031379	-0.0830928367054895	motif	-0.111	0.963	unchanged	unchanged
ENSMUSG00000031028.204	ENSMUSG00000031028.204|Tub	-0.3369351418712	-0.488302449750163	-0.0862598277521843	motif	-0.0296	0.999	unchanged	unchanged
ENSMUSG00000031028.206	ENSMUSG00000031028.206|Tub	-0.502195104041053	-0.64044903209267	-0.0731464479248379	motif	0.0117	0.999	unchanged	unchanged
ENSMUSG00000031028.207	ENSMUSG00000031028.207|Tub	-0.745426602398935	-0.555045502528635	0.255488579997079	motif	-0.22	0.481	unchanged	unchanged
ENSMUSG00000031028.208	ENSMUSG00000031028.208|Tub	-0.58111152032196	-0.740115021152253	-0.0938960207035137	motif	-0.0635	0.999	unchanged	unchanged
ENSMUSG00000031028.209	ENSMUSG00000031028.209|Tub	-0.434502452359528	-0.53666795884502	-0.0370580263587131	motif	-0.0893	0.999	unchanged	unchanged
ENSMUSG00000031028.20	ENSMUSG00000031028.20|Tub	-0.538085546589409	-0.277621817087474	0.325571209628714	motif	-0.0613	0.999	unchanged	unchanged
ENSMUSG00000031028.210	ENSMUSG00000031028.210|Tub	-0.445410031868551	-0.596976050818561	-0.0864585388232311	motif	0.0952	0.999	unchanged	unchanged
ENSMUSG00000031028.213	ENSMUSG00000031028.213|Tub	-0.552385222547584	-0.449243432905114	0.168249269769249	motif	-0.0401	0.999	unchanged	unchanged
ENSMUSG00000031028.214	ENSMUSG00000031028.214|Tub	-0.493792685982631	-0.71642127982698	-0.15752111371757	motif	-0.11	0.999	unchanged	unchanged
ENSMUSG00000031028.215	ENSMUSG00000031028.215|Tub	-0.70251504258654	-0.70503651931672	0.0625860033965995	motif	-0.0265	0.999	unchanged	unchanged
ENSMUSG00000031028.216	ENSMUSG00000031028.216|Tub	-0.502188709510887	-0.796426319886078	-0.229130130248412	motif	-0.0798	0.999	unchanged	unchanged
ENSMUSG00000031028.217	ENSMUSG00000031028.217|Tub	-0.357436443076018	-0.84085232889059	-0.418308405687793	motif	-0.0336	0.999	unchanged	unchanged
ENSMUSG00000031028.218	ENSMUSG00000031028.218|Tub	-0.33713890179173	-0.586743303845865	-0.184496921927356	motif	0.0878	0.999	unchanged	unchanged
ENSMUSG00000031028.219	ENSMUSG00000031028.219|Tub	-0.112063198579704	-0.732789272567287	-0.555618593860804	motif	0.123	0.999	unchanged	unchanged
ENSMUSG00000031028.21	ENSMUSG00000031028.21|Tub	-0.551740880959059	-0.515825231538986	0.101023129546852	motif	0.119	0.963	unchanged	unchanged
ENSMUSG00000031028.220	ENSMUSG00000031028.220|Tub	-0.71058302033745	-0.706542841426869	0.0691476590373592	motif	-0.0258	0.999	unchanged	unchanged
ENSMUSG00000031028.221	ENSMUSG00000031028.221|Tub	-0.394928945217004	-0.91121195094103	-0.451175525597248	motif	0.0275	0.999	unchanged	unchanged
ENSMUSG00000031028.222	ENSMUSG00000031028.222|Tub	-0.784186274983353	-0.676218990243667	0.173074764866466	motif	0.0768	0.999	unchanged	unchanged
ENSMUSG00000031028.223	ENSMUSG00000031028.223|Tub	-0.476773235433712	-0.545078520938403	-0.00319780537791192	motif	0.0313	0.999	unchanged	unchanged
ENSMUSG00000031028.224	ENSMUSG00000031028.224|Tub	-0.759696008333359	-0.778927435742834	0.045876052717304	motif	-0.0583	0.999	unchanged	unchanged
ENSMUSG00000031028.225	ENSMUSG00000031028.225|Tub	-0.736294419829872	-0.691737973188372	0.109663926768278	motif	0.059	0.999	unchanged	unchanged
ENSMUSG00000031028.226	ENSMUSG00000031028.226|Tub	-0.746991809251586	-0.629922197582809	0.182177091795556	motif	-0.00191	1	unchanged	unchanged
ENSMUSG00000031028.227	ENSMUSG00000031028.227|Tub	-0.591458848564498	-0.477495504287233	0.179070824404044	motif	0.0832	0.999	unchanged	unchanged
ENSMUSG00000031028.228	ENSMUSG00000031028.228|Tub	-0.434872741829189	-0.629679470796827	-0.12969924884086	motif	0.0311	0.999	unchanged	unchanged
ENSMUSG00000031028.229	ENSMUSG00000031028.229|Tub	-0.423464879800495	-0.586218865940479	-0.0976465060132051	motif	-0.111	0.999	unchanged	unchanged
ENSMUSG00000031028.230	ENSMUSG00000031028.230|Tub	-0.340336160641402	-0.77082606998077	-0.365382429212589	motif	0.104	0.999	unchanged	unchanged
ENSMUSG00000031028.231	ENSMUSG00000031028.231|Tub	-0.256951924701357	-0.22036172416517	0.101697680662967	motif	0.00948	0.999	unchanged	unchanged
ENSMUSG00000031028.233	ENSMUSG00000031028.233|Tub	-0.423570944566748	-0.563849245401799	-0.0751708207082721	motif	0.111	0.94	unchanged	unchanged
ENSMUSG00000031028.234	ENSMUSG00000031028.234|Tub	-0.610773288057371	-0.573751192348882	0.102129575835268	motif	0.0102	0.999	unchanged	unchanged
ENSMUSG00000031028.235	ENSMUSG00000031028.235|Tub	-0.506684259753237	-0.532770542479318	0.0390211974006974	motif	0.0328	0.999	unchanged	unchanged
ENSMUSG00000031028.236	ENSMUSG00000031028.236|Tub	-0.256112240161097	-0.333753062673131	-0.0125333423852548	motif	-0.09	0.999	unchanged	unchanged
ENSMUSG00000031028.237	ENSMUSG00000031028.237|Tub	-0.184406638370177	-0.338405012771206	-0.0888908942742506	motif	0.0268	0.999	unchanged	unchanged
ENSMUSG00000031028.238	ENSMUSG00000031028.238|Tub	-0.316455814498216	-0.275413149076946	0.106150145548048	motif	-0.051	0.999	unchanged	unchanged
ENSMUSG00000031028.239	ENSMUSG00000031028.239|Tub	-0.45644150848955	-0.404971695851659	0.116577292764671	motif	0.165	0.632	unchanged	unchanged
ENSMUSG00000031028.23	ENSMUSG00000031028.23|Tub	-0.369344591444953	-0.502610772080024	-0.0681587005082925	motif	-0.0893	0.999	unchanged	unchanged
ENSMUSG00000031028.240	ENSMUSG00000031028.240|Tub	-0.354453507060711	-0.41638585821719	0.00317512897030092	motif	0.0608	0.999	unchanged	unchanged
ENSMUSG00000031028.241	ENSMUSG00000031028.241|Tub	-0.459153488219838	-0.474607557123278	0.0496534112233395	motif	-0.0357	0.999	unchanged	unchanged
ENSMUSG00000031028.242	ENSMUSG00000031028.242|Tub	-0.329930529411065	-0.278774973609232	0.116263035928612	motif	-0.0784	0.999	unchanged	unchanged
ENSMUSG00000031028.243	ENSMUSG00000031028.243|Tub	-0.332710535575263	-0.386608995094509	0.0112090206075335	motif	0.0162	0.999	unchanged	unchanged
ENSMUSG00000031028.244	ENSMUSG00000031028.244|Tub	-0.00444357967928044	-0.309670347691633	-0.240119287885573	motif	-0.113	0.988	unchanged	unchanged
ENSMUSG00000031028.245	ENSMUSG00000031028.245|Tub	-0.0653642713317688	-0.309039544953776	-0.178567793495228	motif	-0.188	0.829	unchanged	unchanged
ENSMUSG00000031028.246	ENSMUSG00000031028.246|Tub	-0.622449320494231	-0.421730112156646	0.265826688464364	motif	0.0507	0.999	unchanged	unchanged
ENSMUSG00000031028.247	ENSMUSG00000031028.247|Tub	-0.31476320549664	-0.512505654561954	-0.132634968938535	motif	0.0881	0.999	unchanged	unchanged
ENSMUSG00000031028.248	ENSMUSG00000031028.248|Tub	-0.493361946354709	-0.435215209400362	0.123254217081126	motif	-0.135	0.916	unchanged	unchanged
ENSMUSG00000031028.249	ENSMUSG00000031028.249|Tub	-0.384774339359331	-0.259740807785288	0.190141011700822	motif	-0.327	0.0503	unchanged	unchanged
ENSMUSG00000031028.250	ENSMUSG00000031028.250|Tub	-0.471467284753428	-0.276367529499837	0.26020723538037	motif	-0.495	1.22e-05	lessloc	lessloc
ENSMUSG00000031028.251	ENSMUSG00000031028.251|Tub	-0.469023572268372	-0.388190650984984	0.145940401410167	motif	-0.315	0.0711	unchanged	unchanged
ENSMUSG00000031028.252	ENSMUSG00000031028.252|Tub	-0.346740553052163	-0.295342498971854	0.116505534207089	motif	-0.335	0.00269	lessloc	lessloc
ENSMUSG00000031028.253	ENSMUSG00000031028.253|Tub	-0.519117801883169	-0.538717454965343	0.0455078270446052	motif	-0.435	0.000138	lessloc	lessloc
ENSMUSG00000031028.254	ENSMUSG00000031028.254|Tub	-0.307071144324509	-0.408538202566973	-0.0363595781156854	motif	-0.85	3.52e-20	lessloc	lessloc
ENSMUSG00000031028.255	ENSMUSG00000031028.255|Tub	-0.313088341706929	-0.448374051605322	-0.0701782297716145	nomotif	-0.873	1.52e-24	lessloc	lessloc
ENSMUSG00000031028.256	ENSMUSG00000031028.256|Tub	-0.331164307890921	-0.313894189329004	0.0823775986886963	nomotif	-0.757	3.18e-14	lessloc	lessloc
ENSMUSG00000031028.257	ENSMUSG00000031028.257|Tub	-0.171493399532848	-0.480284683865077	-0.243683804205451	nomotif	-0.558	7.54e-06	lessloc	lessloc
ENSMUSG00000031028.258	ENSMUSG00000031028.258|Tub	-0.211561406878744	-0.262405015709225	0.0142638712962975	nomotif	-0.266	0.173	unchanged	unchanged
ENSMUSG00000031028.259	ENSMUSG00000031028.259|Tub	-0.44295451042806	-0.408945440544613	0.0991165500102266	nomotif	-0.535	0.00176	lessloc	lessloc
ENSMUSG00000031028.260	ENSMUSG00000031028.260|Tub	-0.476109369471431	-0.480691981372572	0.0605248682256378	nomotif	-0.737	2.19e-10	lessloc	lessloc
ENSMUSG00000031028.261	ENSMUSG00000031028.261|Tub	-0.155814186522766	-0.367548793345903	-0.146627126696358	nomotif	-0.665	2.96e-11	lessloc	lessloc
ENSMUSG00000031028.262	ENSMUSG00000031028.262|Tub	-0.417525493882355	-0.408381540743889	0.0742514332652452	nomotif	-0.574	6.42e-10	lessloc	lessloc
ENSMUSG00000031028.263	ENSMUSG00000031028.263|Tub	-0.426755993337605	-0.22571175408248	0.266151719381904	nomotif	-0.487	7.99e-07	lessloc	lessloc
ENSMUSG00000031028.264	ENSMUSG00000031028.264|Tub	-0.418483807326216	-0.448888440490837	0.0347028469621581	nomotif	-0.173	0.0313	unchanged	unchanged
ENSMUSG00000031028.265	ENSMUSG00000031028.265|Tub	-0.376183461111153	-0.442018407586479	-0.000727466348547368	nomotif	-0.317	2.78e-06	lessloc	lessloc
ENSMUSG00000031028.266	ENSMUSG00000031028.266|Tub	-0.329493714535873	-0.370374346463625	0.0242268481990279	nomotif	-0.2	0.0452	unchanged	unchanged
ENSMUSG00000031028.267	ENSMUSG00000031028.267|Tub	-0.157314070885375	-0.182367533516327	0.0400540174958272	nomotif	-0.576	5.7e-13	lessloc	lessloc
ENSMUSG00000031028.268	ENSMUSG00000031028.268|Tub	-0.235473061263394	-0.480496765394109	-0.179916224003936	nomotif	-0.65	2.82e-16	lessloc	lessloc
ENSMUSG00000031028.269	ENSMUSG00000031028.269|Tub	-0.491052827636877	-0.475576519578845	0.080583788184811	nomotif	-0.651	5.33e-12	lessloc	lessloc
ENSMUSG00000031028.270	ENSMUSG00000031028.270|Tub	-0.40947637918376	-0.353045026828298	0.121538832482241	nomotif	-0.192	0.47	unchanged	unchanged
ENSMUSG00000031028.271	ENSMUSG00000031028.271|Tub	-0.331592669624087	-0.409122335037445	-0.0124221852865792	nomotif	-0.232	0.00238	lessloc	lessloc
ENSMUSG00000031028.272	ENSMUSG00000031028.272|Tub	-0.318548117954183	-0.391836986863193	-0.00818138878223013	nomotif	-0.112	0.507	unchanged	unchanged
ENSMUSG00000031028.273	ENSMUSG00000031028.273|Tub	-0.589916691864049	-0.481849517321034	0.173174654669794	nomotif	0.00559	0.999	unchanged	unchanged
ENSMUSG00000031028.274	ENSMUSG00000031028.274|Tub	-0.325671277266768	-0.401333677667868	-0.0105549202743214	nomotif	0.0313	0.999	unchanged	unchanged
ENSMUSG00000031028.275	ENSMUSG00000031028.275|Tub	-0.582748259223124	-0.381478073125387	0.266377666224516	nomotif	-0.054	0.999	unchanged	unchanged
ENSMUSG00000031028.276	ENSMUSG00000031028.276|Tub	-0.626346938565678	-0.708858133848274	-0.0174037151558174	nomotif	0.0595	0.999	unchanged	unchanged
ENSMUSG00000031028.277	ENSMUSG00000031028.277|Tub	-0.649846174434701	-0.581125567719703	0.133828086841777	nomotif	0.0131	0.999	unchanged	unchanged
ENSMUSG00000031028.278	ENSMUSG00000031028.278|Tub	-0.573464339565345	-0.453224937947391	0.185346881744733	nomotif	0.0601	0.999	unchanged	unchanged
ENSMUSG00000031028.279	ENSMUSG00000031028.279|Tub	-0.539820336010593	-0.59547411891774	0.00945369721963207	nomotif	0.0552	0.999	unchanged	unchanged
ENSMUSG00000031028.280	ENSMUSG00000031028.280|Tub	-0.610230182994202	-0.680126504416944	-0.00478884129596291	nomotif	0.0584	0.999	unchanged	unchanged
ENSMUSG00000031028.281	ENSMUSG00000031028.281|Tub	-0.42944907687661	-0.52164991234802	-0.0270933553446305	nomotif	0.0357	0.999	unchanged	unchanged
ENSMUSG00000031028.282	ENSMUSG00000031028.282|Tub	-0.495500314788233	-0.535408916379305	0.0251988785357062	nomotif	-0.0394	0.999	unchanged	unchanged
ENSMUSG00000031028.283	ENSMUSG00000031028.283|Tub	-0.498209719260839	-0.528082790453673	0.0352344089339456	nomotif	-0.0331	0.999	unchanged	unchanged
ENSMUSG00000031028.284	ENSMUSG00000031028.284|Tub	-0.404500772994891	-0.629841240155789	-0.160232987034119	nomotif	-0.0017	1	unchanged	unchanged
ENSMUSG00000031028.285	ENSMUSG00000031028.285|Tub	0.00825784617423083	-0.478191607263813	-0.421341973311265	nomotif	-0.0738	0.999	unchanged	unchanged
ENSMUSG00000031028.286	ENSMUSG00000031028.286|Tub	-0.366656403949527	-0.464668243275412	-0.0329043591991057	motif	0.0413	0.999	unchanged	unchanged
ENSMUSG00000031028.287	ENSMUSG00000031028.287|Tub	-0.383410811876831	-0.454063767867892	-0.00554547586428233	motif	0.0162	0.999	unchanged	unchanged
ENSMUSG00000031028.288	ENSMUSG00000031028.288|Tub	-0.315747136727599	-0.384210076000042	-0.00335545914566404	motif	-0.122	0.861	unchanged	unchanged
ENSMUSG00000031028.289	ENSMUSG00000031028.289|Tub	-0.3836370740036	-0.322320889739396	0.126423664390983	motif	-0.00643	0.999	unchanged	unchanged
ENSMUSG00000031028.290	ENSMUSG00000031028.290|Tub	-0.422678224832929	-0.322738215195708	0.165047489764	motif	0.0253	0.999	unchanged	unchanged
ENSMUSG00000031028.291	ENSMUSG00000031028.291|Tub	-0.66244016404811	-0.515607799249285	0.211939844925604	motif	0.0127	0.999	unchanged	unchanged
ENSMUSG00000031028.292	ENSMUSG00000031028.292|Tub	-0.487468564304085	-0.50466852603333	0.0479075183975342	motif	-0.103	0.999	unchanged	unchanged
ENSMUSG00000031028.293	ENSMUSG00000031028.293|Tub	-0.356463420292354	-0.403185540810716	0.0183853596084176	motif	-0.0369	0.999	unchanged	unchanged
ENSMUSG00000031028.294	ENSMUSG00000031028.294|Tub	-0.804532852644642	-0.470751717231578	0.398888615539842	motif	-0.14	0.999	unchanged	unchanged
ENSMUSG00000031028.295	ENSMUSG00000031028.295|Tub	-0.478977353787141	-0.428748149591614	0.115336684322307	motif	-0.0864	0.999	unchanged	unchanged
ENSMUSG00000031028.296	ENSMUSG00000031028.296|Tub	-0.421735959460836	-0.436235877406216	0.0506075621813984	motif	-0.0717	0.999	unchanged	unchanged
ENSMUSG00000031028.297	ENSMUSG00000031028.297|Tub	-0.300417243659014	-0.317279875631206	0.0482448481545871	motif	0.0156	0.999	unchanged	unchanged
ENSMUSG00000031028.298	ENSMUSG00000031028.298|Tub	0.142321488287955	-0.297101847165978	-0.374315855327154	motif	-0.0226	0.999	unchanged	unchanged
ENSMUSG00000031028.299	ENSMUSG00000031028.299|Tub	-0.390150930786915	-0.541023413014937	-0.0857650021012424	motif	-0.00604	0.999	unchanged	unchanged
ENSMUSG00000031028.2	ENSMUSG00000031028.2|Tub	-0.453492710605288	-0.447145158937455	0.071455031794612	motif	-0.118	0.829	unchanged	unchanged
ENSMUSG00000031028.300	ENSMUSG00000031028.300|Tub	-0.324558434497983	-0.49345073006898	-0.103784815444218	motif	-0.0619	0.999	unchanged	unchanged
ENSMUSG00000031028.311	ENSMUSG00000031028.311|Tub	-0.499724847886994	-0.372953108100614	0.191879219913159	motif	-0.0392	0.999	unchanged	unchanged
ENSMUSG00000031028.312	ENSMUSG00000031028.312|Tub	-0.324323503740708	-0.445716839399375	-0.0562858555318871	motif	-0.0597	0.999	unchanged	unchanged
ENSMUSG00000031028.319	ENSMUSG00000031028.319|Tub	-0.418674415091037	-0.57999030978954	-0.0962084145717244	motif	0.00863	0.999	unchanged	unchanged
ENSMUSG00000031028.321	ENSMUSG00000031028.321|Tub	-0.495679370224057	-0.64715801130383	-0.0863711609529938	motif	0.0098	0.999	unchanged	unchanged
ENSMUSG00000031028.322	ENSMUSG00000031028.322|Tub	-0.386564539412185	-0.518688782775726	-0.0670167632367617	motif	-0.00732	0.999	unchanged	unchanged
ENSMUSG00000031028.323	ENSMUSG00000031028.323|Tub	-0.384296668382603	-0.472021109143451	-0.022616960634069	motif	-0.0411	0.999	unchanged	unchanged
ENSMUSG00000031028.324	ENSMUSG00000031028.324|Tub	-0.687643315430623	-0.627518300641657	0.125232494915745	motif	0.102	0.999	unchanged	unchanged
ENSMUSG00000031028.325	ENSMUSG00000031028.325|Tub	-0.549675543469147	-0.823637232985883	-0.208854209389957	motif	-0.00643	0.999	unchanged	unchanged
ENSMUSG00000031028.326	ENSMUSG00000031028.326|Tub	-0.408714482505588	-0.633950951281701	-0.160128988649335	motif	0.0431	0.999	unchanged	unchanged
ENSMUSG00000031028.327	ENSMUSG00000031028.327|Tub	-0.471381377282083	-0.68308880021492	-0.146599942806059	motif	0.00984	0.999	unchanged	unchanged
ENSMUSG00000031028.328	ENSMUSG00000031028.328|Tub	-0.544641693232045	-0.42085739470474	0.188891778654084	motif	-0.0577	0.999	unchanged	unchanged
ENSMUSG00000031028.329	ENSMUSG00000031028.329|Tub	-0.591181545406434	-0.702944232521684	-0.0466552069884711	nomotif	0.00525	0.999	unchanged	unchanged
ENSMUSG00000031028.330	ENSMUSG00000031028.330|Tub	-0.471140969543368	-0.654637788940396	-0.118389339270249	nomotif	-0.226	0.49	unchanged	unchanged
ENSMUSG00000031028.331	ENSMUSG00000031028.331|Tub	-0.582274691917453	-0.533525907857225	0.113856264187007	nomotif	-0.00304	1	unchanged	unchanged
ENSMUSG00000031028.332	ENSMUSG00000031028.332|Tub	-0.306822742141033	-0.620501768453348	-0.248571546185536	nomotif	-0.0332	0.999	unchanged	unchanged
ENSMUSG00000031028.333	ENSMUSG00000031028.333|Tub	-0.70090323858551	-0.631194102070838	0.134816616641451	nomotif	-0.152	0.886	unchanged	unchanged
ENSMUSG00000031028.334	ENSMUSG00000031028.334|Tub	-0.41482216659033	-0.619073330800228	-0.139143684083119	nomotif	-0.113	0.999	unchanged	unchanged
ENSMUSG00000031028.335	ENSMUSG00000031028.335|Tub	-0.483278639570709	-0.656552547024795	-0.108166427327307	nomotif	0.0455	0.999	unchanged	unchanged
ENSMUSG00000031028.336	ENSMUSG00000031028.336|Tub	-0.472714968949829	-0.488292970190237	0.0495294788863707	nomotif	-0.000448	1	unchanged	unchanged
ENSMUSG00000031028.337	ENSMUSG00000031028.337|Tub	-0.655164842430373	-0.509165458859502	0.211106863697649	nomotif	-0.0707	0.999	unchanged	unchanged
ENSMUSG00000031028.338	ENSMUSG00000031028.338|Tub	-0.622465219368011	-0.558854604777066	0.128718094717724	nomotif	0.0283	0.999	unchanged	unchanged
ENSMUSG00000031028.339	ENSMUSG00000031028.339|Tub	-0.283360680005277	-0.641588111215205	-0.293119951083149	nomotif	-0.0404	0.999	unchanged	unchanged
ENSMUSG00000031028.343	ENSMUSG00000031028.343|Tub	-0.619113434758764	-0.358054181566566	0.326166733318977	nomotif	-0.243	0.64	unchanged	unchanged
ENSMUSG00000031028.344	ENSMUSG00000031028.344|Tub	-0.630128610587035	-0.448025169207828	0.247210921505986	nomotif	0.0827	0.999	unchanged	unchanged
ENSMUSG00000031028.345	ENSMUSG00000031028.345|Tub	-0.308398098230434	-0.369546971804083	0.00395860655313007	nomotif	0.0743	0.999	unchanged	unchanged
ENSMUSG00000031028.346	ENSMUSG00000031028.346|Tub	-0.572059291344646	-0.521404581244118	0.115762190227307	nomotif	-0.187	0.851	unchanged	unchanged
ENSMUSG00000031028.347	ENSMUSG00000031028.347|Tub	-0.410983076937505	-0.595408946914653	-0.119318389850369	nomotif	-0.0724	0.999	unchanged	unchanged
ENSMUSG00000031028.348	ENSMUSG00000031028.348|Tub	-0.604622645425767	-0.704241532963482	-0.0345114074109354	nomotif	0.0256	0.999	unchanged	unchanged
ENSMUSG00000031028.349	ENSMUSG00000031028.349|Tub	-0.443732656632013	-0.776228960285494	-0.267388823526702	nomotif	-0.191	0.608	unchanged	unchanged
ENSMUSG00000031028.350	ENSMUSG00000031028.350|Tub	-0.452814119147967	-0.618299952520862	-0.100378353246116	nomotif	-0.0501	0.999	unchanged	unchanged
ENSMUSG00000031028.351	ENSMUSG00000031028.351|Tub	-0.57329841170468	-0.629994339942184	0.00841155188927545	nomotif	-0.12	0.922	unchanged	unchanged
ENSMUSG00000031028.352	ENSMUSG00000031028.352|Tub	-0.351958193306167	-0.677867950631706	-0.26080227719876	nomotif	-0.0725	0.999	unchanged	unchanged
ENSMUSG00000031028.353	ENSMUSG00000031028.353|Tub	-0.525997965729606	-0.629637215761312	-0.0385317699049268	nomotif	-0.0695	0.999	unchanged	unchanged
ENSMUSG00000031028.354	ENSMUSG00000031028.354|Tub	-0.496302514528946	-0.549210296869502	0.012199697786223	nomotif	0.0361	0.999	unchanged	unchanged
ENSMUSG00000031028.355	ENSMUSG00000031028.355|Tub	-0.53107866371299	-0.70313028202931	-0.106944138189541	nomotif	-0.0358	0.999	unchanged	unchanged
ENSMUSG00000031028.356	ENSMUSG00000031028.356|Tub	-0.568572179968053	-0.686208182266147	-0.0525285221713149	nomotif	-0.0445	0.999	unchanged	unchanged
ENSMUSG00000031028.357	ENSMUSG00000031028.357|Tub	-0.453523641887076	-0.68048107423296	-0.161849952219105	nomotif	-0.0711	0.999	unchanged	unchanged
ENSMUSG00000031028.358	ENSMUSG00000031028.358|Tub	-0.335172960094656	-0.542013531817789	-0.141733091596354	nomotif	-0.127	0.838	unchanged	unchanged
ENSMUSG00000031028.359	ENSMUSG00000031028.359|Tub	-0.438868483723158	-0.624954957909303	-0.120978994059366	nomotif	-0.0246	0.999	unchanged	unchanged
ENSMUSG00000031028.35	ENSMUSG00000031028.35|Tub	-0.650251973620503	-0.539962851403761	0.17539660234352	motif	0.0873	0.999	unchanged	unchanged
ENSMUSG00000031028.360	ENSMUSG00000031028.360|Tub	-0.562991461976753	-0.576412820160344	0.0516861219431883	nomotif	0.0369	0.999	unchanged	unchanged
ENSMUSG00000031028.361	ENSMUSG00000031028.361|Tub	-0.654962555601536	-0.579815795933462	0.140254239794853	nomotif	-0.000813	1	unchanged	unchanged
ENSMUSG00000031028.362	ENSMUSG00000031028.362|Tub	-0.777893243957619	-0.725935779238481	0.117064944845917	nomotif	-0.139	0.892	unchanged	unchanged
ENSMUSG00000031028.363	ENSMUSG00000031028.363|Tub	-0.643049038532163	-0.601016812336103	0.107139706322839	nomotif	-0.0804	0.999	unchanged	unchanged
ENSMUSG00000031028.364	ENSMUSG00000031028.364|Tub	-0.49265350705838	-0.511662232832907	0.046098754352252	nomotif	-0.126	0.996	unchanged	unchanged
ENSMUSG00000031028.365	ENSMUSG00000031028.365|Tub	-0.563522411761719	-0.435385939047267	0.193243952841231	nomotif	-0.0346	0.999	unchanged	unchanged
ENSMUSG00000031028.366	ENSMUSG00000031028.366|Tub	-0.613773322374018	-0.575423685083709	0.103457117417089	nomotif	-0.107	0.999	unchanged	unchanged
ENSMUSG00000031028.367	ENSMUSG00000031028.367|Tub	-0.83630963241254	-0.616033735483644	0.285383377055674	nomotif	-0.212	0.637	unchanged	unchanged
ENSMUSG00000031028.368	ENSMUSG00000031028.368|Tub	-0.499635311244437	-0.618555208381527	-0.0538124170103113	nomotif	0.025	0.999	unchanged	unchanged
ENSMUSG00000031028.369	ENSMUSG00000031028.369|Tub	-0.779982277024649	-0.537060155986806	0.308029601164622	nomotif	-0.133	0.851	unchanged	unchanged
ENSMUSG00000031028.36	ENSMUSG00000031028.36|Tub	-0.728643712258569	-0.413264474219689	0.38048671816566	motif	-0.0587	0.999	unchanged	unchanged
ENSMUSG00000031028.370	ENSMUSG00000031028.370|Tub	-0.649624495167629	-0.669041777019052	0.0456901982753564	nomotif	0.0247	0.999	unchanged	unchanged
ENSMUSG00000031028.371	ENSMUSG00000031028.371|Tub	-0.548630046886133	-0.563947921250895	0.0497896057620167	nomotif	-0.0275	0.999	unchanged	unchanged
ENSMUSG00000031028.372	ENSMUSG00000031028.372|Tub	-0.531689657757273	-0.527254177723185	0.0695429601608674	nomotif	5e-05	1	unchanged	unchanged
ENSMUSG00000031028.373	ENSMUSG00000031028.373|Tub	-0.365500278018675	-0.618904717810442	-0.188296959664988	nomotif	-0.0903	0.973	unchanged	unchanged
ENSMUSG00000031028.374	ENSMUSG00000031028.374|Tub	-0.436000485734214	-0.678107399902033	-0.17699943404104	nomotif	-0.0709	0.999	unchanged	unchanged
ENSMUSG00000031028.375	ENSMUSG00000031028.375|Tub	-0.576436203914243	-0.699952325761004	-0.0584086417199827	nomotif	-0.0604	0.999	unchanged	unchanged
ENSMUSG00000031028.376	ENSMUSG00000031028.376|Tub	-0.599034069929887	-0.418040041087788	0.246101508968878	nomotif	-0.0362	0.999	unchanged	unchanged
ENSMUSG00000031028.377	ENSMUSG00000031028.377|Tub	-0.433015085540607	-0.472015751797878	0.0261068138695086	nomotif	0.0928	0.654	unchanged	unchanged
ENSMUSG00000031028.378	ENSMUSG00000031028.378|Tub	-0.592629115036813	-0.579181015321153	0.0785555798424389	nomotif	0.0287	0.999	unchanged	unchanged
ENSMUSG00000031028.379	ENSMUSG00000031028.379|Tub	-0.353379820462696	-0.445278165393264	-0.0267908648037891	nomotif	-0.0249	0.999	unchanged	unchanged
ENSMUSG00000031028.37	ENSMUSG00000031028.37|Tub	-0.878809710714413	-0.699387995318032	0.24452919552316	motif	0.0718	0.999	unchanged	unchanged
ENSMUSG00000031028.380	ENSMUSG00000031028.380|Tub	-0.357906243289278	-0.42441995900986	-0.0014062355938021	nomotif	-0.0352	0.999	unchanged	unchanged
ENSMUSG00000031028.381	ENSMUSG00000031028.381|Tub	-0.407421529887367	-0.499141582760534	-0.0266125727463879	nomotif	-0.0211	0.999	unchanged	unchanged
ENSMUSG00000031028.382	ENSMUSG00000031028.382|Tub	-0.415808674404707	-0.429830462221207	0.0510856923102792	nomotif	0.0257	0.999	unchanged	unchanged
ENSMUSG00000031028.383	ENSMUSG00000031028.383|Tub	-0.703179060194899	-0.471166621780988	0.29711991854069	nomotif	0.085	0.999	unchanged	unchanged
ENSMUSG00000031028.384	ENSMUSG00000031028.384|Tub	-0.362175336198567	-0.504105383495542	-0.0768225671701959	nomotif	0.00124	1	unchanged	unchanged
ENSMUSG00000031028.385	ENSMUSG00000031028.385|Tub	-0.343319542932236	-0.287710324064558	0.120716698994457	nomotif	-0.0242	0.999	unchanged	unchanged
ENSMUSG00000031028.386	ENSMUSG00000031028.386|Tub	-0.556959346380328	-0.313726256989465	0.308340569517643	nomotif	0.00767	0.999	unchanged	unchanged
ENSMUSG00000031028.387	ENSMUSG00000031028.387|Tub	-0.233601815282389	-0.385351423668568	-0.0866421282594003	motif	-0.0468	0.999	unchanged	unchanged
ENSMUSG00000031028.389	ENSMUSG00000031028.389|Tub	-0.424124843036933	-0.532799644362457	-0.0435673211987446	motif	-0.0407	0.999	unchanged	unchanged
ENSMUSG00000031028.38	ENSMUSG00000031028.38|Tub	-0.319646437642867	-0.458346530295135	-0.0735926125254889	motif	0.129	0.996	unchanged	unchanged
ENSMUSG00000031028.390	ENSMUSG00000031028.390|Tub	-0.503182390160624	-0.468348918019748	0.0999409522676548	motif	-0.166	0.785	unchanged	unchanged
ENSMUSG00000031028.391	ENSMUSG00000031028.391|Tub	-0.239257903391427	-0.404589392140267	-0.10022400862206	motif	-0.0394	0.999	unchanged	unchanged
ENSMUSG00000031028.392	ENSMUSG00000031028.392|Tub	-0.147211371958168	-0.291416513537598	-0.0790976614526513	motif	-0.0288	0.999	unchanged	unchanged
ENSMUSG00000031028.393	ENSMUSG00000031028.393|Tub	-0.322408596981375	-0.344165332547428	0.0433507445607267	motif	-0.00498	0.999	unchanged	unchanged
ENSMUSG00000031028.394	ENSMUSG00000031028.394|Tub	-0.187465028546178	-0.381960173578072	-0.129387664905115	motif	-0.0796	0.999	unchanged	unchanged
ENSMUSG00000031028.395	ENSMUSG00000031028.395|Tub	-0.463084450738826	-0.286625992572846	0.241565938292758	motif	-0.00344	1	unchanged	unchanged
ENSMUSG00000031028.396	ENSMUSG00000031028.396|Tub	-0.186817606830692	-0.387258480002279	-0.135333393044807	motif	-0.0908	0.999	unchanged	unchanged
ENSMUSG00000031028.397	ENSMUSG00000031028.397|Tub	-0.432338122846169	-0.369614793583029	0.12783080938992	motif	0.0321	0.999	unchanged	unchanged
ENSMUSG00000031028.398	ENSMUSG00000031028.398|Tub	-0.291427752555286	-0.363937670338954	-0.00740243765688886	motif	0.0456	0.999	unchanged	unchanged
ENSMUSG00000031028.399	ENSMUSG00000031028.399|Tub	-0.0530409774457504	-0.375957009803032	-0.257808552230503	motif	0.0271	0.999	unchanged	unchanged
ENSMUSG00000031028.39	ENSMUSG00000031028.39|Tub	-0.66998452556537	-0.732895628572077	0.00219637712007192	motif	0.0117	0.999	unchanged	unchanged
ENSMUSG00000031028.3	ENSMUSG00000031028.3|Tub	-0.433432643786834	-0.343954155203513	0.1545859687101	motif	0.0899	0.963	unchanged	unchanged
ENSMUSG00000031028.400	ENSMUSG00000031028.400|Tub	-0.240518258451477	-0.313233350201812	-0.00760761162355644	motif	-0.118	0.838	unchanged	unchanged
ENSMUSG00000031028.401	ENSMUSG00000031028.401|Tub	-0.25785430977135	-0.356585077961431	-0.0336232880633024	motif	0.0252	0.999	unchanged	unchanged
ENSMUSG00000031028.40	ENSMUSG00000031028.40|Tub	-0.296795385254259	-0.732854714804162	-0.370951849423124	motif	0.0383	0.999	unchanged	unchanged
ENSMUSG00000031028.410	ENSMUSG00000031028.410|Tub	-0.0371018250518264	-0.248082341897997	-0.145873036719391	motif	0.00581	0.999	unchanged	unchanged
ENSMUSG00000031028.411	ENSMUSG00000031028.411|Tub	-0.18129458905461	-0.267184499893005	-0.0207824307116159	motif	0.046	0.999	unchanged	unchanged
ENSMUSG00000031028.412	ENSMUSG00000031028.412|Tub	-0.265954645168991	-0.345057017746677	-0.013994892450907	motif	0.0156	0.999	unchanged	unchanged
ENSMUSG00000031028.413	ENSMUSG00000031028.413|Tub	-0.337770145561733	-0.278435397797191	0.124442227891321	motif	0.2	0.0502	unchanged	unchanged
ENSMUSG00000031028.414	ENSMUSG00000031028.414|Tub	-0.223183084695858	-0.26981115560007	0.0184794092225671	motif	-0.00998	0.999	unchanged	unchanged
ENSMUSG00000031028.415	ENSMUSG00000031028.415|Tub	-0.308480804332717	-0.383632845171401	-0.0100445607119047	motif	0.0324	0.999	unchanged	unchanged
ENSMUSG00000031028.416	ENSMUSG00000031028.416|Tub	-0.40135326327534	-0.454626266264587	0.0118344771375318	motif	0.0636	0.999	unchanged	unchanged
ENSMUSG00000031028.417	ENSMUSG00000031028.417|Tub	-0.676710710174182	-0.455747179338962	0.286071010961999	motif	0.112	0.952	unchanged	unchanged
ENSMUSG00000031028.418	ENSMUSG00000031028.418|Tub	-0.57453013585521	-0.36607184953235	0.273565766449639	motif	0.149	0.564	unchanged	unchanged
ENSMUSG00000031028.419	ENSMUSG00000031028.419|Tub	-0.373895612604419	-0.499762568314452	-0.0607594755832542	motif	0.095	0.999	unchanged	unchanged
ENSMUSG00000031028.41	ENSMUSG00000031028.41|Tub	-0.866121733974495	-0.461879629073768	0.469349585027506	motif	0.215	0.805	unchanged	unchanged
ENSMUSG00000031028.420	ENSMUSG00000031028.420|Tub	-0.390373673692013	-0.222688818228132	0.23279233559066	motif	0.0286	0.999	unchanged	unchanged
ENSMUSG00000031028.421	ENSMUSG00000031028.421|Tub	-0.513887597970725	-0.400698165100642	0.178296912996861	motif	-0.0203	0.999	unchanged	unchanged
ENSMUSG00000031028.422	ENSMUSG00000031028.422|Tub	-0.415310485923411	-0.633232433329923	-0.152814467279732	motif	0.0941	0.999	unchanged	unchanged
ENSMUSG00000031028.423	ENSMUSG00000031028.423|Tub	-0.406263622506436	-0.46310311651837	0.00826798611484447	motif	0.0212	0.999	unchanged	unchanged
ENSMUSG00000031028.424	ENSMUSG00000031028.424|Tub	-0.469032283512977	-0.430601066693721	0.103538696946034	motif	-0.107	0.999	unchanged	unchanged
ENSMUSG00000031028.425	ENSMUSG00000031028.425|Tub	-0.135331288059475	-0.509097137294865	-0.308658369108611	motif	0.063	0.999	unchanged	unchanged
ENSMUSG00000031028.426	ENSMUSG00000031028.426|Tub	-0.217975138418255	-0.465397881795545	-0.182315263250511	motif	-0.00753	0.999	unchanged	unchanged
ENSMUSG00000031028.427	ENSMUSG00000031028.427|Tub	-0.3198651830434	-0.347459195684202	0.0375134674859778	motif	0.0917	0.999	unchanged	unchanged
ENSMUSG00000031028.428	ENSMUSG00000031028.428|Tub	-0.389522797944852	-0.397444920143175	0.0571853579284565	motif	0.221	0.587	unchanged	unchanged
ENSMUSG00000031028.429	ENSMUSG00000031028.429|Tub	-0.312337662695379	-0.386978068646438	-0.00953292582427956	motif	0.0894	0.999	unchanged	unchanged
ENSMUSG00000031028.42	ENSMUSG00000031028.42|Tub	-0.806023893441185	-0.614000231452891	0.257131142115072	motif	0.141	0.946	unchanged	unchanged
ENSMUSG00000031028.435	ENSMUSG00000031028.435|Tub	-0.471608444541248	-0.565508382381685	-0.0287924577136583	motif	0.173	0.855	unchanged	unchanged
ENSMUSG00000031028.436	ENSMUSG00000031028.436|Tub	-0.435132451465754	-0.405227311761113	0.0950126198314195	motif	-0.0146	0.999	unchanged	unchanged
ENSMUSG00000031028.437	ENSMUSG00000031028.437|Tub	-0.369682301074464	-0.371535022225055	0.0632547589761882	motif	0.189	0.509	unchanged	unchanged
ENSMUSG00000031028.438	ENSMUSG00000031028.438|Tub	-0.330660105788474	-0.588052984562411	-0.192285398647158	motif	0.115	0.983	unchanged	unchanged
ENSMUSG00000031028.439	ENSMUSG00000031028.439|Tub	-0.615811798770722	-0.487536191923875	0.193383086973626	motif	0.0741	0.999	unchanged	unchanged
ENSMUSG00000031028.43	ENSMUSG00000031028.43|Tub	-0.453097619819123	-0.63908756447157	-0.120882464525668	motif	0.0289	0.999	unchanged	unchanged
ENSMUSG00000031028.440	ENSMUSG00000031028.440|Tub	-0.915616049710289	-0.385330315776083	0.595393214060985	motif	-0.0924	0.999	unchanged	unchanged
ENSMUSG00000031028.441	ENSMUSG00000031028.441|Tub	-0.512547120135668	-0.47415061080805	0.103503989454397	motif	0.061	0.999	unchanged	unchanged
ENSMUSG00000031028.442	ENSMUSG00000031028.442|Tub	-0.405191670533312	-0.417723274183716	0.0525758764763751	motif	0.0157	0.999	unchanged	unchanged
ENSMUSG00000031028.443	ENSMUSG00000031028.443|Tub	-0.501370292449146	-0.334618463249003	0.231859309326923	motif	0.075	0.999	unchanged	unchanged
ENSMUSG00000031028.444	ENSMUSG00000031028.444|Tub	-0.394765254060578	-0.456383939808451	0.00348879437890603	motif	0.119	0.794	unchanged	unchanged
ENSMUSG00000031028.445	ENSMUSG00000031028.445|Tub	-0.586361606793879	-0.430396861553269	0.221072225367389	motif	0.00377	0.999	unchanged	unchanged
ENSMUSG00000031028.446	ENSMUSG00000031028.446|Tub	-0.298702398587149	-0.399419630877229	-0.0356097521633008	motif	0.262	0.722	unchanged	unchanged
ENSMUSG00000031028.447	ENSMUSG00000031028.447|Tub	-0.525976303502624	-0.366896711553442	0.224187072075961	motif	0.195	0.825	unchanged	unchanged
ENSMUSG00000031028.448	ENSMUSG00000031028.448|Tub	-0.476526648449694	-0.462840965502366	0.0787931630741069	motif	0.156	0.352	unchanged	unchanged
ENSMUSG00000031028.449	ENSMUSG00000031028.449|Tub	-0.79767847520905	-0.558527084253328	0.304258871082501	motif	0.167	0.4	unchanged	unchanged
ENSMUSG00000031028.44	ENSMUSG00000031028.44|Tub	-0.496649413391909	-0.370679289746236	0.191077603772452	motif	0.109	0.999	unchanged	unchanged
ENSMUSG00000031028.450	ENSMUSG00000031028.450|Tub	-0.496375831204782	-0.599313876248183	-0.0378305649166222	motif	0.175	0.686	unchanged	unchanged
ENSMUSG00000031028.451	ENSMUSG00000031028.451|Tub	-0.565159214574159	-0.459752036183712	0.170514658517226	motif	0.0669	0.999	unchanged	unchanged
ENSMUSG00000031028.452	ENSMUSG00000031028.452|Tub	-0.315578943022518	-0.498999731350856	-0.118313308201558	motif	0.205	0.981	unchanged	unchanged
ENSMUSG00000031028.453	ENSMUSG00000031028.453|Tub	-0.552683635673076	-0.608109386412377	0.00968172938747813	motif	0.0923	0.999	unchanged	unchanged
ENSMUSG00000031028.454	ENSMUSG00000031028.454|Tub	-0.52726557216297	-0.595438763093176	-0.00306571080342677	motif	0.153	0.704	unchanged	unchanged
ENSMUSG00000031028.455	ENSMUSG00000031028.455|Tub	-0.453594363854311	-0.462824487521312	0.0558773564597779	motif	0.129	0.815	unchanged	unchanged
ENSMUSG00000031028.456	ENSMUSG00000031028.456|Tub	-0.508939642562489	-0.546296571186756	0.0277505515025126	motif	0.00705	0.999	unchanged	unchanged
ENSMUSG00000031028.457	ENSMUSG00000031028.457|Tub	-0.451077062360757	-0.438836331488229	0.0773482109993072	motif	0.0253	0.999	unchanged	unchanged
ENSMUSG00000031028.45	ENSMUSG00000031028.45|Tub	-0.513539690638565	-0.49127126874562	0.0873759020197246	motif	0.0645	0.999	unchanged	unchanged
ENSMUSG00000031028.461	ENSMUSG00000031028.461|Tub	-0.497999049532373	-0.657786040091382	-0.09467951043223	motif	0.0502	0.999	unchanged	unchanged
ENSMUSG00000031028.462	ENSMUSG00000031028.462|Tub	-0.469107583743711	-0.568632942613016	-0.0344178787425259	motif	0.0522	0.999	unchanged	unchanged
ENSMUSG00000031028.463	ENSMUSG00000031028.463|Tub	-0.755287246667971	-0.52907593375699	0.291318793037761	motif	-0.0218	0.999	unchanged	unchanged
ENSMUSG00000031028.464	ENSMUSG00000031028.464|Tub	-0.616852179148355	-0.677215896791999	0.00474376248313513	motif	-0.0607	0.999	unchanged	unchanged
ENSMUSG00000031028.465	ENSMUSG00000031028.465|Tub	-0.590568001085685	-0.736053116194911	-0.0803776349824472	motif	0.0398	0.999	unchanged	unchanged
ENSMUSG00000031028.466	ENSMUSG00000031028.466|Tub	-0.487594719917184	-0.588736326080696	-0.0360341260367332	motif	0.037	0.999	unchanged	unchanged
ENSMUSG00000031028.467	ENSMUSG00000031028.467|Tub	-0.802832563164	-0.517649862352291	0.350290180938488	motif	0.0247	0.999	unchanged	unchanged
ENSMUSG00000031028.468	ENSMUSG00000031028.468|Tub	-0.619987005661434	-0.585282495831694	0.0998119899565195	motif	0.0788	0.999	unchanged	unchanged
ENSMUSG00000031028.469	ENSMUSG00000031028.469|Tub	-0.481585077300629	-0.495918141925194	0.0507744155022142	motif	0.0578	0.999	unchanged	unchanged
ENSMUSG00000031028.46	ENSMUSG00000031028.46|Tub	-0.597730319928202	-0.611467665017584	0.0513701350373964	motif	0.177	0.778	unchanged	unchanged
ENSMUSG00000031028.470	ENSMUSG00000031028.470|Tub	-0.465998802457768	-0.539799998405542	-0.00869371582099526	motif	0.12	0.81	unchanged	unchanged
ENSMUSG00000031028.471	ENSMUSG00000031028.471|Tub	-0.35141895575132	-0.603857360842762	-0.187330924964663	motif	0.00568	0.999	unchanged	unchanged
ENSMUSG00000031028.472	ENSMUSG00000031028.472|Tub	-0.474058627757001	-0.581820796325873	-0.042654688442093	motif	0.0304	0.999	unchanged	unchanged
ENSMUSG00000031028.473	ENSMUSG00000031028.473|Tub	-0.692007836588815	-0.461636113873089	0.295479202842505	motif	0.0162	0.999	unchanged	unchanged
ENSMUSG00000031028.474	ENSMUSG00000031028.474|Tub	-0.460985824850854	-0.467013517750958	0.0590797872266755	motif	0.0981	0.943	unchanged	unchanged
ENSMUSG00000031028.475	ENSMUSG00000031028.475|Tub	-0.494863426521955	-0.5124117269464	0.0475591797023338	motif	0.0328	0.999	unchanged	unchanged
ENSMUSG00000031028.476	ENSMUSG00000031028.476|Tub	-0.471257583553642	-0.502760261498051	0.0336048021823703	motif	0.0896	0.999	unchanged	unchanged
ENSMUSG00000031028.477	ENSMUSG00000031028.477|Tub	-0.456192315973192	-0.410083140382994	0.111216655716977	motif	0.0447	0.999	unchanged	unchanged
ENSMUSG00000031028.478	ENSMUSG00000031028.478|Tub	-0.216898043059911	-0.488719819639498	-0.206714296452808	motif	-0.0388	0.999	unchanged	unchanged
ENSMUSG00000031028.479	ENSMUSG00000031028.479|Tub	-0.406755031598447	-0.49424714005153	-0.0223846283263038	motif	-0.00121	1	unchanged	unchanged
ENSMUSG00000031028.47	ENSMUSG00000031028.47|Tub	-0.1981196953015	-0.589169009237949	-0.325941833809671	motif	0.307	0.851	unchanged	unchanged
ENSMUSG00000031028.480	ENSMUSG00000031028.480|Tub	-0.300568645104056	-0.448890089572469	-0.0832139643416332	motif	-0.0777	0.999	unchanged	unchanged
ENSMUSG00000031028.481	ENSMUSG00000031028.481|Tub	-0.762624843123548	-0.573964804723074	0.253767518527253	motif	-0.0703	0.999	unchanged	unchanged
ENSMUSG00000031028.482	ENSMUSG00000031028.482|Tub	-0.256706833078995	-0.563442142313121	-0.241627829107347	motif	0.044	0.999	unchanged	unchanged
ENSMUSG00000031028.483	ENSMUSG00000031028.483|Tub	-0.354467978258837	-0.448170462007613	-0.0285950036219965	motif	-0.0115	0.999	unchanged	unchanged
ENSMUSG00000031028.484	ENSMUSG00000031028.484|Tub	-0.359927080895682	-0.439175985821734	-0.0141414247992725	motif	0.0465	0.999	unchanged	unchanged
ENSMUSG00000031028.487	ENSMUSG00000031028.487|Tub	-0.536203270484005	-0.574596659040278	0.0267140915705062	motif	0.0087	0.999	unchanged	unchanged
ENSMUSG00000031028.488	ENSMUSG00000031028.488|Tub	-0.504137734551871	-0.597470416766186	-0.0282252020875352	motif	-0.0474	0.999	unchanged	unchanged
ENSMUSG00000031028.489	ENSMUSG00000031028.489|Tub	-0.311378893957797	-0.530908570857938	-0.154422196773363	motif	-0.000764	1	unchanged	unchanged
ENSMUSG00000031028.48	ENSMUSG00000031028.48|Tub	-0.316965553950674	-0.412661367054843	-0.0305883329773896	motif	0.115	0.98	unchanged	unchanged
ENSMUSG00000031028.490	ENSMUSG00000031028.490|Tub	-0.398248581300318	-0.498306723603671	-0.0349506621765739	motif	0.0569	0.999	unchanged	unchanged
ENSMUSG00000031028.491	ENSMUSG00000031028.491|Tub	-0.51173615170782	-0.543821797964879	0.03302183386972	motif	-0.117	0.983	unchanged	unchanged
ENSMUSG00000031028.492	ENSMUSG00000031028.492|Tub	-0.377574969253076	-0.522726178181959	-0.0800437288021043	motif	0.0283	0.999	unchanged	unchanged
ENSMUSG00000031028.493	ENSMUSG00000031028.493|Tub	-0.374076197741669	-0.449534375965287	-0.0103506980968391	motif	0.0253	0.999	unchanged	unchanged
ENSMUSG00000031028.494	ENSMUSG00000031028.494|Tub	-0.28004924041214	-0.398296295998256	-0.053139575459337	motif	-0.00051	1	unchanged	unchanged
ENSMUSG00000031028.495	ENSMUSG00000031028.495|Tub	-0.502845491985532	-0.448139561728468	0.119813410383843	motif	-0.0681	0.999	unchanged	unchanged
ENSMUSG00000031028.496	ENSMUSG00000031028.496|Tub	-0.317415724308088	-0.468453247190327	-0.0859300427554598	motif	-0.0113	0.999	unchanged	unchanged
ENSMUSG00000031028.497	ENSMUSG00000031028.497|Tub	-0.231758787230516	-0.351987346847243	-0.0551210794899489	motif	0.00191	1	unchanged	unchanged
ENSMUSG00000031028.498	ENSMUSG00000031028.498|Tub	-0.262060836636892	-0.416423845348292	-0.0892555285846212	motif	-0.0733	0.999	unchanged	unchanged
ENSMUSG00000031028.499	ENSMUSG00000031028.499|Tub	-0.285723645918889	-0.413247287576725	-0.0624161615310569	motif	-0.0545	0.999	unchanged	unchanged
ENSMUSG00000031028.49	ENSMUSG00000031028.49|Tub	-0.663062593619241	-0.666635745358689	0.0615343283873314	motif	0.0447	0.999	unchanged	unchanged
ENSMUSG00000031028.4	ENSMUSG00000031028.4|Tub	-0.329297372404615	-0.568170420442213	-0.173765567910819	motif	-0.0213	0.999	unchanged	unchanged
ENSMUSG00000031028.500	ENSMUSG00000031028.500|Tub	-0.228850791744491	-0.440591188142213	-0.146632916270943	motif	0.0101	0.999	unchanged	unchanged
ENSMUSG00000031028.501	ENSMUSG00000031028.501|Tub	-0.333244678303632	-0.459495181039794	-0.061143022609383	motif	0.00589	0.999	unchanged	unchanged
ENSMUSG00000031028.502	ENSMUSG00000031028.502|Tub	-0.271242576859942	-0.381840996928389	-0.0454909399416673	motif	-0.0159	0.999	unchanged	unchanged
ENSMUSG00000031028.503	ENSMUSG00000031028.503|Tub	-0.149951312355482	-0.315729004733923	-0.100670212251661	motif	-0.0719	0.999	unchanged	unchanged
ENSMUSG00000031028.504	ENSMUSG00000031028.504|Tub	-0.370129867365547	-0.43110843815861	0.00412890933371585	motif	-0.0508	0.999	unchanged	unchanged
ENSMUSG00000031028.505	ENSMUSG00000031028.505|Tub	-0.127332912995378	-0.456871791455546	-0.264431398333389	motif	0.0779	0.999	unchanged	unchanged
ENSMUSG00000031028.506	ENSMUSG00000031028.506|Tub	-0.389032750781572	-0.403978546830556	0.0501616840777953	motif	-0.057	0.999	unchanged	unchanged
ENSMUSG00000031028.507	ENSMUSG00000031028.507|Tub	-0.137836568984379	-0.414006010933723	-0.211061961822565	motif	-0.0746	0.999	unchanged	unchanged
ENSMUSG00000031028.508	ENSMUSG00000031028.508|Tub	-0.250810156641647	-0.371395029571398	-0.055477392802972	motif	0.0115	0.999	unchanged	unchanged
ENSMUSG00000031028.509	ENSMUSG00000031028.509|Tub	-0.176161156078446	-0.305174380865452	-0.0639057446602264	motif	-0.0395	0.999	unchanged	unchanged
ENSMUSG00000031028.50	ENSMUSG00000031028.50|Tub	-0.650024557842768	-0.516697555940221	0.198434482029326	motif	0.124	0.966	unchanged	unchanged
ENSMUSG00000031028.510	ENSMUSG00000031028.510|Tub	-0.120656912191969	-0.318922020263447	-0.133157627944698	nomotif	-0.0259	0.999	unchanged	unchanged
ENSMUSG00000031028.511	ENSMUSG00000031028.511|Tub	-0.146607093381441	-0.467925471519377	-0.256210898011157	nomotif	-0.061	0.999	unchanged	unchanged
ENSMUSG00000031028.512	ENSMUSG00000031028.512|Tub	-0.313166575265839	-0.344372965616644	0.0339010897759746	nomotif	-0.101	0.999	unchanged	unchanged
ENSMUSG00000031028.513	ENSMUSG00000031028.513|Tub	-0.084643970275133	-0.346147839376471	-0.196396388974559	nomotif	-0.127	0.732	unchanged	unchanged
ENSMUSG00000031028.514	ENSMUSG00000031028.514|Tub	-0.367235771456224	-0.410319690956107	0.0220235606268962	nomotif	0.00232	1	unchanged	unchanged
ENSMUSG00000031028.515	ENSMUSG00000031028.515|Tub	-0.117001948442711	-0.309361320282472	-0.127251891712982	nomotif	-0.0809	0.999	unchanged	unchanged
ENSMUSG00000031028.516	ENSMUSG00000031028.516|Tub	-0.129127650779939	-0.208303169434442	-0.0140680385277246	nomotif	-0.0693	0.999	unchanged	unchanged
ENSMUSG00000031028.517	ENSMUSG00000031028.517|Tub	-0.135436586577429	-0.310258402016534	-0.109714335312326	nomotif	-0.152	0.616	unchanged	unchanged
ENSMUSG00000031028.518	ENSMUSG00000031028.518|Tub	-0.104593286540071	-0.344047669882168	-0.174346903215318	nomotif	-0.0407	0.999	unchanged	unchanged
ENSMUSG00000031028.519	ENSMUSG00000031028.519|Tub	-0.253313108552474	-0.338359733813758	-0.0199391451345057	nomotif	0.0134	0.999	unchanged	unchanged
ENSMUSG00000031028.51	ENSMUSG00000031028.51|Tub	-0.527278758733104	-0.553212265734673	0.0391739731252104	motif	-0.00166	1	unchanged	unchanged
ENSMUSG00000031028.520	ENSMUSG00000031028.520|Tub	-0.277676060218596	-0.251180823284084	0.0916027170612909	nomotif	-0.0517	0.999	unchanged	unchanged
ENSMUSG00000031028.521	ENSMUSG00000031028.521|Tub	-0.0667841845803389	-0.155578386240387	-0.0236867215332692	nomotif	0.0404	0.999	unchanged	unchanged
ENSMUSG00000031028.522	ENSMUSG00000031028.522|Tub	-0.12336877206588	-0.340613679221958	-0.152137427029299	nomotif	-0.0419	0.999	unchanged	unchanged
ENSMUSG00000031028.523	ENSMUSG00000031028.523|Tub	-0.178391964990398	-0.313465331126774	-0.0699658860095969	nomotif	-0.00955	0.999	unchanged	unchanged
ENSMUSG00000031028.524	ENSMUSG00000031028.524|Tub	-0.0947172941768523	-0.332101659128144	-0.172276884824513	nomotif	0.0535	0.999	unchanged	unchanged
ENSMUSG00000031028.525	ENSMUSG00000031028.525|Tub	-0.196649856375281	-0.319104806994442	-0.0573474704923817	nomotif	-0.0239	0.999	unchanged	unchanged
ENSMUSG00000031028.526	ENSMUSG00000031028.526|Tub	-0.235596371027302	-0.356069363879152	-0.0553655127250707	nomotif	0.0102	0.999	unchanged	unchanged
ENSMUSG00000031028.527	ENSMUSG00000031028.527|Tub	-0.201863160829043	-0.379398780285404	-0.112428139329582	nomotif	0.000142	1	unchanged	unchanged
ENSMUSG00000031028.528	ENSMUSG00000031028.528|Tub	-0.28043419326514	-0.327296618131827	0.0182450552600922	nomotif	-0.0699	0.999	unchanged	unchanged
ENSMUSG00000031028.529	ENSMUSG00000031028.529|Tub	-0.32699798028567	-0.364575588350649	0.0275298720617998	nomotif	-0.041	0.999	unchanged	unchanged
ENSMUSG00000031028.52	ENSMUSG00000031028.52|Tub	-0.275826566230115	-0.381396640621146	-0.040462594264252	motif	0.0837	0.999	unchanged	unchanged
ENSMUSG00000031028.530	ENSMUSG00000031028.530|Tub	-0.163847144427373	-0.18255475279672	0.046399871757432	nomotif	0.0503	0.999	unchanged	unchanged
ENSMUSG00000031028.531	ENSMUSG00000031028.531|Tub	-0.171494664270222	-0.279412570317449	-0.0428104259204483	nomotif	-0.00958	0.999	unchanged	unchanged
ENSMUSG00000031028.532	ENSMUSG00000031028.532|Tub	-0.18472536133975	-0.283949500262658	-0.034116658796129	nomotif	-0.0314	0.999	unchanged	unchanged
ENSMUSG00000031028.533	ENSMUSG00000031028.533|Tub	-0.00530498616045509	-0.286836803564637	-0.216424337277403	nomotif	0.0205	0.999	unchanged	unchanged
ENSMUSG00000031028.534	ENSMUSG00000031028.534|Tub	-0.298486363327912	-0.356049184461133	0.00754465899355855	nomotif	-0.058	0.999	unchanged	unchanged
ENSMUSG00000031028.535	ENSMUSG00000031028.535|Tub	-0.197585490178154	-0.318622690713233	-0.0559297204082999	nomotif	-0.0811	0.999	unchanged	unchanged
ENSMUSG00000031028.536	ENSMUSG00000031028.536|Tub	-0.19796652757731	-0.297018119844079	-0.0339441121399897	nomotif	0.00854	0.999	unchanged	unchanged
ENSMUSG00000031028.537	ENSMUSG00000031028.537|Tub	-0.394752057648977	-0.436276421687336	0.0235831160884202	nomotif	0.0259	0.999	unchanged	unchanged
ENSMUSG00000031028.538	ENSMUSG00000031028.538|Tub	-0.530616474274519	-0.3549519194261	0.240772034975198	nomotif	-0.0293	0.999	unchanged	unchanged
ENSMUSG00000031028.539	ENSMUSG00000031028.539|Tub	-0.463941918394998	-0.426457082163373	0.102592316358404	nomotif	-0.00904	0.999	unchanged	unchanged
ENSMUSG00000031028.53	ENSMUSG00000031028.53|Tub	-0.39598330588566	-0.399891689341218	0.0611990966712216	motif	0.0961	0.999	unchanged	unchanged
ENSMUSG00000031028.540	ENSMUSG00000031028.540|Tub	-0.225282657030315	-0.183087129838091	0.107303007319002	nomotif	-0.0272	0.999	unchanged	unchanged
ENSMUSG00000031028.541	ENSMUSG00000031028.541|Tub	-0.263986556947293	-0.285137947360974	0.0439560897130975	nomotif	-0.0486	0.999	unchanged	unchanged
ENSMUSG00000031028.542	ENSMUSG00000031028.542|Tub	-0.165821750653059	-0.350191772594894	-0.119262541815056	nomotif	-0.0357	0.999	unchanged	unchanged
ENSMUSG00000031028.543	ENSMUSG00000031028.543|Tub	-0.216170589793581	-0.387900640957421	-0.106622571037062	nomotif	0.00561	0.999	unchanged	unchanged
ENSMUSG00000031028.544	ENSMUSG00000031028.544|Tub	-0.259619131258435	-0.385636290166102	-0.0609096787808883	nomotif	-0.0595	0.999	unchanged	unchanged
ENSMUSG00000031028.545	ENSMUSG00000031028.545|Tub	-0.277538631211038	-0.222501846892256	0.12014426444556	nomotif	-0.137	0.999	unchanged	unchanged
ENSMUSG00000031028.546	ENSMUSG00000031028.546|Tub	-0.473576454750571	-0.394308426478524	0.144375508398827	nomotif	-0.0763	0.999	unchanged	unchanged
ENSMUSG00000031028.547	ENSMUSG00000031028.547|Tub	-0.357613740977108	-0.407608797648304	0.0151124234555828	nomotif	-0.111	0.991	unchanged	unchanged
ENSMUSG00000031028.548	ENSMUSG00000031028.548|Tub	-0.382744880156299	-0.39171482562113	0.0561375346619478	nomotif	-0.0671	0.999	unchanged	unchanged
ENSMUSG00000031028.549	ENSMUSG00000031028.549|Tub	-0.356090491776887	-0.495902501157564	-0.0747045292538978	nomotif	0.0102	0.999	unchanged	unchanged
ENSMUSG00000031028.54	ENSMUSG00000031028.54|Tub	-0.593974765358096	-0.374576912007206	0.284505333477669	motif	0.0879	0.999	unchanged	unchanged
ENSMUSG00000031028.550	ENSMUSG00000031028.550|Tub	-0.0332009134540416	-0.313356523283899	-0.215048129703078	nomotif	-0.0196	0.999	unchanged	unchanged
ENSMUSG00000031028.551	ENSMUSG00000031028.551|Tub	-0.063582124924833	-0.40634552684287	-0.277655921791258	nomotif	-0.0689	0.999	unchanged	unchanged
ENSMUSG00000031028.552	ENSMUSG00000031028.552|Tub	-0.180038861368571	-0.332556003725183	-0.0874096622298334	nomotif	-0.0863	0.961	unchanged	unchanged
ENSMUSG00000031028.553	ENSMUSG00000031028.553|Tub	-0.315659122072705	-0.360265548895998	0.0205010533034862	nomotif	-0.0984	0.943	unchanged	unchanged
ENSMUSG00000031028.554	ENSMUSG00000031028.554|Tub	-0.373762423995058	-0.370332879601873	0.0685370245199638	nomotif	0.000488	1	unchanged	unchanged
ENSMUSG00000031028.555	ENSMUSG00000031028.555|Tub	-0.416438152405545	-0.42494124510676	0.0566043874255646	nomotif	0.00855	0.999	unchanged	unchanged
ENSMUSG00000031028.556	ENSMUSG00000031028.556|Tub	-0.241303616623426	-0.401815398544802	-0.0954043017945964	nomotif	-0.0738	0.943	unchanged	unchanged
ENSMUSG00000031028.557	ENSMUSG00000031028.557|Tub	-0.0974415545989736	-0.361347621678483	-0.19879858695273	nomotif	0.0335	0.999	unchanged	unchanged
ENSMUSG00000031028.558	ENSMUSG00000031028.558|Tub	0.117220535121916	-0.528314587105222	-0.580427642100359	nomotif	0.0444	0.999	unchanged	unchanged
ENSMUSG00000031028.559	ENSMUSG00000031028.559|Tub	-0.449043620839614	-0.309100428390196	0.205050672576197	nomotif	-0.0781	0.999	unchanged	unchanged
ENSMUSG00000031028.55	ENSMUSG00000031028.55|Tub	-0.637655362702272	-0.619031032182573	0.0837318106464777	motif	0.17	0.922	unchanged	unchanged
ENSMUSG00000031028.560	ENSMUSG00000031028.560|Tub	-0.210665943396628	-0.476349953391721	-0.200576529868314	nomotif	-0.124	0.772	unchanged	unchanged
ENSMUSG00000031028.561	ENSMUSG00000031028.561|Tub	-0.574102492491009	-0.596575707561066	0.0426342650567224	nomotif	-0.0798	0.999	unchanged	unchanged
ENSMUSG00000031028.562	ENSMUSG00000031028.562|Tub	-0.215768886184363	-0.517744862033046	-0.236868495721904	nomotif	-0.059	0.999	unchanged	unchanged
ENSMUSG00000031028.563	ENSMUSG00000031028.563|Tub	-0.36235181754365	-0.539262513290433	-0.111803215620005	nomotif	-0.00696	0.999	unchanged	unchanged
ENSMUSG00000031028.564	ENSMUSG00000031028.564|Tub	-0.372089230591422	-0.493489685948656	-0.0562929752304547	nomotif	0.00179	1	unchanged	unchanged
ENSMUSG00000031028.565	ENSMUSG00000031028.565|Tub	-0.560998442431088	-0.677981507133382	-0.0518755845755152	nomotif	0.0997	0.999	unchanged	unchanged
ENSMUSG00000031028.566	ENSMUSG00000031028.566|Tub	-0.354622776153068	-0.524989487605607	-0.10525923132576	nomotif	0.147	0.967	unchanged	unchanged
ENSMUSG00000031028.567	ENSMUSG00000031028.567|Tub	-0.7264705345617	-0.576037023594776	0.215540991093703	nomotif	-0.0608	0.999	unchanged	unchanged
ENSMUSG00000031028.56	ENSMUSG00000031028.56|Tub	-0.622139987453696	-0.670054506813985	0.0171929607664901	motif	0.232	0.241	unchanged	unchanged
ENSMUSG00000031028.570	ENSMUSG00000031028.570|Tub	-0.544975270251689	-0.317856817613095	0.292225932765373	nomotif	-0.0194	0.999	unchanged	unchanged
ENSMUSG00000031028.571	ENSMUSG00000031028.571|Tub	-0.519062666216068	-0.424081389137692	0.160088757205155	nomotif	-0.0146	0.999	unchanged	unchanged
ENSMUSG00000031028.572	ENSMUSG00000031028.572|Tub	-0.783298211959209	-0.617575799145355	0.230829892940633	nomotif	0.055	0.999	unchanged	unchanged
ENSMUSG00000031028.573	ENSMUSG00000031028.573|Tub	-0.217129384916426	-0.510536608462865	-0.22829974341966	nomotif	-0.00457	1	unchanged	unchanged
ENSMUSG00000031028.574	ENSMUSG00000031028.574|Tub	-0.264564578511052	-0.306371448846117	0.0233006097917146	nomotif	0.0333	0.999	unchanged	unchanged
ENSMUSG00000031028.575	ENSMUSG00000031028.575|Tub	-0.347771452193236	-0.603286596402722	-0.190407664082707	nomotif	-0.0301	0.999	unchanged	unchanged
ENSMUSG00000031028.576	ENSMUSG00000031028.576|Tub	-0.353202799122588	-0.615199785276102	-0.196889506026735	motif	0.0713	0.999	unchanged	unchanged
ENSMUSG00000031028.577	ENSMUSG00000031028.577|Tub	-0.258484908738103	-0.394316127521456	-0.0707237386565741	motif	-0.108	0.999	unchanged	unchanged
ENSMUSG00000031028.578	ENSMUSG00000031028.578|Tub	-0.246682180967932	-0.330946437387605	-0.0191567762928939	motif	-0.0131	0.999	unchanged	unchanged
ENSMUSG00000031028.579	ENSMUSG00000031028.579|Tub	-0.216737009258584	-0.446704297999062	-0.164859808613699	motif	-0.0795	0.999	unchanged	unchanged
ENSMUSG00000031028.57	ENSMUSG00000031028.57|Tub	-0.387702521272599	-0.591689874680247	-0.138879873280869	motif	0.161	0.838	unchanged	unchanged
[truncated: 3,700 more rows]
