# Supplementary material for: TDP-43 directly inhibits mRNA accumulation in neurites through modulation of mRNA stability
Source: EMBO J. 2025 Dec 15;45(3):692–721. doi: 10.1038/s44318-025-00653-4 (PMC12864922; doi:10.1038/s44318-025-00653-4)
Supplement: Supplementary file 16 — Source data Fig. 6 [file 44318_2025_653_MOESM16_ESM.zip › Figure6/6D/rbin_vs_stability_6D.tsv]

oligo	log2FoldChange	padj	oligotype	CLIP	avg_rval	ko_wt_stb_delta	r_ntile	r_ntile_bin	log_ko_wt_stb_delta	log_ko_wt_stb_delta_norm
ENSMUSG00000029636.488|Wasf3	0.0381	0.999	motif	yes	0.73347	NA	52	51 - 75	NA	NA
ENSMUSG00000061578.679|Ksr2|42:46;181:185	0.0541	0.999	mutant	no	0.335685	0.9314978103173648	22	0 - 25	-0.10237571707631841	-0.0231386863216822
ENSMUSG00000029028.70|Lrrc47	2.47	4.46e-131	motif	yes	4.877610000000001	1.480617786650687	95	76 - 95	0.5661992648872833	0.6454362956419195
ENSMUSG00000061578.1108|Ksr2	-0.0375	0.999	nomotif	no	0.8237	0.9039036927527102	57	51 - 75	-0.14575902732395077	-0.06652199656931455
ENSMUSG00000061578.509|Ksr2	0.191	0.999	motif	no	1.7344	NA	81	76 - 95	NA	NA
ENSMUSG00000090935.541|Synj2bp|8:14	0.103	0.999	mutant	no	0.026735	0.9077397076414013	1	0 - 25	-0.1396494276904558	-0.06041239693581958
ENSMUSG00000031028.163|Tub	0.0149	0.999	motif	no	0.41532	0.9538578529538267	29	25 - 50	-0.06815380781621586	0.011083222938420359
ENSMUSG00000061578.445|Ksr2	0.0253	0.999	nomotif	no	3.2058100000000005	0.9574595640833051	90	76 - 95	-0.06271653519005439	0.016520495564581822
ENSMUSG00000058297.403|Spock2|62:68	-0.00518	0.999	mutant	no	0.6537900000000001	0.8138892842147052	48	25 - 50	-0.297095541155194	-0.21785851040055776
ENSMUSG00000031028.694|Tub	-0.0465	0.999	motif	no	0.06486	1.0562290395330491	4	0 - 25	0.07892271193989266	0.15815974269452887
ENSMUSG00000029028.38|Lrrc47	1.26	2.95e-37	motif	yes	5.88988	1.25437810204187	97	96 - 100	0.32697227933668277	0.406209310091319
ENSMUSG00000029028.34|Lrrc47	1.6	2.05e-41	motif	yes	5.401375	1.203351752901709	96	96 - 100	0.26705841972915884	0.34629545048379506
ENSMUSG00000042529.129|Kcnj12	-0.0843	0.999	motif	no	1.227795	1.0525941732264112	71	51 - 75	0.07394931373714182	0.15318634449177804
ENSMUSG00000029028.125|Lrrc47	0.00996	0.999	nomotif	no	0.23182000000000005	1.004726685622319	14	0 - 25	0.006803100484679942	0.08604013123931616
ENSMUSG00000004113.247|Cacna1b	0.0163	0.999	motif	no	0.54834	0.9137057927679478	40	25 - 50	-0.13019839310795864	-0.05096136235332242
ENSMUSG00000061578.1225|Ksr2|13:17;207:211	0.0543	0.999	mutant	no	0.540475	1.0244427879076847	40	25 - 50	0.03483941635831993	0.11407644711295614
ENSMUSG00000035279.34|Ssc5d|254:259	0.121	0.999	mutant	no	1.527555	1.0269536588835788	77	76 - 95	0.038371081746407264	0.11760811250104347
ENSMUSG00000042529.293|Kcnj12	0.0358	0.999	nomotif	no	0.820535	0.9842122795024333	57	51 - 75	-0.022958578554698524	0.05627845219993769
ENSMUSG00000090935.530|Synj2bp|74:80	0.117	0.999	mutant	no	0.025495	0.8805892174850374	1	0 - 25	-0.18345891581367207	-0.10422188505903586
ENSMUSG00000028439.259|Fam219a	-0.0253	0.999	motif	yes	0.855645	0.8543999029292503	59	51 - 75	-0.227016611770483	-0.14777958101584676
ENSMUSG00000061578.1440|Ksr2|103:107;198:202	4.33	1.2899999999999999e-170	mutant	no	3.777085	1.0875870105276861	92	76 - 95	0.12113082591334011	0.20036785666797632
ENSMUSG00000029028.61|Lrrc47	2.88	4.589999999999999e-174	motif	yes	5.435895	1.1347744489442144	96	96 - 100	0.1824055717660863	0.2616426025207225
ENSMUSG00000090935.593|Synj2bp	-0.00808	0.999	motif	no	0.07364000000000001	NA	4	0 - 25	NA	NA
ENSMUSG00000061578.1456|Ksr2|7:11;102:106	4.3	9.07e-207	mutant	no	6.4634350000000005	0.7941316425807393	98	96 - 100	-0.33254991326713995	-0.2533128825125037
ENSMUSG00000061578.1435|Ksr2	4.29	1.44e-202	motif	yes	4.788785	0.8950295703175509	95	76 - 95	-0.1599927474314109	-0.08075571667677468
ENSMUSG00000090935.281|Synj2bp	0.071	0.999	nomotif	no	0.14929	0.9014883443039499	9	0 - 25	-0.14961925627866057	-0.07038222552402436
ENSMUSG00000032194.186|Kank2|46:52;149:153	0.052	0.999	mutant	no	0.133515	0.9145971579277774	8	0 - 25	-0.12879165884971527	-0.04955462809507906
ENSMUSG00000061578.447|Ksr2	0.00348	0.999	nomotif	no	2.5494000000000003	1.0054782316715227	88	76 - 95	0.007881848028649606	0.08711887878328582
ENSMUSG00000061578.1477|Ksr2	2.39	7.49e-84	nomotif	yes	5.5781600000000005	1.0740495912382253	97	96 - 100	0.10306060727280207	0.18229763802743829
ENSMUSG00000061578.1426|Ksr2	3.26	1.6099999999999998e-167	motif	yes	4.09161	1.0231966476587162	93	76 - 95	0.033083442578797896	0.11232047333343412
ENSMUSG00000090935.529|Synj2bp	0.00192	1	motif	no	0.127925	0.9059209322833843	7	0 - 25	-0.14254295585259064	-0.06330592509795442
ENSMUSG00000029028.41|Lrrc47	1.43	2.61e-39	motif	yes	5.128585	1.0634541407106628	96	96 - 100	0.08875782136082	0.16799485211545623
ENSMUSG00000032194.201|Kank2|59:63	0.156	0.978	mutant	no	0.2876	0.848142651425817	18	0 - 25	-0.23762115887673071	-0.15838412812209451
ENSMUSG00000031028.304|Tub	0.00442	0.999	motif	no	0.508575	NA	37	25 - 50	NA	NA
ENSMUSG00000043670.184|Diras1	0.138	0.794	motif	yes	6.0611999999999995	1.2276822995932997	98	96 - 100	0.2959372674658288	0.37517429822046505
ENSMUSG00000032194.67|Kank2|182:186	0.0342	0.999	mutant	no	1.73577	0.8792344313371688	81	76 - 95	-0.18568021070810953	-0.10644317995347331
ENSMUSG00000029028.183|Lrrc47|91:95	0.0669	0.999	mutant	no	1.5041099999999998	0.8743119605268688	77	76 - 95	-0.19377995978097912	-0.1145429290263429
ENSMUSG00000058297.503|Spock2|115:119	-0.0148	0.999	mutant	no	0.466405	5.944997736532367	34	25 - 50	2.5716762606868016	2.6509132914414377
ENSMUSG00000035279.35|Ssc5d|248:253	0.0598	0.999	mutant	no	2.393285	1.0115420096062189	87	76 - 95	0.01655623664560849	0.0957932674002447
ENSMUSG00000031028.323|Tub	-0.0411	0.999	motif	no	0.66082	0.9408026881924042	48	25 - 50	-0.08803591243809587	-0.008798881683459658
ENSMUSG00000028439.39|Fam219a	0.124	0.942	motif	no	1.49815	1.3399530118142824	77	76 - 95	0.4221824105255164	0.5014194412801526
ENSMUSG00000058297.52|Spock2	0.0792	0.999	motif	yes	2.4349550000000004	0.9804872638497993	87	76 - 95	-0.028429204398619408	0.05080782635601681
ENSMUSG00000029028.59|Lrrc47	3.05	1.04e-209	motif	yes	4.9337	1.0724079485755116	95	76 - 95	0.10085381757743772	0.18009084833207395
ENSMUSG00000058297.504|Spock2	-0.0554	0.999	motif	yes	0.503405	1.8490336659346842	37	25 - 50	0.8867714925814011	0.9660085233360373
ENSMUSG00000029636.223|Wasf3	-0.0413	0.999	motif	no	2.10428	1.0185300940804367	84	76 - 95	0.026488607637324843	0.10572563839196106
ENSMUSG00000061578.1479|Ksr2	2.84	3.4e-98	nomotif	yes	5.47681	1.4655623573585788	96	96 - 100	0.5514543537238537	0.6306913844784898
ENSMUSG00000029028.30|Lrrc47	2.06	3.07e-73	motif	yes	4.815545	1.1941001855907791	95	76 - 95	0.25592388450174874	0.335160915256385
ENSMUSG00000061578.1098|Ksr2	0.0289	0.999	motif	no	1.72758	1.0106647180040114	80	76 - 95	0.015304471130203922	0.09454150188484013
ENSMUSG00000043670.129|Diras1|130:134	0.0559	0.999	mutant	no	1.026485	NA	65	51 - 75	NA	NA
ENSMUSG00000004113.144|Cacna1b	-0.0341	0.999	motif	no	0.216345	0.9717691540091101	13	0 - 25	-0.041314455871517386	0.03792257488311883
ENSMUSG00000029636.265|Wasf3|81:86	-0.0991	0.999	mutant	no	0.672105	1.0391792719315422	49	25 - 50	0.05544455935896553	0.13468159011360176
ENSMUSG00000029636.30|Wasf3|51:55;97:101	-0.0193	0.999	mutant	no	0.623	0.793944801128123	46	25 - 50	-0.3328893871500674	-0.25365235639543116
ENSMUSG00000028439.133|Fam219a|224:228;234:258	-0.00796	0.999	mutant	no	0.788015	0.9283682582070697	55	51 - 75	-0.10723089847608513	-0.02799386772144892
ENSMUSG00000029028.177|Lrrc47	-0.106	0.999	motif	no	0.6253299999999999	NA	46	25 - 50	NA	NA
ENSMUSG00000035202.93|Lars2|12:16;64:68	0.0227	0.999	mutant	no	0.8535999999999999	0.8021541598500901	59	51 - 75	-0.3180485710766897	-0.23881154032205348
ENSMUSG00000043670.203|Diras1	0.0607	0.999	motif	yes	7.318095	1.2576237691369978	99	96 - 100	0.3307003899578963	0.40993742071253253
ENSMUSG00000061578.1460|Ksr2	4.37	8.369999999999998e-163	motif	yes	6.722085	1.1729127526883258	99	96 - 100	0.23009570224515571	0.3093327329997919
ENSMUSG00000061578.615|Ksr2	0.198	0.437	motif	no	1.16552	1.1414695744286913	69	51 - 75	0.19089240541820768	0.2701294361728439
ENSMUSG00000090935.250|Synj2bp	-0.027	0.999	nomotif	no	0.27981	0.843538090445265	17	0 - 25	-0.24547487918334696	-0.16623784842871075
ENSMUSG00000031028.610|Tub|50:54	0.0343	0.999	mutant	no	1.405475	0.9410393131572982	75	51 - 75	-0.08767310018822862	-0.008436069433592402
ENSMUSG00000022095.161|Fam160b2|62:66	-0.0792	0.999	mutant	no	1.58601	0.84589753700764	78	76 - 95	-0.24144517362657172	-0.16220814287193552
ENSMUSG00000061578.1461|Ksr2	3.94	2.1299999999999994e-196	motif	yes	5.93569	0.9870055562600506	97	96 - 100	-0.018869888659328492	0.06036714209530772
ENSMUSG00000090935.696|Synj2bp|152:156;241:245	0.0581	0.999	mutant	no	0.19263	0.9719058851609471	11	0 - 25	-0.041111478160696054	0.03812555259394016
ENSMUSG00000061578.1470|Ksr2	3.75	5.479999999999998e-129	motif	yes	5.5880399999999995	1.1330733141801534	97	96 - 100	0.1802412120694598	0.25947824282409604
ENSMUSG00000058297.497|Spock2|151:155	0.0503	0.999	mutant	no	2.2353	NA	85	76 - 95	NA	NA
ENSMUSG00000029028.165|Lrrc47|199:203	0.0494	0.999	mutant	no	0.95591	1.008759696207379	63	51 - 75	0.012582540767562541	0.09181957152219876
ENSMUSG00000029028.24|Lrrc47	2.19	1.24e-70	motif	yes	6.460789999999999	1.152345047665455	98	96 - 100	0.2045727688811441	0.2838097996357803
ENSMUSG00000029636.7|Wasf3	0.0359	0.999	motif	no	1.09027	1.0323445983342352	67	51 - 75	0.0459246251447604	0.12516165589939662
ENSMUSG00000042529.434|Kcnj12|152:156	0.0524	0.999	mutant	no	4.62777	1.1687914443346876	94	76 - 95	0.2250175226268293	0.3042545533814655
ENSMUSG00000042529.285|Kcnj12	0.0238	0.999	nomotif	no	0.8372999999999999	1.056221101519365	58	51 - 75	0.07891186942791652	0.15814890018255273
ENSMUSG00000029028.15|Lrrc47	2.74	1.6799999999999995e-133	motif	yes	6.929970000000001	1.0061342679324556	99	96 - 100	0.008822844660984987	0.0880598754156212
ENSMUSG00000029028.88|Lrrc47	0.126	0.859	motif	yes	4.42026	0.9949724081776804	94	76 - 95	-0.007271576404108551	0.07196545435052766
ENSMUSG00000058297.96|Spock2	0.0764	0.932	motif	no	0.95954	NA	63	51 - 75	NA	NA
ENSMUSG00000058297.423|Spock2	0.00439	0.999	nomotif	no	0.2148	1.0254784133665755	13	0 - 25	0.03629712296669448	0.11553415372133069
ENSMUSG00000042529.70|Kcnj12	0.172	0.999	motif	no	1.140905	1.9173704460066774	69	51 - 75	0.939129100169894	1.0183661309245302
ENSMUSG00000004113.409|Cacna1b	-0.0427	0.999	motif	no	0.270635	1.115402797706532	17	0 - 25	0.15756479473228355	0.23680182548691975
ENSMUSG00000029636.473|Wasf3	0.0477	0.999	motif	yes	0.51581	0.9747041724675733	38	25 - 50	-0.036963674664817744	0.04227335608981847
ENSMUSG00000061578.680|Ksr2	-0.0459	0.999	motif	no	0.26683	0.921885834908381	17	0 - 25	-0.11733999456848414	-0.03810296381384792
ENSMUSG00000031028.415|Tub	0.0324	0.999	motif	yes	6.647385	0.9491274732196507	99	96 - 100	-0.07532623247602437	0.003910798278611849
ENSMUSG00000029028.250|Lrrc47|156:160	-0.177	0.325	mutant	no	0.668	NA	49	25 - 50	NA	NA
ENSMUSG00000090935.592|Synj2bp	-0.0473	0.999	motif	no	0.09644	NA	6	0 - 25	NA	NA
ENSMUSG00000090935.693|Synj2bp	-0.0716	0.999	motif	no	0.516245	0.8972454099672666	38	25 - 50	-0.15642545721313134	-0.07718842645849512
ENSMUSG00000004113.115|Cacna1b|55:59;71:76;192:196	-0.0711	0.999	mutant	no	0.29188000000000003	1.1507770055864615	18	0 - 25	0.20260829906278446	0.28184532981742066
ENSMUSG00000090935.42|Synj2bp|30:34;216:220	-0.0242	0.999	mutant	no	0.17249	0.8811424110360526	10	0 - 25	-0.18255288721543225	-0.10331585646079604
ENSMUSG00000061578.840|Ksr2|41:45;116:120	0.00806	0.999	mutant	no	0.262635	0.9460384668842216	16	0 - 25	-0.08002924868545284	-7.922179308166299e-4
ENSMUSG00000031028.419|Tub	0.095	0.999	motif	yes	5.947134999999999	0.9164887759680594	97	96 - 100	-0.1258108823757465	-0.04657385162111029
ENSMUSG00000043670.169|Diras1	-0.0924	0.973	motif	no	0.62926	1.064758420438186	46	25 - 50	0.0905261392109809	0.16976316996561713
ENSMUSG00000004113.213|Cacna1b|16:20;206:210	0.0509	0.999	mutant	no	1.07507	0.8747605431519834	67	51 - 75	-0.19303994706965924	-0.11380291631502303
ENSMUSG00000042529.428|Kcnj12|26:31;188:192	-0.0367	0.999	mutant	no	5.574105	0.9537184760773528	97	96 - 100	-0.06836462855853809	0.010872402196098127
ENSMUSG00000090935.127|Synj2bp	-0.0389	0.999	motif	yes	1.003855	0.8583621612946865	64	51 - 75	-0.22034161492027593	-0.1411045841656397
ENSMUSG00000043670.222|Diras1	-0.0168	0.999	motif	no	3.95288	1.0393229969945705	93	76 - 95	0.05564407940675454	0.13488111016139076
ENSMUSG00000031028.618|Tub|2:6	-0.103	0.952	mutant	no	1.36049	0.9048007546192098	74	51 - 75	-0.14432796232693906	-0.06509093157230285
ENSMUSG00000004113.195|Cacna1b|124:128	0.0497	0.999	mutant	no	0.7506299999999999	NA	53	51 - 75	NA	NA
ENSMUSG00000061578.1469|Ksr2	3.78	3.04e-139	motif	yes	5.87889	1.3658191359098808	97	96 - 100	0.4497664521480338	0.52900348290267
ENSMUSG00000029028.26|Lrrc47	1.61	2.4399999999999995e-55	motif	yes	6.468865	1.17154667941167	98	96 - 100	0.2284144384640199	0.3076514692186561
ENSMUSG00000029636.506|Wasf3	0.0458	0.999	motif	yes	0.659075	0.8886760761927547	48	25 - 50	-0.1702704445949949	-0.09103341384035869
ENSMUSG00000031028.456|Tub	0.00705	0.999	motif	yes	0.55655	0.973958594126926	41	25 - 50	-0.03806765452790504	0.041169376226731176
ENSMUSG00000028439.177|Fam219a	0.289	0.132	motif	yes	8.047799999999999	1.3409710424063108	100	96 - 100	0.4232780833066042	0.5025151140612404
ENSMUSG00000031028.455|Tub|6:20;179:184	0.116	0.999	mutant	no	1.875425	1.1244535569598546	82	76 - 95	0.169224075053133	0.2484611058077692
ENSMUSG00000004113.321|Cacna1b	0.581	2.65e-5	motif	yes	4.0285	1.0141628069045105	93	76 - 95	0.02028927153224222	0.09952630228687843
ENSMUSG00000061578.1466|Ksr2	4.24	5.369999999999999e-177	motif	yes	5.780805	1.0118090567246194	97	96 - 100	0.016937057909943824	0.09617408866458003
ENSMUSG00000042529.420|Kcnj12	0.851	1.01e-15	motif	yes	6.59432	1.342961612155022	99	96 - 100	0.42541806668262677	0.504655097437263
ENSMUSG00000028439.260|Fam219a|19:23	-0.0152	0.999	mutant	no	0.317585	1.0267328507078368	21	0 - 25	0.03806085050140423	0.11729788125604045
ENSMUSG00000042529.157|Kcnj12	0.0546	0.999	motif	no	0.444895	1.0162539842726432	32	25 - 50	0.023261008466714958	0.10249803922135117
ENSMUSG00000061578.1436|Ksr2|127:131;222:226	3.91	2.95e-81	mutant	no	4.61288	0.811787356240106	94	76 - 95	-0.3008262249573867	-0.22158919420275047
ENSMUSG00000035202.102|Lars2|10:14	0.0108	0.999	mutant	no	0.439815	0.8936951043733562	31	25 - 50	-0.16214537358382766	-0.08290834282919145
ENSMUSG00000004113.28|Cacna1b|65:69	0.0439	0.999	mutant	no	0.439155	1.0523535924659995	31	25 - 50	0.07361953389448002	0.15285656464911623
ENSMUSG00000031028.496|Tub|45:51;82:88	0.00941	0.999	mutant	no	0.49664	0.9260640594825775	36	25 - 50	-0.11081610107647834	-0.03157907032184212
ENSMUSG00000061578.1478|Ksr2	2.33	4.04e-86	nomotif	yes	4.76849	1.206758512454982	95	76 - 95	0.2711370035658373	0.35037403432047354
ENSMUSG00000061578.1434|Ksr2	4.29	5.189999999999999e-171	motif	yes	3.2667349999999997	1.5740041100373445	91	76 - 95	0.6544393080136034	0.7336763387682396
ENSMUSG00000022095.258|Fam160b2	3.66	6.1299999999999996e-68	motif	yes	4.336565	1.037725621733133	94	76 - 95	0.0534250405246832	0.13266207127931942
ENSMUSG00000058297.66|Spock2	-0.011	0.999	nomotif	no	0.5853649999999999	1.0062240845835055	43	25 - 50	0.008951626929792116	0.08818865768442832
ENSMUSG00000035202.30|Lars2	0.0977	0.996	motif	yes	1.06475	0.8578666719821427	66	51 - 75	-0.22117465067870296	-0.14193761992406673
ENSMUSG00000061578.1445|Ksr2	4.79	8.15e-117	motif	yes	4.80316	0.7275359797222666	95	76 - 95	-0.45890949774845263	-0.3796724669938164
ENSMUSG00000029636.492|Wasf3	-0.0417	0.999	motif	yes	0.4116999999999999	1.5985873002672613	29	25 - 50	0.6767975331228292	0.7560345638774654
ENSMUSG00000061578.459|Ksr2	0.00169	1	nomotif	no	1.472855	0.8682005605034983	76	76 - 95	-0.20389974090362192	-0.12466271014898571
ENSMUSG00000032194.59|Kank2	0.0696	0.999	motif	no	1.973735	0.9704966654318291	83	76 - 95	-0.043204838953295445	0.03603219180134077
ENSMUSG00000043670.280|Diras1	1.76	6.83e-30	motif	yes	4.861635	0.880127415045009	95	76 - 95	-0.1842156986974904	-0.1049786679428542
ENSMUSG00000004113.318|Cacna1b	0.658	7.44e-7	motif	yes	5.327845	1.0234290437994973	96	96 - 100	0.03341108115254091	0.11264811190717713
ENSMUSG00000061578.1327|Ksr2	0.0156	0.999	nomotif	no	0.326385	0.8695193998238633	21	0 - 25	-0.20170987906630003	-0.12247284831166382
ENSMUSG00000061578.1452|Ksr2|31:35;126:130	4.39	5.24e-54	mutant	no	5.54063	1.4358126581180088	96	96 - 100	0.5218675215593351	0.6011045523139713
ENSMUSG00000029028.56|Lrrc47	2.28	2.5899999999999998e-96	motif	yes	5.72475	1.2128748968570198	97	96 - 100	0.27843074997050765	0.3576677807251439
ENSMUSG00000090935.601|Synj2bp|72:77	-0.108	0.971	mutant	no	0.068375	0.9889629243122374	4	0 - 25	-0.016011658749786474	0.06322537200484973
ENSMUSG00000029636.502|Wasf3|46:50	0.0596	0.999	mutant	no	0.24788	0.9185192220684711	15	0 - 25	-0.12261818161531651	-0.0433811508606803
ENSMUSG00000022095.249|Fam160b2	4.04	2.74e-61	motif	yes	4.86144	1.0031606365593426	95	76 - 95	0.004552643847878133	0.08378967460251435
ENSMUSG00000090935.750|Synj2bp|69:74	-0.107	0.935	mutant	no	0.047055	0.9331249587821836	3	0 - 25	-0.09985780336663017	-0.02062077261199395
ENSMUSG00000029028.83|Lrrc47	0.263	0.026	motif	yes	4.676575	1.2117437361251002	95	76 - 95	0.2770846247905835	0.3563216555452197
ENSMUSG00000031028.326|Tub|13:17	-0.0355	0.999	mutant	no	0.58221	0.8268149828793564	43	25 - 50	-0.27436356252229277	-0.19512653176765654
ENSMUSG00000061578.409|Ksr2	-0.0801	0.999	nomotif	no	1.0785049999999998	0.8202474837197234	67	51 - 75	-0.2858688319048921	-0.20663180115025587
ENSMUSG00000061578.932|Ksr2	-0.118	0.929	motif	no	1.214735	0.8484547237481764	71	51 - 75	-0.23709041987697468	-0.15785338912233848
ENSMUSG00000061578.491|Ksr2	0.0453	0.999	motif	no	1.19072	0.9570461222041313	70	51 - 75	-0.06333964178338997	0.01589738897124625
ENSMUSG00000022095.266|Fam160b2	1.23	3.659999999999999e-32	motif	yes	7.328095	1.0285578268656628	99	96 - 100	0.040622906344230957	0.11985993709886716
ENSMUSG00000042529.319|Kcnj12	-0.122	0.561	motif	no	1.73203	0.8764534828919158	80	76 - 95	-0.19025057182271374	-0.11101354106807752
ENSMUSG00000029028.23|Lrrc47	2.35	3.24e-61	motif	yes	5.86522	1.023673539372833	97	96 - 100	0.033755697544261914	0.11299272829889813
ENSMUSG00000042529.424|Kcnj12	0.301	5.64e-4	motif	yes	5.66721	1.0439798832336922	97	96 - 100	0.06209391244552774	0.14133094320016396
ENSMUSG00000029636.234|Wasf3	0.0735	0.999	motif	no	1.13531	1.010345584100172	68	51 - 75	0.014848844650916867	0.09408587540555308
ENSMUSG00000058297.240|Spock2	0.133	0.7	motif	yes	5.454359999999999	1.1018383897811743	96	96 - 100	0.13991263465392753	0.21914966540856373
ENSMUSG00000061578.1467|Ksr2|36:40	3.76	2.27e-68	mutant	no	6.514145	1.0973639374567077	99	96 - 100	0.13404207058030745	0.21327910133494365
ENSMUSG00000028439.268|Fam219a|232:236	0.0742	0.999	mutant	no	1.045345	1.1923572039028971	66	51 - 75	0.25381650014562446	0.3330535309002607
ENSMUSG00000061578.1459|Ksr2	4.4	9.86e-192	motif	yes	5.1739250000000006	0.8376184734368133	96	96 - 100	-0.2556348340396289	-0.17639780328499266
ENSMUSG00000042529.481|Kcnj12|29:33	-8.19e-4	1	mutant	no	0.333175	0.9551235010976662	22	0 - 25	-0.06624080372710582	0.012996227027530394
ENSMUSG00000029028.52|Lrrc47	1.79	2.74e-54	motif	yes	4.57568	1.2240438217680072	94	76 - 95	0.29165520861527366	0.3708922393699099
ENSMUSG00000031028.144|Tub|36:40;112:117;197:202	-0.0924	0.999	mutant	no	0.436795	0.8609644053827181	31	25 - 50	-0.21597450098108492	-0.13673747022644872
ENSMUSG00000061578.316|Ksr2|198:202	0.0684	0.999	mutant	no	0.7663	1.0307729935039476	54	51 - 75	0.043726643854280954	0.12296367460891716
ENSMUSG00000022095.129|Fam160b2	0.0179	0.999	motif	no	0.21565	1.0351912926104103	13	0 - 25	0.04989738743473867	0.12913441818937488
ENSMUSG00000031028.483|Tub|11:16;123:129;160:166	0.00366	0.999	mutant	no	1.00448	0.9599767836590158	64	51 - 75	-0.05892857916296164	0.020308451591674576
ENSMUSG00000043670.127|Diras1	0.0327	0.999	motif	no	1.03868	NA	66	51 - 75	NA	NA
ENSMUSG00000004113.209|Cacna1b	0.043	0.999	motif	no	0.925625	0.9479730229596212	62	51 - 75	-0.07708209082305477	0.0021549399315814455
ENSMUSG00000029028.62|Lrrc47	2.63	4.179999999999998e-143	motif	yes	5.315935	1.188552005421427	96	96 - 100	0.24920503018159576	0.32844206093623196
ENSMUSG00000022095.189|Fam160b2	0.13	0.898	motif	no	5.446295	0.9100248589267953	96	96 - 100	-0.13602213928969556	-0.056785108535059345
ENSMUSG00000029636.484|Wasf3	0.035	0.999	motif	yes	0.34112	NA	23	0 - 25	NA	NA
ENSMUSG00000029028.29|Lrrc47	1.98	1.89e-74	motif	yes	5.38591	1.1248672812656015	96	96 - 100	0.16975479348225517	0.24899182423689137
ENSMUSG00000035279.40|Ssc5d|218:223	-0.0396	0.999	mutant	no	0.82672	0.9182123599700137	57	51 - 75	-0.12310024272444055	-0.04386321196980433
ENSMUSG00000029636.231|Wasf3	-0.068	0.967	motif	no	1.947845	1.0293788657043035	83	76 - 95	0.04177406782359733	0.12101109857823354
ENSMUSG00000061578.1224|Ksr2	0.0125	0.999	motif	no	0.81387	0.9561726744364223	57	51 - 75	-0.06465691804338462	0.014580112711251592
ENSMUSG00000004113.277|Cacna1b|93:97;157:161;235:260	0.00477	0.999	mutant	no	2.08881	0.9404764085700493	84	76 - 95	-0.08853634004465814	-0.009299309290021929
ENSMUSG00000029028.58|Lrrc47	2.71	4.66e-131	motif	yes	6.19944	1.1128111535017902	98	96 - 100	0.1542087849326548	0.233445815687291
ENSMUSG00000031028.636|Tub	0.038	0.999	nomotif	no	0.49936	0.9310249508515894	36	25 - 50	-0.1031082633143471	-0.02387123255971088
ENSMUSG00000029028.178|Lrrc47	0.113	0.999	motif	no	0.89264	NA	60	51 - 75	NA	NA
ENSMUSG00000031028.111|Tub	0.0167	0.999	motif	no	0.69602	0.9147453459796343	50	25 - 50	-0.12855792441502747	-0.04932089366039126
ENSMUSG00000004113.237|Cacna1b	0.0775	0.999	motif	no	1.30321	1.1788603678276204	73	51 - 75	0.23739284590671794	0.31662987666135417
ENSMUSG00000034801.93|Sos2	-0.0276	0.999	nomotif	no	0.468525	1.181120347920605	34	25 - 50	0.24015597278107526	0.3193930035357115
ENSMUSG00000061578.1436|Ksr2	4.23	7.699999999999999e-201	motif	yes	4.11935	1.0976887763947976	93	76 - 95	0.13446907037446615	0.21370610112910238
ENSMUSG00000061578.840|Ksr2	0.029	0.999	motif	no	0.8478950000000001	0.9887360550542285	58	51 - 75	-0.016342652655643903	0.06289437809899232
ENSMUSG00000032194.295|Kank2|52:56	-0.115	0.934	mutant	no	0.462235	0.9758540927957433	33	25 - 50	-0.035262639041728785	0.04397439171290743
ENSMUSG00000061578.1384|Ksr2	-0.0327	0.999	motif	no	0.455585	1.0211754609152262	33	25 - 50	0.03023077497549951	0.10946780573013573
ENSMUSG00000061578.1440|Ksr2	4.66	1.23e-98	motif	yes	11.534085	1.1212629682713902	100	96 - 100	0.16512467112235552	0.24436170187699174
ENSMUSG00000034801.36|Sos2	2.06e-4	1	nomotif	no	0.119685	1.6003461523786118	7	0 - 25	0.6783839915546567	0.7576210223092928
ENSMUSG00000061578.1426|Ksr2|187:191	2.17	4.1299999999999985e-90	mutant	no	5.247915	1.1892252891205963	96	96 - 100	0.2500220478914484	0.3292590786460846
ENSMUSG00000061578.1489|Ksr2	1.89	3.47e-56	nomotif	yes	5.82602	1.052814759593085	97	96 - 100	0.07425161972007145	0.15348865047470767
ENSMUSG00000029028.64|Lrrc47	2.53	8.629999999999999e-104	motif	yes	5.279255	1.2692884218136202	96	96 - 100	0.3440199316223953	0.42325696237703153
ENSMUSG00000061578.101|Ksr2|170:174;256:260	-0.143	0.999	mutant	no	0.938175	1.108638226415851	62	51 - 75	0.14878865846166747	0.22802568921630367
ENSMUSG00000004113.192|Cacna1b|142:146	0.0771	0.999	mutant	no	0.59548	NA	44	25 - 50	NA	NA
ENSMUSG00000042529.287|Kcnj12	0.0205	0.999	nomotif	no	0.530275	1.0398995913326443	39	25 - 50	0.05644423405891867	0.13568126481355489
ENSMUSG00000029636.471|Wasf3|232:236	0.00252	1	mutant	no	0.61732	0.9010002028701168	45	25 - 50	-0.1504006640098375	-0.0711636332552013
ENSMUSG00000061578.1443|Ksr2	4.73	9.46e-118	motif	yes	9.178315	1.118732804613088	100	96 - 100	0.16186550772654731	0.24110253848118351
ENSMUSG00000061578.1490|Ksr2	1.79	6.52e-54	nomotif	yes	11.216865	0.9032890528052884	100	96 - 100	-0.1467403703936902	-0.06750333963905399
ENSMUSG00000028439.222|Fam219a|135:141;169:173;219:228;247:251	-0.101	0.995	mutant	no	0.228775	0.9951810464744882	14	0 - 25	-0.006969085722756033	0.07226794503188018
ENSMUSG00000031028.599|Tub|116:120	-0.0481	0.999	mutant	no	0.7827649999999999	NA	55	51 - 75	NA	NA
ENSMUSG00000061578.1391|Ksr2|68:72;171:175	-0.137	0.981	mutant	no	0.262725	0.7731728516738791	16	0 - 25	-0.3711371136277686	-0.29190008287313235
ENSMUSG00000058297.232|Spock2|165:171	-0.068	0.999	mutant	no	0.479665	1.2612988483087908	35	25 - 50	0.33491014393870255	0.4141471746933388
ENSMUSG00000022095.268|Fam160b2	1.39	4.2800000000000004e-49	motif	yes	6.666065	1.1163544762626796	99	96 - 100	0.15879519916085583	0.23803222991549206
ENSMUSG00000061578.1432|Ksr2	3.88	1.83e-161	motif	yes	6.183735	1.3037772372387322	98	96 - 100	0.3826973924334681	0.46193442318810435
ENSMUSG00000004113.39|Cacna1b	0.0878	0.999	nomotif	no	0.25443	0.9575390902249108	15	0 - 25	-0.06259671059391343	0.016640320160722782
ENSMUSG00000058297.102|Spock2|99:104	-0.0508	0.999	mutant	no	0.695545	0.9961632041661198	50	25 - 50	-0.005545972521180933	0.07369105823345529
ENSMUSG00000043670.182|Diras1|35:39;132:136;166:170;180:189;195:202;235:239	0.0225	0.999	mutant	no	0.519145	0.970074385198458	38	25 - 50	-0.04383271764701098	0.035404313107625235
ENSMUSG00000031028.147|Tub|18:22;94:99;179:184	0.0877	0.999	mutant	no	0.40383	0.9024080080398594	28	25 - 50	-0.14814822450423465	-0.06891119374959843
ENSMUSG00000061578.131|Ksr2	0.119	0.97	motif	yes	3.3063700000000003	1.1668681851648217	91	76 - 95	0.22264159673524705	0.30187862748988326
ENSMUSG00000031028.48|Tub	0.115	0.98	motif	no	1.319215	0.9358817117279817	73	51 - 75	-0.09560189914668908	-0.016364868392052867
ENSMUSG00000090935.504|Synj2bp	-0.0543	0.999	motif	no	0.584715	1.0875094011790225	43	25 - 50	0.12102787266318665	0.20026490341782288
ENSMUSG00000031028.481|Tub	-0.0703	0.999	motif	no	5.1879	1.140101513022239	96	96 - 100	0.18916228563003643	0.2683993163846726
ENSMUSG00000058297.567|Spock2|51:55;183:189	0.0946	0.999	mutant	no	0.8687549999999999	1.1341606498013244	59	51 - 75	0.1816250073492013	0.2608620381038375
ENSMUSG00000029028.51|Lrrc47	1.7	4.629999999999999e-48	motif	yes	5.178675	1.2522404099639135	96	96 - 100	0.3245115630428244	0.40374859379746064
ENSMUSG00000061578.1475|Ksr2	3.22	2.2499999999999995e-110	nomotif	yes	8.801045	1.2375337473075796	100	96 - 100	0.30746786774532914	0.38670489849996537
ENSMUSG00000004113.198|Cacna1b|106:110	0.0821	0.946	mutant	no	0.42706	1.9871802967416097	30	25 - 50	0.9907227741550839	1.06995980490972
ENSMUSG00000004113.198|Cacna1b	0.0864	0.942	motif	no	0.5889	0.7524047859771382	43	25 - 50	-0.41041906914756876	-0.33118203839293253
ENSMUSG00000029028.14|Lrrc47	2.56	1.3700000000000001e-86	motif	yes	6.06801	1.0611506268208077	98	96 - 100	0.08562945657648387	0.16486648733112008
ENSMUSG00000004113.124|Cacna1b|1:5;17:22;138:142	0.0324	0.999	mutant	no	0.295265	0.9942093187411822	19	0 - 25	-0.008378469137836303	0.07085856161679992
ENSMUSG00000031028.104|Tub|62:66	0.0551	0.999	mutant	no	1.1751550000000002	1.0379206056281034	70	51 - 75	0.05369609085633061	0.13293312161096682
ENSMUSG00000029636.29|Wasf3	0.0914	0.999	motif	no	0.17926	0.8536626325663971	10	0 - 25	-0.2282620654236564	-0.14902503466902017
ENSMUSG00000031028.489|Tub	-7.64e-4	1	motif	no	2.922055	0.858735266949846	89	76 - 95	-0.2197146526081279	-0.14047762185349166
ENSMUSG00000061578.203|Ksr2	0.129	0.902	nomotif	no	0.8146100000000001	0.9655986868124997	57	51 - 75	-0.05050438081843649	0.028732649936199728
ENSMUSG00000031028.17|Tub	-0.052	0.999	motif	no	0.6376200000000001	1.1264356780837737	47	25 - 50	0.1717649349146973	0.2510019656693335
ENSMUSG00000058297.91|Spock2|165:170	0.0606	0.999	mutant	no	0.550295	0.4246866350241878	40	25 - 50	-1.2355293873975275	-1.1562923566428913
ENSMUSG00000029028.63|Lrrc47|4:8;10:14;26:30;33:37;58:62;74:79;81:85;87:91;103:108;110:114;131:135;137:141;148:152;154:158;175:179;181:185;197:202;210:214;216:220;231:235	-0.0863	0.999	mutant	no	1.017205	0.9531016460569512	65	51 - 75	-0.0692980125020108	0.009939018252625414
ENSMUSG00000061578.1429|Ksr2	3.37	1.9999999999999995e-166	motif	yes	4.475239999999999	1.2040964941225705	94	76 - 95	0.26795101171046826	0.3471880424651045
ENSMUSG00000029028.11|Lrrc47	1.49	1.87e-28	motif	yes	7.32062	1.0823879358011748	99	96 - 100	0.11421766436720769	0.1934546951218439
ENSMUSG00000058297.381|Spock2|194:200	0.00911	0.999	mutant	no	0.39928	1.0187563483652913	28	25 - 50	0.026809049504782287	0.1060460802594185
ENSMUSG00000043670.193|Diras1	0.113	0.923	motif	yes	5.9726099999999995	1.203499599256929	97	96 - 100	0.2672356614217681	0.3464726921764043
ENSMUSG00000029636.492|Wasf3|106:110	-0.0358	0.999	mutant	no	0.379205	0.7945594642860117	26	25 - 50	-0.33177290096458084	-0.2525358702099446
ENSMUSG00000061578.1092|Ksr2	0.137	0.858	motif	no	1.716465	1.0797539771742228	80	76 - 95	0.11070263058889013	0.18993966134352636
ENSMUSG00000061578.1453|Ksr2|25:29;120:124	4.35	1.38e-50	mutant	no	5.219049999999999	1.0606574831346633	96	96 - 100	0.08495884365920972	0.16419587441384592
ENSMUSG00000031028.388|Tub|250:254	-1.35e-4	1	mutant	no	1.0819800000000002	0.8029110691840483	67	51 - 75	-0.31668789189219576	-0.23745086113755953
ENSMUSG00000061578.117|Ksr2	-0.109	0.999	motif	yes	1.176945	1.059839664297215	70	51 - 75	0.08384602609087641	0.1630830568455126
ENSMUSG00000043670.105|Diras1	0.066	0.999	nomotif	no	0.8085249999999999	0.7125063729765823	56	51 - 75	-0.48902517655336875	-0.4097881457987325
ENSMUSG00000029636.513|Wasf3	-0.0351	0.999	nomotif	yes	0.514115	0.8881129654891327	37	25 - 50	-0.17118489985977706	-0.09194786910514084
ENSMUSG00000058297.205|Spock2	-0.055	0.999	nomotif	no	0.30618	0.9562996138629056	19	0 - 25	-0.06446540166694333	0.014771629087692889
ENSMUSG00000061578.1428|Ksr2	3.35	2.7699999999999993e-232	motif	yes	4.386655	1.1216254906342242	94	76 - 95	0.1655910422586908	0.24482807301332704
ENSMUSG00000058297.515|Spock2	-0.0212	0.999	motif	yes	0.742355	0.891395313499225	53	51 - 75	-0.16586271886971035	-0.08662568811507414
ENSMUSG00000029636.498|Wasf3|70:74	0.0202	0.999	mutant	no	0.387685	0.9779333592574051	27	25 - 50	-0.0321919380376345	0.04704509271700171
ENSMUSG00000029636.410|Wasf3	3.6	6.17e-110	nomotif	yes	2.9654350000000003	0.735327948252615	89	76 - 95	-0.44354027514683986	-0.36430324439220363
ENSMUSG00000061578.1462|Ksr2	4.25	3.8699999999999996e-197	motif	yes	5.827125	1.3849410074302617	97	96 - 100	0.46982452493842775	0.5490615556930639
ENSMUSG00000032194.16|Kank2|207:211	0.0513	0.999	mutant	no	1.65213	1.0290987910563076	79	76 - 95	0.041381484200541115	0.12061851495517734
ENSMUSG00000043670.211|Diras1	0.146	0.346	motif	yes	5.357275	1.1330614324784078	96	96 - 100	0.18022608351436295	0.25946311426899915
ENSMUSG00000061578.1092|Ksr2|49:53	0.0209	0.999	mutant	no	0.74994	0.9553208719080565	53	51 - 75	-0.065942709844444	0.013294320910192212
ENSMUSG00000032194.279|Kank2|61:65;148:152	0.0897	0.999	mutant	no	4.03657	1.0214317011266223	93	76 - 95	0.030592740302035647	0.10982977105667185
ENSMUSG00000031028.156|Tub	0.058	0.999	motif	no	0.5184	0.885437000791646	38	25 - 50	-0.17553843260670346	-0.09630140185206724
ENSMUSG00000061578.482|Ksr2|137:142	-0.133	0.909	mutant	no	1.631915	NA	79	76 - 95	NA	NA
ENSMUSG00000029028.25|Lrrc47	1.95	2.05e-67	motif	yes	4.80546	1.2207002911815907	95	76 - 95	0.28770903038090256	0.3669460611355388
ENSMUSG00000061578.1325|Ksr2	-0.057	0.999	nomotif	no	0.23628	0.9950156594418954	14	0 - 25	-0.007208864083949132	0.07202816667068708
ENSMUSG00000029636.259|Wasf3	-0.00714	0.999	motif	no	0.985275	NA	64	51 - 75	NA	NA
ENSMUSG00000032194.169|Kank2|148:154;251:255	-0.0011	1	mutant	no	0.213935	0.8209804987247198	13	0 - 25	-0.28458014173602675	-0.20534311098139052
ENSMUSG00000029636.272|Wasf3|39:44	0.00802	0.999	mutant	no	0.445735	0.9617019014308169	32	25 - 50	-0.05633832352635662	0.022898707228279594
ENSMUSG00000043670.166|Diras1|61:66;131:135;228:232	0.0274	0.999	mutant	no	0.594765	1.0270519206241386	44	25 - 50	0.038509116158131594	0.1177461469127678
ENSMUSG00000061578.997|Ksr2	-0.169	0.665	nomotif	no	0.56751	0.8684581172177092	42	25 - 50	-0.20347182055078492	-0.1242347897961487
ENSMUSG00000061578.1451|Ksr2|37:41;132:136	4.26	2.62e-85	mutant	no	5.319795	0.7782680551246232	96	96 - 100	-0.3616609535666839	-0.28242392281204765
ENSMUSG00000029028.86|Lrrc47	0.109	0.783	motif	yes	4.797095	1.1589810725902034	95	76 - 95	0.21285700577214894	0.2920940365267852
ENSMUSG00000061578.845|Ksr2	-0.0451	0.999	motif	no	0.233355	1.0063201821844263	14	0 - 25	0.009089402316584222	0.08832643307122044
ENSMUSG00000028439.211|Fam219a|201:207;235:239	-0.0696	0.999	mutant	no	0.22755000000000003	0.9509976509115627	14	0 - 25	-0.07248631744234874	0.006750713312287479
ENSMUSG00000032194.269|Kank2|121:125;208:212	1.4	2.55e-49	mutant	no	1.865005	1.2261615024558794	82	76 - 95	0.2941490144666476	0.3733860452212838
ENSMUSG00000042529.413|Kcnj12	0.976	4.88e-13	motif	yes	4.881245	1.0654973698193124	95	76 - 95	0.091527031831721	0.17076406258635723
ENSMUSG00000031028.150|Tub	0.0334	0.999	motif	no	0.846085	0.8338266698529637	58	51 - 75	-0.26218057756323276	-0.18294354680859654
ENSMUSG00000061578.479|Ksr2|155:160	-0.00739	0.999	mutant	no	3.59715	0	92	76 - 95	-Inf	-Inf
ENSMUSG00000042529.39|Kcnj12|184:191	-0.07	0.999	mutant	no	1.2391800000000002	0.9719423440203034	71	51 - 75	-0.04105735972201716	0.03817967103261905
ENSMUSG00000058297.428|Spock2	-0.0768	0.999	nomotif	no	0.49903	0.6991239173949028	36	25 - 50	-0.5163799037122141	-0.43714287295757787
ENSMUSG00000061578.1474|Ksr2	3.18	1.8799999999999998e-111	nomotif	yes	3.4302650000000003	1.3595267839467569	91	76 - 95	0.44310457408170684	0.5223416048363431
ENSMUSG00000058297.509|Spock2|79:83	0.0651	0.999	mutant	no	0.482505	0.8388612193284383	35	25 - 50	-0.25349594303955275	-0.17425891228491652
ENSMUSG00000028439.65|Fam219a	0.0311	0.999	motif	no	0.61131	1.0655598330315474	45	25 - 50	0.09161160522227543	0.17084863597691163
ENSMUSG00000032194.294|Kank2|58:62	0.049	0.999	mutant	no	0.428025	1.0135020949553628	30	25 - 50	0.019349070924781393	0.09858610167941761
ENSMUSG00000034801.126|Sos2	0.0499	0.999	nomotif	no	0.3956	0.9337762957459127	27	25 - 50	-0.09885112918569311	-0.019614098431056895
ENSMUSG00000004113.285|Cacna1b|45:49;109:113;187:231;237:243;250:256	-0.033	0.999	mutant	no	2.99451	0.8672643894728068	90	76 - 95	-0.2054562222770149	-0.1262191915223787
ENSMUSG00000061578.1464|Ksr2	4.4	3.7e-97	motif	yes	5.5510649999999995	1.3991072565453695	97	96 - 100	0.484506564757688	0.5637435955123242
ENSMUSG00000061578.1179|Ksr2	-0.0676	0.999	nomotif	no	1.252035	0.9743980344342286	72	51 - 75	-0.037416871859507685	0.04182015889512853
ENSMUSG00000058297.246|Spock2	0.142	0.443	motif	yes	2.93866	0.981383696880198	89	76 - 95	-0.027110789881724925	0.05212624087291129
ENSMUSG00000004113.22|Cacna1b|101:105	0.00771	0.999	mutant	no	1.449245	0.9330336822968396	76	76 - 95	-0.09999893191804256	-0.020761901163406343
ENSMUSG00000032194.281|Kank2	0.562	1.61e-17	motif	yes	6.23806	1.031035928748256	98	96 - 100	0.044094607510855595	0.12333163826549182
ENSMUSG00000035202.85|Lars2|60:64;112:116	0.041	0.999	mutant	no	0.37058	0.8748101091329397	25	0 - 25	-0.19295820290591464	-0.11372117215127843
ENSMUSG00000058297.486|Spock2|217:221	-0.00824	0.999	mutant	no	3.02939	0.9120835747462599	90	76 - 95	-0.1327620694581755	-0.05352503870353929
ENSMUSG00000061578.1423|Ksr2	2.59	3.279999999999999e-152	motif	yes	4.9087499999999995	1.1959158961190244	95	76 - 95	0.2581159342530376	0.3373529650076738
ENSMUSG00000029636.499|Wasf3	0.0831	0.875	motif	yes	0.594355	1.0311323994295907	44	25 - 50	0.04422958948274653	0.12346662023738275
ENSMUSG00000058297.35|Spock2	0.46	1.79e-6	motif	yes	8.033985	0.9783492447939861	100	96 - 100	-0.03157853380963686	0.04765849694499935
ENSMUSG00000029028.27|Lrrc47	2.33	3.2000000000000004e-92	motif	yes	5.46724	1.0182016657242003	96	96 - 100	0.0260233308892647	0.10526036164390092
ENSMUSG00000031028.461|Tub	0.0502	0.999	motif	no	0.8033399999999999	0.895137197055243	56	51 - 75	-0.1598192746983087	-0.08058224394367249
ENSMUSG00000022095.69|Fam160b2|253:257	0.0414	0.999	mutant	no	0.72963	0.8492222247107986	52	51 - 75	-0.23578596686064107	-0.15654893610600484
ENSMUSG00000022095.51|Fam160b2	-0.122	0.916	motif	no	1.677465	0.8817967051366236	80	76 - 95	-0.1814820086027133	-0.10224497784807708
ENSMUSG00000004113.105|Cacna1b	0.0398	0.999	motif	no	1.62674	1.0131059969356035	79	76 - 95	0.018785125030776884	0.0980221557854131
ENSMUSG00000029636.290|Wasf3	0.0349	0.999	nomotif	no	0.343005	1.0720299699347773	23	0 - 25	0.10034523869857208	0.1795822694532083
ENSMUSG00000042529.265|Kcnj12|55:59	0.0566	0.999	mutant	no	0.25439999999999996	0.8760915123199864	15	0 - 25	-0.19084652018115555	-0.11160948942651934
ENSMUSG00000028439.90|Fam219a|88:92;252:256	-0.055	0.999	mutant	no	0.72185	1.070349951493418	52	51 - 75	0.09808256367391142	0.17731959442854764
ENSMUSG00000004113.131|Cacna1b	-0.0319	0.999	motif	no	0.52443	0.8531569604866022	38	25 - 50	-0.2291169075243094	-0.14987987676967318
ENSMUSG00000029636.47|Wasf3	0.2	0.262	motif	no	0.51873	0.9861886671216372	38	25 - 50	-0.020064420816689472	0.05917260993794674
ENSMUSG00000031028.654|Tub	-0.0105	0.999	nomotif	no	0.179395	0.8068683350071131	10	0 - 25	-0.3095948215450233	-0.2303577907903871
ENSMUSG00000029028.32|Lrrc47	2.23	8.73e-85	motif	yes	5.837289999999999	1.224977433254345	97	96 - 100	0.2927551718956595	0.37199220265029576
ENSMUSG00000061578.1443|Ksr2|85:89;180:184	4.36	1.29e-143	mutant	no	6.745125	0.8846122039047054	99	96 - 100	-0.17688294942747498	-0.09764591867283877
ENSMUSG00000035202.43|Lars2|110:114	0.0284	0.999	mutant	no	0.359155	1.0231697671805127	24	0 - 25	0.033045540928026085	0.1122825716826623
ENSMUSG00000058297.67|Spock2	0.0998	0.858	nomotif	no	0.642855	0.9018475422070354	47	25 - 50	-0.14904452913635852	-0.0698074983817223
ENSMUSG00000028439.191|Fam219a|9:16	-0.0434	0.999	mutant	no	0.5138400000000001	0.868697658064296	37	25 - 50	-0.20307394674053847	-0.12383691598590225
ENSMUSG00000061578.440|Ksr2	-0.0152	0.999	nomotif	no	1.871735	0.870865125130847	82	76 - 95	-0.19947879554897835	-0.12024176479434213
ENSMUSG00000029636.447|Wasf3	0.89	6.03e-21	nomotif	yes	5.98372	1.0375502601682902	98	96 - 100	0.05318122401549548	0.1324182547701317
ENSMUSG00000029636.423|Wasf3	3.1	3.31e-144	nomotif	yes	4.568655	1.1210309818526907	94	76 - 95	0.16482615035349116	0.24406318110812736
ENSMUSG00000061578.1455|Ksr2	4.37	1.22e-198	motif	yes	4.601084999999999	1.4530602584293344	94	76 - 95	0.539094532794952	0.6183315635495882
ENSMUSG00000029028.68|Lrrc47|3:7;28:32;44:49;51:55;57:61;73:78;80:84;101:105;107:111;118:122;124:128;145:149;151:155;167:172;180:184;186:190;201:205	0.0186	0.999	mutant	no	0.90308	0.9643566660508132	61	51 - 75	-0.05236127086335591	0.026875759891280306
ENSMUSG00000061578.1093|Ksr2|43:47	-0.0421	0.999	mutant	no	1.68052	0.8782520598255917	80	76 - 95	-0.1872930397828055	-0.1080560090281693
ENSMUSG00000061578.1495|Ksr2	0.587	2.26e-5	nomotif	yes	4.0636600000000005	0.7906865272821695	93	76 - 95	-0.33882225249199693	-0.2595852217373607
ENSMUSG00000061578.804|Ksr2|215:219	-0.0063	0.999	mutant	no	0.27329	1.0452059919084538	17	0 - 25	0.06378730040952399	0.1430243311641602
ENSMUSG00000061578.1454|Ksr2	4.2	5.489999999999999e-107	motif	yes	2.48251	1.2026082788999208	87	76 - 95	0.26616679536684773	0.34540382612148396
ENSMUSG00000061578.1468|Ksr2|30:34	3.78	1.08e-80	mutant	no	8.930719999999999	1.0268308934402388	100	96 - 100	0.038198606891330866	0.11743563764596708
ENSMUSG00000029028.60|Lrrc47	3.17	1.69e-114	motif	yes	5.871875	1.2168474924568202	97	96 - 100	0.28314836635620766	0.3623853971108439
ENSMUSG00000028439.131|Fam219a	0.0324	0.999	motif	yes	0.870315	0.8725417428275785	59	51 - 75	-0.19670394267133265	-0.11746691191669643
ENSMUSG00000061578.1385|Ksr2|104:108;207:211	0.0931	0.999	mutant	no	0.425485	0.8553243476360934	30	25 - 50	-0.2254564865939606	-0.14621945583932439
ENSMUSG00000058297.385|Spock2|170:176	-0.0774	0.999	mutant	no	0.313775	0.9047708206728537	20	0 - 25	-0.1443756924709751	-0.06513866171633888
ENSMUSG00000061578.1086|Ksr2	-0.0151	0.999	motif	no	1.742675	1.0400905947641315	81	76 - 95	0.05670919656308408	0.1359462273177203
ENSMUSG00000058297.34|Spock2	0.537	1.34e-9	motif	yes	8.821415	1.090698157557244	100	96 - 100	0.12525190198619954	0.20448893274083574
ENSMUSG00000090935.453|Synj2bp	-0.1	0.943	nomotif	no	0.6850449999999999	0.8068618331788173	50	25 - 50	-0.3096064469773589	-0.23036941622272267
ENSMUSG00000061578.1435|Ksr2|133:137;228:232	3.87	3.7799999999999996e-171	mutant	no	5.53903	1.2451663520170986	96	96 - 100	0.31633849666920155	0.3955755274238378
ENSMUSG00000061578.1455|Ksr2|13:17;108:112	4.31	4.89e-100	mutant	no	5.496639999999999	1.1908479147504618	96	96 - 100	0.2519891758842364	0.33122620663887264
ENSMUSG00000061578.1467|Ksr2	4.14	1.38e-97	motif	yes	3.45523	1.3889043955861446	91	76 - 95	0.47394729567586136	0.5531843264304975
ENSMUSG00000061578.1228|Ksr2|189:193;242:246	-0.0416	0.999	mutant	no	0.754095	1.021220610060472	53	51 - 75	0.030294559320644628	0.10953159007528085
ENSMUSG00000029028.90|Lrrc47|13:17;19:23;35:40;48:52;54:58;69:73	0.0832	0.999	mutant	no	0.61144	0.9647707374190008	45	25 - 50	-0.05174194554813011	0.027495085206506106
ENSMUSG00000090935.235|Synj2bp	-0.0652	0.999	nomotif	no	0.1568	0.9083588291532674	9	0 - 25	-0.13866577669202995	-0.05942874593739374
ENSMUSG00000022095.267|Fam160b2	1.23	1.9e-35	motif	yes	5.007445	1.0897299119014505	95	76 - 95	0.12397060927367254	0.20320764002830877
ENSMUSG00000004113.332|Cacna1b|12:27;32:62;65:70	-0.0321	0.999	mutant	no	0.6389050000000001	0.8972913038644038	47	25 - 50	-0.15635166557954597	-0.07711463482490975
ENSMUSG00000029028.48|Lrrc47	1.99	3.99e-48	motif	yes	4.56556	1.2939129532395357	94	76 - 95	0.3717405646613673	0.4509775954160035
ENSMUSG00000061578.1434|Ksr2|139:143;234:238	3.73	8.55e-74	mutant	no	3.785675	0.8157660990115869	92	76 - 95	-0.2937725409367594	-0.2145355101821232
ENSMUSG00000042529.160|Kcnj12	-0.00438	1	motif	no	0.451005	0.902463206780461	32	25 - 50	-0.14805998003703932	-0.06882294928240311
ENSMUSG00000058297.498|Spock2	-0.0482	0.999	motif	yes	2.215865	NA	85	76 - 95	NA	NA
ENSMUSG00000029028.246|Lrrc47	-0.0354	0.999	motif	no	0.43985	0.958747892710644	31	25 - 50	-0.06077659325405437	0.018460437500581843
ENSMUSG00000031028.336|Tub	-4.48e-4	1	nomotif	no	1.41021	0.9895073808974608	75	51 - 75	-0.015217626276070763	0.06401940447856545
ENSMUSG00000004113.308|Cacna1b	0.576	1.97e-9	motif	yes	6.15197	1.0561574211930345	98	96 - 100	0.07882488568893292	0.15806191644356915
ENSMUSG00000061578.1222|Ksr2|31:35;225:229	-0.0409	0.999	mutant	no	0.49028	0.9121787106261324	36	25 - 50	-0.13261159541359574	-0.053374564658959525
ENSMUSG00000043670.165|Diras1|67:72;137:141;234:238	0.0825	0.999	mutant	no	0.29917499999999997	1.0474372773971443	19	0 - 25	0.06686385509657472	0.14610088585121095
ENSMUSG00000031028.615|Tub	-0.0303	0.999	motif	no	1.720485	0.9643734451401792	80	76 - 95	-0.05233616926009979	0.026900861494536424
ENSMUSG00000061578.772|Ksr2|55:59	-0.142	0.205	mutant	no	0.189275	0.9927437504293153	11	0 - 25	-0.0105067212358451	0.06873030951879111
ENSMUSG00000031028.591|Tub	-0.078	0.999	motif	no	0.30859499999999995	0	20	0 - 25	-Inf	-Inf
ENSMUSG00000022095.195|Fam160b2	0.267	0.0133	motif	no	9.34468	0.9560148106844923	100	96 - 100	-0.0648951261211333	0.01434190463350292
ENSMUSG00000061578.842|Ksr2|29:33;104:108	0.0329	0.999	mutant	no	0.389195	0.8605704568647042	27	25 - 50	-0.2166347810552077	-0.1373977503005715
ENSMUSG00000032194.177|Kank2	0.0654	0.999	motif	no	2.8299000000000003	0.8985082577128561	89	76 - 95	-0.15439633204625564	-0.07515930129161942
ENSMUSG00000061578.35|Ksr2	-0.0174	0.999	motif	no	0.676605	1.0024701355793957	49	25 - 50	0.0035592582330422166	0.08279628898767843
ENSMUSG00000038916.58|Soga3	-0.00883	0.999	nomotif	yes	0.08762	0.9625435905740751	5	0 - 25	-0.05507621758879511	0.024160813165841108
ENSMUSG00000031028.239|Tub|95:100	0.183	0.649	mutant	no	1.986225	0.968282309048026	83	76 - 95	-0.046500358870567075	0.03273667188406914
ENSMUSG00000042529.254|Kcnj12|121:125	0.0105	0.999	mutant	no	0.66605	NA	48	25 - 50	NA	NA
ENSMUSG00000029636.10|Wasf3|94:99;171:175;217:221	0.0895	0.999	mutant	no	0.6472549999999999	0.986863626651755	47	25 - 50	-0.019077360506165104	0.06015967024847111
ENSMUSG00000029028.37|Lrrc47	1.4	2.51e-44	motif	yes	5.67626	1.226222536753315	97	96 - 100	0.294220825306096	0.37345785606073223
ENSMUSG00000043670.189|Diras1	0.144	0.315	motif	yes	5.935505	1.2185927408028574	97	96 - 100	0.28521605131152306	0.3644530820661593
ENSMUSG00000058297.499|Spock2|139:143	-0.00306	0.999	mutant	no	0.8759950000000001	NA	60	51 - 75	NA	NA
ENSMUSG00000058297.46|Spock2	0.352	0.0074400000000000004	motif	yes	3.522945	1.0969482786634532	91	76 - 95	0.13349550397734444	0.21273253473198067
ENSMUSG00000004113.320|Cacna1b	0.661	2.09e-6	motif	yes	4.362	1.043681633406962	94	76 - 95	0.06168169662848357	0.14091872738311978
ENSMUSG00000031028.4|Tub|23:27;52:57	0.0512	0.999	mutant	no	0.41015	0.9022327150367963	29	25 - 50	-0.1484284956338654	-0.06919146487922918
ENSMUSG00000090935.641|Synj2bp|182:188	0.224	0.447	mutant	no	0.219475	0.8706853847384582	13	0 - 25	-0.19977658831720174	-0.12053955756256553
ENSMUSG00000031028.60|Tub|163:175;193:197	0.126	0.666	mutant	no	0.745215	0.8372459395854759	53	51 - 75	-0.25627662061598955	-0.17703958986135332
ENSMUSG00000029636.252|Wasf3|37:44;159:164	0.0719	0.999	mutant	no	0.59952	1.1253668574054838	44	25 - 50	0.17039538107179522	0.24963241182643142
ENSMUSG00000043670.164|Diras1	-0.0173	0.999	motif	no	1.463985	1.0954849459757512	76	76 - 95	0.13156965912014443	0.21080668987478063
ENSMUSG00000029636.489|Wasf3|124:128	-0.0357	0.999	mutant	no	0.42647	NA	30	25 - 50	NA	NA
ENSMUSG00000029636.49|Wasf3|181:187	-0.142	0.85	mutant	no	0.3692649999999999	1.0347469705286887	25	0 - 25	0.04927802473671259	0.1285150554913488
ENSMUSG00000029028.35|Lrrc47	1.46	2.94e-42	motif	yes	5.54702	1.1288634324134486	97	96 - 100	0.17487096237553126	0.25410799313016746
ENSMUSG00000004113.151|Cacna1b	-0.0524	0.999	motif	no	0.58883	0.9647970834453822	43	25 - 50	-0.051702548869558926	0.02753448188507729
ENSMUSG00000028439.194|Fam219a	-0.0206	0.999	nomotif	yes	0.18581	0.8892989801375144	11	0 - 25	-0.16925956374419437	-0.09002253298955816
ENSMUSG00000029636.265|Wasf3	-0.0505	0.999	motif	no	0.8017700000000001	0.8205008929915348	56	51 - 75	-0.2854231909914483	-0.20618616023681208
ENSMUSG00000029028.72|Lrrc47	1.57	1.1599999999999999e-34	motif	yes	5.366305	1.2719424389496445	96	96 - 100	0.34703338373476733	0.42627041448940356
ENSMUSG00000029636.472|Wasf3|226:230	0.042	0.999	mutant	no	0.7744949999999999	0.8959986077936135	55	51 - 75	-0.1584316042683335	-0.07919457351369728
ENSMUSG00000028439.289|Fam219a	0.00766	0.999	motif	no	0.506555	0.5432561974383512	37	25 - 50	-0.8802953671971853	-0.8010583364425491
ENSMUSG00000031028.640|Tub	-0.09	0.963	nomotif	no	0.580355	0.9071913661470488	42	25 - 50	-0.1405211848498452	-0.06128415409520897
ENSMUSG00000061578.1427|Ksr2	3.13	1.6999999999999997e-161	motif	yes	4.61868	1.1109564247366461	94	76 - 95	0.15180223072409846	0.23103926147873466
ENSMUSG00000042529.425|Kcnj12|11:21;44:49;206:210	-0.00666	0.999	mutant	no	6.202215000000001	0.9347549240623408	98	96 - 100	-0.09733992901615754	-0.018102898261521325
ENSMUSG00000029028.63|Lrrc47	2.58	1.7799999999999999e-121	motif	yes	4.947995	1.2691325850561308	95	76 - 95	0.34384279401055534	0.42307982476519157
ENSMUSG00000032194.79|Kank2|110:114	-0.00821	0.999	mutant	no	1.46019	1.0272801257614226	76	76 - 95	0.0388296392418253	0.11806666999646151
ENSMUSG00000029028.88|Lrrc47|4:8;25:29;31:35;47:52;60:64;66:70;81:85	0.0488	0.999	mutant	no	0.628985	0.9892028292689223	46	25 - 50	-0.015661728828732808	0.06357530192590341
ENSMUSG00000061578.228|Ksr2	0.00906	0.999	nomotif	no	0.520405	0.9657164840922071	38	25 - 50	-0.050328391364167134	0.02890863939046908
ENSMUSG00000029028.86|Lrrc47|10:14;16:20;37:41;43:47;59:64;72:76;78:82;93:97	-0.0303	0.999	mutant	no	0.49199	1.064081415192034	36	25 - 50	0.08960853880924238	0.16884556956387858
ENSMUSG00000058297.114|Spock2	0.0136	0.999	motif	no	1.3761100000000002	0.809946194213807	75	51 - 75	-0.30410202382742246	-0.22486499307278623
ENSMUSG00000058297.439|Spock2|225:229	0.0824	0.999	mutant	no	0.21553	0.9817128875403892	13	0 - 25	-0.026626940293084773	0.05261009046155144
ENSMUSG00000061578.1417|Ksr2	1.03	4.13e-19	motif	yes	2.048315	0.9873310724386776	84	76 - 95	-0.018394163725633607	0.06084286702900261
ENSMUSG00000061578.1410|Ksr2	0.162	0.829	motif	yes	2.124365	0.8686206604879986	84	76 - 95	-0.2032018266119141	-0.12396479585727789
ENSMUSG00000042529.431|Kcnj12|8:13;170:174	-0.0402	0.999	mutant	no	5.092655000000001	1.0128328563678437	96	96 - 100	0.018396111764835743	0.09763314251947196
ENSMUSG00000029636.479|Wasf3|184:188	-0.0705	0.999	mutant	no	0.095585	1.0155414552477533	6	0 - 25	0.02224913284888067	0.10148616360351688
ENSMUSG00000042529.40|Kcnj12|178:185	-0.0136	0.999	mutant	no	1.1531250000000002	0.9526725084954724	69	51 - 75	-0.06994773759224766	0.009289293162388551
ENSMUSG00000058297.244|Spock2	0.0537	0.999	motif	yes	3.198995	1.0250489329539285	90	76 - 95	0.035692781579434146	0.11492981233407036
ENSMUSG00000090935.663|Synj2bp	-0.0515	0.999	motif	no	0.65174	1.0265389460016605	48	25 - 50	0.03778836308957155	0.11702539384420776
ENSMUSG00000004113.208|Cacna1b	0.00555	0.999	motif	no	0.703	0.9756190748613945	50	25 - 50	-0.035610129558804354	0.04362690119583186
ENSMUSG00000035279.50|Ssc5d|158:163;214:218;229:233	-0.0243	0.999	mutant	no	0.9818	0.7214209058148495	64	51 - 75	-0.47108686377962755	-0.3918498330249913
ENSMUSG00000061578.1183|Ksr2	0.0346	0.999	nomotif	no	1.96113	0.9594723489518081	83	76 - 95	-0.05968686491790099	0.019550165836735224
ENSMUSG00000029636.177|Wasf3	-0.0802	0.999	nomotif	no	0.345995	0.6807386845368972	23	0 - 25	-0.5548269983721371	-0.4755899676175009
ENSMUSG00000029028.51|Lrrc47|1:5;17:21;24:28;30:34;57:61;76:80;82:86;98:102;105:109;130:134;146:151;153:157;159:163;175:180;182:186;203:207;209:213;220:224;226:230;247:251;253:257	0.0714	0.999	mutant	no	0.7894650000000001	0.6126330662329467	55	51 - 75	-0.7069048578837765	-0.6276678271291404
ENSMUSG00000061578.682|Ksr2	-0.0213	0.999	motif	no	0.150065	0.8445800818442624	9	0 - 25	-0.2436938711478032	-0.164456840393167
ENSMUSG00000031028.488|Tub	-0.0474	0.999	motif	no	2.6776999999999997	0.9373196980184929	88	76 - 95	-0.09338689323551227	-0.01414986248087606
ENSMUSG00000029028.57|Lrrc47	2.56	3.92e-122	motif	yes	6.242505	1.3775910951515855	98	96 - 100	0.4621477221925098	0.541384752947146
ENSMUSG00000029636.16|Wasf3	0.0126	0.999	motif	no	0.088075	0.9581465798132123	5	0 - 25	-0.06168171471591564	0.017555316038720577
ENSMUSG00000061578.1170|Ksr2	-0.0785	0.999	nomotif	no	0.9996	0.9075382137331962	64	51 - 75	-0.13996970290551555	-0.06073267215087934
ENSMUSG00000029028.19|Lrrc47	2.09	5.21e-61	motif	yes	6.81115	1.0675848324168218	99	96 - 100	0.09435071382174418	0.17358774457638038
ENSMUSG00000043670.300|Diras1	0.0885	0.999	motif	no	1.17918	1.0224806368906272	70	51 - 75	0.03207352255443225	0.11131055330906847
ENSMUSG00000028439.48|Fam219a	0.0638	0.999	nomotif	no	1.404905	1.2430608441667554	75	51 - 75	0.31389691379131035	0.3931339445459466
ENSMUSG00000022095.275|Fam160b2	0.208	0.0943	motif	yes	4.564795	0.9377580720362209	94	76 - 95	-0.09271231851327577	-0.013475287758639556
ENSMUSG00000061578.1484|Ksr2	2.25	1.1299999999999997e-54	nomotif	yes	6.88579	1.0505939103655721	99	96 - 100	0.0712051272305722	0.1504421579852084
ENSMUSG00000022095.272|Fam160b2	0.57	8.31e-11	motif	yes	5.790125	1.32547682303064	97	96 - 100	0.4065114438067598	0.485748474561396
ENSMUSG00000029028.137|Lrrc47	0.0691	0.999	nomotif	no	0.594655	1.1662877363797437	44	25 - 50	0.22192376164050184	0.30116079239513804
ENSMUSG00000004113.199|Cacna1b	0.139	0.372	motif	no	0.941505	0.9862229069919601	62	51 - 75	-0.02001433219241975	0.059222698562216465
ENSMUSG00000061578.1082|Ksr2	0.114	0.851	motif	no	3.44321	1.0557838705563205	91	76 - 95	0.07831453091834006	0.1575515616729763
ENSMUSG00000004113.296|Cacna1b	0.35	0.00771	motif	yes	5.996885000000001	1.0760929607015235	98	96 - 100	0.10580271372172292	0.18503974447635912
ENSMUSG00000028439.124|Fam219a|48:52	-0.0663	0.999	mutant	no	0.6054900000000001	0.8491304531401704	44	25 - 50	-0.23594188075496386	-0.15670485000032763
ENSMUSG00000090935.148|Synj2bp|66:76	0.114	0.929	mutant	no	1.398945	0.9363831041750825	75	51 - 75	-0.09482919177311719	-0.015592161018480974
ENSMUSG00000004113.146|Cacna1b|6:10;184:188;241:245;249:253	0.0899	0.999	mutant	no	0.129695	1.0773464610478054	7	0 - 25	0.10748227704662404	0.18671930780126025
ENSMUSG00000028439.264|Fam219a|256:260	0.0467	0.999	mutant	no	0.299245	1.1218297677329456	19	0 - 25	0.16585377052751443	0.24509080128215066
ENSMUSG00000058297.20|Spock2	1.28	3.6e-41	motif	yes	8.162405	0.9828642640410717	100	96 - 100	-0.02493590427897386	0.054301126475662355
ENSMUSG00000058297.303|Spock2	-0.00575	0.999	motif	yes	1.11507	0.7746741161462812	68	51 - 75	-0.3683385585592363	-0.2891015278046001
ENSMUSG00000090935.679|Synj2bp	0.0528	0.999	motif	no	0.732865	1.063141231045479	52	51 - 75	0.0883332617746756	0.16757029252931183
ENSMUSG00000031028.94|Tub|122:126	-0.00685	0.999	mutant	no	0.735155	NA	52	51 - 75	NA	NA
ENSMUSG00000061578.1471|Ksr2|12:16	3.06	5.09e-59	mutant	no	8.754785	1.2079949667785392	100	96 - 100	0.27261444355473957	0.3518514743093758
ENSMUSG00000031028.181|Tub	-0.108	0.782	nomotif	no	0.75844	0.9132967687373754	54	51 - 75	-0.13084436587537915	-0.051607335120742934
ENSMUSG00000061578.688|Ksr2	0.0448	0.999	motif	no	0.163595	NA	9	0 - 25	NA	NA
ENSMUSG00000061578.1258|Ksr2|9:13;62:66	-0.00113	1	mutant	no	0.583435	1.0241847655336709	43	25 - 50	0.034476004667628575	0.1137130354222648
ENSMUSG00000029028.67|Lrrc47	2.48	2.6999999999999996e-153	motif	yes	6.1254349999999995	1.1167623027212044	98	96 - 100	0.15932214806145556	0.2385591788160918
ENSMUSG00000029028.205|Lrrc47	0.0242	0.999	nomotif	no	0.58865	1.1166735839314077	43	25 - 50	0.15920753169041438	0.23844456244505058
ENSMUSG00000061578.1480|Ksr2	1.97	1.07e-44	nomotif	yes	7.65118	0.9381311195600317	100	96 - 100	-0.09213851722253481	-0.012901486467898599
ENSMUSG00000058297.21|Spock2	1.28	1.76e-34	motif	yes	6.77721	1.0562315453893636	99	96 - 100	0.07892613466550832	0.15816316542014452
ENSMUSG00000061578.442|Ksr2	0.055	0.999	nomotif	no	2.142135	1.019611818036894	85	76 - 95	0.0280200004464772	0.1072570312011134
ENSMUSG00000022095.202|Fam160b2	0.409	1.58e-4	motif	yes	7.214675	1.0837495294874528	99	96 - 100	0.11603136709761475	0.19526839785225097
ENSMUSG00000058297.286|Spock2	0.298	0.00679	motif	yes	6.29965	1.051442986452242	98	96 - 100	0.07237062335297782	0.15160765410761404
ENSMUSG00000004113.95|Cacna1b	-0.0259	0.999	motif	no	2.11655	1.1665554783060343	84	76 - 95	0.22225491972996275	0.301491950484599
ENSMUSG00000061578.990|Ksr2	-0.0745	0.999	nomotif	no	0.51951	0.7880911767112069	38	25 - 50	-0.3435655456883718	-0.26432851493373555
ENSMUSG00000029636.18|Wasf3|46:51;123:127;169:173	0.109	0.832	mutant	no	0.36137	0.9777563129155391	24	0 - 25	-0.03245314909146348	0.04678388166317273
ENSMUSG00000061578.1481|Ksr2	1.91	7.88e-43	nomotif	yes	5.975105	0.9105275083718597	97	96 - 100	-0.13522549109307982	-0.05598846033844361
ENSMUSG00000022095.77|Fam160b2	0.0867	0.999	motif	no	1.76896	0.9394163964968274	81	76 - 95	-0.09016332039085043	-0.010926289636214212
ENSMUSG00000031028.408|Tub|130:134	-0.0841	0.999	mutant	no	1.818785	NA	81	76 - 95	NA	NA
ENSMUSG00000034801.142|Sos2|206:210	-0.0487	0.999	mutant	no	0.064475	0.9913474045228782	4	0 - 25	-0.012537375565556067	0.06669965518908015
ENSMUSG00000031028.494|Tub	-5.1e-4	1	motif	no	2.119375	0.9210086696757883	84	76 - 95	-0.11871335807194935	-0.03947632731731314
ENSMUSG00000028439.36|Fam219a	-0.011	0.999	motif	no	1.34632	0.9294960802080671	74	51 - 75	-0.10547931374078402	-0.026242282986147808
ENSMUSG00000032194.24|Kank2|159:163	-0.0939	0.999	mutant	no	1.43104	NA	76	76 - 95	NA	NA
ENSMUSG00000028439.187|Fam219a	0.0492	0.999	motif	yes	6.6806600000000005	0.975864852776919	99	96 - 100	-0.03524673165760707	0.043990299097029145
ENSMUSG00000061578.1067|Ksr2	0.181	0.999	motif	no	1.75996	0.9404848248492158	81	76 - 95	-0.08852342949232929	-0.009286398737693075
ENSMUSG00000058297.522|Spock2|1:5	-0.0436	0.999	mutant	no	0.65005	0.9624798142758785	48	25 - 50	-0.055171810971126375	0.02406521978350984
ENSMUSG00000031028.211|Tub|155:159;161:166	-0.0778	0.999	mutant	no	1.84929	NA	82	76 - 95	NA	NA
ENSMUSG00000029636.478|Wasf3|190:194	-0.0444	0.999	mutant	no	0.13011	0.8973484844765732	7	0 - 25	-0.15625973160351841	-0.0770227008488822
ENSMUSG00000058297.28|Spock2|83:87;91:104;113:124;138:144;153:162;168:193	0.0655	0.999	mutant	no	3.5166500000000003	0.7891979683629063	91	76 - 95	-0.34154085275966234	-0.2623038220050261
ENSMUSG00000035202.94|Lars2|6:10;58:62	-0.0471	0.999	mutant	no	0.9178	0.8121253858388137	61	51 - 75	-0.3002256093945721	-0.22098857863993587
ENSMUSG00000004113.278|Cacna1b|87:91;151:155;229:260	-0.0267	0.999	mutant	no	1.82054	0.8889197127972552	82	76 - 95	-0.1698749741224949	-0.09063794336785867
ENSMUSG00000061578.677|Ksr2|10:14;54:58;193:197	0.024	0.999	mutant	no	0.496	1.0114565406551335	36	25 - 50	0.01643433281929251	0.09567136357392872
ENSMUSG00000004113.408|Cacna1b	-0.0302	0.999	motif	no	0.452455	0.8820815701195822	32	25 - 50	-0.1810160203227106	-0.1017789895680744
ENSMUSG00000004113.466|Cacna1b	-0.0688	0.999	nomotif	no	0.589015	0.8984667305101177	43	25 - 50	-0.15446301198321194	-0.07522598122857573
ENSMUSG00000028439.158|Fam219a	1.79	5.8e-28	motif	yes	6.129875	1.01497483507452	98	96 - 100	0.021443958185563744	0.10068098894019996
ENSMUSG00000043670.217|Diras1	-0.0651	0.999	motif	yes	4.37569	0.9084554625171523	94	76 - 95	-0.13851230753931384	-0.05927527678467763
ENSMUSG00000061578.1461|Ksr2|72:76	4.23	8.8e-96	mutant	no	4.58497	1.2304843009449902	94	76 - 95	0.2992262513813704	0.3784632821360066
ENSMUSG00000061578.1483|Ksr2	1.68	1.08e-28	nomotif	yes	4.5288699999999995	1.2210553828066064	94	76 - 95	0.28812863741656136	0.3673656681711976
ENSMUSG00000058297.28|Spock2	0.547	2.66e-10	motif	yes	6.798375	1.0542009941677342	99	96 - 100	0.07614995771905422	0.15538698847369042
ENSMUSG00000058297.306|Spock2|5:10	0.0582	0.999	mutant	no	0.49288	0.9232026178322815	36	25 - 50	-0.11528077999376785	-0.03604374923913163
ENSMUSG00000029636.438|Wasf3	2.73	1.7500000000000002e-70	nomotif	yes	8.373845	0.9568795911192156	100	96 - 100	-0.06359070019103409	0.015646330563602123
ENSMUSG00000042529.323|Kcnj12	-0.108	0.983	motif	no	2.12526	0.9756929738533192	84	76 - 95	-0.03550085568915587	0.043736175065480346
ENSMUSG00000004113.427|Cacna1b	-0.125	0.807	motif	no	0.20015500000000003	NA	12	0 - 25	NA	NA
ENSMUSG00000090935.53|Synj2bp|180:184	0.0018	1	mutant	no	0.427935	0.8829035539207113	30	25 - 50	-0.17967224464645912	-0.1004352138918229
ENSMUSG00000043670.121|Diras1	-0.0278	0.999	motif	no	0.91442	0.8323392159491665	61	51 - 75	-0.26475648307053046	-0.18551945231589423
ENSMUSG00000029028.66|Lrrc47	2.81	3.0399999999999987e-148	motif	yes	4.747935	1.141483603345552	95	76 - 95	0.1909101363545941	0.2701471671092303
ENSMUSG00000029636.119|Wasf3	0.0597	0.999	nomotif	no	0.900585	1.0241348083064001	61	51 - 75	0.03440563181665861	0.11364266257129482
ENSMUSG00000029028.33|Lrrc47	1.49	1.5199999999999996e-43	motif	yes	5.404014999999999	1.1772051971031992	96	96 - 100	0.23536581658773598	0.3146028473423722
ENSMUSG00000031028.2|Tub|35:39;64:69	0.103	0.923	mutant	no	0.31388499999999997	0.9777135456985921	20	0 - 25	-0.03251625418259035	0.04672077657204587
ENSMUSG00000058297.559|Spock2	-0.095	0.999	motif	yes	0.485945	0.8376456799848284	35	25 - 50	-0.25558797486004886	-0.17635094410541263
ENSMUSG00000061578.200|Ksr2	0.0205	0.999	nomotif	no	0.917145	0.8310974891426071	61	51 - 75	-0.2669103773945277	-0.1876733466398915
ENSMUSG00000035202.79|Lars2	-0.0602	0.999	motif	yes	0.46782	0.9532526485156773	34	25 - 50	-0.06906946054874388	0.010167570205892332
ENSMUSG00000029028.200|Lrrc47	0.0979	0.999	nomotif	no	0.28259500000000004	1.0400196753310775	18	0 - 25	0.056610821860665524	0.13584785261530175
ENSMUSG00000031028.500|Tub	0.0101	0.999	motif	no	2.44635	0.8632045841304845	87	76 - 95	-0.21222556847112206	-0.13298853771648583
ENSMUSG00000032194.273|Kank2	1.58	3.1000000000000003e-58	motif	yes	5.626925	1.0855323185596035	97	96 - 100	0.11840267863070615	0.19763970938534237
ENSMUSG00000004113.184|Cacna1b	0.0122	0.999	motif	no	0.947745	0.9953165731907663	63	51 - 75	-0.0067726285958017145	0.0724644021588345
ENSMUSG00000029636.499|Wasf3|64:68	0.0343	0.999	mutant	no	0.35645000000000004	1.0166735556893496	24	0 - 25	0.023856517749635042	0.10309354850427126
ENSMUSG00000031028.419|Tub|64:68;198:202;204:216;222:236	-0.114	0.939	mutant	no	3.4207400000000003	0.8302764383295014	91	76 - 95	-0.26833633697320175	-0.18909930621856552
ENSMUSG00000042529.427|Kcnj12|1:9;32:37;194:198	-0.0128	0.999	mutant	no	5.490595	0.9956085412696459	96	96 - 100	-0.006349487715757797	0.07288754303887841
ENSMUSG00000004113.500|Cacna1b|81:86	0.134	0.704	mutant	no	0.566805	1.2583106074855293	42	25 - 50	0.33148808801007285	0.4107251187647091
ENSMUSG00000022095.188|Fam160b2	0.152	0.499	motif	no	7.092224999999999	0.9232153593122537	99	96 - 100	-0.1152608689333283	-0.03602383817869209
ENSMUSG00000031028.413|Tub	0.2	0.0502	motif	yes	3.562825	1.0420516028540265	92	76 - 95	0.059426722278840355	0.13866375303347656
ENSMUSG00000042529.437|Kcnj12	0.0176	0.999	motif	no	4.405855	1.023933315203992	94	76 - 95	0.03412176127815603	0.11335879203279225
ENSMUSG00000028439.43|Fam219a|10:16	0.179	0.353	mutant	no	0.8167850000000001	1.0959938367825508	57	51 - 75	0.1322396854624447	0.21147671621708092
ENSMUSG00000061578.1446|Ksr2	4.71	6.169999999999999e-66	motif	yes	11.03514	2.677581711423854	100	96 - 100	1.4209306021901806	1.5001676329448168
ENSMUSG00000022095.51|Fam160b2|41:45	0.0256	0.999	mutant	no	1.14476	1.3376498098465397	69	51 - 75	0.41970047493024193	0.49893750568487816
ENSMUSG00000031028.504|Tub|34:40	-0.00791	0.999	mutant	no	0.33055999999999996	0.8588969952544421	22	0 - 25	-0.21944297091136916	-0.14020594015673293
ENSMUSG00000058297.15|Spock2	0.553	1.39e-13	motif	yes	7.9696	1.1028297273200236	100	96 - 100	0.1412100615423023	0.22044709229693854
ENSMUSG00000042529.292|Kcnj12	-0.0184	0.999	nomotif	no	0.58238	0.9414508407633816	43	25 - 50	-0.08704233051890882	-0.007805299764272605
ENSMUSG00000061578.682|Ksr2|24:28;163:167	-0.0876	0.996	mutant	no	0.17160999999999998	1.0332209563542045	10	0 - 25	0.047148810397505854	0.12638584115214208
ENSMUSG00000004113.207|Cacna1b	0.0722	0.999	motif	no	1.16949	1.00846987764264	70	51 - 75	0.012167992206106044	0.09140502296074227
ENSMUSG00000029636.428|Wasf3	3.41	3.94e-140	nomotif	yes	8.28397	1.27434822135813	100	96 - 100	0.34975955434604983	0.42899658510068606
ENSMUSG00000058297.380|Spock2	-0.0922	0.999	motif	yes	1.308435	0.8826661202493734	73	51 - 75	-0.18006027168074218	-0.10082324092610596
ENSMUSG00000004113.27|Cacna1b	-0.0941	0.999	motif	no	0.28847	1.0570725142012456	18	0 - 25	0.08007434766683298	0.1593113784214692
ENSMUSG00000029028.65|Lrrc47	2.27	5.03e-94	motif	yes	5.541785	1.1591651077635734	96	96 - 100	0.21308607383936398	0.2923231045940002
ENSMUSG00000043670.272|Diras1	3.66	2.059999999999999e-130	motif	yes	4.652555	1.5833745181583119	95	76 - 95	0.6630025388508544	0.7422395696054905
ENSMUSG00000004113.204|Cacna1b|70:74	0.137	0.152	mutant	no	0.91477	0.9409883885777004	61	51 - 75	-0.08775117410647673	-0.008514143351840517
ENSMUSG00000004113.402|Cacna1b	-0.0236	0.999	nomotif	no	0.51484	0.8814628863269	37	25 - 50	-0.18202826821125767	-0.10279123745662146
ENSMUSG00000031028.403|Tub	-0.0367	0.999	motif	no	1.12594	0	68	51 - 75	-Inf	-Inf
ENSMUSG00000004113.142|Cacna1b|30:34;208:212	-0.0868	0.999	mutant	no	0.125695	1.1128832830869184	7	0 - 25	0.15430229372082596	0.23353932447546216
ENSMUSG00000029028.138|Lrrc47	0.0817	0.999	nomotif	no	0.511905	1.020577064273703	37	25 - 50	0.029385125092590107	0.10862215584722631
ENSMUSG00000061578.88|Ksr2	0.0121	0.999	motif	no	0.42816	1.0938421616303586	30	25 - 50	0.12940457628266147	0.20864160703729767
ENSMUSG00000004113.210|Cacna1b	-0.00856	0.999	motif	no	0.902085	0.947876785737123	61	51 - 75	-0.07722855913835001	0.0020084716162862004
ENSMUSG00000032194.30|Kank2	0.0397	0.999	motif	no	1.7323	NA	80	76 - 95	NA	NA
ENSMUSG00000029636.159|Wasf3	-0.0335	0.999	nomotif	no	1.25686	0.8685393103895662	72	51 - 75	-0.20333694759747387	-0.12409991684283765
ENSMUSG00000058297.86|Spock2|195:200	-0.00178	1	mutant	no	2.9244649999999996	0.8646443543545846	89	76 - 95	-0.20982124967123617	-0.13058421891659994
ENSMUSG00000031028.697|Tub	-0.128	0.999	motif	no	0.106125	1.0711265171328364	6	0 - 25	0.09912889545708647	0.1783659262117227
ENSMUSG00000004113.381|Cacna1b|99:104	-0.289	0.447	mutant	no	0.4716399999999999	0.9675269784489084	34	25 - 50	-0.0476262050703128	0.03161082568432341
ENSMUSG00000004113.452|Cacna1b|4:8	-0.0858	0.999	mutant	no	0.089485	0.8518503905905312	5	0 - 25	-0.23132802089859736	-0.15209099014396116
ENSMUSG00000061578.727|Ksr2	0.073	0.999	nomotif	no	1.4598399999999998	1.0230603872946826	76	76 - 95	0.032891304300572244	0.11212833505520846
ENSMUSG00000032194.164|Kank2|178:184	-0.087	0.999	mutant	no	0.197015	0.8386134002796553	12	0 - 25	-0.25392221156384387	-0.17468518080920764
ENSMUSG00000061578.468|Ksr2	-0.0703	0.999	motif	no	2.28516	1.0042719972662129	86	76 - 95	0.006150062079735374	0.08538709283437158
ENSMUSG00000043670.54|Diras1	-0.00984	0.999	motif	no	2.11652	0.9272593610676994	84	76 - 95	-0.10895516748096797	-0.02971813672633175
ENSMUSG00000061578.199|Ksr2	0.0341	0.999	nomotif	no	1.732525	0.768929205819696	80	76 - 95	-0.37907731739517153	-0.2998402866405353
ENSMUSG00000028439.239|Fam219a|33:39;67:71;117:126;145:149	0.15	0.789	mutant	no	1.3509799999999998	0.9511899984328054	74	51 - 75	-0.07219454936566555	0.0070424813889706644
ENSMUSG00000031028.89|Tub	0.0749	0.999	motif	no	4.9564699999999995	0.7877349059642514	95	76 - 95	-0.34421788931214425	-0.264980858557508
ENSMUSG00000090935.5|Synj2bp|204:208	0.0689	0.999	mutant	no	1.048075	1.2259290062177557	66	51 - 75	0.29387543470310695	0.3731124654577432
ENSMUSG00000061578.414|Ksr2	-0.107	0.999	nomotif	no	1.34629	0.9374541499662167	74	51 - 75	-0.09317996357435873	-0.013942932819722517
ENSMUSG00000042529.440|Kcnj12|116:120	-0.0658	0.999	mutant	no	2.42929	NA	87	76 - 95	NA	NA
ENSMUSG00000061578.893|Ksr2	-0.0952	0.999	motif	no	0.438045	1.0775000115894986	31	25 - 50	0.10768788483187883	0.18692491558651503
ENSMUSG00000058297.86|Spock2	0.11	0.829	motif	no	1.178845	0.8501454001951173	70	51 - 75	-0.23421848869453346	-0.15498145793989726
ENSMUSG00000029636.295|Wasf3	-0.0397	0.999	nomotif	no	0.448695	0.8596922311366391	32	25 - 50	-0.21810782586583038	-0.13887079511119416
ENSMUSG00000031028.161|Tub|10:15;95:100	0.0356	0.999	mutant	no	0.6493800000000001	1.0797988915593557	47	25 - 50	0.1107626409379242	0.18999967169256043
ENSMUSG00000090935.382|Synj2bp	-0.0188	0.999	nomotif	no	0.04528	0.9012377194670053	2	0 - 25	-0.1500203989913329	-0.07078336823669669
ENSMUSG00000043670.300|Diras1|90:94;102:107	2.11e-4	1	mutant	no	2.12518	0.8803723771333981	84	76 - 95	-0.18381421544372847	-0.10457718468909226
ENSMUSG00000022095.259|Fam160b2	3.77	2.7600000000000004e-79	motif	yes	5.875014999999999	1.0763355112109374	97	96 - 100	0.10612785941008746	0.18536489016472368
ENSMUSG00000061578.1442|Ksr2	4.58	6.13e-85	motif	yes	7.501284999999999	0.9007273799437864	100	96 - 100	-0.15083757832432154	-0.07160054756968533
ENSMUSG00000058297.271|Spock2	2.06	1.3000000000000002e-60	motif	yes	8.28378	1.0792256581875848	100	96 - 100	0.10999655334317628	0.1892335840978125
ENSMUSG00000028439.269|Fam219a	0.0388	0.999	motif	yes	1.47411	0.9146718247812626	76	76 - 95	-0.12867388338823862	-0.04943685263360241
ENSMUSG00000090935.461|Synj2bp	-0.101	0.935	nomotif	no	0.43259	1.0876727685249352	31	25 - 50	0.12124458026912174	0.20048161102375794
ENSMUSG00000058297.226|Spock2	-0.0357	0.999	motif	yes	0.3945300000000001	1.0043557057730328	27	25 - 50	0.006270309199255357	0.08550733995389156
ENSMUSG00000043670.216|Diras1|31:35;64:76;100:105;108:112;117:121;231:235	0.00979	0.999	mutant	no	0.873815	0.9516636119346275	60	51 - 75	-0.07147638601272699	0.007760644741909226
ENSMUSG00000043670.281|Diras1	1.57	2.3699999999999998e-32	motif	yes	5.643945	1.1136892816210342	97	96 - 100	0.15534677810669695	0.23458380886133318
ENSMUSG00000028439.219|Fam219a|153:159;187:191;237:246	-0.133	0.934	mutant	no	0.336905	0.7234879792721182	22	0 - 25	-0.4669590482596957	-0.38772201750505947
ENSMUSG00000042529.135|Kcnj12|160:164	-0.0859	0.999	mutant	no	1.085085	NA	67	51 - 75	NA	NA
ENSMUSG00000029028.28|Lrrc47	2.15	1.27e-69	motif	yes	6.6840399999999995	1.2112273603462638	99	96 - 100	0.2764696997609568	0.35570673051559304
ENSMUSG00000090935.645|Synj2bp	-0.0405	0.999	motif	no	0.22513	0.9776498914519878	13	0 - 25	-0.03261018420520948	0.04662684654942673
ENSMUSG00000004113.305|Cacna1b	0.414	3.15e-5	motif	yes	4.07022	0.9407918689435448	93	76 - 95	-0.08805250355398377	-0.008815472799347551
ENSMUSG00000029636.452|Wasf3	-0.114	0.929	nomotif	yes	4.651025	1.135460472292835	94	76 - 95	0.18327748374652109	0.2625145145011573
ENSMUSG00000028439.143|Fam219a	0.238	0.173	motif	yes	5.95825	1.141425590355725	97	96 - 100	0.19083681319922785	0.2700738439538641
ENSMUSG00000061578.1093|Ksr2	0.0905	0.92	motif	no	3.155635	0.8981972163589601	90	76 - 95	-0.15489584388026043	-0.07565881312562421
ENSMUSG00000034801.125|Sos2	-0.0725	0.999	nomotif	no	0.72411	0.9311341878548297	52	51 - 75	-0.10293900207371375	-0.02370197131907753
ENSMUSG00000028439.252|Fam219a	0.0688	0.999	motif	yes	3.083895	0.8419355643350682	90	76 - 95	-0.2482182708254355	-0.1689812400707993
ENSMUSG00000031028.442|Tub	0.0157	0.999	motif	yes	3.94251	0.9908515162846021	93	76 - 95	-0.013259215850717224	0.06597781490391899
ENSMUSG00000061578.163|Ksr2|25:29	0.075	0.999	mutant	no	0.32889	0.9595245578668322	22	0 - 25	-0.059608363965089214	0.019628666789547
ENSMUSG00000042529.318|Kcnj12|162:166;201:207;223:231	0.00114	1	mutant	no	1.247815	0.8658030396355464	72	51 - 75	-0.20788922935738724	-0.128652198602751
ENSMUSG00000031028.77|Tub	0.133	0.999	motif	no	1.812795	1.0190237613066562	81	76 - 95	0.027187692249168803	0.10642472300380501
ENSMUSG00000061578.991|Ksr2	0.0206	0.999	nomotif	no	0.234845	0.9695322187227187	14	0 - 25	-0.04463925326580673	0.03459777748882949
ENSMUSG00000032194.306|Kank2	0.0253	0.999	nomotif	no	0.6376649999999999	0.9553013421704966	47	25 - 50	-0.06597220333124734	0.013264827423388872
ENSMUSG00000031028.120|Tub|180:184;256:260	-0.107	0.999	mutant	no	0.67753	0.8824780800115625	49	25 - 50	-0.18036765134928548	-0.10113062059464926
ENSMUSG00000061578.1070|Ksr2	0.344	0.355	motif	no	2.11879	1.1692542212022827	84	76 - 95	0.22558863713539315	0.30482566789002935
ENSMUSG00000029636.21|Wasf3	0.00498	0.999	motif	no	0.067415	1.0290907448622926	4	0 - 25	0.0413702041857504	0.12060723494038661
ENSMUSG00000090935.607|Synj2bp	-0.0354	0.999	motif	no	0.034025	0.9706802254095408	2	0 - 25	-0.0429319930611059	0.036305037693530315
ENSMUSG00000061578.1343|Ksr2	-0.044	0.999	nomotif	no	0.34546	0.7437311020283324	23	0 - 25	-0.4271469895375899	-0.34790995878295367
ENSMUSG00000061578.1107|Ksr2	-0.00102	1	nomotif	no	1.70046	0.8892665607024259	80	76 - 95	-0.1693121582167193	-0.09007512746208308
ENSMUSG00000034801.241|Sos2	-0.0773	0.999	motif	no	0.025995	0.8311107296303772	1	0 - 25	-0.26688739352785	-0.18765036277321379
ENSMUSG00000028439.272|Fam219a|208:212	0.144	0.414	mutant	no	1.36126	0.9614394668946323	74	51 - 75	-0.05673206785789403	0.022504962896742184
ENSMUSG00000058297.452|Spock2|147:151	-0.017	0.999	mutant	no	0.46317	NA	33	25 - 50	NA	NA
ENSMUSG00000058297.31|Spock2|65:69;73:86;95:106;120:126;135:144;150:175	-0.0297	0.999	mutant	no	3.586045	0.9437135259032805	92	76 - 95	-0.08357911398912721	-0.004342083234490993
ENSMUSG00000004113.300|Cacna1b	0.558	9.02e-6	motif	yes	4.884955	1.0258126777537404	95	76 - 95	0.0367673064331606	0.11600433718779682
ENSMUSG00000004113.286|Cacna1b	0.306	1.03e-4	motif	yes	6.110110000000001	1.0314227781525258	98	96 - 100	0.044635811775249855	0.12387284252988606
ENSMUSG00000090935.35|Synj2bp|48:52;234:238	0.0149	0.999	mutant	no	0.27426	0.952252098666078	17	0 - 25	-0.07058453254316104	0.00865249821147518
ENSMUSG00000028439.67|Fam219a|226:230	0.0382	0.999	mutant	no	0.75459	0.9838739752060189	53	51 - 75	-0.023454562848464002	0.05578246790617221
ENSMUSG00000043670.188|Diras1	0.0245	0.999	motif	yes	6.4743900000000005	1.0278796486853214	98	96 - 100	0.03967135362773052	0.11890838438236673
ENSMUSG00000042529.469|Kcnj12|101:105	0.0866	0.999	mutant	no	0.325105	0.8286601454287637	21	0 - 25	-0.27114755774339183	-0.1919105269887556
ENSMUSG00000058297.411|Spock2|14:20	-0.0755	0.999	mutant	no	0.226785	0.7680389873784029	14	0 - 25	-0.38074854765206917	-0.30151151689743294
ENSMUSG00000029028.252|Lrrc47|144:148	-0.0877	0.999	mutant	no	0.91185	NA	61	51 - 75	NA	NA
ENSMUSG00000029028.68|Lrrc47	2.25	5.77e-97	motif	yes	7.45987	1.2258610378197041	100	96 - 100	0.2937954460669921	0.3730324768216283
ENSMUSG00000038916.36|Soga3	-0.0566	0.999	nomotif	yes	0.30859000000000003	1.033432753679544	20	0 - 25	0.04744451446299787	0.12668154521763408
ENSMUSG00000042529.128|Kcnj12|202:206	-0.0875	0.999	mutant	no	1.3846150000000002	0.9956957937645402	75	51 - 75	-0.0062230592843472285	0.07301397147028899
ENSMUSG00000022095.203|Fam160b2	0.412	3.49e-4	motif	yes	8.180675	0.9633106295630774	100	96 - 100	-0.0539270097281532	0.025310021026483012
ENSMUSG00000061578.588|Ksr2	-0.134	0.999	nomotif	no	0.133435	1.137392225817051	8	0 - 25	0.18572984848004834	0.26496687923468454
ENSMUSG00000061578.834|Ksr2	0.0274	0.999	motif	no	1.317035	1.091284435297105	73	51 - 75	0.12602717857273632	0.20526420932737255
ENSMUSG00000031028.270|Tub	-0.192	0.47	nomotif	no	1.3948550000000002	1.0398490202755868	75	51 - 75	0.0563740730665405	0.13561110382117672
ENSMUSG00000042529.434|Kcnj12	0.00531	0.999	motif	no	4.815635	0.7421760767706287	95	76 - 95	-0.430166596789985	-0.35092956603534875
ENSMUSG00000058297.444|Spock2|195:199	0.123	0.558	mutant	no	0.337285	1.0140315785982512	22	0 - 25	0.020102580918874943	0.09933961167351116
ENSMUSG00000058297.458|Spock2|111:115	-0.0277	0.999	mutant	no	3.742765	7.251666335858709	92	76 - 95	2.8583125452315006	2.9375495759861368
ENSMUSG00000028439.27|Fam219a	-0.0581	0.999	motif	no	0.961735	4.5040997703368575	63	51 - 75	2.171238784917257	2.2504758156718934
ENSMUSG00000042529.427|Kcnj12	0.0672	0.999	motif	yes	4.063969999999999	0.941756858238995	93	76 - 95	-0.08657346041115314	-0.00733642965651693
ENSMUSG00000061578.836|Ksr2	-0.0739	0.999	motif	no	1.469155	0.9276319237017067	76	76 - 95	-0.10837562486718332	-0.0291385941125471
ENSMUSG00000090935.147|Synj2bp	0.05	0.999	motif	yes	1.38197	1.0238944951184386	75	51 - 75	0.034067063764391205	0.11330409451902743
ENSMUSG00000061578.1457|Ksr2|1:5;96:100	4.53	4.77e-172	mutant	no	5.063504999999999	1.2173165323536483	95	76 - 95	0.28370435316285736	0.3629413839174936
ENSMUSG00000058297.404|Spock2|56:62	0.107	0.999	mutant	no	0.514715	0.8600375768382378	37	25 - 50	-0.21752839933559803	-0.1382913685809618
ENSMUSG00000031028.563|Tub	-0.00696	0.999	nomotif	no	0.545235	0.8845176596637893	40	25 - 50	-0.17703714783930788	-0.09780011708467166
ENSMUSG00000058297.512|Spock2	0.0252	0.999	motif	yes	0.505065	0.8683739723194049	37	25 - 50	-0.20361161003109896	-0.12437457927646274
ENSMUSG00000032194.42|Kank2|51:55	-0.0446	0.999	mutant	no	2.239425	0.8073651056680058	85	76 - 95	-0.30870686002286046	-0.22946982926822423
ENSMUSG00000061578.347|Ksr2|12:16	0.101	0.999	mutant	no	0.5117499999999999	1.023250750910262	37	25 - 50	0.033159725499896965	0.11239675625453319
ENSMUSG00000004113.284|Cacna1b	0.245	0.0282	motif	yes	6.29721	1.0421284220432445	98	96 - 100	0.059533072653621955	0.13877010340825818
ENSMUSG00000031028.426|Tub	-0.00753	0.999	motif	yes	4.021895	0.8425219639533575	93	76 - 95	-0.24721379806046143	-0.16797676730582523
ENSMUSG00000043670.180|Diras1|47:51;144:148;178:182;192:201;207:214;247:251	-0.04	0.999	mutant	no	0.45806	0.9656696447411889	33	25 - 50	-0.05039836691016169	0.028838663844474526
ENSMUSG00000090935.264|Synj2bp	0.00763	0.999	nomotif	no	0.34479	0.9717367185464227	23	0 - 25	-0.04136261058186137	0.03787442017277484
ENSMUSG00000032194.74|Kank2|140:144	-0.0146	0.999	mutant	no	1.369565	NA	74	51 - 75	NA	NA
ENSMUSG00000029636.431|Wasf3	3.57	1.17e-132	nomotif	yes	6.71218	0.9114591939555188	99	96 - 100	-0.13375002666004804	-0.054512995905411823
ENSMUSG00000031028.606|Tub|74:78	0.00939	0.999	mutant	no	1.00962	0.8867342710792889	65	51 - 75	-0.17342626007047118	-0.09418922931583497
ENSMUSG00000034801.237|Sos2|122:130	-0.0171	0.999	mutant	no	0.022115	NA	1	0 - 25	NA	NA
ENSMUSG00000032194.157|Kank2	-0.047	0.999	motif	no	5.0954049999999995	1.353565668541584	96	96 - 100	0.4367648819238335	0.5160019126784697
ENSMUSG00000034801.100|Sos2	-0.0821	0.999	nomotif	no	2.020515	1.0018352618647355	83	76 - 95	0.002645296526875213	0.08188232728151143
ENSMUSG00000061578.484|Ksr2|125:130	-0.181	0.558	mutant	no	0.99092	NA	64	51 - 75	NA	NA
ENSMUSG00000004113.322|Cacna1b	0.316	0.0169	motif	yes	3.48033	1.0648826351454483	91	76 - 95	0.09069443418435807	0.1699314649389943
ENSMUSG00000034801.119|Sos2	0.0262	0.999	nomotif	no	0.20616	1.0288324427520614	12	0 - 25	0.04100804180993251	0.12024507256456873
ENSMUSG00000004113.369|Cacna1b|171:176	-0.0945	0.999	mutant	no	0.25370499999999996	0.995801862301267	15	0 - 25	-0.00606938142124888	0.07316764933338733
ENSMUSG00000035202.20|Lars2|248:252	-0.0237	0.999	mutant	no	0.550665	0.9473573169922432	40	25 - 50	-0.07801942186061003	0.0012176088940261814
ENSMUSG00000029636.20|Wasf3|34:39;111:115;157:161	0.034	0.999	mutant	no	0.51235	1.0265871658319314	37	25 - 50	0.03785612951620866	0.11709316027084488
ENSMUSG00000061578.982|Ksr2	-0.136	0.934	nomotif	no	0.3492	0.8011132539328857	23	0 - 25	-0.31992188304307745	-0.24068485228844122
ENSMUSG00000004113.196|Cacna1b	0.0838	0.826	motif	no	1.40835	0	75	51 - 75	-Inf	-Inf
ENSMUSG00000035279.38|Ssc5d|230:235	0.0331	0.999	mutant	no	1.33189	1.1166862317333646	74	51 - 75	0.15922387202306792	0.23846090277770415
ENSMUSG00000061578.109|Ksr2	-0.0515	0.999	motif	no	0.6850849999999999	0.9596402503030991	50	25 - 50	-0.059434424860368026	0.019802605894268188
ENSMUSG00000004113.123|Cacna1b|7:11;23:28;144:148	-0.0244	0.999	mutant	no	0.260235	0.9843745902827585	16	0 - 25	-0.022720676979733505	0.05651635377490271
ENSMUSG00000032194.145|Kank2	-0.0217	0.999	nomotif	no	0.417995	1.0534898285650014	29	25 - 50	0.07517638501457269	0.15441341576920892
ENSMUSG00000031028.502|Tub	-0.0159	0.999	motif	no	0.80575	0.9261177250115535	56	51 - 75	-0.11073249913935726	-0.031495468384721045
ENSMUSG00000090935.4|Synj2bp|210:214	0.0692	0.999	mutant	no	2.776925	0.9281444238932413	89	76 - 95	-0.10757878153578013	-0.028341750781143912
ENSMUSG00000043670.153|Diras1|139:144;209:213	0.0651	0.999	mutant	no	0.44324	0.9395413182280133	32	25 - 50	-0.08997148641722302	-0.010734455662586809
ENSMUSG00000061578.1215|Ksr2|73:77	-0.0629	0.999	mutant	no	0.43605	1.0757346053226957	31	25 - 50	0.10532219424065185	0.18455922499528807
ENSMUSG00000032194.187|Kank2	0.112	0.999	motif	no	1.09672	0.935261646439179	67	51 - 75	-0.09655806869513552	-0.0173210379404993
ENSMUSG00000032194.14|Kank2|219:223	0.0259	0.999	mutant	no	2.344195	0.573169265522967	86	76 - 95	-0.8029668433933591	-0.7237298126387229
ENSMUSG00000043670.201|Diras1	0.127	0.784	motif	yes	4.700235	1.2864363571976836	95	76 - 95	0.36338008557816465	0.4426171163328009
ENSMUSG00000029636.502|Wasf3	0.0547	0.999	motif	yes	0.47	0.960288220214647	34	25 - 50	-0.05846061460870093	0.020776416145935284
ENSMUSG00000029028.236|Lrrc47|240:244	-0.0466	0.999	mutant	no	0.34356	0.8284572713747765	23	0 - 25	-0.27150080415804734	-0.1922637734034111
ENSMUSG00000061578.716|Ksr2	-0.0161	0.999	nomotif	no	0.83291	0.8928064429382732	58	51 - 75	-0.1635806564729993	-0.08434362571836308
ENSMUSG00000032194.76|Kank2|128:132	-0.0532	0.999	mutant	no	2.405355	NA	87	76 - 95	NA	NA
ENSMUSG00000032194.280|Kank2	0.4	9.09e-7	motif	yes	5.681155	1.0426200512816883	97	96 - 100	0.06021351068869646	0.1394505414433327
ENSMUSG00000058297.235|Spock2|147:153;251:259	0.0324	0.999	mutant	no	0.61083	0.7952566345672203	45	25 - 50	-0.3305075921372855	-0.25127056138264925
ENSMUSG00000004113.60|Cacna1b|222:226	-0.0886	0.999	mutant	no	0.609315	1.440696722751654	45	25 - 50	0.5267666695644959	0.6060037003191321
ENSMUSG00000090935.54|Synj2bp	-0.0192	0.999	motif	no	1.56837	0.8063479731548705	78	76 - 95	-0.3105255380099345	-0.23128850725529826
ENSMUSG00000058297.9|Spock2	0.159	0.829	motif	yes	5.99155	1.1567374981036953	98	96 - 100	0.2100615064923438	0.28929853724698
ENSMUSG00000042529.418|Kcnj12	1.45	5.38e-19	motif	yes	6.381015	1.2017534635657217	98	96 - 100	0.26514096146365107	0.3443779922182873
ENSMUSG00000029636.318|Wasf3	-0.0435	0.999	nomotif	no	0.15691500000000003	0.9128692269735881	9	0 - 25	-0.13151989306743858	-0.05228286231280237
ENSMUSG00000061578.542|Ksr2	-0.0502	0.999	nomotif	no	2.29779	0.8895210239747264	86	76 - 95	-0.16889939065897047	-0.08966235990433426
ENSMUSG00000022095.166|Fam160b2	0.0495	0.999	motif	no	0.54494	1.0465944232996198	40	25 - 50	0.06570247679274728	0.1449395075473835
ENSMUSG00000034801.196|Sos2	-0.0848	0.999	nomotif	no	0.04667	0.9163859902287704	3	0 - 25	-0.12597269209590486	-0.04673566134126865
ENSMUSG00000032194.274|Kank2	1.36	1.15e-41	motif	yes	6.07287	1.1668345634484294	98	96 - 100	0.22260002684504784	0.30183705759968404
ENSMUSG00000061578.310|Ksr2	-0.0174	0.999	motif	no	0.362265	0.8734732234329469	25	0 - 25	-0.19516461728923906	-0.11592758653460285
ENSMUSG00000004113.231|Cacna1b	-0.165	0.999	motif	no	1.3465	0.9107259350313891	74	51 - 75	-0.13491112610466724	-0.055674095350031025
ENSMUSG00000061578.1302|Ksr2	0.134	0.966	nomotif	no	0.444265	0.8331071756097929	32	25 - 50	-0.26342599092364577	-0.18418896016900954
ENSMUSG00000061578.1463|Ksr2|60:64	4.12	1.0899999999999994e-151	mutant	no	4.59589	1.1260160399018022	94	76 - 95	0.17122737850337175	0.25046440925800795
ENSMUSG00000031028.252|Tub	-0.335	0.00269	motif	no	1.3963899999999998	1.03597670898572	75	51 - 75	0.050991568460260754	0.13022859921489696
ENSMUSG00000038916.59|Soga3	-0.058	0.999	nomotif	yes	0.12746	0.871562997822986	7	0 - 25	-0.19832314670161033	-0.11908611594697412
ENSMUSG00000029636.211|Wasf3|190:194	-0.0351	0.999	mutant	no	1.53451	0.9583423232898538	78	76 - 95	-0.06138701105907542	0.01785001969556079
ENSMUSG00000028439.214|Fam219a	0.0221	0.999	motif	yes	2.083025	1.0497038342934633	84	76 - 95	0.06998234020869998	0.1492193709633362
ENSMUSG00000004113.92|Cacna1b	0.317	0.163	motif	no	1.79656	1.130909741291795	81	76 - 95	0.1774837914082874	0.25672082216292363
ENSMUSG00000061578.1165|Ksr2	-0.0907	0.999	nomotif	no	1.26783	0.9212161240462142	72	51 - 75	-0.11838843204369344	-0.039151401289057225
ENSMUSG00000031028.234|Tub	0.0102	0.999	motif	no	1.62765	1.0257095428939105	79	76 - 95	0.0366222510694436	0.11585928182407981
ENSMUSG00000031028.617|Tub	0.0382	0.999	motif	no	0.975835	0.898312120751992	63	51 - 75	-0.15471129488315247	-0.07547426412851625
ENSMUSG00000004113.330|Cacna1b	0.147	0.385	motif	yes	1.697385	1.0209191710861927	80	76 - 95	0.029868648694450717	0.10910567944908693
ENSMUSG00000031028.31|Tub	0.131	0.999	motif	no	0.424265	NA	30	25 - 50	NA	NA
ENSMUSG00000031028.31|Tub|122:126	0.0752	0.999	mutant	no	0.475405	NA	34	25 - 50	NA	NA
ENSMUSG00000031028.176|Tub	-0.0915	0.999	motif	no	0.82304	0.9472181179811753	57	51 - 75	-0.0782314184057131	0.0010056123489231156
ENSMUSG00000043670.102|Diras1	0.0799	0.999	nomotif	no	3.01982	0.7982388185865321	90	76 - 95	-0.3251076556516435	-0.24587062489700728
ENSMUSG00000061578.771|Ksr2	-0.0762	0.996	motif	no	0.33552000000000004	0.8227548055278275	22	0 - 25	-0.28146554705226995	-0.20222851629763372
ENSMUSG00000058297.19|Spock2|137:141;145:158;167:178;192:198;207:216;222:247	0.195	0.549	mutant	no	3.73171	0.8895202442044449	92	76 - 95	-0.16890065535219415	-0.08966362459755793
ENSMUSG00000061578.1433|Ksr2	3.97	1.6899999999999999e-189	motif	yes	6.350355	1.179941649216761	98	96 - 100	0.23871551681840353	0.31795254757303976
ENSMUSG00000032194.144|Kank2	0.0598	0.999	nomotif	no	0.206655	1.0961775019997506	12	0 - 25	0.13248143016001487	0.21171846091465107
ENSMUSG00000032194.18|Kank2	0.0935	0.999	motif	no	1.18447	0.9861441710046596	70	51 - 75	-0.02012951563848877	0.059107515116147445
ENSMUSG00000032194.138|Kank2	0.0514	0.999	nomotif	no	0.253205	1.0331467997031905	15	0 - 25	0.047045261131021955	0.12628229188565818
ENSMUSG00000029028.69|Lrrc47	2.41	4.1e-115	motif	yes	5.632289999999999	1.1622999138365635	97	96 - 100	0.21698238231912764	0.29621941307376387
ENSMUSG00000061578.993|Ksr2	-0.0146	0.999	nomotif	no	0.46594	0.8831458760438073	34	25 - 50	-0.17927633621767938	-0.10003930546304317
ENSMUSG00000029636.57|Wasf3	0.00822	0.999	motif	no	1.87805	NA	82	76 - 95	NA	NA
ENSMUSG00000028439.284|Fam219a|136:140	0.0191	0.999	mutant	no	0.6401	NA	47	25 - 50	NA	NA
ENSMUSG00000058297.22|Spock2	0.725	2.64e-15	motif	yes	5.790884999999999	1.0368902272090965	97	96 - 100	0.05226316797582702	0.13150019873046323
ENSMUSG00000090935.752|Synj2bp	-0.0101	0.999	motif	no	0.043385	0.8172618280997725	2	0 - 25	-0.29112974284905824	-0.211892712094422
ENSMUSG00000022095.124|Fam160b2	0.0113	0.999	nomotif	no	0.219485	0.8355421036840475	13	0 - 25	-0.25921556612727564	-0.17997853537263941
ENSMUSG00000061578.1355|Ksr2	0.048	0.999	nomotif	no	0.29257500000000003	0.7476598027772898	19	0 - 25	-0.4195461248952143	-0.3403090941405781
ENSMUSG00000061578.784|Ksr2	-0.124	0.875	nomotif	no	0.35591	0.9986625281801473	24	0 - 25	-0.00193085548225184	0.07730617527238437
ENSMUSG00000061578.1053|Ksr2	0.134	0.999	nomotif	no	0.53921	0.7959262192284975	40	25 - 50	-0.32929339287037424	-0.250056362115738
ENSMUSG00000031028.175|Tub	0.00404	0.999	motif	no	0.726475	0.9469893209317306	52	51 - 75	-0.07857993817543649	6.570925791997279e-4
ENSMUSG00000058297.310|Spock2	-0.0129	0.999	nomotif	yes	0.8742	0.8315750116864417	60	51 - 75	-0.266081688131307	-0.18684465737667078
ENSMUSG00000004113.136|Cacna1b	-0.0286	0.999	motif	no	0.45631	0.9503182494421297	33	25 - 50	-0.07351736038714231	0.0057196703674939064
ENSMUSG00000058297.59|Spock2|1:7	0.0288	0.999	mutant	no	1.62309	0.7833279122969813	79	76 - 95	-0.35231172809597544	-0.2730746973413392
ENSMUSG00000004113.299|Cacna1b	0.463	1.07e-4	motif	yes	5.934105000000001	0.9965619170339288	97	96 - 100	-0.004968651466025718	0.07426837928861049
ENSMUSG00000042529.311|Kcnj12	-0.0411	0.999	motif	no	1.08281	1.1756124178290752	67	51 - 75	0.23341250316772827	0.3126495339223645
ENSMUSG00000058297.482|Spock2|241:245	0.038	0.999	mutant	no	1.92341	0.9196394408216757	82	76 - 95	-0.12085975425791484	-0.04162272350327863
ENSMUSG00000061578.1471|Ksr2	3.4	4.579999999999999e-67	motif	yes	6.326945	1.0640535810955767	98	96 - 100	0.08957080049564967	0.16880783125028587
ENSMUSG00000004113.281|Cacna1b	0.131	0.404	motif	yes	4.40498	1.0394708749335255	94	76 - 95	0.05584933570698524	0.13508636646162145
ENSMUSG00000061578.134|Ksr2	-0.0198	0.999	motif	yes	6.38124	0.9901353829341124	98	96 - 100	-0.014302294004116728	0.06493473675051949
ENSMUSG00000061578.1472|Ksr2	3.06	2.2e-94	motif	yes	5.08742	1.3024941413163085	96	96 - 100	0.38127688320403896	0.4605139139586752
ENSMUSG00000061578.53|Ksr2	0.0457	0.999	motif	no	0.317915	0.9424250560540198	21	0 - 25	-0.08555019858365173	-0.006313167829015517
ENSMUSG00000031028.561|Tub	-0.0798	0.999	nomotif	no	0.385385	0.9845253156715305	27	25 - 50	-0.022499791427670158	0.05673723932696606
ENSMUSG00000042529.41|Kcnj12	0.023	0.999	motif	no	1.50761	0.8729045282810943	77	76 - 95	-0.19610422351538476	-0.11686719276074854
ENSMUSG00000061578.1438|Ksr2|115:119;210:214	3.93	3.54e-147	mutant	no	5.25028	1.0402179645811498	96	96 - 100	0.05688585862869489	0.1361228893833311
ENSMUSG00000061578.963|Ksr2	0.0484	0.999	nomotif	no	0.367965	0.953603959754025	25	0 - 25	-0.06853786841443313	0.010699162340203086
ENSMUSG00000028439.155|Fam219a	0.846	2.56e-14	motif	yes	7.804295	1.14486129660697	100	96 - 100	0.19517282206147357	0.2744098528161098
ENSMUSG00000029028.76|Lrrc47|3:7;9:13;25:30;32:36;53:57;59:63;70:74;76:80;97:101;103:107;119:124;132:136;138:142;153:157	-0.00241	1	mutant	no	0.6412	0.8876539757086377	47	25 - 50	-0.17193069851107834	-0.09269366775644212
ENSMUSG00000032194.276|Kank2	1.39	8.7e-53	motif	yes	6.019425	1.125530538530613	98	96 - 100	0.17060520134023877	0.249842232094875
ENSMUSG00000061578.1439|Ksr2	4.67	6.699999999999998e-229	motif	yes	6.018565	0.8655290359869893	98	96 - 100	-0.20834587625237078	-0.12910884549773455
ENSMUSG00000061578.768|Ksr2|23:27;79:83	-0.0209	0.999	mutant	no	0.740935	0.9333570804024084	53	51 - 75	-0.09949896711203202	-0.0202619363573958
ENSMUSG00000022095.105|Fam160b2|37:41	0.014	0.999	mutant	no	0.2043	1.166743255328778	12	0 - 25	0.22248712744188998	0.3017241581965262
ENSMUSG00000090935.637|Synj2bp	-0.123	0.999	motif	no	0.27806000000000003	0.825687068703577	17	0 - 25	-0.27633298390858646	-0.19709595315395023
ENSMUSG00000058297.457|Spock2|117:121	-0.00931	0.999	mutant	no	1.21719	NA	71	51 - 75	NA	NA
ENSMUSG00000029636.434|Wasf3	3.37	2.3999999999999997e-61	nomotif	yes	7.94164	0.7456884592495874	100	96 - 100	-0.4233550812594542	-0.344118050504818
ENSMUSG00000022095.100|Fam160b2|67:71	0.0624	0.999	mutant	no	0.5575749999999999	1.2343482867853623	41	25 - 50	0.3037495263528574	0.38298655710749363
ENSMUSG00000061578.999|Ksr2	-0.0441	0.999	nomotif	no	0.45374	0.9473514814950166	32	25 - 50	-0.07802830854854516	0.0012087222060910563
ENSMUSG00000031028.308|Tub	-0.074	0.999	motif	no	0.19367	NA	11	0 - 25	NA	NA
ENSMUSG00000022095.190|Fam160b2	0.138	0.607	motif	no	7.20181	0.9508723857351767	99	96 - 100	-0.07267636139440356	0.006560669360232654
ENSMUSG00000061578.770|Ksr2	-0.0745	0.999	motif	no	0.431565	0.8281845562845076	31	25 - 50	-0.27197579483532186	-0.19273876408068563
ENSMUSG00000029636.108|Wasf3	0.0249	0.999	nomotif	no	0.662735	1.0054911475249382	48	25 - 50	0.007900380024078618	0.08713741077871483
ENSMUSG00000029636.453|Wasf3	-0.0514	0.999	nomotif	yes	4.281090000000001	0.9410127078232587	93	76 - 95	-0.08771388905384395	-0.008476858299207732
ENSMUSG00000031028.107|Tub|44:48	0.0154	0.999	mutant	no	0.27725	0.8936236497556923	17	0 - 25	-0.162260727627273	-0.08302369687263679
ENSMUSG00000061578.1476|Ksr2	2.93	5.61e-48	nomotif	yes	4.308125	0.9043538108477768	94	76 - 95	-0.14504078541903792	-0.0658037546644017
ENSMUSG00000028439.275|Fam219a	0.0737	0.999	motif	no	0.435655	1.1047392277049557	31	25 - 50	0.14370586346657727	0.2229428942212135
ENSMUSG00000058297.221|Spock2	-0.111	0.943	motif	yes	0.6651849999999999	1.0871026837703264	48	25 - 50	0.12048821853409213	0.19972524928872834
ENSMUSG00000058297.557|Spock2|111:115;243:249	0.0403	0.999	mutant	no	0.127495	0.900087144360387	7	0 - 25	-0.15186340827806927	-0.07262637752343305
ENSMUSG00000029636.507|Wasf3|16:20	0.0586	0.999	mutant	no	0.531515	0.9152009814892845	39	25 - 50	-0.12783949558032112	-0.04860246482568491
ENSMUSG00000028439.257|Fam219a	-0.101	0.999	motif	yes	1.3056450000000002	1.1761736380334054	73	51 - 75	0.23410106037639516	0.3133380911310314
ENSMUSG00000090935.362|Synj2bp	-0.0208	0.999	nomotif	no	0.97195	1.0139989001322003	63	51 - 75	0.020056087474704293	0.0992931182293405
ENSMUSG00000004113.481|Cacna1b|195:200	0.147	0.999	mutant	no	0.33272500000000005	0.7618975487747199	22	0 - 25	-0.39233108117377385	-0.3130940504191376
ENSMUSG00000061578.798|Ksr2|251:255	-0.0168	0.999	mutant	no	0.13484000000000002	0.9169076494860858	8	0 - 25	-0.12515166132639682	-0.04591463057176061
ENSMUSG00000029636.229|Wasf3	0.0662	0.999	motif	no	1.638155	0.9963298579575494	79	76 - 95	-0.005304636073318813	0.0739323946813174
ENSMUSG00000090935.374|Synj2bp	-0.191	0.164	nomotif	no	0.11385	0.9700637273743619	6	0 - 25	-0.043848568054639894	0.03538846269999632
ENSMUSG00000029028.12|Lrrc47	1.61	7.029999999999999e-37	motif	yes	5.268	1.204414085596114	96	96 - 100	0.26833148556050973	0.34756851631514596
ENSMUSG00000061578.448|Ksr2	0.00571	0.999	nomotif	no	2.861675	0.9691098942900274	89	76 - 95	-0.04526782247952441	0.0339692082751118
ENSMUSG00000090935.452|Synj2bp	-0.0352	0.999	nomotif	no	0.467855	0.7798400074448332	34	25 - 50	-0.3587499249406153	-0.2795128941859791
ENSMUSG00000061578.613|Ksr2|170:174;209:213	0.0389	0.999	mutant	no	0.60565	0.8022192154798568	44	25 - 50	-0.3179315715852485	-0.23869454083061226
ENSMUSG00000004113.120|Cacna1b	0.0301	0.999	motif	no	1.20834	1.0155949743471142	71	51 - 75	0.02232516096608016	0.10156219172071637
ENSMUSG00000058297.554|Spock2|129:133	-0.0348	0.999	mutant	no	0.2332	NA	14	0 - 25	NA	NA
ENSMUSG00000058297.169|Spock2	0.077	0.999	nomotif	no	0.1961	1.0386942585181491	11	0 - 25	0.05477105690684715	0.13400808766148337
ENSMUSG00000061578.734|Ksr2|227:231	-0.0374	0.999	mutant	no	1.96616	0.933870153498127	83	76 - 95	-0.09870612517399988	-0.01946909441936366
ENSMUSG00000031028.296|Tub|193:197	-0.133	0.704	mutant	no	0.386835	1.0637315536517373	27	25 - 50	0.08913411411015192	0.16837114486478813
ENSMUSG00000004113.292|Cacna1b	0.304	3.46e-5	motif	yes	6.9275850000000005	1.1644679832068014	99	96 - 100	0.21967097350861994	0.29890800426325614
ENSMUSG00000032194.280|Kank2|55:59;142:146	-0.0514	0.999	mutant	no	4.151255	0.8885455262238253	93	76 - 95	-0.17048239767146578	-0.09124536691682957
ENSMUSG00000061578.423|Ksr2	-0.0212	0.999	nomotif	no	1.61538	0.8656621589674636	79	76 - 95	-0.20812399912557283	-0.1288869683709366
ENSMUSG00000042529.91|Kcnj12|12:16	0.0039	0.999	mutant	no	2.26369	0.9909515494244445	86	76 - 95	-0.01311357341288384	0.06612345734175237
ENSMUSG00000061578.98|Ksr2|188:192	0.0451	0.999	mutant	no	0.810535	0.8744652422456771	57	51 - 75	-0.19352705303471154	-0.11429002228007533
ENSMUSG00000090935.523|Synj2bp	-0.102	0.999	motif	no	0.05205	NA	3	0 - 25	NA	NA
ENSMUSG00000061578.416|Ksr2	-0.0398	0.999	nomotif	no	1.1937950000000002	0.898398365705541	70	51 - 75	-0.15457279158190246	-0.07533576082726624
ENSMUSG00000022095.39|Fam160b2	-0.181	0.855	motif	no	1.35439	NA	74	51 - 75	NA	NA
ENSMUSG00000029636.408|Wasf3	3.13	5.97e-57	nomotif	yes	20.26245	1.2373490291179405	100	96 - 100	0.30725251046118823	0.38648954121582446
ENSMUSG00000061578.159|Ksr2|1:13;49:53	-0.2	0.575	mutant	no	1.276035	1.032737668381454	72	51 - 75	0.04647383349721485	0.12571086425185107
ENSMUSG00000004113.92|Cacna1b|30:34;193:197;209:214	-0.0586	0.999	mutant	no	0.662865	1.0171923881702989	48	25 - 50	0.024592571240096308	0.10382960199473253
ENSMUSG00000004113.170|Cacna1b|40:44;97:101;105:109;120:124	0.0022	1	mutant	no	0.418275	0.9097816421553898	29	25 - 50	-0.13640777109378932	-0.057170740339153106
ENSMUSG00000034801.138|Sos2	-0.0165	0.999	motif	no	0.05608	1.093557533298367	3	0 - 25	0.12902912420014495	0.20826615495478118
ENSMUSG00000029028.31|Lrrc47|19:23;35:40;42:46;58:62;65:69;71:75;87:92;94:98;115:119;121:125;137:141;144:148;150:154;177:181;196:200;202:206;218:222;225:229;250:254	-0.148	0.922	mutant	no	0.3913950000000001	1.0495821674671526	27	25 - 50	0.06981511370691948	0.14905214446155568
ENSMUSG00000029028.245|Lrrc47	0.0947	0.893	motif	no	0.85454	0.9893621223343976	59	51 - 75	-0.01542942782095499	0.06380760293368122
ENSMUSG00000061578.1143|Ksr2	-0.0463	0.999	nomotif	no	0.843135	1.1660952070955304	58	51 - 75	0.2216855837332518	0.30092261448788804
ENSMUSG00000061578.1465|Ksr2|48:52	4.03	1.0499999999999999e-95	mutant	no	5.925205	0.8414287039930841	97	96 - 100	-0.2490870607096695	-0.1698500299550333
ENSMUSG00000004113.24|Cacna1b	0.0547	0.999	motif	no	0.702175	0.906362309455908	50	25 - 50	-0.14184022610716682	-0.0626031953525306
ENSMUSG00000058297.268|Spock2	2.09	2.98e-80	motif	yes	2.372725	1.0930364852505117	86	76 - 95	0.1283415585683385	0.20757858932297474
ENSMUSG00000029636.505|Wasf3|28:32	-0.0424	0.999	mutant	no	0.501825	0.9902594900528712	37	25 - 50	-0.014121472767454341	0.06511555798718187
ENSMUSG00000031028.297|Tub	0.0156	0.999	motif	no	0.37987	0.9885871437414658	26	25 - 50	-0.01655995007368046	0.06267708068095576
ENSMUSG00000061578.1450|Ksr2	4.66	9.409999999999999e-121	motif	yes	4.149435	0.9107620484823498	93	76 - 95	-0.1348539193626094	-0.05561688860797319
ENSMUSG00000043670.213|Diras1|9:16;49:53;82:94;118:123;126:130;135:139;249:253	0.112	0.963	mutant	no	1.225	1.050339657784735	71	51 - 75	0.07085594061671789	0.1500929713713541
ENSMUSG00000058297.4|Spock2	0.171	0.827	motif	yes	6.81283	1.0067841626172171	99	96 - 100	0.009754427239945134	0.08899145799458134
ENSMUSG00000043670.93|Diras1	-0.0507	0.999	nomotif	no	1.94767	0.9608181992070461	83	76 - 95	-0.05766461697340451	0.021572413781231703
ENSMUSG00000058297.123|Spock2	0.025	0.999	nomotif	no	0.772175	0.9066000107271266	54	51 - 75	-0.1414619165931219	-0.06222488583848569
ENSMUSG00000090935.247|Synj2bp	-0.0993	0.999	nomotif	no	0.28836	0.9032361459930243	18	0 - 25	-0.1468248733895579	-0.0675878426349217
ENSMUSG00000042529.312|Kcnj12|198:202;237:243	0.00565	0.999	mutant	no	0.597295	0.9065417560460253	44	25 - 50	-0.14155462168778413	-0.06231759093314791
ENSMUSG00000029636.155|Wasf3	-0.0459	0.999	nomotif	no	0.4893	1.2419986165156902	36	25 - 50	0.3126635665156693	0.3919005972703055
ENSMUSG00000029028.18|Lrrc47|12:16;18:22;34:39;41:45;47:51;63:68;70:74;76:80;97:101;113:118;120:124;136:140;143:147;149:153;165:170;172:176;193:197;199:203;215:219;222:226;228:232;255:259	-0.00111	1	mutant	no	1.25653	0.9698577996032218	72	51 - 75	-0.044154859800145524	0.03508217095449069
ENSMUSG00000022095.196|Fam160b2	0.31	0.00202	motif	no	6.802624999999999	1.0663237203304121	99	96 - 100	0.09264548576729544	0.17188251652193165
ENSMUSG00000029636.307|Wasf3	-0.0731	0.97	nomotif	no	0.544675	1.0153810690233802	40	25 - 50	0.022021267523398568	0.10125829827803479
ENSMUSG00000028439.45|Fam219a	0.0551	0.999	nomotif	no	1.110175	1.1106247658998434	68	51 - 75	0.15137147215925847	0.23060850291389468
ENSMUSG00000090935.419|Synj2bp	-0.185	0.899	nomotif	no	0.231215	0.820789477642782	14	0 - 25	-0.2849158588862091	-0.20567882813157284
ENSMUSG00000004113.129|Cacna1b	-0.00716	0.999	motif	no	0.459295	0.8487904037179479	33	25 - 50	-0.23651974941082632	-0.1572827186561901
ENSMUSG00000004113.1|Cacna1b	-0.144	0.782	motif	no	1.54083	0.8715399838940598	78	76 - 95	-0.19836124207690745	-0.11912421132227123
ENSMUSG00000058297.23|Spock2	1.25	9.3e-39	motif	yes	6.741295	1.1637541181007176	99	96 - 100	0.21878627296385106	0.2980233037184873
ENSMUSG00000043670.273|Diras1	3.11	6.65e-100	motif	yes	4.5622	1.9515563656073205	94	76 - 95	0.9646251318559381	1.0438621626105744
ENSMUSG00000029636.494|Wasf3	-0.0215	0.999	motif	yes	0.408155	0.9963993990484521	28	25 - 50	-0.0052039434311333425	0.07403308732350287
ENSMUSG00000090935.270|Synj2bp	-0.0247	0.999	nomotif	no	0.495575	1.076466408003578	36	25 - 50	0.10630329975335176	0.18554033050798796
ENSMUSG00000004113.266|Cacna1b	0.0841	0.999	motif	no	0.89988	0.9214431620777174	61	51 - 75	-0.11803291689635516	-0.038795886141718944
ENSMUSG00000061578.1275|Ksr2	-0.0951	0.999	nomotif	no	1.573115	0.9010816604190882	78	76 - 95	-0.15027023885611057	-0.07103320810147436
ENSMUSG00000035279.45|Ssc5d	0.143	0.806	motif	no	3.77821	0.9968624787498802	92	76 - 95	-0.004533602209793909	0.0747034285448423
ENSMUSG00000058297.97|Spock2	0.0251	0.999	motif	no	1.031575	NA	65	51 - 75	NA	NA
ENSMUSG00000031028.555|Tub	0.00855	0.999	nomotif	no	0.396495	0.9939738360102712	28	25 - 50	-0.008720218104853763	0.07051681264978245
ENSMUSG00000090935.305|Synj2bp	-0.11	0.954	motif	no	0.644575	0.8648214959325353	47	25 - 50	-0.20952571185891572	-0.1302886811042795
ENSMUSG00000031028.79|Tub	0.14	0.9	motif	no	3.93077	1.053447459870461	93	76 - 95	0.07511836230469328	0.1543553930593295
ENSMUSG00000090935.519|Synj2bp	-0.0794	0.992	motif	no	0.143605	NA	8	0 - 25	NA	NA
ENSMUSG00000043670.187|Diras1	0.103	0.838	motif	yes	6.37646	1.3578507400225661	98	96 - 100	0.44132490192129503	0.5205619326759312
ENSMUSG00000031028.254|Tub	-0.85	3.52e-20	motif	no	1.81275	0.9316296313463918	81	76 - 95	-0.10217156835205335	-0.022934537597417134
ENSMUSG00000031028.164|Tub	0.0735	0.999	motif	no	0.49364	0.9395144015950949	36	25 - 50	-0.09001281833987101	-0.0107757875852348
ENSMUSG00000061578.942|Ksr2	-0.068	0.999	nomotif	no	0.30635	0.8666276547243573	19	0 - 25	-0.20651582008567654	-0.1272787893310403
ENSMUSG00000061578.1412|Ksr2|45:49	0.0409	0.999	mutant	no	0.484125	0.8236082722949634	35	25 - 50	-0.27996977446189425	-0.20073274370725802
ENSMUSG00000031028.44|Tub|44:48	-0.0889	0.999	mutant	no	0.374565	0.9022209983283327	26	25 - 50	-0.14844723109609526	-0.06921020034145904
ENSMUSG00000004113.195|Cacna1b	0.0854	0.963	motif	no	0.7122649999999999	NA	51	51 - 75	NA	NA
ENSMUSG00000029028.142|Lrrc47	0.187	0.357	nomotif	no	1.308935	0.9008034467692758	73	51 - 75	-0.15071574723450865	-0.07147871647987243
ENSMUSG00000058297.527|Spock2	-0.0818	0.999	nomotif	yes	0.7332749999999999	1.1817935517443057	52	51 - 75	0.24097803222587902	0.3202150629805152
ENSMUSG00000061578.844|Ksr2|17:21;92:96	0.0678	0.999	mutant	no	0.215025	0.8956938945786485	13	0 - 25	-0.15892232267875242	-0.0796852919241162
ENSMUSG00000032194.277|Kank2	1.5	2.1099999999999998e-60	motif	yes	7.20923	1.2407227804280394	99	96 - 100	0.31118080444584395	0.3904178352004802
ENSMUSG00000029636.75|Wasf3	-0.156	0.531	motif	no	3.79308	1.0239751873416554	92	76 - 95	0.0341807568097354	0.11341778756437162
ENSMUSG00000029636.298|Wasf3	-0.0266	0.999	nomotif	no	0.32271	0.9702878944469506	21	0 - 25	-0.04351522153975444	0.03572180921488177
ENSMUSG00000022095.266|Fam160b2|1:10;49:69;116:120;252:257	0.31	0.906	mutant	no	4.832765	1.149729222160462	95	76 - 95	0.20129412565268184	0.28053115640731807
ENSMUSG00000004113.187|Cacna1b|3:7;18:22;172:176	-0.0389	0.999	mutant	no	0.67128	0.953586570697877	49	25 - 50	-0.06856417633141426	0.010672854423221953
ENSMUSG00000042529.487|Kcnj12	0.0509	0.999	nomotif	no	0.42844	0.7300357302718521	30	25 - 50	-0.4539610190802811	-0.37472398832564485
ENSMUSG00000061578.1427|Ksr2|181:185	2.24	1.2e-94	mutant	no	4.995419999999999	1.039715872137015	95	76 - 95	0.05618933042139923	0.13542636117603546
ENSMUSG00000061578.93|Ksr2|218:222	-0.106	0.929	mutant	no	0.7056899999999999	1.1050179019625619	51	51 - 75	0.14406974234376746	0.2233067730984037
ENSMUSG00000061578.1486|Ksr2	2.03	2.52e-54	nomotif	yes	5.391785	1.0648062124512088	96	96 - 100	0.09059089357356646	0.16982792432820268
ENSMUSG00000061578.1057|Ksr2	0.149	0.97	nomotif	no	0.830145	0.9738782663336709	57	51 - 75	-0.038186646535287964	0.04105038421934825
ENSMUSG00000031028.237|Tub|5:10;107:112	0.0789	0.999	mutant	no	1.228345	0.845912152712306	71	51 - 75	-0.2414202464674836	-0.16218321571284738
ENSMUSG00000061578.323|Ksr2|156:160	-0.101	0.973	mutant	no	0.64184	NA	47	25 - 50	NA	NA
ENSMUSG00000028439.43|Fam219a	-0.0262	0.999	motif	no	0.95509	0.9588656265490275	63	51 - 75	-0.06059944178605706	0.018637588968579158
ENSMUSG00000029636.407|Wasf3	2.94	4.499999999999999e-107	nomotif	yes	3.519475	1.0774691656372228	91	76 - 95	0.1076465837285006	0.1868836144831368
ENSMUSG00000090935.373|Synj2bp	-0.0404	0.999	nomotif	no	0.185645	0.9208721310678418	11	0 - 25	-0.11892725201433214	-0.03969022125969593
ENSMUSG00000061578.472|Ksr2|197:202	-0.0249	0.999	mutant	no	0.57247	0.9097540881716982	42	25 - 50	-0.13645146575168368	-0.05721443499704747
ENSMUSG00000004113.188|Cacna1b|12:16;166:170	-0.0192	0.999	mutant	no	0.5895950000000001	1.0114023191250496	43	25 - 50	0.016356991652159782	0.095594022406796
ENSMUSG00000090935.45|Synj2bp|18:22;204:208	0.0195	0.999	mutant	no	0.46321	0.9066178137595038	33	25 - 50	-0.14143358646512807	-0.06219655571049186
ENSMUSG00000042529.397|Kcnj12	0.0594	0.999	motif	yes	5.145490000000001	0.5159480417785607	96	96 - 100	-0.954702307616101	-0.8754652768614648
ENSMUSG00000029028.16|Lrrc47	2.24	2.6900000000000003e-58	motif	yes	6.622945	1.0778891579398393	99	96 - 100	0.10820882974879083	0.18744586050342704
ENSMUSG00000058297.515|Spock2|43:47	-0.0538	0.999	mutant	no	0.779005	0.9762750932499553	55	51 - 75	-0.03464036948983467	0.044596661264801545
ENSMUSG00000035202.145|Lars2	0.00137	1	nomotif	no	0.076435	0.8776355866745607	4	0 - 25	-0.18830606905737135	-0.10906903830273514
ENSMUSG00000061578.583|Ksr2	-0.0137	0.999	nomotif	no	0.10522	0.9289068921801523	6	0 - 25	-0.10639409776462908	-0.02715706700999286
ENSMUSG00000061578.1460|Ksr2|78:82	4.27	6.04e-110	mutant	no	5.368600000000001	1.459814863537511	96	96 - 100	0.5457854154118827	0.6250224461665189
ENSMUSG00000031028.56|Tub	0.232	0.241	motif	no	1.082585	0.967251635441094	67	51 - 75	-0.048036831890091766	0.03120019886454445
ENSMUSG00000061578.1361|Ksr2	-0.0379	0.999	motif	no	0.2075	0.9074395053932576	12	0 - 25	-0.14012662608001358	-0.06088959532537737
ENSMUSG00000034801.233|Sos2|146:154	-0.0538	0.999	mutant	no	0.02188	NA	1	0 - 25	NA	NA
ENSMUSG00000029028.183|Lrrc47	-0.0978	0.981	motif	no	1.15725	0.8601379284664533	69	51 - 75	-0.2173600713991875	-0.13812304064455128
ENSMUSG00000061578.329|Ksr2|120:124	-0.0342	0.999	mutant	no	1.968995	NA	83	76 - 95	NA	NA
ENSMUSG00000058297.318|Spock2	-0.0119	0.999	nomotif	yes	1.3720249999999998	0.9131301637371709	74	51 - 75	-0.13110756852967131	-0.0518705377750351
ENSMUSG00000029028.39|Lrrc47	1.61	1.67e-37	motif	yes	5.520405	1.2498615361809153	96	96 - 100	0.32176827718350226	0.4010053079381385
ENSMUSG00000043670.270|Diras1	3.81	2.39e-140	motif	yes	3.437995	1.3983182108587617	91	76 - 95	0.4836927076290126	0.5629297383836488
ENSMUSG00000061578.1431|Ksr2	3.79	4.119999999999999e-171	motif	yes	5.374264999999999	1.058343442214883	96	96 - 100	0.08180787128676217	0.16104490204139837
ENSMUSG00000032194.20|Kank2	0.313	0.132	motif	no	1.010405	0.9863704691570271	65	51 - 75	-0.019798487196957336	0.05943854355767888
ENSMUSG00000090935.29|Synj2bp	-0.0486	0.999	motif	no	0.896185	0.8419331370079698	61	51 - 75	-0.24822243016727102	-0.1689853994126348
ENSMUSG00000028439.290|Fam219a	0.00451	0.999	motif	no	0.705325	0.8521516654315084	51	51 - 75	-0.2308178716038646	-0.1515808408492284
ENSMUSG00000042529.284|Kcnj12	0.105	0.999	nomotif	no	0.5444899999999999	1.0522295255480618	40	25 - 50	0.07344943775912448	0.1526864685137607
ENSMUSG00000042529.257|Kcnj12	0.0403	0.999	motif	no	0.606625	0.9658793688116555	44	25 - 50	-0.05008507651423258	0.029151954240403635
ENSMUSG00000061578.625|Ksr2|98:102;137:141	-0.00773	0.999	mutant	no	0.38698	1.0921227653699432	27	25 - 50	0.12713503852462762	0.20637206927926383
ENSMUSG00000061578.756|Ksr2|95:99;151:155	-0.0306	0.999	mutant	no	1.278785	1.0744717444740375	73	51 - 75	0.10362754452170511	0.1828645752763413
ENSMUSG00000029636.120|Wasf3	0.0503	0.999	nomotif	no	0.6540900000000001	0.9342661552201517	48	25 - 50	-0.09809448915318124	-0.018857458398545024
ENSMUSG00000029028.9|Lrrc47	1.3	6.230000000000001e-26	motif	yes	6.6301250000000005	1.0024669837589268	99	96 - 100	0.003554722314467703	0.08279175306910391
ENSMUSG00000031028.288|Tub	-0.122	0.861	motif	no	0.677635	0.9533659527450735	49	25 - 50	-0.06889799106874818	0.010339039685888035
ENSMUSG00000061578.1362|Ksr2|242:246	0.0195	0.999	mutant	no	0.22049999999999997	0.8881300766576258	13	0 - 25	-0.17115710389115807	-0.09192007313652185
ENSMUSG00000061578.102|Ksr2|164:168;250:255	-0.103	0.999	mutant	no	1.257675	1.200664252086165	72	51 - 75	0.26383277921252335	0.3430698099671596
ENSMUSG00000058297.285|Spock2	0.392	7.84e-4	motif	yes	7.20973	1.0914334819225457	99	96 - 100	0.12622420708111343	0.20546123783574965
ENSMUSG00000029028.3|Lrrc47	1.16	6.619999999999999e-31	motif	yes	6.418749999999999	1.2264646619704793	98	96 - 100	0.29450566623598995	0.3737426969906262
ENSMUSG00000022095.279|Fam160b2|38:42;174:179	-0.00463	0.999	mutant	no	1.94967	0.9216987277376165	83	76 - 95	-0.11763283558459262	-0.0383958048299564
ENSMUSG00000061578.360|Ksr2	0.00407	0.999	nomotif	no	1.802595	0.8658800327362024	81	76 - 95	-0.20776094079657093	-0.1285239100419347
ENSMUSG00000029028.10|Lrrc47	1.27	5.94e-26	motif	yes	6.51633	1.1066584244044635	99	96 - 100	0.14620999586753083	0.22544702662216703
ENSMUSG00000090935.601|Synj2bp	-0.0612	0.999	motif	no	0.13663	0.9539873393632795	8	0 - 25	-0.06795797494484963	0.011279055809786581
ENSMUSG00000004113.140|Cacna1b	0.125	0.912	motif	no	0.153365	1.0366060034686684	9	0 - 25	0.05186765417906189	0.1311046849336981
ENSMUSG00000031028.266|Tub	-0.2	0.0452	nomotif	no	1.96712	0.9718956675020869	83	76 - 95	-0.04112664531162983	0.038110385443006385
ENSMUSG00000031028.271|Tub	-0.232	0.00238	nomotif	no	0.903445	0.9478582449978679	61	51 - 75	-0.07725677893926623	0.001980251815369982
ENSMUSG00000061578.1441|Ksr2	4.8	5.59e-139	motif	yes	5.223330000000001	0.827066466072024	96	96 - 100	-0.27392482060647433	-0.1946877898518381
ENSMUSG00000028439.149|Fam219a	0.646	6.1e-13	motif	yes	6.66752	1.2523050909743025	99	96 - 100	0.32458607953526886	0.4038231102899051
ENSMUSG00000029636.397|Wasf3	1.18	1.22e-25	motif	yes	4.09414	1.1029599086058026	93	76 - 95	0.1413803514852498	0.22061738223988603
ENSMUSG00000042529.461|Kcnj12|149:153	0.0554	0.999	mutant	no	0.5855	NA	43	25 - 50	NA	NA
ENSMUSG00000022095.274|Fam160b2	0.228	0.195	motif	yes	5.41352	1.1137063475199385	96	96 - 100	0.15536888543904137	0.2346059161936776
ENSMUSG00000029636.213|Wasf3	-0.0787	0.999	motif	no	2.951805	1.0289346812577782	89	76 - 95	0.04115140009725847	0.12038843085189468
ENSMUSG00000061578.475|Ksr2	0.121	0.729	motif	no	3.79926	1.0479507709680043	92	76 - 95	0.06757094574130337	0.14680797649593957
ENSMUSG00000022095.131|Fam160b2|242:246	-0.0559	0.999	mutant	no	0.21015	1.0446521215073385	12	0 - 25	0.06302259194002242	0.14225962269465864
ENSMUSG00000022095.172|Fam160b2	0.133	0.902	nomotif	no	0.66831	1.0161586181744187	49	25 - 50	0.023125618441173047	0.10236264919580926
ENSMUSG00000090935.149|Synj2bp|60:70	-0.105	0.793	mutant	no	1.115205	0.9673044714866669	68	51 - 75	-0.04795802693770597	0.031279003816930245
ENSMUSG00000034801.4|Sos2	-0.131	0.946	nomotif	no	0.69965	0.9137464700055131	50	25 - 50	-0.13013416724540927	-0.05089713649077306
ENSMUSG00000090935.2|Synj2bp|222:226	-0.0464	0.999	mutant	no	3.74571	1.1826755012742454	92	76 - 95	0.24205428591635794	0.32129131667099414
ENSMUSG00000043670.304|Diras1	0.143	0.843	motif	no	0.47244	0.8769641529434559	34	25 - 50	-0.1894102230584936	-0.11017319230385737
ENSMUSG00000031028.98|Tub|98:102	0.0922	0.835	mutant	no	1.43496	0.8809664643134502	76	76 - 95	-0.1828409936639654	-0.10360396290932918
ENSMUSG00000022095.270|Fam160b2	0.435	2.09e-6	motif	yes	7.187994999999999	0.9929048174769167	99	96 - 100	-0.010272671127391227	0.06896435962724498
ENSMUSG00000090935.64|Synj2bp|132:136	-0.0328	0.999	mutant	no	0.433885	NA	31	25 - 50	NA	NA
ENSMUSG00000061578.323|Ksr2	-0.0586	0.999	motif	no	0.471675	NA	34	25 - 50	NA	NA
ENSMUSG00000061578.1493|Ksr2	1.45	1.47e-26	nomotif	yes	4.333735	0.8711327024990768	94	76 - 95	-0.19903558885938047	-0.11979855810474425
ENSMUSG00000004113.180|Cacna1b	0.0165	0.999	motif	no	2.4921100000000003	0.9398926128189141	87	76 - 95	-0.08943216342032091	-0.010195132665684697
ENSMUSG00000090935.282|Synj2bp	-0.0178	0.999	nomotif	no	0.159255	0.9073121029339114	9	0 - 25	-0.1403291914291824	-0.06109216067454619
ENSMUSG00000061578.951|Ksr2	0.0474	0.999	nomotif	no	0.38983	0.7980080591500159	27	25 - 50	-0.3255247784684993	-0.24628774771386308
ENSMUSG00000061578.1449|Ksr2	4.45	2.42e-109	motif	yes	3.925125	1.1008632087443868	92	76 - 95	0.13863521338306503	0.21787224413770123
ENSMUSG00000004113.185|Cacna1b	0.0269	0.999	motif	no	1.875575	1.0634367634289883	82	76 - 95	0.08873424693295659	0.1679712776875928
ENSMUSG00000028439.274|Fam219a	3.61e-4	1	motif	no	0.819215	0.9727369829237379	57	51 - 75	-0.03987832557154811	0.03935870518308811
ENSMUSG00000061578.470|Ksr2	-0.11	0.907	motif	no	2.38936	1.0116321758023152	87	76 - 95	0.016684828958606887	0.0959218597132431
ENSMUSG00000029636.238|Wasf3	-0.0324	0.999	motif	no	0.849635	0.9178830543996688	58	51 - 75	-0.12361774036061962	-0.04438070960598341
ENSMUSG00000032194.154|Kank2	-0.0659	0.999	motif	no	1.306695	1.0334403549742885	73	51 - 75	0.04745512599999683	0.12669215675463305
ENSMUSG00000029028.40|Lrrc47	1.61	1.74e-33	motif	yes	5.918025	1.0637205145371427	97	96 - 100	0.08911914213863745	0.16835617289327365
ENSMUSG00000031028.556|Tub	-0.0738	0.943	nomotif	no	0.57506	0.8945731671659614	42	25 - 50	-0.1607286097140598	-0.08149157895942359
ENSMUSG00000042529.35|Kcnj12|208:215	-0.0605	0.999	mutant	no	0.448485	1.0980641823775739	32	25 - 50	0.13496238302403785	0.21419941377867407
ENSMUSG00000029636.312|Wasf3	0.0656	0.999	nomotif	no	0.387395	0.9499695233170061	27	25 - 50	-0.074046864880308	0.0051901658743282175
ENSMUSG00000038916.16|Soga3	-0.236	0.358	nomotif	no	0.1579	0.942411292055045	9	0 - 25	-0.08557126911646908	-0.006334238361832861
ENSMUSG00000043670.70|Diras1|127:132	-0.0492	0.999	mutant	no	2.495885	NA	87	76 - 95	NA	NA
ENSMUSG00000022095.85|Fam160b2	0.163	0.761	motif	no	1.70324	NA	80	76 - 95	NA	NA
ENSMUSG00000061578.307|Ksr2	0.0169	0.999	motif	no	1.627465	0.9827249382394874	79	76 - 95	-0.025140427831623707	0.05409660292301251
ENSMUSG00000028439.42|Fam219a|16:22	0.211	0.19	mutant	no	0.972235	0.8996221645363401	63	51 - 75	-0.15260888878192158	-0.07337185802728537
ENSMUSG00000028439.68|Fam219a|220:224	-0.0891	0.999	mutant	no	0.469915	0.8645982322843749	34	25 - 50	-0.2098982083148608	-0.1306611775602246
ENSMUSG00000090935.39|Synj2bp	-0.033	0.999	motif	no	1.90406	0.8861102310038599	82	76 - 95	-0.1744419154855547	-0.0952048847309185
ENSMUSG00000004113.380|Cacna1b	-0.0763	0.999	motif	no	0.244335	1.3940693862313431	15	0 - 25	0.47930236944208493	0.5585394001967211
ENSMUSG00000032194.30|Kank2|123:127	-0.0253	0.999	mutant	no	1.38063	NA	75	51 - 75	NA	NA
ENSMUSG00000032194.272|Kank2|103:107;190:194	0.76	1.86e-21	mutant	no	5.67724	1.095082984400837	97	96 - 100	0.1310402000979212	0.2102772308525574
ENSMUSG00000061578.1074|Ksr2|157:161	0.198	0.562	mutant	no	1.6790850000000002	NA	80	76 - 95	NA	NA
ENSMUSG00000042529.120|Kcnj12	-0.0865	0.999	motif	no	0.72424	0.9831169186104255	52	51 - 75	-0.02456509351080602	0.054671937243830196
ENSMUSG00000004113.335|Cacna1b	0.122	0.858	motif	yes	0.995135	1.0193443053784845	64	51 - 75	0.027641434980114503	0.10687846573475071
ENSMUSG00000028439.85|Fam219a	-0.0889	0.999	motif	no	0.276735	NA	17	0 - 25	NA	NA
ENSMUSG00000029636.28|Wasf3	-0.0917	0.967	motif	no	0.16433	0.7780325704484612	9	0 - 25	-0.3620975434793453	-0.2828605127247091
ENSMUSG00000004113.135|Cacna1b	-0.0887	0.98	motif	no	0.6497550000000001	0.903789710686988	47	25 - 50	-0.1459409623366833	-0.06670393158204709
ENSMUSG00000022095.20|Fam160b2|21:25;227:231	0.0477	0.999	mutant	no	0.27112000000000003	0.9143582634161898	17	0 - 25	-0.12916854275306364	-0.04993151199842742
ENSMUSG00000058297.96|Spock2|135:140	0.0866	0.943	mutant	no	1.048135	NA	66	51 - 75	NA	NA
ENSMUSG00000090935.393|Synj2bp	0.0297	0.999	nomotif	no	0.04147	0.9047948850737139	2	0 - 25	-0.14433732128425925	-0.06510029052962303
ENSMUSG00000029636.56|Wasf3	-0.00628	0.999	motif	no	1.573715	NA	78	76 - 95	NA	NA
ENSMUSG00000004113.387|Cacna1b	-0.0376	0.999	motif	no	0.538975	0.7421804304895385	40	25 - 50	-0.43015813374401196	-0.35092110298937573
ENSMUSG00000090935.60|Synj2bp	-0.042	0.999	motif	no	0.7779550000000001	NA	55	51 - 75	NA	NA
ENSMUSG00000058297.375|Spock2|230:236	0.117	0.999	mutant	no	0.970945	0.9801406044374085	63	51 - 75	-0.028939371400154797	0.05029765935448142
ENSMUSG00000061578.1482|Ksr2	1.39	1.2e-12	nomotif	yes	6.99714	1.0442782848907959	99	96 - 100	0.06250622027259431	0.1417432510272305
ENSMUSG00000031028.505|Tub|28:34	-0.0058	0.999	mutant	no	0.442345	0.7754988159776628	31	25 - 50	-0.3668035163138856	-0.28756648555924935
ENSMUSG00000035202.100|Lars2	0.0608	0.999	motif	yes	0.392675	0.9250449666169541	27	25 - 50	-0.1124045978654263	-0.03316756711079008
ENSMUSG00000042529.325|Kcnj12|120:124;159:165;181:189;226:231;241:245	0.0325	0.999	mutant	no	0.79371	0.8295459316133446	56	51 - 75	-0.269606230070037	-0.19036919931540075
ENSMUSG00000058297.301|Spock2|35:40	0.0504	0.999	mutant	no	1.005885	0.9435410211734603	64	51 - 75	-0.0838428534187872	-0.00460582266415098
ENSMUSG00000029636.422|Wasf3	3.1	5.26e-68	nomotif	yes	11.161985	0.9292245695299363	100	96 - 100	-0.1059007940872029	-0.02666376333256669
ENSMUSG00000004113.295|Cacna1b	0.177	0.794	motif	yes	5.69589	1.0122085982941469	97	96 - 100	0.017506634610071962	0.09674366536470817
ENSMUSG00000061578.1365|Ksr2	-0.166	0.808	motif	no	0.093355	0.8275017620519792	5	0 - 25	-0.273165710942195	-0.19392868018755877
ENSMUSG00000061578.607|Ksr2	0.189	0.521	motif	no	1.65781	1.3184053394773478	79	76 - 95	0.3987939904901796	0.47803102124481583
ENSMUSG00000042529.308|Kcnj12|222:226	-0.0325	0.999	mutant	no	1.23191	0.9621786083920054	71	51 - 75	-0.05562336978632174	0.023613660968314472
ENSMUSG00000035279.59|Ssc5d	0.0074	0.999	motif	no	2.77934	1.122709925888666	89	76 - 95	0.16698522734705662	0.24622225810169285
ENSMUSG00000031028.217|Tub|119:123;125:130;227:232	-0.0991	0.999	mutant	no	0.48402	0.9700597106857881	35	25 - 50	-0.043854541753604065	0.03538248900103215
ENSMUSG00000028439.286|Fam219a	-0.109	0.791	motif	no	0.744335	NA	53	51 - 75	NA	NA
ENSMUSG00000032194.174|Kank2	0.124	0.999	motif	no	3.65541	1.1255435613241118	92	76 - 95	0.17062189374463435	0.24985892449927055
ENSMUSG00000029028.21|Lrrc47	1.98	1.04e-67	motif	yes	5.319305	1.3849710978755398	96	96 - 100	0.469855869858073	0.5490929006127092
ENSMUSG00000061578.1422|Ksr2	2.52	3.23e-192	motif	yes	3.62812	1.2143583213986646	92	76 - 95	0.28019418125525153	0.35943121200988776
ENSMUSG00000028439.239|Fam219a	0.144	0.94	motif	yes	3.85128	1.181276664546304	92	76 - 95	0.24034689515343138	0.3195839259080676
ENSMUSG00000028439.97|Fam219a|46:50;210:214	-0.0493	0.999	mutant	no	0.843795	0.9717427224435903	58	51 - 75	-0.04135369688564524	0.037883333868990975
ENSMUSG00000028439.231|Fam219a	0.147	0.606	motif	yes	2.87315	0.9988037627929771	89	76 - 95	-0.0017268385466051453	0.07751019220803107
ENSMUSG00000031028.476|Tub	0.0896	0.999	motif	no	2.87738	0.9777299008137808	89	76 - 95	-0.03249212109541935	0.04674490965921686
ENSMUSG00000022095.277|Fam160b2|50:54;186:191	0.0396	0.999	mutant	no	4.44733	1.0304290478436011	94	76 - 95	0.04324516877986442	0.12248219953450062
ENSMUSG00000090935.710|Synj2bp	-0.144	0.941	motif	no	1.780075	0.9759623492490386	81	76 - 95	-0.03510260242649274	0.044134428328143474
ENSMUSG00000061578.862|Ksr2	0.0194	0.999	nomotif	no	0.18394	1.1114312052413595	11	0 - 25	0.15241865198278604	0.23165568273742226
ENSMUSG00000034801.170|Sos2	-0.0672	0.999	motif	no	0.090745	0.8770029837979165	5	0 - 25	-0.1893463437759238	-0.11010931302128758
ENSMUSG00000031028.105|Tub|56:60	0.151	0.333	mutant	no	0.523925	0.8787163161317145	38	25 - 50	-0.18653061252993236	-0.10729358177529615
ENSMUSG00000031028.85|Tub	0.103	0.664	motif	no	3.620365	0.870246258136232	92	76 - 95	-0.20050438919023747	-0.12126735843560126
ENSMUSG00000061578.325|Ksr2	-0.0872	0.946	motif	no	0.75305	NA	53	51 - 75	NA	NA
ENSMUSG00000022095.257|Fam160b2	3.72	1.1599999999999996e-152	motif	yes	6.40027	1.1612023542730725	98	96 - 100	0.2156194020639876	0.29485643281862384
ENSMUSG00000035202.106|Lars2	0.0289	0.999	nomotif	no	0.320255	0.83686363918790585	21	0 - 25	-0.25693552957187243	-0.1776984988172362
ENSMUSG00000061578.1458|Ksr2	4.41	1.9099999999999994e-110	motif	yes	4.618805	1.1518696762885192	94	76 - 95	0.203977498023193	0.2832145287778292
ENSMUSG00000029636.368|Wasf3	-0.0137	0.999	motif	yes	0.02094	1.0499786414894405	1	0 - 25	0.0703599811002857	0.1495970118549219
ENSMUSG00000035279.25|Ssc5d	0.185	0.999	motif	no	2.23165	0.9207031528032515	85	76 - 95	-0.11919200807091229	-0.03995497731627608
ENSMUSG00000028439.260|Fam219a	-0.0588	0.999	motif	yes	0.5370250000000001	0.9020787585127394	39	25 - 50	-0.1486746973762634	-0.06943766662162719
ENSMUSG00000029028.82|Lrrc47|17:21;23:27;34:38;40:44;61:65;67:71;83:88;96:100;102:106;117:121	0.0161	0.999	mutant	no	0.88232	0.8432739354340038	60	51 - 75	-0.24592673169808005	-0.16668970094344382
ENSMUSG00000028439.180|Fam219a	0.307	0.272	motif	yes	5.952235	0.6170130117751691	97	96 - 100	-0.6966271811600389	-0.6173901504054027
ENSMUSG00000029636.457|Wasf3	-0.0936	0.943	nomotif	yes	3.894635	0.9068177046412416	92	76 - 95	-0.1411155364633014	-0.061878505708665196
ENSMUSG00000090935.63|Synj2bp|138:142	0.0755	0.999	mutant	no	0.7192	NA	51	51 - 75	NA	NA
ENSMUSG00000061578.1425|Ksr2	2.76	1.31e-114	motif	yes	4.202375	1.3663829862276728	93	76 - 95	0.4503619161967874	0.5295989469514236
ENSMUSG00000061578.1094|Ksr2	0.129	0.917	motif	no	1.6164299999999998	0.9843267246646715	79	76 - 95	-0.02279083032329305	0.056446200431343165
ENSMUSG00000029028.50|Lrrc47	1.88	4.58e-50	motif	yes	4.936055	1.2040671212034333	95	76 - 95	0.2679158179516156	0.34715284870625185
ENSMUSG00000058297.87|Spock2|189:194	0.0516	0.999	mutant	no	2.60914	1.0801483447735716	88	76 - 95	0.11122946199270763	0.19046649274734384
ENSMUSG00000034801.221|Sos2	0.0021	1	motif	no	0.07165	0.8541219676393043	4	0 - 25	-0.22748599513037734	-0.14824896437574114
ENSMUSG00000029028.53|Lrrc47	1.91	6.53e-47	motif	yes	5.988835	1.4629119522674188	98	96 - 100	0.5488429411444014	0.6280799718990375
ENSMUSG00000031028.594|Tub	-0.0194	0.999	motif	no	0.723415	NA	52	51 - 75	NA	NA
ENSMUSG00000058297.242|Spock2	0.0628	0.999	motif	yes	6.938549999999999	0.9944731010541755	99	96 - 100	-0.007995745950590931	0.07124128480404529
ENSMUSG00000090935.48|Synj2bp	0.0204	0.999	motif	no	1.593965	0.9785165737184379	78	76 - 95	-0.0313318080425367	0.047905222712099516
ENSMUSG00000090935.680|Synj2bp|248:252	0.123	0.965	mutant	no	0.1966	1.0227344568808374	12	0 - 25	0.03243161187633287	0.1116686426309691
ENSMUSG00000035279.45|Ssc5d|188:193;244:248	-0.0298	0.999	mutant	no	1.314385	0.8492244483772926	73	51 - 75	-0.2357821892058293	-0.1565451584511931
ENSMUSG00000061578.1164|Ksr2	-0.034	0.999	nomotif	no	0.93884	1.0604089571091118	62	51 - 75	0.08462076158932913	0.16385779234396536
ENSMUSG00000028439.220|Fam219a	0.191	0.935	motif	yes	6.5331600000000005	1.214437239809014	99	96 - 100	0.2802879357079559	0.35952496646259213
ENSMUSG00000004113.154|Cacna1b	0.0585	0.999	motif	no	0.6091300000000001	1.1878845870406871	45	25 - 50	0.24839467301367327	0.32763170376830947
ENSMUSG00000061578.767|Ksr2|29:33;85:89	-0.146	0.352	mutant	no	0.774195	0.8238854391897095	55	51 - 75	-0.2794843494729746	-0.2002473187183384
ENSMUSG00000029636.501|Wasf3|52:56	0.0775	0.967	mutant	no	0.34152	1.0255738836877981	23	0 - 25	0.03643142920479205	0.11566845995942826
ENSMUSG00000029636.441|Wasf3	2.2	6.779999999999998e-43	nomotif	yes	7.113455	1.4893604117124466	99	96 - 100	0.5746929152845799	0.6539299460392161
ENSMUSG00000043670.53|Diras1	-0.108	0.999	motif	no	2.20532	1.1909927679816268	85	76 - 95	0.252164652808475	0.3314016835631112
ENSMUSG00000004113.423|Cacna1b	-0.00553	0.999	motif	no	0.16982999999999998	0.992504531846229	10	0 - 25	-0.01085440516863948	0.06838262558599674
ENSMUSG00000029028.237|Lrrc47|234:238	0.0169	0.999	mutant	no	0.30247999999999997	1.0133745725322625	19	0 - 25	0.01916753450413694	0.09840456525877316
ENSMUSG00000058297.91|Spock2	0.0254	0.999	motif	no	0.407225	1.329931153759273	28	25 - 50	0.4113515639964792	0.49058859475111544
ENSMUSG00000035202.81|Lars2|84:88;136:140	0.0652	0.999	mutant	no	0.255995	1.0249880210404365	16	0 - 25	0.03560704915848378	0.11484407991312
ENSMUSG00000058297.554|Spock2	-0.106	0.693	motif	yes	0.3024	NA	19	0 - 25	NA	NA
ENSMUSG00000090935.722|Synj2bp	-0.0583	0.999	motif	no	1.033285	0.8782676517989509	65	51 - 75	-0.18726742724627124	-0.10803039649163503
ENSMUSG00000061578.441|Ksr2	-0.0114	0.999	nomotif	no	2.7139800000000003	0.9237984504091866	88	76 - 95	-0.11434996869268027	-0.035112937938044056
ENSMUSG00000032194.275|Kank2	1.3	4.6e-49	motif	yes	7.065165	1.184584607312282	99	96 - 100	0.2443812447500939	0.3236182755047301
ENSMUSG00000031028.6|Tub	-0.0233	0.999	motif	no	0.33096499999999995	0.7694844736670897	22	0 - 25	-0.37803587813176875	-0.2987988473771325
ENSMUSG00000061578.805|Ksr2	-0.0247	0.999	motif	no	0.31647	0.8169790725534866	20	0 - 25	-0.2916289716081942	-0.21239194085355795
ENSMUSG00000029028.42|Lrrc47	1.63	3.5399999999999992e-43	motif	yes	5.580525	1.2452463547971069	97	96 - 100	0.31643118782332164	0.39566821857795786
ENSMUSG00000058297.30|Spock2	0.443	5.29e-5	motif	yes	8.87294	1.0613998832009817	100	96 - 100	0.08596829510451133	0.16520532585914754
ENSMUSG00000031028.558|Tub	0.0444	0.999	nomotif	no	0.24585	0.6388459372141116	15	0 - 25	-0.6464600391698571	-0.5672230084152209
ENSMUSG00000042529.94|Kcnj12	0.0476	0.999	nomotif	no	3.8435	0.8698190080451804	92	76 - 95	-0.20121285870795763	-0.12197582795332142
ENSMUSG00000032194.226|Kank2	0.0346	0.999	nomotif	yes	1.767865	1.104490498827249	81	76 - 95	0.1433810082325562	0.2226180389871924
ENSMUSG00000031028.412|Tub	0.0156	0.999	motif	yes	2.35506	0.946534284262369	86	76 - 95	-0.07927333239259554	-3.630163795932673e-5
ENSMUSG00000029028.6|Lrrc47|84:88;90:94;106:111;113:117;119:123;135:140;142:146;148:152;169:173;185:190;192:196;208:212;215:219;221:225;237:242;244:248	-0.016	0.999	mutant	no	1.166035	0.7944828772543696	69	51 - 75	-0.33191196803402695	-0.2526749372793907
ENSMUSG00000061578.366|Ksr2	-0.213	0.0974	nomotif	no	1.159805	0.9651913318994026	69	51 - 75	-0.05111313569704175	0.028123895057594467
ENSMUSG00000090935.293|Synj2bp	0.158	0.749	nomotif	no	0.209915	0.917040088741747	12	0 - 25	-0.12494329174888835	-0.04570626099425214
ENSMUSG00000061578.272|Ksr2	0.0256	0.999	nomotif	no	0.25829	1.0630108213609293	16	0 - 25	0.08815628345818417	0.1673933142128204
ENSMUSG00000061578.162|Ksr2|31:35	0.00324	1	mutant	no	0.44865	0.9071056220552867	32	25 - 50	-0.14065754904696087	-0.06142051829232466
ENSMUSG00000058297.195|Spock2	-0.0841	0.963	nomotif	no	0.95995	0.9861850124241237	63	51 - 75	-0.020069767282253657	0.05916726347238256
ENSMUSG00000029028.20|Lrrc47	2.17	1.98e-74	motif	yes	5.009684999999999	1.1151065637973396	95	76 - 95	0.15718158612386102	0.23641861687849725
ENSMUSG00000042529.269|Kcnj12|31:35	-0.0332	0.999	mutant	no	0.65251	0.9380874903930045	48	25 - 50	-0.09220561343678793	-0.012968582682151716
ENSMUSG00000042529.228|Kcnj12	0.0356	0.999	nomotif	no	0.25084	0.8812579068800449	15	0 - 25	-0.182363798187343	-0.10312676743270678
ENSMUSG00000029636.426|Wasf3	3.4	6.35e-45	nomotif	yes	3.57817	1.2309069769066672	92	76 - 95	0.29972173743049674	0.37895876818513297
ENSMUSG00000058297.381|Spock2	0.0299	0.999	motif	yes	0.49948	1.0118519862057882	36	25 - 50	0.016998267913284862	0.09623529866792108
ENSMUSG00000058297.241|Spock2|111:117;215:223;234:260	-0.0832	0.999	mutant	no	3.428345	0.7653181661187124	91	76 - 95	-0.3858684500169766	-0.3066314192623404
ENSMUSG00000090935.525|Synj2bp|104:110	-0.115	0.929	mutant	no	0.029855	0.7459954218947475	1	0 - 25	-0.4227613180663813	-0.34352428731174506
ENSMUSG00000090935.114|Synj2bp|94:99	-0.0303	0.999	mutant	no	2.386625	0.9529706996609894	86	76 - 95	-0.06949623762898263	0.009740793125653582
ENSMUSG00000042529.264|Kcnj12	0.0195	0.999	motif	no	0.6488700000000001	1.1835714687118069	47	25 - 50	0.24314682431758	0.32238385507221623
ENSMUSG00000029636.6|Wasf3|118:123;195:199;241:245	0.0845	0.929	mutant	no	1.874075	0.9400073040738275	82	76 - 95	-0.08925612797990701	-0.010019097225270793
ENSMUSG00000090935.736|Synj2bp	-0.102	0.923	motif	no	0.017135	0.847792617036165	1	0 - 25	-0.23821669208445775	-0.15897966132982155
ENSMUSG00000061578.1013|Ksr2	-0.0775	0.999	nomotif	no	0.51912	0.9142916807475852	38	25 - 50	-0.12927360221089376	-0.05003657145625755
ENSMUSG00000029636.218|Wasf3|148:152;241:248	-0.0634	0.999	mutant	no	2.10682	0.8721348321710132	84	76 - 95	-0.1973769017806237	-0.11813987102598748
ENSMUSG00000090935.731|Synj2bp	-0.0279	0.999	motif	no	0.03592	0.9093915649946405	2	0 - 25	-0.13702647237169976	-0.05778944161706355
ENSMUSG00000043670.196|Diras1	0.18	0.0537	motif	yes	6.2116299999999995	1.0993542401251954	98	96 - 100	0.1366563345352459	0.21589336528988212
ENSMUSG00000029636.460|Wasf3	0.0126	0.999	nomotif	yes	2.453075	0.9781265252993582	87	76 - 95	-0.03190699820128292	0.047330032553353295
ENSMUSG00000061578.477|Ksr2	-0.0407	0.999	motif	no	3.290015	1.075598709384118	91	76 - 95	0.10513992922798868	0.18437695998262488
ENSMUSG00000031028.464|Tub|125:130;237:243	0.0726	0.999	mutant	no	1.125475	1.0853875951962693	68	51 - 75	0.11821032544663021	0.1974473562012664
ENSMUSG00000004113.357|Cacna1b|243:248	-0.0291	0.999	mutant	no	0.11339	1.0356575677331237	6	0 - 25	0.05054706576856438	0.1297840965232006
ENSMUSG00000090935.61|Synj2bp	-0.0746	0.999	motif	no	1.039355	NA	66	51 - 75	NA	NA
ENSMUSG00000029636.440|Wasf3	2.08	5.4399999999999985e-47	nomotif	yes	7.48973	0.7602194612129671	100	96 - 100	-0.3955121369907443	-0.31627510623610805
ENSMUSG00000061578.848|Ksr2	0.0359	0.999	motif	no	0.134065	0.9168675887725497	8	0 - 25	-0.12521469565203985	-0.04597766489740364
ENSMUSG00000042529.226|Kcnj12	0.0786	0.999	nomotif	no	0.95972	0.9345624617482665	63	51 - 75	-0.09763700476066388	-0.018399974006027664
ENSMUSG00000029636.66|Wasf3|79:85;243:247	0.196	0.352	mutant	no	1.375405	0.8667880817617234	74	51 - 75	-0.20624877821335277	-0.12701174745871657
ENSMUSG00000029636.61|Wasf3	-0.155	0.541	motif	no	1.959165	2.5143212087394047	83	76 - 95	1.3301689682364266	1.4094059989910628
ENSMUSG00000029028.14|Lrrc47|36:40;42:46;58:63;65:69;71:75;87:92;94:98;100:104;121:125;137:142;144:148;160:164;167:171;173:177;189:194;196:200;217:221;223:227;239:243;246:250;252:256	0.224	0.356	mutant	no	1.06222	0.7311727111214615	66	51 - 75	-0.4517158678507969	-0.3724788370961607
ENSMUSG00000031028.303|Tub|151:155	0.00742	0.999	mutant	no	0.288525	NA	18	0 - 25	NA	NA
ENSMUSG00000029636.392|Wasf3	0.196	0.334	motif	yes	3.31284	1.2472837734879305	91	76 - 95	0.31878973463707244	0.39802676539170867
ENSMUSG00000029636.463|Wasf3	0.0363	0.999	nomotif	yes	1.230915	0.9702695087533892	71	51 - 75	-0.04354255899329368	0.035694471761342536
ENSMUSG00000058297.476|Spock2	0.00798	0.999	motif	yes	3.437355	1.0538979879254147	91	76 - 95	0.07573522804091634	0.15497225879555254
ENSMUSG00000028439.96|Fam219a	0.0776	0.999	motif	no	1.3034	0.922687740964393	73	51 - 75	-0.11608560604391277	-0.036848575289276556
ENSMUSG00000061578.918|Ksr2|88:92	0.108	0.999	mutant	no	0.385035	0.9187740375736141	27	25 - 50	-0.12221800481606125	-0.04298097406142504
ENSMUSG00000031028.589|Tub	-0.0199	0.999	motif	no	0.298985	0.8461683453307206	19	0 - 25	-0.24098337857219038	-0.16174634781755415
ENSMUSG00000032194.192|Kank2	0.13	0.838	motif	no	1.26812	0.9773050029578273	72	51 - 75	-0.03311921786810345	0.046117812886532765
ENSMUSG00000029028.31|Lrrc47	1.8	9.050000000000001e-57	motif	yes	5.526765	1.11052065080383	96	96 - 100	0.1512362209220538	0.23047325167669003
ENSMUSG00000061578.778|Ksr2|19:23	-0.266	0.0834	mutant	no	0.194885	0.869001851923964	11	0 - 25	-0.20256884332677547	-0.12333181257213925
ENSMUSG00000061578.1415|Ksr2|27:31;253:257	0.244	0.291	mutant	no	1.040725	1.0348047708924089	66	51 - 75	0.04935861059156547	0.1285956413462017
ENSMUSG00000028439.93|Fam219a	-0.0307	0.999	motif	no	0.6392249999999999	0.8847687655796157	47	25 - 50	-0.1766276389471756	-0.09739060819253938
ENSMUSG00000031028.213|Tub	-0.0401	0.999	motif	no	1.871075	1.073940360844146	82	76 - 95	0.10291387832946079	0.182150909084097
ENSMUSG00000061578.297|Ksr2	0.0163	0.999	nomotif	no	1.136015	1.0558952709388711	68	51 - 75	0.07846674796348665	0.15770377871812286
ENSMUSG00000061578.141|Ksr2|16:21;84:88;106:121;157:161	0.00891	0.999	mutant	no	1.32402	0.7930762341497039	73	51 - 75	-0.33446854378341045	-0.2552315130287742
ENSMUSG00000090935.649|Synj2bp	-0.19	0.186	motif	no	0.315955	NA	20	0 - 25	NA	NA
ENSMUSG00000090935.524|Synj2bp	0.0107	0.999	motif	no	0.07403	2.329490588655319	4	0 - 25	1.2200145018446418	1.299251532599278
ENSMUSG00000058297.233|Spock2|159:165	0.0142	0.999	mutant	no	0.35097	NA	24	0 - 25	NA	NA
ENSMUSG00000031028.458|Tub	-0.0676	0.999	motif	no	0.92702	0.19575354584173082	62	51 - 75	-2.352889654436439	-2.273652623681803
ENSMUSG00000031028.223|Tub	0.0313	0.999	motif	no	0.16008499999999998	0.9531166862236676	9	0 - 25	-0.06927524661673011	0.009961784137906105
ENSMUSG00000058297.441|Spock2	0.0418	0.999	motif	no	0.09876	1.063817593633029	6	0 - 25	0.08925080185346795	0.16848783260810418
ENSMUSG00000090935.694|Synj2bp|164:168;253:257	-0.0802	0.999	mutant	no	0.426405	1.2684700869546777	30	25 - 50	0.34308949818704293	0.42232652894167916
ENSMUSG00000061578.1438|Ksr2	4.45	1.4000000000000001e-59	motif	yes	3.863615	1.0726279854888527	92	76 - 95	0.10114979971905319	0.18038683047368942
ENSMUSG00000061578.1353|Ksr2	0.0498	0.999	nomotif	no	0.362465	0.8761699778649121	25	0 - 25	-0.19071731360638944	-0.11148028285175322
ENSMUSG00000061578.1419|Ksr2	1.64	3.78e-51	motif	yes	3.1176250000000003	1.0573288726401109	90	76 - 95	0.08042418384510541	0.15966121459974164
ENSMUSG00000042529.289|Kcnj12	0.0228	0.999	nomotif	no	0.618575	0.9091962329334886	45	25 - 50	-0.13733638822767893	-0.05809935747304272
ENSMUSG00000031028.92|Tub|1:5;134:138	0.0414	0.999	mutant	no	1.669495	0.9897238860579767	80	76 - 95	-0.01490199775113399	0.06433503300350223
ENSMUSG00000029636.508|Wasf3|10:14	-0.0415	0.999	mutant	no	0.436375	0.9508824629245799	31	25 - 50	-0.07266107203027924	0.00657595872435697
ENSMUSG00000090935.708|Synj2bp	0.031	0.999	motif	no	1.105825	0.8675572005031941	68	51 - 75	-0.20496921309069896	-0.12573218233606276
ENSMUSG00000029028.79|Lrrc47	0.819	1.56e-14	motif	yes	5.259205	1.2178557925633668	96	96 - 100	0.284343312496508	0.36358034325114424
ENSMUSG00000031028.402|Tub|166:170	0.0749	0.999	mutant	no	1.761995	1.4869943342692122	81	76 - 95	0.572399150458736	0.6516361812133722
ENSMUSG00000034801.122|Sos2	-0.06	0.999	nomotif	no	0.197565	0.9754650734056631	12	0 - 25	-0.03583787692391121	0.043399153830725005
ENSMUSG00000029636.336|Wasf3	-0.108	0.999	nomotif	no	0.049235	0.7719694988451059	3	0 - 25	-0.3733842483450562	-0.29414721759041995
ENSMUSG00000032194.182|Kank2	0.0905	0.999	motif	no	1.02411	0.9220854877462248	65	51 - 75	-0.11702758389631873	-0.03779055314168252
ENSMUSG00000061578.1485|Ksr2	2.17	5.52e-69	nomotif	yes	5.616105	0.8518361990154016	97	96 - 100	-0.23135205597076058	-0.15211502521612436
ENSMUSG00000090935.710|Synj2bp|68:72;157:161	-0.253	0.613	mutant	no	1.386095	1.0788244884428637	75	51 - 75	0.10946017506778338	0.1886972058224196
ENSMUSG00000061578.1399|Ksr2|20:24;123:127	0.0585	0.999	mutant	no	0.33455999999999997	0.9494093922082462	22	0 - 25	-0.07489777292153812	0.00433925783309809
ENSMUSG00000028439.323|Fam219a	-0.189	0.916	nomotif	no	1.93169	0.9634432864605247	83	76 - 95	-0.053728350784945526	0.025508679969690688
ENSMUSG00000061578.1378|Ksr2	-0.0103	0.999	motif	no	0.374275	0.7796746433921028	26	25 - 50	-0.359055878975201	-0.2798188482205648
ENSMUSG00000031028.309|Tub|115:119	-0.071	0.999	mutant	no	0.8934899999999999	0.48363540088675716	60	51 - 75	-1.0480082448112307	-0.9687712140565945
ENSMUSG00000090935.506|Synj2bp|218:224	0.0717	0.999	mutant	no	0.23572	0.9796989521600404	14	0 - 25	-0.02958959764851997	0.049647433106116245
ENSMUSG00000058297.450|Spock2	-0.0249	0.999	motif	no	0.33571	NA	22	0 - 25	NA	NA
ENSMUSG00000058297.228|Spock2|189:195	-0.0298	0.999	mutant	no	0.41839	0.9403026402464684	29	25 - 50	-0.08880292606343043	-0.009565895308794217
ENSMUSG00000061578.450|Ksr2	-0.046	0.999	nomotif	no	2.73284	0.9626578709762488	88	76 - 95	-0.05490494016877113	0.024332090585865086
ENSMUSG00000061578.857|Ksr2	-0.0485	0.999	motif	no	0.116985	0.8702721079998755	7	0 - 25	-0.20046153589915536	-0.12122450514451914
ENSMUSG00000004113.131|Cacna1b|96:100	4.66e-4	1	mutant	no	0.34653	0.972742000728074	23	0 - 25	-0.03987088353645776	0.03936614721817845
ENSMUSG00000061578.1076|Ksr2	0.0205	0.999	motif	no	3.28701	NA	91	76 - 95	NA	NA
ENSMUSG00000004113.208|Cacna1b|46:50;236:240	0.0294	0.999	mutant	no	0.881275	0.9313344163152576	60	51 - 75	-0.10262880236632511	-0.0233917716116889
ENSMUSG00000031028.106|Tub|50:54	-0.0478	0.999	mutant	no	0.494015	0.8376762204654623	36	25 - 50	-0.25553537529700376	-0.17629834454236754
ENSMUSG00000022095.53|Fam160b2	0.0369	0.999	motif	no	1.27694	0.8611859346185625	72	51 - 75	-0.2156033381106851	-0.13636630735604888
ENSMUSG00000032194.274|Kank2|91:95;178:182	0.266	0.0872	mutant	no	5.58946	1.0638763758562162	97	96 - 100	0.08933051709741027	0.16856754785204647
ENSMUSG00000061578.444|Ksr2	-0.0386	0.999	nomotif	no	2.362005	0.9001869529215143	86	76 - 95	-0.15170344006373834	-0.07246640930910213
ENSMUSG00000061578.1469|Ksr2|24:28	3.72	3.71e-46	mutant	no	12.09485	0.8644244217295574	100	96 - 100	-0.21018826307585772	-0.13095123232122152
ENSMUSG00000032194.222|Kank2	0.0226	0.999	nomotif	yes	1.06478	0.9666006115323048	66	51 - 75	-0.04900818738186884	0.030228843372767378
ENSMUSG00000061578.775|Ksr2	0.0188	0.999	motif	no	0.2066	0.9803793900700011	12	0 - 25	-0.028587939279446514	0.0506490914751897
ENSMUSG00000090935.589|Synj2bp	-0.0566	0.999	motif	no	0.103435	NA	6	0 - 25	NA	NA
ENSMUSG00000061578.618|Ksr2	-0.0989	0.999	motif	no	0.615985	1.01708231590405	45	25 - 50	0.024436446098793117	0.10367347685342933
ENSMUSG00000028439.295|Fam219a|70:74	0.0468	0.999	mutant	no	0.67116	1.0034233938771047	49	25 - 50	0.004930478691282972	0.08416750944591919
ENSMUSG00000061578.1074|Ksr2	0.103	0.999	motif	no	2.680115	2.813590529401693	88	76 - 95	1.4924123839455594	1.5716494147001956
ENSMUSG00000090935.231|Synj2bp	-0.0035	1	nomotif	no	0.13567	1.103391176335327	8	0 - 25	0.14194434859962646	0.22118137935426269
ENSMUSG00000031028.7|Tub|5:9;34:39	0.0177	0.999	mutant	no	0.448435	1.019344660391101	32	25 - 50	0.027641937435319543	0.10687896818995576
ENSMUSG00000061578.1439|Ksr2|109:113;204:208	4.02	1.61e-154	mutant	no	4.7788	1.3464222606279401	95	76 - 95	0.4291309342998483	0.5083679650544844
ENSMUSG00000029028.43|Lrrc47	1.8	4.609999999999999e-72	motif	yes	5.375425	1.1153847428943515	96	96 - 100	0.15754144191403135	0.23677847266866758
ENSMUSG00000090935.533|Synj2bp	-0.122	0.999	motif	no	0.080765	0.8894482278303628	5	0 - 25	-0.16901746199316725	-0.08978043123853104
ENSMUSG00000004113.317|Cacna1b	0.662	6.37e-5	motif	yes	4.294935000000001	0.918048405359681	94	76 - 95	-0.12335787117063127	-0.04412084041599505
ENSMUSG00000022095.204|Fam160b2	0.494	1.42e-5	motif	yes	7.94617	1.0602658030598229	100	96 - 100	0.08442598618936209	0.16366301694399832
ENSMUSG00000043670.277|Diras1	1.91	1.1899999999999995e-55	motif	yes	4.9328	0.7657771921880451	95	76 - 95	-0.3850034031077649	-0.30576637235312865
ENSMUSG00000029028.217|Lrrc47	-0.166	0.692	nomotif	no	0.390835	1.0217494269510308	27	25 - 50	0.031041434222150888	0.1102784649767871
ENSMUSG00000029028.22|Lrrc47	2.52	1.83e-76	motif	yes	5.373565	1.2448961633717335	96	96 - 100	0.3160254123045372	0.3952624430591734
ENSMUSG00000004113.17|Cacna1b	-0.0295	0.999	motif	no	0.6798850000000001	NA	49	25 - 50	NA	NA
ENSMUSG00000061578.1388|Ksr2	-0.145	0.84	motif	no	0.25078	0.9397662338834669	15	0 - 25	-0.08962616273465086	-0.010389131980014649
ENSMUSG00000061578.41|Ksr2|4:8;97:103;108:112	-0.0156	0.999	mutant	no	0.5725750000000001	0.4406173469115099	42	25 - 50	-1.1824018004600818	-1.1031647697054456
ENSMUSG00000058297.460|Spock2|99:103	-0.0483	0.999	mutant	no	1.167545	0.9087905329759872	69	51 - 75	-0.13798028876366472	-0.05874325800902851
ENSMUSG00000043670.190|Diras1|84:88;118:122;132:141;147:154;187:191;220:232;256:260	0.06	0.999	mutant	no	0.85712	0.8820339079292111	59	51 - 75	-0.1810939766771088	-0.10185694592247259
ENSMUSG00000034801.146|Sos2|182:186;245:249	-0.0231	0.999	mutant	no	0.056965	0.9176562657465959	3	0 - 25	-0.12397424252125654	-0.04473721176662032
ENSMUSG00000090935.369|Synj2bp	-0.114	0.963	nomotif	no	0.281825	0.8637427357459588	18	0 - 25	-0.21132642269743662	-0.1320893919428004
ENSMUSG00000004113.31|Cacna1b	-0.104	0.999	motif	no	0.17627500000000002	0.7980341267251811	10	0 - 25	-0.3254776524441937	-0.24624062168955746
ENSMUSG00000058297.437|Spock2	-0.0149	0.999	motif	no	0.16319	1.0688153442583161	9	0 - 25	0.0960126248692833	0.17524965562391953
ENSMUSG00000090935.240|Synj2bp	-0.045	0.999	nomotif	no	0.20739	1.0014472168007127	12	0 - 25	0.0020863831409986874	0.0813234138956349
ENSMUSG00000090935.732|Synj2bp	0.0372	0.999	motif	no	0.022615	0.9063632129997947	1	0 - 25	-0.14183878789904492	-0.0626017571444087
ENSMUSG00000042529.310|Kcnj12|210:214;249:255	0.016	0.999	mutant	no	0.8481099999999999	0.9067224869337746	58	51 - 75	-0.14126703033714205	-0.06202999958250584
ENSMUSG00000031028.466|Tub	0.037	0.999	motif	no	2.3577649999999997	0.932021092682	86	76 - 95	-0.10156548983250445	-0.022328459077868235
ENSMUSG00000043670.46|Diras1	-0.1	0.999	nomotif	no	3.93742	0.9124034022648694	93	76 - 95	-0.13225626855569947	-0.053019237801063254
ENSMUSG00000031028.408|Tub	-0.108	0.955	motif	no	0.92204	NA	62	51 - 75	NA	NA
ENSMUSG00000090935.348|Synj2bp	-0.00601	0.999	nomotif	no	1.0793	1.06655356688994	67	51 - 75	0.09295642582452862	0.17219345657916485
ENSMUSG00000058297.60|Spock2	0.0201	0.999	nomotif	yes	1.682765	0.9499692642989027	80	76 - 95	-0.07404725824470029	0.005189772509935922
ENSMUSG00000061578.1458|Ksr2|90:94	4.52	1.08e-98	mutant	no	6.9138399999999995	0.643119351017458	99	96 - 100	-0.6368415950594025	-0.5576045643047663
ENSMUSG00000058297.501|Spock2|127:131	-0.0153	0.999	mutant	no	0.73289	NA	52	51 - 75	NA	NA
ENSMUSG00000035202.64|Lars2|186:190;238:242	-0.00575	0.999	mutant	no	0.283175	1.1580039985531039	18	0 - 25	0.21164023491849163	0.2908772656731278
ENSMUSG00000028439.116|Fam219a	-0.0091	0.999	motif	no	0.7289399999999999	0.9501140353299126	52	51 - 75	-0.07382741477894565	0.005409615975690563
ENSMUSG00000061578.481|Ksr2|143:148	-0.0606	0.999	mutant	no	3.5885100000000003	NA	92	76 - 95	NA	NA
ENSMUSG00000004113.160|Cacna1b|100:104;157:161;165:169;180:184	0.122	0.999	mutant	no	0.38765	1.2126113687029756	27	25 - 50	0.27811725344169314	0.35735428419632936
ENSMUSG00000061578.1430|Ksr2|163:167	3.2	7.67e-115	mutant	no	5.255205	1.2663818369792945	96	96 - 100	0.34071246895174695	0.4199494997063832
ENSMUSG00000090935.651|Synj2bp|122:128	0.00504	0.999	mutant	no	0.23052	NA	14	0 - 25	NA	NA
ENSMUSG00000061578.349|Ksr2	0.177	0.691	nomotif	no	0.75288	0.9248388694307988	53	51 - 75	-0.1127260617150406	-0.033489030960404384
ENSMUSG00000022095.264|Fam160b2	2.15	3.01e-54	motif	yes	5.78361	0.9393708905827477	97	96 - 100	-0.09023320712793687	-0.01099617637330065
ENSMUSG00000029636.22|Wasf3	0.188	0.292	motif	no	0.076795	0.8868682556079326	4	0 - 25	-0.17320828697617388	-0.09397125622153767
ENSMUSG00000042529.343|Kcnj12	0.0181	0.999	motif	no	2.014865	1.6241934468913202	83	76 - 95	0.6997234725786007	0.7789605033332369
ENSMUSG00000028439.81|Fam219a	-0.0739	0.999	motif	no	0.849515	NA	58	51 - 75	NA	NA
ENSMUSG00000061578.1227|Ksr2|1:5;195:199;248:252	0.174	0.257	mutant	no	0.436915	0.9063779237554062	31	25 - 50	-0.1418153723834608	-0.0625783416288246
ENSMUSG00000004113.272|Cacna1b|123:127;187:191	0.0064	0.999	mutant	no	0.545895	0.8980537994689703	40	25 - 50	-0.15512622018578168	-0.07588918943114546
ENSMUSG00000029028.73|Lrrc47	1.44	7.98e-31	motif	yes	5.57544	1.4611984713862385	97	96 - 100	0.5471521495567198	0.6263891803113559
ENSMUSG00000042529.417|Kcnj12	1.82	5.27e-68	motif	yes	5.218005	1.1671815814641522	96	96 - 100	0.2230290223129349	0.3022660530675711
ENSMUSG00000004113.162|Cacna1b	-0.0678	0.999	motif	no	1.133435	0.9567523801770401	68	51 - 75	-0.0637825098999505	0.01545452085468571
ENSMUSG00000029636.467|Wasf3	0.0235	0.999	motif	yes	1.19827	1.0409557499285345	70	51 - 75	0.05790874230157663	0.13714577305621284
ENSMUSG00000061578.1428|Ksr2|175:179	2.38	6.909999999999999e-112	mutant	no	5.12222	1.1561079069535551	96	96 - 100	0.2092760600889273	0.2885130908435635
ENSMUSG00000029028.47|Lrrc47	1.82	1.25e-50	motif	yes	5.5482499999999995	1.1114447279602395	97	96 - 100	0.15243620506271852	0.23167323581735472
ENSMUSG00000058297.105|Spock2	0.0392	0.999	motif	no	0.483485	0.9447992629316624	35	25 - 50	-0.08192025564472467	-0.002683224890088459
ENSMUSG00000061578.1359|Ksr2	0.0496	0.999	nomotif	no	0.33209500000000003	0.9347087427012877	22	0 - 25	-0.0974112068075059	-0.01817417605286968
ENSMUSG00000058297.43|Spock2	0.292	0.0321	motif	yes	3.96924	1.1785418243817534	93	76 - 95	0.23700295821256395	0.3162399889672002
ENSMUSG00000034801.195|Sos2	-0.106	0.999	nomotif	no	0.064005	0.9459472633304791	4	0 - 25	-0.0801683394964419	-9.31308741805692e-4
ENSMUSG00000031028.401|Tub	0.0252	0.999	motif	no	0.926635	0.9334986507030615	62	51 - 75	-0.09928015773359125	-0.020043126978955036
ENSMUSG00000022095.277|Fam160b2	0.102	0.447	motif	yes	5.63805	0.9381338149128597	97	96 - 100	-0.09213437220859033	-0.012897341453954117
ENSMUSG00000004113.163|Cacna1b	0.00854	0.999	motif	no	1.21821	0.9113154414394251	71	51 - 75	-0.13397758199079102	-0.0547405512361548
ENSMUSG00000058297.94|Spock2	0.0122	0.999	motif	no	0.67747	NA	49	25 - 50	NA	NA
ENSMUSG00000029636.137|Wasf3	-0.00498	0.999	nomotif	no	0.6704049999999999	1.0018469121412434	49	25 - 50	0.002662073435270421	0.08189910418990663
ENSMUSG00000029636.258|Wasf3	0.0323	0.999	motif	no	0.747255	0.9160111007295377	53	51 - 75	-0.1265630130821575	-0.04732598232752129
ENSMUSG00000090935.770|Synj2bp	-0.0508	0.999	nomotif	no	0.02437	0.866751224076374	1	0 - 25	-0.20631012600016238	-0.12707309524552618
ENSMUSG00000035202.95|Lars2	-0.143	0.731	motif	yes	0.633425	0.8123791795936323	46	25 - 50	-0.299774829504807	-0.22053779875017077
ENSMUSG00000028439.157|Fam219a	1.12	1.24e-19	motif	yes	7.390555000000001	0.9393936658234856	99	96 - 100	-0.09019822911352075	-0.010961198358884539
ENSMUSG00000029636.129|Wasf3	0.0339	0.999	nomotif	no	1.394665	0.9375526721273878	75	51 - 75	-0.09302835086362593	-0.013791320108989716
ENSMUSG00000034801.235|Sos2|134:142	-0.0256	0.999	mutant	no	0.02453	NA	1	0 - 25	NA	NA
ENSMUSG00000031028.601|Tub|104:108	-0.0722	0.999	mutant	no	0.7995950000000001	0.8940424885663906	56	51 - 75	-0.16158469906329295	-0.08234766830865674
ENSMUSG00000004113.111|Cacna1b|79:83;95:100;216:220	-0.0818	0.999	mutant	no	0.41316	1.045072723085888	29	25 - 50	0.06360333808114935	0.14284036883578555
ENSMUSG00000058297.494|Spock2	-0.137	0.654	motif	yes	3.31823	0.7809509397093911	91	76 - 95	-0.3566961755356419	-0.2774591447810057
ENSMUSG00000090935.295|Synj2bp	0.0349	0.999	nomotif	no	0.272495	1.2096412094686337	17	0 - 25	0.2745791945420939	0.3538162252967301
ENSMUSG00000058297.486|Spock2	0.0917	0.999	motif	yes	3.524115	0.9257725743356696	91	76 - 95	-0.11127027092248977	-0.032033240167853555
ENSMUSG00000043670.149|Diras1|10:14;163:168;233:237	0.0317	0.999	mutant	no	0.26626500000000003	1.1380916122824694	16	0 - 25	0.18661669408202772	0.2658537248366639
ENSMUSG00000029636.291|Wasf3	0.0313	0.999	nomotif	no	0.34589000000000003	0.9547496182758153	23	0 - 25	-0.06680565685203523	0.01243137390260099
ENSMUSG00000029636.141|Wasf3	-0.0699	0.999	nomotif	no	0.58663	0.9575991856734388	43	25 - 50	-0.06250616944950528	0.016730861305130934
ENSMUSG00000061578.1100|Ksr2|1:5	0.0593	0.999	mutant	no	1.174435	0.9172507342644926	70	51 - 75	-0.12461194052739746	-0.04537490977276125
ENSMUSG00000031028.624|Tub	-0.087	0.999	nomotif	no	1.009435	1.0195730313050846	65	51 - 75	0.02796511829525035	0.10720214904988656
ENSMUSG00000004113.319|Cacna1b	0.536	3.58e-5	motif	yes	5.204815	1.063631380045859	96	96 - 100	0.08899824640065465	0.16823527715529085
ENSMUSG00000022095.199|Fam160b2	0.345	0.00106	motif	no	8.67358	1.2668621625950838	100	96 - 100	0.3412595646064347	0.4204965953610709
ENSMUSG00000061578.1012|Ksr2	-0.0994	0.999	nomotif	no	0.508175	0.9989715651699914	37	25 - 50	-0.0014844813061800396	0.07775254944845618
ENSMUSG00000028439.184|Fam219a|6:22;24:41;51:58	-4.2e-5	1	mutant	no	2.429335	0.9512955408947084	87	76 - 95	-0.07203447920124195	0.0072025515533942625
ENSMUSG00000032194.316|Kank2	0.0871	0.999	nomotif	no	0.851955	0.7851402587767646	58	51 - 75	-0.34897769239077464	-0.2697406616361384
ENSMUSG00000042529.301|Kcnj12	-0.0155	0.999	nomotif	no	0.7281299999999999	0.7785054581816914	52	51 - 75	-0.3612209406645479	-0.2819839099099117
ENSMUSG00000090935.504|Synj2bp|230:236	0.0269	0.999	mutant	no	0.293825	0.927094131116057	19	0 - 25	-0.10921226671633641	-0.029975235961700195
ENSMUSG00000035202.35|Lars2	0.066	0.999	motif	yes	1.617605	NA	79	76 - 95	NA	NA
ENSMUSG00000061578.463|Ksr2	0.0901	0.913	motif	no	1.81943	0.9967314780823089	81	76 - 95	-0.004723203520615118	0.0745138272340211
ENSMUSG00000058297.548|Spock2	-0.123	0.979	motif	yes	0.291145	1.3623581677681857	18	0 - 25	0.446106041773293	0.5253430725279292
ENSMUSG00000061578.371|Ksr2	-0.057	0.999	nomotif	no	1.09508	0.9996555269134875	67	51 - 75	-4.970552296218664e-4	0.07873997552501436
ENSMUSG00000042529.281|Kcnj12	0.17	0.935	nomotif	no	0.441235	1.1983506319988386	31	25 - 50	0.2610500959674567	0.34028712672209294
ENSMUSG00000061578.1405|Ksr2|87:91	-0.0391	0.999	mutant	no	0.484165	0.9103799221344513	35	25 - 50	-0.13545935463793846	-0.05622232388330224
ENSMUSG00000034801.246|Sos2	-0.0599	0.999	motif	no	0.115775	0.6529615627451875	7	0 - 25	-0.6149300263454072	-0.535692995590771
ENSMUSG00000061578.1437|Ksr2	4.45	1.51e-97	motif	yes	4.78351	1.1469137928085216	95	76 - 95	0.19775695599048815	0.2769939867451244
ENSMUSG00000022095.131|Fam160b2	0.126	0.807	motif	no	0.230655	1.012158613868762	14	0 - 25	0.01743539033956023	0.09667242109419644
ENSMUSG00000004113.85|Cacna1b|72:76;235:239;251:256	0.0615	0.999	mutant	no	0.2751	1.0770823867642871	17	0 - 25	0.10712860682766744	0.18636563758230365
ENSMUSG00000042529.426|Kcnj12	0.149	0.437	motif	yes	6.115995	0.9504222660249324	98	96 - 100	-0.07335945960362314	0.005877571151013075
ENSMUSG00000061578.898|Ksr2	0.0777	0.999	motif	no	0.36197	1.0281047825076066	25	0 - 25	0.03998730879287437	0.11922433954751058
ENSMUSG00000004113.191|Cacna1b|148:152	0.0122	0.999	mutant	no	0.590165	NA	43	25 - 50	NA	NA
ENSMUSG00000061578.1497|Ksr2	0.408	0.0316	nomotif	yes	3.03535	0.9391180418781043	90	76 - 95	-0.09062158692425469	-0.011384556169618476
ENSMUSG00000042529.34|Kcnj12	-0.0297	0.999	motif	no	1.2672	1.0743634455587905	72	51 - 75	0.10348212405500994	0.18271915480964615
ENSMUSG00000042529.177|Kcnj12	-0.0823	0.999	nomotif	no	0.776575	0.8785787688123206	55	51 - 75	-0.18675645830584406	-0.10751942755120784
ENSMUSG00000031028.80|Tub	0.214	0.31	motif	no	2.4446399999999997	0.9462156509525119	87	76 - 95	-0.07975907083250532	-5.220400778691014e-4
ENSMUSG00000042529.308|Kcnj12	-0.00258	1	motif	no	2.25038	0.9977891079209777	85	76 - 95	-0.003193174222281404	0.0760438565323548
ENSMUSG00000042529.415|Kcnj12	1.58	1.51e-62	motif	yes	4.7276050000000005	1.1494234014108047	95	76 - 95	0.20091032678956128	0.2801473575441975
ENSMUSG00000058297.511|Spock2	-0.0293	0.999	motif	yes	1.0178450000000001	0.8467491521239556	65	51 - 75	-0.23999345778225176	-0.16075642702761556
ENSMUSG00000058297.296|Spock2|65:70	0.0785	0.999	mutant	no	4.879305	0.8860931709193128	95	76 - 95	-0.17446969164188894	-0.09523266088725273
ENSMUSG00000029028.237|Lrrc47	-0.0758	0.999	motif	no	0.33165	0.8105260193019245	22	0 - 25	-0.3030695953686899	-0.22383256461405365
ENSMUSG00000042529.266|Kcnj12	0.067	0.999	motif	no	0.57565	1.1815327413130754	42	25 - 50	0.24065960821614252	0.31989663897077875
ENSMUSG00000061578.860|Ksr2	0.0215	0.999	nomotif	no	0.17620999999999998	1.0232107801030195	10	0 - 25	0.03310336901870002	0.11234039977333624
ENSMUSG00000043670.135|Diras1	0.0497	0.999	motif	no	1.015955	1.0172950256224447	65	51 - 75	0.02473813571234809	0.1039751664669843
ENSMUSG00000043670.77|Diras1	-0.0546	0.999	motif	no	2.391035	0.9288198818369925	87	76 - 95	-0.10652924077104985	-0.02729221001641363
ENSMUSG00000090935.378|Synj2bp	0.0128	0.999	nomotif	no	0.09881	0.9337363613491647	6	0 - 25	-0.09891282960409628	-0.019675798849460066
ENSMUSG00000028439.150|Fam219a	0.815	1.71e-7	motif	yes	7.16896	1.25442379069751	99	96 - 100	0.32702482616958706	0.4062618569242233
ENSMUSG00000061578.137|Ksr2	-0.00983	0.999	motif	yes	4.64009	0.8933397614891785	94	76 - 95	-0.16271911887930915	-0.08348208812467293
ENSMUSG00000061578.772|Ksr2	-0.0332	0.999	motif	no	0.186555	0.9897454490094263	11	0 - 25	-0.014870566334063352	0.06436646442057287
ENSMUSG00000061578.1448|Ksr2	5.03	8.19e-68	motif	yes	6.139749999999999	1.4423614557838857	98	96 - 100	0.5284327492675036	0.6076697800221398
ENSMUSG00000061578.843|Ksr2	-0.014	0.999	motif	no	0.629355	0.9296925121126081	46	25 - 50	-0.10517445888444649	-0.025937428129810272
ENSMUSG00000061578.1354|Ksr2	0.0216	0.999	nomotif	no	0.457655	0.9090194118333148	33	25 - 50	-0.13761699182481957	-0.05837996107018335
ENSMUSG00000058297.300|Spock2|41:46	-0.0332	0.999	mutant	no	0.7288950000000001	1.0832128789967455	52	51 - 75	0.1153167972329684	0.19455382798760462
ENSMUSG00000058297.196|Spock2	-0.0206	0.999	nomotif	no	0.406735	1.03580280665369	28	25 - 50	0.05074937277224088	0.1299864035268771
ENSMUSG00000058297.99|Spock2	-0.0302	0.999	motif	no	1.09919	NA	67	51 - 75	NA	NA
ENSMUSG00000004113.94|Cacna1b	0.0622	0.999	motif	no	3.254885	0.85883713377737525	90	76 - 95	-0.21954352413981112	-0.14030649338517492
ENSMUSG00000022095.33|Fam160b2|149:153	0.0755	0.999	mutant	no	0.57238	NA	42	25 - 50	NA	NA
ENSMUSG00000061578.1466|Ksr2|42:46	3.93	2.52e-73	mutant	no	6.94723	0.6759103699433329	99	96 - 100	-0.5650961463258799	-0.48585911557124367
ENSMUSG00000031028.430|Tub	0.15	0.935	motif	yes	4.526249999999999	1.9918906388229036	94	76 - 95	0.9941384410008959	1.0733754717555322
ENSMUSG00000028439.210|Fam219a	-0.0358	0.999	motif	yes	0.3721	1.0215538189010722	26	25 - 50	0.030765212114572765	0.11000224286920898
ENSMUSG00000032194.228|Kank2	0.208	0.0257	nomotif	yes	7.25558	0.7040457018082241	99	96 - 100	-0.5062590131383485	-0.4270219823837123
ENSMUSG00000061578.151|Ksr2|24:28;46:61;97:101	-0.0431	0.999	mutant	no	1.691945	0.8145630245895785	80	76 - 95	-0.29590176722901707	-0.21666473647438084
ENSMUSG00000004113.298|Cacna1b	0.483	8.08e-6	motif	yes	5.46316	1.1336335855396074	96	96 - 100	0.1809544059353251	0.2601914366899613
ENSMUSG00000029028.209|Lrrc47	-0.132	0.999	nomotif	no	0.42394	0.677106466151738	30	25 - 50	-0.5625453982911568	-0.48330836753652057
ENSMUSG00000032194.207|Kank2	0.149	0.973	motif	no	0.17917	0.8509634883769636	10	0 - 25	-0.23283086223290314	-0.15359383147826694
ENSMUSG00000061578.725|Ksr2	-0.0292	0.999	nomotif	no	1.290625	0.9295594624318365	73	51 - 75	-0.10538093989680701	-0.026143909142170796
ENSMUSG00000035202.48|Lars2|80:84	0.0212	0.999	mutant	no	0.79748	0.9556132337008372	56	51 - 75	-0.06550126195710654	0.013735768797529677
ENSMUSG00000061578.196|Ksr2	0.122	0.999	nomotif	no	1.78913	0.8483890783432461	81	76 - 95	-0.23720204629783997	-0.15796501554320375
ENSMUSG00000029636.292|Wasf3	0.0478	0.999	nomotif	no	0.33182	0.9428789345168932	22	0 - 25	-0.08485555387544637	-0.005618523120810154
ENSMUSG00000043670.126|Diras1	-0.0458	0.999	motif	no	0.439345	NA	31	25 - 50	NA	NA
ENSMUSG00000031028.468|Tub|101:106;213:219;250:256	0.134	0.775	mutant	no	0.440315	0.9931033842483864	31	25 - 50	-0.009984181586219798	0.06925284916841641
ENSMUSG00000090935.412|Synj2bp	0.0189	0.999	nomotif	no	0.383925	0.9231956051385599	26	25 - 50	-0.11529173881979965	-0.036054708065163435
ENSMUSG00000090935.56|Synj2bp	0.133	0.847	motif	no	1.173495	1.0032771292537743	70	51 - 75	0.004720168039865362	0.08395719879450157
ENSMUSG00000004113.143|Cacna1b	-0.151	0.838	motif	no	0.234565	0.9826653544310152	14	0 - 25	-0.02522790283884946	0.054009127915786756
ENSMUSG00000032194.68|Kank2|176:180	-0.0147	0.999	mutant	no	1.97142	0.8274315250774115	83	76 - 95	-0.273288169697173	-0.19405113894253678
ENSMUSG00000004113.57|Cacna1b	0.12	0.999	motif	no	0.251425	0.9223509445393969	15	0 - 25	-0.11661230994594525	-0.037375279191309035
ENSMUSG00000043670.111|Diras1	0.0275	0.999	motif	no	0.602685	1.2090274907159317	44	25 - 50	0.27384704877946126	0.3530840795340975
ENSMUSG00000029028.99|Lrrc47	0.107	0.967	motif	yes	1.09921	1.030797375031123	67	51 - 75	0.04376076843123821	0.12299779918587442
ENSMUSG00000042529.330|Kcnj12|90:94;129:135;151:159;196:201;211:215	-0.0532	0.999	mutant	no	1.016615	0.8289409419891118	65	51 - 75	-0.2706587745107275	-0.19142174375609128
ENSMUSG00000034801.155|Sos2	-0.0925	0.999	motif	no	0.125665	0.8930367280089219	7	0 - 25	-0.1632085844605606	-0.08397155370592439
ENSMUSG00000004113.194|Cacna1b	0.0747	0.999	motif	no	0.6147	NA	45	25 - 50	NA	NA
ENSMUSG00000090935.32|Synj2bp	-0.0519	0.999	motif	no	1.47725	0.8692084323035685	76	76 - 95	-0.20222592452885102	-0.1229888937742148
ENSMUSG00000028439.189|Fam219a	-0.00665	0.999	motif	yes	1.862255	0.9160634923096052	82	76 - 95	-0.12648049998683333	-0.04724346923219712
ENSMUSG00000032194.196|Kank2|89:93	-0.0688	0.999	mutant	no	0.417715	0.8047934609584557	29	25 - 50	-0.3133095117632234	-0.23407248100858719
ENSMUSG00000090935.107|Synj2bp	-0.0329	0.999	motif	no	2.391495	NA	87	76 - 95	NA	NA
ENSMUSG00000090935.65|Synj2bp|126:130	0.0695	0.999	mutant	no	0.20947	NA	12	0 - 25	NA	NA
ENSMUSG00000043670.118|Diras1	-0.116	0.973	motif	no	0.66885	0.8074078505502909	49	25 - 50	-0.3086304804557232	-0.229393449701087
ENSMUSG00000028439.268|Fam219a	0.103	0.999	motif	yes	0.88721	0.9738301462595259	60	51 - 75	-0.038257932968001895	0.04097909778663432
ENSMUSG00000058297.534|Spock2|249:253	0.0149	0.999	mutant	no	0.8874500000000001	0.9406691528942024	60	51 - 75	-0.08824069967818723	-0.00900366892355102
ENSMUSG00000058297.495|Spock2	0.0423	0.999	motif	yes	3.384195	0.5984500737906268	91	76 - 95	-0.7406972007663724	-0.6614601700117362
ENSMUSG00000061578.843|Ksr2|23:27;98:102	0.0635	0.999	mutant	no	0.261265	1.0376322908435192	16	0 - 25	0.05329528169042871	0.13253231244506491
ENSMUSG00000004113.385|Cacna1b	-0.00842	0.999	motif	no	0.311875	1.0578843666723972	20	0 - 25	0.08118194054703232	0.16041897130166854
ENSMUSG00000029636.88|Wasf3	0.0379	0.999	motif	no	3.890005	0.22688465135003003	92	76 - 95	-2.1399690802807068	-2.0607320495260706
ENSMUSG00000029028.255|Lrrc47	-0.133	0.859	motif	no	0.689935	NA	50	25 - 50	NA	NA
ENSMUSG00000004113.278|Cacna1b	0.133	0.407	motif	no	4.496155	1.040957212120276	94	76 - 95	0.05791076880010245	0.13714779955473866
ENSMUSG00000061578.1433|Ksr2|145:149;240:244	2.69	7.56e-97	mutant	no	7.1432	0.9817576985217632	99	96 - 100	-0.026561088957112892	0.05267594179752332
ENSMUSG00000058297.315|Spock2	-0.0335	0.999	nomotif	yes	1.663825	0.8417712075794612	80	76 - 95	-0.2484999311251495	-0.16926290037051328
ENSMUSG00000058297.316|Spock2	-0.0977	0.988	nomotif	yes	1.570965	0.9593557555188869	78	76 - 95	-0.059862189395680755	0.01937484135895546
ENSMUSG00000061578.585|Ksr2	0.0081	0.999	nomotif	no	0.058685	0.9338195490512052	3	0 - 25	-0.09878430388274269	-0.019547273128106474
ENSMUSG00000090935.458|Synj2bp	-0.151	0.343	nomotif	no	0.432425	0.8104474745951281	31	25 - 50	-0.3032094077215735	-0.22397237696693728
ENSMUSG00000031028.99|Tub|92:96	0.0144	0.999	mutant	no	0.43772	1.0712357473024123	31	25 - 50	0.0992760095345843	0.17851304028922052
ENSMUSG00000061578.308|Ksr2|246:250	0.0225	0.999	mutant	no	0.532415	0.9508618111600663	39	25 - 50	-0.07269240557880788	0.006544625175828336
ENSMUSG00000032194.172|Kank2	0.0104	0.999	motif	no	1.161245	1.0119686133108103	69	51 - 75	0.017164544851344606	0.09640157560598082
ENSMUSG00000042529.309|Kcnj12	-0.00397	0.999	motif	no	2.13799	0.9756142510511894	85	76 - 95	-0.03561726277754224	0.04361976797709397
ENSMUSG00000031028.96|Tub|110:114	0.0964	0.981	mutant	no	1.206715	0.19129333042017252	71	51 - 75	-2.3861415209288044	-2.306904490174168
ENSMUSG00000042529.441|Kcnj12	-0.0347	0.999	motif	no	0.68138	2.1418740742772755	49	25 - 50	1.0988736632085887	1.1781106939632249
ENSMUSG00000028439.82|Fam219a	-0.0901	0.943	motif	no	0.62965	NA	46	25 - 50	NA	NA
ENSMUSG00000058297.157|Spock2	-0.0411	0.999	nomotif	no	0.100855	0.992599622854613	6	0 - 25	-0.010716188414612944	0.06852084234002327
ENSMUSG00000031028.90|Tub|13:17;146:150	0.043	0.999	mutant	no	1.27404	1.042229940160566	72	51 - 75	0.05967360480700936	0.13891063556164557
ENSMUSG00000061578.37|Ksr2	-0.0696	0.999	motif	no	0.648625	1.1491846612757304	47	25 - 50	0.2006106417621201	0.2798476725167563
ENSMUSG00000034801.117|Sos2	-0.033	0.999	nomotif	no	0.22415	0.9920806237133224	13	0 - 25	-0.011470725580716141	0.06776630517392007
ENSMUSG00000061578.1091|Ksr2|55:59	0.0444	0.999	mutant	no	0.848365	0.9183039508744687	58	51 - 75	-0.12295634229406917	-0.04371931153943295
ENSMUSG00000061578.1322|Ksr2	0.0297	0.999	nomotif	no	0.459975	0.9603069108767088	33	25 - 50	-0.05843253484838927	0.020804495906246945
ENSMUSG00000090935.303|Synj2bp|236:240	-0.015	0.999	mutant	no	0.22784	1.0254951875737108	14	0 - 25	0.03632072157902025	0.11555775233365646
ENSMUSG00000029028.74|Lrrc47	1.75	7.55e-38	motif	yes	4.099765	1.179786503563365	93	76 - 95	0.2385258103347744	0.3177628410894106
ENSMUSG00000034801.247|Sos2|62:70	-0.0232	0.999	mutant	no	0.00802999999999999	0.9005177399883487	1	0 - 25	-0.15117339772180488	-0.07193636696716867
ENSMUSG00000029028.261|Lrrc47	-0.143	0.838	motif	no	0.928315	0.8768606899646441	62	51 - 75	-0.189580440201014	-0.11034340944637779
ENSMUSG00000029636.319|Wasf3	0.051	0.999	nomotif	no	0.2307	0.9247023769149513	14	0 - 25	-0.11293899784336787	-0.03370196708873166
ENSMUSG00000061578.355|Ksr2	-0.155	0.946	nomotif	no	0.5735699999999999	1.116908338796272	42	25 - 50	0.15951079317114633	0.23874782392578253
ENSMUSG00000090935.599|Synj2bp	-0.149	0.668	motif	no	0.11994	0.9717017452993137	7	0 - 25	-0.04141453476789764	0.03782249598673858
ENSMUSG00000058297.435|Spock2	0.0466	0.999	motif	no	0.211135	0.8256640103715006	12	0 - 25	-0.276373273513579	-0.19713624275894276
ENSMUSG00000004113.407|Cacna1b|235:240	-0.0894	0.988	mutant	no	0.5986100000000001	0.9607428617360046	44	25 - 50	-0.057777742700324715	0.0214592880543115
ENSMUSG00000058297.184|Spock2	0.134	0.845	nomotif	no	0.36213	0.9879366641255398	25	0 - 25	-0.01750954020382829	0.06172749055080792
ENSMUSG00000061578.491|Ksr2|83:88;255:260	0.0286	0.999	mutant	no	2.44672	1.1129453193580445	87	76 - 95	0.15438271268986403	0.23361974344450026
ENSMUSG00000058297.325|Spock2	-0.163	0.898	nomotif	yes	1.455495	0.8188558463011738	76	76 - 95	-0.28831859678316196	-0.20908156602852573
ENSMUSG00000058297.243|Spock2	0.116	0.785	motif	yes	6.55211	1.1539131141137393	99	96 - 100	0.20653459785139403	0.2857716286060302
ENSMUSG00000061578.114|Ksr2	-0.058	0.999	motif	yes	0.30945999999999996	1.0867807954727104	20	0 - 25	0.12006097700204252	0.19929800775667872
ENSMUSG00000035279.34|Ssc5d	0.0731	0.999	motif	no	1.35395	1.1189338795133084	74	51 - 75	0.16212478652283435	0.24136181727747058
ENSMUSG00000061578.1329|Ksr2	-0.0331	0.999	nomotif	no	0.498425	0.9021718963228827	36	25 - 50	-0.14852574971583468	-0.06928871896119847
ENSMUSG00000034801.97|Sos2	-0.03	0.999	nomotif	no	0.905895	0.8410530365053395	61	51 - 75	-0.24973131570222412	-0.1704942849475879
ENSMUSG00000032194.272|Kank2	1.86	7.69e-75	motif	yes	4.167235	1.193602836869499	93	76 - 95	0.25532286960382317	0.3345599003584594
ENSMUSG00000028439.80|Fam219a	-0.0738	0.999	motif	no	1.593195	NA	78	76 - 95	NA	NA
ENSMUSG00000034801.141|Sos2|212:216	-0.0188	0.999	mutant	no	0.03218	0.9960768184011326	2	0 - 25	-0.0056710862759663146	0.0735659444786699
ENSMUSG00000090935.138|Synj2bp|126:136	-0.182	0.891	mutant	no	0.864255	NA	59	51 - 75	NA	NA
ENSMUSG00000031028.63|Tub	0.12	0.999	motif	no	1.610305	0.9431735401469319	79	76 - 95	-0.08440484946436438	-0.00516781870972817
ENSMUSG00000029636.263|Wasf3|93:98	-0.00941	0.999	mutant	no	0.929815	1.02855830773092	62	51 - 75	0.04062358082430545	0.11986061157894166
ENSMUSG00000029028.8|Lrrc47	1.12	1.28e-29	motif	yes	5.961245	1.076783531708739	97	96 - 100	0.10672825069996904	0.18596528145460525
ENSMUSG00000090935.341|Synj2bp|8:12	0.0879	0.999	mutant	no	1.020825	0.9393818896476118	65	51 - 75	-0.09021631475497428	-0.010979284000338069
ENSMUSG00000031028.450|Tub	0.175	0.686	motif	yes	4.3828949999999995	0.931043829671997	94	76 - 95	-0.10307900942118743	-0.023841978666551217
ENSMUSG00000090935.138|Synj2bp	-0.0999	0.999	motif	yes	0.819375	NA	57	51 - 75	NA	NA
ENSMUSG00000058297.301|Spock2	-0.0439	0.999	motif	yes	1.34183	1.0914648148585726	74	51 - 75	0.1262656234599637	0.2055026542145999
ENSMUSG00000061578.1488|Ksr2	1.8	4.26e-37	nomotif	yes	5.496395	1.123287507554775	96	96 - 100	0.16772723551800542	0.24696426627264162
ENSMUSG00000058297.120|Spock2	-0.0506	0.999	nomotif	no	1.94456	0.9344394029109215	83	76 - 95	-0.09782698464028705	-0.018589953885650837
ENSMUSG00000061578.488|Ksr2	-0.113	0.952	motif	no	1.20908	1.0300284457240134	71	51 - 75	0.04268418006703216	0.12192121082166837
ENSMUSG00000090935.107|Synj2bp|136:141	-0.0517	0.999	mutant	no	3.22373	NA	90	76 - 95	NA	NA
ENSMUSG00000028439.62|Fam219a	-0.0484	0.999	motif	no	0.876865	0.8015191213833669	60	51 - 75	-0.31919115654634106	-0.23995412579170483
ENSMUSG00000043670.3|Diras1	0.0705	0.999	nomotif	no	0.9594	0.8881111434340938	63	51 - 75	-0.1711878596999859	-0.09195082894534969
ENSMUSG00000029028.243|Lrrc47|198:202	0.00754	0.999	mutant	no	0.70528	0.9537644220164223	51	51 - 75	-0.06829512756482162	0.010941903189814597
ENSMUSG00000058297.296|Spock2	0.0396	0.999	motif	yes	9.193435	0.926050653129685	100	96 - 100	-0.11083698669301498	-0.03159995593837876
ENSMUSG00000029636.67|Wasf3|73:79;237:241	-0.00502	0.999	mutant	no	1.65382	0.9364910918259789	79	76 - 95	-0.09466282368610875	-0.015425792931472532
ENSMUSG00000028439.106|Fam219a	0.0477	0.999	motif	no	0.39742	NA	28	25 - 50	NA	NA
ENSMUSG00000032194.205|Kank2	0.0851	0.999	motif	no	0.16159	0.9459264560742211	9	0 - 25	-0.08020007367099193	-9.630429163557108e-4
ENSMUSG00000028439.228|Fam219a	0.0535	0.999	motif	yes	3.2225349999999997	1.0833630739695939	90	76 - 95	0.11551682303178268	0.1947538537864189
ENSMUSG00000043670.198|Diras1	0.189	0.0361	motif	yes	4.926435	1.0926823980995082	95	76 - 95	0.12787412445761598	0.2071111552122522
ENSMUSG00000042529.156|Kcnj12	0.0724	0.999	motif	no	0.30344	0.8622603143745895	19	0 - 25	-0.21380461355197936	-0.13456758279734315
ENSMUSG00000004113.118|Cacna1b	-0.00618	0.999	motif	no	2.301555	0.9540377672697697	86	76 - 95	-0.0678817158952387	0.011355314859397517
ENSMUSG00000029028.94|Lrrc47	0.0688	0.999	motif	yes	3.316465	1.1999273281048328	91	76 - 95	0.2629470337025014	0.3421840644571376
ENSMUSG00000031028.159|Tub	-0.00336	0.999	motif	no	0.522975	0.9710708064137227	38	25 - 50	-0.04235160013105114	0.036885430623585076
ENSMUSG00000061578.1468|Ksr2	3.89	1.6899999999999999e-147	motif	yes	14.3744	1.4171797398166617	100	96 - 100	0.5030227457629359	0.5822597765175721
ENSMUSG00000058297.505|Spock2|103:107	0.0674	0.999	mutant	no	0.45724	1.0302521147166186	33	25 - 50	0.042997424926878636	0.12223445568151485
ENSMUSG00000061578.467|Ksr2	-0.0634	0.999	motif	no	2.360835	1.0831700961499457	86	76 - 95	0.11525981506349127	0.19449684581812748
ENSMUSG00000022095.139|Fam160b2|194:198	0.0377	0.999	mutant	no	0.75793	0.9433665545770884	54	51 - 75	-0.0841096413604315	-0.004872610605795288
ENSMUSG00000061578.779|Ksr2|13:17	-0.0302	0.999	mutant	no	0.26005	0.8961579895469479	16	0 - 25	-0.15817499804754773	-0.07893796729291151
ENSMUSG00000043670.1|Diras1	0.0179	0.999	nomotif	no	2.899395	1.090141777600452	89	76 - 95	0.12451577586434301	0.2037528066189792
ENSMUSG00000090935.588|Synj2bp|150:155	-0.165	0.688	mutant	no	0.11996	NA	7	0 - 25	NA	NA
ENSMUSG00000058297.50|Spock2|6:12;21:30;36:61	-0.0256	0.999	mutant	no	2.3616200000000003	0.9408366396219869	86	76 - 95	-0.08798384979423914	-0.008746819039602921
ENSMUSG00000058297.379|Spock2|206:212	-0.0841	0.96	mutant	no	0.607035	0.8180977509551638	44	25 - 50	-0.2896548600422219	-0.21041782928758568
ENSMUSG00000058297.489|Spock2|199:203	-0.0128	0.999	mutant	no	2.9914300000000003	1.0695675164291814	90	76 - 95	0.09702755547456067	0.17626458622919688
ENSMUSG00000028439.236|Fam219a	0.0918	0.999	motif	yes	3.478575	0.9488870647783052	91	76 - 95	-0.0756917049853527	0.003545325769283514
ENSMUSG00000038916.65|Soga3	-0.0972	0.999	nomotif	yes	0.077045	0.9316537668035285	5	0 - 25	-0.10213419335654027	-0.022897162601904053
ENSMUSG00000022095.260|Fam160b2	3.31	5.299999999999999e-131	motif	yes	7.35558	1.141103580242109	99	96 - 100	0.19042975386951919	0.2696667846241554
ENSMUSG00000031028.201|Tub|215:219;221:226	-0.0132	0.999	mutant	no	1.2361399999999998	0.865901511122529	71	51 - 75	-0.2077251548031803	-0.1284881240485441
ENSMUSG00000004113.115|Cacna1b	0.0133	0.999	motif	no	2.7434149999999997	0.8263046220886651	89	76 - 95	-0.27525435711812757	-0.19601732636349134
ENSMUSG00000031028.3|Tub|29:33;58:63	0.0459	0.999	mutant	no	0.38367	1.0387162424323089	26	25 - 50	0.05480159115506075	0.13403862190969695
ENSMUSG00000058297.26|Spock2	0.536	2.76e-12	motif	yes	6.341415	0.9622158898195512	98	96 - 100	-0.055567470924945586	0.02366955982969063
ENSMUSG00000029636.15|Wasf3|64:69;141:145;187:191	0.0199	0.999	mutant	no	0.35847	0.7704106997981669	24	0 - 25	-0.3763003547919731	-0.2970633240373369
ENSMUSG00000058297.161|Spock2	0.0556	0.999	nomotif	no	0.100815	0.7129692664087691	6	0 - 25	-0.4880882063742958	-0.40885117561965956
ENSMUSG00000029636.415|Wasf3	3.57	1.36e-31	nomotif	yes	2.18562	1.4849153733510694	85	76 - 95	0.5703807128942601	0.6496177436488962
ENSMUSG00000022095.31|Fam160b2	-0.0837	0.999	motif	no	0.80801	0	56	51 - 75	-Inf	-Inf
ENSMUSG00000028439.39|Fam219a|34:40	-0.0449	0.999	mutant	no	1.287465	0.9555808670599927	73	51 - 75	-0.06555012689680309	0.013686903857833124
ENSMUSG00000029028.92|Lrrc47|1:5;7:11;23:28;36:40;42:46;57:61	0.223	0.33	mutant	no	0.87677	1.1235187698768903	60	51 - 75	0.1680242268605966	0.24726125761523282
ENSMUSG00000028439.117|Fam219a|90:94	0.00653	0.999	mutant	no	0.44552	0.9355145760982877	32	25 - 50	-0.09616796285273999	-0.01693093209810377
ENSMUSG00000031028.200|Tub|221:225;227:232	0.0118	0.999	mutant	no	1.576175	0.9275515493122835	78	76 - 95	-0.10850063216138857	-0.029263601406752354
ENSMUSG00000031028.575|Tub	-0.0301	0.999	nomotif	no	0.263565	0.8375676051282301	16	0 - 25	-0.25572245111989583	-0.1764854203652596
ENSMUSG00000029636.50|Wasf3	-0.0248	0.999	motif	no	0.52732	0.9424266127326619	39	25 - 50	-0.08554781557113736	-0.006310784816501144
ENSMUSG00000029636.134|Wasf3	0.0871	0.89	nomotif	no	0.66431	0.9634046115822015	48	25 - 50	-0.05378626511770427	0.025450765636931945
ENSMUSG00000029636.57|Wasf3|133:139	0.00238	1	mutant	no	1.450035	NA	76	76 - 95	NA	NA
ENSMUSG00000061578.1310|Ksr2	-0.0119	0.999	nomotif	no	0.60013	0.8926732820654298	44	25 - 50	-0.1637958485343343	-0.08455881777969808
ENSMUSG00000031028.162|Tub	0.0451	0.999	motif	no	1.01824	0.9531243845844939	65	51 - 75	-0.0692635939594066	0.00997343679522962
ENSMUSG00000061578.1348|Ksr2	-0.119	0.928	nomotif	no	0.532725	0.7322978853390083	39	25 - 50	-0.44949746512023886	-0.37026043436560263
ENSMUSG00000034801.135|Sos2|248:252	-0.0534	0.999	mutant	no	0.20548	0.8895360070155173	12	0 - 25	-0.16887509019162136	-0.08963805943698515
ENSMUSG00000031028.416|Tub	0.0636	0.999	motif	yes	6.13777	0.9637908844024871	98	96 - 100	-0.05320793884942502	0.026029091905211195
ENSMUSG00000028439.283|Fam219a|142:146	-0.0128	0.999	mutant	no	0.725445	NA	52	51 - 75	NA	NA
ENSMUSG00000058297.95|Spock2|141:146	-0.0262	0.999	mutant	no	0.7975000000000001	NA	56	51 - 75	NA	NA
ENSMUSG00000061578.214|Ksr2	0.0248	0.999	nomotif	no	1.15849	0.9422452399640735	69	51 - 75	-0.08582549318830791	-0.006588462433671699
ENSMUSG00000004113.382|Cacna1b	-0.0156	0.999	motif	no	0.570295	0.8243122792971196	42	25 - 50	-0.2787371088803288	-0.1995000781256926
ENSMUSG00000043670.180|Diras1	-0.0139	0.999	motif	yes	6.659295	1.0894390682100747	99	96 - 100	0.12358550948788939	0.2028225402425256
ENSMUSG00000035279.55|Ssc5d	-0.0351	0.999	motif	no	2.904295	0.9923344897771903	89	76 - 95	-0.011101597860512446	0.06813543289412377
ENSMUSG00000004113.203|Cacna1b	0.0969	0.901	motif	no	1.206175	1.032026202861721	71	51 - 75	0.045479600856862305	0.12471663161149851
ENSMUSG00000058297.489|Spock2	-0.0686	0.999	motif	yes	5.00943	0.9957416872074888	95	76 - 95	-0.006156564359755723	0.07308046639488049
ENSMUSG00000022095.205|Fam160b2	0.514	1.65e-4	motif	yes	7.87387	0.9992206379723523	100	96 - 100	-0.001124820110342832	0.07811221064429338
ENSMUSG00000028439.135|Fam219a	-0.0336	0.999	motif	yes	2.05403	0.9203413820894261	84	76 - 95	-0.11975899579076457	-0.04052196503612836
ENSMUSG00000022095.265|Fam160b2	1.67	5.59e-49	motif	yes	4.75737	1.005915259247075	95	76 - 95	0.008508774116209712	0.08774580487084593
ENSMUSG00000032194.29|Kank2	0.0628	0.999	motif	no	1.02856	NA	65	51 - 75	NA	NA
ENSMUSG00000004113.450|Cacna1b	-0.0108	0.999	motif	no	0.340895	0.957683339838051	23	0 - 25	-0.06237939045537038	0.016857640299265834
ENSMUSG00000022095.193|Fam160b2	0.192	0.0972	motif	no	8.42835	1.0460501474618484	100	96 - 100	0.06495201579167177	0.144189046546308
ENSMUSG00000035202.80|Lars2	0.0432	0.999	motif	yes	0.35855000000000004	0.9058522866916326	24	0 - 25	-0.1426522793085389	-0.0634152485539027
ENSMUSG00000032194.292|Kank2|70:74	0.0116	0.999	mutant	no	0.391245	0.9124089835436288	27	25 - 50	-0.13224744344770412	-0.0530104126930679
ENSMUSG00000031028.602|Tub	-0.0315	0.999	motif	no	0.475145	0.9771254117155225	34	25 - 50	-0.033384354343103294	0.04585267641153292
ENSMUSG00000061578.461|Ksr2	0.0128	0.999	nomotif	no	1.7088699999999999	1.1449399597762855	80	76 - 95	0.195271945916874	0.2745089766715102
ENSMUSG00000029636.260|Wasf3	-0.0471	0.999	motif	no	0.875685	NA	60	51 - 75	NA	NA
ENSMUSG00000090935.685|Synj2bp	0.0147	0.999	motif	no	0.17925	1.0379403479117626	10	0 - 25	0.0537235320919136	0.1329605628465498
ENSMUSG00000042529.436|Kcnj12|140:144	0.0197	0.999	mutant	no	4.728994999999999	1.2616326412805268	95	76 - 95	0.3352918914968935	0.4145289222515297
ENSMUSG00000061578.1284|Ksr2	-0.0667	0.999	nomotif	no	0.45789	1.0784735174901927	33	25 - 50	0.1089907507638724	0.1882277815185086
ENSMUSG00000031028.435|Tub	0.173	0.855	motif	yes	3.52273	0.936953144990815	91	76 - 95	-0.09395119127138084	-0.014714160516744623
ENSMUSG00000028439.93|Fam219a|70:74;234:238	0.073	0.999	mutant	no	0.734335	0.8059082938356896	52	51 - 75	-0.3113124143919042	-0.23207538363726798
ENSMUSG00000061578.1444|Ksr2|79:83;174:178	4.12	1.36e-123	mutant	no	5.843315	2.0132037559498777	97	96 - 100	1.0094931945256402	1.0887302252802764
ENSMUSG00000004113.174|Cacna1b	-0.0332	0.999	motif	no	2.60262	1.2057575235175102	88	76 - 95	0.26993981205505524	0.34917684280969147
ENSMUSG00000042529.338|Kcnj12	-0.0276	0.999	motif	no	1.1536	1.2170302120759355	69	51 - 75	0.2833649825718664	0.3626020133265026
ENSMUSG00000031028.74|Tub	0.0585	0.999	motif	no	4.30507	0.9687954996079331	94	76 - 95	-0.045735931659824786	0.03350109909481143
ENSMUSG00000029636.461|Wasf3	-0.0692	0.917	nomotif	yes	2.412385	0.945279145355141	87	76 - 95	-0.08118766803946618	-0.0019506372848299702
ENSMUSG00000028439.232|Fam219a	0.078	0.999	motif	yes	3.4935650000000003	1.1582148318687324	91	76 - 95	0.21190287692429566	0.2911399076789319
ENSMUSG00000061578.346|Ksr2	-0.159	0.906	motif	no	0.26327999999999996	0.9854385403331102	16	0 - 25	-0.02116219857708007	0.05807483217755614
ENSMUSG00000031028.117|Tub	0.0338	0.999	motif	no	0.49958	0.9276189956061945	36	25 - 50	-0.10839573136500491	-0.029158700610368696
ENSMUSG00000061578.830|Ksr2	0.0316	0.999	motif	no	1.18261	1.0572800277806609	70	51 - 75	0.08035753489030345	0.15959456564493968
ENSMUSG00000058297.552|Spock2|141:145	-0.1	0.825	mutant	no	0.20167	NA	12	0 - 25	NA	NA
ENSMUSG00000029636.504|Wasf3	0.068	0.999	motif	yes	0.61905	1.1645748682824837	45	25 - 50	0.21980339062463947	0.29904042137927567
ENSMUSG00000029636.128|Wasf3	0.052	0.999	nomotif	no	1.3595799999999998	0.9871568293326279	74	51 - 75	-0.018648791434857787	0.06058823931977843
ENSMUSG00000090935.30|Synj2bp	0.0938	0.97	motif	no	0.661195	1.0282420555093053	48	25 - 50	0.04017992520896859	0.1194169559636048
ENSMUSG00000090935.736|Synj2bp|1:5;153:158	0.0884	0.999	mutant	no	0.051855	0.8679616399205636	3	0 - 25	-0.2042968115716249	-0.1250597808169887
ENSMUSG00000032194.48|Kank2	-0.00643	0.999	motif	no	1.80839	0.9754427041078492	81	76 - 95	-0.03587096108647159	0.04336606966816463
ENSMUSG00000061578.364|Ksr2	-0.0586	0.999	nomotif	no	0.96535	1.0996028510362152	63	51 - 75	0.13698255256961228	0.2162195833242485
ENSMUSG00000031028.391|Tub|232:236	-0.103	0.909	mutant	no	1.92517	0.962519987163782	82	76 - 95	-0.055111595665003635	0.02412543508963258
ENSMUSG00000061578.1154|Ksr2	-0.0981	0.999	nomotif	no	0.45821	0.9064564463506309	33	25 - 50	-0.14169039223009716	-0.06245336147546095
ENSMUSG00000004113.215|Cacna1b	0.0393	0.999	motif	no	0.7815749999999999	0.9062292134072902	55	51 - 75	-0.14205209624693727	-0.06281506549230105
ENSMUSG00000029636.323|Wasf3	-0.108	0.996	nomotif	no	0.08899	1.0032396375856938	5	0 - 25	0.004666254666685893	0.08390328542132211
ENSMUSG00000035202.85|Lars2	0.0715	0.946	motif	yes	0.357765	0.8321362555165961	24	0 - 25	-0.26510831764669196	-0.18587128689205573
ENSMUSG00000061578.1169|Ksr2	0.0597	0.999	nomotif	no	1.1962000000000002	1.0453994363093095	70	51 - 75	0.06405428649387256	0.14329131724850877
ENSMUSG00000035202.73|Lars2	-0.0535	0.999	motif	yes	1.160605	1.0342529227884152	69	51 - 75	0.04858903462056605	0.12782606537520227
ENSMUSG00000061578.465|Ksr2|239:244	-0.0301	0.999	mutant	no	1.159655	1.0158490106309706	69	51 - 75	0.022685984982440902	0.10192301573707711
ENSMUSG00000042529.437|Kcnj12|134:138	-0.0234	0.999	mutant	no	4.3592949999999995	0.6610595459998418	94	76 - 95	-0.5971478642293309	-0.5179108334746947
ENSMUSG00000061578.1405|Ksr2	0.0831	0.999	motif	yes	1.688695	0.8518261738084569	80	76 - 95	-0.23136903505837078	-0.15213200430373458
ENSMUSG00000090935.643|Synj2bp|170:176	0.0857	0.999	mutant	no	0.58346	0.9769022577829909	43	25 - 50	-0.033713871758074616	0.0455231589965616
ENSMUSG00000061578.1548|Ksr2	0.0566	0.999	motif	no	1.19294	0.966408822380763	70	51 - 75	-0.04929446974953791	0.029942561005098303
ENSMUSG00000035202.78|Lars2	0.0889	0.983	motif	yes	0.6302399999999999	0.8799366366131846	46	25 - 50	-0.18452845447285024	-0.10529142371821403
ENSMUSG00000043670.172|Diras1|25:30;95:99;192:196;226:230;240:249;255:260	0.0165	0.999	mutant	no	0.766115	0.957221066076655	54	51 - 75	-0.06307594749915246	0.016161083255483752
ENSMUSG00000058297.436|Spock2|243:247	-0.013	0.999	mutant	no	0.157215	0.9509172341315432	9	0 - 25	-0.07260831752838835	0.006628713226247862
ENSMUSG00000031028.172|Tub	-0.00995	0.999	motif	no	0.57956	1.2431816957883937	42	25 - 50	0.31403716723203967	0.3932741979866759
ENSMUSG00000031028.603|Tub|92:96	-0.0189	0.999	mutant	no	0.92783	1.070352062445392	62	51 - 75	0.09808540896477812	0.17732243971941433
ENSMUSG00000043670.217|Diras1|25:29;58:70;94:99;102:106;111:115;225:229	0.0583	0.999	mutant	no	0.8827499999999999	1.0068672840022048	60	51 - 75	0.009873533066510077	0.0891105638211463
ENSMUSG00000061578.5|Ksr2	0.0852	0.999	motif	no	1.604615	0.906865306972748	79	76 - 95	-0.1410398058674088	-0.06180277511277259
ENSMUSG00000061578.1043|Ksr2	-0.13	0.943	nomotif	no	0.15310000000000001	0.9998358309334014	9	0 - 25	-2.3686534176216696e-4	0.07900016541287405
ENSMUSG00000090935.684|Synj2bp|224:228	0.0158	0.999	mutant	no	0.151595	0.8855551631153817	9	0 - 25	-0.17534591656716284	-0.09610888581252662
ENSMUSG00000061578.1345|Ksr2	-0.0179	0.999	nomotif	no	0.4489149999999999	0.9326578050809962	32	25 - 50	-0.100580245823676	-0.021343215069039786
ENSMUSG00000090935.363|Synj2bp	0.0535	0.999	nomotif	no	0.34999	1.069618978552228	23	0 - 25	0.09709696891738266	0.17633399967201888
ENSMUSG00000029636.411|Wasf3	3.4	3.0199999999999997e-61	nomotif	yes	7.253025	1.4403522708764764	99	96 - 100	0.5264216986767322	0.6056587294313683
ENSMUSG00000061578.1430|Ksr2	3.27	1.53e-108	motif	yes	6.584275	NA	99	96 - 100	NA	NA
ENSMUSG00000035202.23|Lars2	-0.0439	0.999	motif	yes	1.600035	1.0410899470744905	79	76 - 95	0.058094718582038754	0.13733174933667497
ENSMUSG00000061578.766|Ksr2	-0.0197	0.999	motif	no	1.02205	0.8455245045564895	65	51 - 75	-0.2420815282002573	-0.16284449744562107
ENSMUSG00000058297.101|Spock2|105:110	0.00978	0.999	mutant	no	1.116165	1.4964619051909807	68	51 - 75	0.5815555532151743	0.6607925839698104
ENSMUSG00000004113.276|Cacna1b|99:103;163:167;241:260	0.0567	0.999	mutant	no	1.25187	0.9009145289513029	72	51 - 75	-0.15053785289643332	-0.0713008221417971
ENSMUSG00000004113.416|Cacna1b	-0.0462	0.999	motif	no	0.276245	0.9856055180213724	17	0 - 25	-0.02091776174437687	0.05831926901025934
ENSMUSG00000043670.286|Diras1	0.706	2.17e-5	motif	yes	4.91386	1.2165730339748801	95	76 - 95	0.28282293153045274	0.36205996228508897
ENSMUSG00000031028.312|Tub|97:101	0.0471	0.999	mutant	no	1.051285	0.9646765774480978	66	51 - 75	-0.051882756983750174	0.02735427377088604
ENSMUSG00000043670.92|Diras1	-0.22	0.38	nomotif	no	1.89223	0.9095375858519379	82	76 - 95	-0.13679483765734723	-0.05755780690271102
ENSMUSG00000058297.313|Spock2	-0.0247	0.999	nomotif	yes	0.5636	0.8751132043400557	41	25 - 50	-0.19245843934115775	-0.11322140858652154
ENSMUSG00000042529.305|Kcnj12|240:244	-0.0273	0.999	mutant	no	0.620125	0.9753005784638904	46	25 - 50	-0.03608118245585132	0.043155848298784896
ENSMUSG00000028439.102|Fam219a	-0.0409	0.999	motif	no	0.54993	0.8237490846274748	40	25 - 50	-0.2797231379279919	-0.2004861071733557
ENSMUSG00000004113.99|Cacna1b	-0.0632	0.999	motif	no	1.82283	1.1241554972626127	82	76 - 95	0.16884160816871768	0.2480786389233539
ENSMUSG00000090935.476|Synj2bp	0.0783	0.999	nomotif	no	0.33753500000000003	1.0535470704166507	22	0 - 25	0.07525477237984954	0.15449180313448574
ENSMUSG00000090935.357|Synj2bp	-0.131	0.829	nomotif	no	0.752035	1.0260126406829	53	51 - 75	0.037048505348664065	0.11628553610330028
ENSMUSG00000031028.554|Tub	4.88e-4	1	nomotif	no	0.524105	1.0019681386466128	38	25 - 50	0.002836633336160794	0.08207366409079701
ENSMUSG00000022095.72|Fam160b2	-0.111	0.916	motif	no	0.959655	1.1028980261257153	63	51 - 75	0.14129940561311757	0.22053643636775377
ENSMUSG00000034801.232|Sos2|152:160	-0.106	0.767	mutant	no	0.01436	NA	1	0 - 25	NA	NA
ENSMUSG00000043670.299|Diras1	0.102	0.933	motif	yes	1.01549	0.8154865058584929	65	51 - 75	-0.29426709053402095	-0.21503005977938472
ENSMUSG00000061578.1388|Ksr2|86:90;189:193	-0.112	0.988	mutant	no	0.2561	0.9215655460635367	16	0 - 25	-0.11784131414493534	-0.03860428339029913
ENSMUSG00000004113.125|Cacna1b|11:16;132:136	0.0148	0.999	mutant	no	0.41406	0.941072782011262	29	25 - 50	-0.08762179043917924	-0.008384759684543025
ENSMUSG00000031028.282|Tub	-0.0394	0.999	nomotif	no	1.104915	0.9724487414632627	68	51 - 75	-0.040305888372813216	0.038931142381823
ENSMUSG00000029636.268|Wasf3	0.102	0.999	motif	no	1.2137600000000002	1.083547244940701	71	51 - 75	0.11576205934360707	0.1949990900982433
ENSMUSG00000029636.25|Wasf3	-0.0213	0.999	motif	no	0.123995	0.8841458698092549	7	0 - 25	-0.177643684219294	-0.09840665346465778
ENSMUSG00000031028.448|Tub	0.156	0.352	motif	yes	3.89562	1.009174428199285	92	76 - 95	0.013175554968777875	0.09241258572341408
ENSMUSG00000029636.145|Wasf3	-0.0541	0.999	nomotif	no	0.555955	0.8979475106917776	41	25 - 50	-0.15529697985179045	-0.07605994909715423
ENSMUSG00000029028.7|Lrrc47	1.02	1.16e-16	motif	yes	5.820725	1.1037703979981832	97	96 - 100	0.14244009954432021	0.22167713029895642
ENSMUSG00000031028.222|Tub|89:93;95:100;197:202	0.159	0.726	mutant	no	1.6377549999999998	1.2940875522271629	79	76 - 95	0.3719352269834526	0.45117225773808883
ENSMUSG00000004113.232|Cacna1b	0.116	0.999	motif	no	1.367785	0.9289036343890337	74	51 - 75	-0.10639915748307066	-0.027162126728434446
ENSMUSG00000061578.163|Ksr2	8.83e-4	1	motif	no	0.256855	1.1266938501049484	16	0 - 25	0.17209555371988827	0.2513325844745245
ENSMUSG00000058297.113|Spock2	0.165	0.678	motif	no	1.591895	0.8380457546949782	78	76 - 95	-0.25489908214467194	-0.1756620513900357
ENSMUSG00000004113.486|Cacna1b|165:170	-0.00453	0.999	mutant	no	0.423445	1.0589687849941072	30	25 - 50	0.08266006393089018	0.16189709468552638
ENSMUSG00000061578.850|Ksr2	-0.0784	0.999	motif	no	0.11194	0.935502062837739	6	0 - 25	-0.09618726018934685	-0.01695022943471064
ENSMUSG00000029636.241|Wasf3|10:14;103:110;225:230	0.0479	0.999	mutant	no	1.200795	0.7796151730011044	71	51 - 75	-0.35916592604574904	-0.2799288952911128
ENSMUSG00000031028.614|Tub	-0.0145	0.999	motif	no	0.7886299999999999	0.9325244120851472	55	51 - 75	-0.10078660144100657	-0.021549570686370353
ENSMUSG00000042529.245|Kcnj12	0.229	0.541	motif	no	0.33419	0.780437887107085	22	0 - 25	-0.3576442782234399	-0.2784072474688037
ENSMUSG00000043670.53|Diras1|229:234	-0.0647	0.999	mutant	no	2.97879	0.9018933107338415	89	76 - 95	-0.14897131459829624	-0.06973428384366002
ENSMUSG00000035202.80|Lars2|90:94;142:146	-0.0521	0.999	mutant	no	0.369765	0.872817214884107	25	0 - 25	-0.19624853815823662	-0.1170115074036004
ENSMUSG00000022095.104|Fam160b2	0.209	0.607	motif	no	0.437605	1.3247597834208331	31	25 - 50	0.40573078179951677	0.484967812554153
ENSMUSG00000004113.183|Cacna1b|19:23;27:31;42:46;196:200	-0.0946	0.929	mutant	no	1.18031	0.8973561735634702	70	51 - 75	-0.1562473696725616	-0.07701033891792537
ENSMUSG00000004113.125|Cacna1b	0.033	0.999	motif	no	0.6495200000000001	0.9263841848644375	47	25 - 50	-0.11031747089139331	-0.031080440136757093
ENSMUSG00000061578.301|Ksr2	0.0156	0.999	nomotif	no	1.08909	1.033556162326965	67	51 - 75	0.04761678538566199	0.1268538161402982
ENSMUSG00000061578.791|Ksr2	-0.0573	0.999	nomotif	no	0.243375	0.9193589790529905	15	0 - 25	-0.12129979901445759	-0.04206276825982137
ENSMUSG00000028439.277|Fam219a|178:182	0.0877	0.999	mutant	no	0.62357	1.05827129872811	46	25 - 50	0.08170952457431913	0.16094655532895535
ENSMUSG00000058297.485|Spock2|223:227	-9.67e-4	1	mutant	no	4.754925	1.0054225737425904	95	76 - 95	0.007801985891381389	0.0870390166460176
ENSMUSG00000004113.379|Cacna1b	-0.0568	0.999	motif	no	0.18282	NA	11	0 - 25	NA	NA
ENSMUSG00000029636.150|Wasf3	-0.0267	0.999	nomotif	no	0.39192	0.8641592927809727	27	25 - 50	-0.2106308221710381	-0.1313937914164019
ENSMUSG00000042529.313|Kcnj12	0.0132	0.999	motif	no	2.1939599999999997	0.9186215595845655	85	76 - 95	-0.12245745160638812	-0.0432204208517519
ENSMUSG00000004113.146|Cacna1b	-0.0472	0.999	motif	no	0.295045	0.9365688289110462	19	0 - 25	-0.09454307214378753	-0.015306041389151315
ENSMUSG00000058297.65|Spock2	0.0188	0.999	nomotif	no	0.6052949999999999	0.9217827980511916	44	25 - 50	-0.11750124997023406	-0.03826421921559785
ENSMUSG00000061578.313|Ksr2	0.0151	0.999	motif	no	0.415225	0.8769036342410653	29	25 - 50	-0.18950978590181908	-0.11027275514718286
ENSMUSG00000035279.44|Ssc5d|194:199;250:254	0.0505	0.999	mutant	no	0.8933	1.0311902245811557	60	51 - 75	0.04431049249806735	0.12354752325270357
ENSMUSG00000061578.1128|Ksr2	-0.00532	0.999	nomotif	no	1.3003399999999998	1.053630172730678	73	51 - 75	0.07536856565166437	0.1546055964063006
ENSMUSG00000058297.291|Spock2|95:100	0.0548	0.999	mutant	no	8.714590000000001	0.8134928163097002	100	96 - 100	-0.297798488903672	-0.21856145814903577
ENSMUSG00000061578.1137|Ksr2	0.0332	0.999	nomotif	no	0.468725	0.8689017747038081	34	25 - 50	-0.2027349985809244	-0.12349796782628818
ENSMUSG00000004113.32|Cacna1b	-0.109	0.999	motif	no	0.189275	0.9895520418211339	11	0 - 25	-0.015152512422109706	0.06408451833252651
ENSMUSG00000061578.1487|Ksr2	2.09	2.38e-61	nomotif	yes	5.094955	1.1624656218968754	96	96 - 100	0.21718805140151687	0.2964250821561531
ENSMUSG00000035202.88|Lars2|42:46;94:98	0.0418	0.999	mutant	no	0.404365	0.8108956965761821	28	25 - 50	-0.30241173865649795	-0.22317470790186172
ENSMUSG00000032194.167|Kank2|160:166	-0.133	0.909	mutant	no	0.540955	NA	40	25 - 50	NA	NA
ENSMUSG00000058297.240|Spock2|117:123;221:229;240:260	-0.0515	0.999	mutant	no	2.2605500000000003	0.8881356330027884	85	76 - 95	-0.17114807808880425	-0.09191104733416804
ENSMUSG00000022095.29|Fam160b2|173:177	0.157	0.933	mutant	no	0.394325	0.9143854102504179	27	25 - 50	-0.1291257105030512	-0.049888679748414974
ENSMUSG00000061578.1416|Ksr2	0.361	0.00157	motif	yes	1.62435	1.045238512631293	79	76 - 95	0.06383218797814236	0.14306921873277856
ENSMUSG00000058297.101|Spock2	-0.0287	0.999	motif	no	0.74727	1.0545906168517085	53	51 - 75	0.07668306560647803	0.15592009636111426
ENSMUSG00000028439.138|Fam219a|194:198;204:238;243:250;253:260	0.0106	0.999	mutant	no	2.43177	0.7975150839165034	87	76 - 95	-0.32641628913118353	-0.2471792583765473
ENSMUSG00000029636.104|Wasf3|15:19	0.0785	0.999	mutant	no	0.49671	1.1642337149957023	36	25 - 50	0.2193807022490664	0.2986177330037026
ENSMUSG00000031028.147|Tub	-0.0288	0.999	motif	no	1.24902	1.2025607743606317	72	51 - 75	0.2661098059729686	0.34534683672760486
ENSMUSG00000029028.45|Lrrc47	1.6	6.19e-36	motif	yes	4.6842950000000005	1.2235606919435564	95	76 - 95	0.2910856647964187	0.3703226955510549
ENSMUSG00000029636.495|Wasf3|88:92	-0.0207	0.999	mutant	no	0.33962499999999995	1.0378495398094034	22	0 - 25	0.0535973069861795	0.1328343377408157
ENSMUSG00000061578.1220|Ksr2|43:47;237:241	-0.0671	0.999	mutant	no	0.470775	0.7549317747918839	34	25 - 50	-0.4055818247766491	-0.3263447940220129
ENSMUSG00000035202.33|Lars2	-0.0764	0.999	motif	yes	0.713945	1.0356395518836912	51	51 - 75	0.050521969053671886	0.1297589998083081
ENSMUSG00000061578.1155|Ksr2	0.106	0.907	nomotif	no	0.45153	0.8934321046174423	32	25 - 50	-0.1625699974655998	-0.08333296671096359
ENSMUSG00000090935.426|Synj2bp	-0.0396	0.999	nomotif	no	0.18166	0.84386835569783	11	0 - 25	-0.24491014026199598	-0.16567310950735975
ENSMUSG00000004113.409|Cacna1b|223:228	0.0141	0.999	mutant	no	0.22455	1.060935855033513	13	0 - 25	0.08533743248023679	0.16457446323487301
ENSMUSG00000031028.474|Tub	0.0981	0.943	motif	no	1.62601	0.9958057952516198	79	76 - 95	-0.006063683463673161	0.07317334729096306
ENSMUSG00000004113.452|Cacna1b	-0.056	0.999	motif	no	0.191435	0.9704008540805337	11	0 - 25	-0.043347274666770734	0.03588975608786548
ENSMUSG00000058297.298|Spock2|53:58	0.0771	0.999	mutant	no	2.3640600000000003	0.8516478991386117	86	76 - 95	-0.23167100147761405	-0.15243397072297782
ENSMUSG00000029028.16|Lrrc47|24:28;30:34;46:51;53:57;59:63;75:80;82:86;88:92;109:113;125:130;132:136;148:152;155:159;161:165;177:182;184:188;205:209;211:215;227:231;234:238;240:244	-0.147	0.97	mutant	no	1.26696	1.1160066222465341	72	51 - 75	0.15834558796807588	0.23758261872271208
ENSMUSG00000029636.495|Wasf3	0.00487	0.999	motif	yes	0.41911	0.9486969091073694	29	25 - 50	-0.07598084807272033	0.0032561826819158812
ENSMUSG00000058297.499|Spock2	-0.0967	0.935	motif	yes	1.03646	NA	65	51 - 75	NA	NA
ENSMUSG00000031028.210|Tub	0.0952	0.999	motif	no	2.943285	0.8994539929758162	89	76 - 95	-0.1528786052984571	-0.07364157454382088
ENSMUSG00000061578.614|Ksr2	-0.0848	0.999	motif	no	1.07711	1.0093179440778284	67	51 - 75	0.013380707734729392	0.09261773848936561
ENSMUSG00000031028.383|Tub	0.085	0.999	nomotif	no	0.95183	1.17399467884239	63	51 - 75	0.23142586941466592	0.31066290016930215
ENSMUSG00000061578.500|Ksr2	0.0652	0.999	motif	no	1.179325	0.9287214445480813	70	51 - 75	-0.10668214718197758	-0.027445116427341362
ENSMUSG00000061578.1291|Ksr2	-0.0672	0.999	nomotif	no	0.29393	0.9447812383613144	19	0 - 25	-0.08194777916990724	-0.002710748415271025
ENSMUSG00000061578.1097|Ksr2	0.0909	0.943	motif	no	1.75035	1.010002199209469	81	76 - 95	0.014358434348496298	0.09359546510313252
ENSMUSG00000061578.1088|Ksr2|73:77	0.0339	0.999	mutant	no	0.7514099999999999	1.006786331847861	53	51 - 75	0.0097575356866580025	0.08899456644129422
ENSMUSG00000058297.508|Spock2	-0.00625	0.999	motif	yes	0.76793	0.9144434895944359	54	51 - 75	-0.1290340772380386	-0.0497970464834024
ENSMUSG00000043670.314|Diras1	0.197	0.452	motif	no	0.5658650000000001	1.1201264775847364	41	25 - 50	0.16366164146350157	0.24289867221813777
ENSMUSG00000090935.375|Synj2bp	-0.0208	0.999	nomotif	no	0.07763	0.9128191199791876	5	0 - 25	-0.13159908414347757	-0.052362053388841354
ENSMUSG00000090935.321|Synj2bp|128:132	-0.126	0.838	mutant	no	0.02552	NA	1	0 - 25	NA	NA
ENSMUSG00000029028.82|Lrrc47	0.205	0.0263	motif	yes	4.293175	1.1329094614168795	94	76 - 95	0.18003257008685608	0.2592696008414923
ENSMUSG00000028439.112|Fam219a	-0.0942	0.975	motif	no	0.709835	NA	51	51 - 75	NA	NA
ENSMUSG00000043670.216|Diras1	0.0671	0.984	motif	yes	3.27854	0.9615952079761346	91	76 - 95	-0.05649838836227872	0.022738642392357497
ENSMUSG00000061578.944|Ksr2	-0.0771	0.999	nomotif	no	0.89158	1.2051090004349783	60	51 - 75	0.26916364211918964	0.34840067287382587
ENSMUSG00000061578.418|Ksr2	-0.161	0.96	nomotif	no	1.197615	0.950438462350422	70	51 - 75	-0.0733348745742034	0.005902156180432813
ENSMUSG00000042529.428|Kcnj12	0.0468	0.999	motif	yes	4.704875	0.9277516637630407	95	76 - 95	-0.10818941173682109	-0.028952380982184875
ENSMUSG00000042529.429|Kcnj12|20:25;182:186	0.0145	0.999	mutant	no	5.544715	0.956643962341812	96	96 - 100	-0.06394600333820905	0.01529102741642717
ENSMUSG00000029028.110|Lrrc47	-0.0388	0.999	nomotif	yes	1.0327	0.921933534310386	65	51 - 75	-0.11726534984797608	-0.03802831909333987
ENSMUSG00000061578.105|Ksr2|146:150;232:237	0.00923	0.999	mutant	no	1.01413	0.8444919180281786	65	51 - 75	-0.24384447870079684	-0.1646074479461606
ENSMUSG00000029636.10|Wasf3	0.0504	0.999	motif	no	0.337835	1.0483927431764635	22	0 - 25	0.06817927268629119	0.1474163034409274
ENSMUSG00000058297.392|Spock2|128:134	-0.0565	0.999	mutant	no	0.49109	NA	36	25 - 50	NA	NA
ENSMUSG00000058297.377|Spock2	0.0628	0.999	motif	yes	0.808565	0.9130478122036199	56	51 - 75	-0.13123768525510499	-0.05200065450046877
ENSMUSG00000031028.35|Tub	0.0873	0.999	motif	no	0.683515	1.078414325599046	49	25 - 50	0.10891156644456405	0.18814859719920027
ENSMUSG00000042529.331|Kcnj12	0.0181	0.999	motif	no	1.93687	1.0249407111759863	83	76 - 95	0.03554045786116995	0.11477748861580617
ENSMUSG00000031028.213|Tub|143:147;149:154;251:256	0.0279	0.999	mutant	no	2.0195749999999997	0.972164652120263	83	76 - 95	-0.040727416158832866	0.03850961459580335
ENSMUSG00000022095.282|Fam160b2|20:24;156:161	-0.261	0.875	mutant	no	0.55162	0.9266272343061079	40	25 - 50	-0.10993900994660695	-0.030701979191970735
ENSMUSG00000061578.604|Ksr2|224:228	-0.0226	0.999	mutant	no	0.72468	1.038480376211311	52	51 - 75	0.054473954352887016	0.13371098510752322
ENSMUSG00000032194.314|Kank2	-0.037	0.999	nomotif	no	0.64106	0.9834122809546714	47	25 - 50	-0.024131723090872984	0.05510530766376323
ENSMUSG00000058297.555|Spock2|123:127;255:260	-0.0794	0.999	mutant	no	0.263895	0.8994412350129409	16	0 - 25	-0.15289906880237428	-0.07366203804773806
ENSMUSG00000029636.98|Wasf3|51:55	0.17	0.732	mutant	no	1.36261	0.9384093111655875	74	51 - 75	-0.09171076661708989	-0.012473735862453678
ENSMUSG00000035202.64|Lars2	0.0854	0.999	motif	yes	0.791525	0.8922593054142974	55	51 - 75	-0.1644650526001131	-0.08522802184547688
ENSMUSG00000058297.163|Spock2	-0.0295	0.999	nomotif	no	0.09973	0.8352046467446896	6	0 - 25	-0.25979835637890486	-0.18056132562426863
ENSMUSG00000034801.134|Sos2	-0.0182	0.999	motif	no	0.440575	1.041470169067704	31	25 - 50	0.058621516714672736	0.13785854746930895
ENSMUSG00000004113.490|Cacna1b	0.0403	0.999	motif	no	0.416025	NA	29	25 - 50	NA	NA
ENSMUSG00000029028.44|Lrrc47	1.17	1.16e-15	motif	yes	6.44079	1.1158306618671825	98	96 - 100	0.1581181008040102	0.2373551315586464
ENSMUSG00000090935.136|Synj2bp	-0.195	0.825	motif	yes	0.88577	NA	60	51 - 75	NA	NA
ENSMUSG00000058297.90|Spock2	0.0915	0.999	motif	no	0.364305	1.0039166920104279	25	0 - 25	0.005639555135234934	0.08487658588987115
ENSMUSG00000061578.314|Ksr2|210:214	0.103	0.927	mutant	no	0.89759	0.9352390229254963	61	51 - 75	-0.09659296719213538	-0.017355936437499164
ENSMUSG00000090935.587|Synj2bp	-0.127	0.9	motif	no	0.085935	NA	5	0 - 25	NA	NA
ENSMUSG00000058297.544|Spock2|189:193	-0.0667	0.999	mutant	no	0.89639	1.0835318075194005	61	51 - 75	0.11574150495623518	0.1949785357108714
ENSMUSG00000028439.128|Fam219a|24:28;254:258	0.0348	0.999	mutant	no	0.68643	0.8968274102426116	50	25 - 50	-0.15709772216689635	-0.07786069141226014
ENSMUSG00000032194.285|Kank2|25:29;112:116	0.066	0.999	mutant	no	3.18987	0.9926982294876958	90	76 - 95	-0.010572875610948277	0.06866415514368794
ENSMUSG00000042529.262|Kcnj12|73:77	0.217	0.673	mutant	no	0.5272749999999999	1.1620701112882779	39	25 - 50	0.21669711362757518	0.2959341443822114
ENSMUSG00000031028.389|Tub|244:248	0.0926	0.999	mutant	no	1.393645	0.8653107203548346	75	51 - 75	-0.20870981852995524	-0.129472787775319
ENSMUSG00000061578.1278|Ksr2	0.0219	0.999	nomotif	no	0.88564	0.8409833513757599	60	51 - 75	-0.2498508546035821	-0.1706138238489459
ENSMUSG00000042529.150|Kcnj12	-0.133	0.916	motif	no	0.3197	1.0517997216240211	21	0 - 25	0.07286002009848448	0.1520970508531207
ENSMUSG00000090935.582|Synj2bp	-0.0661	0.999	motif	no	0.06504	0.928134354764783	4	0 - 25	-0.10759443293670108	-0.028357402182064867
ENSMUSG00000004113.150|Cacna1b	-0.139	0.999	motif	no	0.498605	0.7856142443813555	36	25 - 50	-0.34810700674183764	-0.2688699759872014
ENSMUSG00000022095.130|Fam160b2|248:252	-0.0369	0.999	mutant	no	0.355125	0.8164344068086538	24	0 - 25	-0.29259111206811406	-0.21335408131347783
ENSMUSG00000031028.204|Tub	-0.0296	0.999	motif	no	1.485195	0.9003039278667299	77	76 - 95	-0.15151598099309388	-0.07227895023845766
ENSMUSG00000061578.749|Ksr2	-0.0143	0.999	motif	no	1.568835	0.9268918451260886	78	76 - 95	-0.10952708786327771	-0.030290057108641494
ENSMUSG00000061578.804|Ksr2	-0.155	0.727	motif	no	0.362295	0.8165657105428329	25	0 - 25	-0.292359108108597	-0.21312207735396077
ENSMUSG00000061578.481|Ksr2	-0.0454	0.999	motif	no	4.55781	0	94	76 - 95	-Inf	-Inf
ENSMUSG00000004113.490|Cacna1b|141:146	0.0558	0.999	mutant	no	0.27885	NA	17	0 - 25	NA	NA
ENSMUSG00000058297.58|Spock2	-0.0144	0.999	motif	yes	1.160915	0.9940235142129936	69	51 - 75	-0.008648114893333142	0.07058891586130307
ENSMUSG00000029028.244|Lrrc47|192:196	-0.00701	0.999	mutant	no	0.5624199999999999	0.8944491108686532	41	25 - 50	-0.16092869152120312	-0.0816916607665669
ENSMUSG00000061578.630|Ksr2	0.00733	0.999	motif	no	0.361195	0.8490821316306868	24	0 - 25	-0.23602398261046098	-0.15678695185582475
ENSMUSG00000029028.61|Lrrc47|16:20;22:26;38:42;45:49;70:74;86:91;93:97;99:103;115:120;122:126;143:147;149:153;160:164;166:170;187:191;193:197;209:214;222:226;228:232;243:247	-0.0499	0.999	mutant	no	1.44155	0.9590605847993763	76	76 - 95	-0.06030614030212816	0.018930890452508058
ENSMUSG00000061578.720|Ksr2	0.0368	0.999	nomotif	no	0.900945	1.0257178909562426	61	51 - 75	0.036633992852680826	0.11587102360731705
ENSMUSG00000022095.265|Fam160b2|1:16;55:75;122:126	0.323	0.946	mutant	no	5.9294899999999995	1.3044457005018855	97	96 - 100	0.38343689107212237	0.4626739218267586
ENSMUSG00000061578.340|Ksr2|54:58	-0.0688	0.999	mutant	no	0.619305	0.9393061346566446	45	25 - 50	-0.09033266334338957	-0.01109563258875336
ENSMUSG00000090935.686|Synj2bp|212:216	0.076	0.999	mutant	no	0.2032	0.8989902044501695	12	0 - 25	-0.1536226989119948	-0.07438566815735857
ENSMUSG00000029636.147|Wasf3	-0.0296	0.999	nomotif	no	0.489	0.8960884323093607	36	25 - 50	-0.1582869802845343	-0.07904994952989809
ENSMUSG00000031028.172|Tub|29:34	0.0471	0.999	mutant	no	0.650045	0.8663116581052936	48	25 - 50	-0.20704196287318047	-0.12780493211854427
ENSMUSG00000058297.405|Spock2|50:56	-0.0331	0.999	mutant	no	0.573645	0.7851713515094134	42	25 - 50	-0.3489205606330877	-0.26968352987845146
ENSMUSG00000061578.125|Ksr2	-0.0802	0.999	motif	yes	2.86161	1.145433183529191	89	76 - 95	0.19589330447187184	0.27513033522650804
ENSMUSG00000043670.84|Diras1|43:48	-0.091	0.999	mutant	no	3.90079	1.1403470185007578	92	76 - 95	0.18947291709822575	0.26870994785286195
ENSMUSG00000090935.55|Synj2bp|174:178	0.0313	0.999	mutant	no	0.245035	0.899129815299821	15	0 - 25	-0.15339866950501546	-0.07416163875037925
ENSMUSG00000031028.593|Tub	0.0159	0.999	motif	no	0.354965	NA	24	0 - 25	NA	NA
ENSMUSG00000029636.253|Wasf3|31:38;153:158	-0.00239	1	mutant	no	0.85562	0.8710602637920472	59	51 - 75	-0.19915556060244496	-0.11991852984780875
ENSMUSG00000004113.111|Cacna1b	-0.0709	0.999	motif	no	2.459085	1.104280845241368	87	76 - 95	0.14310713091123378	0.22234416166587
ENSMUSG00000004113.169|Cacna1b|46:50;103:107;111:115;126:130	-0.152	0.927	mutant	no	0.5616	1.107749119023243	41	25 - 50	0.1476311794699392	0.22686821022457543
ENSMUSG00000042529.423|Kcnj12|7:11;23:33;56:61;218:222	0.0705	0.999	mutant	no	7.58208	0.872498870121232	100	96 - 100	-0.19677483184192168	-0.11753780108728547
ENSMUSG00000031028.268|Tub	-0.65	2.82e-16	nomotif	no	2.41484	0.8439476672884173	87	76 - 95	-0.24477455387467512	-0.1655375231200389
ENSMUSG00000035202.98|Lars2|34:38	0.0144	0.999	mutant	no	0.51607	0.863863632419181	38	25 - 50	-0.21112450513749212	-0.13188747438285592
ENSMUSG00000029636.11|Wasf3	0.11	0.999	motif	no	0.48602	0.8962510621479894	35	25 - 50	-0.1580251713325365	-0.07878814057790028
ENSMUSG00000061578.154|Ksr2	-0.129	0.886	motif	yes	1.91711	0.9462092746973714	82	76 - 95	-0.07976879274172989	-5.317619870936763e-4
ENSMUSG00000029636.255|Wasf3	0.0468	0.999	motif	no	0.787255	1.1612792167829715	55	51 - 75	0.215714894026795	0.29495192478143123
ENSMUSG00000058297.562|Spock2|81:85;213:219	8.02e-4	1	mutant	no	0.23347	1.0641663883051042	14	0 - 25	0.089723741830901	0.1689607725855372
ENSMUSG00000029028.60|Lrrc47|3:7;22:26;28:32;44:48;51:55;76:80;92:97;99:103;105:109;121:126;128:132;149:153;155:159;166:170;172:176;193:197;199:203;215:220;228:232;234:238;249:253	0.115	0.999	mutant	no	1.511015	1.0024675085829033	77	76 - 95	0.0035554776119112136	0.08279250836654743
ENSMUSG00000031028.616|Tub|14:18	0.0169	0.999	mutant	no	1.19558	0.9239023661482669	70	51 - 75	-0.11418769272218104	-0.03495066196754483
ENSMUSG00000029028.18|Lrrc47	2.48	3.36e-105	motif	yes	5.02914	0.9006760801970676	95	76 - 95	-0.15091974746837802	-0.07168271671374181
ENSMUSG00000029028.257|Lrrc47	-0.0607	0.999	motif	no	0.888345	NA	60	51 - 75	NA	NA
ENSMUSG00000058297.29|Spock2	0.459	1.2e-4	motif	yes	6.822445	1.0905402376583087	99	96 - 100	0.12504300207324218	0.20428003282787838
ENSMUSG00000031028.50|Tub|8:12;223:235;253:257	-0.174	0.793	mutant	no	0.60269	0.7978988771831451	44	25 - 50	-0.3257221788040937	-0.24648514804945748
ENSMUSG00000004113.207|Cacna1b|52:56;242:246	0.0493	0.999	mutant	no	0.88803	0.9483733546429259	60	51 - 75	-0.07647296524387179	0.002764065510764427
ENSMUSG00000061578.1437|Ksr2|121:125;216:220	4.21	9.179999999999999e-61	mutant	no	3.161855	1.211407367144502	90	76 - 95	0.2766840902447352	0.35592112099937145
ENSMUSG00000061578.110|Ksr2	-0.0286	0.999	motif	yes	0.39901	1.03718521227356	28	25 - 50	0.052673542144872236	0.13191057289950844
ENSMUSG00000061578.1315|Ksr2	0.0162	0.999	nomotif	no	0.852695	0.9747606813533031	58	51 - 75	-0.03688003623545957	0.04235699451917664
ENSMUSG00000090935.33|Synj2bp	0.028	0.999	motif	no	1.31342	0.9465632905902597	73	51 - 75	-0.0792291220085546	7.908746081614071e-6
ENSMUSG00000090935.512|Synj2bp	0.025	0.999	motif	no	0.53497	0.7981016907078675	39	25 - 50	-0.32535551468905033	-0.2461184839344141
ENSMUSG00000043670.117|Diras1|202:206	0.0785	0.999	mutant	no	1.036655	0.9561455510860415	66	51 - 75	-0.06469784295072174	0.014539187803914472
ENSMUSG00000042529.296|Kcnj12	-0.0264	0.999	nomotif	no	1.64994	1.0023280316469536	79	76 - 95	0.0033547362593893985	0.08259176701402561
ENSMUSG00000031028.220|Tub|101:105;107:112;209:214	0.0372	0.999	mutant	no	1.2508	1.0710695877787277	72	51 - 75	0.0990522155521193	0.17828924630675552
ENSMUSG00000058297.421|Spock2	0.0102	0.999	nomotif	no	0.20351	1.1230714999682943	12	0 - 25	0.16744977935563152	0.24668681011026772
ENSMUSG00000029028.204|Lrrc47	0.0509	0.999	nomotif	no	0.6099600000000001	1.0462966787705836	45	25 - 50	0.06529198762972739	0.1445290183843636
ENSMUSG00000042529.442|Kcnj12|104:108	0.0363	0.999	mutant	no	1.004615	1.2123969060956472	64	51 - 75	0.2778620756395629	0.3570991063941991
ENSMUSG00000058297.93|Spock2|153:158	0.0192	0.999	mutant	no	0.49952	NA	36	25 - 50	NA	NA
ENSMUSG00000090935.501|Synj2bp	-0.0621	0.999	motif	no	0.391155	1.0642880678485835	27	25 - 50	0.08988869389143386	0.16912572464607006
ENSMUSG00000028439.111|Fam219a	-0.132	0.706	motif	no	0.48239	NA	35	25 - 50	NA	NA
ENSMUSG00000061578.1416|Ksr2|21:25;247:251	0.196	0.649	mutant	no	0.41557500000000003	1.1192228207363	29	25 - 50	0.16249728418735238	0.2417343149419886
ENSMUSG00000028439.83|Fam219a	0.012	0.999	motif	no	0.71661	NA	51	51 - 75	NA	NA
ENSMUSG00000029028.255|Lrrc47|126:130	-0.147	0.859	mutant	no	0.811925	NA	57	51 - 75	NA	NA
ENSMUSG00000043670.359|Diras1	0.17	0.918	motif	no	0.7673949999999999	NA	54	51 - 75	NA	NA
ENSMUSG00000031028.253|Tub	-0.435	1.38e-4	motif	no	2.03328	0.986760559490417	84	76 - 95	-0.019228042164527507	0.06000898859010871
ENSMUSG00000061578.626|Ksr2|92:96;131:135	0.0421	0.999	mutant	no	0.481475	0.9708364174774452	35	25 - 50	-0.04269986780675533	0.03653716294788088
ENSMUSG00000029028.34|Lrrc47|1:5;17:22;24:28;40:44;47:51;53:57;69:74;76:80;97:101;103:107;119:123;126:130;132:136;159:163;178:182;184:188;200:204;207:211;232:236;248:253;255:259	-0.00386	1	mutant	no	0.41693	1.0362284394569805	29	25 - 50	0.051342084242530374	0.1305791149971666
ENSMUSG00000061578.318|Ksr2	0.0625	0.999	motif	no	0.68627	0.925706635359308	50	25 - 50	-0.11137303182171059	-0.03213600106707437
ENSMUSG00000031028.505|Tub	0.0779	0.999	motif	no	0.580005	0.7954865634589401	42	25 - 50	-0.33009053264639726	-0.25085350189176103
ENSMUSG00000061578.303|Ksr2	-0.0238	0.999	nomotif	no	0.747345	0.9896999839300017	53	51 - 75	-0.014936839688751008	0.0643001910658852
ENSMUSG00000022095.53|Fam160b2|29:33	0.0413	0.999	mutant	no	1.13584	0.9504985821848212	68	51 - 75	-0.07324362001401151	0.005993410740624705
ENSMUSG00000042529.244|Kcnj12|181:185	0.0404	0.999	mutant	no	1.239195	0.9479475969197483	72	51 - 75	-0.07712078655878507	0.002116244195851144
ENSMUSG00000004113.302|Cacna1b	0.637	1.17e-6	motif	yes	8.59499	0.9682344071381259	100	96 - 100	-0.04657173222593083	0.03266529852870539
ENSMUSG00000031028.463|Tub|131:136;243:249	0.0532	0.999	mutant	no	0.980505	1.0328051526029198	63	51 - 75	0.04656810329466721	0.12580513404930344
ENSMUSG00000029636.497|Wasf3|76:80	-0.0569	0.999	mutant	no	0.41442	0.9627993510868514	29	25 - 50	-0.054692925430682555	0.02454410532395366
ENSMUSG00000031028.420|Tub	0.0286	0.999	motif	yes	7.327595	1.1231172376839325	99	96 - 100	0.16750853272255553	0.24674556347719173
ENSMUSG00000043670.142|Diras1|52:56;205:210	0.103	0.994	mutant	no	0.321795	1.1610195324288854	21	0 - 25	0.2153922436085186	0.29462927436315484
ENSMUSG00000061578.1473|Ksr2	3.18	4.0699999999999993e-106	nomotif	yes	9.68371	1.0156604717853648	100	96 - 100	0.022418199810177977	0.1016552305648142
ENSMUSG00000042529.234|Kcnj12	-0.116	0.943	motif	no	0.5714349999999999	0.992972772858375	42	25 - 50	-0.010173935039782376	0.06906309571485383
ENSMUSG00000029028.49|Lrrc47|7:11;13:17;29:33;36:40;42:46;69:73;88:92;94:98;110:114;117:121;142:146;158:163;165:169;171:175;187:192;194:198;215:219;221:225;232:236;238:242	-0.0254	0.999	mutant	no	0.638135	1.0104700754518625	47	25 - 50	0.015026597683555586	0.0942636284381918
ENSMUSG00000061578.1424|Ksr2	2.73	6.62e-132	motif	yes	3.85818	0.9480616073516014	92	76 - 95	-0.07694728288119555	0.0022897478734406618
ENSMUSG00000058297.290|Spock2	0.0663	0.999	motif	yes	8.79316	1.0886543346704551	100	96 - 100	0.12254594779276957	0.2017829785474058
ENSMUSG00000058297.126|Spock2	-0.0647	0.999	nomotif	no	0.42723	0.8516646148576453	30	25 - 50	-0.2316426852587672	-0.15240565450413096
ENSMUSG00000061578.84|Ksr2	0.0463	0.999	nomotif	no	0.241425	0.7629162764846	15	0 - 25	-0.39040335254305697	-0.31116632178842074
ENSMUSG00000029028.49|Lrrc47	1.71	1.98e-38	motif	yes	4.78885	1.180195995730399	95	76 - 95	0.23902646855979798	0.3182634993144342
ENSMUSG00000058297.446|Spock2	-0.135	0.857	motif	no	0.22584	0.998177535941632	13	0 - 25	-0.002631658639906695	0.07660537211472952
ENSMUSG00000029636.17|Wasf3	-0.00377	0.999	motif	no	0.06809	0.9153790503206581	4	0 - 25	-0.12755882058517667	-0.04832178983054046
ENSMUSG00000043670.146|Diras1|28:32;181:186;251:255	-0.0358	0.999	mutant	no	1.05124	1.076729959143699	66	51 - 75	0.10665647137352847	0.1858935021281647
ENSMUSG00000090935.380|Synj2bp	0.0251	0.999	nomotif	no	0.04146	0.8785549481727962	2	0 - 25	-0.18679557418892395	-0.10755854343428774
ENSMUSG00000028439.136|Fam219a	0.0432	0.999	motif	yes	1.842715	0.9263948993232235	82	76 - 95	-0.11030078493386235	-0.031063754179226133
ENSMUSG00000004113.188|Cacna1b	0.0534	0.999	motif	no	0.97566	0.9552187771016665	63	51 - 75	-0.06609689839645436	0.013140132358181858
ENSMUSG00000058297.14|Spock2|167:171;175:188;197:208;222:228;237:246;252:260	0.0246	0.999	mutant	no	1.952665	0.9703231357514617	83	76 - 95	-0.043462823141036756	0.03577420761359946
ENSMUSG00000031028.496|Tub	-0.0113	0.999	motif	no	1.05153	0.9004128763254552	66	51 - 75	-0.15134140673361965	-0.07210437597898343
ENSMUSG00000029636.22|Wasf3|22:27;99:103;145:149	0.0283	0.999	mutant	no	0.41269	0.8551274946119817	29	25 - 50	-0.2257885612842958	-0.14655153052965958
ENSMUSG00000058297.553|Spock2	-0.0903	0.999	motif	yes	0.528295	NA	39	25 - 50	NA	NA
ENSMUSG00000042529.431|Kcnj12	-0.0265	0.999	motif	yes	4.015225	0.9626326673214747	93	76 - 95	-0.054942712325267665	0.02429431842936855
ENSMUSG00000031028.415|Tub|88:92;222:226;228:240;246:260	-0.0378	0.999	mutant	no	3.55198	0.9878488818522988	91	76 - 95	-0.01763773534183193	0.06159929541280429
ENSMUSG00000090935.52|Synj2bp|184:189	0.045	0.999	mutant	no	1.44888	0.9176235584602446	76	76 - 95	-0.12402566426000457	-0.04478863350536835
ENSMUSG00000028439.351|Fam219a	-0.0509	0.999	nomotif	no	0.42327	1.2346073610400525	30	25 - 50	0.30405229821039526	0.3832893289650315
ENSMUSG00000043670.137|Diras1|82:86;235:240	0.0345	0.999	mutant	no	1.0862150000000002	1.053227275603742	67	51 - 75	0.07481678869630934	0.15405381945094554
ENSMUSG00000042529.104|Kcnj12	-0.0495	0.999	nomotif	no	1.915225	1.0883900934924278	82	76 - 95	0.12219573037499047	0.2014327611296267
ENSMUSG00000031028.281|Tub	0.0357	0.999	nomotif	no	0.61512	0.9379370400783281	45	25 - 50	-0.0924370111822051	-0.013199980427568883
ENSMUSG00000061578.676|Ksr2|16:20;60:64;199:203	-0.0867	0.996	mutant	no	0.446345	1.0664470796948027	32	25 - 50	0.09281237659630513	0.17204940735094135
ENSMUSG00000034801.134|Sos2|254:258	0.0171	0.999	mutant	no	0.488975	0.9509321645166732	36	25 - 50	-0.07258566590034526	0.00665136485429095
ENSMUSG00000061578.975|Ksr2	0.0228	0.999	nomotif	no	0.125815	0.8692137543829839	7	0 - 25	-0.20221709107327432	-0.1229800603186381
ENSMUSG00000035202.84|Lars2	0.103	0.813	motif	yes	0.523865	0.9265435289348602	38	25 - 50	-0.11006933935442229	-0.03083230859978607
ENSMUSG00000090935.143|Synj2bp	-0.0997	0.999	motif	yes	1.10801	1.0148375159774736	68	51 - 75	0.02124875828885631	0.10048578904349252
ENSMUSG00000058297.10|Spock2	0.286	0.0286	motif	yes	6.90628	1.2331169505068298	99	96 - 100	0.30230963341064315	0.3815466641652794
ENSMUSG00000028439.200|Fam219a	-0.0949	0.999	nomotif	yes	0.26449	1.059612625028568	16	0 - 25	0.0835369382856292	0.16277396904026542
ENSMUSG00000028439.287|Fam219a	-0.0181	0.999	motif	no	0.56349	NA	41	25 - 50	NA	NA
ENSMUSG00000043670.212|Diras1	0.109	0.741	motif	yes	6.139145	1.097526485205326	98	96 - 100	0.13425575489807262	0.21349278565270885
ENSMUSG00000090935.28|Synj2bp	-7.34e-4	1	motif	no	0.63286	1.1460632924856018	46	25 - 50	0.19668672056398498	0.2759237513186212
ENSMUSG00000061578.470|Ksr2|209:214	-0.0509	0.999	mutant	no	0.599495	1.1176727280713443	44	25 - 50	0.16049780650963758	0.2397348372642738
ENSMUSG00000061578.1002|Ksr2	-0.0685	0.999	nomotif	no	0.457225	0.9471929247587069	33	25 - 50	-0.07826979037072104	9.672403839151716e-4
ENSMUSG00000029028.80|Lrrc47	0.477	8.08e-6	motif	yes	5.2083	1.0525533219934209	96	96 - 100	0.07389332158325179	0.15313035233788802
ENSMUSG00000031028.235|Tub|11:15;17:22;119:124	0.105	0.922	mutant	no	1.901735	0.823636327758587	82	76 - 95	-0.2799206312098937	-0.20068360045525746
ENSMUSG00000061578.1189|Ksr2	-0.12	0.999	motif	no	1.11539	0.7847134844848931	68	51 - 75	-0.3497621032599691	-0.27052507250533286
ENSMUSG00000031028.323|Tub|31:35	-0.178	0.791	mutant	no	0.91563	0.9683418292555046	61	51 - 75	-0.0464116792899601	0.03282535146467611
ENSMUSG00000043670.185|Diras1	0.0382	0.999	motif	yes	6.451955	1.1336316349634208	98	96 - 100	0.18095192357325665	0.26018895432789285
ENSMUSG00000032194.156|Kank2	0.0966	0.999	motif	no	3.91685	1.0381552123897102	92	76 - 95	0.05402215410511221	0.13325918485974841
ENSMUSG00000090935.385|Synj2bp	-0.0404	0.999	nomotif	no	0.028655	0.8669675757482767	1	0 - 25	-0.20595005666735722	-0.126713025912721
ENSMUSG00000061578.12|Ksr2	0.0412	0.999	motif	no	0.29578499999999996	0.9300297021696952	19	0 - 25	-0.10465130287244497	-0.02541427211780875
ENSMUSG00000022095.278|Fam160b2|44:48;180:185	-0.0948	0.999	mutant	no	4.65011	0.8506163019115446	94	76 - 95	-0.23341959066248757	-0.15418255990785135
ENSMUSG00000029636.195|Wasf3	-0.034	0.999	nomotif	no	0.995395	1.0865591920932915	64	51 - 75	0.11976676983752253	0.19900380059215875
ENSMUSG00000004113.277|Cacna1b	0.14	0.325	motif	no	3.95717	1.0727620221982253	93	76 - 95	0.1013300691297128	0.18056709988434902
ENSMUSG00000061578.984|Ksr2	-0.0331	0.999	nomotif	no	0.33821999999999997	0.8333108289098047	22	0 - 25	-0.26307336678413984	-0.1838363360295036
ENSMUSG00000032194.203|Kank2|47:51	-0.0412	0.999	mutant	no	0.29403999999999997	0.8498364818459627	19	0 - 25	-0.23474281778295347	-0.15550578702831724
ENSMUSG00000058297.388|Spock2|152:158	-0.052	0.999	mutant	no	0.425485	NA	30	25 - 50	NA	NA
ENSMUSG00000028439.120|Fam219a|72:76	-0.0585	0.999	mutant	no	0.8227549999999999	0.954738129476157	57	51 - 75	-0.06682301735546081	0.012414013399175403
ENSMUSG00000004113.176|Cacna1b	-0.049	0.999	motif	no	4.189344999999999	1.1125560950485212	93	76 - 95	0.15387807855821797	0.23311510931285417
ENSMUSG00000058297.510|Spock2|73:77	0.0112	0.999	mutant	no	0.44242	0.9148905756241198	31	25 - 50	-0.12832889296034805	-0.049091862205711836
ENSMUSG00000090935.492|Synj2bp	0.0236	0.999	nomotif	no	0.29435	0.996274431515212	19	0 - 25	-0.005384896317600438	0.07385213443703578
ENSMUSG00000090935.447|Synj2bp	0.0461	0.999	nomotif	no	1.6286550000000002	0.9753104492415047	79	76 - 95	-0.036066581367564944	0.04317044938707127
ENSMUSG00000090935.301|Synj2bp|248:252	0.00906	0.999	mutant	no	0.247765	0.941140301415065	15	0 - 25	-0.08751828472037419	-0.008281253965737978
ENSMUSG00000035202.90|Lars2	-0.0178	0.999	motif	yes	0.39432	0.7241340298648832	27	25 - 50	-0.4656713446432247	-0.38643431388858845
ENSMUSG00000031028.286|Tub|253:257	-0.0747	0.999	mutant	no	0.5588949999999999	1.0031698212778397	41	25 - 50	0.004565852786391772	0.08380288354102798
ENSMUSG00000029028.250|Lrrc47	-0.142	0.632	motif	no	0.52159	NA	38	25 - 50	NA	NA
ENSMUSG00000031028.658|Tub	0.0313	0.999	nomotif	no	0.181925	0.8072624243918878	11	0 - 25	-0.3088903546868488	-0.22965332393221255
ENSMUSG00000058297.26|Spock2|95:99;103:116;125:136;150:156;165:174;180:205	-0.0516	0.999	mutant	no	3.087165	0.8624439647128448	90	76 - 95	-0.21349737081306755	-0.13426034005843135
ENSMUSG00000035279.40|Ssc5d	0.0559	0.999	motif	no	1.22504	1.0691879596651703	71	51 - 75	0.09651549631394722	0.17575252706858344
ENSMUSG00000031028.667|Tub|229:233	-0.0855	0.999	mutant	no	0.072805	1.0050223108583014	4	0 - 25	0.007227528675201711	0.08646455942983793
ENSMUSG00000090935.605|Synj2bp|48:53	-0.0924	0.999	mutant	no	0.091435	1.0245821899641026	5	0 - 25	0.035035719144245844	0.11427274989888206
ENSMUSG00000004113.417|Cacna1b	-0.0821	0.999	motif	no	0.27864500000000003	0.9677253080669718	17	0 - 25	-0.0473305028929412	0.03190652786169502
ENSMUSG00000028439.108|Fam219a|144:148	-0.091	0.999	mutant	no	0.508905	NA	37	25 - 50	NA	NA
ENSMUSG00000090935.283|Synj2bp	0.0316	0.999	nomotif	no	0.12516	0.9123786765286951	7	0 - 25	-0.13229536549486576	-0.05305833474022954
ENSMUSG00000029636.275|Wasf3|21:26	0.0362	0.999	mutant	no	1.011275	0.9944536025623597	65	51 - 75	-0.008024032943165614	0.0712129978114706
ENSMUSG00000029636.454|Wasf3	-0.0551	0.999	nomotif	yes	4.212305000000001	0.9727093871601354	93	76 - 95	-0.039919254246749525	0.03931777650788669
ENSMUSG00000031028.94|Tub	0.0395	0.999	motif	no	0.7586999999999999	NA	54	51 - 75	NA	NA
ENSMUSG00000061578.292|Ksr2	0.00153	1	nomotif	no	0.42839	1.0476433713812783	30	25 - 50	0.06714769216031691	0.14638472291495314
ENSMUSG00000028439.214|Fam219a|183:189;217:221	0.0331	0.999	mutant	no	0.39331	0.9112350483635	27	25 - 50	-0.13410485713919773	-0.054867826384561516
ENSMUSG00000028439.190|Fam219a|1:5;15:22	0.0821	0.952	mutant	no	0.30083499999999996	0.9474806279981988	19	0 - 25	-0.07783164835997845	0.0014053823946577615
ENSMUSG00000042529.325|Kcnj12	-0.0176	0.999	motif	no	2.7268	0.9375941848292098	88	76 - 95	-0.09296447301977596	-0.01372744226513975
ENSMUSG00000031028.256|Tub	-0.757	3.18e-14	nomotif	no	1.17987	1.011896861846806	70	51 - 75	0.01706225002729676	0.09629928078193298
ENSMUSG00000029636.6|Wasf3	0.0412	0.999	motif	no	1.1422	0.9898149150870281	69	51 - 75	-0.014769313179549874	0.06446771757508635
ENSMUSG00000035202.51|Lars2	0.0736	0.999	motif	yes	0.55179	1.0198423746083445	40	25 - 50	0.02834618852649624	0.10758321928113246
ENSMUSG00000028439.139|Fam219a	0.0702	0.999	motif	yes	2.118545	1.0231432446328133	84	76 - 95	0.03300814298565956	0.11224517374029577
ENSMUSG00000028439.76|Fam219a|172:176	-0.0454	0.999	mutant	no	0.622955	0.9167211493407533	46	25 - 50	-0.12544513712247535	-0.04620810636783913
ENSMUSG00000004113.102|Cacna1b|133:137;149:154	0.126	0.982	mutant	no	0.35209	NA	24	0 - 25	NA	NA
ENSMUSG00000058297.225|Spock2	-0.0162	0.999	motif	yes	0.6656	0.7836017320074663	48	25 - 50	-0.3518075084663687	-0.2725704777117325
ENSMUSG00000031028.81|Tub	0.0855	0.996	motif	no	1.788755	0.9308634118378967	81	76 - 95	-0.10335860220600089	-0.024121571451364676
ENSMUSG00000061578.1003|Ksr2	-0.0463	0.999	nomotif	no	0.378865	0.9175967631233732	26	25 - 50	-0.12406779271637716	-0.04483076196174095
ENSMUSG00000061578.8|Ksr2	0.0796	0.999	motif	no	1.05473	0.8452020543599624	66	51 - 75	-0.24263182097545527	-0.16339479022081904
ENSMUSG00000028439.276|Fam219a	0.0107	0.999	motif	no	0.30406	0.9266950211690664	19	0 - 25	-0.1098334743110397	-0.03059644355640348
ENSMUSG00000058297.456|Spock2	-0.0876	0.999	motif	yes	0.781575	NA	55	51 - 75	NA	NA
ENSMUSG00000031028.272|Tub	-0.112	0.507	nomotif	no	1.29157	0.9503225062413843	73	51 - 75	-0.07351089807893786	0.005726132675698353
ENSMUSG00000029636.84|Wasf3|135:139	-0.0517	0.999	mutant	no	3.0250250000000003	NA	90	76 - 95	NA	NA
ENSMUSG00000061578.1045|Ksr2	-0.0848	0.999	nomotif	no	0.15099	0.9249142001005962	9	0 - 25	-0.11260855502120809	-0.033371524266571875
ENSMUSG00000028439.143|Fam219a|164:168;174:208;213:220;223:232;235:244;246:250;252:259	-0.00797	0.999	mutant	no	3.34614	0.7568689324430715	91	76 - 95	-0.4018846056221015	-0.32264757486746526
ENSMUSG00000061578.1016|Ksr2	-0.112	0.999	nomotif	no	0.305405	0.6002338954169707	19	0 - 25	-0.736403304159716	-0.6571662734050798
ENSMUSG00000058297.183|Spock2	0.0588	0.999	nomotif	no	0.29003500000000004	0.8635092405322515	18	0 - 25	-0.21171647857065634	-0.1324794478160201
ENSMUSG00000035279.11|Ssc5d|93:99	-0.117	0.999	mutant	no	0.42479	1.3438163275557888	30	25 - 50	0.42633596443176985	0.5055729951864061
ENSMUSG00000029636.471|Wasf3	-0.05	0.999	motif	yes	0.913255	0.9038372292309287	61	51 - 75	-0.14586511176575476	-0.06662808101111854
ENSMUSG00000031028.644|Tub	-0.109	0.999	nomotif	no	0.81521	0.9852756038142007	57	51 - 75	-0.021400759516061733	0.05783627123857448
ENSMUSG00000061578.1106|Ksr2	-0.0265	0.999	nomotif	no	0.961635	0.897877805914292	63	51 - 75	-0.1554089759751609	-0.07617194522052469
ENSMUSG00000004113.387|Cacna1b|63:68	0.0662	0.999	mutant	no	0.512875	0.9687519887478557	37	25 - 50	-0.045800727906054856	0.03343630284858136
ENSMUSG00000004113.16|Cacna1b	-0.146	0.84	motif	no	1.08582	NA	67	51 - 75	NA	NA
ENSMUSG00000061578.189|Ksr2	0.0726	0.999	nomotif	no	0.56591	0.8811210220590497	41	25 - 50	-0.18258790782639625	-0.10335087707176004
ENSMUSG00000031028.622|Tub	0.0121	0.999	nomotif	no	0.906575	0.8813084293623598	61	51 - 75	-0.18228109090624922	-0.103044060151613
ENSMUSG00000058297.511|Spock2|67:71	-0.00657	0.999	mutant	no	1.158045	0.9236862384179094	69	51 - 75	-0.11452522068207104	-0.03528818992743482
ENSMUSG00000061578.1082|Ksr2|109:113	0.112	0.847	mutant	no	2.183565	2.3649256747108707	85	76 - 95	1.2417948430103267	1.321031873764963
ENSMUSG00000028439.53|Fam219a	0.0241	0.999	nomotif	no	3.527235	0.9325440854090901	91	76 - 95	-0.10075616544690845	-0.021519134692272235
ENSMUSG00000042529.302|Kcnj12	0.0108	0.999	nomotif	no	0.518775	1.0617103829503725	38	25 - 50	0.08639027643913987	0.16562730719377608
ENSMUSG00000061578.1363|Ksr2|236:240	0.00541	0.999	mutant	no	0.15902	1.0164255443241457	9	0 - 25	0.023504538086237207	0.10274156884087342
ENSMUSG00000058297.25|Spock2	0.752	4.13e-24	motif	yes	6.7658249999999995	1.1588481620544002	99	96 - 100	0.21269154977717805	0.29192858053181425
ENSMUSG00000031028.242|Tub|77:82	-0.0305	0.999	mutant	no	3.22349	1.0515927554333844	90	76 - 95	0.07257610817896988	0.1518131389336061
ENSMUSG00000029636.489|Wasf3	-0.0593	0.999	motif	yes	0.534485	NA	39	25 - 50	NA	NA
ENSMUSG00000031028.107|Tub	0.0518	0.999	motif	no	0.27787	0.8546533041400938	17	0 - 25	-0.22658879516254365	-0.14735176440790743
ENSMUSG00000004113.170|Cacna1b	0.0506	0.999	motif	no	1.61755	1.0791263463886407	79	76 - 95	0.10986378849329478	0.18910081924793098
ENSMUSG00000058297.464|Spock2	0.0555	0.999	motif	yes	3.754375	1.0738919508372	92	76 - 95	0.10284884450295359	0.1820858752575898
ENSMUSG00000031028.214|Tub	-0.11	0.999	motif	no	1.1707999999999998	0.856856887333112	70	51 - 75	-0.2228738300782182	-0.14363679932358198
ENSMUSG00000090935.658|Synj2bp	0.0937	0.999	motif	no	0.422555	0.9713461880330332	30	25 - 50	-0.0419425307084412	0.037294500046195014
ENSMUSG00000058297.89|Spock2|177:182	0.00643	0.999	mutant	no	0.984815	0.9229605575737336	64	51 - 75	-0.11565909881331392	-0.036422068058677703
ENSMUSG00000028439.116|Fam219a|96:100	-0.0796	0.999	mutant	no	0.494505	0.8014042780517256	36	25 - 50	-0.3193978837116939	-0.2401608529570577
ENSMUSG00000022095.268|Fam160b2|37:57;104:108;240:245	0.188	0.859	mutant	no	6.0768699999999995	1.1384362328829423	98	96 - 100	0.18705348420180953	0.26629051495644573
ENSMUSG00000043670.166|Diras1	0.00975	0.999	motif	no	1.14929	1.0484170842190796	69	51 - 75	0.06821276804768751	0.14744979880232373
ENSMUSG00000029636.52|Wasf3	-0.0858	0.999	motif	no	0.64957	1.2603377307474057	47	25 - 50	0.33381038228535115	0.4130474130399874
ENSMUSG00000031028.547|Tub	-0.111	0.991	nomotif	no	0.52277	0.9656020814708183	38	25 - 50	-0.05049930888930086	0.028737721865335353
ENSMUSG00000058297.525|Spock2	-0.123	0.929	nomotif	yes	0.899235	0.8302437077119708	61	51 - 75	-0.2683932110794453	-0.18915618032480908
ENSMUSG00000061578.456|Ksr2	-0.0767	0.999	nomotif	no	1.690175	0.9066728946634957	80	76 - 95	-0.14134593924265895	-0.06210890848802274
ENSMUSG00000042529.326|Kcnj12	-0.106	0.652	motif	no	4.725149999999999	1.0180623894647176	95	76 - 95	0.02582597616145264	0.10506300691608886
ENSMUSG00000061578.744|Ksr2	0.0318	0.999	motif	no	1.34793	0.814704774528719	74	51 - 75	-0.2956507318438324	-0.21641370108919616
ENSMUSG00000031028.368|Tub	0.025	0.999	nomotif	no	0.12787	0.9208790751871421	7	0 - 25	-0.1189163729700358	-0.03967934221539958
ENSMUSG00000058297.190|Spock2	-0.0649	0.999	nomotif	no	0.23336	0.8358853347639119	14	0 - 25	-0.25862304530062263	-0.1793860145459864
ENSMUSG00000058297.382|Spock2|188:194	0.039	0.999	mutant	no	0.58047	0.9490074030186626	42	25 - 50	-0.07550875341900233	0.003728277335633884
ENSMUSG00000061578.21|Ksr2	0.0314	0.999	motif	no	0.351545	0.8919276631160822	24	0 - 25	-0.16500138507303622	-0.0857643543184
ENSMUSG00000031028.8|Tub	0.0789	0.999	motif	no	0.421865	0.9072028870779411	30	25 - 50	-0.14050286337441567	-0.061265832619779456
ENSMUSG00000061578.1326|Ksr2	0.0076	0.999	nomotif	no	0.44569	0.9746412289805357	32	25 - 50	-0.03705684261398624	0.04218018814064997
ENSMUSG00000031028.283|Tub	-0.0331	0.999	nomotif	no	1.08096	0.9799976503619849	67	51 - 75	-0.029149804654593936	0.05008722610004228
ENSMUSG00000032194.175|Kank2|112:118;215:219	-0.198	0.55	mutant	no	0.600055	0.8733026146447339	44	25 - 50	-0.19544643530859118	-0.11620940455395497
ENSMUSG00000028439.144|Fam219a	0.26	0.397	motif	yes	6.059775	0.8502604952994341	98	96 - 100	-0.23402318575313336	-0.15478615499849713
ENSMUSG00000034801.127|Sos2	-0.0441	0.999	nomotif	no	0.27331	1.081537499628846	17	0 - 25	0.11308368803744108	0.1923207187920773
ENSMUSG00000029636.171|Wasf3	0.133	0.992	nomotif	no	0.5226	0.8340513421665615	38	25 - 50	-0.26179189969557426	-0.18255486894093803
ENSMUSG00000031028.423|Tub	0.0212	0.999	motif	yes	3.957675	0.9611324142300633	93	76 - 95	-0.05719289157489615	0.022044139179740067
ENSMUSG00000029636.448|Wasf3	0.57	4.18e-6	nomotif	yes	4.68088	1.0216438621384236	95	76 - 95	0.030892370571419154	0.11012940132605537
ENSMUSG00000029028.62|Lrrc47|10:14;16:20;32:36;39:43;64:68;80:85;87:91;93:97;109:114;116:120;137:141;143:147;154:158;160:164;181:185;187:191;203:208;216:220;222:226;237:241	0.0743	0.999	mutant	no	1.172635	0.989810467407473	70	51 - 75	-0.014775795865915035	0.06446123488872119
ENSMUSG00000022095.82|Fam160b2	-0.146	0.907	motif	no	2.0327349999999997	1.0853895775963398	84	76 - 95	0.1182129604464696	0.19744999120110582
ENSMUSG00000004113.389|Cacna1b	-0.00521	0.999	motif	no	0.3085	1.1066537898704722	20	0 - 25	0.14620395404553854	0.22544098480017477
ENSMUSG00000058297.88|Spock2	0.0846	0.946	motif	no	0.719125	0.9130003144878901	51	51 - 75	-0.13131273773367957	-0.05207570697904336
ENSMUSG00000061578.1464|Ksr2|54:58	4.01	2.69e-86	mutant	no	7.897385	1.2191406480087212	100	96 - 100	0.2858645742596894	0.36510160501432565
ENSMUSG00000043670.67|Diras1	-0.115	0.784	motif	no	2.407775	NA	87	76 - 95	NA	NA
ENSMUSG00000029636.470|Wasf3	0.00257	0.999	motif	yes	0.5936699999999999	0.9574948031230427	43	25 - 50	-0.06266343816722039	0.016573592587415822
ENSMUSG00000029636.87|Wasf3|117:121	-0.0828	0.943	mutant	no	2.181515	NA	85	76 - 95	NA	NA
ENSMUSG00000058297.106|Spock2	-0.03	0.999	motif	no	0.84152	0.9569957829238314	58	51 - 75	-0.06341552750968764	0.015821503244948576
ENSMUSG00000061578.1072|Ksr2|169:173	0.108	0.929	mutant	no	1.778515	1.0457658576935263	81	76 - 95	0.06455987476163068	0.1437969055162669
ENSMUSG00000042529.237|Kcnj12|223:227	-0.0323	0.999	mutant	no	0.595485	0.9126786560734792	44	25 - 50	-0.13182110203169167	-0.05258407127705546
ENSMUSG00000042529.73|Kcnj12	-0.0974	0.999	motif	no	1.30935	NA	73	51 - 75	NA	NA
ENSMUSG00000004113.430|Cacna1b	-0.102	0.999	motif	no	0.15938	0.9867864812738941	9	0 - 25	-0.019190143672418437	0.06004688708221778
ENSMUSG00000042529.17|Kcnj12	0.0633	0.999	nomotif	no	0.92324	0.6409633551743664	62	51 - 75	-0.6416862167008159	-0.5624491859461798
ENSMUSG00000031028.470|Tub	0.12	0.81	motif	no	2.691675	0.9497956588890446	88	76 - 95	-0.07431093261989687	0.0049260981347393484
ENSMUSG00000042529.327|Kcnj12	-0.0151	0.999	motif	no	4.85643	1.0207489742197242	95	76 - 95	0.029628117757665325	0.10886514851230154
ENSMUSG00000090935.46|Synj2bp	0.0537	0.999	motif	no	1.105115	0.89295828047691	68	51 - 75	-0.1633353215062283	-0.08409829075159207
ENSMUSG00000043670.170|Diras1	0.0373	0.999	motif	no	0.89164	0.9435526310525261	60	51 - 75	-0.08382510176673327	-0.004588071012097059
ENSMUSG00000029636.469|Wasf3	0.0497	0.999	motif	yes	0.7579849999999999	0.9576717024330658	54	51 - 75	-0.0623969216452445	0.016840109109391717
ENSMUSG00000022095.42|Fam160b2|95:99	0.0455	0.999	mutant	no	1.4726	1.103345849739947	76	76 - 95	0.14188508240378028	0.2211221131584165
ENSMUSG00000031028.180|Tub	-0.0597	0.999	nomotif	no	0.47662	0.9203845262999933	35	25 - 50	-0.11969136601671056	-0.04045433526207434
ENSMUSG00000028439.353|Fam219a	-0.152	0.999	nomotif	no	0.11301	0.9552362782107005	6	0 - 25	-0.06607046619838314	0.013166564556253077
ENSMUSG00000061578.451|Ksr2	0.0177	0.999	nomotif	no	2.160895	0.9717563393456602	85	76 - 95	-0.0413334807327537	0.03790355002188252
ENSMUSG00000029636.281|Wasf3	0.0384	0.999	nomotif	no	0.87736	0.8791189150755163	60	51 - 75	-0.18586976844223377	-0.10663273768759755
ENSMUSG00000058297.469|Spock2|45:49	-0.122	0.999	mutant	no	2.35493	1.005520037030489	86	76 - 95	0.007941830560719083	0.0871788613153553
ENSMUSG00000004113.357|Cacna1b	-0.0255	0.999	motif	no	0.35441	0.9650560391156795	24	0 - 25	-0.05131537529741218	0.027921655457224033
ENSMUSG00000043670.223|Diras1	0.00235	1	motif	no	4.031045000000001	1.2961562416050196	93	76 - 95	0.37423963442820263	0.45347666518283886
ENSMUSG00000058297.17|Spock2	0.755	2.21e-16	motif	yes	8.624345	0.9689409088306014	100	96 - 100	-0.04551940978004462	0.03371762097459159
ENSMUSG00000090935.732|Synj2bp|25:29;177:182	-0.0103	0.999	mutant	no	0.054665	0.8874818850529014	3	0 - 25	-0.17221042283176824	-0.09297339207713202
ENSMUSG00000061578.1546|Ksr2	-0.139	0.902	motif	no	0.989065	1.0283946355771973	64	51 - 75	0.040393989762658906	0.11963102051729513
ENSMUSG00000004113.329|Cacna1b	0.141	0.607	motif	yes	2.2920800000000003	1.2760229456586731	86	76 - 95	0.3516542721202892	0.43089130287492544
ENSMUSG00000061578.875|Ksr2	-0.0329	0.999	nomotif	no	0.398135	0.9612578379334158	28	25 - 50	-0.05700463827420488	0.022232392480431337
ENSMUSG00000022095.280|Fam160b2|32:36;168:173	-0.121	0.887	mutant	no	1.16142	0.9600907409208063	69	51 - 75	-0.05875732937664244	0.02047970137799377
ENSMUSG00000090935.508|Synj2bp	-0.00289	0.999	motif	no	0.737365	0.9507913416983518	52	51 - 75	-0.07279932932864457	0.006437701425991649
ENSMUSG00000043670.310|Diras1|30:34;42:47	0.127	0.999	mutant	no	1.20551	0.7553113762153032	71	51 - 75	-0.40485657851117296	-0.32561954775653673
ENSMUSG00000029636.67|Wasf3	-0.0413	0.999	motif	no	3.07109	0.9810497252492512	90	76 - 95	-0.027601832497472133	0.05163519825716408
ENSMUSG00000032194.284|Kank2|31:35;118:122	0.0981	0.466	mutant	no	1.636035	0.8533257565051862	79	76 - 95	-0.2288315003797748	-0.14959446962513856
ENSMUSG00000029028.70|Lrrc47|16:20;32:37;39:43;45:49;61:66;68:72;89:93;95:99;106:110;112:116;133:137;139:143;155:160;168:172;174:178;189:193	-0.0449	0.999	mutant	no	0.88867	0.9258180656437843	60	51 - 75	-0.11119938043166877	-0.031962349677032556
ENSMUSG00000031028.54|Tub|199:211;229:233	0.0394	0.999	mutant	no	1.3589349999999998	0.8806804002305514	74	51 - 75	-0.18330953619165163	-0.10407250543701542
ENSMUSG00000004113.9|Cacna1b	0.0702	0.999	motif	no	1.24796	0.9142353740214347	72	51 - 75	-0.12936245343614605	-0.05012542268150984
ENSMUSG00000090935.570|Synj2bp	-0.0553	0.999	nomotif	no	0.08814	1.050753257481104	5	0 - 25	0.0714239290519143	0.15066095980655053
ENSMUSG00000058297.466|Spock2	-0.0951	0.999	motif	yes	3.581035	1.2155318522021115	92	76 - 95	0.2815876987240571	0.3608247294786933
ENSMUSG00000061578.478|Ksr2|161:166	-0.0861	0.981	mutant	no	3.405	NA	91	76 - 95	NA	NA
ENSMUSG00000061578.415|Ksr2	-0.0878	0.999	nomotif	no	1.2188599999999998	0.9269575760795518	71	51 - 75	-0.10942478212091347	-0.030187751366277257
ENSMUSG00000034801.219|Sos2|230:238	-0.0692	0.999	mutant	no	0.02024	0.9182176193513327	1	0 - 25	-0.12309197920943313	-0.04385494845479691
ENSMUSG00000004113.116|Cacna1b	0.0324	0.999	motif	no	2.9379150000000003	0.8546776224438849	89	76 - 95	-0.22654774530410018	-0.14731071454946398
ENSMUSG00000043670.73|Diras1|109:114	0.0104	0.999	mutant	no	3.12243	0.36380879319382403	90	76 - 95	-1.4587476817940204	-1.3795106510393842
ENSMUSG00000031028.244|Tub|65:70	0.0145	0.999	mutant	no	2.148355	0.7680938627268753	85	76 - 95	-0.38064547272188143	-0.3014084419672452
ENSMUSG00000031028.202|Tub	-0.102	0.999	motif	no	1.49156	1.456613361227411	77	76 - 95	0.5426179838788533	0.6218550146334895
ENSMUSG00000061578.770|Ksr2|11:15;67:71	0.0519	0.999	mutant	no	0.583825	0.928816028163664	43	25 - 50	-0.10653522652463077	-0.02729819576999455
ENSMUSG00000004113.254|Cacna1b	-0.0429	0.999	motif	no	0.493885	1.1573417435910662	36	25 - 50	0.21081493098379167	0.2900519617384279
ENSMUSG00000004113.117|Cacna1b|43:47;59:64;180:184	0.107	0.859	mutant	no	0.288785	1.0851994183921998	18	0 - 25	0.11796017952663534	0.19719721028127157
ENSMUSG00000029636.494|Wasf3|94:98	0.0388	0.999	mutant	no	0.265125	0.9415416922565597	16	0 - 25	-0.08690311488584743	-0.007666084131211212
ENSMUSG00000042529.220|Kcnj12	-0.089	0.999	nomotif	no	0.42004	0.9076645699796917	30	25 - 50	-0.1397688509322435	-0.06053182017760729
ENSMUSG00000028439.114|Fam219a|108:112	-0.0929	0.989	mutant	no	0.58174	0.6485828985115376	43	25 - 50	-0.6246371108066645	-0.5454000800520283
ENSMUSG00000031028.163|Tub|83:88	0.0157	0.999	mutant	no	0.47349	0.9060937329104654	34	25 - 50	-0.1422677940525272	-0.063030763297891
ENSMUSG00000061578.1398|Ksr2	-0.0828	0.999	motif	no	0.45743	0.7929232313611257	33	25 - 50	-0.3347468999491075	-0.2555098691944713
ENSMUSG00000061578.329|Ksr2	-0.0138	0.999	motif	no	1.431515	NA	76	76 - 95	NA	NA
ENSMUSG00000004113.200|Cacna1b	0.146	0.222	motif	no	1.42584	1.0874446826928625	76	76 - 95	0.12094201426299628	0.2001790450176325
ENSMUSG00000029636.93|Wasf3	0.236	0.33	motif	no	3.37342	1.092547367121574	91	76 - 95	0.1276958287693726	0.2069328595240088
ENSMUSG00000061578.148|Ksr2|42:46;64:79;115:119	-0.0304	0.999	mutant	no	1.11788	1.2242890030944646	68	51 - 75	0.29194415779848043	0.37118118855311666
ENSMUSG00000031028.273|Tub	0.00559	0.999	nomotif	no	0.619735	1.0781709698112598	46	25 - 50	0.10858597005804685	0.18782300081268305
ENSMUSG00000058297.524|Spock2	-0.0209	0.999	nomotif	yes	0.98909	0.9452988042368868	64	51 - 75	-0.08115766475797095	-0.0019206340033347397
ENSMUSG00000029028.244|Lrrc47	0.022	0.999	motif	no	0.48739	1.051620954534792	35	25 - 50	0.07261479440811347	0.1518518251627497
ENSMUSG00000028439.124|Fam219a	-0.0829	0.999	motif	no	0.229585	1.0964704893152637	14	0 - 25	0.13286698347392945	0.21210401422856567
ENSMUSG00000029028.164|Lrrc47	0.144	0.704	motif	no	0.8843300000000001	1.0560627733985182	60	51 - 75	0.07869559244174142	0.15793262319637763
ENSMUSG00000061578.1160|Ksr2	-0.057	0.999	nomotif	no	0.649865	0.9009690394076406	47	25 - 50	-0.15045056427641368	-0.07121353352177746
ENSMUSG00000028439.82|Fam219a|136:140	-0.113	0.838	mutant	no	0.6883900000000001	NA	50	25 - 50	NA	NA
ENSMUSG00000028439.195|Fam219a	-0.0146	0.999	nomotif	yes	0.433825	0.9343776242563133	31	25 - 50	-0.09792236878691335	-0.018685338032277135
ENSMUSG00000042529.263|Kcnj12|67:71	-0.00136	1	mutant	no	0.50422	0.7581558991816106	37	25 - 50	-0.3994335553959669	-0.3201965246413307
ENSMUSG00000031028.518|Tub	-0.0407	0.999	nomotif	no	0.433265	0.8468568455770512	31	25 - 50	-0.23980998085652344	-0.1605729501018872
ENSMUSG00000032194.136|Kank2	0.0822	0.999	nomotif	no	0.19231	0.7318442287522305	11	0 - 25	-0.45039148780103794	-0.3711544570464017
ENSMUSG00000029028.1|Lrrc47	0.418	4.1e-5	motif	yes	6.465075	1.203412522921494	98	96 - 100	0.2671312748958055	0.34636830565044174
ENSMUSG00000032194.233|Kank2	-0.0923	0.999	nomotif	yes	4.43047	1.0982166218389906	94	76 - 95	0.13516265218356668	0.21439968293820288
ENSMUSG00000029028.241|Lrrc47|210:214	-0.0458	0.999	mutant	no	0.426135	0.9568164995991756	30	25 - 50	-0.06368582691837428	0.015551203836261934
ENSMUSG00000029028.227|Lrrc47	0.0646	0.999	nomotif	no	0.5493650000000001	0.9226521517782694	40	25 - 50	-0.11614125361598124	-0.036904222861345023
ENSMUSG00000029636.1|Wasf3	0.139	0.34	motif	no	3.537675	1.002588502145097	91	76 - 95	0.003729594256468104	0.08296662501110431
ENSMUSG00000061578.492|Ksr2|77:82;249:255	-0.124	0.981	mutant	no	2.1973	0.6903618959662686	85	76 - 95	-0.5345752566995184	-0.4553382259448822
ENSMUSG00000004113.197|Cacna1b|112:116	0.0413	0.999	mutant	no	0.69066	0	50	25 - 50	-Inf	-Inf
ENSMUSG00000034801.164|Sos2	-0.053900000000000003	0.999	motif	no	0.05562	1.0869196897611633	3	0 - 25	0.12024534656242364	0.19948237731705987
ENSMUSG00000043670.143|Diras1|46:50;199:204	0.0568	0.999	mutant	no	0.8339650000000001	1.1678925510048135	58	51 - 75	0.22390754882133887	0.30314457957597507
ENSMUSG00000058297.59|Spock2	0.0013	1	motif	yes	0.547515	1.090085804930723	40	25 - 50	0.12444169965898878	0.203678730413625
ENSMUSG00000029636.293|Wasf3	0.074	0.847	nomotif	no	0.217405	0.8859196670260348	13	0 - 25	-0.1747522101449686	-0.0955151793903324
ENSMUSG00000031028.154|Tub	0.0207	0.999	motif	no	0.87425	0.8831624047775058	60	51 - 75	-0.1792493353567327	-0.1000123046020965
ENSMUSG00000058297.512|Spock2|61:65	0.0164	0.999	mutant	no	0.5831649999999999	0.865052306545779	43	25 - 50	-0.20914072501350514	-0.12990369425886894
ENSMUSG00000090935.724|Synj2bp	0.0391	0.999	motif	no	0.28459	0.8860137736292464	18	0 - 25	-0.17459896835068792	-0.0953619375960517
ENSMUSG00000090935.611|Synj2bp	-0.0265	0.999	motif	no	0.082355	0.9088367919412136	5	0 - 25	-0.13790685503076663	-0.05866982427613042
ENSMUSG00000029636.501|Wasf3	0.0704	0.999	motif	yes	0.4281	0.9828195443912938	30	25 - 50	-0.025001547407028604	0.05423548334760761
ENSMUSG00000031028.618|Tub	-0.0451	0.999	motif	no	1.323245	0.9050362913088218	73	51 - 75	-0.14395245049096073	-0.06471541973632451
ENSMUSG00000031028.179|Tub	-0.0956	0.875	nomotif	no	0.616815	0.9971679275015441	45	25 - 50	-0.004091613560737735	0.07514541719389847
ENSMUSG00000031028.533|Tub	0.0205	0.999	nomotif	no	0.19999	0.8224262764350228	12	0 - 25	-0.28204173566089635	-0.20280470490626012
ENSMUSG00000058297.293|Spock2	-0.0367	0.999	motif	yes	2.3558950000000003	0.8296665242951384	86	76 - 95	-0.26939651796996406	-0.19015948721532783
ENSMUSG00000022095.22|Fam160b2|9:13;215:219	-0.0714	0.999	mutant	no	0.457735	0.8189337220096439	33	25 - 50	-0.2881813985732405	-0.20894436781860426
ENSMUSG00000029028.78|Lrrc47	0.883	1.26e-14	motif	yes	5.050205	1.2061594358259862	95	76 - 95	0.270420622057598	0.3496576528122342
ENSMUSG00000004113.327|Cacna1b	0.255	0.0562	motif	yes	3.085375	0.9893885179104084	90	76 - 95	-0.015390938113520458	0.06384609264111575
ENSMUSG00000058297.392|Spock2	-0.0617	0.999	motif	yes	0.6363	NA	47	25 - 50	NA	NA
ENSMUSG00000061578.799|Ksr2|245:249	-0.0294	0.999	mutant	no	0.23865000000000003	1.0774685965306638	14	0 - 25	0.10764582171372244	0.18688285246835867
ENSMUSG00000042529.449|Kcnj12	-0.259	0.314	motif	no	0.579575	0.8786516833886908	42	25 - 50	-0.18663673183779142	-0.1073997010831552
ENSMUSG00000058297.99|Spock2|117:122	-0.018	0.999	mutant	no	1.323945	NA	73	51 - 75	NA	NA
ENSMUSG00000061578.1207|Ksr2	0.176	0.984	motif	no	0.59475	NA	44	25 - 50	NA	NA
ENSMUSG00000042529.419|Kcnj12|1:17;22:27;31:35;47:57;80:85;242:246	0.0392	0.999	mutant	no	6.447	0.7235067426110547	98	96 - 100	-0.46692163309068857	-0.38768460233605234
ENSMUSG00000061578.695|Ksr2|85:89	-0.0477	0.999	mutant	no	0.33345	0.8276783132404238	22	0 - 25	-0.2728579383574469	-0.1936209076028107
ENSMUSG00000038916.40|Soga3	-0.0237	0.999	nomotif	yes	0.084215	0.790672474355282	5	0 - 25	-0.3388478938396101	-0.2596108630849739
ENSMUSG00000042529.430|Kcnj12|14:19;176:180	0.0196	0.999	mutant	no	5.18461	0.9337472093227828	96	96 - 100	-0.09889606874152333	-0.019659037986887118
ENSMUSG00000031028.409|Tub	0.0443	0.999	motif	no	0.92695	NA	62	51 - 75	NA	NA
ENSMUSG00000004113.421|Cacna1b	-0.0757	0.999	motif	no	0.205495	0.955413235745687	12	0 - 25	-0.06580323167207339	0.013433799082562828
ENSMUSG00000042529.432|Kcnj12	0.0636	0.999	motif	yes	5.6563099999999995	0.9985646355656973	97	96 - 100	-0.0020722807463213894	0.07716475000831483
ENSMUSG00000004113.241|Cacna1b	-0.0334	0.999	motif	no	0.8062149999999999	0.9510253597935732	56	51 - 75	-0.07244428275986294	0.006792747994773279
ENSMUSG00000058297.382|Spock2	-0.0218	0.999	motif	yes	0.70232000000000006	1.0739035039568778	50	25 - 50	0.10286436518806255	0.18210139594269875
ENSMUSG00000031028.406|Tub	-0.00495	0.999	motif	no	1.06609	NA	66	51 - 75	NA	NA
ENSMUSG00000029636.96|Wasf3|63:67	0.00852	0.999	mutant	no	0.97886	1.0148750824984427	63	51 - 75	0.0213021619417207	0.10053919269635692
ENSMUSG00000004113.368|Cacna1b|177:182	-0.0453	0.999	mutant	no	0.33355	0.8023898290357993	22	0 - 25	-0.31762477619127316	-0.23838774543663693
ENSMUSG00000029636.306|Wasf3	-0.03	0.999	nomotif	no	0.30820000000000003	0.8981898533161171	20	0 - 25	-0.15490767053563423	-0.07567063978099801
ENSMUSG00000042529.486|Kcnj12	0.078	0.999	nomotif	no	0.164425	1.075581616047	9	0 - 25	0.10511700184026454	0.18435403259490074
ENSMUSG00000034801.229|Sos2|170:178	-0.0111	0.999	mutant	no	0.0251	0.9478013172655828	1	0 - 25	-0.07734342884066871	0.0018936019139675075
ENSMUSG00000061578.1140|Ksr2	0.018	0.999	nomotif	no	0.7565649999999999	1.0255738173741842	54	51 - 75	0.036431335920118386	0.11566836667475461
ENSMUSG00000042529.100|Kcnj12	0.0186	0.999	nomotif	no	1.993545	1.2095950830944457	83	76 - 95	0.27452418024563363	0.35376121100026986
ENSMUSG00000028439.226|Fam219a|111:117;145:149;195:204;223:227	-0.011	0.999	mutant	no	0.8652	0.943418135127163	59	51 - 75	-0.08403076113183569	-0.004793730377199476
ENSMUSG00000029636.462|Wasf3	-0.0275	0.999	nomotif	yes	2.763825	0.8987356660208063	89	76 - 95	-0.15403123876586658	-0.07479420801123036
ENSMUSG00000058297.117|Spock2	-0.0443	0.999	motif	no	0.36718	0.9436653874905984	25	0 - 25	-0.08365270710683664	-0.004415676352200429
ENSMUSG00000035279.29|Ssc5d	0.104	0.999	nomotif	no	1.04307	1.0568265406676622	66	51 - 75	0.07973860334841354	0.15897563410304977
ENSMUSG00000038916.85|Soga3|230:234	-0.141	0.927	mutant	no	0.082825	0.9678626836455702	5	0 - 25	-0.047125716474380526	0.03211131428025569
ENSMUSG00000031028.230|Tub	0.104	0.999	motif	no	1.709955	0.7420229830521263	80	76 - 95	-0.4304642220280502	-0.35122719127341395
ENSMUSG00000004113.405|Cacna1b|247:252	-0.0511	0.999	mutant	no	0.52571	0.8549365031707483	38	25 - 50	-0.22611082104372301	-0.14687379028908681
ENSMUSG00000004113.164|Cacna1b	0.0467	0.999	motif	no	2.02927	1.1037495966027921	83	76 - 95	0.1424129105992157	0.2216499413538519
ENSMUSG00000061578.64|Ksr2	0.143	0.999	nomotif	no	0.176735	0.8593242966027205	10	0 - 25	-0.21872540845098468	-0.13948837769634848
ENSMUSG00000028439.184|Fam219a	0.182	0.374	motif	yes	7.33268	1.1583817030874777	99	96 - 100	0.2121107200048965	0.29134775075953273
ENSMUSG00000029028.168|Lrrc47|181:185	0.0109	0.999	mutant	no	0.64365000000000006	0.9254732533410353	47	25 - 50	-0.11173679882699601	-0.0324997680723598
ENSMUSG00000090935.278|Synj2bp	0.0576	0.999	nomotif	no	0.263055	0.9146496598399549	16	0 - 25	-0.12870884416596587	-0.049471813411329654
ENSMUSG00000043670.89|Diras1	-0.0056	0.999	motif	no	2.308455	0.9382993739739011	86	76 - 95	-0.09187979214853496	-0.01264276139389875
ENSMUSG00000028439.216|Fam219a	-0.0722	0.999	motif	yes	1.341765	0.9912976872046886	74	51 - 75	-0.012609730349286882	0.06662730040534934
ENSMUSG00000043670.131|Diras1|118:122	-0.0432	0.999	mutant	no	1.16315	NA	69	51 - 75	NA	NA
ENSMUSG00000061578.34|Ksr2|40:50;139:145;150:154	-0.00541	1	mutant	no	1.07427	1.3054348092206391	67	51 - 75	0.38453041417132133	0.46376744492595756
ENSMUSG00000042529.101|Kcnj12	0.0798	0.999	nomotif	no	2.2291999999999996	0.8541547502357123	85	76 - 95	-0.22743062320055327	-0.14819359244591707
ENSMUSG00000004113.282|Cacna1b	0.15	0.561	motif	yes	4.12626	1.1214085639275415	93	76 - 95	0.16531199247404155	0.24454902322867778
ENSMUSG00000004113.501|Cacna1b|75:80	-0.0236	0.999	mutant	no	0.65969	0.9928710867915872	48	25 - 50	-0.010321682793159523	0.06891534796147669
ENSMUSG00000031028.216|Tub|125:129;131:136;233:238	0.0035	1	mutant	no	0.5954349999999999	0.9235018961620057	44	25 - 50	-0.11481317149154494	-0.03557614073690872
ENSMUSG00000004113.14|Cacna1b|149:153	-0.0438	0.999	mutant	no	2.4918	NA	87	76 - 95	NA	NA
ENSMUSG00000004113.138|Cacna1b	0.0305	0.999	motif	no	0.26739	1.0041255987271767	17	0 - 25	0.00593973674668744	0.08517676750132365
ENSMUSG00000061578.34|Ksr2	0.0455	0.999	motif	no	0.466055	1.0501158833821647	34	25 - 50	0.07054854232548034	0.14978557308011656
ENSMUSG00000031028.647|Tub	-0.137	0.902	nomotif	no	0.51741	1.05188624037853	38	25 - 50	0.0729786881700492	0.1522157189246854
ENSMUSG00000031028.501|Tub	0.00589	0.999	motif	no	1.08439	0.9162584373489648	67	51 - 75	-0.12617351654900075	-0.04693648579436453
ENSMUSG00000035279.36|Ssc5d	0.0793	0.999	motif	no	3.016635	1.0316287627720815	90	76 - 95	0.044923902483819056	0.12416093323845527
ENSMUSG00000061578.123|Ksr2	-0.103	0.999	motif	yes	1.70606	1.2935772493942566	80	76 - 95	0.37136621095365774	0.45060324170829397
ENSMUSG00000031028.494|Tub|57:63;94:100	-0.00552	0.999	mutant	no	0.875515	0.905807094060032	60	51 - 75	-0.14272425661972796	-0.06348722586509174
ENSMUSG00000022095.273|Fam160b2	0.306	0.00341	motif	yes	5.8251550000000005	0.8445553307065898	97	96 - 100	-0.24373615117261796	-0.16449912041798176
ENSMUSG00000031028.557|Tub	0.0335	0.999	nomotif	no	0.2932	0.8328032911522992	19	0 - 25	-0.26395232485747844	-0.1847152941028422
ENSMUSG00000042529.299|Kcnj12	-0.0364	0.999	nomotif	no	1.5517850000000002	0.8686595599595861	78	76 - 95	-0.2031372197924714	-0.12390018903783519
ENSMUSG00000031028.601|Tub	-0.0969	0.813	motif	no	0.6240049999999999	0.8890083053203715	46	25 - 50	-0.16973119777996254	-0.09049416702532632
ENSMUSG00000061578.743|Ksr2|173:177;229:233	-0.152	0.816	mutant	no	1.88733	0.8867332795589785	82	76 - 95	-0.17342787325074535	-0.09419084249610914
ENSMUSG00000090935.120|Synj2bp	0.0545	0.999	motif	yes	1.25391	0.9323098473882963	72	51 - 75	-0.10111858957763611	-0.0218815588229999
ENSMUSG00000061578.754|Ksr2|107:111;163:167	-0.154	0.25	mutant	no	1.400775	0.22135651430434566	75	51 - 75	-2.1755562637317563	-2.09631923297712
ENSMUSG00000058297.330|Spock2	0.036	0.999	nomotif	yes	2.365015	0.9555392037791992	86	76 - 95	-0.06561302970392084	0.013624001050715373
ENSMUSG00000061578.761|Ksr2|65:69;121:125	-0.0448	0.999	mutant	no	0.70364	1.0646795515350447	51	51 - 75	0.09041927178681376	0.16965630254144998
ENSMUSG00000058297.13|Spock2	0.55	6.82e-14	motif	yes	7.72486	1.1942141895967253	100	96 - 100	0.2560616159627772	0.33529864671741344
ENSMUSG00000004113.325|Cacna1b	0.158	0.673	motif	yes	3.319745	1.0516850428417515	91	76 - 95	0.07270271303029512	0.15193974378493133
ENSMUSG00000028439.292|Fam219a	-0.0678	0.999	motif	no	0.55086	0.8910919493774723	40	25 - 50	-0.16635378764464853	-0.08711675689001232
ENSMUSG00000029636.329|Wasf3	0.0364	0.999	nomotif	no	0.05972	0.8974773952681288	3	0 - 25	-0.15605249260377713	-0.07681546184914091
ENSMUSG00000035202.34|Lars2	-0.0215	0.999	motif	yes	1.302295	3.48365447328808	73	51 - 75	1.8006015371416153	1.8798385678962515
ENSMUSG00000029028.87|Lrrc47|4:8;10:14;31:35;37:41;53:58;66:70;72:76;87:91	0.0816	0.999	mutant	no	0.69096	1.3405045858808289	50	25 - 50	0.4227761548044079	0.5020131855590441
ENSMUSG00000028439.84|Fam219a|124:128	-0.0481	0.999	mutant	no	0.7009449999999999	NA	50	25 - 50	NA	NA
ENSMUSG00000034801.131|Sos2	0.0148	0.999	nomotif	no	0.28025500000000003	0.906487819261666	17	0 - 25	-0.141640460697141	-0.06240342994250479
ENSMUSG00000031028.97|Tub|104:108	0.0401	0.999	mutant	no	2.95613	1.0488591907678269	89	76 - 95	0.06882100926271176	0.14805804001734796
ENSMUSG00000029028.159|Lrrc47|235:239	-0.0119	0.999	mutant	no	0.776505	0.9916921368599001	55	51 - 75	-0.012035778267381385	0.06720125248725484
ENSMUSG00000029636.427|Wasf3	3.41	1.84e-141	nomotif	yes	4.148555	1.3956701896396422	93	76 - 95	0.48095805903551087	0.5601950897901471
ENSMUSG00000061578.32|Ksr2	-0.037	0.999	motif	no	0.19107	1.1151997148964492	11	0 - 25	0.15730209749048424	0.23653912824512047
ENSMUSG00000061578.789|Ksr2	-0.059	0.999	nomotif	no	0.277995	0.9795781011899413	17	0 - 25	-0.02976757257572253	0.04946945817891368
ENSMUSG00000061578.128|Ksr2	0.0442	0.999	motif	yes	1.884225	1.0829439239093497	82	76 - 95	0.11495854046016125	0.19419557121479747
ENSMUSG00000031028.162|Tub|4:9;89:94	0.181	0.502	mutant	no	0.772475	0.8859887146370538	54	51 - 75	-0.1746397724511424	-0.09540274169650619
ENSMUSG00000031028.604|Tub|86:90	-0.128	0.916	mutant	no	1.065105	0.9728562173047692	66	51 - 75	-0.039701496365512096	0.03953553438912412
ENSMUSG00000061578.50|Ksr2	0.0841	0.999	motif	no	0.23878	1.1240356091290484	14	0 - 25	0.16868774045219947	0.2479247712068357
ENSMUSG00000004113.421|Cacna1b|151:156;190:194	0.0552	0.999	mutant	no	0.107525	0.8893742986275418	6	0 - 25	-0.16913738097638426	-0.08990035022174804
ENSMUSG00000042529.31|Kcnj12	-0.0983	0.98	motif	no	0.5885400000000001	0.9567081391873742	43	25 - 50	-0.06384922280649914	0.015387807948137072
ENSMUSG00000032194.287|Kank2|13:17;100:104	0.0389	0.999	mutant	no	2.889115	1.0393464227215965	89	76 - 95	0.05567659653515451	0.13491362728979073
ENSMUSG00000029028.223|Lrrc47	0.116	0.966	nomotif	no	0.237155	1.0799839137746652	14	0 - 25	0.11100982378656529	0.1902468545412015
ENSMUSG00000035202.68|Lars2	9.65e-4	1	motif	yes	0.985215	0.9350260255056702	64	51 - 75	-0.09692157336791955	-0.01768454261328334
ENSMUSG00000042529.280|Kcnj12	-4.56e-4	1	nomotif	no	0.32814	0.949493243123104	22	0 - 25	-0.0747703611239375	0.004466669630698708
ENSMUSG00000090935.280|Synj2bp	0.00646	0.999	nomotif	no	0.175185	1.0439321825182442	10	0 - 25	0.0620279924417455	0.1412650231963817
ENSMUSG00000061578.302|Ksr2	-0.0576	0.999	nomotif	no	0.44266	0.9870251261527117	31	25 - 50	-0.01884128384852662	0.06039574690610959
ENSMUSG00000032194.195|Kank2|95:99	-0.0395	0.999	mutant	no	0.7121299999999999	0.98328806419357	51	51 - 75	-0.024313964280708224	0.05492306647392799
ENSMUSG00000061578.1404|Ksr2|93:97	0.0671	0.999	mutant	no	0.499725	1.0075691519337377	36	25 - 50	0.010878857838334378	0.0901158885929706
ENSMUSG00000029028.66|Lrrc47|8:12;15:19;40:44;56:61;63:67;69:73;85:90;92:96;113:117;119:123;130:134;136:140;157:161;163:167;179:184;192:196;198:202;213:217	0.113	0.999	mutant	no	0.8706750000000001	1.0686420727353494	59	51 - 75	0.09577872269610169	0.1750157534507379
ENSMUSG00000035279.30|Ssc5d	0.193	0.268	nomotif	no	2.968535	1.0734147129029983	89	76 - 95	0.10220756785257153	0.18144459860720774
ENSMUSG00000028439.289|Fam219a|106:110	0.0587	0.999	mutant	no	0.585675	0.405192728824286	43	25 - 50	-1.303319809650744	-1.2240827788961077
ENSMUSG00000042529.484|Kcnj12	-0.0267	0.999	motif	no	0.27388	1.0370904184971304	17	0 - 25	0.052541680680340916	0.13177871143497713
ENSMUSG00000042529.181|Kcnj12	-0.149	0.496	nomotif	no	1.04657	1.049043092505428	66	51 - 75	0.06907394204003212	0.14831097279466832
ENSMUSG00000029028.13|Lrrc47	1.78	1.38e-46	motif	yes	7.143784999999999	1.2378942963567998	99	96 - 100	0.3078881282577014	0.3871251590123376
ENSMUSG00000031028.98|Tub	0.108	0.907	motif	no	1.415725	0.8672055325390874	75	51 - 75	-0.20555413415816537	-0.12631710340352914
ENSMUSG00000004113.288|Cacna1b	0.237	0.059	motif	yes	7.0645299999999995	1.0756613933996417	99	96 - 100	0.10522400452715659	0.1844610352817928
ENSMUSG00000031028.471|Tub	0.00568	0.999	motif	no	3.674825	0.8396234999243934	92	76 - 95	-0.2521855486123134	-0.17294851785767718
ENSMUSG00000029636.473|Wasf3|220:224	0.0362	0.999	mutant	no	0.629575	0.9471540492583096	46	25 - 50	-0.07832900390700807	9.080268476281406e-4
ENSMUSG00000038916.55|Soga3	0.00852	0.999	nomotif	yes	0.120795	0.8355741405329464	7	0 - 25	-0.25916025052227465	-0.17992321976763842
ENSMUSG00000031028.516|Tub	-0.0693	0.999	nomotif	no	0.29908	0.94655810161547	19	0 - 25	-0.07923703075463621	0
ENSMUSG00000058297.522|Spock2	-0.0753	0.999	motif	yes	0.79108	0.84728239861182	55	51 - 75	-0.23908519596305647	-0.15984816520842027
ENSMUSG00000042529.233|Kcnj12	-0.095	0.999	motif	no	0.254325	1.2726017042340125	15	0 - 25	0.3477809587219947	0.42701798947663094
ENSMUSG00000043670.188|Diras1|96:100;130:134;144:153;159:166;199:203;232:244	-0.043	0.999	mutant	no	0.960035	0.9978936953666242	63	51 - 75	-0.0030419600222462546	0.07619507073238996
ENSMUSG00000058297.19|Spock2	0.903	5.22e-21	motif	yes	6.670475	1.0070638911930438	99	96 - 100	0.0101552152050272	0.08939224595966341
ENSMUSG00000090935.103|Synj2bp	-0.13	0.636	motif	no	1.5543	NA	78	76 - 95	NA	NA
ENSMUSG00000035202.57|Lars2	0.188	0.571	motif	yes	0.86043	1.0843334307357293	59	51 - 75	0.11680845125083114	0.19604548200546734
ENSMUSG00000029636.54|Wasf3	-0.114	0.916	motif	no	0.903535	NA	61	51 - 75	NA	NA
ENSMUSG00000061578.1544|Ksr2	-0.116	0.999	motif	no	1.319495	NA	73	51 - 75	NA	NA
ENSMUSG00000061578.1415|Ksr2	0.151	0.751	motif	yes	2.77162	1.032086696288126	89	76 - 95	0.04556416364055677	0.124801194395193
ENSMUSG00000061578.1067|Ksr2|199:203	0.0344	0.999	mutant	no	1.055105	0.9606157278191488	66	51 - 75	-0.05796866538663786	0.02126836536799835
ENSMUSG00000061578.1168|Ksr2	-0.127	0.851	nomotif	no	1.0041099999999998	1.0308516422623206	64	51 - 75	0.04383671837683315	0.12307374913146937
ENSMUSG00000004113.492|Cacna1b|129:134	-0.0384	0.999	mutant	no	0.43621	NA	31	25 - 50	NA	NA
ENSMUSG00000031028.510|Tub	-0.0259	0.999	nomotif	no	0.2979	0.8716595211483076	19	0 - 25	-0.19816338084108656	-0.11892635008645035
ENSMUSG00000028439.288|Fam219a	-0.0427	0.999	motif	no	0.75854	0	54	51 - 75	-Inf	-Inf
ENSMUSG00000061578.1149|Ksr2	0.0642	0.999	nomotif	no	0.86341	0.8566038593961717	59	51 - 75	-0.2232999176360225	-0.1440628868813863
ENSMUSG00000028439.283|Fam219a	-0.0619	0.999	motif	no	0.6097049999999999	NA	45	25 - 50	NA	NA
ENSMUSG00000031028.48|Tub|20:24;235:247	-0.0676	0.999	mutant	no	1.028655	0.9382550737426645	65	51 - 75	-0.09194790818322279	-0.012710877428586578
ENSMUSG00000042529.335|Kcnj12	0.0456	0.999	motif	no	3.280815	0.8531605299886517	91	76 - 95	-0.22911087148127052	-0.1498738407266343
ENSMUSG00000029028.222|Lrrc47	0.0239	0.999	nomotif	no	0.614715	0.9227045368555695	45	25 - 50	-0.116059344582651	-0.03682231382801479
ENSMUSG00000042529.445|Kcnj12|86:90;245:249	0.134	0.999	mutant	no	0.4652	1.0350807611190709	33	25 - 50	0.049743336923085656	0.12898036767772186
ENSMUSG00000058297.448|Spock2	0.00405	0.999	motif	no	0.180525	0.890475154695317	10	0 - 25	-0.16735273588825988	-0.08811570513362367
ENSMUSG00000042529.243|Kcnj12	-0.105	0.999	motif	no	0.8571249999999999	0.7784966911981785	59	51 - 75	-0.3612371873776853	-0.28200015662304906
ENSMUSG00000031028.153|Tub|58:63;143:148	0.0285	0.999	mutant	no	0.343635	0.8418933365789868	23	0 - 25	-0.24829063182870162	-0.16905360107406542
ENSMUSG00000042529.74|Kcnj12|114:118	-0.176	0.704	mutant	no	1.325315	NA	73	51 - 75	NA	NA
ENSMUSG00000034801.230|Sos2|164:172	-0.0263	0.999	mutant	no	0.006025	0.998616834198138	1	0 - 25	-0.001996867761251609	0.07724016299338461
ENSMUSG00000031028.616|Tub	0.00749	0.999	motif	no	1.07821	0.8809000729888643	67	51 - 75	-0.18294972202988355	-0.10371269127524733
ENSMUSG00000090935.300|Synj2bp|254:258	-0.00553	0.999	mutant	no	0.722945	1.1974055326869262	52	51 - 75	0.2599118414311467	0.33914887218578293
ENSMUSG00000028439.65|Fam219a|238:242	-0.0412	0.999	mutant	no	0.431935	1.0122303934283055	31	25 - 50	0.017537698753862765	0.09677472950849898
ENSMUSG00000029636.275|Wasf3	0.14	0.793	motif	no	0.842365	0.8136810888071769	58	51 - 75	-0.2974646342384718	-0.21822760348383557
ENSMUSG00000043670.71|Diras1|121:126	0.00907	0.999	mutant	no	2.778165	NA	89	76 - 95	NA	NA
ENSMUSG00000031028.269|Tub	-0.651	5.33e-12	nomotif	no	3.32184	1.0110999473504694	91	76 - 95	0.015925614866904518	0.09516264562154073
ENSMUSG00000028439.29|Fam219a	0.0443	0.999	motif	no	0.50543	1.2630517470070262	37	25 - 50	0.3369137472973516	0.4161507780519878
ENSMUSG00000029636.125|Wasf3	0.0111	0.999	nomotif	no	0.99248	0.9491211388693184	64	51 - 75	-0.07533586086268942	0.00390116989194679
ENSMUSG00000090935.700|Synj2bp|128:132;217:221	0.0558	0.999	mutant	no	0.3833	1.035821171376716	26	25 - 50	0.050774951443967695	0.1300119821986039
ENSMUSG00000028439.87|Fam219a|106:110	-0.15	0.558	mutant	no	0.6251	0.06347305294435403	46	25 - 50	-3.9777119543423995	-3.8984749235877634
ENSMUSG00000029636.81|Wasf3|153:157	-0.103	0.999	mutant	no	5.110105	NA	96	96 - 100	NA	NA
ENSMUSG00000042529.495|Kcnj12	0.00438	0.999	nomotif	no	1.734975	1.0881181436777068	81	76 - 95	0.1218352073644086	0.20107223811904482
ENSMUSG00000061578.239|Ksr2	-0.0351	0.999	nomotif	no	1.1956449999999998	0.8215448472440586	70	51 - 75	-0.2835887624014919	-0.20435173164685566
ENSMUSG00000061578.1062|Ksr2	0.227	0.884	motif	no	1.4208	1.1582272738583335	75	51 - 75	0.21191837482657608	0.2911554055812123
ENSMUSG00000058297.405|Spock2	-0.0433	0.999	motif	no	0.58678	0.8895211199094147	43	25 - 50	-0.16889923506456866	-0.08966220430993245
ENSMUSG00000042529.169|Kcnj12	-0.0693	0.999	nomotif	no	0.541415	1.005898049415032	40	25 - 50	0.008484091369319945	0.08772112212395616
ENSMUSG00000028439.121|Fam219a|66:70	0.0326	0.999	mutant	no	0.62523	0.912564354301576	46	25 - 50	-0.13200179314927743	-0.052764762394641215
ENSMUSG00000061578.305|Ksr2	-0.0259	0.999	nomotif	no	0.547735	1.0671149454624569	40	25 - 50	0.09371558601893647	0.17295261677357268
ENSMUSG00000032194.281|Kank2|49:53;136:140	0.204	0.175	mutant	no	3.24304	1.0219744363428025	90	76 - 95	0.03135910916914784	0.11059613992378406
ENSMUSG00000028439.183|Fam219a|6:10;12:28;30:47;57:64	0.0303	0.999	mutant	no	2.293075	1.092934846489264	86	76 - 95	0.12820739968455944	0.20744443043919564
ENSMUSG00000022095.192|Fam160b2	0.117	0.81	motif	no	8.204345	1.1744412923654992	100	96 - 100	0.23197459812658375	0.31121162888121995
ENSMUSG00000061578.906|Ksr2	-0.15	0.397	motif	no	0.639745	NA	47	25 - 50	NA	NA
ENSMUSG00000035202.29|Lars2	-0.0614	0.999	motif	yes	1.27915	0.7902680806820395	73	51 - 75	-0.33958595670708386	-0.26034892595244763
ENSMUSG00000061578.759|Ksr2	-0.0567	0.999	motif	no	0.92628	0.8870613331918151	62	51 - 75	-0.1728942360965529	-0.0936572053419167
ENSMUSG00000031028.538|Tub	-0.0293	0.999	nomotif	no	0.344555	1.1290821255960395	23	0 - 25	0.17515042666098984	0.2543874574156261
ENSMUSG00000031028.377|Tub	0.0928	0.654	nomotif	no	0.59685	0.9733749132541685	44	25 - 50	-0.03893250230319834	0.04030452845143787
ENSMUSG00000042529.317|Kcnj12|168:172;207:213;229:237	0.00574	0.999	mutant	no	1.24481	0.9018415391334225	72	51 - 75	-0.14905413234859854	-0.06981710159396233
ENSMUSG00000061578.516|Ksr2	0.159	0.973	motif	no	2.55539	1.1977389299245693	88	76 - 95	0.26031347945508115	0.3395505102097174
ENSMUSG00000029028.243|Lrrc47	-0.086	0.97	motif	no	0.58467	1.0040851179424208	43	25 - 50	0.005881574097776488	0.0851186048524127
ENSMUSG00000043670.94|Diras1	-0.0696	0.999	nomotif	no	4.24265	0.944475452618571	93	76 - 95	-0.08241479413996301	-0.0031777633853267984
ENSMUSG00000034801.229|Sos2	-0.0649	0.999	motif	no	0.03822	0.8895901480160594	2	0 - 25	-0.16878728421699263	-0.08955025346235641
ENSMUSG00000058297.238|Spock2	-0.0547	0.999	motif	yes	1.306415	0.9688253866841847	73	51 - 75	-0.045691425598805985	0.03354560515583023
ENSMUSG00000042529.303|Kcnj12|252:256	0.0407	0.999	mutant	no	1.20317	0.9259479567048994	71	51 - 75	-0.11099698640588775	-0.03175995565125153
ENSMUSG00000032194.215|Kank2	-0.012	0.999	nomotif	no	0.772785	1.1929890297963834	54	51 - 75	0.25458077670361673	0.33381780745825296
ENSMUSG00000058297.516|Spock2	0.0895	0.891	motif	yes	0.59117	0.9977253358797203	43	25 - 50	-0.003285384637481919	0.0759516461171543
ENSMUSG00000043670.76|Diras1|91:96	-0.0717	0.999	mutant	no	2.52434	0.90743535134596	87	76 - 95	-0.14013323041795303	-0.060896199663316816
ENSMUSG00000031028.228|Tub|53:57;59:64;161:166	0.0933	0.844	mutant	no	1.51655	0.8673737450040802	77	76 - 95	-0.2052743207267894	-0.1260372899721532
ENSMUSG00000029636.324|Wasf3	-0.00522	0.999	nomotif	no	0.045075	1.0817462005185434	2	0 - 25	0.11336205350518729	0.1925990842598235
ENSMUSG00000032194.75|Kank2|134:138	-0.122	0.83	mutant	no	1.78942	NA	81	76 - 95	NA	NA
ENSMUSG00000061578.1420|Ksr2|223:227	1.44	2.06e-65	mutant	no	3.58809	1.0922719593169992	92	76 - 95	0.1273321103866408	0.206569141141277
ENSMUSG00000090935.57|Synj2bp	-0.0109	0.999	motif	no	1.05996	0.7359441484486654	66	51 - 75	-0.4423318120474452	-0.363094781292809
ENSMUSG00000031028.51|Tub	-0.00166	1	motif	no	1.5544	0.9819487106340915	78	76 - 95	-0.026280423551337334	0.05295660720329888
ENSMUSG00000058297.104|Spock2	-0.0658	0.999	motif	no	0.390885	0.917486863128963	27	25 - 50	-0.12424059375372579	-0.04500356299908957
ENSMUSG00000090935.708|Synj2bp|80:84;169:173	0.0296	0.999	mutant	no	1.02459	0.9967223501633441	65	51 - 75	-0.004736415568205727	0.07450061518643049
ENSMUSG00000004113.361|Cacna1b|219:224	-0.0743	0.999	mutant	no	0.224285	1.0831326525931566	13	0 - 25	0.11520994240951467	0.19444697316415088
ENSMUSG00000061578.118|Ksr2|68:72;154:159;222:226;244:259	0.0145	0.999	mutant	no	1.67067	1.0509198121380172	80	76 - 95	0.07165259218848119	0.15088962294311742
ENSMUSG00000029636.112|Wasf3	0.0314	0.999	nomotif	no	0.574535	0.8601363020087548	42	25 - 50	-0.2173627994322119	-0.1381257686775757
ENSMUSG00000061578.345|Ksr2|24:28	-0.111	0.999	mutant	no	0.28751	1.0758884313801695	18	0 - 25	0.1055284795302862	0.1847655102849224
ENSMUSG00000035279.60|Ssc5d	-0.0176	0.999	motif	no	2.99422	0.9442860712677765	90	76 - 95	-0.08270410492175138	-0.0034670741671151695
ENSMUSG00000032194.219|Kank2	-0.0317	0.999	nomotif	yes	0.56585	0.9471242932564626	41	25 - 50	-0.07837432864661084	8.627021080253733e-4
ENSMUSG00000090935.467|Synj2bp	-0.192	0.838	nomotif	no	0.34509999999999996	1.0099400178460474	23	0 - 25	0.01426961126839533	0.09350664202303155
ENSMUSG00000061578.926|Ksr2|40:44	-0.0609	0.999	mutant	no	0.52976	0.8956232181251768	39	25 - 50	-0.15903616580374802	-0.0797991350491118
ENSMUSG00000004113.326|Cacna1b	0.276	0.0929	motif	yes	4.38082	1.1183808136436821	94	76 - 95	0.1614115159167028	0.240648546671339
ENSMUSG00000032194.25|Kank2	0.00694	0.999	motif	no	0.57942	NA	42	25 - 50	NA	NA
ENSMUSG00000090935.673|Synj2bp	0.0541	0.999	nomotif	no	0.515625	0.9067596630374881	38	25 - 50	-0.14120788028653306	-0.06197084953189684
ENSMUSG00000029636.40|Wasf3|37:41;235:241	-0.0422	0.999	mutant	no	0.46674	1.0257712901085478	34	25 - 50	0.03670909799381145	0.11594612874844767
ENSMUSG00000090935.724|Synj2bp|73:77;225:230	-0.192	0.774	mutant	no	0.15994999999999998	0.7973151298340886	9	0 - 25	-0.3267780489751213	-0.24754101822048508
ENSMUSG00000038916.37|Soga3	-0.0909	0.999	nomotif	yes	0.343465	0.8093146299740942	23	0 - 25	-0.3052274195996528	-0.2259903888450166
ENSMUSG00000031028.215|Tub|131:135;137:142;239:244	0.0596	0.999	mutant	no	0.66114	0.860175956440414	48	25 - 50	-0.21729628912092025	-0.13805925836628402
ENSMUSG00000061578.149|Ksr2|36:40;58:73;109:113	-0.0164	0.999	mutant	no	1.137725	0.8041486410682034	69	51 - 75	-0.3144658970757446	-0.2352288663211084
ENSMUSG00000042529.297|Kcnj12	0.0146	0.999	nomotif	no	1.139875	0.9914670703315253	69	51 - 75	-0.01236323797366523	0.06687379278097098
ENSMUSG00000029028.15|Lrrc47|30:34;36:40;52:57;59:63;65:69;81:86;88:92;94:98;115:119;131:136;138:142;154:158;161:165;167:171;183:188;190:194;211:215;217:221;233:237;240:244;246:250	0.138	0.735	mutant	no	1.768285	0.8714832329023895	81	76 - 95	-0.19845518732501236	-0.11921815657037614
ENSMUSG00000061578.1318|Ksr2	0.123	0.876	nomotif	no	0.6208199999999999	0.7440825247462517	46	25 - 50	-0.42646545817814724	-0.347228427423511
ENSMUSG00000090935.43|Synj2bp	0.0176	0.999	motif	no	0.85471	1.114908596825334	59	51 - 75	0.15692543901368372	0.23616246976831995
ENSMUSG00000090935.265|Synj2bp	-0.0627	0.999	nomotif	no	0.19773	1.0286207252246515	12	0 - 25	0.0407111273209947	0.11994815807563092
ENSMUSG00000004113.211|Cacna1b|28:32;218:222	0.0181	0.999	mutant	no	1.5272	0.979116454221669	77	76 - 95	-0.030447633489007978	0.04878939726562824
ENSMUSG00000058297.309|Spock2	-0.186	0.43	nomotif	yes	0.45848	0.8697837382458267	33	25 - 50	-0.20127135891984368	-0.12203432816520747
ENSMUSG00000022095.146|Fam160b2	-0.122	0.855	motif	no	0.72795	NA	52	51 - 75	NA	NA
ENSMUSG00000058297.506|Spock2|97:101	0.0101	0.999	mutant	no	0.418315	0.9186067215971364	29	25 - 50	-0.12248075485193514	-0.04324372409729893
ENSMUSG00000043670.179|Diras1	0.0313	0.999	motif	yes	5.668559999999999	1.0921131392557255	97	96 - 100	0.12712232236405574	0.20635935311869197
ENSMUSG00000061578.876|Ksr2	0.0124	0.999	nomotif	no	0.307125	0.8998656225617202	20	0 - 25	-0.15221851582074702	-0.07298148506611081
ENSMUSG00000090935.6|Synj2bp|198:202	-0.0473	0.999	mutant	no	1.01883	0.8134628143403885	65	51 - 75	-0.29785169710619747	-0.21861466635156124
ENSMUSG00000061578.173|Ksr2	0.107	0.999	nomotif	no	0.495265	0.8775775638453722	36	25 - 50	-0.18840145262709243	-0.10916442187245622
ENSMUSG00000061578.953|Ksr2	-0.245	0.447	nomotif	no	0.26466	0.7693834495605759	16	0 - 25	-0.37822529916717684	-0.2989882684125406
ENSMUSG00000090935.44|Synj2bp	-0.014	0.999	motif	no	1.1583	1.0998320476189463	69	51 - 75	0.13728323050710778	0.216520261261744
ENSMUSG00000058297.156|Spock2	0.0577	0.999	nomotif	no	0.180675	0.9529323077213954	10	0 - 25	-0.06955436006297355	0.009682670691662662
ENSMUSG00000031028.7|Tub	0.0499	0.999	motif	no	0.529525	1.0177539665667417	39	25 - 50	0.025388844209454677	0.1046258749640909
ENSMUSG00000031028.82|Tub	0.0237	0.999	motif	no	2.182105	0.9674794075656933	85	76 - 95	-0.04769714052335842	0.031539890231277797
ENSMUSG00000061578.764|Ksr2	-0.053	0.999	motif	no	1.18698	0.8490028381559944	70	51 - 75	-0.23615871827426121	-0.15692168751962499
ENSMUSG00000032194.277|Kank2|73:77;160:164	0.299	0.00644	mutant	no	5.39377	1.0913038010637666	96	96 - 100	0.1260527801910911	0.2052898109457273
ENSMUSG00000090935.399|Synj2bp	-0.218	0.752	nomotif	no	0.112205	0.8098844142702751	6	0 - 25	-0.30421207190002486	-0.22497504114538863
ENSMUSG00000034801.149|Sos2	-0.00159	1	motif	no	0.03052999999999999	1.0147564752274547	1	0 - 25	0.021133545996416547	0.10037057675105276
ENSMUSG00000028439.62|Fam219a|256:260	0.0645	0.999	mutant	no	0.510515	0.8127842510779825	37	25 - 50	-0.2990556469010759	-0.21981861614643966
ENSMUSG00000058297.538|Spock2|225:229	-0.0222	0.999	mutant	no	0.38275	1.1076567331060572	26	25 - 50	0.14751085415390644	0.22674788490854264
ENSMUSG00000028439.87|Fam219a	-0.103	0.97	motif	no	0.721055	1.5700700923297937	52	51 - 75	0.6508289665050441	0.7300659972596802
ENSMUSG00000061578.768|Ksr2	-0.0452	0.999	motif	no	0.47407	0.9584021069841846	34	25 - 50	-0.06129701508673528	0.017940015667900933
ENSMUSG00000061578.510|Ksr2	0.0113	0.999	motif	no	1.7557649999999998	NA	81	76 - 95	NA	NA
ENSMUSG00000061578.1071|Ksr2|175:179	0.211	0.477	mutant	no	2.11275	0.9816279973047921	84	76 - 95	-0.026751697764329316	0.0524853329903069
ENSMUSG00000022095.118|Fam160b2	-0.0399	0.999	nomotif	no	0.33222	0.9550991071916268	22	0 - 25	-0.06627765070726416	0.012959380047372057
ENSMUSG00000058297.516|Spock2|37:41	-0.0596	0.999	mutant	no	0.79738	0.9318304881984989	56	51 - 75	-0.10186056069211319	-0.022623529937476974
ENSMUSG00000034801.231|Sos2	-0.0578	0.999	motif	no	0.0373	NA	2	0 - 25	NA	NA
ENSMUSG00000043670.140|Diras1|64:68;217:222	-0.0207	0.999	mutant	no	0.76386	0.9716671374945963	54	51 - 75	-0.04146591822750658	0.037771112527129634
ENSMUSG00000042529.85|Kcnj12|48:52	0.13	0.999	mutant	no	1.0763	0.9669176385123751	67	51 - 75	-0.04853508788455243	0.030701942870083786
ENSMUSG00000032194.69|Kank2	-0.0598	0.999	motif	no	1.575295	0.8242750944327226	78	76 - 95	-0.27880219056216815	-0.19956515980753192
ENSMUSG00000090935.653|Synj2bp|110:116	0.00678	0.999	mutant	no	0.31279999999999997	0.3144982601616438	20	0 - 25	-1.6688760589055687	-1.5896390281509325
ENSMUSG00000035279.22|Ssc5d	0.19	0.999	motif	no	1.80703	1.0796290260263088	81	76 - 95	0.11053566956216822	0.18977270031680443
ENSMUSG00000042529.335|Kcnj12|60:64;99:105;121:129;166:171;181:185;241:251	0.0724	0.999	mutant	no	0.72073	0.9544567189576456	52	51 - 75	-0.06724831659904885	0.01198871415558736
ENSMUSG00000043670.110|Diras1|244:248	-0.219	0.534	mutant	no	0.8509199999999999	1.172380817889181	58	51 - 75	0.22944126842962886	0.3086782991842651
ENSMUSG00000031028.158|Tub	0.0222	0.999	motif	no	0.506365	0.9767386373073063	37	25 - 50	-0.03395552768368844	0.045281503070947776
ENSMUSG00000031028.417|Tub	0.112	0.952	motif	yes	6.82531	1.1651472818031654	99	96 - 100	0.22051233195844855	0.2997493627130848
ENSMUSG00000031028.612|Tub|38:42	0.0702	0.999	mutant	no	1.47621	0.9024625769272369	76	76 - 95	-0.14806098693286976	-0.06882395617823354
ENSMUSG00000061578.472|Ksr2	0.0259	0.999	motif	no	2.7784750000000003	0.9854034756952559	89	76 - 95	-0.021213534583453878	0.05802349617118234
ENSMUSG00000090935.652|Synj2bp|116:122	-0.137	0.838	mutant	no	0.375855	NA	26	25 - 50	NA	NA
ENSMUSG00000032194.293|Kank2	-0.0534	0.999	motif	yes	0.99725	0.8805952085437498	64	51 - 75	-0.18344910052054725	-0.10421206976591103
ENSMUSG00000061578.338|Ksr2	-0.0288	0.999	motif	no	0.4725	0.9913969251869095	34	25 - 50	-0.012465310584344096	0.06677172017029212
ENSMUSG00000043670.282|Diras1|2:7;43:48;68:72;78:82;198:202;210:215	-0.416	0.0616	mutant	no	2.842745	1.1308464666296891	89	76 - 95	0.17740307002820394	0.25664010078284016
ENSMUSG00000043670.70|Diras1	-0.0408	0.999	motif	no	2.13774	NA	85	76 - 95	NA	NA
ENSMUSG00000061578.996|Ksr2	-0.0881	0.996	nomotif	no	0.397715	0.9061029754998342	28	25 - 50	-0.14225307794827027	-0.06301604719363406
ENSMUSG00000058297.18|Spock2	0.706	2.6200000000000003e-10	motif	yes	7.402465	1.116380558788787	99	96 - 100	0.15882890592003676	0.23806593667467296
ENSMUSG00000028439.264|Fam219a	0.00644	0.999	motif	yes	0.37597	0.9269082001703711	26	25 - 50	-0.1095016316752272	-0.03026460092059098
ENSMUSG00000043670.55|Diras1	-0.018	0.999	motif	no	2.040675	0.8938648630945982	84	76 - 95	-0.16187135752788892	-0.0826343267732527
ENSMUSG00000058297.416|Spock2	-0.101	0.96	nomotif	no	0.32752000000000003	1.0870356947928477	22	0 - 25	0.12039931465696431	0.19963634541160052
ENSMUSG00000028439.322|Fam219a	-0.118	0.999	nomotif	no	2.48212	0.932708550447774	87	76 - 95	-0.10050175176399752	-0.021264721009361304
ENSMUSG00000035279.16|Ssc5d	0.0151	0.999	motif	no	0.7737449999999999	0.9446129252642463	55	51 - 75	-0.08220481867577001	-0.0029677879211337937
ENSMUSG00000090935.645|Synj2bp|158:164	0.021	0.999	mutant	no	0.169705	0.2773389570325149	10	0 - 25	-1.8502778129128403	-1.7710407821582042
ENSMUSG00000032194.154|Kank2|238:244	-0.0879	0.999	mutant	no	0.34077	1.1255418868647085	23	0 - 25	0.17061974746069003	0.24985677821532626
ENSMUSG00000061578.1337|Ksr2	-0.0437	0.999	nomotif	no	0.718195	1.0025280483160397	51	51 - 75	0.00364260037135931	0.08287963112599553
ENSMUSG00000058297.312|Spock2	-0.105	0.999	nomotif	yes	0.628255	0.9956221636145588	46	25 - 50	-0.006329748275819297	0.07290728247881692
ENSMUSG00000061578.690|Ksr2	-0.0418	0.999	motif	no	0.34643500000000005	NA	23	0 - 25	NA	NA
ENSMUSG00000004113.127|Cacna1b	-0.131	0.847	motif	no	0.598745	NA	44	25 - 50	NA	NA
ENSMUSG00000058297.30|Spock2|71:75;79:92;101:112;126:132;141:150;156:181	0.00814	0.999	mutant	no	2.069005	0.8396458715339802	84	76 - 95	-0.2521471087875206	-0.17291007803288438
[truncated: 7,938 more rows]
