# Supplementary material for: TDP-43 directly inhibits mRNA accumulation in neurites through modulation of mRNA stability
Source: EMBO J. 2025 Dec 15;45(3):692–721. doi: 10.1038/s44318-025-00653-4 (PMC12864922; doi:10.1038/s44318-025-00653-4)
Supplement: Supplementary file 16 — Source data Fig. 6 [file 44318_2025_653_MOESM16_ESM.zip › Figure6/6C/paired_mut_clip_vs_stab_6c.tsv]

name	ko_wt_stb_delta	oligotype	CLIP	log_ko_wt_stb_delta	log_ko_wt_stb_delta_norm
ENSMUSG00000029636.488	NA	TDP-43 motif	yes	NA	NA
ENSMUSG00000061578.679	0.9314978103173648	Mutant motif	no	-0.10237571707631841	-0.04202026298733695
ENSMUSG00000029028.70	1.480617786650687	TDP-43 motif	yes	0.5661992648872833	0.6265547189762648
ENSMUSG00000061578.509	NA	TDP-43 motif	no	NA	NA
ENSMUSG00000031028.163	0.9538578529538267	TDP-43 motif	no	-0.06815380781621586	-0.007798353727234392
ENSMUSG00000058297.403	0.8138892842147052	Mutant motif	no	-0.297095541155194	-0.23674008706621252
ENSMUSG00000031028.694	1.0562290395330491	TDP-43 motif	no	0.07892271193989266	0.1392781660288741
ENSMUSG00000029028.38	1.25437810204187	TDP-43 motif	yes	0.32697227933668277	0.38732773342566423
ENSMUSG00000029028.34	1.203351752901709	TDP-43 motif	yes	0.26705841972915884	0.3274138738181403
ENSMUSG00000042529.129	1.0525941732264112	TDP-43 motif	no	0.07394931373714182	0.13430476782612327
ENSMUSG00000004113.247	0.9137057927679478	TDP-43 motif	no	-0.13019839310795864	-0.06984293901897717
ENSMUSG00000061578.1225	1.0244427879076847	Mutant motif	no	0.03483941635831993	0.09519487044730139
ENSMUSG00000035279.34	1.0269536588835788	Mutant motif	no	0.038371081746407264	0.09872653583538873
ENSMUSG00000090935.530	0.8805892174850374	Mutant motif	no	-0.18345891581367207	-0.12310346172469061
ENSMUSG00000028439.259	0.8543999029292503	TDP-43 motif	yes	-0.227016611770483	-0.16666115768150153
ENSMUSG00000061578.1440	1.0875870105276861	Mutant motif	yes	0.12113082591334011	0.1814862800023216
ENSMUSG00000029028.61	1.1347744489442144	TDP-43 motif	yes	0.1824055717660863	0.24276102585506776
ENSMUSG00000090935.593	NA	TDP-43 motif	no	NA	NA
ENSMUSG00000061578.1435	0.8950295703175509	TDP-43 motif	yes	-0.1599927474314109	-0.09963729334242943
ENSMUSG00000032194.186	0.9145971579277774	Mutant motif	no	-0.12879165884971527	-0.06843620476073381
ENSMUSG00000061578.1426	1.0231966476587162	TDP-43 motif	yes	0.033083442578797896	0.09343889666777935
ENSMUSG00000090935.529	0.9059209322833843	TDP-43 motif	no	-0.14254295585259064	-0.08218750176360917
ENSMUSG00000029028.41	1.0634541407106628	TDP-43 motif	yes	0.08875782136082	0.14911327544980146
ENSMUSG00000032194.201	0.848142651425817	Mutant motif	no	-0.23762115887673071	-0.17726570478774925
ENSMUSG00000031028.304	NA	TDP-43 motif	no	NA	NA
ENSMUSG00000043670.184	1.2276822995932997	TDP-43 motif	yes	0.2959372674658288	0.3562927215548103
ENSMUSG00000032194.67	0.8792344313371688	Mutant motif	no	-0.18568021070810953	-0.12532475661912806
ENSMUSG00000029028.183	0.8743119605268688	Mutant motif	no	-0.19377995978097912	-0.13342450569199765
ENSMUSG00000058297.503	5.944997736532367	Mutant motif	yes	2.5716762606868016	2.632031714775783
ENSMUSG00000035279.35	1.0115420096062189	Mutant motif	no	0.01655623664560849	0.07691169073458995
ENSMUSG00000031028.323	0.9408026881924042	TDP-43 motif	no	-0.08803591243809587	-0.02768045834911441
ENSMUSG00000028439.39	1.3399530118142824	TDP-43 motif	no	0.4221824105255164	0.4825378646144979
ENSMUSG00000029028.59	1.0724079485755116	TDP-43 motif	yes	0.10085381757743772	0.16120927166641918
ENSMUSG00000058297.504	1.8490336659346842	TDP-43 motif	yes	0.8867714925814011	0.9471269466703826
ENSMUSG00000029636.223	1.0185300940804367	TDP-43 motif	no	0.026488607637324843	0.086844061726306307
ENSMUSG00000029028.30	1.1941001855907791	TDP-43 motif	yes	0.25592388450174874	0.3162793385907302
ENSMUSG00000061578.1098	1.0106647180040114	TDP-43 motif	no	0.015304471130203922	0.07565992521918538
ENSMUSG00000043670.129	NA	Mutant motif	no	NA	NA
ENSMUSG00000004113.144	0.9717691540091101	TDP-43 motif	no	-0.041314455871517386	0.019040998217464078
ENSMUSG00000029636.265	1.0391792719315422	Mutant motif	no	0.05544455935896553	0.11580001344794699
ENSMUSG00000029636.30	0.793944801128123	Mutant motif	no	-0.3328893871500674	-0.2725339330610859
ENSMUSG00000028439.133	0.9283682582070697	Mutant motif	yes	-0.10723089847608513	-0.04687544438710367
ENSMUSG00000029028.177	NA	TDP-43 motif	no	NA	NA
ENSMUSG00000035202.93	0.8021541598500901	Mutant motif	yes	-0.3180485710766897	-0.25769311698770825
ENSMUSG00000043670.203	1.2576237691369978	TDP-43 motif	yes	0.3307003899578963	0.39105584404687777
ENSMUSG00000061578.1460	1.1729127526883258	TDP-43 motif	yes	0.23009570224515571	0.2904511563341372
ENSMUSG00000061578.615	1.1414695744286913	TDP-43 motif	no	0.19089240541820768	0.25124785950718914
ENSMUSG00000031028.610	0.9410393131572982	Mutant motif	no	-0.08767310018822862	-0.027317646099247153
ENSMUSG00000022095.161	0.84589753700764	Mutant motif	no	-0.24144517362657172	-0.18108971953759026
ENSMUSG00000061578.1461	0.9870055562600506	TDP-43 motif	yes	-0.018869888659328492	0.04148556542965297
ENSMUSG00000090935.696	0.9719058851609471	Mutant motif	no	-0.041111478160696054	0.01924397592828541
ENSMUSG00000058297.497	NA	Mutant motif	yes	NA	NA
ENSMUSG00000029028.165	1.008759696207379	Mutant motif	no	0.012582540767562541	0.07293799485654401
ENSMUSG00000029028.24	1.152345047665455	TDP-43 motif	yes	0.2045727688811441	0.2649282229701255
ENSMUSG00000029636.7	1.0323445983342352	TDP-43 motif	no	0.0459246251447604	0.10628007923374186
ENSMUSG00000042529.434	1.1687914443346876	Mutant motif	no	0.2250175226268293	0.28537297671581074
ENSMUSG00000029028.15	1.0061342679324556	TDP-43 motif	yes	0.008822844660984987	0.06917829874996645
ENSMUSG00000029028.88	0.9949724081776804	TDP-43 motif	yes	-0.007271576404108551	0.05308387768487291
ENSMUSG00000058297.96	NA	TDP-43 motif	no	NA	NA
ENSMUSG00000042529.70	1.9173704460066774	TDP-43 motif	no	0.939129100169894	0.9994845542588755
ENSMUSG00000004113.409	1.115402797706532	TDP-43 motif	no	0.15756479473228355	0.217920248821265
ENSMUSG00000029636.473	0.9747041724675733	TDP-43 motif	yes	-0.036963674664817744	0.02339177942416372
ENSMUSG00000061578.680	0.921885834908381	TDP-43 motif	no	-0.11733999456848414	-0.056984540479502674
ENSMUSG00000031028.415	0.9491274732196507	TDP-43 motif	yes	-0.07532623247602437	-0.014970778387042902
ENSMUSG00000029028.250	NA	Mutant motif	no	NA	NA
ENSMUSG00000090935.592	NA	TDP-43 motif	no	NA	NA
ENSMUSG00000090935.693	0.8972454099672666	TDP-43 motif	no	-0.15642545721313134	-0.09607000312414987
ENSMUSG00000004113.115	1.1507770055864615	Mutant motif	no	0.20260829906278446	0.2629637531517659
ENSMUSG00000090935.42	0.8811424110360526	Mutant motif	no	-0.18255288721543225	-0.12219743312645079
ENSMUSG00000061578.840	0.9460384668842216	Mutant motif	no	-0.08002924868545284	-0.01967379459647138
ENSMUSG00000031028.419	0.9164887759680594	TDP-43 motif	yes	-0.1258108823757465	-0.06545542828676504
ENSMUSG00000043670.169	1.064758420438186	TDP-43 motif	no	0.0905261392109809	0.15088159329996237
ENSMUSG00000004113.213	0.8747605431519834	Mutant motif	no	-0.19303994706965924	-0.13268449298067778
ENSMUSG00000042529.428	0.9537184760773528	Mutant motif	yes	-0.06836462855853809	-0.008009174469556624
ENSMUSG00000090935.127	0.8583621612946865	TDP-43 motif	yes	-0.22034161492027593	-0.15998616083129447
ENSMUSG00000043670.222	1.0393229969945705	TDP-43 motif	no	0.05564407940675454	0.115999533495736
ENSMUSG00000031028.618	0.9048007546192098	Mutant motif	no	-0.14432796232693906	-0.0839725082379576
ENSMUSG00000004113.195	NA	Mutant motif	no	NA	NA
ENSMUSG00000061578.1469	1.3658191359098808	TDP-43 motif	yes	0.4497664521480338	0.5101219062370153
ENSMUSG00000029028.26	1.17154667941167	TDP-43 motif	yes	0.2284144384640199	0.28876989255300134
ENSMUSG00000029636.506	0.8886760761927547	TDP-43 motif	yes	-0.1702704445949949	-0.10991499050601344
ENSMUSG00000031028.456	0.973958594126926	TDP-43 motif	yes	-0.03806765452790504	0.022287799561076425
ENSMUSG00000031028.455	1.1244535569598546	Mutant motif	yes	0.169224075053133	0.22957952914211446
ENSMUSG00000061578.1466	1.0118090567246194	TDP-43 motif	yes	0.016937057909943824	0.07729251199892528
ENSMUSG00000042529.420	1.342961612155022	TDP-43 motif	yes	0.42541806668262677	0.48577352077160824
ENSMUSG00000028439.260	1.0267328507078368	Mutant motif	yes	0.03806085050140423	0.0984163045903857
ENSMUSG00000042529.157	1.0162539842726432	TDP-43 motif	no	0.023261008466714958	0.08361646255569642
ENSMUSG00000061578.1436	0.811787356240106	Mutant motif	yes	-0.3008262249573867	-0.24047077086840524
ENSMUSG00000035202.102	0.8936951043733562	Mutant motif	no	-0.16214537358382766	-0.1017899194948462
ENSMUSG00000004113.28	1.0523535924659995	Mutant motif	no	0.07361953389448002	0.13397498798346147
ENSMUSG00000031028.496	0.9260640594825775	Mutant motif	no	-0.11081610107647834	-0.050460646987496874
ENSMUSG00000061578.1434	1.5740041100373445	TDP-43 motif	yes	0.6544393080136034	0.7147947621025849
ENSMUSG00000035202.30	0.8578666719821427	TDP-43 motif	yes	-0.22117465067870296	-0.1608191965897215
ENSMUSG00000029636.492	1.5985873002672613	TDP-43 motif	yes	0.6767975331228292	0.7371529872118107
ENSMUSG00000032194.59	0.9704966654318291	TDP-43 motif	no	-0.043204838953295445	0.01715061513568602
ENSMUSG00000029028.56	1.2128748968570198	TDP-43 motif	yes	0.27843074997050765	0.3387862040594891
ENSMUSG00000090935.601	0.9889629243122374	Mutant motif	no	-0.016011658749786474	0.04434379533919499
ENSMUSG00000029636.502	0.9185192220684711	Mutant motif	yes	-0.12261818161531651	-0.06226272752633505
ENSMUSG00000090935.750	0.9331249587821836	Mutant motif	no	-0.09985780336663017	-0.0395023492776487
ENSMUSG00000029028.83	1.2117437361251002	TDP-43 motif	yes	0.2770846247905835	0.33744007887956495
ENSMUSG00000031028.326	0.8268149828793564	Mutant motif	no	-0.27436356252229277	-0.2140081084333113
ENSMUSG00000061578.932	0.8484547237481764	TDP-43 motif	no	-0.23709041987697468	-0.17673496578799322
ENSMUSG00000061578.491	0.9570461222041313	TDP-43 motif	no	-0.06333964178338997	-0.002984187694408502
ENSMUSG00000022095.266	1.0285578268656628	TDP-43 motif	yes	0.040622906344230957	0.10097836043321243
ENSMUSG00000042529.319	0.8764534828919158	TDP-43 motif	no	-0.19025057182271374	-0.12989511773373227
ENSMUSG00000029028.23	1.023673539372833	TDP-43 motif	yes	0.033755697544261914	0.09411115163324338
ENSMUSG00000042529.424	1.0439798832336922	TDP-43 motif	yes	0.06209391244552774	0.1224493665345092
ENSMUSG00000029636.234	1.010345584100172	TDP-43 motif	no	0.014848844650916867	0.07520429873989833
ENSMUSG00000058297.240	1.1018383897811743	TDP-43 motif	yes	0.13991263465392753	0.200268088742909
ENSMUSG00000061578.1467	1.0973639374567077	Mutant motif	yes	0.13404207058030745	0.19439752466928892
ENSMUSG00000028439.268	1.1923572039028971	Mutant motif	yes	0.25381650014562446	0.3141719542346059
ENSMUSG00000042529.481	0.9551235010976662	Mutant motif	no	-0.06624080372710582	-0.005885349638124357
ENSMUSG00000029028.52	1.2240438217680072	TDP-43 motif	yes	0.29165520861527366	0.35201066270425513
ENSMUSG00000031028.144	0.8609644053827181	Mutant motif	no	-0.21597450098108492	-0.15561904689210346
ENSMUSG00000061578.316	1.0307729935039476	Mutant motif	no	0.043726643854280954	0.10408209794326242
ENSMUSG00000022095.129	1.0351912926104103	TDP-43 motif	no	0.04989738743473867	0.11025284152372014
ENSMUSG00000031028.483	0.9599767836590158	Mutant motif	no	-0.05892857916296164	0.001426874926019825
ENSMUSG00000043670.127	NA	TDP-43 motif	no	NA	NA
ENSMUSG00000004113.209	0.9479730229596212	TDP-43 motif	no	-0.07708209082305477	-0.016726636734073305
ENSMUSG00000029028.62	1.188552005421427	TDP-43 motif	yes	0.24920503018159576	0.30956048427057725
ENSMUSG00000029636.484	NA	TDP-43 motif	yes	NA	NA
ENSMUSG00000029028.29	1.1248672812656015	TDP-43 motif	yes	0.16975479348225517	0.23011024757123663
ENSMUSG00000035279.40	0.9182123599700137	Mutant motif	no	-0.12310024272444055	-0.06274478863545908
ENSMUSG00000029636.231	1.0293788657043035	TDP-43 motif	no	0.04177406782359733	0.10212952191257879
ENSMUSG00000061578.1224	0.9561726744364223	TDP-43 motif	no	-0.06465691804338462	-0.004301463954403159
ENSMUSG00000004113.277	0.9404764085700493	Mutant motif	no	-0.08853634004465814	-0.02818088595567668
ENSMUSG00000029028.58	1.1128111535017902	TDP-43 motif	yes	0.1542087849326548	0.21456423902163627
ENSMUSG00000029028.178	NA	TDP-43 motif	no	NA	NA
ENSMUSG00000031028.111	0.9147453459796343	TDP-43 motif	no	-0.12855792441502747	-0.06820247032604601
ENSMUSG00000004113.237	1.1788603678276204	TDP-43 motif	no	0.23739284590671794	0.2977482999956994
ENSMUSG00000061578.1436	1.0976887763947976	TDP-43 motif	yes	0.13446907037446615	0.1948245244634476
ENSMUSG00000061578.840	0.9887360550542285	TDP-43 motif	no	-0.016342652655643903	0.044012801433337564
ENSMUSG00000032194.295	0.9758540927957433	Mutant motif	yes	-0.035262639041728785	0.02509281504725268
ENSMUSG00000061578.1384	1.0211754609152262	TDP-43 motif	no	0.03023077497549951	0.09058622906448097
ENSMUSG00000061578.1440	1.1212629682713902	TDP-43 motif	yes	0.16512467112235552	0.22548012521133698
ENSMUSG00000061578.1426	1.1892252891205963	Mutant motif	yes	0.2500220478914484	0.31037750198042985
ENSMUSG00000029028.64	1.2692884218136202	TDP-43 motif	yes	0.3440199316223953	0.40437538571137677
ENSMUSG00000061578.101	1.108638226415851	Mutant motif	no	0.14878865846166747	0.20914411255064894
ENSMUSG00000004113.192	NA	Mutant motif	no	NA	NA
ENSMUSG00000029636.471	0.9010002028701168	Mutant motif	yes	-0.1504006640098375	-0.09004520992085605
ENSMUSG00000061578.1443	1.118732804613088	TDP-43 motif	yes	0.16186550772654731	0.22222096181552878
ENSMUSG00000028439.222	0.9951810464744882	Mutant motif	yes	-0.006969085722756033	0.05338636836622543
ENSMUSG00000031028.599	NA	Mutant motif	no	NA	NA
ENSMUSG00000058297.232	1.2612988483087908	Mutant motif	yes	0.33491014393870255	0.395265598027684
ENSMUSG00000022095.268	1.1163544762626796	TDP-43 motif	yes	0.15879519916085583	0.2191506532498373
ENSMUSG00000061578.1432	1.3037772372387322	TDP-43 motif	yes	0.3826973924334681	0.4430528465224496
ENSMUSG00000058297.102	0.9961632041661198	Mutant motif	no	-0.005545972521180933	0.05480948156780053
ENSMUSG00000043670.182	0.970074385198458	Mutant motif	yes	-0.04383271764701098	0.016522736441970484
ENSMUSG00000031028.147	0.9024080080398594	Mutant motif	no	-0.14814822450423465	-0.08779277041525319
ENSMUSG00000061578.131	1.1668681851648217	TDP-43 motif	yes	0.22264159673524705	0.28299705082422855
ENSMUSG00000031028.48	0.9358817117279817	TDP-43 motif	no	-0.09560189914668908	-0.03524644505770762
ENSMUSG00000090935.504	1.0875094011790225	TDP-43 motif	no	0.12102787266318665	0.18138332675216812
ENSMUSG00000031028.481	1.140101513022239	TDP-43 motif	no	0.18916228563003643	0.2495177397190179
ENSMUSG00000058297.567	1.1341606498013244	Mutant motif	yes	0.1816250073492013	0.24198046143818278
ENSMUSG00000029028.51	1.2522404099639135	TDP-43 motif	yes	0.3245115630428244	0.3848670171318059
ENSMUSG00000004113.198	1.9871802967416097	Mutant motif	no	0.9907227741550839	1.0510782282440654
ENSMUSG00000004113.198	0.7524047859771382	TDP-43 motif	no	-0.41041906914756876	-0.3500636150585873
ENSMUSG00000029028.14	1.0611506268208077	TDP-43 motif	yes	0.08562945657648387	0.14598491066546532
ENSMUSG00000004113.124	0.9942093187411822	Mutant motif	no	-0.008378469137836303	0.05197698495114516
ENSMUSG00000031028.104	1.0379206056281034	Mutant motif	no	0.05369609085633061	0.11405154494531208
ENSMUSG00000029636.29	0.8536626325663971	TDP-43 motif	no	-0.2282620654236564	-0.16790661133467494
ENSMUSG00000031028.489	0.858735266949846	TDP-43 motif	no	-0.2197146526081279	-0.15935919851914643
ENSMUSG00000031028.17	1.1264356780837737	TDP-43 motif	no	0.1717649349146973	0.23212038900367876
ENSMUSG00000058297.91	0.4246866350241878	Mutant motif	no	-1.2355293873975275	-1.175173933308546
ENSMUSG00000029028.63	0.9531016460569512	Mutant motif	yes	-0.0692980125020108	-0.008942558413029336
ENSMUSG00000061578.1429	1.2040964941225705	TDP-43 motif	yes	0.26795101171046826	0.3283064657994497
ENSMUSG00000029028.11	1.0823879358011748	TDP-43 motif	yes	0.11421766436720769	0.17457311845618917
ENSMUSG00000058297.381	1.0187563483652913	Mutant motif	yes	0.026809049504782287	0.08716450359376375
ENSMUSG00000043670.193	1.203499599256929	TDP-43 motif	yes	0.2672356614217681	0.32759111551074954
ENSMUSG00000029636.492	0.7945594642860117	Mutant motif	yes	-0.33177290096458084	-0.2714174468755994
ENSMUSG00000061578.1092	1.0797539771742228	TDP-43 motif	no	0.11070263058889013	0.1710580846778716
ENSMUSG00000031028.388	0.8029110691840483	Mutant motif	no	-0.31668789189219576	-0.2563324378032143
ENSMUSG00000061578.117	1.059839664297215	TDP-43 motif	yes	0.08384602609087641	0.14420148017985787
ENSMUSG00000061578.1428	1.1216254906342242	TDP-43 motif	yes	0.1655910422586908	0.22594649634767228
ENSMUSG00000058297.515	0.891395313499225	TDP-43 motif	yes	-0.16586271886971035	-0.10550726478072889
ENSMUSG00000029636.498	0.9779333592574051	Mutant motif	yes	-0.0321919380376345	0.02816351605134696
ENSMUSG00000032194.16	1.0290987910563076	Mutant motif	no	0.041381484200541115	0.10173693828952257
ENSMUSG00000043670.211	1.1330614324784078	TDP-43 motif	yes	0.18022608351436295	0.24058153760334441
ENSMUSG00000061578.1092	0.9553208719080565	Mutant motif	no	-0.065942709844444	-0.005587255755462539
ENSMUSG00000032194.279	1.0214317011266223	Mutant motif	yes	0.030592740302035647	0.09094819439101712
ENSMUSG00000031028.156	0.885437000791646	TDP-43 motif	no	-0.17553843260670346	-0.115182978517722
ENSMUSG00000061578.482	NA	Mutant motif	no	NA	NA
ENSMUSG00000029028.25	1.2207002911815907	TDP-43 motif	yes	0.28770903038090256	0.34806448446988403
ENSMUSG00000029636.259	NA	TDP-43 motif	no	NA	NA
ENSMUSG00000032194.169	0.8209804987247198	Mutant motif	no	-0.28458014173602675	-0.22422468764704528
ENSMUSG00000029636.272	0.9617019014308169	Mutant motif	no	-0.05633832352635662	0.004017130562624843
ENSMUSG00000043670.166	1.0270519206241386	Mutant motif	no	0.038509116158131594	0.09886457024711306
ENSMUSG00000029028.86	1.1589810725902034	TDP-43 motif	yes	0.21285700577214894	0.2732124598611304
ENSMUSG00000061578.845	1.0063201821844263	TDP-43 motif	no	0.009089402316584222	0.06944485640556569
ENSMUSG00000028439.211	0.9509976509115627	Mutant motif	yes	-0.07248631744234874	-0.012130863353367272
ENSMUSG00000031028.150	0.8338266698529637	TDP-43 motif	no	-0.26218057756323276	-0.2018251234742513
ENSMUSG00000061578.479	0	Mutant motif	no	-Inf	-Inf
ENSMUSG00000042529.39	0.9719423440203034	Mutant motif	no	-0.04105735972201716	0.0192980943669643
ENSMUSG00000058297.509	0.8388612193284383	Mutant motif	yes	-0.25349594303955275	-0.1931404889505713
ENSMUSG00000028439.65	1.0655598330315474	TDP-43 motif	no	0.09161160522227543	0.1519670593112569
ENSMUSG00000032194.294	1.0135020949553628	Mutant motif	yes	0.019349070924781393	0.07970452501376285
ENSMUSG00000004113.285	0.8672643894728068	Mutant motif	yes	-0.2054562222770149	-0.14510076818803344
ENSMUSG00000061578.1464	1.3991072565453695	TDP-43 motif	yes	0.484506564757688	0.5448620188466695
ENSMUSG00000004113.22	0.9330336822968396	Mutant motif	no	-0.09999893191804256	-0.039643477829061094
ENSMUSG00000032194.281	1.031035928748256	TDP-43 motif	yes	0.044094607510855595	0.10445006159983705
ENSMUSG00000035202.85	0.8748101091329397	Mutant motif	yes	-0.19295820290591464	-0.13260274881693318
ENSMUSG00000058297.486	0.9120835747462599	Mutant motif	yes	-0.1327620694581755	-0.07240661536919404
ENSMUSG00000061578.1423	1.1959158961190244	TDP-43 motif	yes	0.2581159342530376	0.31847138834201905
ENSMUSG00000029636.499	1.0311323994295907	TDP-43 motif	yes	0.04422958948274653	0.10458504357172799
ENSMUSG00000029028.27	1.0182016657242003	TDP-43 motif	yes	0.0260233308892647	0.08637878497824616
ENSMUSG00000031028.461	0.895137197055243	TDP-43 motif	no	-0.1598192746983087	-0.09946382060932724
ENSMUSG00000022095.69	0.8492222247107986	Mutant motif	no	-0.23578596686064107	-0.1754305127716596
ENSMUSG00000022095.51	0.8817967051366236	TDP-43 motif	no	-0.1814820086027133	-0.12112655451373183
ENSMUSG00000004113.105	1.0131059969356035	TDP-43 motif	no	0.018785125030776884	0.07914057911975834
ENSMUSG00000042529.265	0.8760915123199864	Mutant motif	no	-0.19084652018115555	-0.1304910660921741
ENSMUSG00000028439.90	1.070349951493418	Mutant motif	no	0.09808256367391142	0.1584380177628929
ENSMUSG00000004113.131	0.8531569604866022	TDP-43 motif	no	-0.2291169075243094	-0.16876145343532795
ENSMUSG00000029636.47	0.9861886671216372	TDP-43 motif	no	-0.020064420816689472	0.04029103327229199
ENSMUSG00000029028.32	1.224977433254345	TDP-43 motif	yes	0.2927551718956595	0.353110625984641
ENSMUSG00000061578.1443	0.8846122039047054	Mutant motif	yes	-0.17688294942747498	-0.11652749533849352
ENSMUSG00000035202.43	1.0231697671805127	Mutant motif	yes	0.033045540928026085	0.09340099501700755
ENSMUSG00000028439.191	0.868697658064296	Mutant motif	yes	-0.20307394674053847	-0.142718492651557
ENSMUSG00000061578.1455	1.4530602584293344	TDP-43 motif	yes	0.539094532794952	0.5994499868839335
ENSMUSG00000029028.68	0.9643566660508132	Mutant motif	yes	-0.05236127086335591	0.007994183225625555
ENSMUSG00000061578.1093	0.8782520598255917	Mutant motif	no	-0.1872930397828055	-0.12693758569382405
ENSMUSG00000061578.804	1.0452059919084538	Mutant motif	no	0.06378730040952399	0.12414275449850545
ENSMUSG00000061578.1468	1.0268308934402388	Mutant motif	yes	0.038198606891330866	0.09855406098031233
ENSMUSG00000029028.60	1.2168474924568202	TDP-43 motif	yes	0.28314836635620766	0.3435038204451891
ENSMUSG00000028439.131	0.8725417428275785	TDP-43 motif	yes	-0.19670394267133265	-0.13634848858235118
ENSMUSG00000061578.1086	1.0400905947641315	TDP-43 motif	no	0.05670919656308408	0.11706465065206555
ENSMUSG00000058297.34	1.090698157557244	TDP-43 motif	yes	0.12525190198619954	0.185607356075181
ENSMUSG00000061578.1435	1.2451663520170986	Mutant motif	yes	0.31633849666920155	0.376693950758183
ENSMUSG00000061578.1455	1.1908479147504618	Mutant motif	yes	0.2519891758842364	0.3123446299732179
ENSMUSG00000061578.1467	1.3889043955861446	TDP-43 motif	yes	0.47394729567586136	0.5343027497648428
ENSMUSG00000061578.1228	1.021220610060472	Mutant motif	no	0.030294559320644628	0.09065001340962608
ENSMUSG00000029028.90	0.9647707374190008	Mutant motif	yes	-0.05174194554813011	0.008613508540851356
ENSMUSG00000004113.332	0.8972913038644038	Mutant motif	yes	-0.15635166557954597	-0.0959962114905645
ENSMUSG00000029028.48	1.2939129532395357	TDP-43 motif	yes	0.3717405646613673	0.43209601875034875
ENSMUSG00000061578.1434	0.8157660990115869	Mutant motif	yes	-0.2937725409367594	-0.23341708684777795
ENSMUSG00000042529.160	0.902463206780461	TDP-43 motif	no	-0.14805998003703932	-0.08770452594805786
ENSMUSG00000058297.498	NA	TDP-43 motif	yes	NA	NA
ENSMUSG00000029028.246	0.958747892710644	TDP-43 motif	no	-0.06077659325405437	-4.2113916507290766e-4
ENSMUSG00000061578.1222	0.9121787106261324	Mutant motif	no	-0.13261159541359574	-0.07225614132461428
ENSMUSG00000043670.165	1.0474372773971443	Mutant motif	no	0.06686385509657472	0.12721930918555618
ENSMUSG00000031028.615	0.9643734451401792	TDP-43 motif	no	-0.05233616926009979	0.008019284828881673
ENSMUSG00000061578.772	0.9927437504293153	Mutant motif	no	-0.0105067212358451	0.04984873285313636
ENSMUSG00000031028.591	0	TDP-43 motif	no	-Inf	-Inf
ENSMUSG00000061578.842	0.8605704568647042	Mutant motif	no	-0.2166347810552077	-0.15627932696622623
ENSMUSG00000032194.177	0.8985082577128561	TDP-43 motif	no	-0.15439633204625564	-0.09404087795727417
ENSMUSG00000061578.35	1.0024701355793957	TDP-43 motif	no	0.0035592582330422166	0.06391471232202368
ENSMUSG00000031028.239	0.968282309048026	Mutant motif	no	-0.046500358870567075	0.013855095218414389
ENSMUSG00000042529.254	NA	Mutant motif	no	NA	NA
ENSMUSG00000029636.10	0.986863626651755	Mutant motif	no	-0.019077360506165104	0.04127809358281636
ENSMUSG00000029028.37	1.226222536753315	TDP-43 motif	yes	0.294220825306096	0.35457627939507746
ENSMUSG00000043670.189	1.2185927408028574	TDP-43 motif	yes	0.28521605131152306	0.3455715054005045
ENSMUSG00000058297.499	NA	Mutant motif	yes	NA	NA
ENSMUSG00000031028.4	0.9022327150367963	Mutant motif	no	-0.1484284956338654	-0.08807304154488393
ENSMUSG00000090935.641	0.8706853847384582	Mutant motif	no	-0.19977658831720174	-0.13942113422822028
ENSMUSG00000031028.60	0.8372459395854759	Mutant motif	no	-0.25627662061598955	-0.19592116652700808
ENSMUSG00000029636.252	1.1253668574054838	Mutant motif	no	0.17039538107179522	0.23075083516077668
ENSMUSG00000043670.164	1.0954849459757512	TDP-43 motif	no	0.13156965912014443	0.1919251132091259
ENSMUSG00000029636.489	NA	Mutant motif	yes	NA	NA
ENSMUSG00000029636.49	1.0347469705286887	Mutant motif	no	0.04927802473671259	0.10963347882569405
ENSMUSG00000029028.35	1.1288634324134486	TDP-43 motif	yes	0.17487096237553126	0.23522641646451273
ENSMUSG00000029636.265	0.8205008929915348	TDP-43 motif	no	-0.2854231909914483	-0.22506773690246684
ENSMUSG00000029028.72	1.2719424389496445	TDP-43 motif	yes	0.34703338373476733	0.4073888378237488
ENSMUSG00000029636.472	0.8959986077936135	Mutant motif	yes	-0.1584316042683335	-0.09807615017935203
ENSMUSG00000028439.289	0.5432561974383512	TDP-43 motif	no	-0.8802953671971853	-0.8199399131082038
ENSMUSG00000061578.1427	1.1109564247366461	TDP-43 motif	yes	0.15180223072409846	0.21215768481307992
ENSMUSG00000042529.425	0.9347549240623408	Mutant motif	yes	-0.09733992901615754	-0.036984474927176075
ENSMUSG00000029028.63	1.2691325850561308	TDP-43 motif	yes	0.34384279401055534	0.4041982480995368
ENSMUSG00000029028.88	0.9892028292689223	Mutant motif	yes	-0.015661728828732808	0.04469372526024866
ENSMUSG00000029028.86	1.064081415192034	Mutant motif	yes	0.08960853880924238	0.14996399289822385
ENSMUSG00000058297.114	0.809946194213807	TDP-43 motif	no	-0.30410202382742246	-0.243746569738441
ENSMUSG00000058297.439	0.9817128875403892	Mutant motif	no	-0.026626940293084773	0.03372851379589669
ENSMUSG00000061578.1417	0.9873310724386776	TDP-43 motif	yes	-0.018394163725633607	0.04196129036334786
ENSMUSG00000061578.1410	0.8686206604879986	TDP-43 motif	yes	-0.2032018266119141	-0.14284637252293264
ENSMUSG00000042529.431	1.0128328563678437	Mutant motif	yes	0.018396111764835743	0.07875156585381721
ENSMUSG00000029636.479	1.0155414552477533	Mutant motif	yes	0.02224913284888067	0.08260458693786213
ENSMUSG00000042529.40	0.9526725084954724	Mutant motif	no	-0.06994773759224766	-0.0095922835032662
ENSMUSG00000090935.663	1.0265389460016605	TDP-43 motif	no	0.03778836308957155	0.09814381717855301
ENSMUSG00000004113.208	0.9756190748613945	TDP-43 motif	no	-0.035610129558804354	0.02474532453017711
ENSMUSG00000035279.50	0.7214209058148495	Mutant motif	no	-0.47108686377962755	-0.4107314096906461
ENSMUSG00000029028.51	0.6126330662329467	Mutant motif	yes	-0.7069048578837765	-0.6465494037947951
ENSMUSG00000061578.682	0.8445800818442624	TDP-43 motif	no	-0.2436938711478032	-0.18333841705882173
ENSMUSG00000031028.488	0.9373196980184929	TDP-43 motif	no	-0.09338689323551227	-0.03303143914653081
ENSMUSG00000029028.57	1.3775910951515855	TDP-43 motif	yes	0.4621477221925098	0.5225031762814913
ENSMUSG00000029636.16	0.9581465798132123	TDP-43 motif	no	-0.06168171471591564	-0.001326260626934174
ENSMUSG00000029028.19	1.0675848324168218	TDP-43 motif	yes	0.09435071382174418	0.15470616791072564
ENSMUSG00000043670.300	1.0224806368906272	TDP-43 motif	no	0.03207352255443225	0.09242897664341371
ENSMUSG00000022095.275	0.9377580720362209	TDP-43 motif	yes	-0.09271231851327577	-0.03235686442429431
ENSMUSG00000022095.272	1.32547682303064	TDP-43 motif	yes	0.4065114438067598	0.46686689789574126
ENSMUSG00000004113.199	0.9862229069919601	TDP-43 motif	no	-0.02001433219241975	0.040341121896561714
ENSMUSG00000061578.1082	1.0557838705563205	TDP-43 motif	no	0.07831453091834006	0.13866998500732153
ENSMUSG00000028439.124	0.8491304531401704	Mutant motif	no	-0.23594188075496386	-0.1755864266659824
ENSMUSG00000090935.148	0.9363831041750825	Mutant motif	yes	-0.09482919177311719	-0.034473737684135725
ENSMUSG00000004113.146	1.0773464610478054	Mutant motif	no	0.10748227704662404	0.16783773113560552
ENSMUSG00000028439.264	1.1218297677329456	Mutant motif	yes	0.16585377052751443	0.2262092246164959
ENSMUSG00000058297.20	0.9828642640410717	TDP-43 motif	yes	-0.02493590427897386	0.035419549810007604
ENSMUSG00000058297.303	0.7746741161462812	TDP-43 motif	yes	-0.3683385585592363	-0.30798310447025484
ENSMUSG00000090935.679	1.063141231045479	TDP-43 motif	no	0.0883332617746756	0.14868871586365706
ENSMUSG00000031028.94	NA	Mutant motif	no	NA	NA
ENSMUSG00000061578.1471	1.2079949667785392	Mutant motif	yes	0.27261444355473957	0.33296989764372104
ENSMUSG00000061578.688	NA	TDP-43 motif	no	NA	NA
ENSMUSG00000029028.67	1.1167623027212044	TDP-43 motif	yes	0.15932214806145556	0.21967760215043702
ENSMUSG00000058297.21	1.0562315453893636	TDP-43 motif	yes	0.07892613466550832	0.1392815887544898
ENSMUSG00000058297.286	1.051442986452242	TDP-43 motif	yes	0.07237062335297782	0.1327260774419593
ENSMUSG00000004113.95	1.1665554783060343	TDP-43 motif	no	0.22225491972996275	0.2826103738189442
ENSMUSG00000029636.18	0.9777563129155391	Mutant motif	no	-0.03245314909146348	0.02790230499751798
ENSMUSG00000022095.77	0.9394163964968274	TDP-43 motif	no	-0.09016332039085043	-0.029807866301868963
ENSMUSG00000031028.408	NA	Mutant motif	no	NA	NA
ENSMUSG00000034801.142	0.9913474045228782	Mutant motif	no	-0.012537375565556067	0.0478180785234254
ENSMUSG00000031028.494	0.9210086696757883	TDP-43 motif	no	-0.11871335807194935	-0.05835790398296789
ENSMUSG00000028439.36	0.9294960802080671	TDP-43 motif	no	-0.10547931374078402	-0.04512385965180256
ENSMUSG00000032194.24	NA	Mutant motif	no	NA	NA
ENSMUSG00000028439.187	0.975864852776919	TDP-43 motif	yes	-0.03524673165760707	0.025108722431374395
ENSMUSG00000061578.1067	0.9404848248492158	TDP-43 motif	no	-0.08852342949232929	-0.028167975403347825
ENSMUSG00000058297.522	0.9624798142758785	Mutant motif	yes	-0.055171810971126375	0.0051836431178550885
ENSMUSG00000031028.211	NA	Mutant motif	no	NA	NA
ENSMUSG00000029636.478	0.8973484844765732	Mutant motif	yes	-0.15625973160351841	-0.09590427751453695
ENSMUSG00000058297.28	0.7891979683629063	Mutant motif	yes	-0.34154085275966234	-0.2811853986706809
ENSMUSG00000035202.94	0.8121253858388137	Mutant motif	yes	-0.3002256093945721	-0.23987015530559064
ENSMUSG00000004113.278	0.8889197127972552	Mutant motif	no	-0.1698749741224949	-0.10951952003351342
ENSMUSG00000061578.677	1.0114565406551335	Mutant motif	no	0.01643433281929251	0.07678978690827398
ENSMUSG00000004113.408	0.8820815701195822	TDP-43 motif	no	-0.1810160203227106	-0.12066056623372914
ENSMUSG00000043670.217	0.9084554625171523	TDP-43 motif	yes	-0.13851230753931384	-0.07815685345033238
ENSMUSG00000061578.1461	1.2304843009449902	Mutant motif	yes	0.2992262513813704	0.35958170547035184
ENSMUSG00000058297.28	1.0542009941677342	TDP-43 motif	yes	0.07614995771905422	0.1365054118080357
ENSMUSG00000058297.306	0.9232026178322815	Mutant motif	yes	-0.11528077999376785	-0.05492532590478638
ENSMUSG00000042529.323	0.9756929738533192	TDP-43 motif	no	-0.03550085568915587	0.024854598399825595
ENSMUSG00000004113.427	NA	TDP-43 motif	no	NA	NA
ENSMUSG00000090935.53	0.8829035539207113	Mutant motif	no	-0.17967224464645912	-0.11931679055747765
ENSMUSG00000043670.121	0.8323392159491665	TDP-43 motif	no	-0.26475648307053046	-0.204401028981549
ENSMUSG00000029028.66	1.141483603345552	TDP-43 motif	yes	0.1909101363545941	0.25126559044357555
ENSMUSG00000029028.33	1.1772051971031992	TDP-43 motif	yes	0.23536581658773598	0.29572127067671744
ENSMUSG00000031028.2	0.9777135456985921	Mutant motif	no	-0.03251625418259035	0.027839199906391117
ENSMUSG00000058297.559	0.8376456799848284	TDP-43 motif	yes	-0.25558797486004886	-0.1952325207710674
ENSMUSG00000035202.79	0.9532526485156773	TDP-43 motif	yes	-0.06906946054874388	-0.008714006459762419
ENSMUSG00000031028.500	0.8632045841304845	TDP-43 motif	no	-0.21222556847112206	-0.1518701143821406
ENSMUSG00000032194.273	1.0855323185596035	TDP-43 motif	yes	0.11840267863070615	0.1787581327196876
ENSMUSG00000004113.184	0.9953165731907663	TDP-43 motif	no	-0.0067726285958017145	0.05358282549317975
ENSMUSG00000029636.499	1.0166735556893496	Mutant motif	yes	0.023856517749635042	0.0842119718386165
ENSMUSG00000031028.419	0.8302764383295014	Mutant motif	yes	-0.26833633697320175	-0.20798088288422029
ENSMUSG00000042529.427	0.9956085412696459	Mutant motif	yes	-0.006349487715757797	0.05400596637322367
ENSMUSG00000004113.500	1.2583106074855293	Mutant motif	no	0.33148808801007285	0.3918435420990543
ENSMUSG00000031028.413	1.0420516028540265	TDP-43 motif	yes	0.059426722278840355	0.11978217636782182
ENSMUSG00000042529.437	1.023933315203992	TDP-43 motif	no	0.03412176127815603	0.09447721536713749
ENSMUSG00000028439.43	1.0959938367825508	Mutant motif	no	0.1322396854624447	0.19259513955142615
ENSMUSG00000022095.51	1.3376498098465397	Mutant motif	no	0.41970047493024193	0.4800559290192234
ENSMUSG00000031028.504	0.8588969952544421	Mutant motif	no	-0.21944297091136916	-0.1590875168223877
ENSMUSG00000058297.15	1.1028297273200236	TDP-43 motif	yes	0.1412100615423023	0.20156551563128378
ENSMUSG00000061578.682	1.0332209563542045	Mutant motif	no	0.047148810397505854	0.10750426448648731
ENSMUSG00000004113.207	1.00846987764264	TDP-43 motif	no	0.012167992206106044	0.0725234462950875
ENSMUSG00000058297.380	0.8826661202493734	TDP-43 motif	yes	-0.18006027168074218	-0.11970481759176071
ENSMUSG00000004113.27	1.0570725142012456	TDP-43 motif	no	0.08007434766683298	0.14042980175581443
ENSMUSG00000029028.65	1.1591651077635734	TDP-43 motif	yes	0.21308607383936398	0.2734415279283454
ENSMUSG00000004113.204	0.9409883885777004	Mutant motif	no	-0.08775117410647673	-0.027395720017495268
ENSMUSG00000031028.403	0	TDP-43 motif	no	-Inf	-Inf
ENSMUSG00000004113.142	1.1128832830869184	Mutant motif	no	0.15430229372082596	0.21465774780980743
ENSMUSG00000061578.88	1.0938421616303586	TDP-43 motif	no	0.12940457628266147	0.18976003037164293
ENSMUSG00000004113.210	0.947876785737123	TDP-43 motif	no	-0.07722855913835001	-0.01687310504936855
ENSMUSG00000032194.30	NA	TDP-43 motif	no	NA	NA
ENSMUSG00000058297.86	0.8646443543545846	Mutant motif	no	-0.20982124967123617	-0.1494657955822547
ENSMUSG00000031028.697	1.0711265171328364	TDP-43 motif	no	0.09912889545708647	0.15948434954606794
ENSMUSG00000004113.381	0.9675269784489084	Mutant motif	no	-0.0476262050703128	0.012729249018668662
ENSMUSG00000004113.452	0.8518503905905312	Mutant motif	no	-0.23132802089859736	-0.1709725668096159
ENSMUSG00000032194.164	0.8386134002796553	Mutant motif	no	-0.25392221156384387	-0.1935667574748624
ENSMUSG00000061578.468	1.0042719972662129	TDP-43 motif	no	0.006150062079735374	0.06650551616871683
ENSMUSG00000043670.54	0.9272593610676994	TDP-43 motif	no	-0.10895516748096797	-0.0485997133919865
ENSMUSG00000028439.239	0.9511899984328054	Mutant motif	yes	-0.07219454936566555	-0.011839095276684086
ENSMUSG00000031028.89	0.7877349059642514	TDP-43 motif	no	-0.34421788931214425	-0.2838624352231628
ENSMUSG00000090935.5	1.2259290062177557	Mutant motif	yes	0.29387543470310695	0.3542308887920884
ENSMUSG00000042529.440	NA	Mutant motif	no	NA	NA
ENSMUSG00000061578.893	1.0775000115894986	TDP-43 motif	no	0.10768788483187883	0.1680433389208603
ENSMUSG00000058297.86	0.8501454001951173	TDP-43 motif	no	-0.23421848869453346	-0.173863034605552
ENSMUSG00000031028.161	1.0797988915593557	Mutant motif	no	0.1107626409379242	0.17111809502690567
ENSMUSG00000043670.300	0.8803723771333981	Mutant motif	no	-0.18381421544372847	-0.12345876135474701
ENSMUSG00000028439.269	0.9146718247812626	TDP-43 motif	yes	-0.12867388338823862	-0.06831842929925716
ENSMUSG00000058297.226	1.0043557057730328	TDP-43 motif	yes	0.006270309199255357	0.06662576328823683
ENSMUSG00000043670.216	0.9516636119346275	Mutant motif	yes	-0.07147638601272699	-0.011120931923745525
ENSMUSG00000043670.281	1.1136892816210342	TDP-43 motif	yes	0.15534677810669695	0.2157022321956784
ENSMUSG00000028439.219	0.7234879792721182	Mutant motif	yes	-0.4669590482596957	-0.40660359417071423
ENSMUSG00000042529.135	NA	Mutant motif	no	NA	NA
ENSMUSG00000029028.28	1.2112273603462638	TDP-43 motif	yes	0.2764696997609568	0.3368251538499383
ENSMUSG00000090935.645	0.9776498914519878	TDP-43 motif	no	-0.03261018420520948	0.027745269883771982
ENSMUSG00000028439.143	1.141425590355725	TDP-43 motif	yes	0.19083681319922785	0.2511922672882093
ENSMUSG00000061578.1093	0.8981972163589601	TDP-43 motif	no	-0.15489584388026043	-0.09454038979127896
ENSMUSG00000028439.252	0.8419355643350682	TDP-43 motif	yes	-0.2482182708254355	-0.18786281673645402
ENSMUSG00000031028.442	0.9908515162846021	TDP-43 motif	yes	-0.013259215850717224	0.04709623823826424
ENSMUSG00000061578.163	0.9595245578668322	Mutant motif	no	-0.059608363965089214	7.470901238922495e-4
ENSMUSG00000042529.318	0.8658030396355464	Mutant motif	no	-0.20788922935738724	-0.14753377526840578
ENSMUSG00000031028.77	1.0190237613066562	TDP-43 motif	no	0.027187692249168803	0.08754314633815027
ENSMUSG00000031028.120	0.8824780800115625	Mutant motif	no	-0.18036765134928548	-0.12001219726030402
ENSMUSG00000061578.1070	1.1692542212022827	TDP-43 motif	no	0.22558863713539315	0.2859440912243746
ENSMUSG00000029636.21	1.0290907448622926	TDP-43 motif	no	0.0413702041857504	0.10172565827473187
ENSMUSG00000090935.607	0.9706802254095408	TDP-43 motif	no	-0.0429319930611059	0.017423461027875564
ENSMUSG00000034801.241	0.8311107296303772	TDP-43 motif	no	-0.26688739352785	-0.20653193943886855
ENSMUSG00000028439.272	0.9614394668946323	Mutant motif	no	-0.05673206785789403	0.003623386231087433
ENSMUSG00000058297.452	NA	Mutant motif	yes	NA	NA
ENSMUSG00000058297.31	0.9437135259032805	Mutant motif	yes	-0.08357911398912721	-0.023223659900145743
ENSMUSG00000090935.35	0.952252098666078	Mutant motif	no	-0.07058453254316104	-0.010229078454179572
ENSMUSG00000028439.67	0.9838739752060189	Mutant motif	no	-0.023454562848464002	0.03690089124051746
ENSMUSG00000043670.188	1.0278796486853214	TDP-43 motif	yes	0.03967135362773052	0.10002680771671199
ENSMUSG00000042529.469	0.8286601454287637	Mutant motif	no	-0.27114755774339183	-0.21079210365441037
ENSMUSG00000058297.411	0.7680389873784029	Mutant motif	no	-0.38074854765206917	-0.3203930935630877
ENSMUSG00000029028.252	NA	Mutant motif	no	NA	NA
ENSMUSG00000029028.68	1.2258610378197041	TDP-43 motif	yes	0.2937954460669921	0.35415090015597356
ENSMUSG00000042529.128	0.9956957937645402	Mutant motif	no	-0.0062230592843472285	0.054132394804634235
ENSMUSG00000061578.834	1.091284435297105	TDP-43 motif	no	0.12602717857273632	0.18638263266171778
ENSMUSG00000042529.434	0.7421760767706287	TDP-43 motif	no	-0.430166596789985	-0.3698111427010035
ENSMUSG00000058297.444	1.0140315785982512	Mutant motif	no	0.020102580918874943	0.08045803500785641
ENSMUSG00000058297.458	7.251666335858709	Mutant motif	yes	2.8583125452315006	2.918667999320482
ENSMUSG00000028439.27	4.5040997703368575	TDP-43 motif	no	2.171238784917257	2.2315942390062387
ENSMUSG00000042529.427	0.941756858238995	TDP-43 motif	yes	-0.08657346041115314	-0.02621800632217168
ENSMUSG00000061578.836	0.9276319237017067	TDP-43 motif	no	-0.10837562486718332	-0.04802017077820185
ENSMUSG00000090935.147	1.0238944951184386	TDP-43 motif	yes	0.034067063764391205	0.09442251785337266
ENSMUSG00000058297.404	0.8600375768382378	Mutant motif	no	-0.21752839933559803	-0.15717294524661657
ENSMUSG00000058297.512	0.8683739723194049	TDP-43 motif	yes	-0.20361161003109896	-0.1432561559421175
ENSMUSG00000032194.42	0.8073651056680058	Mutant motif	no	-0.30870686002286046	-0.248351405933879
ENSMUSG00000061578.347	1.023250750910262	Mutant motif	no	0.033159725499896965	0.09351517958887842
ENSMUSG00000043670.180	0.9656696447411889	Mutant motif	yes	-0.05039836691016169	0.009957087178819775
ENSMUSG00000032194.74	NA	Mutant motif	no	NA	NA
ENSMUSG00000031028.606	0.8867342710792889	Mutant motif	no	-0.17342626007047118	-0.11307080598148972
ENSMUSG00000034801.237	NA	Mutant motif	no	NA	NA
ENSMUSG00000032194.157	1.353565668541584	TDP-43 motif	no	0.4367648819238335	0.49712033601281497
ENSMUSG00000061578.484	NA	Mutant motif	no	NA	NA
ENSMUSG00000004113.369	0.995801862301267	Mutant motif	no	-0.00606938142124888	0.05428607266773258
ENSMUSG00000035202.20	0.9473573169922432	Mutant motif	yes	-0.07801942186061003	-0.01766396777162857
ENSMUSG00000029636.20	1.0265871658319314	Mutant motif	no	0.03785612951620866	0.09821158360519013
ENSMUSG00000004113.196	0	TDP-43 motif	no	-Inf	-Inf
ENSMUSG00000035279.38	1.1166862317333646	Mutant motif	no	0.15922387202306792	0.2195793261120494
ENSMUSG00000061578.109	0.9596402503030991	TDP-43 motif	no	-0.059434424860368026	9.210292286134375e-4
ENSMUSG00000004113.123	0.9843745902827585	Mutant motif	no	-0.022720676979733505	0.03763477710924796
ENSMUSG00000031028.502	0.9261177250115535	TDP-43 motif	no	-0.11073249913935726	-0.050377045050375796
ENSMUSG00000090935.4	0.9281444238932413	Mutant motif	yes	-0.10757878153578013	-0.04722332744679866
ENSMUSG00000043670.153	0.9395413182280133	Mutant motif	no	-0.08997148641722302	-0.02961603232824156
ENSMUSG00000061578.1215	1.0757346053226957	Mutant motif	no	0.10532219424065185	0.16567764832963333
ENSMUSG00000032194.187	0.935261646439179	TDP-43 motif	no	-0.09655806869513552	-0.03620261460615405
ENSMUSG00000032194.14	0.573169265522967	Mutant motif	no	-0.8029668433933591	-0.7426113893043776
ENSMUSG00000043670.201	1.2864363571976836	TDP-43 motif	yes	0.36338008557816465	0.4237355396671461
ENSMUSG00000029636.502	0.960288220214647	TDP-43 motif	yes	-0.05846061460870093	0.001894839480280533
ENSMUSG00000029028.236	0.8284572713747765	Mutant motif	no	-0.27150080415804734	-0.21114535006906587
ENSMUSG00000032194.76	NA	Mutant motif	no	NA	NA
ENSMUSG00000032194.280	1.0426200512816883	TDP-43 motif	yes	0.06021351068869646	0.12056896477767792
ENSMUSG00000058297.235	0.7952566345672203	Mutant motif	yes	-0.3305075921372855	-0.270152138048304
ENSMUSG00000004113.60	1.440696722751654	Mutant motif	no	0.5267666695644959	0.5871221236534774
ENSMUSG00000090935.54	0.8063479731548705	TDP-43 motif	no	-0.3105255380099345	-0.250170083920953
ENSMUSG00000058297.9	1.1567374981036953	TDP-43 motif	yes	0.2100615064923438	0.27041696058132525
ENSMUSG00000022095.166	1.0465944232996198	TDP-43 motif	no	0.06570247679274728	0.12605793088172873
ENSMUSG00000032194.274	1.1668345634484294	TDP-43 motif	yes	0.22260002684504784	0.28295548093402934
ENSMUSG00000061578.310	0.8734732234329469	TDP-43 motif	no	-0.19516461728923906	-0.1348091632002576
ENSMUSG00000031028.252	1.03597670898572	TDP-43 motif	no	0.050991568460260754	0.11134702254924222
ENSMUSG00000029636.211	0.9583423232898538	Mutant motif	no	-0.06138701105907542	-0.0010315569700939595
ENSMUSG00000028439.214	1.0497038342934633	TDP-43 motif	yes	0.06998234020869998	0.13033779429768144
ENSMUSG00000004113.92	1.130909741291795	TDP-43 motif	no	0.1774837914082874	0.23783924549726887
ENSMUSG00000031028.234	1.0257095428939105	TDP-43 motif	no	0.0366222510694436	0.09697770515842506
ENSMUSG00000031028.617	0.898312120751992	TDP-43 motif	no	-0.15471129488315247	-0.094355840794171
ENSMUSG00000031028.31	NA	TDP-43 motif	no	NA	NA
ENSMUSG00000031028.31	NA	Mutant motif	no	NA	NA
ENSMUSG00000031028.176	0.9472181179811753	TDP-43 motif	no	-0.0782314184057131	-0.017875964316731635
ENSMUSG00000061578.771	0.8227548055278275	TDP-43 motif	no	-0.28146554705226995	-0.22111009296328848
ENSMUSG00000058297.19	0.8895202442044449	Mutant motif	yes	-0.16890065535219415	-0.10854520126321268
ENSMUSG00000061578.1433	1.179941649216761	TDP-43 motif	yes	0.23871551681840353	0.299070970907385
ENSMUSG00000032194.18	0.9861441710046596	TDP-43 motif	no	-0.02012951563848877	0.040225938450492695
ENSMUSG00000029028.69	1.1622999138365635	TDP-43 motif	yes	0.21698238231912764	0.2773378364081091
ENSMUSG00000029636.57	NA	TDP-43 motif	no	NA	NA
ENSMUSG00000028439.284	NA	Mutant motif	no	NA	NA
ENSMUSG00000058297.22	1.0368902272090965	TDP-43 motif	yes	0.05226316797582702	0.1126186220648085
ENSMUSG00000090935.752	0.8172618280997725	TDP-43 motif	no	-0.29112974284905824	-0.23077428876007677
ENSMUSG00000031028.175	0.9469893209317306	TDP-43 motif	no	-0.07857993817543649	-0.018224484086455023
ENSMUSG00000004113.136	0.9503182494421297	TDP-43 motif	no	-0.07351736038714231	-0.013161906298160844
ENSMUSG00000058297.59	0.7833279122969813	Mutant motif	yes	-0.35231172809597544	-0.291956274006994
ENSMUSG00000042529.311	1.1756124178290752	TDP-43 motif	no	0.23341250316772827	0.29376795725670973
ENSMUSG00000058297.482	0.9196394408216757	Mutant motif	yes	-0.12085975425791484	-0.06050430016893338
ENSMUSG00000061578.1471	1.0640535810955767	TDP-43 motif	yes	0.08957080049564967	0.14992625458463113
ENSMUSG00000061578.134	0.9901353829341124	TDP-43 motif	yes	-0.014302294004116728	0.046053160084864736
ENSMUSG00000061578.1472	1.3024941413163085	TDP-43 motif	yes	0.38127688320403896	0.4416323372930204
ENSMUSG00000061578.53	0.9424250560540198	TDP-43 motif	no	-0.08555019858365173	-0.025194744494670268
ENSMUSG00000042529.41	0.8729045282810943	TDP-43 motif	no	-0.19610422351538476	-0.1357487694264033
ENSMUSG00000061578.1438	1.0402179645811498	Mutant motif	yes	0.05688585862869489	0.11724131271767635
ENSMUSG00000029028.76	0.8876539757086377	Mutant motif	yes	-0.17193069851107834	-0.11157524442209688
ENSMUSG00000032194.276	1.125530538530613	TDP-43 motif	yes	0.17060520134023877	0.23096065542922023
ENSMUSG00000061578.1439	0.8655290359869893	TDP-43 motif	yes	-0.20834587625237078	-0.1479904221633893
ENSMUSG00000061578.768	0.9333570804024084	Mutant motif	no	-0.09949896711203202	-0.03914351302305055
ENSMUSG00000022095.105	1.166743255328778	Mutant motif	no	0.22248712744188998	0.28284258153087144
ENSMUSG00000090935.637	0.825687068703577	TDP-43 motif	no	-0.27633298390858646	-0.215977529819605
ENSMUSG00000058297.457	NA	Mutant motif	yes	NA	NA
ENSMUSG00000022095.100	1.2343482867853623	Mutant motif	no	0.3037495263528574	0.36410498044183887
ENSMUSG00000031028.308	NA	TDP-43 motif	no	NA	NA
ENSMUSG00000061578.770	0.8281845562845076	TDP-43 motif	no	-0.27197579483532186	-0.2116203407463404
ENSMUSG00000031028.107	0.8936236497556923	Mutant motif	no	-0.162260727627273	-0.10190527353829154
ENSMUSG00000028439.275	1.1047392277049557	TDP-43 motif	no	0.14370586346657727	0.20406131755555873
ENSMUSG00000058297.221	1.0871026837703264	TDP-43 motif	yes	0.12048821853409213	0.1808436726230736
ENSMUSG00000058297.557	0.900087144360387	Mutant motif	yes	-0.15186340827806927	-0.0915079541890878
ENSMUSG00000029636.507	0.9152009814892845	Mutant motif	yes	-0.12783949558032112	-0.06748404149133966
ENSMUSG00000028439.257	1.1761736380334054	TDP-43 motif	yes	0.23410106037639516	0.29445651446537663
ENSMUSG00000004113.481	0.7618975487747199	Mutant motif	no	-0.39233108117377385	-0.3319756270847924
ENSMUSG00000061578.798	0.9169076494860858	Mutant motif	no	-0.12515166132639682	-0.06479620723741536
ENSMUSG00000029636.229	0.9963298579575494	TDP-43 motif	no	-0.005304636073318813	0.05505081801566265
ENSMUSG00000029028.12	1.204414085596114	TDP-43 motif	yes	0.26833148556050973	0.3286869396494912
ENSMUSG00000061578.613	0.8022192154798568	Mutant motif	no	-0.3179315715852485	-0.257576117496267
ENSMUSG00000004113.120	1.0155949743471142	TDP-43 motif	no	0.02232516096608016	0.08268061505506162
ENSMUSG00000058297.554	NA	Mutant motif	yes	NA	NA
ENSMUSG00000061578.734	0.933870153498127	Mutant motif	no	-0.09870612517399988	-0.03835067108501841
ENSMUSG00000031028.296	1.0637315536517373	Mutant motif	no	0.08913411411015192	0.1494895681991334
ENSMUSG00000032194.280	0.8885455262238253	Mutant motif	yes	-0.17048239767146578	-0.11012694358248432
ENSMUSG00000042529.91	0.9909515494244445	Mutant motif	no	-0.01311357341288384	0.04724188067609762
ENSMUSG00000061578.98	0.8744652422456771	Mutant motif	no	-0.19352705303471154	-0.13317159894573008
ENSMUSG00000022095.39	NA	TDP-43 motif	no	NA	NA
ENSMUSG00000061578.159	1.032737668381454	Mutant motif	no	0.04647383349721485	0.10682928758619631
ENSMUSG00000004113.92	1.0171923881702989	Mutant motif	no	0.024592571240096308	0.08494802532907778
ENSMUSG00000004113.170	0.9097816421553898	Mutant motif	no	-0.13640777109378932	-0.07605231700480786
ENSMUSG00000034801.138	1.093557533298367	TDP-43 motif	no	0.12902912420014495	0.18938457828912642
ENSMUSG00000029028.31	1.0495821674671526	Mutant motif	yes	0.06981511370691948	0.13017056779590094
ENSMUSG00000029028.245	0.9893621223343976	TDP-43 motif	no	-0.01542942782095499	0.04492602626802647
ENSMUSG00000004113.24	0.906362309455908	TDP-43 motif	no	-0.14184022610716682	-0.08148477201818535
ENSMUSG00000029636.505	0.9902594900528712	Mutant motif	yes	-0.014121472767454341	0.046233981321527125
ENSMUSG00000031028.297	0.9885871437414658	TDP-43 motif	no	-0.01655995007368046	0.043795504015301
ENSMUSG00000061578.1450	0.9107620484823498	TDP-43 motif	yes	-0.1348539193626094	-0.07449846527362794
ENSMUSG00000043670.213	1.050339657784735	Mutant motif	yes	0.07085594061671789	0.13121139470569937
ENSMUSG00000058297.4	1.0067841626172171	TDP-43 motif	yes	0.009754427239945134	0.0701098813289266
ENSMUSG00000042529.312	0.9065417560460253	Mutant motif	no	-0.14155462168778413	-0.08119916759880266
ENSMUSG00000029028.18	0.9698577996032218	Mutant motif	yes	-0.044154859800145524	0.01620059428883594
ENSMUSG00000004113.129	0.8487904037179479	TDP-43 motif	no	-0.23651974941082632	-0.17616429532184485
ENSMUSG00000004113.1	0.8715399838940598	TDP-43 motif	no	-0.19836124207690745	-0.13800578798792598
ENSMUSG00000058297.23	1.1637541181007176	TDP-43 motif	yes	0.21878627296385106	0.2791417270528325
ENSMUSG00000029636.494	0.9963993990484521	TDP-43 motif	yes	-0.0052039434311333425	0.055151510657848124
ENSMUSG00000004113.266	0.9214431620777174	TDP-43 motif	no	-0.11803291689635516	-0.057677462807373694
ENSMUSG00000035279.45	0.9968624787498802	TDP-43 motif	no	-0.004533602209793909	0.055821851879187555
ENSMUSG00000058297.97	NA	TDP-43 motif	no	NA	NA
ENSMUSG00000090935.305	0.8648214959325353	TDP-43 motif	no	-0.20952571185891572	-0.14917025776993426
ENSMUSG00000031028.79	1.053447459870461	TDP-43 motif	no	0.07511836230469328	0.13547381639367473
ENSMUSG00000090935.519	NA	TDP-43 motif	no	NA	NA
ENSMUSG00000043670.187	1.3578507400225661	TDP-43 motif	yes	0.44132490192129503	0.5016803560102765
ENSMUSG00000031028.254	0.9316296313463918	TDP-43 motif	no	-0.10217156835205335	-0.041816114263071885
ENSMUSG00000031028.164	0.9395144015950949	TDP-43 motif	no	-0.09001281833987101	-0.02965736425088955
ENSMUSG00000061578.1412	0.8236082722949634	Mutant motif	yes	-0.27996977446189425	-0.21961432037291279
ENSMUSG00000031028.44	0.9022209983283327	Mutant motif	no	-0.14844723109609526	-0.08809177700711379
ENSMUSG00000004113.195	NA	TDP-43 motif	no	NA	NA
ENSMUSG00000061578.844	0.8956938945786485	Mutant motif	no	-0.15892232267875242	-0.09856686858977096
ENSMUSG00000032194.277	1.2407227804280394	TDP-43 motif	yes	0.31118080444584395	0.3715362585348254
ENSMUSG00000029636.75	1.0239751873416554	TDP-43 motif	no	0.0341807568097354	0.09453621089871686
ENSMUSG00000022095.266	1.149729222160462	Mutant motif	yes	0.20129412565268184	0.2616495797416633
ENSMUSG00000004113.187	0.953586570697877	Mutant motif	no	-0.06856417633141426	-0.008208722242432798
ENSMUSG00000061578.1427	1.039715872137015	Mutant motif	yes	0.05618933042139923	0.1165447845103807
ENSMUSG00000061578.93	1.1050179019625619	Mutant motif	no	0.14406974234376746	0.20442519643274892
ENSMUSG00000031028.237	0.845912152712306	Mutant motif	no	-0.2414202464674836	-0.18106479237850215
ENSMUSG00000061578.323	NA	Mutant motif	no	NA	NA
ENSMUSG00000028439.43	0.9588656265490275	TDP-43 motif	no	-0.06059944178605706	-2.4398769707559276e-4
ENSMUSG00000061578.472	0.9097540881716982	Mutant motif	no	-0.13645146575168368	-0.07609601166270222
ENSMUSG00000004113.188	1.0114023191250496	Mutant motif	no	0.016356991652159782	0.07671244574114125
ENSMUSG00000090935.45	0.9066178137595038	Mutant motif	no	-0.14143358646512807	-0.08107813237614661
ENSMUSG00000029028.16	1.0778891579398393	TDP-43 motif	yes	0.10820882974879083	0.16856428383777228
ENSMUSG00000058297.515	0.9762750932499553	Mutant motif	yes	-0.03464036948983467	0.025715084599146794
ENSMUSG00000061578.1460	1.459814863537511	Mutant motif	yes	0.5457854154118827	0.6061408695008642
ENSMUSG00000031028.56	0.967251635441094	TDP-43 motif	no	-0.048036831890091766	0.012318622198889698
ENSMUSG00000061578.1361	0.9074395053932576	TDP-43 motif	no	-0.14012662608001358	-0.07977117199103212
ENSMUSG00000029028.183	0.8601379284664533	TDP-43 motif	no	-0.2173600713991875	-0.15700461731020604
ENSMUSG00000061578.329	NA	Mutant motif	no	NA	NA
ENSMUSG00000029028.39	1.2498615361809153	TDP-43 motif	yes	0.32176827718350226	0.3821237312724837
ENSMUSG00000061578.1431	1.058343442214883	TDP-43 motif	yes	0.08180787128676217	0.14216332537574364
ENSMUSG00000032194.20	0.9863704691570271	TDP-43 motif	no	-0.019798487196957336	0.04055696689202413
ENSMUSG00000090935.29	0.8419331370079698	TDP-43 motif	no	-0.24822243016727102	-0.18786697607828956
ENSMUSG00000028439.290	0.8521516654315084	TDP-43 motif	no	-0.2308178716038646	-0.17046241751488314
ENSMUSG00000042529.257	0.9658793688116555	TDP-43 motif	no	-0.05008507651423258	0.010270377574748885
ENSMUSG00000061578.625	1.0921227653699432	Mutant motif	no	0.12713503852462762	0.1874904926136091
ENSMUSG00000061578.756	1.0744717444740375	Mutant motif	no	0.10362754452170511	0.16398299861068658
ENSMUSG00000029028.9	1.0024669837589268	TDP-43 motif	yes	0.003554722314467703	0.06391017640344916
ENSMUSG00000031028.288	0.9533659527450735	TDP-43 motif	no	-0.06889799106874818	-0.008542536979766716
ENSMUSG00000061578.1362	0.8881300766576258	Mutant motif	no	-0.17115710389115807	-0.1108016498021766
ENSMUSG00000061578.102	1.200664252086165	Mutant motif	no	0.26383277921252335	0.3241882333015048
ENSMUSG00000058297.285	1.0914334819225457	TDP-43 motif	yes	0.12622420708111343	0.1865796611700949
ENSMUSG00000029028.3	1.2264646619704793	TDP-43 motif	yes	0.29450566623598995	0.3548611203249714
ENSMUSG00000022095.279	0.9216987277376165	Mutant motif	yes	-0.11763283558459262	-0.05727738149561115
ENSMUSG00000029028.10	1.1066584244044635	TDP-43 motif	yes	0.14620999586753083	0.2065654499565123
ENSMUSG00000090935.601	0.9539873393632795	TDP-43 motif	no	-0.06795797494484963	-0.0076025208558681695
ENSMUSG00000004113.140	1.0366060034686684	TDP-43 motif	no	0.05186765417906189	0.11222310826804335
ENSMUSG00000042529.461	NA	Mutant motif	no	NA	NA
ENSMUSG00000022095.274	1.1137063475199385	TDP-43 motif	yes	0.15536888543904137	0.21572433952802283
ENSMUSG00000029636.213	1.0289346812577782	TDP-43 motif	no	0.04115140009725847	0.10150685418623993
ENSMUSG00000061578.475	1.0479507709680043	TDP-43 motif	no	0.06757094574130337	0.12792639983028484
ENSMUSG00000022095.131	1.0446521215073385	Mutant motif	no	0.06302259194002242	0.12337804602900389
ENSMUSG00000090935.149	0.9673044714866669	Mutant motif	yes	-0.04795802693770597	0.012397427151275495
ENSMUSG00000090935.2	1.1826755012742454	Mutant motif	yes	0.24205428591635794	0.3024097400053394
ENSMUSG00000043670.304	0.8769641529434559	TDP-43 motif	no	-0.1894102230584936	-0.12905476896951212
ENSMUSG00000031028.98	0.8809664643134502	Mutant motif	no	-0.1828409936639654	-0.12248553957498393
ENSMUSG00000022095.270	0.9929048174769167	TDP-43 motif	yes	-0.010272671127391227	0.05008278296159024
ENSMUSG00000090935.64	NA	Mutant motif	no	NA	NA
ENSMUSG00000061578.323	NA	TDP-43 motif	no	NA	NA
ENSMUSG00000004113.180	0.9398926128189141	TDP-43 motif	no	-0.08943216342032091	-0.029076709331339448
ENSMUSG00000004113.185	1.0634367634289883	TDP-43 motif	no	0.08873424693295659	0.14908970102193805
ENSMUSG00000028439.274	0.9727369829237379	TDP-43 motif	no	-0.03987832557154811	0.020477128517433357
ENSMUSG00000061578.470	1.0116321758023152	TDP-43 motif	no	0.016684828958606887	0.07704028304758835
ENSMUSG00000029636.238	0.9178830543996688	TDP-43 motif	no	-0.12361774036061962	-0.06326228627163816
ENSMUSG00000032194.154	1.0334403549742885	TDP-43 motif	no	0.04745512599999683	0.10781058008897829
ENSMUSG00000029028.40	1.0637205145371427	TDP-43 motif	yes	0.08911914213863745	0.1494745962276189
ENSMUSG00000042529.35	1.0980641823775739	Mutant motif	no	0.13496238302403785	0.1953178371130193
ENSMUSG00000043670.70	NA	Mutant motif	no	NA	NA
ENSMUSG00000022095.85	NA	TDP-43 motif	no	NA	NA
ENSMUSG00000061578.307	0.9827249382394874	TDP-43 motif	no	-0.025140427831623707	0.03521502625735776
ENSMUSG00000028439.42	0.8996221645363401	Mutant motif	no	-0.15260888878192158	-0.09225343469294012
ENSMUSG00000028439.68	0.8645982322843749	Mutant motif	no	-0.2098982083148608	-0.14954275422587934
ENSMUSG00000090935.39	0.8861102310038599	TDP-43 motif	no	-0.1744419154855547	-0.11408646139657325
ENSMUSG00000004113.380	1.3940693862313431	TDP-43 motif	no	0.47930236944208493	0.5396578235310664
ENSMUSG00000032194.30	NA	Mutant motif	no	NA	NA
ENSMUSG00000032194.272	1.095082984400837	Mutant motif	yes	0.1310402000979212	0.19139565418690266
ENSMUSG00000061578.1074	NA	Mutant motif	no	NA	NA
ENSMUSG00000042529.120	0.9831169186104255	TDP-43 motif	no	-0.02456509351080602	0.035790360578175445
ENSMUSG00000028439.85	NA	TDP-43 motif	no	NA	NA
ENSMUSG00000029636.28	0.7780325704484612	TDP-43 motif	no	-0.3620975434793453	-0.30174208939036384
ENSMUSG00000004113.135	0.903789710686988	TDP-43 motif	no	-0.1459409623366833	-0.08558550824770184
ENSMUSG00000022095.20	0.9143582634161898	Mutant motif	no	-0.12916854275306364	-0.06881308866408217
ENSMUSG00000058297.96	NA	Mutant motif	no	NA	NA
ENSMUSG00000029636.56	NA	TDP-43 motif	no	NA	NA
ENSMUSG00000004113.387	0.7421804304895385	TDP-43 motif	no	-0.43015813374401196	-0.3698026796550305
ENSMUSG00000090935.60	NA	TDP-43 motif	no	NA	NA
ENSMUSG00000031028.505	0.7754988159776628	Mutant motif	no	-0.3668035163138856	-0.3064480622249041
ENSMUSG00000035202.100	0.9250449666169541	TDP-43 motif	yes	-0.1124045978654263	-0.05204914377644483
ENSMUSG00000042529.325	0.8295459316133446	Mutant motif	no	-0.269606230070037	-0.20925077598105551
ENSMUSG00000058297.301	0.9435410211734603	Mutant motif	yes	-0.0838428534187872	-0.02348739932980573
ENSMUSG00000061578.1365	0.8275017620519792	TDP-43 motif	no	-0.273165710942195	-0.21281025685321353
ENSMUSG00000061578.607	1.3184053394773478	TDP-43 motif	no	0.3987939904901796	0.45914944457916107
ENSMUSG00000042529.308	0.9621786083920054	Mutant motif	no	-0.05562336978632174	0.004732084302659721
ENSMUSG00000035279.59	1.122709925888666	TDP-43 motif	no	0.16698522734705662	0.22734068143603808
ENSMUSG00000031028.217	0.9700597106857881	Mutant motif	no	-0.043854541753604065	0.0165009123353774
ENSMUSG00000028439.286	NA	TDP-43 motif	no	NA	NA
ENSMUSG00000032194.174	1.1255435613241118	TDP-43 motif	no	0.17062189374463435	0.23097734783361581
ENSMUSG00000029028.21	1.3849710978755398	TDP-43 motif	yes	0.469855869858073	0.5302113239470545
ENSMUSG00000061578.1422	1.2143583213986646	TDP-43 motif	yes	0.28019418125525153	0.340549635344233
ENSMUSG00000028439.239	1.181276664546304	TDP-43 motif	yes	0.24034689515343138	0.30070234924241285
ENSMUSG00000028439.97	0.9717427224435903	Mutant motif	no	-0.04135369688564524	0.019001757203336224
ENSMUSG00000028439.231	0.9988037627929771	TDP-43 motif	yes	-0.0017268385466051453	0.05862861554237632
ENSMUSG00000031028.476	0.9777299008137808	TDP-43 motif	no	-0.03249212109541935	0.027863332993562112
ENSMUSG00000022095.277	1.0304290478436011	Mutant motif	yes	0.04324516877986442	0.10360062286884589
ENSMUSG00000090935.710	0.9759623492490386	TDP-43 motif	no	-0.03510260242649274	0.025252851662488723
ENSMUSG00000031028.105	0.8787163161317145	Mutant motif	no	-0.18653061252993236	-0.1261751584409509
ENSMUSG00000031028.85	0.870246258136232	TDP-43 motif	no	-0.20050438919023747	-0.140148935101256
ENSMUSG00000061578.325	NA	TDP-43 motif	no	NA	NA
ENSMUSG00000061578.1458	1.1518696762885192	TDP-43 motif	yes	0.203977498023193	0.26433295211217445
ENSMUSG00000035279.25	0.9207031528032515	TDP-43 motif	no	-0.11919200807091229	-0.05883655398193083
ENSMUSG00000028439.260	0.9020787585127394	TDP-43 motif	yes	-0.1486746973762634	-0.08831924328728194
ENSMUSG00000029028.82	0.8432739354340038	Mutant motif	yes	-0.24592673169808005	-0.18557127760909858
ENSMUSG00000090935.63	NA	Mutant motif	no	NA	NA
ENSMUSG00000061578.1425	1.3663829862276728	TDP-43 motif	yes	0.4503619161967874	0.5107173702857688
ENSMUSG00000061578.1094	0.9843267246646715	TDP-43 motif	no	-0.02279083032329305	0.037564623765688414
ENSMUSG00000029028.50	1.2040671212034333	TDP-43 motif	yes	0.2679158179516156	0.3282712720405971
ENSMUSG00000058297.87	1.0801483447735716	Mutant motif	no	0.11122946199270763	0.17158491608168908
ENSMUSG00000034801.221	0.8541219676393043	TDP-43 motif	no	-0.22748599513037734	-0.16713054104139588
ENSMUSG00000029028.53	1.4629119522674188	TDP-43 motif	yes	0.5488429411444014	0.6091983952333828
ENSMUSG00000031028.594	NA	TDP-43 motif	no	NA	NA
ENSMUSG00000058297.242	0.9944731010541755	TDP-43 motif	yes	-0.007995745950590931	0.05235970813839053
ENSMUSG00000090935.48	0.9785165737184379	TDP-43 motif	no	-0.0313318080425367	0.029023646046444765
ENSMUSG00000090935.680	1.0227344568808374	Mutant motif	no	0.03243161187633287	0.09278706596531433
ENSMUSG00000035279.45	0.8492244483772926	Mutant motif	no	-0.2357821892058293	-0.17542673511684784
ENSMUSG00000028439.220	1.214437239809014	TDP-43 motif	yes	0.2802879357079559	0.34064338979693737
ENSMUSG00000004113.154	1.1878845870406871	TDP-43 motif	no	0.24839467301367327	0.3087501271026547
ENSMUSG00000061578.767	0.8238854391897095	Mutant motif	no	-0.2794843494729746	-0.21912889538399316
ENSMUSG00000029636.501	1.0255738836877981	Mutant motif	yes	0.03643142920479205	0.09678688329377352
ENSMUSG00000043670.53	1.1909927679816268	TDP-43 motif	no	0.252164652808475	0.31252010689745646
ENSMUSG00000004113.423	0.992504531846229	TDP-43 motif	no	-0.01085440516863948	0.04950104892034198
ENSMUSG00000029028.237	1.0133745725322625	Mutant motif	no	0.01916753450413694	0.0795229885931184
ENSMUSG00000058297.91	1.329931153759273	TDP-43 motif	no	0.4113515639964792	0.47170701808546067
ENSMUSG00000035202.81	1.0249880210404365	Mutant motif	yes	0.03560704915848378	0.09596250324746525
ENSMUSG00000058297.554	NA	TDP-43 motif	yes	NA	NA
ENSMUSG00000090935.722	0.8782676517989509	TDP-43 motif	no	-0.18726742724627124	-0.12691197315728978
ENSMUSG00000032194.275	1.184584607312282	TDP-43 motif	yes	0.2443812447500939	0.3047366988390754
ENSMUSG00000031028.6	0.7694844736670897	TDP-43 motif	no	-0.37803587813176875	-0.3176804240427873
ENSMUSG00000061578.805	0.8169790725534866	TDP-43 motif	no	-0.2916289716081942	-0.2312735175192127
ENSMUSG00000029028.42	1.2452463547971069	TDP-43 motif	yes	0.31643118782332164	0.3767866419123031
ENSMUSG00000058297.30	1.0613998832009817	TDP-43 motif	yes	0.08596829510451133	0.14632374919349278
ENSMUSG00000031028.412	0.946534284262369	TDP-43 motif	yes	-0.07927333239259554	-0.018917878303614077
ENSMUSG00000029028.6	0.7944828772543696	Mutant motif	yes	-0.33191196803402695	-0.2715565139450455
ENSMUSG00000061578.162	0.9071056220552867	Mutant motif	no	-0.14065754904696087	-0.08030209495797941
ENSMUSG00000029028.20	1.1151065637973396	TDP-43 motif	yes	0.15718158612386102	0.21753704021284248
ENSMUSG00000042529.269	0.9380874903930045	Mutant motif	no	-0.09220561343678793	-0.03185015934780647
ENSMUSG00000058297.381	1.0118519862057882	TDP-43 motif	yes	0.016998267913284862	0.07735372200226633
ENSMUSG00000058297.241	0.7653181661187124	Mutant motif	yes	-0.3858684500169766	-0.32551299592799515
ENSMUSG00000090935.525	0.7459954218947475	Mutant motif	no	-0.4227613180663813	-0.3624058639773998
ENSMUSG00000090935.114	0.9529706996609894	Mutant motif	no	-0.06949623762898263	-0.009140783540001168
ENSMUSG00000042529.264	1.1835714687118069	TDP-43 motif	no	0.24314682431758	0.30350227840656147
ENSMUSG00000029636.6	0.9400073040738275	Mutant motif	no	-0.08925612797990701	-0.028900673890925543
ENSMUSG00000090935.736	0.847792617036165	TDP-43 motif	no	-0.23821669208445775	-0.1778612379954763
ENSMUSG00000029636.218	0.8721348321710132	Mutant motif	no	-0.1973769017806237	-0.13702144769164223
ENSMUSG00000043670.196	1.0993542401251954	TDP-43 motif	yes	0.1366563345352459	0.19701178862422736
ENSMUSG00000061578.477	1.075598709384118	TDP-43 motif	no	0.10513992922798868	0.16549538331697014
ENSMUSG00000031028.464	1.0853875951962693	Mutant motif	no	0.11821032544663021	0.17856577953561167
ENSMUSG00000004113.357	1.0356575677331237	Mutant motif	no	0.05054706576856438	0.11090251985754584
ENSMUSG00000090935.61	NA	TDP-43 motif	no	NA	NA
ENSMUSG00000061578.848	0.9168675887725497	TDP-43 motif	no	-0.12521469565203985	-0.06485924156305839
ENSMUSG00000029636.66	0.8667880817617234	Mutant motif	no	-0.20624877821335277	-0.1458933241243713
ENSMUSG00000029636.61	2.5143212087394047	TDP-43 motif	no	1.3301689682364266	1.390524422325408
ENSMUSG00000029028.14	0.7311727111214615	Mutant motif	yes	-0.4517158678507969	-0.39136041376181546
ENSMUSG00000031028.303	NA	Mutant motif	no	NA	NA
ENSMUSG00000029636.392	1.2472837734879305	TDP-43 motif	yes	0.31878973463707244	0.3791451887260539
ENSMUSG00000058297.476	1.0538979879254147	TDP-43 motif	yes	0.07573522804091634	0.1360906821298978
ENSMUSG00000028439.96	0.922687740964393	TDP-43 motif	no	-0.11608560604391277	-0.055730151954931306
ENSMUSG00000061578.918	0.9187740375736141	Mutant motif	no	-0.12221800481606125	-0.06186255072707979
ENSMUSG00000031028.589	0.8461683453307206	TDP-43 motif	no	-0.24098337857219038	-0.1806279244832089
ENSMUSG00000032194.192	0.9773050029578273	TDP-43 motif	no	-0.03311921786810345	0.027236236220878014
ENSMUSG00000029028.31	1.11052065080383	TDP-43 motif	yes	0.1512362209220538	0.21159167501103526
ENSMUSG00000061578.778	0.869001851923964	Mutant motif	no	-0.20256884332677547	-0.142213389237794
ENSMUSG00000061578.1415	1.0348047708924089	Mutant motif	yes	0.04935861059156547	0.10971406468054692
ENSMUSG00000028439.93	0.8847687655796157	TDP-43 motif	no	-0.1766276389471756	-0.11627218485819413
ENSMUSG00000031028.213	1.073940360844146	TDP-43 motif	no	0.10291387832946079	0.16326933241844227
ENSMUSG00000061578.141	0.7930762341497039	Mutant motif	yes	-0.33446854378341045	-0.274113089694429
ENSMUSG00000090935.649	NA	TDP-43 motif	no	NA	NA
ENSMUSG00000090935.524	2.329490588655319	TDP-43 motif	no	1.2200145018446418	1.2803699559336232
ENSMUSG00000058297.233	NA	Mutant motif	yes	NA	NA
ENSMUSG00000031028.458	0.19575354584173082	TDP-43 motif	no	-2.352889654436439	-2.2925342003474576
ENSMUSG00000031028.223	0.9531166862236676	TDP-43 motif	no	-0.06927524661673011	-0.008919792527748646
ENSMUSG00000058297.441	1.063817593633029	TDP-43 motif	no	0.08925080185346795	0.14960625594244942
ENSMUSG00000090935.694	1.2684700869546777	Mutant motif	no	0.34308949818704293	0.4034449522760244
ENSMUSG00000061578.1438	1.0726279854888527	TDP-43 motif	yes	0.10114979971905319	0.16150525380803465
ENSMUSG00000061578.1419	1.0573288726401109	TDP-43 motif	yes	0.08042418384510541	0.14077963793408688
ENSMUSG00000031028.92	0.9897238860579767	Mutant motif	no	-0.01490199775113399	0.045453456337847475
ENSMUSG00000029636.508	0.9508824629245799	Mutant motif	yes	-0.07266107203027924	-0.01230561794129778
ENSMUSG00000090935.708	0.8675572005031941	TDP-43 motif	no	-0.20496921309069896	-0.1446137590017175
ENSMUSG00000029028.79	1.2178557925633668	TDP-43 motif	yes	0.284343312496508	0.3446987665854895
ENSMUSG00000031028.402	1.4869943342692122	Mutant motif	no	0.572399150458736	0.6327546045477175
ENSMUSG00000032194.182	0.9220854877462248	TDP-43 motif	no	-0.11702758389631873	-0.05667212980733727
ENSMUSG00000090935.710	1.0788244884428637	Mutant motif	no	0.10946017506778338	0.16981562915676485
ENSMUSG00000061578.1399	0.9494093922082462	Mutant motif	no	-0.07489777292153812	-0.014542318832556661
ENSMUSG00000061578.1378	0.7796746433921028	TDP-43 motif	no	-0.359055878975201	-0.29870042488621956
ENSMUSG00000031028.309	0.48363540088675716	Mutant motif	no	-1.0480082448112307	-0.9876527907222492
ENSMUSG00000090935.506	0.9796989521600404	Mutant motif	no	-0.02958959764851997	0.030765856440461495
ENSMUSG00000058297.450	NA	TDP-43 motif	no	NA	NA
ENSMUSG00000058297.228	0.9403026402464684	Mutant motif	yes	-0.08880292606343043	-0.028447471974448968
ENSMUSG00000061578.857	0.8702721079998755	TDP-43 motif	no	-0.20046153589915536	-0.1401060818101739
ENSMUSG00000004113.131	0.972742000728074	Mutant motif	no	-0.03987088353645776	0.0204845705525237
ENSMUSG00000061578.1076	NA	TDP-43 motif	no	NA	NA
ENSMUSG00000004113.208	0.9313344163152576	Mutant motif	no	-0.10262880236632511	-0.04227334827734365
ENSMUSG00000031028.106	0.8376762204654623	Mutant motif	no	-0.25553537529700376	-0.1951799212080223
ENSMUSG00000022095.53	0.8611859346185625	TDP-43 motif	no	-0.2156033381106851	-0.15524788402170364
ENSMUSG00000032194.274	1.0638763758562162	Mutant motif	yes	0.08933051709741027	0.14968597118639174
ENSMUSG00000061578.1469	0.8644244217295574	Mutant motif	yes	-0.21018826307585772	-0.14983280898687626
ENSMUSG00000061578.775	0.9803793900700011	TDP-43 motif	no	-0.028587939279446514	0.03176751480953495
ENSMUSG00000090935.589	NA	TDP-43 motif	no	NA	NA
ENSMUSG00000061578.618	1.01708231590405	TDP-43 motif	no	0.024436446098793117	0.08479190018777458
ENSMUSG00000028439.295	1.0034233938771047	Mutant motif	no	0.004930478691282972	0.06528593278026444
ENSMUSG00000061578.1074	2.813590529401693	TDP-43 motif	no	1.4924123839455594	1.5527678380345409
ENSMUSG00000031028.7	1.019344660391101	Mutant motif	no	0.027641937435319543	0.087997391524301
ENSMUSG00000061578.1439	1.3464222606279401	Mutant motif	yes	0.4291309342998483	0.48948638838882974
ENSMUSG00000029028.43	1.1153847428943515	TDP-43 motif	yes	0.15754144191403135	0.21789689600301282
ENSMUSG00000029028.22	1.2448961633717335	TDP-43 motif	yes	0.3160254123045372	0.37638086639351864
ENSMUSG00000004113.17	NA	TDP-43 motif	no	NA	NA
ENSMUSG00000061578.1388	0.9397662338834669	TDP-43 motif	no	-0.08962616273465086	-0.0292707086456694
ENSMUSG00000061578.41	0.4406173469115099	Mutant motif	no	-1.1824018004600818	-1.1220463463711003
ENSMUSG00000058297.460	0.9087905329759872	Mutant motif	yes	-0.13798028876366472	-0.07762483467468326
ENSMUSG00000043670.190	0.8820339079292111	Mutant motif	yes	-0.1810939766771088	-0.12073852258812734
ENSMUSG00000034801.146	0.9176562657465959	Mutant motif	no	-0.12397424252125654	-0.06361878843227507
ENSMUSG00000004113.31	0.7980341267251811	TDP-43 motif	no	-0.3254776524441937	-0.2651221983552122
ENSMUSG00000058297.437	1.0688153442583161	TDP-43 motif	no	0.0960126248692833	0.15636807895826477
ENSMUSG00000090935.732	0.9063632129997947	TDP-43 motif	no	-0.14183878789904492	-0.08148333381006345
ENSMUSG00000042529.310	0.9067224869337746	Mutant motif	no	-0.14126703033714205	-0.08091157624816059
ENSMUSG00000031028.466	0.932021092682	TDP-43 motif	no	-0.10156548983250445	-0.041210035743522985
ENSMUSG00000031028.408	NA	TDP-43 motif	no	NA	NA
ENSMUSG00000061578.1458	0.643119351017458	Mutant motif	yes	-0.6368415950594025	-0.5764861409704211
ENSMUSG00000058297.501	NA	Mutant motif	yes	NA	NA
ENSMUSG00000035202.64	1.1580039985531039	Mutant motif	yes	0.21164023491849163	0.27199568900747306
ENSMUSG00000028439.116	0.9501140353299126	TDP-43 motif	no	-0.07382741477894565	-0.013471960689964188
ENSMUSG00000061578.481	NA	Mutant motif	no	NA	NA
ENSMUSG00000004113.160	1.2126113687029756	Mutant motif	no	0.27811725344169314	0.3384727075306746
ENSMUSG00000061578.1430	1.2663818369792945	Mutant motif	yes	0.34071246895174695	0.4010679230407284
ENSMUSG00000090935.651	NA	Mutant motif	no	NA	NA
ENSMUSG00000029636.22	0.8868682556079326	TDP-43 motif	no	-0.17320828697617388	-0.11285283288719242
ENSMUSG00000028439.81	NA	TDP-43 motif	no	NA	NA
ENSMUSG00000061578.1227	0.9063779237554062	Mutant motif	no	-0.1418153723834608	-0.08145991829447935
ENSMUSG00000004113.272	0.8980537994689703	Mutant motif	no	-0.15512622018578168	-0.09477076609680021
ENSMUSG00000029028.73	1.4611984713862385	TDP-43 motif	yes	0.5471521495567198	0.6075076036457012
ENSMUSG00000004113.162	0.9567523801770401	TDP-43 motif	no	-0.0637825098999505	-0.0034270558109690402
ENSMUSG00000029636.467	1.0409557499285345	TDP-43 motif	yes	0.05790874230157663	0.1182641963905581
ENSMUSG00000061578.1428	1.1561079069535551	Mutant motif	yes	0.2092760600889273	0.26963151417790876
ENSMUSG00000029028.47	1.1114447279602395	TDP-43 motif	yes	0.15243620506271852	0.21279165915169998
ENSMUSG00000058297.105	0.9447992629316624	TDP-43 motif	no	-0.08192025564472467	-0.02156480155574321
ENSMUSG00000031028.401	0.9334986507030615	TDP-43 motif	no	-0.09928015773359125	-0.03892470364460979
ENSMUSG00000022095.277	0.9381338149128597	TDP-43 motif	yes	-0.09213437220859033	-0.03177891811960887
ENSMUSG00000004113.163	0.9113154414394251	TDP-43 motif	no	-0.13397758199079102	-0.07362212790180955
ENSMUSG00000058297.94	NA	TDP-43 motif	no	NA	NA
ENSMUSG00000029636.258	0.9160111007295377	TDP-43 motif	no	-0.1265630130821575	-0.06620755899317604
ENSMUSG00000035202.95	0.8123791795936323	TDP-43 motif	yes	-0.299774829504807	-0.23941937541582553
ENSMUSG00000034801.235	NA	Mutant motif	no	NA	NA
ENSMUSG00000031028.601	0.8940424885663906	Mutant motif	no	-0.16158469906329295	-0.10122924497431149
ENSMUSG00000004113.111	1.045072723085888	Mutant motif	no	0.06360333808114935	0.12395879217013081
ENSMUSG00000058297.494	0.7809509397093911	TDP-43 motif	yes	-0.3566961755356419	-0.29634072144666046
ENSMUSG00000058297.486	0.9257725743356696	TDP-43 motif	yes	-0.11127027092248977	-0.050914816833508306
ENSMUSG00000043670.149	1.1380916122824694	Mutant motif	no	0.18661669408202772	0.24697214817100918
ENSMUSG00000061578.1100	0.9172507342644926	Mutant motif	no	-0.12461194052739746	-0.064256486438416
ENSMUSG00000028439.184	0.9512955408947084	Mutant motif	yes	-0.07203447920124195	-0.011679025112260488
ENSMUSG00000090935.504	0.927094131116057	Mutant motif	no	-0.10921226671633641	-0.048856812627354945
ENSMUSG00000035202.35	NA	TDP-43 motif	yes	NA	NA
ENSMUSG00000061578.463	0.9967314780823089	TDP-43 motif	no	-0.004723203520615118	0.05563225056836635
ENSMUSG00000058297.548	1.3623581677681857	TDP-43 motif	yes	0.446106041773293	0.5064614958622744
ENSMUSG00000061578.1405	0.9103799221344513	Mutant motif	yes	-0.13545935463793846	-0.07510390054895699
ENSMUSG00000034801.246	0.6529615627451875	TDP-43 motif	no	-0.6149300263454072	-0.5545745722564257
ENSMUSG00000061578.1437	1.1469137928085216	TDP-43 motif	yes	0.19775695599048815	0.2581124100794696
ENSMUSG00000022095.131	1.012158613868762	TDP-43 motif	no	0.01743539033956023	0.0777908444285417
ENSMUSG00000004113.85	1.0770823867642871	Mutant motif	no	0.10712860682766744	0.1674840609166489
ENSMUSG00000042529.426	0.9504222660249324	TDP-43 motif	yes	-0.07335945960362314	-0.013004005514641676
ENSMUSG00000061578.898	1.0281047825076066	TDP-43 motif	no	0.03998730879287437	0.10034276288185584
ENSMUSG00000004113.191	NA	Mutant motif	no	NA	NA
ENSMUSG00000042529.34	1.0743634455587905	TDP-43 motif	no	0.10348212405500994	0.1638375781439914
ENSMUSG00000031028.80	0.9462156509525119	TDP-43 motif	no	-0.07975907083250532	-0.019403616743523852
ENSMUSG00000042529.308	0.9977891079209777	TDP-43 motif	no	-0.003193174222281404	0.05716227986670006
ENSMUSG00000058297.511	0.8467491521239556	TDP-43 motif	yes	-0.23999345778225176	-0.1796380036932703
ENSMUSG00000058297.296	0.8860931709193128	Mutant motif	yes	-0.17446969164188894	-0.11411423755290748
ENSMUSG00000029028.237	0.8105260193019245	TDP-43 motif	no	-0.3030695953686899	-0.24271414127970842
ENSMUSG00000042529.266	1.1815327413130754	TDP-43 motif	no	0.24065960821614252	0.301015062305124
ENSMUSG00000043670.135	1.0172950256224447	TDP-43 motif	no	0.02473813571234809	0.08509358980132956
ENSMUSG00000043670.77	0.9288198818369925	TDP-43 motif	no	-0.10652924077104985	-0.04617378668206838
ENSMUSG00000061578.137	0.8933397614891785	TDP-43 motif	yes	-0.16271911887930915	-0.10236366479032769
ENSMUSG00000061578.772	0.9897454490094263	TDP-43 motif	no	-0.014870566334063352	0.045484887754918116
ENSMUSG00000061578.843	0.9296925121126081	TDP-43 motif	no	-0.10517445888444649	-0.04481900479546502
ENSMUSG00000058297.300	1.0832128789967455	Mutant motif	yes	0.1153167972329684	0.17567225132194986
ENSMUSG00000058297.99	NA	TDP-43 motif	no	NA	NA
ENSMUSG00000004113.94	0.85883713377737525	TDP-43 motif	no	-0.21954352413981112	-0.15918807005082966
ENSMUSG00000022095.33	NA	Mutant motif	no	NA	NA
ENSMUSG00000061578.1466	0.6759103699433329	Mutant motif	yes	-0.5650961463258799	-0.5047406922368984
ENSMUSG00000028439.210	1.0215538189010722	TDP-43 motif	yes	0.030765212114572765	0.09112066620355423
ENSMUSG00000061578.151	0.8145630245895785	Mutant motif	yes	-0.29590176722901707	-0.2355463131400356
ENSMUSG00000032194.207	0.8509634883769636	TDP-43 motif	no	-0.23283086223290314	-0.17247540814392168
ENSMUSG00000035202.48	0.9556132337008372	Mutant motif	yes	-0.06550126195710654	-0.005145807868125074
ENSMUSG00000043670.126	NA	TDP-43 motif	no	NA	NA
ENSMUSG00000031028.468	0.9931033842483864	Mutant motif	no	-0.009984181586219798	0.05037127250276167
ENSMUSG00000090935.56	1.0032771292537743	TDP-43 motif	no	0.004720168039865362	0.06507562212884682
ENSMUSG00000004113.143	0.9826653544310152	TDP-43 motif	no	-0.02522790283884946	0.035127551250132005
ENSMUSG00000032194.68	0.8274315250774115	Mutant motif	no	-0.273288169697173	-0.21293271560819155
ENSMUSG00000004113.57	0.9223509445393969	TDP-43 motif	no	-0.11661230994594525	-0.056256855856963786
ENSMUSG00000043670.111	1.2090274907159317	TDP-43 motif	no	0.27384704877946126	0.3342025028684427
ENSMUSG00000029028.99	1.030797375031123	TDP-43 motif	yes	0.04376076843123821	0.10411622252021968
ENSMUSG00000042529.330	0.8289409419891118	Mutant motif	no	-0.2706587745107275	-0.21030332042174604
ENSMUSG00000034801.155	0.8930367280089219	TDP-43 motif	no	-0.1632085844605606	-0.10285313037157914
ENSMUSG00000004113.194	NA	TDP-43 motif	no	NA	NA
ENSMUSG00000090935.32	0.8692084323035685	TDP-43 motif	no	-0.20222592452885102	-0.14187047043986956
ENSMUSG00000028439.189	0.9160634923096052	TDP-43 motif	yes	-0.12648049998683333	-0.06612504589785187
ENSMUSG00000032194.196	0.8047934609584557	Mutant motif	no	-0.3133095117632234	-0.25295405767424195
ENSMUSG00000090935.107	NA	TDP-43 motif	no	NA	NA
ENSMUSG00000090935.65	NA	Mutant motif	no	NA	NA
ENSMUSG00000043670.118	0.8074078505502909	TDP-43 motif	no	-0.3086304804557232	-0.24827502636674176
ENSMUSG00000028439.268	0.9738301462595259	TDP-43 motif	yes	-0.038257932968001895	0.02209752112097957
ENSMUSG00000058297.534	0.9406691528942024	Mutant motif	yes	-0.08824069967818723	-0.02788524558920577
ENSMUSG00000058297.495	0.5984500737906268	TDP-43 motif	yes	-0.7406972007663724	-0.6803417466773909
ENSMUSG00000061578.843	1.0376322908435192	Mutant motif	no	0.05329528169042871	0.11365073577941018
ENSMUSG00000004113.385	1.0578843666723972	TDP-43 motif	no	0.08118194054703232	0.14153739463601378
ENSMUSG00000029636.88	0.22688465135003003	TDP-43 motif	no	-2.1399690802807068	-2.0796136261917253
ENSMUSG00000029028.255	NA	TDP-43 motif	no	NA	NA
ENSMUSG00000004113.278	1.040957212120276	TDP-43 motif	no	0.05791076880010245	0.11826622288908392
ENSMUSG00000061578.1433	0.9817576985217632	Mutant motif	yes	-0.026561088957112892	0.03379436513186857
ENSMUSG00000031028.99	1.0712357473024123	Mutant motif	no	0.0992760095345843	0.15963146362356578
ENSMUSG00000061578.308	0.9508618111600663	Mutant motif	no	-0.07269240557880788	-0.012336951489826414
ENSMUSG00000032194.172	1.0119686133108103	TDP-43 motif	no	0.017164544851344606	0.07751999894032607
ENSMUSG00000042529.309	0.9756142510511894	TDP-43 motif	no	-0.03561726277754224	0.02473819131143922
ENSMUSG00000031028.96	0.19129333042017252	Mutant motif	no	-2.3861415209288044	-2.325786066839823
ENSMUSG00000042529.441	2.1418740742772755	TDP-43 motif	no	1.0988736632085887	1.1592291172975702
ENSMUSG00000028439.82	NA	TDP-43 motif	no	NA	NA
ENSMUSG00000031028.90	1.042229940160566	Mutant motif	no	0.05967360480700936	0.12002905889599083
ENSMUSG00000061578.37	1.1491846612757304	TDP-43 motif	no	0.2006106417621201	0.26096609585110153
ENSMUSG00000061578.1091	0.9183039508744687	Mutant motif	no	-0.12295634229406917	-0.0626008882050877
ENSMUSG00000090935.303	1.0254951875737108	Mutant motif	no	0.03632072157902025	0.09667617566800171
ENSMUSG00000029028.74	1.179786503563365	TDP-43 motif	yes	0.2385258103347744	0.29888126442375584
ENSMUSG00000034801.247	0.9005177399883487	Mutant motif	no	-0.15117339772180488	-0.09081794363282342
ENSMUSG00000029028.261	0.8768606899646441	TDP-43 motif	no	-0.189580440201014	-0.12922498611203254
ENSMUSG00000090935.599	0.9717017452993137	TDP-43 motif	no	-0.04141453476789764	0.018940919321083827
ENSMUSG00000058297.435	0.8256640103715006	TDP-43 motif	no	-0.276373273513579	-0.21601781942459752
ENSMUSG00000004113.407	0.9607428617360046	Mutant motif	no	-0.057777742700324715	0.002577711388656749
ENSMUSG00000061578.491	1.1129453193580445	Mutant motif	no	0.15438271268986403	0.2147381667788455
ENSMUSG00000061578.114	1.0867807954727104	TDP-43 motif	yes	0.12006097700204252	0.18041643109102398
ENSMUSG00000035279.34	1.1189338795133084	TDP-43 motif	no	0.16212478652283435	0.22248024061181582
ENSMUSG00000032194.272	1.193602836869499	TDP-43 motif	yes	0.25532286960382317	0.31567832369280463
ENSMUSG00000028439.80	NA	TDP-43 motif	no	NA	NA
ENSMUSG00000034801.141	0.9960768184011326	Mutant motif	no	-0.0056710862759663146	0.05468436781301515
ENSMUSG00000090935.138	NA	Mutant motif	yes	NA	NA
ENSMUSG00000031028.63	0.9431735401469319	TDP-43 motif	no	-0.08440484946436438	-0.02404939537538292
ENSMUSG00000029636.263	1.02855830773092	Mutant motif	no	0.04062358082430545	0.10097903491328691
ENSMUSG00000029028.8	1.076783531708739	TDP-43 motif	yes	0.10672825069996904	0.16708370478895052
ENSMUSG00000090935.341	0.9393818896476118	Mutant motif	no	-0.09021631475497428	-0.02986086066599282
ENSMUSG00000031028.450	0.931043829671997	TDP-43 motif	yes	-0.10307900942118743	-0.04272355533220597
ENSMUSG00000090935.138	NA	TDP-43 motif	yes	NA	NA
ENSMUSG00000058297.301	1.0914648148585726	TDP-43 motif	yes	0.1262656234599637	0.18662107754894516
ENSMUSG00000061578.488	1.0300284457240134	TDP-43 motif	no	0.04268418006703216	0.10303963415601362
ENSMUSG00000090935.107	NA	Mutant motif	no	NA	NA
ENSMUSG00000028439.62	0.8015191213833669	TDP-43 motif	no	-0.31919115654634106	-0.2588357024573596
ENSMUSG00000029028.243	0.9537644220164223	Mutant motif	no	-0.06829512756482162	-0.007939673475840153
ENSMUSG00000058297.296	0.926050653129685	TDP-43 motif	yes	-0.11083698669301498	-0.05048153260403351
ENSMUSG00000029636.67	0.9364910918259789	Mutant motif	no	-0.09466282368610875	-0.03430736959712728
ENSMUSG00000028439.106	NA	TDP-43 motif	no	NA	NA
ENSMUSG00000032194.205	0.9459264560742211	TDP-43 motif	no	-0.08020007367099193	-0.01984461958201046
ENSMUSG00000028439.228	1.0833630739695939	TDP-43 motif	yes	0.11551682303178268	0.17587227712076414
ENSMUSG00000043670.198	1.0926823980995082	TDP-43 motif	yes	0.12787412445761598	0.18822957854659744
ENSMUSG00000042529.156	0.8622603143745895	TDP-43 motif	no	-0.21380461355197936	-0.1534491594629979
ENSMUSG00000004113.118	0.9540377672697697	TDP-43 motif	no	-0.0678817158952387	-0.007526261806257234
ENSMUSG00000029028.94	1.1999273281048328	TDP-43 motif	yes	0.2629470337025014	0.32330248779148285
ENSMUSG00000031028.159	0.9710708064137227	TDP-43 motif	no	-0.04235160013105114	0.018003853957930326
ENSMUSG00000061578.1468	1.4171797398166617	TDP-43 motif	yes	0.5030227457629359	0.5633781998519174
ENSMUSG00000058297.505	1.0302521147166186	Mutant motif	yes	0.042997424926878636	0.1033528790158601
ENSMUSG00000061578.467	1.0831700961499457	TDP-43 motif	no	0.11525981506349127	0.17561526915247272
ENSMUSG00000022095.139	0.9433665545770884	Mutant motif	no	-0.0841096413604315	-0.02375418727145004
ENSMUSG00000061578.779	0.8961579895469479	Mutant motif	no	-0.15817499804754773	-0.09781954395856626
ENSMUSG00000090935.588	NA	Mutant motif	no	NA	NA
ENSMUSG00000058297.50	0.9408366396219869	Mutant motif	yes	-0.08798384979423914	-0.027628395705257672
ENSMUSG00000058297.379	0.8180977509551638	Mutant motif	yes	-0.2896548600422219	-0.22929940595324044
ENSMUSG00000058297.489	1.0695675164291814	Mutant motif	yes	0.09702755547456067	0.15738300956354212
ENSMUSG00000028439.236	0.9488870647783052	TDP-43 motif	yes	-0.0756917049853527	-0.015336250896371237
ENSMUSG00000031028.201	0.865901511122529	Mutant motif	no	-0.2077251548031803	-0.14736970071419883
ENSMUSG00000004113.115	0.8263046220886651	TDP-43 motif	no	-0.27525435711812757	-0.2148989030291461
ENSMUSG00000031028.3	1.0387162424323089	Mutant motif	no	0.05480159115506075	0.11515704524404222
ENSMUSG00000058297.26	0.9622158898195512	TDP-43 motif	yes	-0.055567470924945586	0.004787983164035878
ENSMUSG00000029636.15	0.7704106997981669	Mutant motif	no	-0.3763003547919731	-0.31594490070299164
ENSMUSG00000022095.31	0	TDP-43 motif	no	-Inf	-Inf
ENSMUSG00000028439.39	0.9555808670599927	Mutant motif	no	-0.06555012689680309	-0.0051946728078216264
ENSMUSG00000029028.92	1.1235187698768903	Mutant motif	yes	0.1680242268605966	0.22837968094957806
ENSMUSG00000028439.117	0.9355145760982877	Mutant motif	no	-0.09616796285273999	-0.03581250876375852
ENSMUSG00000031028.200	0.9275515493122835	Mutant motif	no	-0.10850063216138857	-0.048145178072407105
ENSMUSG00000029636.50	0.9424266127326619	TDP-43 motif	no	-0.08554781557113736	-0.025192361482155895
ENSMUSG00000029636.57	NA	Mutant motif	no	NA	NA
ENSMUSG00000031028.162	0.9531243845844939	TDP-43 motif	no	-0.0692635939594066	-0.00890813987042513
ENSMUSG00000034801.135	0.8895360070155173	Mutant motif	no	-0.16887509019162136	-0.1085196361026399
ENSMUSG00000031028.416	0.9637908844024871	TDP-43 motif	yes	-0.05320793884942502	0.007147515239556444
ENSMUSG00000028439.283	NA	Mutant motif	no	NA	NA
ENSMUSG00000058297.95	NA	Mutant motif	no	NA	NA
ENSMUSG00000004113.382	0.8243122792971196	TDP-43 motif	no	-0.2787371088803288	-0.21838165479134736
ENSMUSG00000043670.180	1.0894390682100747	TDP-43 motif	yes	0.12358550948788939	0.18394096357687084
ENSMUSG00000035279.55	0.9923344897771903	TDP-43 motif	no	-0.011101597860512446	0.04925385622846902
ENSMUSG00000004113.203	1.032026202861721	TDP-43 motif	no	0.045479600856862305	0.10583505494584378
ENSMUSG00000058297.489	0.9957416872074888	TDP-43 motif	yes	-0.006156564359755723	0.05419888972922574
ENSMUSG00000028439.135	0.9203413820894261	TDP-43 motif	yes	-0.11975899579076457	-0.05940354170178311
ENSMUSG00000022095.265	1.005915259247075	TDP-43 motif	yes	0.008508774116209712	0.06886422820519117
ENSMUSG00000032194.29	NA	TDP-43 motif	no	NA	NA
ENSMUSG00000004113.450	0.957683339838051	TDP-43 motif	no	-0.06237939045537038	-0.0020239363663889162
ENSMUSG00000035202.80	0.9058522866916326	TDP-43 motif	yes	-0.1426522793085389	-0.08229682521955745
ENSMUSG00000032194.292	0.9124089835436288	Mutant motif	yes	-0.13224744344770412	-0.07189198935872265
ENSMUSG00000031028.602	0.9771254117155225	TDP-43 motif	no	-0.033384354343103294	0.02697109974587817
ENSMUSG00000029636.260	NA	TDP-43 motif	no	NA	NA
ENSMUSG00000090935.685	1.0379403479117626	TDP-43 motif	no	0.0537235320919136	0.11407898618089507
ENSMUSG00000042529.436	1.2616326412805268	Mutant motif	no	0.3352918914968935	0.39564734558587494
ENSMUSG00000028439.93	0.8059082938356896	Mutant motif	no	-0.3113124143919042	-0.25095696030292275
ENSMUSG00000061578.1444	2.0132037559498777	Mutant motif	yes	1.0094931945256402	1.0698486486146217
ENSMUSG00000004113.174	1.2057575235175102	TDP-43 motif	no	0.26993981205505524	0.3302952661440367
ENSMUSG00000031028.74	0.9687954996079331	TDP-43 motif	no	-0.045735931659824786	0.014619522429156678
ENSMUSG00000028439.232	1.1582148318687324	TDP-43 motif	yes	0.21190287692429566	0.2722583310132771
ENSMUSG00000061578.346	0.9854385403331102	TDP-43 motif	no	-0.02116219857708007	0.03919325551190139
ENSMUSG00000031028.117	0.9276189956061945	TDP-43 motif	no	-0.10839573136500491	-0.048040277276023446
ENSMUSG00000061578.830	1.0572800277806609	TDP-43 motif	no	0.08035753489030345	0.14071298897928491
ENSMUSG00000058297.552	NA	Mutant motif	yes	NA	NA
ENSMUSG00000029636.504	1.1645748682824837	TDP-43 motif	yes	0.21980339062463947	0.28015884471362096
ENSMUSG00000090935.30	1.0282420555093053	TDP-43 motif	no	0.04017992520896859	0.10053537929795006
ENSMUSG00000090935.736	0.8679616399205636	Mutant motif	no	-0.2042968115716249	-0.14394135748264344
ENSMUSG00000032194.48	0.9754427041078492	TDP-43 motif	no	-0.03587096108647159	0.024484493002509877
ENSMUSG00000031028.391	0.962519987163782	Mutant motif	no	-0.055111595665003635	0.005243858423977829
ENSMUSG00000004113.215	0.9062292134072902	TDP-43 motif	no	-0.14205209624693727	-0.0816966421579558
ENSMUSG00000035202.85	0.8321362555165961	TDP-43 motif	yes	-0.26510831764669196	-0.2047528635577105
ENSMUSG00000035202.73	1.0342529227884152	TDP-43 motif	yes	0.04858903462056605	0.10894448870954751
ENSMUSG00000061578.465	1.0158490106309706	Mutant motif	no	0.022685984982440902	0.08304143907142236
ENSMUSG00000042529.437	0.6610595459998418	Mutant motif	no	-0.5971478642293309	-0.5367924101403494
ENSMUSG00000061578.1405	0.8518261738084569	TDP-43 motif	yes	-0.23136903505837078	-0.17101358096938932
ENSMUSG00000090935.643	0.9769022577829909	Mutant motif	no	-0.033713871758074616	0.026641582330906848
ENSMUSG00000061578.1548	0.966408822380763	TDP-43 motif	no	-0.04929446974953791	0.011060984339443553
ENSMUSG00000035202.78	0.8799366366131846	TDP-43 motif	yes	-0.18452845447285024	-0.12417300038386878
ENSMUSG00000043670.172	0.957221066076655	Mutant motif	yes	-0.06307594749915246	-0.0027204934101709988
ENSMUSG00000058297.436	0.9509172341315432	Mutant motif	no	-0.07260831752838835	-0.012252863439406889
ENSMUSG00000031028.172	1.2431816957883937	TDP-43 motif	no	0.31403716723203967	0.37439262132102114
ENSMUSG00000031028.603	1.070352062445392	Mutant motif	no	0.09808540896477812	0.1584408630537596
ENSMUSG00000043670.217	1.0068672840022048	Mutant motif	yes	0.009873533066510077	0.07022898715549154
ENSMUSG00000061578.5	0.906865306972748	TDP-43 motif	no	-0.1410398058674088	-0.08068435177842734
ENSMUSG00000090935.684	0.8855551631153817	Mutant motif	no	-0.17534591656716284	-0.11499046247818137
ENSMUSG00000061578.1430	NA	TDP-43 motif	yes	NA	NA
ENSMUSG00000035202.23	1.0410899470744905	TDP-43 motif	yes	0.058094718582038754	0.11845017267102022
ENSMUSG00000061578.766	0.8455245045564895	TDP-43 motif	no	-0.2420815282002573	-0.18172607411127584
ENSMUSG00000058297.101	1.4964619051909807	Mutant motif	no	0.5815555532151743	0.6419110073041557
ENSMUSG00000004113.276	0.9009145289513029	Mutant motif	no	-0.15053785289643332	-0.09018239880745185
ENSMUSG00000004113.416	0.9856055180213724	TDP-43 motif	no	-0.02091776174437687	0.03943769234460459
ENSMUSG00000043670.286	1.2165730339748801	TDP-43 motif	yes	0.28282293153045274	0.3431783856194342
ENSMUSG00000031028.312	0.9646765774480978	Mutant motif	no	-0.051882756983750174	0.00847269710523129
ENSMUSG00000042529.305	0.9753005784638904	Mutant motif	no	-0.03608118245585132	0.024274271633130146
ENSMUSG00000028439.102	0.8237490846274748	TDP-43 motif	no	-0.2797231379279919	-0.21936768383901045
ENSMUSG00000004113.99	1.1241554972626127	TDP-43 motif	no	0.16884160816871768	0.22919706225769915
ENSMUSG00000022095.72	1.1028980261257153	TDP-43 motif	no	0.14129940561311757	0.20165485970209904
ENSMUSG00000034801.232	NA	Mutant motif	no	NA	NA
ENSMUSG00000043670.299	0.8154865058584929	TDP-43 motif	yes	-0.29426709053402095	-0.23391163644503948
ENSMUSG00000061578.1388	0.9215655460635367	Mutant motif	no	-0.11784131414493534	-0.05748586005595388
ENSMUSG00000004113.125	0.941072782011262	Mutant motif	no	-0.08762179043917924	-0.027266336350197776
ENSMUSG00000029636.268	1.083547244940701	TDP-43 motif	no	0.11576205934360707	0.17611751343258852
ENSMUSG00000029636.25	0.8841458698092549	TDP-43 motif	no	-0.177643684219294	-0.11728823013031253
ENSMUSG00000031028.448	1.009174428199285	TDP-43 motif	yes	0.013175554968777875	0.07353100905775933
ENSMUSG00000029028.7	1.1037703979981832	TDP-43 motif	yes	0.14244009954432021	0.20279555363330168
ENSMUSG00000031028.222	1.2940875522271629	Mutant motif	no	0.3719352269834526	0.43229068107243407
ENSMUSG00000004113.232	0.9289036343890337	TDP-43 motif	no	-0.10639915748307066	-0.0460437033940892
ENSMUSG00000061578.163	1.1266938501049484	TDP-43 motif	no	0.17209555371988827	0.23245100780886974
ENSMUSG00000058297.113	0.8380457546949782	TDP-43 motif	no	-0.25489908214467194	-0.19454362805569048
ENSMUSG00000004113.486	1.0589687849941072	Mutant motif	no	0.08266006393089018	0.14301551801987164
ENSMUSG00000061578.850	0.935502062837739	TDP-43 motif	no	-0.09618726018934685	-0.03583180610036539
ENSMUSG00000029636.241	0.7796151730011044	Mutant motif	no	-0.35916592604574904	-0.2988104719567676
ENSMUSG00000031028.614	0.9325244120851472	TDP-43 motif	no	-0.10078660144100657	-0.040431147352025104
ENSMUSG00000042529.245	0.780437887107085	TDP-43 motif	no	-0.3576442782234399	-0.29728882413445845
ENSMUSG00000043670.53	0.9018933107338415	Mutant motif	no	-0.14897131459829624	-0.08861586050931478
ENSMUSG00000035202.80	0.872817214884107	Mutant motif	yes	-0.19624853815823662	-0.13589308406925515
ENSMUSG00000022095.104	1.3247597834208331	TDP-43 motif	no	0.40573078179951677	0.46608623588849823
ENSMUSG00000004113.183	0.8973561735634702	Mutant motif	no	-0.1562473696725616	-0.09589191558358012
ENSMUSG00000004113.125	0.9263841848644375	TDP-43 motif	no	-0.11031747089139331	-0.04996201680241184
ENSMUSG00000028439.277	1.05827129872811	Mutant motif	no	0.08170952457431913	0.1420649786633006
ENSMUSG00000058297.485	1.0054225737425904	Mutant motif	yes	0.007801985891381389	0.06815743998036285
ENSMUSG00000004113.379	NA	TDP-43 motif	no	NA	NA
ENSMUSG00000042529.313	0.9186215595845655	TDP-43 motif	no	-0.12245745160638812	-0.06210199751740665
ENSMUSG00000004113.146	0.9365688289110462	TDP-43 motif	no	-0.09454307214378753	-0.034187618054806065
ENSMUSG00000061578.313	0.8769036342410653	TDP-43 motif	no	-0.18950978590181908	-0.12915433181283761
ENSMUSG00000035279.44	1.0311902245811557	Mutant motif	no	0.04431049249806735	0.10466594658704881
ENSMUSG00000058297.291	0.8134928163097002	Mutant motif	yes	-0.297798488903672	-0.23744303481469053
ENSMUSG00000004113.32	0.9895520418211339	TDP-43 motif	no	-0.015152512422109706	0.045202941666871756
ENSMUSG00000035202.88	0.8108956965761821	Mutant motif	yes	-0.30241173865649795	-0.2420562845675165
ENSMUSG00000032194.167	NA	Mutant motif	no	NA	NA
ENSMUSG00000058297.240	0.8881356330027884	Mutant motif	yes	-0.17114807808880425	-0.11079262399982279
ENSMUSG00000022095.29	0.9143854102504179	Mutant motif	no	-0.1291257105030512	-0.06877025641406972
ENSMUSG00000061578.1416	1.045238512631293	TDP-43 motif	yes	0.06383218797814236	0.12418764206712382
ENSMUSG00000058297.101	1.0545906168517085	TDP-43 motif	no	0.07668306560647803	0.1370385196954595
ENSMUSG00000028439.138	0.7975150839165034	Mutant motif	yes	-0.32641628913118353	-0.26606083504220207
ENSMUSG00000029636.104	1.1642337149957023	Mutant motif	no	0.2193807022490664	0.2797361563380478
ENSMUSG00000031028.147	1.2025607743606317	TDP-43 motif	no	0.2661098059729686	0.3264652600619501
ENSMUSG00000029028.45	1.2235606919435564	TDP-43 motif	yes	0.2910856647964187	0.35144111888540014
ENSMUSG00000029636.495	1.0378495398094034	Mutant motif	yes	0.0535973069861795	0.11395276107516097
ENSMUSG00000061578.1220	0.7549317747918839	Mutant motif	no	-0.4055818247766491	-0.34522637068766765
ENSMUSG00000035202.33	1.0356395518836912	TDP-43 motif	yes	0.050521969053671886	0.11087742314265335
ENSMUSG00000004113.409	1.060935855033513	Mutant motif	no	0.08533743248023679	0.14569288656921825
ENSMUSG00000031028.474	0.9958057952516198	TDP-43 motif	no	-0.006063683463673161	0.0542917706253083
ENSMUSG00000004113.452	0.9704008540805337	TDP-43 motif	no	-0.043347274666770734	0.01700817942221073
ENSMUSG00000058297.298	0.8516478991386117	Mutant motif	yes	-0.23167100147761405	-0.17131554738863258
ENSMUSG00000029028.16	1.1160066222465341	Mutant motif	yes	0.15834558796807588	0.21870104205705734
ENSMUSG00000029636.495	0.9486969091073694	TDP-43 motif	yes	-0.07598084807272033	-0.01562539398373887
ENSMUSG00000058297.499	NA	TDP-43 motif	yes	NA	NA
ENSMUSG00000031028.210	0.8994539929758162	TDP-43 motif	no	-0.1528786052984571	-0.09252315120947563
ENSMUSG00000061578.614	1.0093179440778284	TDP-43 motif	no	0.013380707734729392	0.07373616182371086
ENSMUSG00000061578.500	0.9287214445480813	TDP-43 motif	no	-0.10668214718197758	-0.04632669309299611
ENSMUSG00000061578.1097	1.010002199209469	TDP-43 motif	no	0.014358434348496298	0.07471388843747775
ENSMUSG00000061578.1088	1.006786331847861	Mutant motif	no	0.0097575356866580025	0.07011298977563947
ENSMUSG00000058297.508	0.9144434895944359	TDP-43 motif	yes	-0.1290340772380386	-0.06867862314905715
ENSMUSG00000043670.314	1.1201264775847364	TDP-43 motif	no	0.16366164146350157	0.22401709555248303
ENSMUSG00000029028.82	1.1329094614168795	TDP-43 motif	yes	0.18003257008685608	0.24038802417583754
ENSMUSG00000028439.112	NA	TDP-43 motif	no	NA	NA
ENSMUSG00000043670.216	0.9615952079761346	TDP-43 motif	yes	-0.05649838836227872	0.0038570657267027464
ENSMUSG00000042529.428	0.9277516637630407	TDP-43 motif	yes	-0.10818941173682109	-0.047833957647839626
ENSMUSG00000042529.429	0.956643962341812	Mutant motif	yes	-0.06394600333820905	-0.0035905492492275815
ENSMUSG00000061578.105	0.8444919180281786	Mutant motif	no	-0.24384447870079684	-0.18348902461181538
ENSMUSG00000029636.10	1.0483927431764635	TDP-43 motif	no	0.06817927268629119	0.12853472677527267
ENSMUSG00000058297.392	NA	Mutant motif	yes	NA	NA
ENSMUSG00000031028.35	1.078414325599046	TDP-43 motif	no	0.10891156644456405	0.16926702053354553
ENSMUSG00000042529.331	1.0249407111759863	TDP-43 motif	no	0.03554045786116995	0.09589591195015142
ENSMUSG00000031028.213	0.972164652120263	Mutant motif	no	-0.040727416158832866	0.019628037930148598
ENSMUSG00000022095.282	0.9266272343061079	Mutant motif	yes	-0.10993900994660695	-0.049583555857625486
ENSMUSG00000061578.604	1.038480376211311	Mutant motif	no	0.054473954352887016	0.11482940844186848
ENSMUSG00000058297.555	0.8994412350129409	Mutant motif	yes	-0.15289906880237428	-0.09254361471339281
ENSMUSG00000029636.98	0.9384093111655875	Mutant motif	no	-0.09171076661708989	-0.03135531252810843
ENSMUSG00000035202.64	0.8922593054142974	TDP-43 motif	yes	-0.1644650526001131	-0.10410959851113163
ENSMUSG00000034801.134	1.041470169067704	TDP-43 motif	no	0.058621516714672736	0.1189769708036542
ENSMUSG00000004113.490	NA	TDP-43 motif	no	NA	NA
ENSMUSG00000029028.44	1.1158306618671825	TDP-43 motif	yes	0.1581181008040102	0.21847355489299167
ENSMUSG00000058297.90	1.0039166920104279	TDP-43 motif	no	0.005639555135234934	0.0659950092242164
ENSMUSG00000061578.314	0.9352390229254963	Mutant motif	no	-0.09659296719213538	-0.036237513103153915
ENSMUSG00000058297.544	1.0835318075194005	Mutant motif	yes	0.11574150495623518	0.17609695904521666
ENSMUSG00000028439.128	0.8968274102426116	Mutant motif	yes	-0.15709772216689635	-0.09674226807791489
ENSMUSG00000032194.285	0.9926982294876958	Mutant motif	yes	-0.010572875610948277	0.04978257847803319
ENSMUSG00000042529.262	1.1620701112882779	Mutant motif	no	0.21669711362757518	0.2770525677165566
ENSMUSG00000031028.389	0.8653107203548346	Mutant motif	no	-0.20870981852995524	-0.14835436444097377
ENSMUSG00000042529.150	1.0517997216240211	TDP-43 motif	no	0.07286002009848448	0.13321547418746593
ENSMUSG00000004113.150	0.7856142443813555	TDP-43 motif	no	-0.34810700674183764	-0.2877515526528562
ENSMUSG00000022095.130	0.8164344068086538	Mutant motif	no	-0.29259111206811406	-0.2322356579791326
ENSMUSG00000031028.204	0.9003039278667299	TDP-43 motif	no	-0.15151598099309388	-0.09116052690411242
ENSMUSG00000061578.749	0.9268918451260886	TDP-43 motif	no	-0.10952708786327771	-0.049171633774296244
ENSMUSG00000061578.804	0.8165657105428329	TDP-43 motif	no	-0.292359108108597	-0.23200365401961554
ENSMUSG00000061578.481	0	TDP-43 motif	no	-Inf	-Inf
ENSMUSG00000004113.490	NA	Mutant motif	no	NA	NA
ENSMUSG00000058297.58	0.9940235142129936	TDP-43 motif	yes	-0.008648114893333142	0.05170733919564832
ENSMUSG00000029028.244	0.8944491108686532	Mutant motif	no	-0.16092869152120312	-0.10057323743222166
ENSMUSG00000061578.630	0.8490821316306868	TDP-43 motif	no	-0.23602398261046098	-0.17566852852147952
ENSMUSG00000029028.61	0.9590605847993763	Mutant motif	yes	-0.06030614030212816	4.931378685330695e-5
ENSMUSG00000022095.265	1.3044457005018855	Mutant motif	yes	0.38343689107212237	0.44379234516110383
ENSMUSG00000061578.340	0.9393061346566446	Mutant motif	no	-0.09033266334338957	-0.02997720925440811
ENSMUSG00000090935.686	0.8989902044501695	Mutant motif	no	-0.1536226989119948	-0.09326724482301332
ENSMUSG00000031028.172	0.8663116581052936	Mutant motif	no	-0.20704196287318047	-0.146686508784199
ENSMUSG00000058297.405	0.7851713515094134	Mutant motif	no	-0.3489205606330877	-0.2885651065441062
ENSMUSG00000061578.125	1.145433183529191	TDP-43 motif	yes	0.19589330447187184	0.2562487585608533
ENSMUSG00000043670.84	1.1403470185007578	Mutant motif	no	0.18947291709822575	0.24982837118720722
ENSMUSG00000090935.55	0.899129815299821	Mutant motif	no	-0.15339866950501546	-0.093043215416034
ENSMUSG00000031028.593	NA	TDP-43 motif	no	NA	NA
ENSMUSG00000029636.253	0.8710602637920472	Mutant motif	no	-0.19915556060244496	-0.1388001065134635
ENSMUSG00000004113.111	1.104280845241368	TDP-43 motif	no	0.14310713091123378	0.20346258500021525
ENSMUSG00000004113.169	1.107749119023243	Mutant motif	no	0.1476311794699392	0.20798663355892066
ENSMUSG00000042529.423	0.872498870121232	Mutant motif	yes	-0.19677483184192168	-0.13641937775294022
ENSMUSG00000035202.98	0.863863632419181	Mutant motif	yes	-0.21112450513749212	-0.15076905104851065
ENSMUSG00000029636.11	0.8962510621479894	TDP-43 motif	no	-0.1580251713325365	-0.09766971724355503
ENSMUSG00000061578.154	0.9462092746973714	TDP-43 motif	yes	-0.07976879274172989	-0.019413338652748427
ENSMUSG00000029636.255	1.1612792167829715	TDP-43 motif	no	0.215714894026795	0.27607034811577646
ENSMUSG00000058297.562	1.0641663883051042	Mutant motif	yes	0.089723741830901	0.15007919591988245
ENSMUSG00000029028.60	1.0024675085829033	Mutant motif	yes	0.0035554776119112136	0.06391093170089268
ENSMUSG00000031028.616	0.9239023661482669	Mutant motif	no	-0.11418769272218104	-0.05383223863319958
ENSMUSG00000029028.18	0.9006760801970676	TDP-43 motif	yes	-0.15091974746837802	-0.09056429337939656
ENSMUSG00000029028.257	NA	TDP-43 motif	no	NA	NA
ENSMUSG00000031028.50	0.7978988771831451	Mutant motif	no	-0.3257221788040937	-0.26536672471511225
ENSMUSG00000004113.207	0.9483733546429259	Mutant motif	no	-0.07647296524387179	-0.016117511154890324
ENSMUSG00000061578.1437	1.211407367144502	Mutant motif	yes	0.2766840902447352	0.3370395443337167
ENSMUSG00000061578.110	1.03718521227356	TDP-43 motif	yes	0.052673542144872236	0.1130289962338537
ENSMUSG00000090935.33	0.9465632905902597	TDP-43 motif	no	-0.0792291220085546	-0.018873667919573137
ENSMUSG00000090935.512	0.7981016907078675	TDP-43 motif	no	-0.32535551468905033	-0.26500006060006887
ENSMUSG00000043670.117	0.9561455510860415	Mutant motif	no	-0.06469784295072174	-0.004342388861740279
ENSMUSG00000031028.220	1.0710695877787277	Mutant motif	no	0.0990522155521193	0.15940766964110076
ENSMUSG00000042529.442	1.2123969060956472	Mutant motif	no	0.2778620756395629	0.33821752972854435
ENSMUSG00000058297.93	NA	Mutant motif	no	NA	NA
ENSMUSG00000090935.501	1.0642880678485835	TDP-43 motif	no	0.08988869389143386	0.15024414798041533
ENSMUSG00000028439.111	NA	TDP-43 motif	no	NA	NA
ENSMUSG00000061578.1416	1.1192228207363	Mutant motif	yes	0.16249728418735238	0.22285273827633384
ENSMUSG00000028439.83	NA	TDP-43 motif	no	NA	NA
ENSMUSG00000029028.255	NA	Mutant motif	no	NA	NA
ENSMUSG00000031028.253	0.986760559490417	TDP-43 motif	no	-0.019228042164527507	0.04112741192445396
ENSMUSG00000061578.626	0.9708364174774452	Mutant motif	no	-0.04269986780675533	0.017655586282226132
ENSMUSG00000029028.34	1.0362284394569805	Mutant motif	yes	0.051342084242530374	0.11169753833151183
ENSMUSG00000061578.318	0.925706635359308	TDP-43 motif	no	-0.11137303182171059	-0.05101757773272912
ENSMUSG00000031028.505	0.7954865634589401	TDP-43 motif	no	-0.33009053264639726	-0.2697350785574158
ENSMUSG00000022095.53	0.9504985821848212	Mutant motif	no	-0.07324362001401151	-0.012888165925030046
ENSMUSG00000042529.244	0.9479475969197483	Mutant motif	no	-0.07712078655878507	-0.016765332469803607
ENSMUSG00000031028.463	1.0328051526029198	Mutant motif	no	0.04656810329466721	0.10692355738364867
ENSMUSG00000029636.497	0.9627993510868514	Mutant motif	yes	-0.054692925430682555	0.0056625286582989084
ENSMUSG00000043670.142	1.1610195324288854	Mutant motif	no	0.2153922436085186	0.27574769769750007
ENSMUSG00000042529.234	0.992972772858375	TDP-43 motif	no	-0.010173935039782376	0.05018151904919909
ENSMUSG00000029028.49	1.0104700754518625	Mutant motif	yes	0.015026597683555586	0.07538205177253705
ENSMUSG00000061578.1424	0.9480616073516014	TDP-43 motif	yes	-0.07694728288119555	-0.01659182879221409
ENSMUSG00000058297.290	1.0886543346704551	TDP-43 motif	yes	0.12254594779276957	0.18290140188175102
ENSMUSG00000029028.49	1.180195995730399	TDP-43 motif	yes	0.23902646855979798	0.29938192264877944
ENSMUSG00000058297.446	0.998177535941632	TDP-43 motif	no	-0.002631658639906695	0.05772379544907477
ENSMUSG00000029636.17	0.9153790503206581	TDP-43 motif	no	-0.12755882058517667	-0.06720336649619521
ENSMUSG00000043670.146	1.076729959143699	Mutant motif	no	0.10665647137352847	0.16701192546250992
ENSMUSG00000028439.136	0.9263948993232235	TDP-43 motif	yes	-0.11030078493386235	-0.049945330844880884
ENSMUSG00000004113.188	0.9552187771016665	TDP-43 motif	no	-0.06609689839645436	-0.005741444307472893
ENSMUSG00000058297.14	0.9703231357514617	Mutant motif	yes	-0.043462823141036756	0.016892630947944708
ENSMUSG00000031028.496	0.9004128763254552	TDP-43 motif	no	-0.15134140673361965	-0.090985952644638185
ENSMUSG00000029636.22	0.8551274946119817	Mutant motif	no	-0.2257885612842958	-0.16543310719531434
ENSMUSG00000058297.553	NA	TDP-43 motif	yes	NA	NA
ENSMUSG00000042529.431	0.9626326673214747	TDP-43 motif	yes	-0.054942712325267665	0.005412741763713799
ENSMUSG00000031028.415	0.9878488818522988	Mutant motif	yes	-0.01763773534183193	0.04271771874714954
ENSMUSG00000090935.52	0.9176235584602446	Mutant motif	no	-0.12402566426000457	-0.0636702101710231
ENSMUSG00000043670.137	1.053227275603742	Mutant motif	no	0.07481678869630934	0.1351722427852908
ENSMUSG00000061578.676	1.0664470796948027	Mutant motif	no	0.09281237659630513	0.1531678306852866
ENSMUSG00000034801.134	0.9509321645166732	Mutant motif	no	-0.07258566590034526	-0.0122302118113638
ENSMUSG00000035202.84	0.9265435289348602	TDP-43 motif	yes	-0.11006933935442229	-0.04971388526544082
ENSMUSG00000090935.143	1.0148375159774736	TDP-43 motif	yes	0.02124875828885631	0.08160421237783777
ENSMUSG00000058297.10	1.2331169505068298	TDP-43 motif	yes	0.30230963341064315	0.3626650874996246
ENSMUSG00000028439.287	NA	TDP-43 motif	no	NA	NA
ENSMUSG00000043670.212	1.097526485205326	TDP-43 motif	yes	0.13425575489807262	0.19461120898705409
ENSMUSG00000090935.28	1.1460632924856018	TDP-43 motif	no	0.19668672056398498	0.2570421746529664
ENSMUSG00000061578.470	1.1176727280713443	Mutant motif	no	0.16049780650963758	0.22085326059861904
ENSMUSG00000029028.80	1.0525533219934209	TDP-43 motif	yes	0.07389332158325179	0.13424877567223326
ENSMUSG00000031028.235	0.823636327758587	Mutant motif	no	-0.2799206312098937	-0.21956517712091222
ENSMUSG00000061578.1189	0.7847134844848931	TDP-43 motif	no	-0.3497621032599691	-0.28940664917098763
ENSMUSG00000031028.323	0.9683418292555046	Mutant motif	no	-0.0464116792899601	0.013943774799021362
ENSMUSG00000043670.185	1.1336316349634208	TDP-43 motif	yes	0.18095192357325665	0.24130737766223812
ENSMUSG00000032194.156	1.0381552123897102	TDP-43 motif	no	0.05402215410511221	0.11437760819409368
ENSMUSG00000061578.12	0.9300297021696952	TDP-43 motif	no	-0.10465130287244497	-0.0442958487834635
ENSMUSG00000022095.278	0.8506163019115446	Mutant motif	yes	-0.23341959066248757	-0.1730641365735061
ENSMUSG00000004113.277	1.0727620221982253	TDP-43 motif	no	0.1013300691297128	0.16168552321869428
ENSMUSG00000032194.203	0.8498364818459627	Mutant motif	no	-0.23474281778295347	-0.174387363693972
ENSMUSG00000028439.120	0.954738129476157	Mutant motif	no	-0.06682301735546081	-0.006467563266479348
ENSMUSG00000004113.176	1.1125560950485212	TDP-43 motif	no	0.15387807855821797	0.21423353264719944
ENSMUSG00000058297.510	0.9148905756241198	Mutant motif	yes	-0.12832889296034805	-0.06797343887136659
ENSMUSG00000090935.301	0.941140301415065	Mutant motif	no	-0.08751828472037419	-0.02716283063139273
ENSMUSG00000035202.90	0.7241340298648832	TDP-43 motif	yes	-0.4656713446432247	-0.4053158905542432
ENSMUSG00000031028.286	1.0031698212778397	Mutant motif	no	0.004565852786391772	0.06492130687537323
ENSMUSG00000029028.250	NA	TDP-43 motif	no	NA	NA
ENSMUSG00000058297.26	0.8624439647128448	Mutant motif	yes	-0.21349737081306755	-0.15314191672408609
ENSMUSG00000035279.40	1.0691879596651703	TDP-43 motif	no	0.09651549631394722	0.1568709504029287
ENSMUSG00000031028.667	1.0050223108583014	Mutant motif	no	0.007227528675201711	0.06758298276418317
ENSMUSG00000090935.605	1.0245821899641026	Mutant motif	no	0.035035719144245844	0.09539117323322731
ENSMUSG00000004113.417	0.9677253080669718	TDP-43 motif	no	-0.0473305028929412	0.013024951196040267
ENSMUSG00000028439.108	NA	Mutant motif	no	NA	NA
ENSMUSG00000029636.275	0.9944536025623597	Mutant motif	no	-0.008024032943165614	0.05233142114581585
ENSMUSG00000031028.94	NA	TDP-43 motif	no	NA	NA
ENSMUSG00000028439.214	0.9112350483635	Mutant motif	yes	-0.13410485713919773	-0.07374940305021627
ENSMUSG00000028439.190	0.9474806279981988	Mutant motif	yes	-0.07783164835997845	-0.01747619427099699
ENSMUSG00000042529.325	0.9375941848292098	TDP-43 motif	no	-0.09296447301977596	-0.0326090189307945
ENSMUSG00000029636.6	0.9898149150870281	TDP-43 motif	no	-0.014769313179549874	0.04558614090943159
ENSMUSG00000035202.51	1.0198423746083445	TDP-43 motif	yes	0.02834618852649624	0.08870164261547771
ENSMUSG00000028439.139	1.0231432446328133	TDP-43 motif	yes	0.03300814298565956	0.09336359707464102
ENSMUSG00000028439.76	0.9167211493407533	Mutant motif	no	-0.12544513712247535	-0.06508968303349388
ENSMUSG00000004113.102	NA	Mutant motif	no	NA	NA
ENSMUSG00000058297.225	0.7836017320074663	TDP-43 motif	yes	-0.3518075084663687	-0.29145205437738725
ENSMUSG00000031028.81	0.9308634118378967	TDP-43 motif	no	-0.10335860220600089	-0.04300314811701943
ENSMUSG00000061578.8	0.8452020543599624	TDP-43 motif	no	-0.24263182097545527	-0.1822763668864738
ENSMUSG00000028439.276	0.9266950211690664	TDP-43 motif	no	-0.1098334743110397	-0.04947802022205823
ENSMUSG00000058297.456	NA	TDP-43 motif	yes	NA	NA
ENSMUSG00000029636.84	NA	Mutant motif	no	NA	NA
ENSMUSG00000028439.143	0.7568689324430715	Mutant motif	yes	-0.4018846056221015	-0.34152915153312
ENSMUSG00000035279.11	1.3438163275557888	Mutant motif	no	0.42633596443176985	0.4866914185207513
ENSMUSG00000029636.471	0.9038372292309287	TDP-43 motif	yes	-0.14586511176575476	-0.08550965767677329
ENSMUSG00000004113.387	0.9687519887478557	Mutant motif	no	-0.045800727906054856	0.014554726182926608
ENSMUSG00000004113.16	NA	TDP-43 motif	no	NA	NA
ENSMUSG00000058297.511	0.9236862384179094	Mutant motif	yes	-0.11452522068207104	-0.05416976659308957
ENSMUSG00000061578.1082	2.3649256747108707	Mutant motif	no	1.2417948430103267	1.3021502970993082
ENSMUSG00000061578.1363	1.0164255443241457	Mutant motif	no	0.023504538086237207	0.08385999217521867
ENSMUSG00000031028.242	1.0515927554333844	Mutant motif	no	0.07257610817896988	0.13293156226795133
ENSMUSG00000029636.489	NA	TDP-43 motif	yes	NA	NA
ENSMUSG00000031028.107	0.8546533041400938	TDP-43 motif	no	-0.22658879516254365	-0.1662333410735622
ENSMUSG00000004113.170	1.0791263463886407	TDP-43 motif	no	0.10986378849329478	0.17021924258227625
ENSMUSG00000058297.464	1.0738919508372	TDP-43 motif	yes	0.10284884450295359	0.16320429859193505
ENSMUSG00000031028.214	0.856856887333112	TDP-43 motif	no	-0.2228738300782182	-0.16251837598923674
ENSMUSG00000090935.658	0.9713461880330332	TDP-43 motif	no	-0.0419425307084412	0.018412923380540264
ENSMUSG00000058297.89	0.9229605575737336	Mutant motif	no	-0.11565909881331392	-0.055303644724332454
ENSMUSG00000028439.116	0.8014042780517256	Mutant motif	no	-0.3193978837116939	-0.25904242962271246
ENSMUSG00000022095.268	1.1384362328829423	Mutant motif	yes	0.18705348420180953	0.247408938290791
ENSMUSG00000043670.166	1.0484170842190796	TDP-43 motif	no	0.06821276804768751	0.12856822213666896
ENSMUSG00000029636.52	1.2603377307474057	TDP-43 motif	no	0.33381038228535115	0.3941658363743326
ENSMUSG00000042529.326	1.0180623894647176	TDP-43 motif	no	0.02582597616145264	0.08618143025043411
ENSMUSG00000061578.744	0.814704774528719	TDP-43 motif	no	-0.2956507318438324	-0.23529527775485093
ENSMUSG00000058297.382	0.9490074030186626	Mutant motif	yes	-0.07550875341900233	-0.015153299330020867
ENSMUSG00000061578.21	0.8919276631160822	TDP-43 motif	no	-0.16500138507303622	-0.10464593098405475
ENSMUSG00000031028.8	0.9072028870779411	TDP-43 motif	no	-0.14050286337441567	-0.0801474092854342
ENSMUSG00000032194.175	0.8733026146447339	Mutant motif	no	-0.19544643530859118	-0.13509098121960972
ENSMUSG00000028439.144	0.8502604952994341	TDP-43 motif	yes	-0.23402318575313336	-0.1736677316641519
ENSMUSG00000031028.423	0.9611324142300633	TDP-43 motif	yes	-0.05719289157489615	0.0031625625140853167
ENSMUSG00000029028.62	0.989810467407473	Mutant motif	yes	-0.014775795865915035	0.04557965822306643
ENSMUSG00000022095.82	1.0853895775963398	TDP-43 motif	no	0.1182129604464696	0.17856841453545108
ENSMUSG00000004113.389	1.1066537898704722	TDP-43 motif	no	0.14620395404553854	0.20655940813452
ENSMUSG00000058297.88	0.9130003144878901	TDP-43 motif	no	-0.13131273773367957	-0.07095728364469811
ENSMUSG00000061578.1464	1.2191406480087212	Mutant motif	yes	0.2858645742596894	0.3462200283486709
ENSMUSG00000043670.67	NA	TDP-43 motif	no	NA	NA
ENSMUSG00000029636.470	0.9574948031230427	TDP-43 motif	yes	-0.06266343816722039	-0.0023079840782389283
ENSMUSG00000029636.87	NA	Mutant motif	no	NA	NA
ENSMUSG00000058297.106	0.9569957829238314	TDP-43 motif	no	-0.06341552750968764	-0.0030600734207061747
ENSMUSG00000061578.1072	1.0457658576935263	Mutant motif	no	0.06455987476163068	0.12491532885061214
ENSMUSG00000042529.237	0.9126786560734792	Mutant motif	no	-0.13182110203169167	-0.07146564794271021
ENSMUSG00000042529.73	NA	TDP-43 motif	no	NA	NA
ENSMUSG00000004113.430	0.9867864812738941	TDP-43 motif	no	-0.019190143672418437	0.04116531041656303
ENSMUSG00000031028.470	0.9497956588890446	TDP-43 motif	no	-0.07431093261989687	-0.013955478530915402
ENSMUSG00000042529.327	1.0207489742197242	TDP-43 motif	no	0.029628117757665325	0.08998357184664679
ENSMUSG00000090935.46	0.89295828047691	TDP-43 motif	no	-0.1633353215062283	-0.10297986741724682
ENSMUSG00000043670.170	0.9435526310525261	TDP-43 motif	no	-0.08382510176673327	-0.02346964767775181
ENSMUSG00000029636.469	0.9576717024330658	TDP-43 motif	yes	-0.0623969216452445	-0.002041467556263034
ENSMUSG00000022095.42	1.103345849739947	Mutant motif	no	0.14188508240378028	0.20224053649276175
ENSMUSG00000058297.469	1.005520037030489	Mutant motif	yes	0.007941830560719083	0.06829728464970054
ENSMUSG00000004113.357	0.9650560391156795	TDP-43 motif	no	-0.05131537529741218	0.009040078791569282
ENSMUSG00000043670.223	1.2961562416050196	TDP-43 motif	no	0.37423963442820263	0.4345950885171841
ENSMUSG00000058297.17	0.9689409088306014	TDP-43 motif	yes	-0.04551940978004462	0.014836044308936841
ENSMUSG00000090935.732	0.8874818850529014	Mutant motif	no	-0.17221042283176824	-0.11185496874278678
ENSMUSG00000061578.1546	1.0283946355771973	TDP-43 motif	no	0.040393989762658906	0.10074944385164036
ENSMUSG00000022095.280	0.9600907409208063	Mutant motif	yes	-0.05875732937664244	0.0015981247123390205
ENSMUSG00000090935.508	0.9507913416983518	TDP-43 motif	no	-0.07279932932864457	-0.012443875239663102
ENSMUSG00000043670.310	0.7553113762153032	Mutant motif	no	-0.40485657851117296	-0.3445011244221915
ENSMUSG00000029636.67	0.9810497252492512	TDP-43 motif	no	-0.027601832497472133	0.03275362159150933
ENSMUSG00000032194.284	0.8533257565051862	Mutant motif	yes	-0.2288315003797748	-0.16847604629079332
ENSMUSG00000029028.70	0.9258180656437843	Mutant motif	yes	-0.11119938043166877	-0.05084392634268731
ENSMUSG00000031028.54	0.8806804002305514	Mutant motif	no	-0.18330953619165163	-0.12295408210267017
ENSMUSG00000004113.9	0.9142353740214347	TDP-43 motif	no	-0.12936245343614605	-0.06900699934716459
ENSMUSG00000058297.466	1.2155318522021115	TDP-43 motif	yes	0.2815876987240571	0.34194315281303855
ENSMUSG00000061578.478	NA	Mutant motif	no	NA	NA
ENSMUSG00000034801.219	0.9182176193513327	Mutant motif	no	-0.12309197920943313	-0.06273652512045166
ENSMUSG00000004113.116	0.8546776224438849	TDP-43 motif	no	-0.22654774530410018	-0.16619229121511872
ENSMUSG00000043670.73	0.36380879319382403	Mutant motif	no	-1.4587476817940204	-1.398392227705039
ENSMUSG00000031028.244	0.7680938627268753	Mutant motif	no	-0.38064547272188143	-0.32029001863289996
ENSMUSG00000031028.202	1.456613361227411	TDP-43 motif	no	0.5426179838788533	0.6029734379678348
ENSMUSG00000061578.770	0.928816028163664	Mutant motif	no	-0.10653522652463077	-0.0461797724356493
ENSMUSG00000004113.254	1.1573417435910662	TDP-43 motif	no	0.21081493098379167	0.27117038507277313
ENSMUSG00000004113.117	1.0851994183921998	Mutant motif	no	0.11796017952663534	0.1783156336156168
ENSMUSG00000029636.494	0.9415416922565597	Mutant motif	yes	-0.08690311488584743	-0.026547660796865963
ENSMUSG00000028439.114	0.6485828985115376	Mutant motif	no	-0.6246371108066645	-0.564281656717683
ENSMUSG00000031028.163	0.9060937329104654	Mutant motif	no	-0.1422677940525272	-0.08191233996354574
ENSMUSG00000061578.1398	0.7929232313611257	TDP-43 motif	no	-0.3347468999491075	-0.27439144586012604
ENSMUSG00000061578.329	NA	TDP-43 motif	no	NA	NA
ENSMUSG00000004113.200	1.0874446826928625	TDP-43 motif	no	0.12094201426299628	0.18129746835197774
ENSMUSG00000029636.93	1.092547367121574	TDP-43 motif	no	0.1276958287693726	0.18805128285835407
ENSMUSG00000061578.148	1.2242890030944646	Mutant motif	yes	0.29194415779848043	0.3522996118874619
ENSMUSG00000029028.244	1.051620954534792	TDP-43 motif	no	0.07261479440811347	0.13297024849709493
ENSMUSG00000028439.124	1.0964704893152637	TDP-43 motif	no	0.13286698347392945	0.1932224375629109
ENSMUSG00000029028.164	1.0560627733985182	TDP-43 motif	no	0.07869559244174142	0.13905104653072287
ENSMUSG00000028439.82	NA	Mutant motif	no	NA	NA
ENSMUSG00000042529.263	0.7581558991816106	Mutant motif	no	-0.3994335553959669	-0.33907810130698546
ENSMUSG00000029028.1	1.203412522921494	TDP-43 motif	yes	0.2671312748958055	0.327486728984787
ENSMUSG00000029028.241	0.9568164995991756	Mutant motif	no	-0.06368582691837428	-0.0033303728293928164
ENSMUSG00000029636.1	1.002588502145097	TDP-43 motif	no	0.003729594256468104	0.06408504834544956
ENSMUSG00000061578.492	0.6903618959662686	Mutant motif	no	-0.5345752566995184	-0.474219802610537
ENSMUSG00000004113.197	0	Mutant motif	no	-Inf	-Inf
ENSMUSG00000034801.164	1.0869196897611633	TDP-43 motif	no	0.12024534656242364	0.1806008006514051
ENSMUSG00000043670.143	1.1678925510048135	Mutant motif	no	0.22390754882133887	0.28426300291032036
ENSMUSG00000058297.59	1.090085804930723	TDP-43 motif	yes	0.12444169965898878	0.18479715374797023
ENSMUSG00000031028.154	0.8831624047775058	TDP-43 motif	no	-0.1792493353567327	-0.11889388126775124
ENSMUSG00000058297.512	0.865052306545779	Mutant motif	yes	-0.20914072501350514	-0.14878527092452368
ENSMUSG00000090935.724	0.8860137736292464	TDP-43 motif	no	-0.17459896835068792	-0.11424351426170645
ENSMUSG00000090935.611	0.9088367919412136	TDP-43 motif	no	-0.13790685503076663	-0.07755140094178517
ENSMUSG00000029636.501	0.9828195443912938	TDP-43 motif	yes	-0.025001547407028604	0.03535390668195286
ENSMUSG00000031028.618	0.9050362913088218	TDP-43 motif	no	-0.14395245049096073	-0.08359699640197926
ENSMUSG00000058297.293	0.8296665242951384	TDP-43 motif	yes	-0.26939651796996406	-0.2090410638809826
ENSMUSG00000022095.22	0.8189337220096439	Mutant motif	no	-0.2881813985732405	-0.22782594448425902
ENSMUSG00000029028.78	1.2061594358259862	TDP-43 motif	yes	0.270420622057598	0.33077607614657945
ENSMUSG00000058297.392	NA	TDP-43 motif	yes	NA	NA
ENSMUSG00000061578.799	1.0774685965306638	Mutant motif	no	0.10764582171372244	0.1680012758027039
ENSMUSG00000042529.449	0.8786516833886908	TDP-43 motif	no	-0.18663673183779142	-0.12628127774880996
ENSMUSG00000058297.99	NA	Mutant motif	no	NA	NA
ENSMUSG00000061578.1207	NA	TDP-43 motif	no	NA	NA
ENSMUSG00000042529.419	0.7235067426110547	Mutant motif	yes	-0.46692163309068857	-0.4065661790017071
ENSMUSG00000061578.695	0.8276783132404238	Mutant motif	no	-0.2728579383574469	-0.21250248426846546
ENSMUSG00000042529.430	0.9337472093227828	Mutant motif	yes	-0.09889606874152333	-0.03854061465254187
ENSMUSG00000031028.409	NA	TDP-43 motif	no	NA	NA
ENSMUSG00000004113.421	0.955413235745687	TDP-43 motif	no	-0.06580323167207339	-0.005447777583091923
ENSMUSG00000042529.432	0.9985646355656973	TDP-43 motif	yes	-0.0020722807463213894	0.058283173342660075
ENSMUSG00000004113.241	0.9510253597935732	TDP-43 motif	no	-0.07244428275986294	-0.012088828670881471
ENSMUSG00000058297.382	1.0739035039568778	TDP-43 motif	yes	0.10286436518806255	0.16321981927704401
ENSMUSG00000031028.406	NA	TDP-43 motif	no	NA	NA
ENSMUSG00000029636.96	1.0148750824984427	Mutant motif	no	0.0213021619417207	0.08165761603070217
ENSMUSG00000004113.368	0.8023898290357993	Mutant motif	no	-0.31762477619127316	-0.2572693221022917
ENSMUSG00000034801.229	0.9478013172655828	Mutant motif	no	-0.07734342884066871	-0.016987974751687243
ENSMUSG00000028439.226	0.943418135127163	Mutant motif	yes	-0.08403076113183569	-0.023675307042854227
ENSMUSG00000058297.117	0.9436653874905984	TDP-43 motif	no	-0.08365270710683664	-0.02329725301785518
ENSMUSG00000038916.85	0.9678626836455702	Mutant motif	no	-0.047125716474380526	0.013229737614600938
ENSMUSG00000031028.230	0.7420229830521263	TDP-43 motif	no	-0.4304642220280502	-0.3701087679390687
ENSMUSG00000004113.405	0.8549365031707483	Mutant motif	no	-0.22611082104372301	-0.16575536695474155
ENSMUSG00000004113.164	1.1037495966027921	TDP-43 motif	no	0.1424129105992157	0.20276836468819717
ENSMUSG00000028439.184	1.1583817030874777	TDP-43 motif	yes	0.2121107200048965	0.27246617409387797
ENSMUSG00000029028.168	0.9254732533410353	Mutant motif	no	-0.11173679882699601	-0.05138134473801455
ENSMUSG00000028439.216	0.9912976872046886	TDP-43 motif	yes	-0.012609730349286882	0.04774572373969458
ENSMUSG00000043670.131	NA	Mutant motif	no	NA	NA
ENSMUSG00000061578.34	1.3054348092206391	Mutant motif	no	0.38453041417132133	0.4448858682603028
ENSMUSG00000004113.501	0.9928710867915872	Mutant motif	no	-0.010321682793159523	0.05003377129582194
ENSMUSG00000031028.216	0.9235018961620057	Mutant motif	no	-0.11481317149154494	-0.05445771740256347
ENSMUSG00000004113.14	NA	Mutant motif	no	NA	NA
ENSMUSG00000004113.138	1.0041255987271767	TDP-43 motif	no	0.00593973674668744	0.0662951908356689
ENSMUSG00000061578.34	1.0501158833821647	TDP-43 motif	no	0.07054854232548034	0.13090399641446182
ENSMUSG00000031028.501	0.9162584373489648	TDP-43 motif	no	-0.12617351654900075	-0.06581806246001928
ENSMUSG00000035279.36	1.0316287627720815	TDP-43 motif	no	0.044923902483819056	0.10527935657280052
ENSMUSG00000061578.123	1.2935772493942566	TDP-43 motif	yes	0.37136621095365774	0.4317216650426392
ENSMUSG00000031028.494	0.905807094060032	Mutant motif	no	-0.14272425661972796	-0.0823688025307465
ENSMUSG00000022095.273	0.8445553307065898	TDP-43 motif	yes	-0.24373615117261796	-0.1833806970836365
ENSMUSG00000031028.601	0.8890083053203715	TDP-43 motif	no	-0.16973119777996254	-0.10937574369098108
ENSMUSG00000061578.743	0.8867332795589785	Mutant motif	no	-0.17342787325074535	-0.11307241916176389
ENSMUSG00000090935.120	0.9323098473882963	TDP-43 motif	yes	-0.10111858957763611	-0.04076313548865465
ENSMUSG00000061578.754	0.22135651430434566	Mutant motif	no	-2.1755562637317563	-2.115200809642775
ENSMUSG00000061578.761	1.0646795515350447	Mutant motif	no	0.09041927178681376	0.1507747258757952
ENSMUSG00000058297.13	1.1942141895967253	TDP-43 motif	yes	0.2560616159627772	0.3164170700517587
ENSMUSG00000028439.292	0.8910919493774723	TDP-43 motif	no	-0.16635378764464853	-0.10599833355566707
ENSMUSG00000035202.34	3.48365447328808	TDP-43 motif	yes	1.8006015371416153	1.8609569912305968
ENSMUSG00000029028.87	1.3405045858808289	Mutant motif	yes	0.4227761548044079	0.48313160889338935
ENSMUSG00000028439.84	NA	Mutant motif	no	NA	NA
ENSMUSG00000031028.97	1.0488591907678269	Mutant motif	no	0.06882100926271176	0.12917646335169322
ENSMUSG00000029028.159	0.9916921368599001	Mutant motif	no	-0.012035778267381385	0.04831967582160008
ENSMUSG00000061578.32	1.1151997148964492	TDP-43 motif	no	0.15730209749048424	0.2176575515794657
ENSMUSG00000061578.128	1.0829439239093497	TDP-43 motif	yes	0.11495854046016125	0.1753139945491427
ENSMUSG00000031028.162	0.8859887146370538	Mutant motif	no	-0.1746397724511424	-0.11428431836216094
ENSMUSG00000031028.604	0.9728562173047692	Mutant motif	no	-0.039701496365512096	0.02065395772346937
ENSMUSG00000061578.50	1.1240356091290484	TDP-43 motif	no	0.16868774045219947	0.22904319454118094
ENSMUSG00000004113.421	0.8893742986275418	Mutant motif	no	-0.16913738097638426	-0.10878192688740279
ENSMUSG00000042529.31	0.9567081391873742	TDP-43 motif	no	-0.06384922280649914	-0.0034937687175176785
ENSMUSG00000032194.287	1.0393464227215965	Mutant motif	yes	0.05567659653515451	0.11603205062413598
ENSMUSG00000035202.68	0.9350260255056702	TDP-43 motif	yes	-0.09692157336791955	-0.03656611927893809
ENSMUSG00000032194.195	0.98328806419357	Mutant motif	no	-0.024313964280708224	0.036041489808273236
ENSMUSG00000061578.1404	1.0075691519337377	Mutant motif	yes	0.010878857838334378	0.07123431192731584
ENSMUSG00000029028.66	1.0686420727353494	Mutant motif	yes	0.09577872269610169	0.15613417678508315
ENSMUSG00000028439.289	0.405192728824286	Mutant motif	no	-1.303319809650744	-1.2429643555617624
ENSMUSG00000042529.484	1.0370904184971304	TDP-43 motif	no	0.052541680680340916	0.11289713476932238
ENSMUSG00000029028.13	1.2378942963567998	TDP-43 motif	yes	0.3078881282577014	0.36824358234668286
ENSMUSG00000031028.98	0.8672055325390874	TDP-43 motif	no	-0.20555413415816537	-0.1451986800691839
ENSMUSG00000031028.471	0.8396234999243934	TDP-43 motif	no	-0.2521855486123134	-0.19183009452333194
ENSMUSG00000029636.473	0.9471540492583096	Mutant motif	yes	-0.07832900390700807	-0.01797354981802661
ENSMUSG00000058297.522	0.84728239861182	TDP-43 motif	yes	-0.23908519596305647	-0.178729741874075
ENSMUSG00000042529.233	1.2726017042340125	TDP-43 motif	no	0.3477809587219947	0.4081364128109762
ENSMUSG00000043670.188	0.9978936953666242	Mutant motif	yes	-0.0030419600222462546	0.05731349406673521
ENSMUSG00000058297.19	1.0070638911930438	TDP-43 motif	yes	0.0101552152050272	0.07051066929400866
ENSMUSG00000090935.103	NA	TDP-43 motif	no	NA	NA
ENSMUSG00000035202.57	1.0843334307357293	TDP-43 motif	yes	0.11680845125083114	0.1771639053398126
ENSMUSG00000029636.54	NA	TDP-43 motif	no	NA	NA
ENSMUSG00000061578.1544	NA	TDP-43 motif	no	NA	NA
ENSMUSG00000061578.1415	1.032086696288126	TDP-43 motif	yes	0.04556416364055677	0.10591961772953823
ENSMUSG00000061578.1067	0.9606157278191488	Mutant motif	no	-0.05796866538663786	0.0023867887023436007
ENSMUSG00000004113.492	NA	Mutant motif	no	NA	NA
ENSMUSG00000028439.288	0	TDP-43 motif	no	-Inf	-Inf
ENSMUSG00000028439.283	NA	TDP-43 motif	no	NA	NA
ENSMUSG00000031028.48	0.9382550737426645	Mutant motif	no	-0.09194790818322279	-0.03159245409424133
ENSMUSG00000042529.335	0.8531605299886517	TDP-43 motif	no	-0.22911087148127052	-0.16875541739228905
ENSMUSG00000042529.445	1.0350807611190709	Mutant motif	no	0.049743336923085656	0.11009879101206713
ENSMUSG00000058297.448	0.890475154695317	TDP-43 motif	no	-0.16735273588825988	-0.10699728179927842
ENSMUSG00000042529.243	0.7784966911981785	TDP-43 motif	no	-0.3612371873776853	-0.3008817332887038
ENSMUSG00000031028.153	0.8418933365789868	Mutant motif	no	-0.24829063182870162	-0.18793517773972016
ENSMUSG00000042529.74	NA	Mutant motif	no	NA	NA
ENSMUSG00000031028.616	0.8809000729888643	TDP-43 motif	no	-0.18294972202988355	-0.12259426794090209
ENSMUSG00000090935.300	1.1974055326869262	Mutant motif	no	0.2599118414311467	0.32026729552012817
ENSMUSG00000028439.65	1.0122303934283055	Mutant motif	no	0.017537698753862765	0.07789315284284423
ENSMUSG00000029636.275	0.8136810888071769	TDP-43 motif	no	-0.2974646342384718	-0.23710918014949034
ENSMUSG00000043670.71	NA	Mutant motif	no	NA	NA
ENSMUSG00000028439.29	1.2630517470070262	TDP-43 motif	no	0.3369137472973516	0.39726920138633304
ENSMUSG00000090935.700	1.035821171376716	Mutant motif	no	0.050774951443967695	0.11113040553294916
ENSMUSG00000028439.87	0.06347305294435403	Mutant motif	no	-3.9777119543423995	-3.917356500253418
ENSMUSG00000029636.81	NA	Mutant motif	no	NA	NA
ENSMUSG00000061578.1062	1.1582272738583335	TDP-43 motif	no	0.21191837482657608	0.2722738289155575
ENSMUSG00000058297.405	0.8895211199094147	TDP-43 motif	no	-0.16889923506456866	-0.1085437809755872
ENSMUSG00000028439.121	0.912564354301576	Mutant motif	no	-0.13200179314927743	-0.07164633906029597
ENSMUSG00000032194.281	1.0219744363428025	Mutant motif	yes	0.03135910916914784	0.0917145632581293
ENSMUSG00000028439.183	1.092934846489264	Mutant motif	yes	0.12820739968455944	0.1885628537735409
ENSMUSG00000061578.906	NA	TDP-43 motif	no	NA	NA
ENSMUSG00000035202.29	0.7902680806820395	TDP-43 motif	yes	-0.33958595670708386	-0.2792305026181024
ENSMUSG00000061578.759	0.8870613331918151	TDP-43 motif	no	-0.1728942360965529	-0.11253878200757145
ENSMUSG00000042529.317	0.9018415391334225	Mutant motif	no	-0.14905413234859854	-0.08869867825961708
ENSMUSG00000061578.516	1.1977389299245693	TDP-43 motif	no	0.26031347945508115	0.3206689335440626
ENSMUSG00000029028.243	1.0040851179424208	TDP-43 motif	no	0.005881574097776488	0.06623702818675795
ENSMUSG00000034801.229	0.8895901480160594	TDP-43 motif	no	-0.16878728421699263	-0.10843183012801116
ENSMUSG00000058297.238	0.9688253866841847	TDP-43 motif	yes	-0.045691425598805985	0.01466402849017548
ENSMUSG00000042529.303	0.9259479567048994	Mutant motif	no	-0.11099698640588775	-0.05064153231690628
ENSMUSG00000058297.516	0.9977253358797203	TDP-43 motif	yes	-0.003285384637481919	0.05707006945149955
ENSMUSG00000043670.76	0.90743535134596	Mutant motif	no	-0.14013323041795303	-0.07977777632897157
ENSMUSG00000031028.228	0.8673737450040802	Mutant motif	no	-0.2052743207267894	-0.14491886663780792
ENSMUSG00000032194.75	NA	Mutant motif	no	NA	NA
ENSMUSG00000061578.1420	1.0922719593169992	Mutant motif	yes	0.1273321103866408	0.18768756447562226
ENSMUSG00000090935.57	0.7359441484486654	TDP-43 motif	no	-0.4423318120474452	-0.38197635795846374
ENSMUSG00000031028.51	0.9819487106340915	TDP-43 motif	no	-0.026280423551337334	0.03407503053764413
ENSMUSG00000058297.104	0.917486863128963	TDP-43 motif	no	-0.12424059375372579	-0.06388513966474432
ENSMUSG00000090935.708	0.9967223501633441	Mutant motif	no	-0.004736415568205727	0.05561903852077574
ENSMUSG00000004113.361	1.0831326525931566	Mutant motif	no	0.11520994240951467	0.17556539649849612
ENSMUSG00000061578.118	1.0509198121380172	Mutant motif	yes	0.07165259218848119	0.13200804627746265
ENSMUSG00000061578.345	1.0758884313801695	Mutant motif	no	0.1055284795302862	0.16588393361926768
ENSMUSG00000035279.60	0.9442860712677765	TDP-43 motif	no	-0.08270410492175138	-0.02234865083276992
ENSMUSG00000061578.926	0.8956232181251768	Mutant motif	no	-0.15903616580374802	-0.09868071171476656
ENSMUSG00000032194.25	NA	TDP-43 motif	no	NA	NA
ENSMUSG00000029636.40	1.0257712901085478	Mutant motif	no	0.03670909799381145	0.09706455208279291
ENSMUSG00000090935.724	0.7973151298340886	Mutant motif	no	-0.3267780489751213	-0.26642259488613984
ENSMUSG00000031028.215	0.860175956440414	Mutant motif	no	-0.21729628912092025	-0.15694083503193879
ENSMUSG00000061578.149	0.8041486410682034	Mutant motif	yes	-0.3144658970757446	-0.25411044298676316
ENSMUSG00000029028.15	0.8714832329023895	Mutant motif	yes	-0.19845518732501236	-0.1380997332360309
ENSMUSG00000090935.43	1.114908596825334	TDP-43 motif	no	0.15692543901368372	0.21728089310266518
ENSMUSG00000004113.211	0.979116454221669	Mutant motif	no	-0.030447633489007978	0.029907820599973486
ENSMUSG00000022095.146	NA	TDP-43 motif	no	NA	NA
ENSMUSG00000058297.506	0.9186067215971364	Mutant motif	yes	-0.12248075485193514	-0.06212530076295368
ENSMUSG00000043670.179	1.0921131392557255	TDP-43 motif	yes	0.12712232236405574	0.1874777764530372
ENSMUSG00000090935.6	0.8134628143403885	Mutant motif	yes	-0.29785169710619747	-0.237496243017216
ENSMUSG00000090935.44	1.0998320476189463	TDP-43 motif	no	0.13728323050710778	0.19763868459608924
ENSMUSG00000031028.7	1.0177539665667417	TDP-43 motif	no	0.025388844209454677	0.08574429829843613
ENSMUSG00000031028.82	0.9674794075656933	TDP-43 motif	no	-0.04769714052335842	0.012658313565623046
ENSMUSG00000061578.764	0.8490028381559944	TDP-43 motif	no	-0.23615871827426121	-0.17580326418527975
ENSMUSG00000032194.277	1.0913038010637666	Mutant motif	yes	0.1260527801910911	0.18640823428007255
ENSMUSG00000034801.149	1.0147564752274547	TDP-43 motif	no	0.021133545996416547	0.08148900008539801
ENSMUSG00000028439.62	0.8127842510779825	Mutant motif	no	-0.2990556469010759	-0.23870019281209442
ENSMUSG00000058297.538	1.1076567331060572	Mutant motif	yes	0.14751085415390644	0.2078663082428879
ENSMUSG00000028439.87	1.5700700923297937	TDP-43 motif	no	0.6508289665050441	0.7111844205940255
ENSMUSG00000061578.768	0.9584021069841846	TDP-43 motif	no	-0.06129701508673528	-9.415609977538181e-4
ENSMUSG00000061578.510	NA	TDP-43 motif	no	NA	NA
ENSMUSG00000061578.1071	0.9816279973047921	Mutant motif	no	-0.026751697764329316	0.03360375632465215
ENSMUSG00000058297.516	0.9318304881984989	Mutant motif	yes	-0.10186056069211319	-0.041505106603131725
ENSMUSG00000034801.231	NA	TDP-43 motif	no	NA	NA
ENSMUSG00000043670.140	0.9716671374945963	Mutant motif	no	-0.04146591822750658	0.018889535861474883
ENSMUSG00000042529.85	0.9669176385123751	Mutant motif	no	-0.04853508788455243	0.011820366204429035
ENSMUSG00000032194.69	0.8242750944327226	TDP-43 motif	no	-0.27880219056216815	-0.2184467364731867
ENSMUSG00000090935.653	0.3144982601616438	Mutant motif	no	-1.6688760589055687	-1.6085206048165872
ENSMUSG00000035279.22	1.0796290260263088	TDP-43 motif	no	0.11053566956216822	0.17089112365114967
ENSMUSG00000042529.335	0.9544567189576456	Mutant motif	no	-0.06724831659904885	-0.006892862510067391
ENSMUSG00000043670.110	1.172380817889181	Mutant motif	no	0.22944126842962886	0.28979672251861033
ENSMUSG00000031028.158	0.9767386373073063	TDP-43 motif	no	-0.03395552768368844	0.026399926405293025
ENSMUSG00000031028.612	0.9024625769272369	Mutant motif	no	-0.14806098693286976	-0.0877055328438883
ENSMUSG00000061578.472	0.9854034756952559	TDP-43 motif	no	-0.021213534583453878	0.03914191950552759
ENSMUSG00000090935.652	NA	Mutant motif	no	NA	NA
ENSMUSG00000032194.293	0.8805952085437498	TDP-43 motif	yes	-0.18344910052054725	-0.12309364643156578
ENSMUSG00000061578.338	0.9913969251869095	TDP-43 motif	no	-0.012465310584344096	0.04789014350463737
ENSMUSG00000043670.282	1.1308464666296891	Mutant motif	yes	0.17740307002820394	0.2377585241171854
ENSMUSG00000043670.70	NA	TDP-43 motif	no	NA	NA
ENSMUSG00000058297.18	1.116380558788787	TDP-43 motif	yes	0.15882890592003676	0.21918436000901823
ENSMUSG00000028439.264	0.9269082001703711	TDP-43 motif	yes	-0.1095016316752272	-0.04914617758624573
ENSMUSG00000043670.55	0.8938648630945982	TDP-43 motif	no	-0.16187135752788892	-0.10151590343890746
ENSMUSG00000035279.16	0.9446129252642463	TDP-43 motif	no	-0.08220481867577001	-0.021849364586788544
ENSMUSG00000090935.645	0.2773389570325149	Mutant motif	no	-1.8502778129128403	-1.7899223588238589
ENSMUSG00000032194.154	1.1255418868647085	Mutant motif	no	0.17061974746069003	0.2309752015496715
ENSMUSG00000061578.690	NA	TDP-43 motif	no	NA	NA
ENSMUSG00000004113.127	NA	TDP-43 motif	no	NA	NA
ENSMUSG00000058297.30	0.8396458715339802	Mutant motif	yes	-0.2521471087875206	-0.19179165469853915
ENSMUSG00000029636.52	0.94739267752248	Mutant motif	no	-0.07796557363602165	-0.017610119547040184
ENSMUSG00000043670.204	1.29733235811155	Mutant motif	yes	0.3755481249054535	0.43590357899443494
ENSMUSG00000058297.549	NA	Mutant motif	yes	NA	NA
ENSMUSG00000090935.606	0.9724355956029488	TDP-43 motif	no	-0.040325391298639574	0.02003006279034189
ENSMUSG00000031028.489	0.9125482738115259	Mutant motif	no	-0.13202721540858742	-0.07167176131960595
ENSMUSG00000058297.16	1.0887786419384375	TDP-43 motif	yes	0.12271067155803449	0.18306612564701596
ENSMUSG00000061578.696	0.9261281164342157	TDP-43 motif	no	-0.11071631159706981	-0.050360857508088344
ENSMUSG00000061578.1423	0.9820498521374522	Mutant motif	yes	-0.02613183245944811	0.03422362162953335
ENSMUSG00000004113.285	1.114814191030879	TDP-43 motif	yes	0.15680327246247427	0.21715872655145574
ENSMUSG00000061578.1367	0.9219313805270595	Mutant motif	no	-0.11726872021692165	-0.05691326612794019
ENSMUSG00000034801.136	0.8934324544687163	TDP-43 motif	no	-0.16256943253336073	-0.10221397844437927
ENSMUSG00000058297.33	1.0938784055026098	TDP-43 motif	yes	0.12945237841566673	0.1898078325046482
ENSMUSG00000042529.310	0.8777425671269105	TDP-43 motif	no	-0.1881302207161647	-0.12777476662718323
ENSMUSG00000031028.289	1.0432780662084313	TDP-43 motif	no	0.061123732425005836	0.1214791865139873
ENSMUSG00000031028.132	0.8426462337995083	Mutant motif	no	-0.24700101990414705	-0.1866455658151656
ENSMUSG00000061578.812	1.0006240487475064	TDP-43 motif	no	9.000312308190125e-4	0.061255485319800476
ENSMUSG00000029028.4	1.1470012486414995	TDP-43 motif	yes	0.19786696189246394	0.2582224159814454
ENSMUSG00000058297.502	NA	TDP-43 motif	yes	NA	NA
ENSMUSG00000061578.478	2.5253797123016906	TDP-43 motif	no	1.336500325634205	1.3968557797231864
ENSMUSG00000004113.202	0.9546131751797674	Mutant motif	no	-0.067011846874216	-0.006656392785234541
ENSMUSG00000043670.156	0.790469928724378	Mutant motif	no	-0.3392175146635006	-0.2788620605745191
ENSMUSG00000004113.358	0.8391529035256784	Mutant motif	no	-0.2529943842703254	-0.19263893018134393
ENSMUSG00000032194.276	1.0574481048929145	Mutant motif	yes	0.08058686367550223	0.14094231776448368
ENSMUSG00000031028.469	0.9897855881102049	TDP-43 motif	no	-0.0148120590608142	0.04554339502816726
ENSMUSG00000029636.488	NA	Mutant motif	yes	NA	NA
ENSMUSG00000035202.69	0.9674229354910238	TDP-43 motif	yes	-0.0477813535405062	0.012574100548475263
ENSMUSG00000058297.11	1.1317127901770714	TDP-43 motif	yes	0.1785078726917655	0.23886332678074695
ENSMUSG00000004113.121	1.0546218923913235	TDP-43 motif	no	0.07672585035738319	0.13708130444636465
ENSMUSG00000031028.613	0.8871857425190303	Mutant motif	no	-0.17269191397111178	-0.11233645988213031
ENSMUSG00000090935.115	0.9089627170547381	Mutant motif	no	-0.1377069743110319	-0.07735152022205044
ENSMUSG00000058297.564	0.9824402712533336	TDP-43 motif	yes	-0.025558395389890676	0.03479705869909079
ENSMUSG00000058297.226	0.8903081047383817	Mutant motif	yes	-0.167623405711644	-0.10726795162266253
ENSMUSG00000031028.448	0.856795568343639	Mutant motif	yes	-0.22297707692009655	-0.1626216228311151
ENSMUSG00000058297.38	1.091232138644333	TDP-43 motif	yes	0.1259580399256128	0.18631349401459427
ENSMUSG00000042529.42	0.9523366626063929	Mutant motif	no	-0.07045642092149096	-0.010100966832509495
ENSMUSG00000004113.181	1.0323361436908574	TDP-43 motif	no	0.04591280978577972	0.10626826387476118
ENSMUSG00000061578.614	0.970261393388113	Mutant motif	no	-0.04355462579132938	0.016800828297652087
ENSMUSG00000031028.484	0.9463932280497396	TDP-43 motif	no	-0.07948834442818596	-0.019132890339204497
ENSMUSG00000031028.119	0.9625603035927317	TDP-43 motif	no	-0.05505116773127023	0.005304286357711234
ENSMUSG00000029636.470	0.8671852452874543	Mutant motif	yes	-0.20558788470354397	-0.1452324306145625
ENSMUSG00000028439.72	1.087760774970957	TDP-43 motif	no	0.1213613077726493	0.18171676186163077
ENSMUSG00000031028.25	NA	Mutant motif	no	NA	NA
ENSMUSG00000031028.315	1.1995224415340342	Mutant motif	no	0.26246014886686203	0.3228156029558435
ENSMUSG00000034801.158	1.0435328613728678	Mutant motif	no	0.06147603240306638	0.12183148649204784
ENSMUSG00000028439.105	0	TDP-43 motif	no	-Inf	-Inf
ENSMUSG00000004113.186	0.9972177932160784	TDP-43 motif	no	-0.00401947002467386	0.056335984064307607
ENSMUSG00000029636.228	1.0209765418643804	TDP-43 motif	no	0.02994971898288919	0.09030517307187065
ENSMUSG00000042529.85	0.8784395103889315	TDP-43 motif	no	-0.1869851496514314	-0.12662969556244993
ENSMUSG00000043670.63	0.900162818658579	TDP-43 motif	no	-0.15174211963812334	-0.09138666554914188
ENSMUSG00000031028.157	0.8374261828571241	Mutant motif	no	-0.255966068990176	-0.19561061490119452
ENSMUSG00000031028.10	0.8819416762050413	Mutant motif	no	-0.1812448429956571	-0.12088938890667564
ENSMUSG00000061578.1094	1.0589458059646675	Mutant motif	no	0.08262875791698393	0.1429842120059654
ENSMUSG00000058297.231	0.8595277038947088	Mutant motif	yes	-0.2183839541632192	-0.15802850007423774
ENSMUSG00000061578.330	NA	TDP-43 motif	no	NA	NA
ENSMUSG00000031028.611	0.9627637525320452	TDP-43 motif	no	-0.05474626864066738	0.005609185448314083
ENSMUSG00000029636.105	1.0695332791566234	Mutant motif	no	0.09698137350553986	0.15733682759452133
ENSMUSG00000061578.857	1.0627575842398571	Mutant motif	no	0.08781255463099352	0.148168008719975
ENSMUSG00000090935.575	0.8594127275261847	TDP-43 motif	no	-0.2185769519354566	-0.15822149784647513
ENSMUSG00000029028.53	0.7224152442831732	Mutant motif	yes	-0.46909975824288586	-0.4087443041539044
ENSMUSG00000022095.4	NA	TDP-43 motif	no	NA	NA
ENSMUSG00000022095.31	NA	Mutant motif	no	NA	NA
ENSMUSG00000028439.85	NA	Mutant motif	no	NA	NA
ENSMUSG00000031028.130	1.1843307841950266	Mutant motif	no	0.24407208271311978	0.3044275368021012
ENSMUSG00000061578.347	1.0025639122196792	TDP-43 motif	no	0.0036942096510846657	0.06404966374006613
ENSMUSG00000061578.1547	0.8728375062674739	TDP-43 motif	no	-0.1962149985609694	-0.13585954447198795
ENSMUSG00000035279.57	1.0057345659287211	TDP-43 motif	no	0.008249598436874702	0.06860505252585616
ENSMUSG00000029636.472	0.8982172857283565	TDP-43 motif	yes	-0.15486360858081316	-0.0945081544918317
ENSMUSG00000035279.53	0.9265166433634798	TDP-43 motif	no	-0.11011120273380365	-0.049755748644822184
ENSMUSG00000031028.52	0.9291944693096261	TDP-43 motif	no	-0.10594752782988132	-0.04559207374089985
ENSMUSG00000029636.220	0.7886253706141293	Mutant motif	no	-0.34258797121512297	-0.2822325171261415
ENSMUSG00000042529.236	0.9972731061777449	TDP-43 motif	no	-0.0039394498696179005	0.05641600421936356
ENSMUSG00000058297.376	0.8803145172160531	Mutant motif	yes	-0.18390903550073895	-0.12355358141175748
ENSMUSG00000029636.272	1.0041876821911444	TDP-43 motif	no	0.00602893349349683	0.06638438758247829
ENSMUSG00000004113.272	1.1828829378398102	TDP-43 motif	no	0.24230730668325867	0.30266276077224014
ENSMUSG00000090935.749	0.8626335183787227	TDP-43 motif	no	-0.21318032055007888	-0.15282486646109741
ENSMUSG00000061578.1422	1.0543977232987005	Mutant motif	yes	0.07641916033225518	0.13677461442123665
ENSMUSG00000028439.185	0.7982722167452891	Mutant motif	yes	-0.3250472948311364	-0.26469184074215496
ENSMUSG00000029636.508	0.9305150027617486	TDP-43 motif	yes	-0.10389868373728678	-0.043543229648305315
ENSMUSG00000029636.486	NA	Mutant motif	yes	NA	NA
ENSMUSG00000004113.6	1.0801191662727672	TDP-43 motif	no	0.11119048933936872	0.17154594342835017
ENSMUSG00000061578.841	1.043117831751221	TDP-43 motif	no	0.06090213550039788	0.12125758958937935
ENSMUSG00000061578.835	1.0073652814336862	Mutant motif	no	0.010586914879257486	0.07094236896823895
ENSMUSG00000061578.764	0.892938580104397	Mutant motif	no	-0.1633671504772698	-0.10301169638828833
ENSMUSG00000090935.75	0.8550903646914451	Mutant motif	no	-0.22585120494334052	-0.16549575085435905
ENSMUSG00000058297.555	0.8502317541214037	TDP-43 motif	yes	-0.23407195369668837	-0.1737164996077069
ENSMUSG00000031028.502	0.8846210479244239	Mutant motif	no	-0.17686852597779557	-0.1165130718888141
ENSMUSG00000034801.141	0.8125439361538276	TDP-43 motif	no	-0.2994822698496962	-0.23912681576071476
ENSMUSG00000031028.697	0.9623435213144897	Mutant motif	no	-0.055376119778274016	0.004979334310707448
ENSMUSG00000004113.134	0.911962609299448	TDP-43 motif	no	-0.13295342015095596	-0.0725979660619745
ENSMUSG00000042529.445	0.8857343557419001	TDP-43 motif	no	-0.17505401587924982	-0.11469856179026836
ENSMUSG00000004113.187	0.8781659804438142	TDP-43 motif	no	-0.1874344483705852	-0.12707899428160374
ENSMUSG00000031028.501	0.7522541090649479	Mutant motif	no	-0.4107080128216949	-0.3503525587327134
ENSMUSG00000061578.332	0.7522344902445502	TDP-43 motif	no	-0.41074563886274357	-0.3503901847737621
ENSMUSG00000004113.214	0.9483531308170198	TDP-43 motif	no	-0.07650373068482218	-0.016148276595840713
ENSMUSG00000029636.35	0.8628569417792104	TDP-43 motif	no	-0.21280670870910237	-0.1524512546201209
ENSMUSG00000058297.509	0.9558999304641685	TDP-43 motif	yes	-0.06506849904492515	-0.004713044955943685
ENSMUSG00000034801.251	1.0883816999116864	Mutant motif	no	0.12218460437882717	0.18254005846780863
ENSMUSG00000058297.437	0.8149556390760682	Mutant motif	no	-0.2952065644108718	-0.23485111032189032
ENSMUSG00000061578.827	1.0444309276559312	TDP-43 motif	no	0.06271708443631556	0.12307253852529702
ENSMUSG00000034801.137	0.958371497183271	TDP-43 motif	no	-0.06134309315029838	-9.876390613169153e-4
ENSMUSG00000061578.617	1.054749475111204	TDP-43 motif	no	0.07690036961021367	0.13725582369919515
ENSMUSG00000061578.475	0.9413102878248915	Mutant motif	no	-0.08725773227608322	-0.026902278187101752
ENSMUSG00000029636.505	1.0143324944296417	TDP-43 motif	yes	0.02053063995090942	0.08088609403989089
ENSMUSG00000031028.229	0.9831350438885246	Mutant motif	no	-0.02453849544572815	0.035816958643253315
ENSMUSG00000058297.547	0.9001423432708776	TDP-43 motif	yes	-0.1517749360082843	-0.09141948191930283
ENSMUSG00000043670.214	1.1309089382272628	TDP-43 motif	yes	0.17748276694312703	0.2378382210321085
ENSMUSG00000061578.108	0.9785175769117979	Mutant motif	no	-0.031330328965551796	0.029025125123429668
ENSMUSG00000032194.64	1.0603337036937306	TDP-43 motif	no	0.08451837507046235	0.1448738291594438
ENSMUSG00000004113.177	0.9205064619774513	Mutant motif	no	-0.11950024552282627	-0.05914479143384481
ENSMUSG00000029028.253	NA	TDP-43 motif	no	NA	NA
ENSMUSG00000031028.233	1.087132291196751	Mutant motif	no	0.12052751004376851	0.18088296413274996
ENSMUSG00000061578.155	0.9693008566837582	TDP-43 motif	yes	-0.04498356848517916	0.015371885603802302
ENSMUSG00000022095.23	1.211687712545087	TDP-43 motif	no	0.27701792190025265	0.3373733759892341
ENSMUSG00000061578.703	0.864732118014947	Mutant motif	no	-0.20967481978774152	-0.14931936569876006
ENSMUSG00000028439.221	1.1296053192635656	TDP-43 motif	yes	0.17581878732751943	0.2361742414165009
ENSMUSG00000022095.142	0.8826135843355968	TDP-43 motif	no	-0.18014614283430458	-0.11979068874532312
ENSMUSG00000035202.49	1.0422660795185237	Mutant motif	yes	0.05972362943840188	0.12007908352738333
ENSMUSG00000004113.417	0.9346386984917872	Mutant motif	no	-0.09751932200483078	-0.037163867915849316
ENSMUSG00000031028.231	1.0251074742220638	TDP-43 motif	no	0.03577517255892577	0.09613062664790722
ENSMUSG00000058297.496	NA	Mutant motif	yes	NA	NA
ENSMUSG00000028439.126	0.7390895436763284	TDP-43 motif	no	-0.43617893160947924	-0.3758234775204978
ENSMUSG00000058297.449	1.6423714205245683	Mutant motif	no	0.7157804279401706	0.7761358820291521
ENSMUSG00000061578.773	0.9598720188273028	Mutant motif	no	-0.05908603291986822	0.001269421169113244
ENSMUSG00000031028.460	NA	Mutant motif	no	NA	NA
ENSMUSG00000029636.266	1.0122900461496307	Mutant motif	no	0.01762271709556378	0.07797817118454524
ENSMUSG00000090935.44	0.9849959595703014	Mutant motif	no	-0.02181028820651559	0.03854516588246587
ENSMUSG00000031028.87	0.8963172307092393	Mutant motif	no	-0.15791866375276767	-0.0975632096637862
ENSMUSG00000031028.391	0.891343234697501	TDP-43 motif	no	-0.16594700922073238	-0.10559155513175092
ENSMUSG00000061578.1185	0.8044724061371266	Mutant motif	no	-0.31388515835363573	-0.25352970426465427
ENSMUSG00000028439.22	NA	Mutant motif	no	NA	NA
ENSMUSG00000029028.92	1.1302602907998707	TDP-43 motif	yes	0.1766550531741263	0.23701050726310777
ENSMUSG00000058297.507	0.9451701896621534	Mutant motif	yes	-0.0813539669560383	-0.02099851286705684
ENSMUSG00000034801.220	0.903090749166614	Mutant motif	no	-0.1470571273425253	-0.08670167325354383
ENSMUSG00000004113.122	0.7479231629959745	Mutant motif	no	-0.4190380307351627	-0.35868257664618125
ENSMUSG00000031028.226	1.0839474746041764	TDP-43 motif	no	0.11629484897586617	0.17665030306484764
ENSMUSG00000043670.227	0.9422543060263793	TDP-43 motif	no	-0.08581161198238578	-0.025456157893404316
ENSMUSG00000090935.589	NA	Mutant motif	no	NA	NA
ENSMUSG00000090935.638	1.0993999674959036	Mutant motif	no	0.13671634183459244	0.1970717959235739
ENSMUSG00000058297.552	NA	TDP-43 motif	yes	NA	NA
ENSMUSG00000028439.74	1.0116579071880034	TDP-43 motif	no	0.016721524183717338	0.0770769782726988
ENSMUSG00000029028.75	1.0306729976777056	TDP-43 motif	yes	0.043586680466096955	0.10394213455507842
ENSMUSG00000029636.232	1.0102369145133188	TDP-43 motif	no	0.014693664573580323	0.07504911866256178
ENSMUSG00000031028.22	0.7620321231178593	TDP-43 motif	no	-0.3920762797330465	-0.331720825644065
ENSMUSG00000029636.7	0.9238743332452126	Mutant motif	no	-0.11423146741663905	-0.05387601332765758
ENSMUSG00000031028.212	NA	TDP-43 motif	no	NA	NA
ENSMUSG00000029636.212	0.8378537442936991	TDP-43 motif	no	-0.25522966575676054	-0.19487421166777907
ENSMUSG00000043670.75	1.0636360190886642	TDP-43 motif	no	0.08900453872107691	0.14935999281005838
ENSMUSG00000004113.165	0.9752991569238687	TDP-43 motif	no	-0.036083285243729855	0.02427216884525161
ENSMUSG00000004113.204	0.938686311240108	TDP-43 motif	no	-0.09128497409808613	-0.030929520009104663
ENSMUSG00000042529.242	0.8390382951364108	Mutant motif	no	-0.25319143566140584	-0.19283598157242438
ENSMUSG00000031028.157	0.9235639668323922	TDP-43 motif	no	-0.1147162079233485	-0.05436075383436703
ENSMUSG00000029636.11	0.814345332534166	Mutant motif	no	-0.2962873791626546	-0.2359319250736731
ENSMUSG00000031028.50	1.0970829159713782	TDP-43 motif	no	0.13367256670751965	0.1940280207965011
ENSMUSG00000043670.289	1.0224591829546603	TDP-43 motif	yes	0.03204325126064873	0.09239870534963018
ENSMUSG00000043670.303	0.7982158424991136	Mutant motif	no	-0.3251491820265391	-0.2647937279375576
ENSMUSG00000042529.458	0.8845181105644359	Mutant motif	no	-0.1770364123967151	-0.11668095830773365
ENSMUSG00000031028.396	0.8409637348280591	Mutant motif	no	-0.24988450690610778	-0.18952905281712631
ENSMUSG00000031028.228	0.8735159975266832	TDP-43 motif	no	-0.19509397006121515	-0.13473851597223369
ENSMUSG00000043670.55	0.9595132751820774	Mutant motif	no	-0.05962532816773654	7.301259212449257e-4
ENSMUSG00000029636.85	NA	Mutant motif	no	NA	NA
ENSMUSG00000032194.283	0.9778828530177788	Mutant motif	yes	-0.032266449232502124	0.02808900485647934
ENSMUSG00000061578.1431	0.9818891434224387	Mutant motif	yes	-0.026367943323603565	0.0339875107653779
ENSMUSG00000029028.36	1.2075027465128858	TDP-43 motif	yes	0.27202647053186735	0.3323819246208488
ENSMUSG00000031028.45	0.8132145764084622	Mutant motif	no	-0.2982920199854203	-0.23793656589643886
ENSMUSG00000035279.37	1.0130891887134648	TDP-43 motif	no	0.01876118939131027	0.07911664348029174
ENSMUSG00000029636.216	0.7784904727545151	Mutant motif	no	-0.36124871132347375	-0.3008932572344923
ENSMUSG00000022095.271	1.1007585548880054	TDP-43 motif	yes	0.1384980566722993	0.19885351076128077
ENSMUSG00000032194.74	NA	TDP-43 motif	no	NA	NA
ENSMUSG00000031028.66	NA	Mutant motif	no	NA	NA
ENSMUSG00000004113.275	0.9994296039900029	Mutant motif	no	-8.23142275824467e-4	0.059532311813157
ENSMUSG00000032194.295	0.9124216853776125	TDP-43 motif	yes	-0.13222735953174314	-0.07187190544276167
ENSMUSG00000031028.460	NA	TDP-43 motif	no	NA	NA
ENSMUSG00000028439.286	NA	Mutant motif	no	NA	NA
ENSMUSG00000043670.72	NA	Mutant motif	no	NA	NA
ENSMUSG00000028439.99	1.0236398425039348	TDP-43 motif	no	0.033708206714487154	0.09406366080346862
ENSMUSG00000043670.147	0.9457936172440268	Mutant motif	no	-0.0804026891896164	-0.02004723510063494
ENSMUSG00000029636.102	1.0556684134751961	Mutant motif	no	0.07815675386621401	0.13851220795519548
ENSMUSG00000058297.288	0.42146531622890265	TDP-43 motif	yes	-1.2465141829688904	-1.186158728879909
ENSMUSG00000004113.87	1.0404716139897954	TDP-43 motif	no	0.057237606193116776	0.11759306028209823
ENSMUSG00000028439.129	0.9843647047996502	TDP-43 motif	yes	-0.02273516517275419	0.037620288916227276
ENSMUSG00000022095.269	1.3019140728779797	TDP-43 motif	yes	0.3806342328939761	0.44098968698295754
ENSMUSG00000043670.66	NA	TDP-43 motif	no	NA	NA
ENSMUSG00000029028.166	1.017027611897846	Mutant motif	no	0.024358848327495106	0.08471430241647657
ENSMUSG00000031028.171	1.0945967688120257	TDP-43 motif	no	0.13039950290986865	0.19075495699885012
ENSMUSG00000061578.1472	1.5403935252413765	Mutant motif	yes	0.6232989641591249	0.6836544182481064
ENSMUSG00000022095.19	0.9590070002414702	TDP-43 motif	no	-0.06038674869839356	-3.129460941209833e-5
ENSMUSG00000090935.35	0.8504687401341213	TDP-43 motif	no	-0.23366988578564174	-0.17331443169666028
ENSMUSG00000090935.734	0.92456234285425265	TDP-43 motif	no	-0.11315749165136829	-0.05280203756238683
ENSMUSG00000043670.137	0.9858382472399136	TDP-43 motif	no	-0.02057714103083135	0.03977831305815011
ENSMUSG00000031028.218	0.8605070321733386	Mutant motif	no	-0.21674111268562804	-0.15638565859664658
ENSMUSG00000004113.120	0.8923162379178284	Mutant motif	no	-0.16437300130999616	-0.1040175472210147
ENSMUSG00000029636.378	NA	TDP-43 motif	yes	NA	NA
ENSMUSG00000061578.1091	0.8737350323202673	TDP-43 motif	no	-0.1947322585420994	-0.13437680445311795
ENSMUSG00000061578.316	0.9333445998708368	TDP-43 motif	no	-0.0995182584655423	-0.039162804376560834
ENSMUSG00000028439.275	0.8731743929845056	Mutant motif	no	-0.19565827291409094	-0.13530281882510947
ENSMUSG00000028439.234	0.9212900229152977	TDP-43 motif	yes	-0.11827270539367707	-0.057917251304695605
ENSMUSG00000029636.504	0.9743843487274716	Mutant motif	yes	-0.03743713507764868	0.02291831901133278
ENSMUSG00000061578.480	NA	Mutant motif	no	NA	NA
ENSMUSG00000029636.469	0.982826356922138	Mutant motif	yes	-0.024991547229012475	0.035363906859968985
ENSMUSG00000061578.1366	1.3091817061633026	TDP-43 motif	no	0.3886653481522966	0.44902080224127805
ENSMUSG00000035279.46	0.916103764060846	Mutant motif	no	-0.12641707798689256	-0.06606162389791109
ENSMUSG00000035202.102	0.8933604108509612	TDP-43 motif	no	-0.16268577167052287	-0.1023303175815414
ENSMUSG00000028439.29	1.1898373522224042	Mutant motif	no	0.25076437422269005	0.3111198283116715
ENSMUSG00000028439.141	0.5236469618525821	Mutant motif	yes	-0.9333336076239184	-0.8729781535349369
ENSMUSG00000090935.511	0.9236368718446272	Mutant motif	no	-0.11460232783249998	-0.05424687374351851
ENSMUSG00000058297.304	1.066041585829106	TDP-43 motif	yes	0.09226371811510416	0.1526191722040856
ENSMUSG00000034801.237	NA	TDP-43 motif	no	NA	NA
ENSMUSG00000090935.751	0.9354473527180419	TDP-43 motif	no	-0.09627163448374478	-0.03591618039476331
ENSMUSG00000031028.241	0.965163898175815	Mutant motif	no	-0.051154142136021444	0.00920131195296002
ENSMUSG00000042529.27	1.0031613498686607	TDP-43 motif	no	0.0045536696930044305	0.06490912378198589
ENSMUSG00000043670.288	0.772894197108381	TDP-43 motif	yes	-0.37165716036757174	-0.3113017062785903
ENSMUSG00000035202.75	0.9004583576457028	TDP-43 motif	yes	-0.15126853569881105	-0.09091308160982958
ENSMUSG00000031028.309	NA	TDP-43 motif	no	NA	NA
ENSMUSG00000035202.53	1.1051868670869973	TDP-43 motif	yes	0.14429032384915066	0.20464577793813213
ENSMUSG00000061578.1088	1.0012771888996157	TDP-43 motif	no	0.0018414184223219216	0.06219687251130339
ENSMUSG00000043670.211	0.9680330192928341	Mutant motif	yes	-0.04687183668751439	0.013483617401467071
ENSMUSG00000090935.42	0.9315507833617515	TDP-43 motif	no	-0.10229367525656415	-0.04193822116758268
ENSMUSG00000031028.589	1.0360081071614986	Mutant motif	no	0.051035292711654225	0.11139074680063568
ENSMUSG00000004113.415	1.00426527472064	TDP-43 motif	no	0.006140404720327166	0.06649585880930863
ENSMUSG00000061578.1075	NA	Mutant motif	no	NA	NA
ENSMUSG00000004113.279	0.9410627125615779	TDP-43 motif	no	-0.08763722731411808	-0.027281773225136613
ENSMUSG00000031028.411	0.8323812040763287	Mutant motif	yes	-0.2646837068107847	-0.20432825272180322
ENSMUSG00000031028.497	0.920038320103515	TDP-43 motif	no	-0.12023414342207885	-0.05987868933309738
ENSMUSG00000034801.232	NA	TDP-43 motif	no	NA	NA
ENSMUSG00000031028.418	0.8940620064569076	Mutant motif	yes	-0.16155320385265287	-0.10119774976367141
ENSMUSG00000061578.23	1.1519963197948804	Mutant motif	no	0.2041361079068257	0.26449156199580715
ENSMUSG00000031028.6	0.9996996845017572	Mutant motif	no	-4.333287509441964e-4	0.059922125338037265
ENSMUSG00000032194.279	1.0984146258930025	TDP-43 motif	yes	0.13542274086970146	0.19577819495868293
ENSMUSG00000031028.609	0.9778340385247012	Mutant motif	no	-0.0323384682730961	0.02801698581588536
ENSMUSG00000029636.468	0.9883873251178948	Mutant motif	yes	-0.016851584935764552	0.04350386915321691
ENSMUSG00000034801.243	0.9413541171079259	Mutant motif	no	-0.08719055908353195	-0.026835104994550482
ENSMUSG00000061578.94	0.7612131603865966	TDP-43 motif	no	-0.39362759073686626	-0.3332721366478848
ENSMUSG00000043670.59	0.9050675184395985	TDP-43 motif	no	-0.14390267298485898	-0.08354721889587752
ENSMUSG00000061578.167	0.75086863951359	TDP-43 motif	no	-0.4133675569194581	-0.3530121028304766
ENSMUSG00000035202.89	0.9395494140565518	TDP-43 motif	yes	-0.08995905507318656	-0.0296036009842051
ENSMUSG00000029636.3	1.0926947667338174	TDP-43 motif	no	0.12789045497270307	0.18824590906168454
ENSMUSG00000061578.1413	0.9464386993323244	TDP-43 motif	yes	-0.07941902903578205	-0.019063574946800582
ENSMUSG00000090935.754	0.7778026333493154	Mutant motif	no	-0.36252397568021005	-0.3021685215912286
ENSMUSG00000090935.118	0.9984248536732915	TDP-43 motif	yes	-0.0022742474010243644	0.0580812066879571
ENSMUSG00000043670.123	0.7060868770407204	TDP-43 motif	no	-0.5020823910442335	-0.441726936955252
ENSMUSG00000042529.251	NA	TDP-43 motif	no	NA	NA
ENSMUSG00000004113.178	1.0353250069276123	TDP-43 motif	no	0.05008372644847587	0.11043918053745733
ENSMUSG00000028439.122	1.065517824606179	Mutant motif	no	0.09155472757002721	0.15191018165900866
ENSMUSG00000061578.905	0.5470576755247486	TDP-43 motif	no	-0.8702351525329315	-0.80987969844395
ENSMUSG00000004113.410	1.1091037920945956	Mutant motif	no	0.1493943820311302	0.20974983612011167
ENSMUSG00000032194.10	1.2447337014673132	TDP-43 motif	no	0.31583712489082694	0.3761925789798084
ENSMUSG00000029636.474	0.9516557475835762	TDP-43 motif	yes	-0.07148830819510253	-0.011132854106121068
ENSMUSG00000043670.290	1.1134235790861786	TDP-43 motif	yes	0.1550025407418382	0.21535799483081966
ENSMUSG00000031028.293	0.9682155180854172	TDP-43 motif	no	-0.04659987769183305	0.013755576397148417
ENSMUSG00000022095.170	0.8002366656819301	Mutant motif	no	-0.3215013624977342	-0.26114590840875274
ENSMUSG00000042529.130	0.9831349932067942	Mutant motif	no	-0.024538569818301284	0.03581688427068018
ENSMUSG00000028439.212	1.0406701631522328	Mutant motif	yes	0.05751288382776558	0.11786833791674704
ENSMUSG00000031028.106	0.9430699257870281	TDP-43 motif	no	-0.08456334854048915	-0.024207894451507686
ENSMUSG00000058297.21	0.7567649908234231	Mutant motif	yes	-0.40208274608016004	-0.34172729199117857
ENSMUSG00000090935.665	0.9595866297463612	TDP-43 motif	no	-0.05951503868682042	8.404154021610447e-4
ENSMUSG00000058297.378	0.897282045318152	TDP-43 motif	yes	-0.15636655185741194	-0.09601109776843048
ENSMUSG00000004113.393	0.9139311134437241	Mutant motif	no	-0.12984266706402253	-0.06948721297504107
ENSMUSG00000043670.284	1.5810702193666624	Mutant motif	yes	0.6609014428907272	0.7212568969797086
ENSMUSG00000043670.177	1.0983398472952373	TDP-43 motif	yes	0.13532452077863621	0.19567997486761768
ENSMUSG00000090935.729	0.9197477157560906	TDP-43 motif	no	-0.1206899066969435	-0.06033445260796204
ENSMUSG00000090935.40	1.1895498715362645	Mutant motif	no	0.25041575760567036	0.31077121169465183
ENSMUSG00000061578.687	NA	Mutant motif	no	NA	NA
ENSMUSG00000035202.61	0.9888318570510449	TDP-43 motif	yes	-0.016202871801619667	0.0441525822873618
ENSMUSG00000035202.52	1.0193757429317023	TDP-43 motif	yes	0.027685928388776617	0.08804138247775808
ENSMUSG00000058297.235	0.8950765953866828	TDP-43 motif	yes	-0.15991694987778035	-0.09956149578879889
ENSMUSG00000031028.2	1.0039010042600431	TDP-43 motif	no	0.005617010618643342	0.0659724647076248
ENSMUSG00000029636.269	0.887588497081733	Mutant motif	no	-0.1720371241873567	-0.11168167009837524
ENSMUSG00000031028.86	0.9837771509651115	TDP-43 motif	no	-0.023596547217999586	0.03675890687098188
ENSMUSG00000090935.53	0.7535898232991369	TDP-43 motif	no	-0.40814861238757055	-0.3477931582985891
ENSMUSG00000058297.100	3.163540357683716	TDP-43 motif	no	1.6615400006129228	1.7218954547019043
ENSMUSG00000031028.463	1.1698593998382099	TDP-43 motif	no	0.2263351491718595	0.28669060326084095
ENSMUSG00000004113.110	1.0678537066148288	TDP-43 motif	no	0.0947140148178136	0.15506946890679507
ENSMUSG00000031028.83	0.982336097797002	TDP-43 motif	no	-0.025711380260179207	0.03464407382880226
ENSMUSG00000029028.249	NA	Mutant motif	no	NA	NA
ENSMUSG00000042529.142	NA	TDP-43 motif	no	NA	NA
ENSMUSG00000031028.674	0.9671802997123448	TDP-43 motif	no	-0.048143235946270964	0.0122122181427105
ENSMUSG00000031028.32	NA	TDP-43 motif	no	NA	NA
ENSMUSG00000042529.80	0.8226550379574543	TDP-43 motif	no	-0.28164049942631253	-0.22128504533733107
ENSMUSG00000061578.691	0.665067209820667	Mutant motif	no	-0.5884279522052758	-0.5280724981162943
ENSMUSG00000031028.109	0.9421395162685612	Mutant motif	no	-0.08598737844117427	-0.025631924352192803
ENSMUSG00000042529.321	0.9114142330878053	TDP-43 motif	no	-0.133821194323074	-0.07346574023409252
ENSMUSG00000032194.289	0.9703065758678795	TDP-43 motif	yes	-0.04348744490352884	0.016868009185452622
ENSMUSG00000042529.320	0.9626507593381904	Mutant motif	no	-0.054915598122304246	0.005439855966677218
ENSMUSG00000043670.200	1.023121421483329	TDP-43 motif	yes	0.03297737067154014	0.0933328247605216
ENSMUSG00000031028.27	NA	Mutant motif	no	NA	NA
ENSMUSG00000029636.19	0.9536084423878782	Mutant motif	no	-0.06853108671185726	-0.008175632622875795
ENSMUSG00000058297.289	1.140238278567827	TDP-43 motif	yes	0.18933533964185387	0.24969079373083533
ENSMUSG00000061578.915	0.4727457647241236	TDP-43 motif	no	-1.0808635615962472	-1.0205081075072657
ENSMUSG00000029636.257	0.93082174864975	Mutant motif	no	-0.10342317518129511	-0.043067721092313646
ENSMUSG00000032194.23	1.4424149273395548	Mutant motif	no	0.5284862321985568	0.5888416862875383
ENSMUSG00000029636.490	NA	Mutant motif	yes	NA	NA
ENSMUSG00000090935.664	0.9593145342608258	Mutant motif	no	-0.0599241799366401	4.3127415234136407e-4
ENSMUSG00000022095.183	0.9159991254321799	Mutant motif	no	-0.12658187400538257	-0.0662264199164011
ENSMUSG00000058297.32	0.970104553879671	Mutant motif	yes	-0.04378785146904875	0.016567602619932717
ENSMUSG00000061578.828	1.2985968214077208	Mutant motif	no	0.37695358317868966	0.4373090372676711
ENSMUSG00000031028.676	1.1739286336487222	Mutant motif	no	0.23134470571319635	0.2917001598021778
ENSMUSG00000042529.328	0.9235795572881551	TDP-43 motif	no	-0.11469185434938826	-0.0543364002604068
ENSMUSG00000032194.180	1.1797651152066315	TDP-43 motif	no	0.23849965547047938	0.2988551095594608
ENSMUSG00000061578.740	0.8059737423233018	Mutant motif	no	-0.3111952566763327	-0.2508398025873512
ENSMUSG00000028439.137	0.8928164085660324	TDP-43 motif	yes	-0.16356455300329334	-0.10320909891431188
ENSMUSG00000061578.324	NA	Mutant motif	no	NA	NA
ENSMUSG00000028439.99	1.038115784850734	Mutant motif	no	0.05396736172489042	0.11432281581387188
ENSMUSG00000090935.575	0.8714332877490035	Mutant motif	no	-0.1985378712909652	-0.13818241720198374
ENSMUSG00000061578.896	1.1578136328404616	TDP-43 motif	no	0.21140304899635345	0.2717585030853349
ENSMUSG00000031028.498	0.8833733108658158	Mutant motif	no	-0.17890484963085765	-0.11854939554187618
ENSMUSG00000090935.728	1.0098616205885917	TDP-43 motif	no	0.01415761677105947	0.07451307086004093
ENSMUSG00000042529.436	1.0145803345056057	TDP-43 motif	no	0.0208831022599904	0.08123855634897187
ENSMUSG00000058297.16	0.9460186322051558	Mutant motif	yes	-0.08005949660253801	-0.01970404251355655
ENSMUSG00000043670.62	0.9120312721710437	Mutant motif	no	-0.13284480182125918	-0.07248934773227772
ENSMUSG00000028439.103	0.978506452411988	TDP-43 motif	no	-0.03134673066575352	0.029008723423227946
ENSMUSG00000031028.592	8.302808302808304	TDP-43 motif	no	3.0535993893840554	3.113954843473037
ENSMUSG00000034801.139	0.863146890509023	Mutant motif	no	-0.21232199646139763	-0.15196654237241616
ENSMUSG00000090935.511	0.8580237657581575	TDP-43 motif	no	-0.22091048647886888	-0.16055503238988741
ENSMUSG00000058297.286	1.0408550141376496	Mutant motif	yes	0.05776912247774672	0.11812457656672819
ENSMUSG00000061578.1096	1.0118796669473868	TDP-43 motif	no	0.017037734478501414	0.07739318856748288
ENSMUSG00000031028.581	0.8105623822388129	Mutant motif	no	-0.3030048726445249	-0.24264941855554345
ENSMUSG00000022095.161	0.9085274267713951	TDP-43 motif	no	-0.13839802746173716	-0.07804257337275569
ENSMUSG00000031028.678	1.0064759171920983	Mutant motif	no	0.009312652077232196	0.06966810616621366
ENSMUSG00000031028.201	1.021956710662499	TDP-43 motif	no	0.03133408606491222	0.09168954015389369
ENSMUSG00000029636.28	0.9816641447676726	Mutant motif	no	-0.02669857294981317	0.033656881139168295
ENSMUSG00000032194.278	1.1662978544075255	Mutant motif	yes	0.2219362775615143	0.28229173165049576
ENSMUSG00000061578.848	0.8398842167498224	Mutant motif	no	-0.2517376377508036	-0.19138218366182214
ENSMUSG00000031028.407	NA	TDP-43 motif	no	NA	NA
ENSMUSG00000043670.62	0.9552747912147624	TDP-43 motif	no	-0.06601230111275062	-0.00565684702376916
ENSMUSG00000031028.468	1.024185164241141	TDP-43 motif	no	0.03447656629790989	0.09483202038689136
ENSMUSG00000042529.125	1.0548376889569662	TDP-43 motif	no	0.07702102419141375	0.13737647828039523
ENSMUSG00000029636.14	0.8671987798351882	TDP-43 motif	no	-0.20556536809290418	-0.14520991400392272
ENSMUSG00000029636.213	0.7208699968559213	Mutant motif	no	-0.4721889904868106	-0.41183353639782916
ENSMUSG00000058297.480	0.8874637595994248	Mutant motif	yes	-0.17223988796150244	-0.11188443387252098
ENSMUSG00000029028.172	NA	TDP-43 motif	no	NA	NA
ENSMUSG00000090935.697	1.1071924562163353	Mutant motif	no	0.14690601841209544	0.2072614725010769
ENSMUSG00000061578.619	1.0836873863745335	TDP-43 motif	no	0.11594863937418941	0.17630409346317089
ENSMUSG00000035202.34	NA	Mutant motif	yes	NA	NA
ENSMUSG00000004113.109	1.0433835677934005	Mutant motif	no	0.06126961770998967	0.12162507179897114
ENSMUSG00000029636.236	0.9714087995006166	Mutant motif	no	-0.04184953982240941	0.018505914266572054
ENSMUSG00000061578.830	1.0598048667159667	Mutant motif	no	0.08379865748998908	0.14415411157897054
ENSMUSG00000061578.765	0.9834835632735881	Mutant motif	no	-0.02402715360047416	0.036328300488507305
ENSMUSG00000032194.177	0.9616267484341156	Mutant motif	no	-0.05645106853820032	0.003904385550781146
ENSMUSG00000004113.418	1.1002873278119591	TDP-43 motif	no	0.13788031673196008	0.19823577082094154
ENSMUSG00000032194.185	1.192328382936573	TDP-43 motif	no	0.25378162773693375	0.3141370818259152
ENSMUSG00000004113.18	NA	Mutant motif	no	NA	NA
ENSMUSG00000061578.135	0.8881489912485304	Mutant motif	yes	-0.17112637900451988	-0.11077092491553842
ENSMUSG00000031028.486	0.4432347917159309	TDP-43 motif	no	-1.1738569647051271	-1.1135015106161457
ENSMUSG00000031028.248	1.0405270914431572	TDP-43 motif	no	0.05731452795828302	0.11766998204726448
ENSMUSG00000029636.211	0.9443977038741264	TDP-43 motif	no	-0.0825335609589243	-0.022178106869942843
ENSMUSG00000043670.175	1.065510138897428	TDP-43 motif	yes	0.09154432119893241	0.15189977528791387
ENSMUSG00000029636.59	NA	TDP-43 motif	no	NA	NA
ENSMUSG00000043670.123	1.7492636665747512	Mutant motif	no	0.8067477631247842	0.8671032172137657
ENSMUSG00000042529.425	0.9980254669715509	TDP-43 motif	yes	-0.002851465091568538	0.05750398899741293
ENSMUSG00000004113.190	0	TDP-43 motif	no	-Inf	-Inf
ENSMUSG00000058297.485	0.9725596590202806	TDP-43 motif	yes	-0.040141343880778085	0.02021411020820338
ENSMUSG00000022095.84	NA	TDP-43 motif	no	NA	NA
ENSMUSG00000061578.693	1.030838925334238	TDP-43 motif	no	0.0438189207020815	0.10417437479106297
ENSMUSG00000090935.110	NA	Mutant motif	no	NA	NA
ENSMUSG00000031028.45	1.0154914195099023	TDP-43 motif	no	0.022178049498358256	0.08253350358733971
ENSMUSG00000061578.698	0.9051786497184722	TDP-43 motif	no	-0.14372553846256006	-0.0833700843735786
ENSMUSG00000031028.53	0.9452100111056614	Mutant motif	no	-0.0812931853216822	-0.020937731232700735
ENSMUSG00000090935.59	0	TDP-43 motif	no	-Inf	-Inf
ENSMUSG00000043670.317	1.2102701732383534	Mutant motif	no	0.275329141782634	0.3356845958716155
ENSMUSG00000061578.343	0.9723371385599393	Mutant motif	no	-0.040471468508913575	0.01988398558006789
ENSMUSG00000029636.42	0.9237284140744212	Mutant motif	no	-0.11445934850721928	-0.05410389441823782
ENSMUSG00000061578.1372	0.9578885603566429	TDP-43 motif	no	-0.06207027063004418	-0.0017148165410627164
ENSMUSG00000031028.599	NA	TDP-43 motif	no	NA	NA
ENSMUSG00000031028.295	1.0350168612612232	TDP-43 motif	no	0.04965427058431687	0.11000972467329834
ENSMUSG00000035279.38	0.9723990355565656	TDP-43 motif	no	-0.04037963241176339	0.01997582167721807
ENSMUSG00000004113.179	0.9584261797681718	Mutant motif	no	-0.061260778469902605	-9.053243809211409e-4
ENSMUSG00000090935.109	NA	TDP-43 motif	no	NA	NA
ENSMUSG00000028439.63	0.8403398197610148	Mutant motif	no	-0.2509552465854734	-0.19059979249649195
ENSMUSG00000031028.65	14.72388403129314	Mutant motif	no	3.880086386767807	3.9404418408567885
ENSMUSG00000090935.633	1.0099838238643335	Mutant motif	no	0.014332186623017497	0.07468764071199896
ENSMUSG00000028439.246	0.9188651475970443	TDP-43 motif	yes	-0.12207494737568181	-0.061719493286700344
ENSMUSG00000043670.64	0.5173375246464554	Mutant motif	no	-0.9508222548671953	-0.8904668007782138
ENSMUSG00000031028.301	3.5104874196000675	Mutant motif	no	1.8116713578857446	1.872026811974726
ENSMUSG00000029028.41	0.8890120725911874	Mutant motif	yes	-0.16972508421344618	-0.10936963012446471
ENSMUSG00000061578.158	1.050275852027718	Mutant motif	no	0.07076829749609258	0.13112375158507406
ENSMUSG00000061578.36	0.8698399390749054	TDP-43 motif	no	-0.20117814260129038	-0.14082268851230892
ENSMUSG00000042529.159	1.0328090954734788	Mutant motif	no	0.046573610963688714	0.10692906505267018
ENSMUSG00000058297.514	1.0712786420515343	Mutant motif	yes	0.09933377721367599	0.15968923130265744
ENSMUSG00000035202.55	0.9537894407576546	TDP-43 motif	yes	-0.06825728390062785	-0.007901829811646388
ENSMUSG00000058297.501	NA	TDP-43 motif	yes	NA	NA
ENSMUSG00000004113.123	0.807579012172019	TDP-43 motif	no	-0.30832467731950947	-0.247969223230528
ENSMUSG00000031028.416	0.9628129202280113	Mutant motif	yes	-0.05467259305853011	0.005682861030451354
ENSMUSG00000058297.502	NA	Mutant motif	yes	NA	NA
ENSMUSG00000031028.666	1.0067095002051996	Mutant motif	no	0.00964743401359749	0.07000288810257896
ENSMUSG00000058297.241	0.9676867148197259	TDP-43 motif	yes	-0.04738803925807935	0.012967414830902114
ENSMUSG00000061578.57	0.955022290041498	TDP-43 motif	no	-0.06639368911379309	-0.006038235024811628
ENSMUSG00000028439.96	0.8344992399287774	Mutant motif	no	-0.26101735932163683	-0.20066190523265537
ENSMUSG00000022095.187	1.2656065833786607	TDP-43 motif	no	0.33982900949275097	0.40018446358173243
ENSMUSG00000032194.48	0.959417994382202	Mutant motif	no	-0.05976859660029106	5.868574886904038e-4
ENSMUSG00000035202.86	0.9081653646566874	Mutant motif	yes	-0.1389730781546919	-0.07861762406571043
ENSMUSG00000035279.51	1.110863832319594	TDP-43 motif	no	0.1516819846145781	0.21203743870355957
ENSMUSG00000029636.92	1.1760048893588486	Mutant motif	no	0.23389405833677773	0.2942495124257592
ENSMUSG00000061578.1432	1.3262269053201898	Mutant motif	yes	0.40732762852354	0.46768308261252145
ENSMUSG00000061578.608	1.0162127648236252	TDP-43 motif	no	0.023202491303055503	0.08355794539203697
ENSMUSG00000061578.1191	0.9504842051956959	TDP-43 motif	no	-0.07326544200109325	-0.012909987912111787
ENSMUSG00000043670.185	0.840956185438897	Mutant motif	yes	-0.24989745813663264	-0.18954200404765117
ENSMUSG00000029028.247	0.9458117180022771	TDP-43 motif	no	-0.08037507891206182	-0.020019624823080354
ENSMUSG00000061578.9	0.7192278266087734	TDP-43 motif	no	-0.4754792557176079	-0.41512380162862644
ENSMUSG00000028439.148	1.0869470311182747	TDP-43 motif	yes	0.12028163695680624	0.1806370910457877
ENSMUSG00000004113.205	0.8677557634076785	Mutant motif	no	-0.20463905279706668	-0.14428359870808521
ENSMUSG00000029636.201	1.1761687109399075	TDP-43 motif	no	0.2340950167889399	0.29445047087792137
ENSMUSG00000034801.239	1.205985303899104	Mutant motif	no	0.2702123267064339	0.3305677807954154
ENSMUSG00000031028.464	0.9587748926528283	TDP-43 motif	no	-0.060735965123850585	-3.805110348691215e-4
ENSMUSG00000004113.191	NA	TDP-43 motif	no	NA	NA
ENSMUSG00000029636.62	0.8122953314160214	TDP-43 motif	no	-0.29992374222463414	-0.23956828813565267
ENSMUSG00000061578.49	0.9740648879448633	TDP-43 motif	no	-0.037910213341411245	0.02244524074757022
ENSMUSG00000028439.245	1.158114235409459	Mutant motif	yes	0.211777566565706	0.2721330206546875
ENSMUSG00000090935.520	NA	Mutant motif	no	NA	NA
ENSMUSG00000061578.1444	1.0506429143961902	TDP-43 motif	yes	0.07127241890482414	0.1316278729938056
ENSMUSG00000032194.23	1.1145819548372866	TDP-43 motif	no	0.15650270138035086	0.21685815546933232
ENSMUSG00000058297.409	0.9890777637445538	Mutant motif	no	-0.01584414118486696	0.0445113129041145
ENSMUSG00000004113.396	1.0564656095269187	Mutant motif	no	0.07924580487578575	0.13960125896476722
ENSMUSG00000090935.37	0.8650937990524981	Mutant motif	no	-0.2090715273503767	-0.14871607326139524
ENSMUSG00000022095.186	0.866537761079335	Mutant motif	no	-0.20666547587134462	-0.14631002178236316
ENSMUSG00000090935.647	NA	TDP-43 motif	no	NA	NA
ENSMUSG00000031028.405	NA	Mutant motif	no	NA	NA
ENSMUSG00000031028.395	1.1300980354242447	TDP-43 motif	no	0.1764479311232024	0.23680338521218386
ENSMUSG00000031028.197	0.8017697816033625	Mutant motif	no	-0.3187400509987276	-0.25838459690974613
ENSMUSG00000042529.331	0.9372570547351098	Mutant motif	no	-0.09348331516561753	-0.03312786107663607
ENSMUSG00000028439.174	1.0620111416456266	TDP-43 motif	yes	0.08679890165296651	0.14715435574194796
ENSMUSG00000042529.433	0.9602231378225062	TDP-43 motif	yes	-0.05855839486293757	0.0017970592260438956
ENSMUSG00000061578.153	0.694370057251399	Mutant motif	yes	-0.5262233579147415	-0.46586790382576004
ENSMUSG00000029028.169	1.0317004794947713	TDP-43 motif	no	0.04502419220791696	0.10537964629689842
ENSMUSG00000090935.33	1.0353938307599382	Mutant motif	no	0.05017962725337602	0.11053508134235748
ENSMUSG00000061578.1414	0.8962338554103072	TDP-43 motif	yes	-0.15805286927842338	-0.09769741518944192
ENSMUSG00000004113.212	1.173058873178503	Mutant motif	no	0.23027542079289864	0.2906308748818801
ENSMUSG00000031028.458	1.2981209248800432	Mutant motif	no	0.37642478210346686	0.4367802361924483
ENSMUSG00000058297.380	0.8982524125434855	Mutant motif	yes	-0.15480718983682418	-0.09445173574784271
ENSMUSG00000004113.136	0.9179492497149768	Mutant motif	no	-0.12351370073461201	-0.06315824664563055
ENSMUSG00000061578.15	0.8265647308463783	TDP-43 motif	no	-0.2748002890246319	-0.21444483493565042
ENSMUSG00000061578.775	0.8665321685382971	Mutant motif	no	-0.2066747868992305	-0.14631933281024903
ENSMUSG00000029028.182	0.8627819306569435	TDP-43 motif	no	-0.21293213260387273	-0.15257667851489126
ENSMUSG00000043670.186	1.0464824060026388	Mutant motif	yes	0.06554805647072161	0.12590351055970306
ENSMUSG00000058297.376	0.881409519454875	TDP-43 motif	yes	-0.18211561670158422	-0.12176016261260275
ENSMUSG00000031028.175	0.9317474355337911	Mutant motif	no	-0.1019891516848052	-0.041633697595823735
ENSMUSG00000061578.1090	0.9940498158393727	Mutant motif	no	-0.008609942029814464	0.051745512059167
ENSMUSG00000004113.124	0.8939055625372907	TDP-43 motif	no	-0.1618056702524897	-0.10145021616350824
ENSMUSG00000032194.60	0.9085120235009849	Mutant motif	no	-0.13842248727391285	-0.07806703318493138
ENSMUSG00000032194.183	0.9590078685201073	Mutant motif	no	-0.06038544249237372	-2.9988403392258722e-5
ENSMUSG00000043670.69	NA	Mutant motif	no	NA	NA
ENSMUSG00000031028.583	0.9444691762722358	Mutant motif	no	-0.0824243813492377	-0.022068927260256235
ENSMUSG00000061578.734	0.9744044371120721	TDP-43 motif	no	-0.03740739207722268	0.022948062011758787
ENSMUSG00000031028.109	0.9204975827425889	TDP-43 motif	no	-0.11951416187259185	-0.05915870778361039
ENSMUSG00000090935.707	1.0007667615442004	TDP-43 motif	no	0.0011057791970353157	0.06146123328601678
ENSMUSG00000004113.366	1.205363725381709	TDP-43 motif	no	0.26946855361216887	0.32982400770115033
ENSMUSG00000035279.41	0.990532750104664	TDP-43 motif	no	-0.013723418982606931	0.046632035106374536
ENSMUSG00000031028.414	0.932027406154618	Mutant motif	yes	-0.10155571710862678	-0.041200263019645314
ENSMUSG00000090935.574	0.8871705027194728	Mutant motif	no	-0.17271669634872638	-0.11236124225974492
ENSMUSG00000090935.301	0.8731959960116081	TDP-43 motif	no	-0.1956225799359381	-0.13526712584695663
ENSMUSG00000031028.161	0.9353439995920153	TDP-43 motif	no	-0.09643103979887682	-0.03607558570989536
ENSMUSG00000022095.282	0.8081402460616309	TDP-43 motif	yes	-0.3073224123805221	-0.24696695829154064
ENSMUSG00000032194.49	0.8813444647794186	TDP-43 motif	no	-0.18222210241490502	-0.12186664832592356
ENSMUSG00000061578.114	1.0003137711963592	Mutant motif	yes	4.5260514544502334e-4	0.06080805923442649
ENSMUSG00000004113.183	0.9472414778931694	TDP-43 motif	no	-0.0781958396799756	-0.017840385590994143
ENSMUSG00000058297.88	0.9814805312234497	Mutant motif	no	-0.02696844440014746	0.033387009688834
ENSMUSG00000022095.18	0.9421985716943471	TDP-43 motif	no	-0.08589694990237752	-0.025541495813396056
ENSMUSG00000028439.238	0.8581602985778486	Mutant motif	yes	-0.22068093625008425	-0.1603254821611028
ENSMUSG00000029636.106	1.0252727177952927	TDP-43 motif	no	0.0360077109779764	0.09636316506695786
ENSMUSG00000004113.274	0.8895336337794486	TDP-43 motif	no	-0.16887893923252298	-0.10852348514354151
ENSMUSG00000061578.473	1.059936141160179	Mutant motif	no	0.08397734817833169	0.14433280226731315
ENSMUSG00000004113.176	0.9750688285586687	Mutant motif	no	-0.03642403488099652	0.023931419207984944
ENSMUSG00000004113.4	0.9021843635128277	TDP-43 motif	no	-0.1485058131284677	-0.08815035903948623
ENSMUSG00000032194.8	1.015672960732651	Mutant motif	no	0.022435939627804564	0.08279139371678602
ENSMUSG00000043670.195	1.1857761257481623	TDP-43 motif	yes	0.24583165511116895	0.3061871092001504
ENSMUSG00000029028.32	0.7567698805606816	Mutant motif	yes	-0.4020734243263933	-0.34171797023741185
ENSMUSG00000035202.28	0.7817980631523624	TDP-43 motif	yes	-0.35513208442739197	-0.2947766303384105
ENSMUSG00000061578.1076	NA	Mutant motif	no	NA	NA
ENSMUSG00000031028.59	0.920591284905183	Mutant motif	no	-0.11936731003095898	-0.05901185594197751
ENSMUSG00000031028.580	1.0252350705145454	TDP-43 motif	no	0.035954735275515945	0.09631018936449741
ENSMUSG00000028439.266	0.8240738337746834	Mutant motif	yes	-0.2791544918859394	-0.21879903779695792
ENSMUSG00000031028.449	0.8397950958696697	Mutant motif	yes	-0.2518907315598308	-0.19153527747084936
ENSMUSG00000004113.91	0.9777116058648447	TDP-43 motif	no	-0.032519116566277394	0.02783633752270407
ENSMUSG00000090935.698	0.8037277501106325	TDP-43 motif	no	-0.31522120054862757	-0.2548657464596461
ENSMUSG00000058297.242	0.8076052950093007	Mutant motif	yes	-0.30827772525485464	-0.24792227116587318
ENSMUSG00000031028.215	0.997960462867545	TDP-43 motif	no	-0.002945434790570826	0.057410019298410636
ENSMUSG00000029636.78	0.9641774349763195	TDP-43 motif	no	-0.05262942871750221	0.0077260253714792546
ENSMUSG00000004113.332	1.148341788323961	TDP-43 motif	yes	0.19955210449706975	0.2599075585860512
ENSMUSG00000029028.189	0.9318173784377418	Mutant motif	no	-0.10188085786001748	-0.041525403771036015
ENSMUSG00000004113.333	1.0654119285813293	TDP-43 motif	yes	0.09141133882640701	0.15176679291538847
ENSMUSG00000090935.741	NA	TDP-43 motif	no	NA	NA
ENSMUSG00000022095.69	1.1465228829764091	TDP-43 motif	no	0.19726514936016837	0.25762060344914983
ENSMUSG00000029636.81	NA	TDP-43 motif	no	NA	NA
ENSMUSG00000061578.1450	0.9758901441313196	Mutant motif	yes	-0.03520934201430565	0.025146112074675812
ENSMUSG00000058297.517	0.9443717296647804	TDP-43 motif	yes	-0.0825732406173848	-0.022217786528403338
ENSMUSG00000032194.286	0.9546196090486108	Mutant motif	yes	-0.06700212348087103	-0.00664666939188957
ENSMUSG00000028439.91	0.8489594250373638	Mutant motif	no	-0.23623249128127	-0.17587703719228853
ENSMUSG00000031028.1	1.1699934142323078	Mutant motif	no	0.22650040905557672	0.2868558631445582
ENSMUSG00000004113.413	0.9998440684583225	Mutant motif	no	-2.249792030291491e-4	0.060130474885952315
ENSMUSG00000090935.106	NA	Mutant motif	no	NA	NA
ENSMUSG00000035279.52	0.950171420307044	TDP-43 motif	no	-0.07374028153092894	-0.01338482744194748
ENSMUSG00000058297.438	1.1509410753631588	Mutant motif	no	0.20281397381988095	0.26316942790886244
ENSMUSG00000058297.289	1.2177449851156377	Mutant motif	yes	0.2842120419230152	0.34456749601199665
ENSMUSG00000031028.504	0.958212444415342	TDP-43 motif	no	-0.061582544848788674	-0.0012270907598072103
ENSMUSG00000061578.146	1.0347882791286862	TDP-43 motif	yes	0.04933561806582381	0.10969107215480528
ENSMUSG00000061578.1090	1.0153760782119423	TDP-43 motif	no	0.022014176356518977	0.08236963044550044
ENSMUSG00000031028.91	0.7952882531205219	Mutant motif	no	-0.330450233265609	-0.27009477917662755
ENSMUSG00000035279.1	NA	TDP-43 motif	no	NA	NA
ENSMUSG00000042529.482	0.859889592830693	TDP-43 motif	no	-0.21777666077143973	-0.15742120668245826
ENSMUSG00000058297.505	0.990210600077395	TDP-43 motif	yes	-0.014192701639361514	0.046162752449619954
ENSMUSG00000004113.255	1.30205770395073	Mutant motif	no	0.3807933865671675	0.44114884065614896
ENSMUSG00000090935.704	0.9225859175839501	Mutant motif	no	-0.11624482371385567	-0.0558893696248742
ENSMUSG00000035202.50	1.0167143074480525	TDP-43 motif	yes	0.02391434474984671	0.08426979883882818
ENSMUSG00000029028.17	1.0518217769490725	TDP-43 motif	yes	0.07289027184110984	0.13324572593009132
ENSMUSG00000034801.138	0.8562250427884768	Mutant motif	no	-0.22393806292834148	-0.16358260883936002
ENSMUSG00000028439.247	0.7379017717244494	TDP-43 motif	yes	-0.43849931502164274	-0.3781438609326613
ENSMUSG00000042529.37	0.9887143651814562	TDP-43 motif	no	-0.016374301360023175	0.04398115272895829
ENSMUSG00000042529.258	1.072250768722494	Mutant motif	no	0.10064235027678695	0.1609978043657684
ENSMUSG00000034801.236	NA	TDP-43 motif	no	NA	NA
ENSMUSG00000090935.755	1.011611590875125	TDP-43 motif	no	0.016655472365136117	0.07701092645411758
ENSMUSG00000058297.456	NA	Mutant motif	yes	NA	NA
ENSMUSG00000031028.453	0.8878674718545684	Mutant motif	yes	-0.1715837471037717	-0.11122829301479023
ENSMUSG00000042529.457	0.8000832571248289	Mutant motif	no	-0.321777959398246	-0.26142250530926453
ENSMUSG00000061578.1079	NA	Mutant motif	no	NA	NA
ENSMUSG00000031028.42	1.0425880729565509	Mutant motif	no	0.060169260936780475	0.12052471502576194
ENSMUSG00000029028.50	0.8673989525553588	Mutant motif	yes	-0.20523239384002617	-0.1448769397510447
ENSMUSG00000061578.1194	1.0528378066625588	Mutant motif	no	0.07428320127665965	0.13463865536564112
ENSMUSG00000043670.296	NA	Mutant motif	yes	NA	NA
ENSMUSG00000032194.298	1.0968041413403633	TDP-43 motif	yes	0.1333059236038876	0.19366137769286906
ENSMUSG00000022095.18	0.9195350906453066	Mutant motif	no	-0.1210234640957246	-0.06066801000674314
ENSMUSG00000034801.227	0.8652508421646387	TDP-43 motif	no	-0.20880965429420484	-0.14845420020522337
ENSMUSG00000028439.212	0.8592586197852212	TDP-43 motif	yes	-0.21883567559963388	-0.1584802215106524
ENSMUSG00000058297.436	0.9191809165178478	TDP-43 motif	no	-0.12157924896040703	-0.06122379487142557
ENSMUSG00000031028.394	0.9319360635961176	Mutant motif	no	-0.10169711414608455	-0.04134166005710309
ENSMUSG00000042529.79	1.1098933510180131	Mutant motif	no	0.15042105553984716	0.21077650962882863
ENSMUSG00000022095.169	0.98960595265956	TDP-43 motif	no	-0.015073916474253466	0.045281537614728
ENSMUSG00000042529.125	1.261725007773095	Mutant motif	no	0.33539751004120255	0.395752964130184
ENSMUSG00000035279.39	1.012092836626674	Mutant motif	no	0.017341630741686265	0.07769708483066773
ENSMUSG00000031028.159	0.9860321848231697	Mutant motif	no	-0.020293356877513644	0.04006209721146782
ENSMUSG00000028439.292	1.0768471277179488	Mutant motif	no	0.10681345532568536	0.16716890941466683
ENSMUSG00000034801.159	0.8001472625196353	TDP-43 motif	no	-0.32166255069357114	-0.2613070966045897
ENSMUSG00000031028.302	NA	Mutant motif	no	NA	NA
ENSMUSG00000022095.25	0.9961683366616626	Mutant motif	no	-0.005538539395001632	0.05481691469397983
ENSMUSG00000090935.639	0.8293922666934882	TDP-43 motif	no	-0.2698734993615581	-0.20951804527257661
ENSMUSG00000061578.832	1.0408515205203894	TDP-43 motif	no	0.05776428008117249	0.11811973417015395
ENSMUSG00000061578.103	0.908083332224071	Mutant motif	no	-0.139103399276476	-0.07874794518749453
ENSMUSG00000029636.56	NA	Mutant motif	no	NA	NA
ENSMUSG00000090935.733	0.7703394179633419	TDP-43 motif	no	-0.3764338455488393	-0.31607839145985783
ENSMUSG00000032194.208	1.2226293810463134	TDP-43 motif	no	0.2899871420832977	0.35034259617227914
ENSMUSG00000061578.510	NA	Mutant motif	no	NA	NA
ENSMUSG00000004113.107	0.9096365900162411	TDP-43 motif	no	-0.13663780726531188	-0.07628235317633042
ENSMUSG00000031028.462	1.0219991654989113	Mutant motif	no	0.03139401826078503	0.09174947234976649
ENSMUSG00000032194.207	0.7721646643392178	Mutant motif	no	-0.3730195594485595	-0.31266410535957806
ENSMUSG00000035202.21	0.9709179814756951	TDP-43 motif	yes	-0.04257866609770003	0.017776787991281434
[truncated: 5,201 more rows]
