# Supplementary material for: TDP-43 directly inhibits mRNA accumulation in neurites through modulation of mRNA stability
Source: EMBO J. 2025 Dec 15;45(3):692–721. doi: 10.1038/s44318-025-00653-4 (PMC12864922; doi:10.1038/s44318-025-00653-4)
Supplement: Supplementary file 17 — Source data Fig. 7 [file 44318_2025_653_MOESM17_ESM.zip]

Archive with 20 entries (15 files):
- Figure7/
- __MACOSX/._Figure7
- Figure7/.DS_Store
- __MACOSX/Figure7/._.DS_Store
- Figure7/7D/
- __MACOSX/Figure7/._7D
- Figure7/7C/
- __MACOSX/Figure7/._7C
- Figure7/7B/
- __MACOSX/Figure7/._7B
- Figure7/7A/
- __MACOSX/Figure7/._7A
- Figure7/7D/ko_vs_mutation_lr_7d.tsv
- __MACOSX/Figure7/7D/._ko_vs_mutation_lr_7d.tsv
- Figure7/7C/24.01.23_16.36.10_S1_F04.tif
- __MACOSX/Figure7/7C/._24.01.23_16.36.10_S1_F04.tif
- Figure7/7B/Fig7Bsource.txt
- __MACOSX/Figure7/7B/._Fig7Bsource.txt
- Figure7/7A/Fig7Asource.txt
- __MACOSX/Figure7/7A/._Fig7Asource.txt
