# Supplementary material for: TDP-43 directly inhibits mRNA accumulation in neurites through modulation of mRNA stability
Source: EMBO J. 2025 Dec 15;45(3):692–721. doi: 10.1038/s44318-025-00653-4 (PMC12864922; doi:10.1038/s44318-025-00653-4)
Supplement: Supplementary file 17 — Source data Fig. 7 [file 44318_2025_653_MOESM17_ESM.zip › Figure7/7D/ko_vs_mutation_lr_7d.tsv]

geneID	gene	bin	pvalue.adjust	log2FoldChange.q	log2FoldChange.w	padj.w	padj.q	q_w
ENSMUSG00000001098	Kctd10	enriched	5.343870254920649e-16	0.9281093597026888	0.4137439654803992	0.0826046547451976	1.9366951722385258e-5	0.5143653942222897
ENSMUSG00000002107	Celf2	enriched	0.0121521232021612	-0.040396826606835703	0.12131081186141263	0.7439190221127239	0.9184637803789666	-0.16170763846824832
ENSMUSG00000002221	Paxip1	decreased	0.00736786612830464	-0.12274300643923682	-0.21004847949427205	0.6875910253698095	0.8241452986184398	0.08730547305503523
ENSMUSG00000002274	Metrn	decreased	9.1350886078031e-4	0.7085288696043127	0.38853597815975977	0.21952855886536773	0.013064312065754938	0.31999289144455295
ENSMUSG00000002324	Rec8	decreased	3.44831192076808e-10	-0.4580558545399547	-0.17383125605971272	0.24511122131182148	4.944512242784534e-4	-0.28422459848024195
ENSMUSG00000002804	Nudt14	decreased	2.41545955475295e-14	0.5106829086346242	0.7795574335914928	0.007087704233500929	0.08004965992509075	-0.2688745249568686
ENSMUSG00000002948	Map2k7	decreased	8.543902609723e-4	3.3355690535995572	3.4131937637829317	5.963941633230093e-96	1.2263588690513335e-91	-0.07762471018337447
ENSMUSG00000003541	Ier3	enriched	6.73098271050966e-7	-0.7134457570991092	-0.5648677099897456	0.08386976079480857	0.021578915158109113	-0.14857804710936362
ENSMUSG00000003863	Ppfia3	decreased	2.16477650971693e-15	1.8934699187256991	1.7728503973872827	3.617473320696789e-29	3.952294643994796e-33	0.12061952133841647
ENSMUSG00000004113	Cacna1b	decreased	4.86486022762395e-6	-1.6698277626666351	-1.3122204477205157	0.010724192733437398	7.100581311588895e-4	-0.3576073149461194
ENSMUSG00000004637	Wwox	decreased	0.00134565438317421	0.3166442148688099	0.1752603950348915	0.4402093733716182	0.12356239531611637	0.1413838198339184
ENSMUSG00000004677	Myo9b	decreased	1.67656254821789e-8	-0.3760638313727889	-0.12231949724988403	0.41469487654872345	0.0029558272687896714	-0.25374433412290487
ENSMUSG00000004891	Nes	decreased	9.70596078690255e-6	5.408207264802211	5.2084370995449465	3.206419338109111e-294	0	0.19977016525726476
ENSMUSG00000005410	Mcm5	decreased	6.579244581055e-6	0.06909926546649288	-0.20019828257150968	0.4668654091211642	0.8244334826161351	0.26929754803800254
ENSMUSG00000006463	Zdhhc24	enriched	5.72171055926084e-8	-0.2733033090920912	-0.3019566849473738	0.503064419673525	0.5480886181297295	0.028653375855282603
ENSMUSG00000008318	Relt	enriched	0.0186089972505936	-0.4028752504092611	-0.7683002868382363	0.0037999026019190974	0.16429560064410817	0.36542503642897517
ENSMUSG00000009292	Trpm2	decreased	6.71993987974998e-10	-0.08421527511701332	-0.11204759970065574	0.6361596188808166	0.720530636486049	0.027832324583642418
ENSMUSG00000009406	Elk1	enriched	6.58260237707009e-14	0.2752929316955661	0.19819632572094847	0.26574756200764776	0.09799221557380115	0.07709660597461765
ENSMUSG00000009739	Pou6f1	decreased	4.40876253848324e-22	0.7640282158865598	0.6605973186426073	5.140813235731581e-4	3.881423723766867e-5	0.10343089724395249
ENSMUSG00000010825	Grid2ip	decreased	1.25468986823588e-7	-0.5870970435189731	-0.6529554287070163	0.02466199210828788	0.04304015002224233	0.06585838518804321
ENSMUSG00000011158	Brf1	enriched	0.00358024413120242	-0.2797387531350922	0.039769090274852946	0.900821692743568	0.2783910671807417	-0.31950784340994515
ENSMUSG00000012076	Brms1l	decreased	2.7292204813222e-6	0.12207643429824677	0.0035358871379711438	0.9909818491294495	0.6751990226946165	0.11854054716027562
ENSMUSG00000013367	Iglon5	decreased	0.0314361229111684	-0.7060250253909858	-0.5857249792038124	0.07588560271223731	0.02527137912516971	-0.12030004618717338
ENSMUSG00000013523	Bcas1	decreased	2.5930575444553e-4	0.34934626552139436	1.055573376528609	2.6675594459909638e-8	0.1010023113877377	-0.7062271110072147
ENSMUSG00000015542	Nat9	decreased	0.0392343379943442	0.14667910100238638	0.7360050287489994	0.026102152712565784	0.7193985491817628	-0.5893259277466131
ENSMUSG00000016346	Kcnq2	decreased	1.12026551115179e-7	-0.7591415391577333	-0.3960514474962862	7.860795206221927e-4	6.41351079715452e-12	-0.3630900916614471
ENSMUSG00000017756	Slc12a7	decreased	0.00805686315264878	-1.0550148896981046	-0.7760789990363712	0.0027172767512834077	2.363280176352851e-5	-0.2789358906617334
ENSMUSG00000018076	Med13l	decreased	0.00726176384959292	-0.549162409148416	-0.5422745091022164	0.0023228357803699415	0.0017905567606042567	-0.0068879000461995465
ENSMUSG00000018143	Mafk	decreased	1.7011472751952e-4	0.7368700483621338	0.6656967627441625	0.0022205684637804186	5.695431990278932e-4	0.07117328561797132
ENSMUSG00000018171	Vmp1	enriched	0.00506073424436479	-0.48642167365769845	-0.36636948864707874	0.038697941278708466	0.004099350005343453	-0.1200521850106197
ENSMUSG00000018449	Rpain	enriched	0.0137912305543124	-0.11554164613231889	-0.535773026430164	0.1185163871505897	0.784602942297303	0.4202313802978451
ENSMUSG00000019564	Arid3a	decreased	0.0187672357525642	-0.6216959275902292	-0.15559578359314788	0.5141104256230711	0.0020829601358976282	-0.46610014399708133
ENSMUSG00000019699	Akt3	decreased	1.9671048810145802e-9	0.3187210987017399	0.2611056895296025	0.04619960487173671	0.01080457807659108	0.05761540917213742
ENSMUSG00000019970	Sgk1	enriched	2.9605861425569e-4	-0.08191075403006358	0.05628575208809171	0.8976385470544558	0.8461091974734489	-0.1381965061181553
ENSMUSG00000020124	Usp15	decreased	4.2101271405940397e-11	0.31138403251156077	0.34753785685100536	7.060744264381582e-5	3.822333841831133e-4	-0.036153824339444585
ENSMUSG00000020135	Apc2	enriched	0.00370728230280982	-0.5249334395418666	0.3092531423331939	0.48515582416350306	0.18875255160717816	-0.8341865818750605
ENSMUSG00000020330	Hmmr	decreased	0.00468289497578026	-0.30405743008733394	-0.032327257201501376	0.9076442304255354	0.16612977638549536	-0.27173017288583257
ENSMUSG00000020521	Rnft1	enriched	0.00628701337093774	-0.4798490600095003	-0.28326488501828107	0.44165785229012683	0.1520585428106808	-0.19658417499121922
ENSMUSG00000020716	Nf1	decreased	0.00172414027981767	-0.32539821465387836	-0.39281649576703526	0.01102882904601623	0.03841987595393707	0.0674182811131569
ENSMUSG00000020721	Helz	decreased	2.33279364996175e-5	-0.39207890385007793	-0.25769311659773175	0.2883886701417646	0.08047493165438467	-0.13438578725234618
ENSMUSG00000020807	4933427D14Rik	decreased	0.0168905897466847	-0.1809279246907062	-0.513943875883126	0.49697283631053585	0.8286536827336611	0.3330159511924198
ENSMUSG00000020846	Rflnb	decreased	9.319716228603681e-9	1.3813663477892328	1.4614430027004963	5.852847427949589e-11	6.223191070114415e-10	-0.08007665491126348
ENSMUSG00000020914	Top2a	decreased	3.73633647892664e-7	0.3535472671082972	0.2232624580660038	0.3444309802044559	0.10413829415782638	0.1302848090422934
ENSMUSG00000020961	Ston2	enriched	1.19477195551573e-8	-0.22045373378717756	-0.8726541673535536	0.006337323383745022	0.5646460182526114	0.652200433566376
ENSMUSG00000021013	Ttc8	enriched	2.9377923969943e-4	0.10644379625575977	0.13328723693038907	0.7440758119523319	0.7978701820738578	-0.026843440674629307
ENSMUSG00000021215	Net1	decreased	7.16091711825127e-5	4.415742005174461	4.362564658663335	3.8931981598105005e-136	1.99143804745594e-138	0.05317734651112538
ENSMUSG00000021275	Tecpr2	decreased	1.313988400895e-4	-0.19179059671881918	-0.31696954833778707	0.1154818576722391	0.3665347717804482	0.1251789516189679
ENSMUSG00000021375	Kif13a	decreased	6.02728863769007e-7	-0.2877209068596494	-0.03726233632115861	0.9349569784900398	0.43640550570507675	-0.2504585705384908
ENSMUSG00000021481	Zfp346	enriched	0.0178503995311606	-0.41894842514938746	-0.965271214836122	8.463749705031178e-4	0.18658307480413816	0.5463227896867345
ENSMUSG00000021557	Agtpbp1	decreased	0.0070571058674609	0.5266291624449012	-0.08548241820318714	0.8656652965868927	0.19186237074131895	0.6121115806480883
ENSMUSG00000021614	Vcan	enriched	2.32912897787401e-6	-0.191436966301047	-0.26213883483454886	0.04465277184062179	0.15381800549545788	0.07070186853350185
ENSMUSG00000021700	Rab3c	enriched	5.2327574363105e-6	0.574209698185527	0.6983903700874666	6.180373614911979e-9	1.761038980701125e-6	-0.1241806719019396
ENSMUSG00000021704	Mtx3	enriched	2.3221700738753604e-9	-0.15323069162432906	-0.5720133748215627	0.05690345915531111	0.6674977043748362	0.4187826831972336
ENSMUSG00000021794	Glud1	decreased	2.5345708196463e-5	0.19107186234154427	-0.15366956635759568	0.41380421087235847	0.2833028699339003	0.34474142869913993
ENSMUSG00000021948	Prkcd	enriched	2.9700798679108e-5	1.401141548627092	1.0632724635764217	1.1536013832443304e-7	7.172328479087898e-13	0.33786908505067026
ENSMUSG00000021972	Hmbox1	decreased	8.56884935392852e-5	-0.23298774510192005	-0.55497416292038515	4.609399495070774e-6	0.0776399295066157	0.3219864178184651
ENSMUSG00000022095	Fhip2b	enriched	0	-0.5255354424612495	-0.582673179318907	0.020179192574954177	0.04047473325072747	0.05713773685765755
ENSMUSG00000022096	Hr	decreased	0.0213993117060784	-0.3024327126635285	-0.8055708297999798	1.824071280805172e-4	0.20635667928923634	0.5031381171364513
ENSMUSG00000022272	Myo10	decreased	0.0450436860811997	0.8773909958779769	0.7316114465064298	3.980981542988473e-4	1.1309963112222847e-5	0.14577954937154702
ENSMUSG00000022433	Csnk1e	enriched	1.0537715880354399e-91	-0.12775511564123845	-0.08251338862281805	0.5998096142796281	0.37918704176362633	-0.0452417270184204
ENSMUSG00000022519	Srl	enriched	9.0942347577239e-4	-0.032546090770593575	-0.45905819758345867	0.0887997112293714	0.9251073013361644	0.4265121068128651
ENSMUSG00000022558	Mroh1	decreased	0.0243477029680366	-0.6147149712939682	-0.7197623309467677	0.003727053870183579	0.013710424323534032	0.10504735965279943
ENSMUSG00000022604	Cep97	decreased	0.00831939888771394	0.2676402694725272	0.03760848843768334	0.942554093703554	0.5473518643038738	0.2300317810348439
ENSMUSG00000022791	Tnk2	decreased	1.6934643196258e-4	0.1849134701093599	-0.04427952191439957	0.8679298842248677	0.41043980970530186	0.22919299202375948
ENSMUSG00000022812	Gsk3b	decreased	1.09624204279102e-11	-0.22284904530245683	-0.23342128890065716	0.037196605172857757	0.045360074556744026	0.010572243598200332
ENSMUSG00000022946	Dop1b	decreased	0.040122595654643	0.04648656203775628	-0.07972116211944652	0.8784351301709881	0.9290307863110864	0.1262077241572028
ENSMUSG00000022967	Ifnar1	decreased	8.64105788455387e-14	-0.6131276222491276	-0.886908102786843	2.2200800618697446e-6	0.001470168545385316	0.2737804805377153
ENSMUSG00000023011	Faim2	decreased	0.00326404178265781	0.6785008577172049	0.23003362026153396	0.7414556698597764	0.25873665731288437	0.44846723745567096
ENSMUSG00000023805	Synj2	decreased	2.9377923969943e-4	-0.11331129721973503	-0.20781370828125706	0.5102048654560515	0.7336792299577851	0.09450241106152203
ENSMUSG00000023827	Agpat4	enriched	5.79929865296532e-6	-0.8539901280161335	-0.5994047594959883	2.3047394770264366e-4	8.492135178904146e-8	-0.25458536852014524
ENSMUSG00000024008	Cpne5	decreased	0.00203020668437761	-0.21005342411919312	-0.3249629968157168	0.2250970619331827	0.4569885571333383	0.11490957269652366
ENSMUSG00000024018	Ccdc167	decreased	0.0209742822667594	0.436711338758392	0.28254830188613156	0.2521135494272937	0.05376380529489476	0.15416303687226046
ENSMUSG00000024052	Lpin2	decreased	5.8808379327272e-4	-0.07046640745596908	-0.4112101074132151	0.01343434414241787	0.7348961519388884	0.34074369995724607
ENSMUSG00000024070	Prkd3	enriched	7.33539901041358e-7	2.7819756566933056	2.8264418987488837	3.7004074950952453e-31	7.553885560901968e-31	-0.04446624205557814
ENSMUSG00000024104	Washc2	decreased	7.74984795516009e-6	-0.0705358276429495	-0.11236940939134453	0.498201814109618	0.6832731685650493	0.041833581748395035
ENSMUSG00000024238	Zeb1	decreased	9.4645887707805e-4	2.5787150813240967	2.238741865784678	1.1735446811258015e-40	3.063471539730776e-53	0.33997321553941884
ENSMUSG00000024261	Syt4	enriched	3.44577256747195e-9	-0.7000111430331971	-0.6326889266098052	2.8194078830563035e-6	1.4248348084475812e-7	-0.06732221642339187
ENSMUSG00000024299	Adamts10	decreased	1.5893235352269998e-13	-0.8658714134082284	-0.6055214143942144	0.02202159042201382	6.300916532230962e-4	-0.260349999014014
ENSMUSG00000024422	Dhx16	enriched	7.09505790927389e-9	-0.6357026825851562	-0.31482467220209487	0.08062214604757224	1.1700667580783085e-4	-0.3208780103830613
ENSMUSG00000024769	Cdc42bpg	decreased	3.10469770681448e-10	4.2293047448224925	4.393505488702319	4.0844391251249356e-88	2.2254141974511534e-81	-0.1642007438798263
ENSMUSG00000024773	Atg2a	decreased	1.08528047200168e-7	-0.957439757098203	-0.7825843704223236	3.7436340846161264e-5	2.4279113923020155e-7	-0.1748553866758793
ENSMUSG00000024827	Gldc	decreased	1.57627176364616e-7	-0.5215686222231161	-0.33665832868695217	0.012737746176875744	4.2940150351437604e-5	-0.1849102935361639
ENSMUSG00000024851	Pitpnm1	decreased	9.35316512560777e-5	-0.5649987880456936	-0.5876764653864678	8.908879945324498e-4	0.0012658421904332042	0.022677677340774194
ENSMUSG00000024892	Pcx	decreased	2.94875754060306e-5	-0.14126795877132792	-0.16039792316948207	0.332005484661631	0.40156729430158694	0.019129964398154148
ENSMUSG00000024969	Mark2	decreased	3.8216526310458e-4	-0.5665405836100648	-0.2498852085794034	0.11658817234027576	7.664089195611354e-5	-0.3166553750306613
ENSMUSG00000025102	3110040N11Rik	decreased	0.0274461490378521	0.4451644277368681	0.7325135512000048	0.010035204634530413	0.14543096250937873	-0.28734912346313674
ENSMUSG00000025241	Fyco1	decreased	1.99022201500014e-13	3.8450553813062145	3.8987015420250932	1.167984850745928e-90	2.059986857210875e-88	-0.05364616071887873
ENSMUSG00000025246	Tbl1x	decreased	5.80273608771714e-7	0.05400348504293448	-0.029151138619336693	0.8487624254404471	0.7071459079309953	0.08315462366227117
ENSMUSG00000025352	Gdf11	decreased	7.04603690824928e-8	4.064608784651643	4.058793490208305	1.1665665356499095e-154	3.532433207407961e-155	0.005815294443338281
ENSMUSG00000025357	Dgka	decreased	1.34565672556573e-5	0.21377278896647553	0.23796155941344105	0.24897370330311228	0.29107252672782535	-0.02418877044696552
ENSMUSG00000025572	Tmc6	decreased	0.00262730276074926	-0.41699865848563467	-1.044783091174828	2.7876400094886683e-9	0.03129402260930165	0.6277844326891933
ENSMUSG00000025782	Taf3	decreased	9.00806390106568e-6	0.5597548682948477	0.7551893427871418	3.6747642442111485e-8	7.639408354626935e-5	-0.19543447449229412
ENSMUSG00000025795	Rassf3	decreased	6.74078316760676e-10	3.4597321528467613	3.396528961779158	2.639417487565614e-100	2.0380580784545858e-103	0.06320319106760319
ENSMUSG00000025964	Adam23	decreased	9.2274475002513e-4	-0.1931049640579409	-0.6939001841927674	9.622622577780312e-5	0.3482446049079937	0.5007952201348266
ENSMUSG00000026028	Trak2	decreased	0.00316750482616751	4.935042434460182	4.927388906817249	4.467057186532941e-174	7.016630055681676e-175	0.007653527642932367
ENSMUSG00000026031	Cflar	decreased	1.8886826511661e-4	2.029041315441071	2.4236666789282175	2.126783258319075e-26	1.889093946773224e-18	-0.3946253634871466
ENSMUSG00000026202	Tuba4a	enriched	0.0199514800826665	1.0917320218005688	0.7028533847177351	0.15299208271094714	0.016426389444770886	0.38887863708283377
ENSMUSG00000026240	Cops7b	enriched	1.4635604703279499e-31	0.13849064761773955	0.19766177377411048	0.3439035437332741	0.5171143481718709	-0.059171126156370935
ENSMUSG00000026339	Ccdc93	decreased	9.22217135561581e-6	-0.10268506733933268	-0.1763920551884956	0.3851483768385152	0.6271825227877216	0.07370698784916292
ENSMUSG00000026383	Epb41l5	enriched	9.7072927690865e-4	0.9315042568740729	0.961852740885497	9.70096777989125e-8	2.1386898981648577e-7	-0.030348484011424093
ENSMUSG00000026452	Syt2	decreased	1.7344051675894e-4	-1.2146298016905246	-0.8391700400037231	0.0241273241032297	4.8596004626008085e-4	-0.3754597616868015
ENSMUSG00000026455	Klhl12	enriched	1.60657021989323e-6	0.1583495639535306	0.29243829916606173	0.08541501021142466	0.396827610832756	-0.13408873521253115
ENSMUSG00000026494	Kif26b	decreased	6.27162823373486e-6	0.5866480852707426	0.38475571703557826	0.58874744542758	0.3776584528644839	0.20189236823516438
ENSMUSG00000026594	Ralgps2	decreased	1.81818456681593e-7	0.005111884131407513	-0.1514916851706252	0.3995702645223221	0.9809275345013021	0.1566035693020327
ENSMUSG00000026768	Itga8	enriched	0.00654415159754815	-0.559276430874001	-0.5860342256629955	0.14246401583914856	0.16258012899150848	0.026757794788994427
ENSMUSG00000026826	Nr4a2	decreased	0.030664100603983	-0.10112485255175298	-0.06012002210017228	0.8687065496825234	0.7663304599377271	-0.041004830451580696
ENSMUSG00000027001	Dusp19	decreased	6.81416280886992e-5	2.9287723015648686	3.253472996954633	7.094740173106848e-57	3.5690502459962234e-50	-0.3247006953897644
ENSMUSG00000027326	Knl1	decreased	0.00469824412907032	0.13047502613975348	-0.2379076068896889	0.44659173579669953	0.6965135450632051	0.3683826330294424
ENSMUSG00000027520	Zdbf2	decreased	9.22446622696781e-5	-0.34271261983181067	-0.5624811703426951	0.015980498982367277	0.16405594865367862	0.2197685505108844
ENSMUSG00000027551	Zfp64	enriched	1.13153498183106e-5	0.14768655007317794	0.23384073709075492	0.2352415983247348	0.48303828655792425	-0.08615418701757699
ENSMUSG00000027803	Wwtr1	decreased	1.1333193052185e-4	0.829095435481917	0.6540345142064127	1.6398564071351342e-8	1.8211754505711294e-13	0.17506092127550432
ENSMUSG00000028036	Ptgfr	enriched	6.00401415633995e-8	0.7329895192305412	0.6601511414879863	0.0034152535082026896	5.614703184985974e-4	0.07283837774255497
ENSMUSG00000028089	Chd1l	decreased	6.77143740827361e-5	-0.31301154583513763	-0.10638125345941282	0.7202743280034561	0.2331002385081914	-0.2066302923757248
ENSMUSG00000028165	Cisd2	enriched	2.8389697613251597e-18	-0.053997073197769065	-0.21897079651503326	0.3436861319043976	0.8422140102508089	0.1649737233172642
ENSMUSG00000028402	Mpdz	enriched	1.08528047200168e-7	0.268923141460135	0.3120030918951062	0.19436525299231688	0.264295235906761	-0.043079950434971204
ENSMUSG00000028438	Kif24	enriched	0.033315365930257	-0.5955133134329857	-0.7990804671668811	0.003195938516396431	0.03541854818765546	0.20356715373389533
ENSMUSG00000028439	Fam219a	enriched	6.46776558230292e-115	-0.7851296089324764	-0.3584910757521671	0.10075499205146156	7.625919645151768e-5	-0.4266385331803093
ENSMUSG00000028458	Tesk1	decreased	1.2454577129591e-4	-0.0010260027032621684	0.03768931379296069	0.8976385470544558	0.9976229041108013	-0.03871531649622286
ENSMUSG00000028476	Reck	decreased	0.00437555829846211	-0.980792721834832	-0.9567472906118052	0.0060021331517429374	0.004305674923823753	-0.024045431223026825
ENSMUSG00000028522	Mier1	decreased	9.72514919236081e-5	-0.656985016979142	-0.03016439546441126	0.932213790496829	0.007886642987743036	-0.6268206215147307
ENSMUSG00000028647	Mycbp	decreased	0.0011521532102873	0.5951969075121787	0.9378894003250294	0.0022770427545049793	0.06499728090405758	-0.34269249281285075
ENSMUSG00000028753	Vwa5b1	decreased	5.8030846166397e-4	-0.17104357948373708	-0.46602944526368845	0.35108644024651064	0.7574297609747725	0.29498586577995134
ENSMUSG00000028763	Hspg2	decreased	0.00421402244723512	0.5798556443405577	0.7807605987433589	5.653006181933786e-5	0.0033217387149490555	-0.2009049544028012
ENSMUSG00000028782	Adgrb2	decreased	3.95761670564056e-18	-0.7524040984180383	-0.7072226595159852	2.3881136240445836e-5	4.7244188342438866e-6	-0.04518143890205317
ENSMUSG00000028788	Ptp4a2	decreased	3.95294166485672e-14	0.42003600483960657	0.4350469730528335	0.007021491678504443	0.008625105321783347	-0.01501096821322695
ENSMUSG00000028830	AU040320	decreased	7.0541575445465e-4	-0.8763938829968186	-0.6943569571862148	2.900463873840463e-6	1.5179735324744753e-9	-0.18203692581060382
ENSMUSG00000028917	Plekhm2	decreased	4.48188758382348e-10	1.7496191250518276	1.5725886137750664	1.799927339446772e-14	6.157965780846607e-18	0.17703051127676117
ENSMUSG00000029028	Lrrc47	enriched	4.104418588609459e-95	-0.5594217131515263	-0.4712905047740196	0.001267765181259246	1.515162532463033e-4	-0.08813120837750671
ENSMUSG00000029086	Prom1	enriched	0.00601648359613144	-0.7742152363403021	-0.46620546906795746	0.16677240316414907	0.011066355249049004	-0.30800976727234464
ENSMUSG00000029361	Nos1	decreased	1.0501246613325e-5	-0.5009576307470858	-0.6191716821811937	1.9412474601730332e-5	6.113766862880203e-4	0.1182140514341079
ENSMUSG00000029636	Wasf3	enriched	0	0.11101450692017725	-0.1609762309147201	0.6019635753646913	0.7265457535874392	0.27199073783489736
ENSMUSG00000030031	Kbtbd8	enriched	0.0212467553751111	0.209485671490088	-0.43323670517012786	0.17441288167825814	0.5480953413866745	0.6427223766602159
ENSMUSG00000030314	Atg7	decreased	0.0041397743914398	-0.02198770525159707	0.036666371082832314	0.9288134008924055	0.9562816448648791	-0.058654076334429386
ENSMUSG00000030376	Slc8a2	decreased	3.4219968208029904e-9	-0.506089927379535	0.14069740833587732	0.6283004906662668	0.0365877367762076	-0.6467873357154122
ENSMUSG00000030411	Nova2	decreased	0.0134956699463881	-0.7331593954810247	-0.7894051648476641	2.7242069023350808e-8	2.2961908496111947e-7	0.056245769366639387
ENSMUSG00000030509	Asb7	decreased	0.00248565652277761	-0.033587675955259744	0.29315194177732357	0.2675579607721057	0.9171234275292334	-0.3267396177325833
ENSMUSG00000030554	Synm	decreased	0.0248483569685595	4.380623456935468	4.227664374986102	3.360449373226271e-171	6.461256139268186e-184	0.15295908194936647
ENSMUSG00000030602	Pak4	enriched	6.07071444975845e-34	-0.38765870562694327	-0.48513721036526625	0.0061730725668150905	0.034999048886932733	0.09747850473832298
ENSMUSG00000030761	Myo7a	decreased	3.31417673038013e-6	-0.45305794692899337	-0.10041956574157887	0.8538406495011632	0.31620657550245596	-0.35263838118741453
ENSMUSG00000030990	Pgap2	enriched	0.0183856063443949	0.06350423883344249	0.7712487605794974	0.10319610007911732	0.9169899493873829	-0.707744521746055
ENSMUSG00000031004	Mki67	decreased	8.13114579247707e-10	-0.6600064462285925	-0.466079983912733	0.04935332779329339	0.003371646893408045	-0.19392646231585953
ENSMUSG00000031028	Tub	decreased	2.44272550987275e-14	0.35550408343360823	0.3962127765372841	0.005763209129780194	0.013162583361733583	-0.040708693103675864
ENSMUSG00000031155	Pim2	decreased	0.0011521532102873	0.21846584129248145	-0.12310651432919306	0.5298704055720642	0.2130025615440381	0.34157235562167454
ENSMUSG00000031156	Slc35a2	decreased	0.00197240959976808	-0.563822564275266	-0.2948879884286631	0.054753946530023294	6.380310895122436e-5	-0.2689345758466029
ENSMUSG00000031295	Phka2	decreased	6.9182719896777e-4	-0.41825488410381423	-0.35404749480463177	0.05421803372690766	0.01883417898477951	-0.06420738929918246
ENSMUSG00000031425	Plp1	decreased	0.00443390405213604	0.1871404840442111	0.5402917834657972	0.2600732595780961	0.7316480070058383	-0.3531512994215861
ENSMUSG00000031557	Plekha2	enriched	3.96538458659112e-16	0.1352677948824611	-0.02179142454695113	0.9411154532866878	0.5940250373368602	0.15705921942941223
ENSMUSG00000031706	Rfx1	decreased	0.019332260869881	-0.711832764090368	-0.36411667870258874	0.11048716318336739	6.497527674934283e-4	-0.34771608538777926
ENSMUSG00000031787	Katnb1	decreased	5.2327574363105e-6	-0.05693850044178416	0.21802565821691616	0.5231546539135674	0.8819173166126496	-0.27496415865870033
ENSMUSG00000032087	Dscaml1	decreased	6.02419464324856e-5	-0.7047494313409044	-0.5586144839121944	0.0028291599209168882	7.639408354626935e-5	-0.14613494742871003
ENSMUSG00000032194	Kank2	enriched	2.4037527595634496e-212	0.5437421399336014	0.3713934804922035	0.07319996739305257	0.005493177358778228	0.17234865944139793
ENSMUSG00000032589	Bsn	decreased	6.21480117777275e-11	1.1566790700088032	1.2319743144911102	1.0309600190471324e-13	3.0003597969479405e-12	-0.07529524448230696
ENSMUSG00000032606	Nicn1	decreased	3.00669481470598e-6	0.21570002038309347	0.7709379450062032	0.002989298874067822	0.4762786190541075	-0.5552379246231097
ENSMUSG00000032812	Arap1	decreased	0.0127432235796136	-0.20951411269143252	-0.36645603038941904	0.02516470107436879	0.22386824811660092	0.15694191769798652
ENSMUSG00000032826	Ank2	decreased	2.58109436829504e-5	4.157300600818192	4.013926105968605	1.7256670091634921e-130	4.4475421716831065e-140	0.14337449484958675
ENSMUSG00000032998	Foxj3	enriched	6.25301765451343e-15	-0.2995646899354401	-0.34319946210258034	0.18364411035390188	0.24706930523600756	0.043634772167140234
ENSMUSG00000033458	Fan1	enriched	4.47509513967968e-14	1.4138365872516738	0.6915708011727763	0.046666158099150465	3.0003144831178634e-6	0.7222657860788976
ENSMUSG00000033502	Cdc14a	decreased	0.035743724209160103	0.3673336740398053	-0.017793832688530502	0.9745195664776528	0.4105217455249027	0.38512750672833584
ENSMUSG00000033763	Mtss2	decreased	1.7447359452605e-4	1.1421308680264566	1.3808103567848344	3.870815633979162e-15	1.410698392468222e-10	-0.23867948875837786
ENSMUSG00000033788	Dysf	decreased	0.0105170065071605	-0.017969153503552052	-0.7642428866499918	0.005098585442181658	0.9607412462836011	0.7462737331464397
ENSMUSG00000033902	Mapkbp1	decreased	8.56884935392852e-5	1.2223885683706268	1.266882676591477	1.8914905282013867e-13	1.7349345367131438e-12	-0.04449410822085009
ENSMUSG00000034218	Atm	enriched	0.0478338323645203	-0.1531387846122304	-0.06873314250741427	0.770398736100352	0.47052769413752144	-0.08440564210481613
ENSMUSG00000034255	Arhgap27	decreased	0.00379940139001883	0.1260421566675384	0.3913787474496496	0.3709877489766704	0.7992473116218755	-0.26533659078211125
ENSMUSG00000034501	Pcnx4	decreased	6.75634968804104e-7	1.8564378225636193	1.6674936509162415	4.1363893237082e-24	9.04668025469619e-30	0.18894417164737787
ENSMUSG00000034560	Washc4	decreased	6.58227645638122e-7	-0.023565071111803493	-0.13445666208825457	0.5426765505535651	0.9238637275121457	0.11089159097645108
ENSMUSG00000034799	Unc13a	decreased	0.0392036738488405	-0.9046074001678197	-0.5929347287128591	0.01599565430166104	9.186352338541338e-5	-0.3116726714549606
ENSMUSG00000034801	Sos2	decreased	6.00401415633995e-8	0.5884187381380137	0.4395018661392718	0.007245418713350108	1.7375240278171353e-4	0.14891687199874193
ENSMUSG00000034818	Celf5	decreased	3.0038847382975e-4	-0.36997315976616724	-0.5759802800169049	0.030986419785334833	0.1784820734323739	0.2060071202507377
ENSMUSG00000034898	Filip1	decreased	0.0314361229111684	1.515746677175917	1.465848231957335	0.001034389132434659	6.619423890238359e-4	0.049898445218582
ENSMUSG00000034951	Cog7	enriched	2.0956320041239e-71	-0.07892936715135217	-0.43439922034709577	0.09749213892797144	0.808689429576189	0.3554698531957436
ENSMUSG00000035095	Fam167a	enriched	4.43596945929885e-8	0.09811977874919829	0.0807375002154494	0.8116748085163062	0.7725204089493282	0.017382278533748893
ENSMUSG00000035184	Fam124a	decreased	1.1288092636537902e-15	0.7508973796067556	1.089252017682579	8.000477028460493e-5	0.008067956474566877	-0.33835463807582344
ENSMUSG00000035279	Ssc5d	enriched	1.00068290316173e-34	-0.35065643479572334	-0.08355951236640088	0.6939961578992785	0.04257219990765892	-0.2670969224293225
ENSMUSG00000035285	Nat14	enriched	4.91815642384795e-5	-0.06377204093471896	0.43481749517412327	0.3744833658042516	0.9115162391347787	-0.4985895361088422
ENSMUSG00000035390	Brsk1	decreased	2.48806646467617e-13	0.08870914822618052	0.07499187374091888	0.6875557225973951	0.6189372361873144	0.013717274485261638
ENSMUSG00000035569	Ankrd11	decreased	4.67602715891671e-12	0.5799820289387314	0.6911908316329628	6.135231076622097e-10	2.5828420253790335e-7	-0.11120880269423139
ENSMUSG00000036613	Eipr1	decreased	2.7742181510286e-4	0.01915852003718929	0.19614314239004663	0.5361615284500627	0.9573830489098708	-0.17698462235285733
ENSMUSG00000036617	Etl4	decreased	0.0110445848358243	-0.24705984285964397	-0.2596989711735897	0.21623778036723484	0.23270238698754775	0.01263912831394573
ENSMUSG00000036644	Tbc1d9b	decreased	7.970116037241709e-50	2.7109364023397586	2.962471052105115	4.829597055146877e-73	3.621923982159624e-61	-0.25153464976535655
ENSMUSG00000036661	Dennd3	decreased	5.050544547374e-4	-0.41024196875323565	-0.5808461850014052	0.010504030239937831	0.08004965992509075	0.17060421624816952
ENSMUSG00000036908	Unc93b1	decreased	3.85581419515013e-7	-0.25232319521659685	-0.11565265642421733	0.6522771372558855	0.264784073585822	-0.1366705387923795
ENSMUSG00000036943	Rab8b	enriched	1.5097520464090598e-11	0.2108695003282056	-0.20409707302161761	0.40757922730177676	0.38307931799970724	0.41496657334982323
ENSMUSG00000036955	Kifbp	decreased	5.23937719740654e-7	0.0113951358582171	0.1909557245896407	0.22617174879978091	0.9541356035402637	-0.17956058873142358
ENSMUSG00000037148	Arhgap10	decreased	0.00882791834143617	-0.27559821031265075	0.13456947810398673	0.6910521665720771	0.3783148139530086	-0.4101676884166375
ENSMUSG00000037224	Zfyve28	decreased	0.00128760117570909	-0.14859461116294068	-0.8213176790494943	0.06259299529443477	0.7871461558263622	0.6727230678865536
ENSMUSG00000037259	Dzank1	enriched	8.11706644673003e-13	-0.35613653018820596	-0.6582708304117662	0.024485843848714762	0.2515507684478198	0.3021343002235602
ENSMUSG00000037326	Capn15	decreased	0.0128318616175416	-0.32361895657116435	-0.9498688052716738	0.015484813078868872	0.47237732169041013	0.6262498487005095
ENSMUSG00000037375	Hhat	decreased	4.80165443429611e-5	0.5110924061959091	0.9289322019721509	0.016273662498846053	0.2194462730052666	-0.41783979577624175
ENSMUSG00000037519	Ppfia1	decreased	0.0454415143350684	3.0101030856311533	2.8657190224095457	1.7852043861710142e-61	7.548484346653828e-68	0.14438406322160757
ENSMUSG00000037541	Shank2	decreased	0.00650922479304772	-0.6034139251372336	-0.7088809958638068	0.032390663136426516	0.06957846005454131	0.10546707072657324
ENSMUSG00000037703	Lzts3	enriched	3.16831749895141e-22	-0.49020451982300767	-0.18997387984144776	0.4182381045563219	0.01831670059735803	-0.3002306399815599
ENSMUSG00000037946	Fgd3	decreased	9.23729360843095e-5	3.3679001634293377	3.1299202587933843	7.124337573895071e-66	7.384668592666978e-77	0.23797990463595342
ENSMUSG00000037989	Wnk2	decreased	0.0131869869153857	-0.3074147341414964	-0.25154843407755995	0.2168911349466892	0.10811878493943311	-0.05586630006393645
ENSMUSG00000037996	Slc24a2	enriched	3.93108905971451e-14	-0.8562503928619589	-0.39710644226862524	0.17499368629971065	0.001100485510547976	-0.4591439505933337
ENSMUSG00000038039	Gcc2	enriched	1.17512223237818e-17	0.5029179634481595	0.005135087801796439	0.9775891878420641	7.768416102747961e-5	0.4977828756463631
ENSMUSG00000038065	Mturn	decreased	0.0100294601749769	-0.22451374655072961	0.24567902198658978	0.7183129674382197	0.7365698845223677	-0.4701927685373194
ENSMUSG00000038225	Primpol	enriched	0.00435013017423784	0.08639099148969838	-0.0696613329746994	0.8806652335013321	0.8497061441058272	0.15605232446439776
ENSMUSG00000038541	Srd5a2	decreased	0.0297361569571859	0.9430400345156627	0.7449133813437688	0.0018180811005647874	4.004102923044921e-5	0.19812665317189382
ENSMUSG00000038587	Akap12	decreased	0.00249151701422504	4.613958483364411	4.548245566515188	7.397440524005519e-193	1.6423323358163e-198	0.06571291684922276
ENSMUSG00000039210	Gpatch2	decreased	9.07492927057845e-6	0.12943110205177405	-0.03714897896701914	0.8633115168781905	0.490650740618311	0.16658008101879318
ENSMUSG00000039262	Prrc2b	decreased	0.00461999125932024	-0.5861780079946204	-0.5922055033419712	1.7825015056687939e-6	1.810782082156726e-6	0.006027495347350809
ENSMUSG00000039278	Pcsk1n	decreased	0.00268266233331174	0.017001154014246386	0.7685317541742921	0.009288557363091008	0.9665721328918431	-0.7515306001600457
ENSMUSG00000039477	Tnrc18	decreased	0.0111936489208199	-0.8361860059628835	-1.2134078853334882	3.321712534491818e-10	2.362657276796647e-5	0.3772218793706047
ENSMUSG00000039577	Nphp4	decreased	0.0316030468298394	-0.7449766523892309	-0.26388576918206186	0.593793661396675	0.07679380998906281	-0.4810908832071691
ENSMUSG00000039637	Coro7	decreased	1.7474994800000197e-11	-0.6951307149040319	-0.3676008978875961	0.11031180972308638	8.780251547184825e-4	-0.3275298170164358
ENSMUSG00000039860	Srrm3	decreased	4.21749522521491e-12	-0.6008603636916453	-0.3988568653473263	0.04182206589548797	0.001083587214340906	-0.20200349834431902
ENSMUSG00000039976	Tbc1d16	decreased	0.00172414027981767	-0.3216162622228026	-0.2051191781577233	0.24846862689021768	0.04616570939560777	-0.1164970840650793
ENSMUSG00000040043	Rbms2	decreased	3.6922871078639e-5	1.0781864777986743	1.1019231262923723	2.594372448390918e-10	3.986652737289794e-10	-0.023736648493698054
ENSMUSG00000040084	Bub1b	decreased	1.3577929351585e-4	-0.24755098896959957	0.34150579119853325	0.24964875230715827	0.4197277258267011	-0.5890567801681328
ENSMUSG00000040249	Lrp1	decreased	1.6051634500306298e-11	0.34946771829546663	0.07053915965616395	0.7101499710610376	0.01988646462691742	0.27892855863930266
ENSMUSG00000040265	Dnm3	decreased	0.00424713619871657	-0.0016174448687526425	0.20930551317606422	0.675692964315665	0.9981711827145904	-0.21092295804481687
ENSMUSG00000040327	Cul9	decreased	0.00601648359613144	-0.5482719173994554	-0.3560146942720695	0.12350758638989388	0.009872892648358441	-0.19225722312738586
ENSMUSG00000040524	Zfp609	decreased	0.0023668974023419	-0.7969470326326262	-0.9135184337124347	7.316894537019328e-15	1.4939932995338982e-11	0.11657140107980846
ENSMUSG00000040599	Mis12	decreased	6.11494205050835e-5	0.5282159131941009	0.6906980448232096	2.2862205586762072e-4	0.005787909509113675	-0.16248213162910874
ENSMUSG00000040661	Rad54l2	enriched	1.14579596186854e-8	-0.30646894242404427	-0.5344251351753104	6.161952566323303e-4	0.06632971334792985	0.22795619275126616
ENSMUSG00000040729	Cep126	decreased	0.0275539440627195	0.020403725519664986	-0.18938596913986777	0.6765547067131249	0.9674928874819821	0.20978969465953276
ENSMUSG00000040940	Arhgef1	decreased	5.72111183001682e-5	-0.6667177984228766	-0.3708930448465249	0.02202159042201382	9.01621564594743e-6	-0.2958247535763517
ENSMUSG00000041115	Iqsec2	decreased	7.80547968251209e-8	-0.056454351300977076	-0.05244520475302898	0.8385477464691768	0.8241452986184398	-0.004009146547948095
ENSMUSG00000041187	Prkd2	enriched	1.2296219504254502e-9	2.855283164944231	2.3211764821879575	9.71620045978186e-28	4.2806582577368764e-41	0.5341066827562737
ENSMUSG00000041444	Arhgap32	decreased	2.81834954970535e-5	1.5072867757539332	1.1472357020840664	0.0016378517452912593	1.645032343907128e-5	0.3600510736698668
ENSMUSG00000041459	Tardbp	enriched	1.88971789336838e-16	0.14311841535445635	0.0670537195735339	0.616238318253308	0.22395841540184971	0.07606469578092245
ENSMUSG00000041530	Ago1	decreased	2.9605861425569e-4	-0.5100231699509726	-0.29847299507148045	0.07501955520175363	9.977690840594917e-4	-0.21155017487949218
ENSMUSG00000041638	Gcn1	decreased	0.00117548502633159	-0.48365869946255763	-0.35747933349692795	0.02518878224117328	0.0014588342317927317	-0.12617936596562968
ENSMUSG00000041650	Pcca	decreased	3.360347585948e-4	0.09142334207520113	-0.16029420677476006	0.7448764036941673	0.8597527444502151	0.25171754884996117
ENSMUSG00000042182	Bend6	enriched	7.7798639938484e-4	0.6940553644381057	0.7582175400197583	0.0030072067466899144	0.006358711326375395	-0.0641621755816526
ENSMUSG00000042331	Specc1	decreased	0.00433456116121711	2.4080672658167446	2.493976441742781	7.505632946747336e-27	3.8230015989614774e-25	-0.08590917592603642
ENSMUSG00000042529	Kcnj12	enriched	1.2132779079058598e-95	-0.1672233934209968	-0.29045409326417326	0.2956336584677064	0.5643205619482095	0.12323069984317647
ENSMUSG00000042606	Hirip3	decreased	0.00768927380482372	-0.5608623251815796	0.7354702692449597	0.07098667730730385	0.18856935314078177	-1.2963325944265394
ENSMUSG00000042616	Oscp1	decreased	0.00316750482616751	0.36796670312658025	0.3200683518185781	0.3100584264284343	0.22028613090358354	0.04789835130800213
ENSMUSG00000042622	Maff	decreased	5.47011136198847e-6	2.2291284257267767	2.4564582199425846	1.7296521563203153e-28	1.5040910043356215e-23	-0.2273297942158079
ENSMUSG00000042724	Map3k9	decreased	0.00516540637949959	-0.5329237155586953	-0.624680971558288	3.5963828657498934e-4	0.0017958366033520195	0.09175725599959261
ENSMUSG00000042873	Lhfpl4	enriched	3.31417673038013e-6	3.504763105278396	3.2045695488069352	2.3487570701877212e-117	1.811863212690694e-138	0.3001935564714606
ENSMUSG00000043065	Spice1	enriched	0.0210455950130986	-0.37623349709436904	-0.4210098877179701	0.25532714486473024	0.3101776172173393	0.04477639062360106
ENSMUSG00000043670	Diras1	enriched	0	-0.0059378133239282845	-0.41435822293000285	0.11409383729456042	0.9862077080674294	0.40842040960607456
ENSMUSG00000043733	Ptpn11	decreased	1.12456122143786e-6	0.6711275442958511	0.42062914459303863	0.017596896197230434	5.332827655739935e-5	0.25049839970281246
ENSMUSG00000043929	Klhl15	decreased	0.00103021625583935	-0.3731575297349298	-0.5959513456971659	0.03601033270814919	0.20253804406933243	0.22279381596223607
ENSMUSG00000043940	Wdfy3	decreased	2.58055519512674e-6	-0.0922483608682488	-0.18766908089208448	0.3768325776781667	0.6862860519073604	0.09542072002383568
ENSMUSG00000045328	Cenpe	decreased	1.05676246198e-4	-0.06851938528920867	0.2689498916338569	0.41867046227527155	0.8585782028816387	-0.3374692769230656
ENSMUSG00000046962	Zbtb21	enriched	6.78625225224651e-10	-0.22649559386302304	-0.3218065520677239	0.03079890226357648	0.1393515545566189	0.09531095820470087
ENSMUSG00000049191	Rtl5	decreased	0.00913864896760626	0.2516460439767866	-0.1457730611800139	0.671035978713422	0.4201444615563103	0.39741910515680046
ENSMUSG00000049396	Gemin4	decreased	0.0104504761142413	-0.40583456860957356	0.6098519982029801	0.20337966244870573	0.4147838767051096	-1.0156865668125536
ENSMUSG00000049571	Cfap46	decreased	5.3928154835109e-4	0.5785809111317168	0.7538949223501074	0.01092428829587264	0.055867309068069554	-0.17531401121839052
ENSMUSG00000049823	Zbtb12	decreased	1.91308955925318e-13	2.098855702640802	2.1796631927550654	1.5815870062394454e-28	1.780581581293145e-26	-0.08080749011426347
ENSMUSG00000050248	Evc2	decreased	1.19477195551573e-8	-0.7416776478889592	-0.4533273376436525	0.02903303093702635	2.159602500135875e-4	-0.28835031024530666
ENSMUSG00000050556	Kcnb1	decreased	9.1846307385209e-4	-0.7960079622849481	-0.6974765690324173	0.004386161192833594	8.430067816809836e-4	-0.0985313932525308
ENSMUSG00000051379	Flrt3	enriched	2.9700798679108e-5	-0.4340698570415972	-0.4998990692087378	0.028286345396274896	0.05512918289810005	0.0658292121671406
ENSMUSG00000051652	Lrrc3	enriched	1.99886509545962e-5	-0.42233850469395945	-0.8269088177413407	3.454656660449046e-4	0.08199920764121037	0.4045703130473813
ENSMUSG00000052557	Gan	decreased	3.11521212911138e-7	-0.5713842181294633	-0.3567597098408645	0.10036903732505968	0.004820206796516763	-0.21462450828859875
ENSMUSG00000052632	Asap2	decreased	1.7368959473924e-4	-0.3971534326590675	-0.39431791863496474	0.001003647136529269	6.580754388410635e-4	-0.0028355140241027588
ENSMUSG00000052698	Tln2	decreased	1.8746059088311e-4	-0.2665292887870303	-0.2440284807197952	0.224998597710507	0.17080129883689474	-0.022500808067235117
ENSMUSG00000053644	Aldh7a1	decreased	1.12201986419221e-15	0.22500590421454159	0.22917192823698362	0.3615347291520438	0.3626718510629257	-0.004166024022442039
ENSMUSG00000054280	Prr14l	decreased	0.00922677257113603	-0.6979686929797703	-0.6567837803177179	1.9448295350969916e-7	2.127975321316783e-8	-0.041184912662052375
ENSMUSG00000054942	Miga1	decreased	5.8281175604278e-4	-0.2175450308199518	0.06573856557906374	0.7833945533332063	0.28625203137031613	-0.28328359639901557
ENSMUSG00000055567	Unc80	decreased	1.52589713577948e-6	-0.4627016890781792	-0.3224016419490245	0.15486950821631257	0.028648119365178883	-0.14030004712915473
ENSMUSG00000056679	Gpr173	decreased	4.4208027644415e-4	0.46080210382272546	0.8517655320458288	1.7104189567480207e-4	0.05710923832800668	-0.39096342822310337
ENSMUSG00000057219	Armc7	decreased	0.0285625570210098	-0.6084986550093132	-0.02864350178221913	0.9531804494882433	0.10459111302819928	-0.5798551532270941
ENSMUSG00000058056	Palld	decreased	1.8110983065365e-4	2.529679462494447	2.684116311769669	7.65998633385863e-78	7.241273318201662e-70	-0.15443684927522217
ENSMUSG00000058297	Spock2	enriched	4.20921328895119e-66	-1.2223747187649963	-0.9343756680835581	5.039794130361185e-16	2.243011052196088e-26	-0.28799905068143816
ENSMUSG00000058402	Zfp420	enriched	0.0244210821057139	0.04453769946818496	0.03756724447227615	0.9027162351108511	0.8816598775309329	0.006970454995908815
ENSMUSG00000060224	Pyroxd2	decreased	0.00474936629134422	-0.4669917500976039	-0.4998828266842085	0.09587658423564928	0.11567459882529749	0.03289107658660462
ENSMUSG00000061436	Hipk2	decreased	0.00557739638105513	-0.26515574305377	-0.16846054948853703	0.45121383140332616	0.19777416220315944	-0.09669519356523296
ENSMUSG00000061536	Sec22c	decreased	0.00262950562555037	-0.00454535778010777	-0.9608606986604024	0.0021722773128780466	0.9921211254502186	0.9563153408802946
ENSMUSG00000061578	Ksr2	enriched	3.25900204059783e-211	-0.4238671788572101	-0.5166916312860139	0.004749260114688273	0.02055294566899995	0.09282445242880383
ENSMUSG00000061751	Kalrn	decreased	3.60616890042606e-6	0.08781750289710726	0.2778136587876809	0.2620075277072842	0.7539541920012164	-0.18999615589057361
ENSMUSG00000062257	Opcml	decreased	0.00973151958385681	-0.3626864573468973	-0.016943826608429666	0.9701745083441231	0.3019216753285274	-0.3457426307384676
ENSMUSG00000062785	Kcnc3	decreased	0.0271669634744233	-1.451591081088937	-1.2635409465315754	1.0692755083695414e-12	3.053889175319794e-17	-0.18805013455736153
ENSMUSG00000063063	Ctnna2	enriched	2.13442543777263e-10	0.6646236010211909	0.581655127664265	0.04915238030934173	0.02116223823205613	0.08296847335692592
ENSMUSG00000064339	mt-Rnr2	decreased	0.00823043588448609	1.5212826414694496	1.6836401977265927	1.9671769632667515e-25	7.092397457756827e-21	-0.1623575562571431
ENSMUSG00000064345	mt-Nd2	decreased	1.17223454457867e-6	1.468380749088312	1.5812677602931466	2.970310833817672e-25	7.199852094302162e-22	-0.11288701120483458
ENSMUSG00000064368	mt-Nd6	decreased	0.00363899453805295	1.1231523928668414	1.1010094310236866	7.600960404051362e-14	1.8913053940034307e-14	0.022142961843154785
ENSMUSG00000064370	mt-Cytb	decreased	0.0161531824689399	1.4794208796359511	1.5882560519127824	2.42975038921217e-47	4.041427738706894e-41	-0.10883517227683126
ENSMUSG00000066621	Tecpr1	decreased	0.00183875727670026	-0.13676130647960727	-0.5369343692990218	1.422577746034887e-4	0.4078825108329639	0.40017306281941456
ENSMUSG00000067242	Lgi1	enriched	2.32912897787401e-6	-0.27362510135991497	-1.0291601243768582	4.319158802648796e-4	0.4123545303463348	0.7555350230169433
ENSMUSG00000067873	Htatsf1	decreased	4.6699046661171e-4	1.6728099276299735	1.571822177361552	1.552090710261767e-29	4.325779965875707e-33	0.10098775026842155
ENSMUSG00000068267	Cenpb	decreased	2.1676118751597e-17	1.821171951008207	1.8478063992569465	1.0937107564644789e-25	5.729739422605966e-25	-0.026634448248739506
ENSMUSG00000068742	Cry2	enriched	6.392808891367129e-11	-0.40245283149606614	-0.6536341446460008	1.6794032729952564e-4	0.029688776326471166	0.25118131314993464
ENSMUSG00000069206	Zfp874a	enriched	0.00543763100663001	0.5474196371425865	-0.008094821466533168	0.9876008160372816	0.18521063456051207	0.5555144586091196
ENSMUSG00000069601	Ank3	decreased	5.3218323136459e-4	1.8472804539017025	1.7414804068977459	5.249345670000563e-30	9.348161697376634e-34	0.10580004700395662
ENSMUSG00000070802	Pnma8b	enriched	7.16091711825127e-5	-0.6401715622296453	-0.576970673633388	0.0995017128097179	0.06144906301828827	-0.06320088859625728
ENSMUSG00000071176	Arhgef10	decreased	0.00882791834143617	-0.2488761836537955	-0.881065529200429	7.911386050492243e-4	0.39817568899402944	0.6321893455466335
ENSMUSG00000072640	Lyrm9	enriched	3.30479091345306e-5	1.3852251581992716	1.2464111246454757	0.1775736478485354	0.12201542307083434	0.13881403355379596
ENSMUSG00000073422	Hsd17b8	decreased	0.0155969845018144	-0.3057683874993977	0.05076285842176428	0.939838503961419	0.5962325115323948	-0.356531245921162
ENSMUSG00000074731	Zfp345	enriched	0.00714474493061201	-0.21721981759499756	-0.24820663660342568	0.3613595939238321	0.4243354953717499	0.030986819008428118
ENSMUSG00000075595	Zfp652	decreased	5.80273608771714e-7	-0.16264781870908526	-0.0755327420930688	0.5727820171475032	0.16703321883918743	-0.08711507661601646
ENSMUSG00000078190	Dnm3os	enriched	0.00294642734448485	0.17741419996841193	-0.08372171903186276	0.8526964358858747	0.6679066821437042	0.26113591900027466
ENSMUSG00000078868	Gm14412	decreased	1.988408435309e-4	-0.39904838201653375	-0.035073533857751873	0.9140868235922193	0.11033375695324417	-0.3639748481587819
ENSMUSG00000079179	Rab10os	decreased	1.704406219018e-4	0.18691011905576807	0.27962445366860494	0.38190669460512333	0.5673737371978069	-0.09271433461283687
ENSMUSG00000079470	Utp14b	decreased	0.00361439163980033	0.5618773404879531	0.4550407662273774	0.019966536784411	0.002972713562846237	0.10683657426057575
ENSMUSG00000081752	Sms-ps	enriched	0.00737943158038335	0.1937221655893449	0.19540426664182547	0.4187734566713138	0.4237929488059355	-0.0016821010524805668
ENSMUSG00000084383	Gm13370	decreased	3.1822701353173e-7	2.0409648703833074	2.5393627217463	1.4233841663406528e-14	9.388995202546102e-10	-0.49839785136299275
ENSMUSG00000086922	Gm13835	decreased	0.00973151958385681	0.49475505698420563	0.3089228929401752	0.6920982012970317	0.4932506847700613	0.1858321640440304
ENSMUSG00000087177	E130307A14Rik	decreased	0.0225457716209667	0.8115492960288984	0.1465601368121063	0.7548449968356392	0.030985940036729526	0.664989159216792
ENSMUSG00000087687	Pet100	enriched	0.00459595705919931	0.5573624024187656	0.619573845957182	0.1061361626637263	0.1507651987626116	-0.062211443538416455
ENSMUSG00000090015	Gm15446	decreased	0.0248411791140419	2.7248573953082535e-4	-0.6879029060941076	0.10130383014847891	0.999581198306864	0.6881753918336385
ENSMUSG00000090935	Synj2bp	decreased	3.60616890042606e-6	0.748095241596087	0.6113177265206943	3.966133218413578e-4	6.160312506317951e-6	0.1367775150753927
ENSMUSG00000091764	Zfp964	enriched	6.6201076996788e-4	-0.04772492716514064	0.04185829371703618	0.9197862765432635	0.9082561088257751	-0.08958322088217682
ENSMUSG00000092035	Peg10	decreased	3.31417673038013e-6	0.23570876589079365	0.03340955542704177	0.8927430157821931	0.2302750660341344	0.20229921046375188
ENSMUSG00000092260	Zfp963	enriched	0.0454038185531319	-0.1843609872768683	0.24983925721553998	0.4440716319591005	0.5890045777576346	-0.4342002444924083
ENSMUSG00000097589	Dleu2	decreased	0.00888885965055742	0.4236989778788336	0.3887679423683642	0.32091573108451743	0.27434165107393904	0.03493103551046939
ENSMUSG00000098404	Mrip-ps	decreased	0.0023668974023419	-0.015331624484064908	-0.007915398672681323	0.9761486903196206	0.9538882883931343	-0.007416225811383586
ENSMUSG00000098912	1500004A13Rik	enriched	1.1061532523545e-4	-0.07852395628322202	-0.14903707644881786	0.7631045551851354	0.879751313092087	0.07051312016559584
ENSMUSG00000100009	Gm7967	enriched	1.71001304896843e-5	1.228162759724811	0.7559277684977328	0.1012377874906244	0.004218170442285105	0.47223499122707824
ENSMUSG00000101939	Gm28438	decreased	1.8886826511661e-4	1.140690716801621	1.19560975227639	6.76407601014116e-12	5.532618558641369e-11	-0.05491903547476906
ENSMUSG00000105263	Gm42427	decreased	0.00388004240416045	-0.31665434877334486	-0.11011821342910424	0.6966230036762644	0.1968927138346944	-0.20653613534424062
ENSMUSG00000105388	Rpl36a-ps2	decreased	1.825277753434e-4	2.155672639117364	2.0843985880910303	2.956224808621961e-40	1.5996394362525377e-42	0.07127405102633366
ENSMUSG00000110605	Gm32856	decreased	5.04615064531525e-6	1.7545530926901711	2.1478403200496134	4.390064243033636e-27	3.8809603434891856e-18	-0.3932872273594423
ENSMUSG00000110631	Gm42047	decreased	1.099426502362e-4	-0.6774825473558187	-0.332992919447149	0.20524214559956866	0.004361194949536896	-0.3444896279086697
ENSMUSG00000113902	Ndufb1	decreased	0.0202196074529086	1.8797403609828571	1.7922043594773651	3.227509841988284e-14	2.3056885596658563e-15	0.08753600150549201
ENSMUSG00000115801	Gm55330	decreased	5.2327574363105e-6	-0.39222815015382395	-1.1715541191913499	0.06665652667039763	0.5792840677685273	0.7793259690375259
