# Supplementary material for: TDP-43 directly inhibits mRNA accumulation in neurites through modulation of mRNA stability
Source: EMBO J. 2025 Dec 15;45(3):692–721. doi: 10.1038/s44318-025-00653-4 (PMC12864922; doi:10.1038/s44318-025-00653-4)
Supplement: Supplementary file 17 — Source data Fig. 7 [file 44318_2025_653_MOESM17_ESM.zip › Figure7/7B/Fig7Bsource.txt]

ensembl_gene_id	Gene	deltaLR.ko	pvalue.ko	log2FC_LR_final	pvalue.adjust	sendtnerclass	koclass	UTRlength	UGUGUcount	GUGUGcount	GUAUGcount	totalmotif	motifdens	motifdens_n	motifcount_n
ENSMUSG00000000001	Gnai3	0.109046297927398	0.48848679540096	-0.310390165088509	0.781979539012803	unchanged	unchanged	2056	2	1	1	4	0.00194552529182879	1	1
ENSMUSG00000000056	Narf	0.0886117153109285	0.720796087109069	-0.0461102019163118	0.990284251801915	unchanged	unchanged	2934	5	7	3	15	0.00511247443762781	2	3
ENSMUSG00000000078	Klf6	0.281665448904368	0.020556047964392	1.4563434743347	0.25247688051373	moreloc	moreloc	3111	11	7	5	23	0.00739312118289939	3	3
ENSMUSG00000000085	Scmh1	-0.185059211146926	0.670589035517667	0.0344870320998822	0.994575964803925	unchanged	unchanged	925	2	1	0	3	0.00324324324324324	1	1
ENSMUSG00000000127	Fer	0.0974223493993267	0.639058383402423	0.467776120277147	0.771622742630141	unchanged	unchanged	477	0	0	1	1	0.00209643605870021	1	1
ENSMUSG00000000131	Xpo6	-0.0612392180557464	0.745611396541922	-0.414471205234121	0.813323407952253	unchanged	unchanged	863	2	2	0	4	0.00463499420625724	2	1
ENSMUSG00000000134	Tfe3	-0.0997421356212471	0.579042771253455	-1.33008327868356	0.328986033483032	lessloc	unchanged	2598	1	2	2	5	0.00192455735180908	1	2
ENSMUSG00000000149	Gna12	-0.235078451852353	0.049334389662163	-1.15820024300473	0.203224411205157	lessloc	lessloc	2141	4	5	0	9	0.00420364315740308	2	2
ENSMUSG00000000168	Dlat	-0.161440449549303	0.295672678092347	0.433010657372937	0.784118843358641	unchanged	unchanged	1792	3	3	0	6	0.00334821428571429	1	2
ENSMUSG00000000171	Sdhd	0.0783335745739734	0.660109118390704	0.765201329435849	0.552676871367281	unchanged	unchanged	728	2	2	0	4	0.0054945054945055	2	1
ENSMUSG00000000194	Gpr107	-0.00596030333202946	0.978907495251181	1.20888851651695	0.196377803050315	moreloc	unchanged	4435	17	13	3	33	0.00744081172491545	3	3
ENSMUSG00000000278	Scpep1	0.171544872832063	0.231789313468159	-0.379674736038443	0.776887594533916	unchanged	unchanged	642	2	0	0	2	0.00311526479750779	1	1
ENSMUSG00000000282	Mnt	-0.252012176006408	0.41856382651052	1.3800317922233	0.129729292347698	moreloc	unchanged	2405	9	4	0	13	0.00540540540540541	2	3
ENSMUSG00000000326	Comt	-0.0507126067725081	0.796496618729697	-1.37207479282841	0.101586866430074	lessloc	unchanged	951	1	2	1	4	0.00420609884332282	2	1
ENSMUSG00000000339	Rtca	-0.021837107407743	0.925715037979894	0.111452150947809	0.958929666181052	unchanged	unchanged	682	3	3	0	6	0.00879765395894428	3	2
ENSMUSG00000000346	Dazap2	0.158070721439121	0.228683363184239	-1.1395198775528	0.273912416081599	lessloc	unchanged	1265	2	1	1	4	0.00316205533596838	1	1
ENSMUSG00000000374	Trappc10	-0.135075113980411	0.434635822780572	-0.820915864831558	0.466676808646903	unchanged	unchanged	1131	3	6	1	10	0.00884173297966401	3	2
ENSMUSG00000000378	Ccm2	-0.0654804867994252	0.76526385159881	-1.24687197637377	0.237324071626349	lessloc	unchanged	383	0	0	0	0	0	1	1
ENSMUSG00000000439	Mkrn2	0.146904699998224	0.800564543789858	-1.34868362705025	0.189520549726915	lessloc	unchanged	4893	11	8	3	22	0.00449621908849377	2	3
ENSMUSG00000000441	Raf1	-0.0678843442154129	0.660109118390704	-0.0723616970790077	0.968679095820723	unchanged	unchanged	697	2	1	0	3	0.00430416068866571	2	1
ENSMUSG00000000532	Acvr1b	0.0494911809042005	0.844326928814587	-1.18427146288686	0.410334964998794	lessloc	unchanged	2822	10	7	1	18	0.00637845499645641	3	3
ENSMUSG00000000538	Tom1l2	-0.106166820461429	0.587112309919786	-0.924256132578098	0.312150345100775	unchanged	unchanged	3379	12	12	1	25	0.00739863865048831	3	3
ENSMUSG00000000563	Atp5pb	0.0067490113343065	0.971731159764346	0	0.999968062347394	unchanged	unchanged	1042	0	0	1	1	0.000959692898272553	1	1
ENSMUSG00000000567	Sox9	0.0109639085633519	0.973726050719947	-0.268257009733723	0.854138814226174	unchanged	unchanged	2250	6	4	4	14	0.00622222222222222	3	3
ENSMUSG00000000568	Hnrnpd	-0.0195337800492639	0.942038897195929	0.43294286733683	0.720681461094245	unchanged	unchanged	5429	16	17	5	38	0.00699944741204642	3	3
ENSMUSG00000000579	Dynlt1c	-0.134548990508703	0.570897604869429	0.621865867616854	0.710794030743278	unchanged	unchanged	2108	7	6	1	14	0.00664136622390892	3	3
ENSMUSG00000000581	C1d	0.117586539880722	0.684005610266367	0.145908018278234	0.972161271577915	unchanged	unchanged	2481	4	3	2	9	0.00362756952841596	2	2
ENSMUSG00000000600	Krit1	0.187958287785324	0.227884792005181	-0.0973617526148041	0.950251776797399	unchanged	unchanged	3361	4	8	9	21	0.00624814043439453	3	3
ENSMUSG00000000631	Myo18a	-0.418691757108784	0.000906111199190457	-1.0982756141985	0.290743753132096	lessloc	lessloc	1145	0	0	0	0	0	1	1
ENSMUSG00000000632	Sez6	-0.210439235068579	0.206051343018747	1.07854941172142	0.494508243272723	moreloc	unchanged	2067	1	0	0	1	0.000483792936623125	1	1
ENSMUSG00000000711	Rab5b	0.0981382426061303	0.450263174340339	-0.142804817021307	0.92172493737948	unchanged	unchanged	2355	2	2	1	5	0.00212314225053079	1	2
ENSMUSG00000000751	Rpa1	0.0710893922005205	0.769139633329013	1.02131114915704	0.542105060522769	moreloc	unchanged	3139	7	8	1	16	0.00509716470213444	2	3
ENSMUSG00000000787	Ddx3x	0.148683930975502	0.166297152801847	-0.321299234827156	0.784118843358641	unchanged	unchanged	2560	3	4	2	9	0.003515625	2	2
ENSMUSG00000000794	Kcnn3	-0.338139056701126	0.0250860618160848	-0.459899564952069	0.842779083189286	unchanged	lessloc	380	0	1	0	1	0.00263157894736842	1	1
ENSMUSG00000000804	Usp32	0.134243377320185	0.358327908074468	0.353146292188802	0.84775199603406	unchanged	unchanged	2499	4	2	0	6	0.00240096038415366	1	2
ENSMUSG00000000823	Zfp512b	-0.152973986167261	0.619768214381343	0.587555537956479	0.758404049201779	unchanged	unchanged	2719	5	7	2	14	0.00514895182052225	2	3
ENSMUSG00000000826	Dnajc5	0.0632099641926527	0.721847522244435	-0.378716831976437	0.738030444931623	unchanged	unchanged	5757	19	10	2	31	0.00538474900121591	2	3
ENSMUSG00000000827	Tpd52l2	-0.0130557319534804	0.958021478233703	0.367476570330941	0.821829152896945	unchanged	unchanged	2791	5	7	2	14	0.00501612325331422	2	3
ENSMUSG00000000838	Fmr1	-0.0155213372050411	0.948038099867201	1.2592937311679	0.252297349628994	moreloc	unchanged	2288	6	2	5	13	0.00568181818181818	3	3
ENSMUSG00000000876	Pxmp4	-0.197023799511765	0.518581758317042	-0.0589117290590178	0.990284251801915	unchanged	unchanged	2071	7	4	6	17	0.00820859488169966	3	3
ENSMUSG00000000881	Dlg3	-0.00288364153170129	0.990636533447236	0.154260658092706	0.925736241916224	unchanged	unchanged	2083	2	1	0	3	0.0014402304368699	1	1
ENSMUSG00000000902	Smarcb1	0.00360767809000961	0.987223877031352	-0.464812456239289	0.719333946719196	unchanged	unchanged	529	0	0	0	0	0	1	1
ENSMUSG00000000959	Oxa1l	-0.036686441372269	0.886222668978081	0.658147019245268	0.728209414607266	unchanged	unchanged	1222	2	3	1	6	0.00490998363338789	2	2
ENSMUSG00000000976	Heatr6	-0.13441345187092	0.638535305860414	-0.966142596545573	0.536694929672491	unchanged	unchanged	2032	5	1	1	7	0.00344488188976378	1	2
ENSMUSG00000001016	Ilf2	-0.0255238232763564	0.894607126751589	-0.419903269433186	0.741571091954783	unchanged	unchanged	760	1	1	1	3	0.00394736842105263	2	1
ENSMUSG00000001017	Chtop	0.103593525645377	0.413351234410357	-0.614328392276488	0.452370851973473	unchanged	unchanged	946	2	1	0	3	0.00317124735729387	1	1
ENSMUSG00000001018	Snapin	0.023571504615695	0.92435728093423	-0.3252890108642	0.867739192839721	unchanged	unchanged	1458	1	1	1	3	0.00205761316872428	1	1
ENSMUSG00000001034	Mapk7	-0.141498226562717	0.613529251433487	-0.235805699146079	0.904419865804713	unchanged	unchanged	305	0	0	0	0	0	1	1
ENSMUSG00000001036	Epn2	0.0594281525674589	0.806108391093388	-0.0320820904849213	0.999968062347394	unchanged	unchanged	2169	7	5	0	12	0.00553250345781466	2	2
ENSMUSG00000001052	Sec24b	-0.132743260801837	0.542839226158495	-0.896394484106967	0.459477273660944	unchanged	unchanged	1133	0	0	1	1	0.00088261253309797	1	1
ENSMUSG00000001089	Luzp1	-0.0194338110844579	0.918535161300593	-0.294643105401155	0.841216725768947	unchanged	unchanged	3926	9	4	0	13	0.0033112582781457	1	3
ENSMUSG00000001098	Kctd10	0.85802026507628	5.34387025492065e-16	-0.809955018950492	0.551658968235918	unchanged	moreloc	2075	8	7	3	18	0.00867469879518072	3	3
ENSMUSG00000001100	Poldip2	-0.0734043729667359	0.732212179698677	0.283758868093688	0.86545171807408	unchanged	unchanged	828	0	1	0	1	0.00120772946859903	1	1
ENSMUSG00000001127	Araf	0.0498310589708209	0.780709672293366	0.404413588172615	0.737114779556217	unchanged	unchanged	1162	1	1	1	3	0.00258175559380379	1	1
ENSMUSG00000001143	Lman2l	-0.12878422409437	0.4940158585531	-0.584719428551248	0.697103497053873	unchanged	unchanged	2296	8	6	1	15	0.00653310104529617	3	3
ENSMUSG00000001150	Mcm3ap	0.283460494938063	0.137329621637924	0.488257946233528	0.784262192532696	unchanged	unchanged	333	1	0	0	1	0.003003003003003	1	1
ENSMUSG00000001151	Pcnt	0.00456594031300317	0.990636533447236	-1.52239138467965	0.283668670578798	lessloc	unchanged	476	0	0	0	0	0	1	1
ENSMUSG00000001156	Mxd1	0.315020799638581	0.238572042859938	1.34255190353805	0.538561703864852	moreloc	unchanged	3829	12	8	3	23	0.00600679028466963	3	3
ENSMUSG00000001175	Calm1	-0.021466665546442	0.902388767232064	0.684615829719408	0.372145021886459	unchanged	unchanged	3386	14	8	1	23	0.00679267572356763	3	3
ENSMUSG00000001211	Agpat3	-0.0991454642641683	0.535797265599025	-0.213485499037818	0.873442791444068	unchanged	unchanged	4509	6	3	1	10	0.00221778664892437	1	2
ENSMUSG00000001270	Ckb	-0.397467373813887	0.0335748888701576	-0.259594944780316	0.873442791444068	unchanged	lessloc	202	0	0	0	0	0	1	1
ENSMUSG00000001280	Sp1	0.234471473851586	0.03856215840326	0.397516011739258	0.784262192532696	unchanged	moreloc	5372	9	6	9	24	0.00446760982874162	2	3
ENSMUSG00000001313	Rnd2	-0.0495535134535907	0.859138746588719	0.463968343477879	0.790155463701468	unchanged	unchanged	547	0	0	0	0	0	1	1
ENSMUSG00000001376	Vps50	0.0674935120531216	0.814195110137296	-0.0686151624142841	0.977498848860536	unchanged	unchanged	1933	3	1	1	5	0.00258665287118469	1	2
ENSMUSG00000001380	Hars	0.119702864784397	0.320515846098996	-0.0364829061944265	0.990284251801915	unchanged	unchanged	352	0	0	1	1	0.00284090909090909	1	1
ENSMUSG00000001415	Smg5	-0.104577164848813	0.532231825961368	-0.613040064139483	0.495939406221822	unchanged	unchanged	1230	0	1	0	1	0.000813008130081301	1	1
ENSMUSG00000001416	Cct3	0.145030074739052	0.314070127556254	-0.47917835387667	0.5601731637364	unchanged	unchanged	329	0	0	0	0	0	1	1
ENSMUSG00000001419	Mef2d	-0.16679877838161	0.219541005890759	0.249469568189664	0.84775199603406	unchanged	unchanged	3443	15	12	2	29	0.00842288701713622	3	3
ENSMUSG00000001440	Kpnb1	0.0431415512479314	0.749645464019029	-0.587390242493372	0.60517364085466	unchanged	unchanged	2967	6	8	1	15	0.00505561172901921	2	3
ENSMUSG00000001441	Npepps	-0.0418587649524881	0.858026007718975	0.14279587004275	0.952473237060271	unchanged	unchanged	1272	4	4	1	9	0.00707547169811321	3	2
ENSMUSG00000001445	Mrpl10	0.0172662111017601	0.935376524653777	-0.543036264710384	0.76055148117554	unchanged	unchanged	878	3	3	0	6	0.00683371298405467	3	2
ENSMUSG00000001467	Cyp51	0.194548424531476	0.12081159265319	-0.227655127320238	0.838284025074429	unchanged	unchanged	1980	6	7	2	15	0.00757575757575758	3	3
ENSMUSG00000001472	Tcf25	-0.145213822330866	0.294269030270705	-0.0507289524570158	0.985183774692003	unchanged	unchanged	3104	7	3	2	12	0.0038659793814433	2	2
ENSMUSG00000001507	Itga3	-0.315164552140866	0.0333767854858258	-0.0862317816597722	0.976988965597003	unchanged	lessloc	1321	0	2	0	2	0.00151400454201363	1	1
ENSMUSG00000001521	Tulp3	-0.244658092758304	0.237120081474138	-1.0194283204113	0.301395022075945	lessloc	unchanged	1918	9	8	2	19	0.00990615224191867	3	3
ENSMUSG00000001525	Tubb5	-0.101250722610865	0.429654395142179	-0.85987802732967	0.164593696145568	unchanged	unchanged	1061	1	1	1	3	0.00282752120640905	1	1
ENSMUSG00000001552	Jup	-0.258575476572926	0.042263826942957	-2.46295266778233	0.0216032012446818	lessloc	lessloc	845	2	1	0	3	0.00355029585798817	2	1
ENSMUSG00000001569	Nom1	0.0971082817739891	0.625455168146317	1.27489523119127	0.576190614440929	moreloc	unchanged	6640	24	16	8	48	0.0072289156626506	3	3
ENSMUSG00000001576	Ergic1	-0.168175165534357	0.162188549858796	-0.322794053606424	0.810726515428184	unchanged	unchanged	1757	3	2	5	10	0.00569151963574274	3	2
ENSMUSG00000001627	Ifrd1	0.299465111033432	0.0508283286209864	1.159499709951	0.175974610865989	moreloc	unchanged	1795	7	2	0	9	0.00501392757660167	2	2
ENSMUSG00000001687	Ubl3	-0.152465515857553	0.188894921936664	0.541006146599063	0.712576127231416	unchanged	unchanged	1500	5	3	0	8	0.00533333333333333	2	2
ENSMUSG00000001729	Akt1	-0.286004424948004	0.0522768735067493	-1.1012288390251	0.10773802023699	lessloc	unchanged	877	1	0	1	2	0.00228050171037628	1	1
ENSMUSG00000001774	Chordc1	0.0366854487915728	0.882658176322924	0.231460271580882	0.888461636693402	unchanged	unchanged	4521	13	6	3	22	0.0048661800486618	2	3
ENSMUSG00000001783	Rtcb	0.0197353472648189	0.907361494607119	-0.505380727636937	0.685216015124121	unchanged	unchanged	375	1	1	0	2	0.00533333333333333	2	1
ENSMUSG00000001786	Fbxo7	0.135647148761515	0.619784157721301	0.485509569719969	0.734899266621036	unchanged	unchanged	3765	15	11	6	32	0.00849933598937583	3	3
ENSMUSG00000001794	Capns1	-0.162693229322487	0.173653152197859	-1.28755131893438	0.0389923039806224	lessloc	unchanged	565	1	1	0	2	0.00353982300884956	2	1
ENSMUSG00000001829	Clpb	-0.0591969776706001	0.7939629486384	-0.119791332899371	0.942024978181393	unchanged	unchanged	2415	7	5	1	13	0.00538302277432712	2	3
ENSMUSG00000001833	Septin7	0.050144612704685	0.800686041150273	0.0853156135618249	0.943332231585493	unchanged	unchanged	1019	1	0	0	1	0.00098135426889107	1	1
ENSMUSG00000001844	Zdhhc4	0.0705082653621631	0.804684346459831	0.287573828083834	0.852099919387227	unchanged	unchanged	537	0	0	0	0	0	1	1
ENSMUSG00000001847	Rac1	-0.0356051552894197	0.816381982154494	0.0400447868496361	0.983569993405074	unchanged	unchanged	3341	9	10	4	23	0.00688416641724035	3	3
ENSMUSG00000001855	Nup214	0.179710435227195	0.526331255729412	0.265128372203201	0.882239577792694	unchanged	unchanged	1823	3	4	2	9	0.00493691716950082	2	2
ENSMUSG00000001910	Nacc1	-0.0253570553051448	0.886259060920943	-0.554115030628136	0.560258948057169	unchanged	unchanged	2559	4	5	1	10	0.00390777647518562	2	2
ENSMUSG00000001911	Nfix	-0.299958936697659	0.31610037311246	-0.820634585504576	0.32039790241807	unchanged	unchanged	3951	2	3	3	8	0.00202480384712731	1	2
ENSMUSG00000001924	Uba1	0.0778929710579253	0.563008069016086	-0.568707421228633	0.341405940525861	unchanged	unchanged	666	0	0	1	1	0.0015015015015015	1	1
ENSMUSG00000001964	Emd	0.0647641240247876	0.696956909695235	-0.229756794841562	0.903403123983297	unchanged	unchanged	739	0	0	1	1	0.0013531799729364	1	1
ENSMUSG00000001986	Gria3	0.0350954280786033	0.893471165834331	-0.595607149947461	0.638852489883021	unchanged	unchanged	2586	8	6	7	21	0.00812064965197216	3	3
ENSMUSG00000001995	Sipa1l2	-0.166402326372278	0.307509645092102	-0.716883022367227	0.46020793505294	unchanged	unchanged	1082	2	0	0	2	0.00184842883548983	1	1
ENSMUSG00000002006	Pdzd4	-0.175652067109826	0.219492534344189	-0.482852473491012	0.7256104211503	unchanged	unchanged	1023	4	3	1	8	0.00782013685239492	3	2
ENSMUSG00000002010	Idh3g	0.186734669224231	0.126144003137328	-0.0144713799170062	0.999968062347394	unchanged	unchanged	107	0	0	0	0	0	1	1
ENSMUSG00000002014	Ssr4	0.0544325560073173	0.766057452142946	0.0136073044646441	0.999968062347394	unchanged	unchanged	68	0	0	0	0	0	1	1
ENSMUSG00000002017	Fam98a	0.0685187399590772	0.76455913399289	0.574886912895043	0.741571091954783	unchanged	unchanged	1116	1	2	1	4	0.003584229390681	2	1
ENSMUSG00000002028	Kmt2a	-0.391528546217759	0.128138133909221	-0.472349360909356	0.759122824626212	unchanged	unchanged	4547	6	3	2	11	0.00241917747965692	1	2
ENSMUSG00000002031	Ift46	0.111903129263237	0.601116284322255	0.36906607306493	0.810342513603393	unchanged	unchanged	2867	5	4	1	10	0.00348796651552145	2	2
ENSMUSG00000002052	Supt6	-0.023526318193003	0.915184008481704	-0.269355197029707	0.79064745965185	unchanged	unchanged	837	2	3	1	6	0.00716845878136201	3	2
ENSMUSG00000002064	Sdf2	0.148018138209146	0.39454627102349	-1.08469888647608	0.314791856979863	lessloc	unchanged	358	0	0	0	0	0	1	1
ENSMUSG00000002103	Acp2	-0.0662191255217939	0.848711909010729	-1.00108039072892	0.314907168988984	lessloc	unchanged	3358	4	3	2	9	0.0026801667659321	1	2
ENSMUSG00000002105	Slc39a13	0.334862575469887	0.146850492894794	0.882955259176354	0.574569178195094	unchanged	unchanged	1112	2	3	0	5	0.00449640287769784	2	2
ENSMUSG00000002107	Celf2	0.577608720584828	0.0121521232021612	0.256211850355744	0.85848949526172	unchanged	moreloc	7381	20	9	3	32	0.00433545590028451	2	3
ENSMUSG00000002129	Sf3a1	0.130513987613398	0.449423450645701	-0.576504101776402	0.619225492764581	unchanged	unchanged	2406	11	8	1	20	0.00831255195344971	3	3
ENSMUSG00000002221	Paxip1	-0.584958737087297	0.00736786612830464	0.797220479649799	0.593042975787491	unchanged	lessloc	2408	9	4	1	14	0.00581395348837209	3	3
ENSMUSG00000002222	Rmnd5a	0.0193042783303247	0.907765721774664	0.358236303101778	0.839871743952687	unchanged	unchanged	4491	16	10	9	35	0.00779336450679136	3	3
ENSMUSG00000002265	Peg3	0.0901703563441216	0.626638353982054	0.199076700276521	0.864534060465824	unchanged	unchanged	3614	14	14	3	31	0.00857775318206973	3	3
ENSMUSG00000002307	Daxx	0.253545929516594	0.0623477884351721	0.473081864116789	0.841691706714858	unchanged	unchanged	187	0	0	1	1	0.0053475935828877	2	1
ENSMUSG00000002320	Tm9sf1	-0.0308712520834167	0.900978884389773	0.718098883931988	0.721041691718665	unchanged	unchanged	708	1	2	0	3	0.00423728813559322	2	1
ENSMUSG00000002332	Dhrs1	0.18017875223023	0.459694022597813	0.188213708509066	0.924722036260487	unchanged	unchanged	264	0	0	0	0	0	1	1
ENSMUSG00000002341	Ncan	-0.229507065456667	0.27851164914496	0.413505377306921	0.748261906694746	unchanged	unchanged	3235	6	9	4	19	0.00587326120556414	3	3
ENSMUSG00000002345	Borcs8	-0.072975805500783	0.789668878802272	-0.537097366671027	0.767455706487085	unchanged	unchanged	598	2	2	0	4	0.00668896321070234	3	1
ENSMUSG00000002372	Ranbp3	0.0997478691834774	0.565996947909125	-0.837544230668637	0.428751872442997	unchanged	unchanged	870	2	1	0	3	0.00344827586206897	1	1
ENSMUSG00000002379	Ndufa11	-0.150940924219573	0.442731131367393	-0.0798395810553281	0.968679095820723	unchanged	unchanged	2151	6	2	4	12	0.00557880055788006	2	2
ENSMUSG00000002395	Use1	0.0656336274804106	0.697026107326326	1.04032361429392	0.51768903567583	moreloc	unchanged	23	0	0	0	0	0	1	1
ENSMUSG00000002413	Braf	-0.0165322442235478	0.941968368206642	0.4846371543851	0.806411613481937	unchanged	unchanged	7145	13	11	9	33	0.0046186144156753	2	3
ENSMUSG00000002455	Prpf6	0.0675109097587605	0.626638353982054	-0.124080969932592	0.925736241916224	unchanged	unchanged	86	0	0	0	0	0	1	1
ENSMUSG00000002489	Tiam1	0.159594101743126	0.629015680491383	0.986465881000965	0.468959146457626	unchanged	unchanged	2011	7	5	1	13	0.00646444554947787	3	3
ENSMUSG00000002496	Tsc2	-0.0426009330475146	0.914347647418161	0.802652311434668	0.453949403290487	unchanged	unchanged	789	0	0	1	1	0.00126742712294043	1	1
ENSMUSG00000002524	Puf60	0.0230562189464305	0.893442434329505	0.204203190108334	0.893675241733279	unchanged	unchanged	1402	2	3	1	6	0.00427960057061341	2	2
ENSMUSG00000002546	Golga2	-0.0137181128303225	0.945190340906113	0.320704328714221	0.834133234620529	unchanged	unchanged	1301	2	1	0	3	0.00230591852421214	1	1
ENSMUSG00000002580	Mien1	0.0472393969307012	0.84861180957784	-0.394264145400463	0.801855537051589	unchanged	unchanged	354	1	0	0	1	0.00282485875706215	1	1
ENSMUSG00000002608	Ccdc97	-0.0236154996217217	0.935654569783716	0.607445881312234	0.70802160734942	unchanged	unchanged	1887	4	2	1	7	0.00370959194488606	2	2
ENSMUSG00000002658	Gtf2f1	0.0611387366648499	0.719616223734288	0.423848487387456	0.740820805986632	unchanged	unchanged	22	0	0	0	0	0	1	1
ENSMUSG00000002679	Med6	-0.0307875719260986	0.900006578119211	-0.636768107862196	0.764684247225298	unchanged	unchanged	349	0	0	0	0	0	1	1
ENSMUSG00000002718	Cse1l	0.245246370302506	0.019123452756366	0.30383166525475	0.863946641250758	unchanged	moreloc	1762	0	1	2	3	0.00170261066969353	1	1
ENSMUSG00000002733	Plekha3	0.200243859488132	0.171601425150205	0.0354039109443587	0.994744976251128	unchanged	unchanged	1326	4	1	2	7	0.0052790346907994	2	2
ENSMUSG00000002741	Ykt6	0.059070131723831	0.70234143826938	0.341000341026895	0.814044640833567	unchanged	unchanged	1736	3	4	3	10	0.00576036866359447	3	2
ENSMUSG00000002748	Baz1b	-0.160773658470317	0.220262115672149	-0.0841940448813707	0.953857998602474	unchanged	unchanged	1666	2	3	0	5	0.00300120048019208	1	2
ENSMUSG00000002767	Mrpl2	0.0447852507955933	0.831054524179421	-1.20301343963322	0.472976144749353	lessloc	unchanged	201	0	0	0	0	0	1	1
ENSMUSG00000002768	Mea1	-0.0086826188489274	0.967917734821571	0.123760559893925	0.933193021681109	unchanged	unchanged	235	1	0	0	1	0.00425531914893617	2	1
ENSMUSG00000002778	Kdelr1	0.170513885759087	0.205577043570629	-0.0997482059058967	0.962687049758142	unchanged	unchanged	747	2	1	0	3	0.00401606425702811	2	1
ENSMUSG00000002804	Nudt14	-0.936267929303231	2.41545955475295e-14	1.80426560851794	0.205162882795506	moreloc	lessloc	519	2	0	0	2	0.00385356454720617	2	1
ENSMUSG00000002808	Epdr1	0.0626570243442826	0.857686841633098	0.607803145725166	0.790661547210149	unchanged	unchanged	1446	5	3	2	10	0.00691562932226833	3	2
ENSMUSG00000002812	Flii	0.0753989045038601	0.642357425944162	-0.667354829593935	0.578222512901908	unchanged	unchanged	170	2	2	0	4	0.0235294117647059	3	1
ENSMUSG00000002825	Qtrt1	0.207182163633781	0.447417800251629	0.438745104833412	0.827321141975058	unchanged	unchanged	614	1	1	0	2	0.00325732899022801	1	1
ENSMUSG00000002833	Hdgfl2	-0.178387144954168	0.305614430960916	-0.432024051228012	0.814793216934721	unchanged	unchanged	145	0	0	0	0	0	1	1
ENSMUSG00000002844	Adprh	-0.0484321860462793	0.8168742534069	-0.605922065987966	0.710794030743278	unchanged	unchanged	291	2	0	1	3	0.0103092783505155	3	1
ENSMUSG00000002948	Map2k7	-0.518815372719536	0.000854390260972304	-0.531195245917504	0.741571091954783	unchanged	lessloc	2068	6	4	2	12	0.0058027079303675	3	2
ENSMUSG00000002957	Ap2a2	-0.142373766010545	0.19267793367452	-0.435093665700439	0.732752666098364	unchanged	unchanged	1642	5	7	3	15	0.00913520097442144	3	3
ENSMUSG00000002968	Med25	-0.198376328420271	0.226904954435711	-0.303661468329059	0.85848949526172	unchanged	unchanged	1260	1	2	2	5	0.00396825396825397	2	2
ENSMUSG00000002981	Clptm1	0.0108338515958017	0.968086916154844	-1.1938204459654	0.182732239513183	lessloc	unchanged	2120	5	3	3	11	0.00518867924528302	2	2
ENSMUSG00000002984	Tomm40	-0.147556789709505	0.365098223569606	-0.694215143598405	0.483383228767515	unchanged	unchanged	405	0	0	0	0	0	1	1
ENSMUSG00000002997	Prkar2b	-0.275277580323442	0.084208443135847	-0.588907984180464	0.702007769904242	unchanged	unchanged	1913	6	3	4	13	0.00679560899111343	3	3
ENSMUSG00000003033	Ap1m1	-0.114906250242076	0.383975802013056	-0.491564775431773	0.623327842343274	unchanged	unchanged	628	2	2	1	5	0.00796178343949045	3	2
ENSMUSG00000003037	Rab8a	0.030787611845936	0.903904383081262	1.05262905205997	0.585261206120358	moreloc	unchanged	3767	4	4	0	8	0.00212370586673746	1	2
ENSMUSG00000003038	Hmgn2	0.00440927664938073	0.987082498475186	0.515532586747846	0.646849287946116	unchanged	unchanged	800	3	1	0	4	0.005	2	1
ENSMUSG00000003039	Fam32a	0.0427132778246583	0.809713448482636	-0.267663579733274	0.836749506552584	unchanged	unchanged	2168	5	4	2	11	0.00507380073800738	2	2
ENSMUSG00000003062	Stard3nl	0.265513067535965	0.168264316608364	0.587372141184543	0.712798572755878	unchanged	unchanged	469	1	0	0	1	0.00213219616204691	1	1
ENSMUSG00000003072	Atp5d	-0.232795333640932	0.0312011584563276	-0.992103166600769	0.338179496764659	unchanged	lessloc	319	0	0	0	0	0	1	1
ENSMUSG00000003099	Ppp5c	-0.0552934292277341	0.732212179698677	-0.410559188403573	0.7156850841564	unchanged	unchanged	469	0	0	0	0	0	1	1
ENSMUSG00000003119	Cdk12	-0.146402459928674	0.416278917133192	0.381176774032593	0.822438105744657	unchanged	unchanged	1175	6	3	1	10	0.00851063829787234	3	2
ENSMUSG00000003131	Pafah1b2	0.137820727592786	0.287342056004464	0.942116813326085	0.34235671325662	unchanged	unchanged	5829	18	12	5	35	0.006004460456339	3	3
ENSMUSG00000003154	Foxj2	-0.117057672430615	0.609944764344656	-0.81567442489003	0.64748589017629	unchanged	unchanged	2514	4	2	4	10	0.00397772474144789	2	2
ENSMUSG00000003161	Sri	0.0184144865759055	0.939476305560743	-0.559300823453708	0.681240746786735	unchanged	unchanged	1820	4	2	3	9	0.00494505494505494	2	2
ENSMUSG00000003166	Dgcr2	-0.0520274982914364	0.826513138734017	-0.502179415581131	0.664541607496805	unchanged	unchanged	2166	6	3	1	10	0.00461680517082179	2	2
ENSMUSG00000003226	Ranbp2	0.0558064954248259	0.760735779803042	0.244396109454915	0.836749506552584	unchanged	unchanged	388	1	2	0	3	0.0077319587628866	3	1
ENSMUSG00000003233	Dvl3	-0.110454234874834	0.637518366664514	-0.441725840826785	0.575558400091685	unchanged	unchanged	205	0	0	0	0	0	1	1
ENSMUSG00000003234	Abcf3	0.11674422910926	0.501610965010158	0.199630062214956	0.92172493737948	unchanged	unchanged	864	1	0	0	1	0.00115740740740741	1	1
ENSMUSG00000003269	Cyth2	-0.194490096343115	0.219040243007044	-0.465823658159037	0.712798572755878	unchanged	unchanged	1124	3	4	0	7	0.00622775800711744	3	2
ENSMUSG00000003316	Glg1	-0.0714984102496894	0.696083503250818	0.475476756543329	0.714721874916042	unchanged	unchanged	3473	7	5	1	13	0.00374316153181687	2	3
ENSMUSG00000003344	Btbd2	0.047301057704503	0.823841714820407	0.82690116922711	0.514574693755282	unchanged	unchanged	913	2	3	0	5	0.00547645125958379	2	2
ENSMUSG00000003345	Csnk1g2	-0.240152495516291	0.0701333747533634	-0.992692979177477	0.221969303699058	unchanged	unchanged	665	0	1	1	2	0.00300751879699248	1	1
ENSMUSG00000003348	Mob3a	0.0468579786073953	0.877417737953234	0.955291856787146	0.617221727405016	unchanged	unchanged	1891	7	5	1	13	0.00687466948704389	3	3
ENSMUSG00000003360	Ddx23	0.130096963803856	0.386417906366753	-0.597967198948786	0.716465754899053	unchanged	unchanged	660	3	1	1	5	0.00757575757575758	3	2
ENSMUSG00000003363	Pld3	-0.0333504580660766	0.886222668978081	-0.252022712378759	0.900338854409026	unchanged	unchanged	298	0	1	0	1	0.00335570469798658	1	1
ENSMUSG00000003378	Grik5	-0.405729869148259	0.0150011846657767	-0.0721635628819053	0.980488153553808	unchanged	lessloc	3092	2	3	2	7	0.00226390685640362	1	2
ENSMUSG00000003402	Prkcsh	-0.0391798379829453	0.831526253536254	-0.701229629813357	0.517016809951105	unchanged	unchanged	315	0	0	0	0	0	1	1
ENSMUSG00000003410	Elavl3	-0.155263068709353	0.313993840495215	0.338938903601158	0.790085287548775	unchanged	unchanged	3498	3	3	0	6	0.00171526586620926	1	2
ENSMUSG00000003429	Rps11	-0.201014619051396	0.0989790514491749	0.522166943354136	0.716465754899053	unchanged	unchanged	76	0	0	0	0	0	1	1
ENSMUSG00000003435	Supt5	-0.166148946335359	0.277248429101117	-0.00741109171106835	0.999968062347394	unchanged	unchanged	3420	1	5	4	10	0.00292397660818713	1	2
ENSMUSG00000003437	Paf1	-0.0315839065726662	0.920301825354303	-0.355818983982436	0.80888363422614	unchanged	unchanged	138	0	0	0	0	0	1	1
ENSMUSG00000003438	Timm50	0.020207495788264	0.923314988876993	-0.175237278130531	0.908697887230805	unchanged	unchanged	413	3	2	0	5	0.0121065375302663	3	2
ENSMUSG00000003452	Bicd1	0.304578152568052	0.0946923890826142	0.00990467746161805	0.999968062347394	unchanged	unchanged	6714	22	18	11	51	0.00759606791778374	3	3
ENSMUSG00000003458	Ncstn	-0.110507668140804	0.449423450645701	-0.3175793200912	0.79064745965185	unchanged	unchanged	2714	3	6	2	11	0.00405305821665438	2	2
ENSMUSG00000003464	Pex19	0.0459254206927695	0.802302791636188	0.511440543946581	0.801983403916587	unchanged	unchanged	2203	4	2	2	8	0.00363141171130277	2	2
ENSMUSG00000003518	Dusp3	-0.109053300886962	0.570897604869429	-0.339539526063442	0.80530608278768	unchanged	unchanged	3591	7	6	2	15	0.00417710944026733	2	3
ENSMUSG00000003528	Slc25a1	-0.152459863761655	0.13750383340017	-0.104265977636718	0.950456881190398	unchanged	unchanged	602	4	2	0	6	0.00996677740863787	3	2
ENSMUSG00000003534	Ddr1	-0.329949232845856	0.03629898922799	-0.683229713262031	0.68058155399311	unchanged	lessloc	1734	2	4	1	7	0.00403690888119954	2	2
ENSMUSG00000003575	Crtc1	-0.41803272321193	0.0198437380049193	0.428772697014383	0.840873489407436	unchanged	lessloc	3769	7	7	3	17	0.00451048023348368	2	3
ENSMUSG00000003623	Crot	-0.0375960969592625	0.881011338369398	-0.429717659775056	0.821695021673733	unchanged	unchanged	819	2	0	1	3	0.00366300366300366	2	1
ENSMUSG00000003660	Snrnp200	0.133116702872939	0.295098832495185	-0.862079261096063	0.22772424919432	unchanged	unchanged	239	0	0	0	0	0	1	1
ENSMUSG00000003662	Ciao1	0.15951821619871	0.51707455770306	1.96990393266057	0.220383627295868	moreloc	unchanged	1859	2	1	0	3	0.00161377084454008	1	1
ENSMUSG00000003731	Kpna6	0.0675430080037274	0.690923790440526	0.191969473055094	0.932205727974493	unchanged	unchanged	4012	5	5	3	13	0.00324027916251246	1	3
ENSMUSG00000003778	Brd8	-0.0474478517394634	0.771314557891624	-0.498781496190619	0.7256104211503	unchanged	unchanged	1567	13	6	2	21	0.013401403956605	3	3
ENSMUSG00000003810	Mast2	-0.304879496486141	0.0508263238917657	-0.762127177160107	0.564079350519836	unchanged	unchanged	53	1	0	0	1	0.0188679245283019	3	1
ENSMUSG00000003814	Calr	-0.048379642069913	0.775576910322388	-0.248399446119587	0.847848248634244	unchanged	unchanged	797	2	0	1	3	0.00376411543287327	2	1
ENSMUSG00000003847	Nfat5	-0.356847651436232	0.0159823820432038	0.0160156886601825	0.999968062347394	unchanged	lessloc	12787	29	22	11	62	0.00484867443497302	2	3
ENSMUSG00000003848	Nob1	0.23459833311557	0.0571342004061807	0.544809386297945	0.733065925521922	unchanged	unchanged	762	1	0	0	1	0.00131233595800525	1	1
ENSMUSG00000003863	Ppfia3	-1.08814211083491	2.16477650971693e-15	0.7951104333286	0.714370976240701	unchanged	lessloc	905	1	2	0	3	0.00331491712707182	1	1
ENSMUSG00000003865	Gys1	-0.0664041432995308	0.812864155162376	-0.352899781559593	0.838284025074429	unchanged	unchanged	1252	5	6	1	12	0.00958466453674121	3	2
ENSMUSG00000003868	Ruvbl2	0.0307595474891411	0.892254083027424	-1.34765643328723	0.168241973820753	lessloc	unchanged	220	1	0	0	1	0.00454545454545455	2	1
ENSMUSG00000003948	Mmd	0.0647660634117804	0.668078260423308	0.191369097793169	0.92172493737948	unchanged	unchanged	1726	5	3	2	10	0.00579374275782155	3	2
ENSMUSG00000003970	Rpl8	-0.058035058674579	0.660226526312128	-0.0431410357660376	0.980845914168895	unchanged	unchanged	35	0	0	0	0	0	1	1
ENSMUSG00000003992	Ssbp2	0.0278490915602971	0.913679941367114	0.274252059796178	0.889323528916038	unchanged	unchanged	2734	9	6	3	18	0.00658376005852231	3	3
ENSMUSG00000004032	Gstm5	-0.384760542254065	0.0379947885857698	0.24875382911592	0.849986214483416	unchanged	lessloc	765	1	1	0	2	0.00261437908496732	1	1
ENSMUSG00000004040	Stat3	-0.258567031099644	0.0653294800394992	-0.942067896374323	0.428751872442997	unchanged	unchanged	3701	4	6	3	13	0.00351256417184545	2	3
ENSMUSG00000004044	Cavin1	-0.280477820925539	0.257558804129892	-0.763748279752527	0.618103608270362	unchanged	unchanged	1891	5	3	0	8	0.00423056583818086	2	2
ENSMUSG00000004054	Map3k11	-0.245827945029276	0.181726530438119	-0.829077405139547	0.644110986638778	unchanged	unchanged	518	0	0	0	0	0	1	1
ENSMUSG00000004056	Akt2	-0.0682346364562216	0.684243342185928	-0.286210691189877	0.826168707987654	unchanged	unchanged	2685	7	7	3	17	0.00633147113594041	3	3
ENSMUSG00000004070	Hmox2	0.107604215076429	0.52565050706564	0.868492195201402	0.614240104474076	unchanged	unchanged	637	1	1	0	2	0.00313971742543171	1	1
ENSMUSG00000004071	Cdip1	-0.111236330065808	0.444597808851036	1.11766642085388	0.18396537473705	moreloc	unchanged	3077	5	5	5	15	0.0048748781280468	2	3
ENSMUSG00000004085	Map3k20	-0.169718501881914	0.681866428485351	-0.36939740453201	0.825375330285937	unchanged	unchanged	5136	11	12	5	28	0.00545171339563863	2	3
ENSMUSG00000004096	Cwc15	0.0508718191791447	0.845282608830992	0.353674802103232	0.79064745965185	unchanged	unchanged	248	0	0	0	0	0	1	1
ENSMUSG00000004099	Dnmt1	-0.199515905176079	0.224796061922258	0.131575887332244	0.940154689242338	unchanged	unchanged	312	1	0	1	2	0.00641025641025641	3	1
ENSMUSG00000004113	Cacna1b	-1.12721773121099	4.86486022762395e-06	1.14027421529485	0.514278765765718	moreloc	lessloc	2683	25	23	6	54	0.0201267238166232	3	3
ENSMUSG00000004207	Psap	0.00182259364610582	0.990636533447236	-0.132368278898399	0.885358724187787	unchanged	unchanged	868	3	4	0	7	0.00806451612903226	3	2
ENSMUSG00000004263	Atn1	-0.371324915332253	0.0250146435573525	1.21752137668706	0.279094568583269	moreloc	lessloc	528	3	4	0	7	0.0132575757575758	3	2
ENSMUSG00000004264	Phb2	-0.0616562743021813	0.685585733343561	-0.0368489432283816	0.989134636722234	unchanged	unchanged	317	1	1	0	2	0.00630914826498423	3	1
ENSMUSG00000004268	Emg1	0.0259312581598556	0.905822545179074	1.14123783119382	0.404423465660223	moreloc	unchanged	164	0	0	0	0	0	1	1
ENSMUSG00000004270	Lpcat3	0.0731249778271779	0.649681729154755	0.382787230062839	0.791669702178352	unchanged	unchanged	635	0	0	0	0	0	1	1
ENSMUSG00000004317	Clcn5	0.201236444778828	0.229503649952678	0.214053043357863	0.904134661438589	unchanged	unchanged	5919	9	9	5	23	0.00388579151883764	2	3
ENSMUSG00000004319	Clcn3	0.109292158886582	0.358542953273218	-0.24045546974406	0.838541448817739	unchanged	unchanged	2696	6	6	5	17	0.00630563798219585	3	3
ENSMUSG00000004356	Utp20	0.318761773695755	0.181726530438119	-0.871632587309288	0.614240104474076	unchanged	unchanged	305	0	0	0	0	0	1	1
ENSMUSG00000004364	Cul3	-0.0488157384719665	0.798555375132534	0.069083837746553	0.972161271577915	unchanged	unchanged	2233	4	2	4	10	0.00447828034034931	2	2
ENSMUSG00000004383	Large1	-0.411341621484384	0.000212064551024346	0.464733024903019	0.732752666098364	unchanged	lessloc	1225	2	0	2	4	0.00326530612244898	1	1
ENSMUSG00000004393	Ddx56	0.156325758436135	0.239371587723569	0.0330655324221532	0.999968062347394	unchanged	unchanged	262	1	1	0	2	0.00763358778625954	3	1
ENSMUSG00000004394	Tmed4	0.282392484400675	0.0099986358157233	0.796994024894278	0.614240104474076	unchanged	moreloc	1282	3	1	1	5	0.00390015600624025	2	2
ENSMUSG00000004455	Ppp1cc	0.0797972644711034	0.555672422817944	-0.384275295334183	0.788160207088098	unchanged	unchanged	1465	1	2	3	6	0.00409556313993174	2	2
ENSMUSG00000004460	Dnajb11	0.0344906592710681	0.855925835994235	0.540543042799473	0.719216387544722	unchanged	unchanged	1260	1	3	2	6	0.00476190476190476	2	2
ENSMUSG00000004508	Gab2	-0.317480273318893	0.0594582412659454	-1.95148698670636	0.0319041237941947	lessloc	unchanged	3927	8	6	2	16	0.00407435701553349	2	3
ENSMUSG00000004530	Coro1c	-0.0613857763321912	0.66813903285863	-0.468168319438437	0.712798572755878	unchanged	unchanged	2556	7	11	2	20	0.00782472613458529	3	3
ENSMUSG00000004535	Tax1bp1	0.0954669171510703	0.488146251638126	0.527369438707078	0.595391563505005	unchanged	unchanged	706	1	3	0	4	0.0056657223796034	3	1
ENSMUSG00000004558	Ndrg2	0.379282267982293	0.0448155824154883	0.161920156509915	0.978619935289854	unchanged	moreloc	869	7	6	1	14	0.0161104718066743	3	3
ENSMUSG00000004562	Arhgef40	-0.267769025528464	0.101221959389568	0.312171787923775	0.823090846313578	unchanged	unchanged	3220	1	0	1	2	0.00062111801242236	1	1
ENSMUSG00000004567	Mcoln1	-0.280263421372358	0.139310158895707	-0.513276426570245	0.76055148117554	unchanged	unchanged	280	1	1	0	2	0.00714285714285714	3	1
ENSMUSG00000004568	Arhgef18	0.0380053347952303	0.820417931362346	-1.59395297904375	0.255667322592117	lessloc	unchanged	2066	6	2	2	10	0.00484027105517909	2	2
ENSMUSG00000004591	Pkn2	-0.0603765800194551	0.783794308642612	-0.137465026028314	0.950251776797399	unchanged	unchanged	2909	6	1	2	9	0.00309384668270883	1	2
ENSMUSG00000004631	Sgce	-0.00639915684362102	0.979243716770184	0.862990180484745	0.578222512901908	unchanged	unchanged	757	2	1	1	4	0.00528401585204756	2	1
ENSMUSG00000004642	Slbp	0.212094895350976	0.119615184221637	0.420751735475399	0.838284025074429	unchanged	unchanged	757	4	1	3	8	0.0105680317040951	3	2
ENSMUSG00000004667	Polr2e	0.0736441799270402	0.668078260423308	-1.37949988720913	0.283668670578798	lessloc	unchanged	359	0	1	0	1	0.00278551532033426	1	1
ENSMUSG00000004677	Myo9b	-0.676743799075274	1.67656254821789e-08	-0.229284774132872	0.871775507037145	unchanged	lessloc	1252	1	2	1	4	0.00319488817891374	1	1
ENSMUSG00000004698	Hdac9	-0.0568184780027265	0.769266316009066	0.3632354811022	0.893628346673098	unchanged	unchanged	4721	23	10	4	37	0.00783732260114382	3	3
ENSMUSG00000004771	Rab11a	0.0166253271998802	0.952797921054564	-0.657076582065754	0.651841200055605	unchanged	unchanged	1550	5	3	2	10	0.00645161290322581	3	2
ENSMUSG00000004789	Dlst	0.0255235747656514	0.893806467031439	0.413716584213814	0.738861726685348	unchanged	unchanged	1335	1	2	2	5	0.00374531835205993	2	2
ENSMUSG00000004798	Ulk2	-0.0422811941981682	0.855334395416498	0.334400239792465	0.894689444759793	unchanged	unchanged	2132	5	4	2	11	0.00515947467166979	2	2
ENSMUSG00000004815	Dgkq	-0.186295460900913	0.620979168705176	-1.37114275743181	0.259363395677143	lessloc	unchanged	4455	8	15	2	25	0.00561167227833894	2	3
ENSMUSG00000004846	Plod3	-0.0673664450628295	0.691012223021932	-0.265530635958475	0.855545331389834	unchanged	unchanged	387	2	1	0	3	0.00775193798449612	3	1
ENSMUSG00000004849	Ap1s1	-0.162729155648551	0.271681636763133	0.0396601714213887	0.993485778096961	unchanged	unchanged	751	0	0	1	1	0.00133155792276964	1	1
ENSMUSG00000004865	Srpk1	0.069807077677869	0.621507536241646	-0.150655730425009	0.918218833431741	unchanged	unchanged	2409	5	3	0	8	0.0033208800332088	1	2
ENSMUSG00000004880	Lbr	0.135226326135462	0.504335378267584	-0.32923631444921	0.851997646029735	unchanged	unchanged	1523	4	2	1	7	0.00459619172685489	2	2
ENSMUSG00000004891	Nes	-0.659813030929653	9.70596078690255e-06	-0.499743749244275	0.799103020833995	unchanged	lessloc	421	0	1	0	1	0.00237529691211401	1	1
ENSMUSG00000004892	Bcan	-0.138296106562843	0.555320154368282	0.386369847442243	0.903403123983297	unchanged	unchanged	341	0	0	0	0	0	1	1
ENSMUSG00000004895	Prcc	-0.182240429397317	0.24321329034398	-0.443889636480058	0.767964016286048	unchanged	unchanged	357	0	1	0	1	0.00280112044817927	1	1
ENSMUSG00000004897	Hdgf	-0.10594791982676	0.49807435047798	-1.02954587894077	0.273228443141652	lessloc	unchanged	1224	1	2	0	3	0.00245098039215686	1	1
ENSMUSG00000004929	Thop1	-0.0952822731256087	0.542380713425613	-0.229504879039093	0.924388606426199	unchanged	unchanged	540	3	1	0	4	0.00740740740740741	3	1
ENSMUSG00000004934	Pias4	-0.0760255428645367	0.755337135380683	-0.295603051823083	0.869942835469204	unchanged	unchanged	835	1	2	0	3	0.00359281437125748	2	1
ENSMUSG00000004936	Map2k1	0.12880812161812	0.366079303084692	-0.0195284471132338	0.999968062347394	unchanged	unchanged	915	2	2	1	5	0.00546448087431694	2	2
ENSMUSG00000004937	Sgta	0.0361771466762923	0.859571505110047	-0.256959197709886	0.840065994335169	unchanged	unchanged	934	4	4	0	8	0.00856531049250535	3	2
ENSMUSG00000004980	Hnrnpa2b1	0.175229776991532	0.0760733430397288	0.304721972704467	0.78008320479597	unchanged	unchanged	523	0	1	0	1	0.00191204588910134	1	1
ENSMUSG00000005034	Prkacb	0.0663267970949439	0.698454187811499	0.199991198293559	0.905817862490992	unchanged	unchanged	3014	8	7	2	17	0.00564034505640345	3	3
ENSMUSG00000005045	Chd5	-0.39193324222056	0.00628701337093774	-0.137267387887348	0.919623022527791	unchanged	lessloc	3326	7	9	6	22	0.00661455201443175	3	3
ENSMUSG00000005103	Wdr1	-0.00252485860771035	0.987530886258756	0.143289030808369	0.919623022527791	unchanged	unchanged	993	2	1	0	3	0.00302114803625378	1	1
ENSMUSG00000005142	Man2b1	-0.12260354002525	0.603966767188602	-0.516826752171507	0.781979539012803	unchanged	unchanged	765	2	1	0	3	0.00392156862745098	2	1
ENSMUSG00000005161	Prdx2	-0.0024039708983532	0.989665470241562	-0.143977146509713	0.919623022527791	unchanged	unchanged	749	2	1	0	3	0.00400534045393859	2	1
ENSMUSG00000005198	Polr2a	-0.0581676528227635	0.800564543789858	-0.904295680153929	0.181031285047643	unchanged	unchanged	413	1	1	0	2	0.00484261501210654	2	1
ENSMUSG00000005204	Senp3	0.202791598409574	0.338681222293337	-0.461070116760575	0.702761568232463	unchanged	unchanged	411	0	1	0	1	0.0024330900243309	1	1
ENSMUSG00000005225	Plekha8	-0.234117970538484	0.22748559039264	-0.28983972638809	0.898812382261817	unchanged	unchanged	4858	18	4	10	32	0.00658707286949362	3	3
ENSMUSG00000005262	Ufd1	0.112258834317744	0.498931940060676	1.29103331324105	0.516209079369769	moreloc	unchanged	951	1	2	1	4	0.00420609884332282	2	1
ENSMUSG00000005312	Ubqln1	-0.00771808982862565	0.968794658257223	-0.0896143866969537	0.947435776341417	unchanged	unchanged	1720	5	2	1	8	0.00465116279069767	2	2
ENSMUSG00000005354	Txn2	0.0281549646691863	0.902981086677717	-1.18899181253398	0.283900151727503	lessloc	unchanged	1260	4	2	0	6	0.00476190476190476	2	2
ENSMUSG00000005371	Fbxo11	0.101304897548629	0.71943363491424	0.996830165700723	0.312150345100775	unchanged	unchanged	1610	1	1	1	3	0.00186335403726708	1	1
ENSMUSG00000005397	Nid1	0.0557502996405468	0.85304813203686	-1.13595809813369	0.542839829788615	lessloc	unchanged	2202	4	1	0	5	0.00227066303360581	1	2
ENSMUSG00000005417	Mprip	-0.277485152158862	0.00451297938379549	-0.602082165033931	0.57098346310627	unchanged	lessloc	5372	9	13	6	28	0.00521221146686523	2	3
ENSMUSG00000005442	Cic	-0.110833089533434	0.567160636415451	-0.371042706982805	0.810726515428184	unchanged	unchanged	624	1	2	1	4	0.00641025641025641	3	1
ENSMUSG00000005447	Pafah1b3	0.0663266028119793	0.703859712244507	0.934255557627155	0.585167147832729	unchanged	unchanged	92	0	0	0	0	0	1	1
ENSMUSG00000005469	Prkaca	-0.196556830912389	0.0801904075904911	-0.286868199968055	0.842695628521761	unchanged	unchanged	1026	2	3	0	5	0.00487329434697856	2	2
ENSMUSG00000005481	Ddx39	0.129475903414863	0.40402800660237	-0.996811858122979	0.4041839885593	unchanged	unchanged	2482	2	3	1	6	0.0024174053182917	1	2
ENSMUSG00000005483	Dnajb1	0.0268443465124943	0.889914933783787	-0.00470517849244168	0.999968062347394	unchanged	unchanged	1834	12	13	1	26	0.0141766630316249	3	3
ENSMUSG00000005505	Kbtbd4	-0.0587634259534262	0.842739126200042	-0.475144930070245	0.786478386828384	unchanged	unchanged	684	2	0	1	3	0.0043859649122807	2	1
ENSMUSG00000005506	Celf1	0.048300701617913	0.777856370804182	0.0632816634735329	0.972161271577915	unchanged	unchanged	6132	22	12	5	39	0.0063600782778865	3	3
ENSMUSG00000005510	Ndufs3	0.00668564280094774	0.972545864138551	0.39360265920118	0.790155463701468	unchanged	unchanged	74	0	0	0	0	0	1	1
ENSMUSG00000005514	Por	-0.0625862115628131	0.767961902468764	-0.0378927209379913	0.996188981825613	unchanged	unchanged	548	0	0	1	1	0.00182481751824818	1	1
ENSMUSG00000005533	Igf1r	-0.324982992905992	0.040122595654643	-0.464917951843211	0.670215846270151	unchanged	lessloc	7267	14	14	5	33	0.00454107609742672	2	3
ENSMUSG00000005534	Insr	-0.167875650847623	0.294594078809844	0.538252952601956	0.769790048690123	unchanged	unchanged	4747	16	11	5	32	0.00674109964187908	3	3
ENSMUSG00000005566	Trim28	-0.0777501125860256	0.699809826111262	-0.345173364897196	0.751391071882143	unchanged	unchanged	173	0	0	0	0	0	1	1
ENSMUSG00000005609	Ctr9	0.11988455472263	0.393178689055193	-0.384171725547752	0.764684247225298	unchanged	unchanged	592	0	1	0	1	0.00168918918918919	1	1
ENSMUSG00000005610	Eif4g2	0.135577611594979	0.165910365478969	0.445674854507874	0.558919348863809	unchanged	unchanged	4942	8	5	8	21	0.00424929178470255	2	3
ENSMUSG00000005621	Zfp592	0.183147174698721	0.459935716514465	-2.22942224252452	0.0315545597310719	lessloc	unchanged	3301	5	6	2	13	0.00393820054528931	2	3
ENSMUSG00000005625	Psmd4	-0.190922453518892	0.0966742230690964	0.58037577782709	0.686040381543708	unchanged	unchanged	639	1	2	0	3	0.00469483568075117	2	1
ENSMUSG00000005656	Snx6	0.0840342972369135	0.62427464519609	0.201870775770473	0.905817862490992	unchanged	unchanged	657	2	0	3	5	0.0076103500761035	3	2
ENSMUSG00000005682	Pan2	0.270218531078366	0.106686768922041	1.12596857994682	0.312150345100775	moreloc	unchanged	588	0	1	0	1	0.00170068027210884	1	1
ENSMUSG00000005683	Cs	0.0195926541069211	0.911234468321917	-0.554588638097031	0.590030435656313	unchanged	unchanged	1347	2	0	2	4	0.00296956198960653	1	1
ENSMUSG00000005687	Bcas2	0.0601633260183971	0.76526385159881	-0.341799255776087	0.76055148117554	unchanged	unchanged	1167	4	2	1	7	0.00599828620394173	3	2
ENSMUSG00000005698	Ctcf	0.0732505026627768	0.69199310493538	-0.919962438737327	0.617221727405016	unchanged	unchanged	1303	4	1	2	7	0.00537221795855718	2	2
ENSMUSG00000005732	Ranbp1	0.0515333815905061	0.754410835902977	0.00300087560789919	0.999968062347394	unchanged	unchanged	303	0	0	0	0	0	1	1
ENSMUSG00000005779	Psmb4	0.0263000426741297	0.910182338884525	-0.370984720116607	0.781979539012803	unchanged	unchanged	335	2	1	0	3	0.00895522388059702	3	1
ENSMUSG00000005802	Slc30a4	0.0807515986252257	0.736821285796245	-0.905764402809541	0.459477273660944	unchanged	unchanged	3946	9	1	6	16	0.00405473897617841	2	3
ENSMUSG00000005804	Bloc1s6	0.193223904735898	0.313718718218778	0.0203122500898711	0.999968062347394	unchanged	unchanged	2845	8	8	3	19	0.00667838312829526	3	3
ENSMUSG00000005813	Metap1	0.209302856480599	0.320515846098996	-0.320209729654227	0.821829152896945	unchanged	unchanged	3252	9	4	4	17	0.00522755227552276	2	3
ENSMUSG00000005846	Rsl1d1	-0.00256443919909916	0.988789067961685	0.233640325869212	0.889323528916038	unchanged	unchanged	510	1	1	2	4	0.00784313725490196	3	1
ENSMUSG00000005871	Apc	0.501999683366934	0.156538774326071	0.927689643279335	0.60517364085466	unchanged	unchanged	3608	9	7	3	19	0.00526607538802661	2	3
ENSMUSG00000005873	Reep5	0.0659787442923275	0.65209899470378	0.398543207240228	0.771622742630141	unchanged	unchanged	2230	8	3	1	12	0.00538116591928251	2	2
ENSMUSG00000005886	Ncoa2	-0.233702045317925	0.0941494000764943	-2.28443576161761	3.27612209853699e-07	lessloc	unchanged	3656	9	6	3	18	0.00492341356673961	2	3
ENSMUSG00000005893	Nr2c2	-0.0484289069007369	0.790389081890676	0.0901761388227644	0.950275940938787	unchanged	unchanged	5424	14	10	4	28	0.0051622418879056	2	3
ENSMUSG00000005897	Nr2c1	0.0472675801775624	0.886453379620295	0.479776848171218	0.806566715888161	unchanged	unchanged	1860	2	0	0	2	0.0010752688172043	1	1
ENSMUSG00000005899	Smpd4	-0.0117544432413068	0.96864089259657	-0.602856713912749	0.732564756132527	unchanged	unchanged	2025	5	3	3	11	0.0054320987654321	2	2
ENSMUSG00000005982	Naa60	0.806305426989749	0.210172067866381	-0.395988123419392	0.865204275183443	unchanged	unchanged	1501	4	2	1	7	0.00466355762824783	2	2
ENSMUSG00000005986	Ankrd13d	-0.308835699787896	0.295256797388024	0.162211125371819	0.932205727974493	unchanged	unchanged	1712	3	4	0	7	0.00408878504672897	2	2
ENSMUSG00000006005	Tpr	-0.0941487615932911	0.631084995100151	0.662134753569894	0.414056258202018	unchanged	unchanged	148	0	0	1	1	0.00675675675675676	3	1
ENSMUSG00000006024	Napa	-0.143655123052075	0.322982704479784	-0.635188939235581	0.664541607496805	unchanged	unchanged	1410	3	2	1	6	0.00425531914893617	2	2
ENSMUSG00000006127	Inpp5k	0.239348157540367	0.391748681530175	1.07821193447728	0.517016809951105	moreloc	unchanged	2406	2	2	2	6	0.00249376558603491	1	2
ENSMUSG00000006134	Crkl	0.0303279961031258	0.873233884792146	-0.878708275713678	0.355214061457332	unchanged	unchanged	2460	5	2	2	9	0.00365853658536585	2	2
ENSMUSG00000006169	Clint1	-0.127724511137286	0.292360977812217	-0.649865172573714	0.510282668819903	unchanged	unchanged	1338	4	4	0	8	0.00597907324364723	3	2
ENSMUSG00000006191	Cdkal1	0.176369584370492	0.665108693917419	-0.401575876995475	0.851997646029735	unchanged	unchanged	1871	10	6	2	18	0.00962052378407269	3	3
ENSMUSG00000006215	Zbtb17	0.113707347088642	0.64106026021779	-0.595465274035963	0.813827679918221	unchanged	unchanged	99	0	0	0	0	0	1	1
ENSMUSG00000006219	Fblim1	-0.286894849150227	0.345977570635571	1.23064863392643	0.46020793505294	moreloc	unchanged	1768	3	2	0	5	0.00282805429864253	1	2
ENSMUSG00000006262	Mob1b	-0.446981734688907	5.58612074712241e-05	0.147148303903711	0.926086685594565	unchanged	lessloc	8048	25	20	7	52	0.00646123260437376	3	3
ENSMUSG00000006273	Atp6v1b2	0.20056970467937	0.0425606299820774	-0.093129061499214	0.942024978181393	unchanged	moreloc	1142	4	3	0	7	0.00612959719789842	3	2
ENSMUSG00000006276	Eps15l1	-0.058267640341328	0.800811992578096	-0.0763373898237321	0.958046827598634	unchanged	unchanged	1558	5	2	2	9	0.00577663671373556	3	2
ENSMUSG00000006304	Arpc2	0.00112097428604845	0.993836890680085	0.0837194902231628	0.951382339621953	unchanged	unchanged	414	0	0	0	0	0	1	1
ENSMUSG00000006307	Kmt2b	-0.122052202851072	0.855334395416498	-1.29548301142181	0.482035267290121	lessloc	unchanged	303	0	0	0	0	0	1	1
ENSMUSG00000006315	Tmem147	0.0401014727587536	0.87833599545672	1.24501336384607	0.155110888528149	moreloc	unchanged	596	0	1	1	2	0.00335570469798658	1	1
ENSMUSG00000006333	Rps9	-0.207384628246377	0.152068516703236	-0.756583643327351	0.483383228767515	unchanged	unchanged	875	0	0	1	1	0.00114285714285714	1	1
ENSMUSG00000006356	Crip2	0.103926536226417	0.642621216490322	-2.40392273883344	0.000849372207908352	lessloc	unchanged	476	3	1	0	4	0.00840336134453781	3	1
ENSMUSG00000006362	Cbfa2t3	-0.428220888937048	0.00624151414270278	0.414633338286885	0.89765971879321	unchanged	lessloc	5566	11	8	1	20	0.00359324469996407	2	3
ENSMUSG00000006373	Pgrmc1	0.0494963676234909	0.837155639635146	-0.202997456839788	0.836749506552584	unchanged	unchanged	1188	4	0	2	6	0.00505050505050505	2	2
ENSMUSG00000006423	C330007P06Rik	-0.00661507381878024	0.984825394942895	1.02104077809345	0.57098346310627	moreloc	unchanged	2557	6	2	4	12	0.0046929996089167	2	2
ENSMUSG00000006476	Nsmf	-0.137420561768867	0.604068341640434	-0.593531623137945	0.751391071882143	unchanged	unchanged	1346	1	4	0	5	0.0037147102526003	2	2
ENSMUSG00000006498	Ptbp1	0.131959070190361	0.434566329312761	-0.506481569549459	0.758404049201779	unchanged	unchanged	1494	3	2	1	6	0.00401606425702811	2	2
ENSMUSG00000006575	Rundc3a	-0.16900345446948	0.0989790514491749	0.342348688779301	0.853323847528457	unchanged	unchanged	432	1	0	0	1	0.00231481481481481	1	1
ENSMUSG00000006576	Slc4a3	-0.427549180132869	0.113337119752843	1.20011658051097	0.578222512901908	moreloc	unchanged	3282	7	4	3	14	0.00426569165143205	2	3
ENSMUSG00000006586	Runx1t1	0.0481810710320203	0.918535161300593	-0.532132975615549	0.614240104474076	unchanged	unchanged	3762	8	4	5	17	0.00451887293992557	2	3
ENSMUSG00000006651	Aplp1	-0.0190168221986751	0.913812939175386	0.0988055869895579	0.968679095820723	unchanged	unchanged	311	0	0	1	1	0.00321543408360129	1	1
ENSMUSG00000006673	Qrich1	-0.0339911120100134	0.846260025229582	-0.524270476030843	0.561386211203257	unchanged	unchanged	725	1	0	1	2	0.00275862068965517	1	1
ENSMUSG00000006676	Usp19	-0.170702909397483	0.359718606959777	-0.153615701009153	0.924583231640424	unchanged	unchanged	381	0	0	0	0	0	1	1
ENSMUSG00000006699	Cdc42	0.180147590443508	0.0994491277575708	0.272734339997599	0.836749506552584	unchanged	unchanged	1407	3	1	2	6	0.00426439232409382	2	2
ENSMUSG00000006728	Cdk4	0.0583807792290949	0.744658341725214	-0.627040281265454	0.614240104474076	unchanged	unchanged	899	0	0	1	1	0.00111234705228031	1	1
ENSMUSG00000006731	B4galnt1	-0.17245473419604	0.464636934773501	0.63833923411844	0.725609550786388	unchanged	unchanged	1339	2	3	0	5	0.00373412994772218	2	2
ENSMUSG00000006740	Kif5b	-0.236515989504955	0.319317562079438	0.597733235976271	0.520937583004293	unchanged	unchanged	2724	7	4	2	13	0.00477239353891336	2	3
ENSMUSG00000006800	Sulf2	0.0855059685852431	0.828708005178714	0.533578703691152	0.758404049201779	unchanged	unchanged	1699	2	3	2	7	0.00412007062978222	2	2
ENSMUSG00000006818	Sod2	0.0141518000535415	0.94368216673361	-0.0105769837686704	0.999968062347394	unchanged	unchanged	2948	8	6	3	17	0.00576662143826323	3	3
ENSMUSG00000006920	Ezh1	0.263518036402796	0.0728079622656695	0.4059956606373	0.830381382836855	unchanged	unchanged	1824	6	6	0	12	0.00657894736842105	3	2
ENSMUSG00000006930	Hap1	-0.309789076989358	0.0274091726949522	0.967996400441413	0.574623563189551	unchanged	lessloc	1378	4	3	1	8	0.0058055152394775	3	2
ENSMUSG00000006932	Ctnnb1	-0.447403662800999	3.3732015173538e-06	-0.24069013668563	0.85848949526172	unchanged	lessloc	1949	0	1	0	1	0.000513083632632119	1	1
ENSMUSG00000006998	Psmd2	0.134237664769098	0.19785379056561	0.142255003905804	0.897126866680891	unchanged	unchanged	2805	1	4	2	7	0.00249554367201426	1	2
ENSMUSG00000007411	Mark3	-0.0621126688999123	0.852102373091584	-0.349261577480769	0.738702856049119	unchanged	unchanged	606	4	4	0	8	0.0132013201320132	3	2
ENSMUSG00000007415	Gatad1	-0.0298842298484681	0.902521806142605	-0.2058970376638	0.894781474019687	unchanged	unchanged	1429	2	4	2	8	0.00559832050384884	2	2
ENSMUSG00000007458	M6pr	0.183538319691238	0.148875272084832	-0.253743602464973	0.867739192839721	unchanged	unchanged	1230	3	2	0	5	0.0040650406504065	2	2
ENSMUSG00000007564	Ppp2r1a	-0.0621443766599255	0.656161935351383	-0.616200607045884	0.483383228767515	unchanged	unchanged	475	1	1	0	2	0.00421052631578947	2	1
ENSMUSG00000007610	Gtpbp3	-0.160094713072729	0.488551023600318	1.57838429326192	0.46020793505294	moreloc	unchanged	1668	6	5	0	11	0.0065947242206235	3	2
ENSMUSG00000007613	Tgfbr1	0.0832511943129024	0.622725415913927	-1.82822428722515	0.186249078504376	lessloc	unchanged	4154	11	6	4	21	0.00505536831969186	2	3
ENSMUSG00000007656	Arpp19	0.281333839570496	0.0611268618520552	-0.833350270348146	0.623709100440167	unchanged	unchanged	3508	10	5	5	20	0.00570125427594071	3	3
ENSMUSG00000007659	Bcl2l1	-0.105715631411659	0.558479548266565	-0.252785172716128	0.86235446478071	unchanged	unchanged	1477	5	4	0	9	0.00609343263371699	3	2
ENSMUSG00000007670	Khsrp	-0.0604737281852272	0.771512222196773	0.0802467429037517	0.959572316779208	unchanged	unchanged	1635	5	5	1	11	0.00672782874617737	3	2
ENSMUSG00000007739	Cct4	0.0876976587889191	0.477276977837704	-0.561822270261803	0.619225492764581	unchanged	unchanged	629	3	0	0	3	0.00476947535771065	2	1
ENSMUSG00000007783	Cpt1c	0.05148711155881	0.845282608830992	-0.93453168431468	0.548620798142934	unchanged	unchanged	127	0	0	0	0	0	1	1
ENSMUSG00000007815	Rhoa	0.0805076675146686	0.590966314733414	-0.256901699916653	0.838284025074429	unchanged	unchanged	1113	1	0	2	3	0.00269541778975741	1	1
ENSMUSG00000007817	Zmiz1	-0.210442385604634	0.271435919714927	-0.197184771253996	0.882239577792694	unchanged	unchanged	3696	9	5	3	17	0.0045995670995671	2	3
ENSMUSG00000007836	Hnrnpa0	-0.0799723466737748	0.610103134426359	-0.868481875298514	0.437275832629018	unchanged	unchanged	1517	8	1	0	9	0.00593276203032301	3	2
ENSMUSG00000007850	Hnrnph1	0.33376639489281	5.14762860578222e-05	0.40722739792152	0.732752666098364	unchanged	moreloc	752	0	0	2	2	0.00265957446808511	1	1
ENSMUSG00000007880	Arid1a	-0.253167725706906	0.0909995031461156	-0.461790887727378	0.499702807013795	unchanged	unchanged	1323	5	7	3	15	0.0113378684807256	3	3
ENSMUSG00000007891	Ctsd	0.166357992930137	0.164699979784919	0.330756523518076	0.838284025074429	unchanged	unchanged	660	1	1	0	2	0.00303030303030303	1	1
ENSMUSG00000007892	Rplp1	-0.272322075366306	0.0659284330162828	0.207624348197583	0.868773993844394	unchanged	unchanged	40	0	0	0	0	0	1	1
ENSMUSG00000007989	Fzd3	0.0126894955166472	0.952869301429951	0.236294717275159	0.872960877879903	unchanged	unchanged	10270	30	19	4	53	0.00516066212268744	2	3
ENSMUSG00000008035	Mid1ip1	0.10359165314622	0.49807435047798	0.040647188479122	0.996195586918105	unchanged	unchanged	912	4	2	1	7	0.00767543859649123	3	2
ENSMUSG00000008036	Ap2s1	0.206545865021024	0.156538774326071	0.14070835047131	0.92946756303339	unchanged	unchanged	281	2	3	0	5	0.0177935943060498	3	2
ENSMUSG00000008140	Emc10	0.0812099277115279	0.609926537472539	-0.995213603561921	0.228556547423549	unchanged	unchanged	935	4	2	1	7	0.00748663101604278	3	2
ENSMUSG00000008200	Fnbp4	0.133341855174525	0.46001539496539	-0.235662029716716	0.882239577792694	unchanged	unchanged	1370	5	3	1	9	0.00656934306569343	3	2
ENSMUSG00000008301	Phax	0.118981506929491	0.453087913571984	0.99249409076852	0.548620798142934	unchanged	unchanged	566	5	3	2	10	0.0176678445229682	3	2
ENSMUSG00000008348	Ubc	-0.314707458353912	0.051087790611698	-1.89683326113555	4.16003709193234e-07	lessloc	unchanged	92	0	0	0	0	0	1	1
ENSMUSG00000008373	Prpf31	0.107541215186954	0.647701450008512	-0.0036019945634278	0.999968062347394	unchanged	unchanged	2396	6	3	1	10	0.00417362270450751	2	2
ENSMUSG00000008393	Carhsp1	-0.0775466394702116	0.677848296558968	-0.680134739840488	0.483383228767515	unchanged	unchanged	2361	2	3	2	7	0.00296484540448962	1	2
ENSMUSG00000008429	Herpud2	0.137435217061668	0.553370472527156	0.191628081233311	0.900949816845465	unchanged	unchanged	712	3	0	0	3	0.00421348314606742	2	1
ENSMUSG00000008475	Arpc5	-0.019271967821516	0.913812939175386	0.129019265333689	0.932205727974493	unchanged	unchanged	1275	2	1	0	3	0.00235294117647059	1	1
ENSMUSG00000008489	Elavl2	-0.0487377126359874	0.871722532248615	0.00270073612587485	0.999968062347394	unchanged	unchanged	2477	5	1	5	11	0.00444085587404118	2	2
ENSMUSG00000008575	Nfib	-0.0724707608773845	0.707300284740583	-0.426769605725881	0.702593573420898	unchanged	unchanged	6621	13	10	6	29	0.00438000302069174	2	3
ENSMUSG00000008604	Ubqln4	-0.160587071614368	0.20517718839247	-0.113938003552619	0.949561477336711	unchanged	unchanged	1492	3	6	1	10	0.00670241286863271	3	2
ENSMUSG00000008730	Hipk1	-0.198190301693707	0.130993964773256	-0.978860776902079	0.119679410402161	unchanged	unchanged	4133	22	9	8	39	0.00943624485845633	3	3
ENSMUSG00000008763	Man1a2	0.260007726459833	0.0756390904983425	0.709074974962475	0.696159174687651	unchanged	unchanged	5402	10	8	12	30	0.00555349870418364	2	3
ENSMUSG00000008855	Hdac5	-0.268614039774195	0.0964331280955825	-1.35354755745737	0.113756760884862	lessloc	unchanged	3342	3	7	1	11	0.00329144225014961	1	2
ENSMUSG00000008859	Rala	-0.00414986313381693	0.985728520257904	1.3756392082987	0.373622722251928	moreloc	unchanged	1808	6	3	2	11	0.00608407079646018	3	2
ENSMUSG00000008892	Vdac3	0.0559103030345916	0.695056046204677	-0.0811994968854206	0.961309701866512	unchanged	unchanged	436	0	1	0	1	0.00229357798165138	1	1
ENSMUSG00000008958	Vps72	0.0404057112315924	0.855611054914653	-0.530845113622053	0.664082715297413	unchanged	unchanged	273	1	0	0	1	0.00366300366300366	2	1
ENSMUSG00000008976	Gabpa	-0.247823517426479	0.0218819532609222	1.01860703100158	0.578222512901908	moreloc	lessloc	3176	6	2	1	9	0.00283375314861461	1	2
ENSMUSG00000009013	Dynll1	0.0923536098769181	0.625455168146317	0.49280214064248	0.664541607496805	unchanged	unchanged	1586	6	2	3	11	0.00693568726355612	3	2
ENSMUSG00000009035	Tmem184b	-0.0854140616867805	0.642269111761379	-0.390489301639537	0.734899266621036	unchanged	unchanged	1960	2	4	3	9	0.00459183673469388	2	2
ENSMUSG00000009073	Nf2	-0.38371097601705	7.16091711825127e-05	0.380282378748729	0.79826709931328	unchanged	lessloc	2378	3	3	0	6	0.00252312867956266	1	2
ENSMUSG00000009079	Ewsr1	-0.0847941814025357	0.557712349150831	0.450158078425067	0.668224557324772	unchanged	unchanged	903	1	0	1	2	0.00221483942414175	1	1
ENSMUSG00000009090	Ap1b1	-0.0433919918781736	0.819096192904427	0.520310715072094	0.738030444931623	unchanged	unchanged	999	2	4	0	6	0.00600600600600601	3	2
ENSMUSG00000009112	Bcl2l13	-0.244078220076891	0.0506324401744015	0.390141871806524	0.822381632027533	unchanged	unchanged	5451	13	12	1	26	0.00476976701522656	2	3
ENSMUSG00000009291	Pttg1ip	0.0663296595962111	0.677073470374821	0.0424866883141757	0.99097405575486	unchanged	unchanged	1667	4	2	2	8	0.00479904019196161	2	2
ENSMUSG00000009394	Syn2	-0.195090194902945	0.0539781684891004	-0.697545947965258	0.551658968235918	unchanged	unchanged	2235	7	3	1	11	0.00492170022371365	2	2
ENSMUSG00000009418	Nav1	-0.257465534241433	0.30823024678535	0.0790982317699767	0.976119293556143	unchanged	unchanged	7104	8	3	1	12	0.00168918918918919	1	2
ENSMUSG00000009470	Tnpo1	0.00497591059914448	0.97867422789733	-0.843309064232447	0.273912416081599	unchanged	unchanged	5637	11	9	4	24	0.00425758382118148	2	3
ENSMUSG00000009535	Rnmt	0.114910115826153	0.413504006779326	1.00794576538622	0.536876295082196	moreloc	unchanged	3497	10	9	5	24	0.00686302545038605	3	3
ENSMUSG00000009549	Srp14	0.0668389223199152	0.714419959950688	0.299119524103531	0.836749506552584	unchanged	unchanged	368	2	1	1	4	0.0108695652173913	3	1
ENSMUSG00000009569	Mrtfb	-0.112862181381933	0.654531983462014	0.52891534386377	0.712798572755878	unchanged	unchanged	4834	11	9	2	22	0.00455109640049648	2	3
ENSMUSG00000009575	Cbx5	-0.0238736680602876	0.905822545179074	0.367017230681674	0.734656185130481	unchanged	unchanged	8097	19	10	6	35	0.00432258861306657	2	3
ENSMUSG00000009630	Ppp2cb	-0.0898482031100303	0.474089617399838	-0.45836461168941	0.728209414607266	unchanged	unchanged	247	1	0	1	2	0.00809716599190283	3	1
ENSMUSG00000009647	Mcu	-0.195789209811303	0.179973762559305	-0.348052918832658	0.826168707987654	unchanged	unchanged	2502	4	4	4	12	0.00479616306954436	2	2
ENSMUSG00000009681	Bcr	-0.398930108830074	0.00244384976092591	-0.705832657047292	0.664541607496805	unchanged	lessloc	2592	7	3	2	12	0.00462962962962963	2	2
ENSMUSG00000009733	Tfcp2	-0.367887465927243	0.0283054049262279	0.545772340985947	0.77372855802976	unchanged	lessloc	1659	6	6	0	12	0.00723327305605787	3	2
ENSMUSG00000009739	Pou6f1	-1.22311046908606	4.40876253848324e-22	-1.52485927844155	0.0629657058879452	lessloc	lessloc	4308	7	7	0	14	0.0032497678737233	1	3
ENSMUSG00000009741	Ubp1	0.155362501771351	0.200882884231197	0.667820321667594	0.567489771724267	unchanged	unchanged	1816	4	5	2	11	0.00605726872246696	3	2
ENSMUSG00000009863	Sdhb	0.100143211107628	0.518581758317042	0.420847803430662	0.757938083352888	unchanged	unchanged	91	0	1	0	1	0.010989010989011	3	1
ENSMUSG00000009907	Vps4b	0.272076866153296	0.03352659506032	-0.787910510931681	0.552422725146217	unchanged	moreloc	3017	7	3	4	14	0.00464037122969838	2	3
ENSMUSG00000009927	Rps25	-0.212939906448143	0.0313602135374605	0.448603626446648	0.732752666098364	unchanged	lessloc	286	0	0	0	0	0	1	1
ENSMUSG00000010025	Aldh3a2	0.103161398428592	0.554747122212006	-1.11110775482714	0.406389029025699	lessloc	unchanged	1501	2	3	2	7	0.00466355762824783	2	2
ENSMUSG00000010095	Slc3a2	-0.0152489111001727	0.946832414816651	-1.57040274641033	0.0763964330404405	lessloc	unchanged	841	1	1	1	3	0.00356718192627824	2	1
ENSMUSG00000010097	Nxf1	0.345727270818154	0.0197773281448561	-0.212382732485694	0.919623022527791	unchanged	moreloc	4209	5	3	2	10	0.00237586124970302	1	2
ENSMUSG00000010110	Stx5a	0.0391798505117863	0.842332970363531	-0.980105917148533	0.419500727262942	unchanged	unchanged	1286	0	0	0	0	0	1	1
ENSMUSG00000010277	2610507B11Rik	0.0246966025089801	0.925715037979894	-0.241328883667889	0.849475305206544	unchanged	unchanged	640	1	0	2	3	0.0046875	2	1
ENSMUSG00000010376	Nedd8	-0.0391929837136404	0.874664678628846	-0.224833196922296	0.897779762931373	unchanged	unchanged	356	2	2	0	4	0.0112359550561798	3	1
ENSMUSG00000010392	Gosr1	0.0633540260096185	0.751035923215348	1.47521451762857	0.273228443141652	moreloc	unchanged	3507	5	1	1	7	0.00199600798403194	1	2
ENSMUSG00000010406	Mrpl52	-0.324485717292661	0.118277281570883	-0.844725643426825	0.663651713962123	unchanged	unchanged	70	0	0	0	0	0	1	1
ENSMUSG00000010476	Ebf3	-0.0102966700190963	0.952869301429951	-0.192488572751095	0.925736241916224	unchanged	unchanged	2698	10	4	2	16	0.00593031875463306	3	3
ENSMUSG00000010505	Myt1	-0.210070726371295	0.177719420602543	0.49145233226773	0.842779083189286	unchanged	unchanged	1753	8	3	1	12	0.00684540787221905	3	2
ENSMUSG00000010554	Mettl16	0.0614912037458109	0.815064299426618	-0.695205340272935	0.667153781712275	unchanged	unchanged	10767	27	20	13	60	0.00557258289217052	2	3
ENSMUSG00000010608	Rbm25	-0.223397619823245	0.175413162980794	0.506474849014151	0.684395034563823	unchanged	unchanged	2497	4	1	0	5	0.00200240288346015	1	2
ENSMUSG00000010663	Fads1	0.0191073900765952	0.923314988876993	-0.281265285406274	0.772933228089019	unchanged	unchanged	1948	2	3	2	7	0.00359342915811088	2	2
ENSMUSG00000010755	Cars	0.0580399550850835	0.751035923215348	-0.145929316626185	0.924388606426199	unchanged	unchanged	642	4	3	0	7	0.0109034267912773	3	2
ENSMUSG00000010914	Pdhx	0.157459184316004	0.478470102825188	-0.412653806537243	0.79064745965185	unchanged	unchanged	1402	2	3	3	8	0.00570613409415121	3	2
ENSMUSG00000011096	Akt1s1	-0.0967441845510005	0.593579732913355	-0.735113005155689	0.632925071658477	unchanged	unchanged	686	0	1	0	1	0.00145772594752187	1	1
ENSMUSG00000011179	Odc1	0.0471122490035926	0.793182941520638	-0.486995431554533	0.664541607496805	unchanged	unchanged	1444	4	4	2	10	0.00692520775623269	3	2
ENSMUSG00000011256	Adam19	0.00505018611865404	0.987283748373478	0.2155892789336	0.925736241916224	unchanged	unchanged	3498	13	10	2	25	0.00714694110920526	3	3
ENSMUSG00000011257	Pabpc4	-0.174819347005388	0.436312358113313	0.218698219142366	0.900949816845465	unchanged	unchanged	1889	0	2	0	2	0.00105876124933827	1	1
ENSMUSG00000011306	Sugp1	-0.0210210151760823	0.929467106813601	0.104503288181123	0.962566105323093	unchanged	unchanged	515	1	1	1	3	0.0058252427184466	3	1
ENSMUSG00000011589	Fsd1	-0.0643281140432215	0.736429875854973	0.539939068149998	0.758404049201779	unchanged	unchanged	129	0	0	0	0	0	1	1
ENSMUSG00000011751	Sptbn4	-0.390241061103256	0.309593028667571	-0.0578576169623508	0.989134636722234	unchanged	unchanged	909	0	1	1	2	0.0022002200220022	1	1
ENSMUSG00000011752	Pgam1	-0.118125845982698	0.323767595729489	-0.0103765189849008	0.999968062347394	unchanged	unchanged	889	2	3	0	5	0.00562429696287964	3	2
ENSMUSG00000011831	Evi5	0.0229721008561514	0.920301825354303	0.747867827779634	0.664541607496805	unchanged	unchanged	3351	10	4	1	15	0.0044762757385855	2	3
ENSMUSG00000011832	Evi5l	-0.0795564225514567	0.719680496962506	-1.19230404891298	0.369342228730743	lessloc	unchanged	2479	1	4	0	5	0.00201694231544978	1	2
ENSMUSG00000011877	Git1	-0.217516034871008	0.112014914955728	-1.48398900395943	0.165724370354263	lessloc	unchanged	1178	2	4	0	6	0.00509337860780985	2	2
ENSMUSG00000011884	Gltp	0.144784007042624	0.703551376324871	-0.79352499760965	0.578222512901908	unchanged	unchanged	1009	0	1	1	2	0.00198216055500496	1	1
ENSMUSG00000011958	Bnip2	0.123824566422863	0.475630589979872	-0.740755262507199	0.591653795879539	unchanged	unchanged	1202	6	2	0	8	0.00665557404326123	3	2
ENSMUSG00000011960	Ccnt1	0.210067707776423	0.155282554994673	-0.506626274439848	0.577068049643121	unchanged	unchanged	4522	22	20	13	55	0.0121627598407784	3	3
ENSMUSG00000012076	Brms1l	-0.744192919853628	2.7292204813222e-06	0.178758612483879	0.939528964865339	unchanged	lessloc	1457	8	5	2	15	0.0102951269732327	3	3
ENSMUSG00000012114	Med15	-0.0208161391718946	0.930037001456923	-0.830702839602081	0.414056258202018	unchanged	unchanged	906	0	1	0	1	0.0011037527593819	1	1
ENSMUSG00000012422	Tmem167	-0.0870018685513268	0.639211598948381	-0.15023936605361	0.933193021681109	unchanged	unchanged	7812	14	7	10	31	0.00396825396825397	2	3
ENSMUSG00000012535	Tnpo3	0.0863446446548566	0.574220843706568	0.490767107584298	0.751833644951816	unchanged	unchanged	3135	6	2	2	10	0.00318979266347687	1	2
ENSMUSG00000012609	Ttll5	-0.206719338635524	0.559500698926492	1.73738734016731	0.0629657058879452	moreloc	unchanged	2732	1	3	0	4	0.00146412884333821	1	1
ENSMUSG00000012848	Rps5	-0.194925432298064	0.0529521167158483	-0.521993614945464	0.664541607496805	unchanged	unchanged	46	1	0	0	1	0.0217391304347826	3	1
ENSMUSG00000013033	Adgrl1	-0.4725468507621	0.00236982977365801	0.362577714423589	0.77372855802976	unchanged	lessloc	5065	2	5	3	10	0.00197433366238894	1	2
ENSMUSG00000013089	Etv5	0.00182260287869007	0.990636533447236	1.10952719280092	0.398320750518538	moreloc	unchanged	2161	5	6	3	14	0.00647848218417399	3	3
ENSMUSG00000013160	Atp6v0d1	-0.117135404424899	0.300147171289662	0.254519056974122	0.849614199481699	unchanged	unchanged	438	3	2	1	6	0.0136986301369863	3	2
ENSMUSG00000013236	Ptprs	-0.422826748771888	0.0127432235796136	-0.805351707277548	0.312150345100775	unchanged	lessloc	899	1	3	1	5	0.00556173526140156	2	2
ENSMUSG00000013419	Zfp651	-0.417066605988138	0.0722552975231344	-0.426296169228805	0.758088788615319	unchanged	unchanged	3973	8	9	1	18	0.00453058142461616	2	3
ENSMUSG00000013465	Nelfb	0.00240305579615052	0.990636533447236	-1.47244628062899	0.113756760884862	lessloc	unchanged	608	1	0	1	2	0.00328947368421053	1	1
ENSMUSG00000013593	Ndufs2	0.0757094534120196	0.555672422817944	0.0915161066788244	0.962485909004691	unchanged	unchanged	197	3	2	0	5	0.0253807106598985	3	2
ENSMUSG00000013629	Cad	-0.206239206136792	0.40861753394346	-1.73563610400039	0.137952465464152	lessloc	unchanged	284	0	0	0	0	0	1	1
ENSMUSG00000013646	Sh3bp5l	0.0420026597630367	0.826472808988325	-1.91124746522435	0.109012407996937	lessloc	unchanged	1331	7	5	0	12	0.00901577761081893	3	2
ENSMUSG00000013663	Pten	-0.176233534624227	0.0895577697018586	-0.16002254456144	0.89765971879321	unchanged	unchanged	6132	24	16	5	45	0.0073385518590998	3	3
ENSMUSG00000013698	Pea15a	0.0435113638464898	0.817938946714671	-0.286445059951932	0.853578189587082	unchanged	unchanged	1898	2	3	1	6	0.00316122233930453	1	2
ENSMUSG00000013701	Timm23	0.182358531065776	0.159542448349662	-0.0663067615643307	0.966100931735473	unchanged	unchanged	419	1	0	1	2	0.00477326968973747	2	1
ENSMUSG00000013736	Trnt1	0.0506838178525064	0.771512222196773	0.206445979321948	0.910557231729328	unchanged	unchanged	1188	5	3	1	9	0.00757575757575758	3	2
ENSMUSG00000013787	Ehmt2	-0.311369406551111	0.0283024303006296	-0.0382029825500121	0.986583547221563	unchanged	lessloc	1158	6	6	1	13	0.0112262521588946	3	3
ENSMUSG00000013822	Elof1	0.301155875960312	0.139847357207502	0.429501536132516	0.799340292108006	unchanged	unchanged	555	1	1	0	2	0.0036036036036036	2	1
ENSMUSG00000013833	Med16	-0.23632765959179	0.171743054010035	0.273113967932122	0.918924367323918	unchanged	unchanged	576	1	1	1	3	0.00520833333333333	2	1
ENSMUSG00000013858	Tmem259	-0.218633403375671	0.102392261122133	-1.03450603644212	0.253659315138804	lessloc	unchanged	301	0	1	0	1	0.00332225913621262	1	1
ENSMUSG00000013878	Rnf170	-0.160111580726629	0.521259149493309	0.805016820818913	0.738861726685348	unchanged	unchanged	2791	5	3	2	10	0.00358294518093873	2	2
ENSMUSG00000013921	Clip3	-0.292811487427978	0.0524024734499518	-0.786150288548508	0.586282490587781	unchanged	unchanged	1507	0	0	1	1	0.0006635700066357	1	1
ENSMUSG00000014077	Chp1	0.110909889919532	0.355327590990423	-0.425293972153693	0.781979539012803	unchanged	unchanged	2321	8	2	0	10	0.00430848772081	2	2
ENSMUSG00000014195	Dnajc7	0.0227198915789989	0.903904383081262	0.242452300227958	0.854761843493935	unchanged	unchanged	281	2	1	1	4	0.0142348754448399	3	1
ENSMUSG00000014226	Cacybp	0.0326229042753639	0.883814162661341	0.223748334756714	0.918924367323918	unchanged	unchanged	1200	1	0	2	3	0.0025	1	1
ENSMUSG00000014313	Cox6c	-0.245935504715017	0.0874666920102058	1.18017216461686	0.339234897054056	moreloc	unchanged	616	2	2	0	4	0.00649350649350649	3	1
ENSMUSG00000014349	Ube2z	-0.0783870909658176	0.605387631834633	-1.01904239537407	0.414440112185044	lessloc	unchanged	2812	5	3	0	8	0.00284495021337127	1	2
ENSMUSG00000014353	Tmem87b	0.183270595770413	0.20553001979441	-0.0348602127510329	0.99097405575486	unchanged	unchanged	2918	7	4	6	17	0.00582590815627142	3	3
ENSMUSG00000014355	Anapc1	-0.103367242212612	0.60936274031453	-0.0132824703318026	0.999968062347394	unchanged	unchanged	2844	4	4	1	9	0.00316455696202532	1	2
ENSMUSG00000014402	Tsg101	0.0546085500154339	0.735725908208054	-0.578882157095611	0.557303209803219	unchanged	unchanged	666	0	0	0	0	0	1	1
ENSMUSG00000014426	Map3k4	-0.0254697314945724	0.929638697681672	-0.630073551314377	0.690992815778843	unchanged	unchanged	479	1	1	1	3	0.00626304801670146	3	1
ENSMUSG00000014496	Ankrd28	0.000720343813166435	0.996835473126453	-0.220542018323003	0.880884779735252	unchanged	unchanged	3252	5	6	1	12	0.003690036900369	2	2
ENSMUSG00000014498	Ankrd52	-0.447064851385701	0.0124626739184555	-0.238281615595169	0.838284025074429	unchanged	lessloc	3285	9	3	0	12	0.00365296803652968	2	2
ENSMUSG00000014554	Dguok	0.1748061511674	0.563008069016086	-0.987018974973395	0.551658968235918	unchanged	unchanged	1474	4	3	1	8	0.00542740841248304	2	2
ENSMUSG00000014592	Camta1	-0.102554222835841	0.590026526897243	0.641833152902783	0.440015927274068	unchanged	unchanged	3298	4	6	1	11	0.00333535476046089	1	2
ENSMUSG00000014601	Strip1	0.00668528156370174	0.973913350719952	0.680703319438994	0.771929938402153	unchanged	unchanged	687	3	1	0	4	0.00582241630276565	3	1
ENSMUSG00000014602	Kif1a	0.0208773413174286	0.952635385325395	1.05512524431281	0.46020793505294	moreloc	unchanged	2993	9	5	1	15	0.00501169395255596	2	3
ENSMUSG00000014606	Slc25a11	0.0123247731177025	0.953890694405936	-0.219101679352645	0.899148452754794	unchanged	unchanged	570	0	2	0	2	0.00350877192982456	2	1
ENSMUSG00000014767	Tbp	0.0805172152019491	0.707300284740583	0.145145475970209	0.926695317607033	unchanged	unchanged	11596	26	16	10	52	0.00448430493273543	2	3
ENSMUSG00000014769	Psmb1	-0.106496333922316	0.478470102825188	0.53913120649498	0.710794030743278	unchanged	unchanged	299	1	0	2	3	0.0100334448160535	3	1
ENSMUSG00000014837	4931428F04Rik	-0.0339801117037444	0.906911818942957	0.273683811673428	0.866403753654399	unchanged	unchanged	1571	3	1	2	6	0.00381922342457034	2	2
ENSMUSG00000014867	Surf4	0.148793887589979	0.171056593712876	-0.904769525221505	0.360742963452366	unchanged	unchanged	1865	2	1	1	4	0.00214477211796247	1	1
ENSMUSG00000014873	Surf2	0.148187488977475	0.446065871481782	-0.201668868241645	0.923375020110185	unchanged	unchanged	370	0	0	0	0	0	1	1
ENSMUSG00000014956	Ppp1cb	0.0408720970502115	0.856932035654976	0.0840724859712596	0.962687049758142	unchanged	unchanged	4465	13	8	4	25	0.00559910414333707	2	3
ENSMUSG00000014959	Gorasp2	-0.0867023876484417	0.595373121117275	0.680559173400537	0.594902156572103	unchanged	unchanged	865	2	1	2	5	0.00578034682080925	3	2
ENSMUSG00000015002	Efr3a	0.0322498963449516	0.888741485230106	0.915164444687416	0.552676871367281	unchanged	unchanged	2558	7	5	5	17	0.00664581704456607	3	3
ENSMUSG00000015013	Trappc2l	-0.0568828441312174	0.824674787589978	0.863681068580838	0.528944541830153	unchanged	unchanged	1224	3	1	1	5	0.00408496732026144	2	2
ENSMUSG00000015023	Ddx19a	-0.0671931959159834	0.740894423087877	-0.877112619400217	0.521653219424728	unchanged	unchanged	1033	1	1	2	4	0.00387221684414327	2	1
ENSMUSG00000015087	Rabl6	-0.285910271503651	0.0694388311767729	1.13994903575315	0.399537046224428	moreloc	unchanged	773	3	1	0	4	0.00517464424320828	2	1
ENSMUSG00000015092	Edf1	-0.2464655461947	0.085402111436024	0.826866462546873	0.536876295082196	unchanged	unchanged	170	1	1	0	2	0.0117647058823529	3	1
ENSMUSG00000015094	Npdc1	-0.125143180971798	0.434566329312761	-0.508697963891605	0.705110636589191	unchanged	unchanged	303	0	0	1	1	0.0033003300330033	1	1
ENSMUSG00000015120	Ube2i	0.0226217931935464	0.89347823310204	-0.242022058510362	0.873740553868685	unchanged	unchanged	1891	7	4	2	13	0.00687466948704389	3	3
ENSMUSG00000015143	Actn1	-0.12721032884922	0.439395407834268	-0.577687196993793	0.7256104211503	unchanged	unchanged	775	1	2	0	3	0.00387096774193548	2	1
ENSMUSG00000015149	Sirt2	-0.0955467141539861	0.602670290455176	-0.0323712841718669	0.990284251801915	unchanged	unchanged	589	1	1	0	2	0.0033955857385399	1	1
ENSMUSG00000015165	Hnrnpl	-0.0654849850752517	0.74186168383644	-0.20975709057798	0.841691706714858	unchanged	unchanged	1244	1	1	3	5	0.00401929260450161	2	2
ENSMUSG00000015176	Nolc1	0.226293550921902	0.0542529518808537	0.288567645722592	0.861600142092893	unchanged	unchanged	1360	3	6	0	9	0.00661764705882353	3	2
ENSMUSG00000015222	Map2	-0.118204691770178	0.542417538560876	-0.179028456560506	0.900677080836064	unchanged	unchanged	3576	6	1	3	10	0.00279642058165548	1	2
ENSMUSG00000015289	Lage3	0.0530702153858755	0.861327689629429	-1.73687534088974	0.157812436653518	lessloc	unchanged	1594	1	0	1	2	0.00125470514429109	1	1
ENSMUSG00000015291	Gdi1	0.407536559219172	0.000892025957646521	0.275892953865202	0.816838998253118	unchanged	moreloc	923	14	12	2	28	0.0303358613217768	3	3
ENSMUSG00000015305	Sash1	-0.135221939035535	0.544722349057217	-0.142619095757866	0.942388941364682	unchanged	unchanged	3278	8	9	1	18	0.00549115314215985	2	3
ENSMUSG00000015341	Golga7	0.0815661755520862	0.612268405669841	-0.110134026592565	0.935138010136542	unchanged	unchanged	1301	5	3	1	9	0.00691775557263643	3	2
ENSMUSG00000015377	Dennd6b	0.0133482759982413	0.977703446623297	0.454508620208092	0.851475450005434	unchanged	unchanged	2774	6	4	1	11	0.00396539293439077	2	2
ENSMUSG00000015461	Atf6b	-0.022449353711397	0.930012959440439	0.679546497418952	0.5586072353071	unchanged	unchanged	377	1	2	0	3	0.00795755968169761	3	1
ENSMUSG00000015478	Rnf5	0.0701583882764031	0.750587050273122	-0.932927306187976	0.514278765765718	unchanged	unchanged	478	1	0	0	1	0.00209205020920502	1	1
ENSMUSG00000015488	Cacfd1	-0.197709627608741	0.338066524840938	0.218855209610764	0.910369636050621	unchanged	unchanged	2111	32	27	11	70	0.0331596399810516	3	3
ENSMUSG00000015501	Hivep2	-0.0146176205907489	0.956434192215427	0.19709006559262	0.884259550809642	unchanged	unchanged	1638	2	1	0	3	0.00183150183150183	1	1
ENSMUSG00000015536	Mocs2	0.0550301157169973	0.812811804212632	-0.288009564942382	0.889323528916038	unchanged	unchanged	4257	14	10	5	29	0.00681230913789053	3	3
ENSMUSG00000015575	Atp6v0e	0.147015739713865	0.372764720145458	0.443703225855299	0.800451025009899	unchanged	unchanged	2503	6	6	3	15	0.00599280862964443	3	3
ENSMUSG00000015597	Zfp318	-0.0988584135127148	0.69416123793609	0.872103688599302	0.369342228730743	unchanged	unchanged	1028	2	0	0	2	0.00194552529182879	1	1
ENSMUSG00000015599	Ttbk1	-0.43212838011849	0.0295334460848076	-0.118330133722349	0.938219606338425	unchanged	lessloc	6590	23	29	8	60	0.00910470409711684	3	3
ENSMUSG00000015605	Srf	-0.198788025166272	0.189885763451199	-0.736152110720988	0.614240104474076	unchanged	unchanged	2244	8	7	1	16	0.0071301247771836	3	3
ENSMUSG00000015647	Lama5	-0.12842251803065	0.903596127131066	-0.3222266241691	0.897779762931373	unchanged	unchanged	174	0	0	0	0	0	1	1
ENSMUSG00000015656	Hspa8	0.0788315994630758	0.600014125727024	-0.868625062525673	0.0532100147923014	unchanged	unchanged	83	0	0	0	0	0	1	1
ENSMUSG00000015668	Pdzd11	-0.00541085338745639	0.987283748373478	0.358495798996289	0.84310987489564	unchanged	unchanged	507	0	1	0	1	0.0019723865877712	1	1
ENSMUSG00000015671	Psma2	0.0433226440904103	0.834063157356236	0.117858319315872	0.947823891129023	unchanged	unchanged	2171	11	10	3	24	0.011054813450023	3	3
ENSMUSG00000015697	Setdb1	0.187434752696653	0.154563582647064	-0.0986062836066042	0.944156634845643	unchanged	unchanged	548	2	0	2	4	0.0072992700729927	3	1
ENSMUSG00000015711	Prune1	0.0588932894106989	0.788791245330682	0.16242059152615	0.924701942239975	unchanged	unchanged	1322	4	4	2	10	0.0075642965204236	3	2
ENSMUSG00000015714	Cers2	0.072772786247068	0.647701450008512	-0.0462139958450645	0.983769049975926	unchanged	unchanged	810	1	1	1	3	0.0037037037037037	2	1
ENSMUSG00000015733	Capza2	0.100332373318751	0.520146303529375	0.0066628275053624	0.999968062347394	unchanged	unchanged	1537	0	2	2	4	0.0026024723487313	1	1
ENSMUSG00000015745	Plekho1	-0.0437566704933938	0.871722532248615	-0.0758698809151195	0.980488153553808	unchanged	unchanged	500	0	0	0	0	0	1	1
ENSMUSG00000015747	Vps45	0.208265598024749	0.478375230692735	-0.924117724672264	0.601000744898227	unchanged	unchanged	232	3	0	1	4	0.0172413793103448	3	1
ENSMUSG00000015749	Anp32e	0.151514800874357	0.265504094683685	1.0283098175922	0.283900151727503	moreloc	unchanged	2140	5	3	3	11	0.00514018691588785	2	2
ENSMUSG00000015750	Aph1a	-0.146430218744593	0.471328281048876	0.648748606958203	0.682453714105069	unchanged	unchanged	1917	3	3	1	7	0.00365153886280647	2	2
ENSMUSG00000015755	Tab2	0.0470352844231121	0.758082574562	-0.121361200579443	0.940154689242338	unchanged	unchanged	1782	7	5	1	13	0.00729517396184063	3	3
ENSMUSG00000015757	Ppil4	0.178242352198616	0.224796061922258	0.281688514757597	0.867520284578916	unchanged	unchanged	2064	8	7	5	20	0.00968992248062015	3	3
ENSMUSG00000015759	Cnih1	0.109277449848026	0.533019693355335	-0.262436407019682	0.856333631164696	unchanged	unchanged	955	1	0	0	1	0.00104712041884817	1	1
ENSMUSG00000015837	Sqstm1	0.140644892611059	0.187663533959126	0.378617428162526	0.729419984809107	unchanged	unchanged	1424	3	3	0	6	0.00421348314606742	2	2
ENSMUSG00000015869	Prpsap1	-0.286193986756752	0.0528198814646598	0.466615338907403	0.750672769319521	unchanged	unchanged	552	2	1	0	3	0.00543478260869565	2	1
ENSMUSG00000015932	Dstn	0.191542028054711	0.151846443909167	-0.678864007194667	0.51768903567583	unchanged	unchanged	1088	4	2	1	7	0.00643382352941176	3	2
ENSMUSG00000015937	Macroh2a1	-0.15674374942529	0.268381086115651	-0.887800206795454	0.369342228730743	unchanged	unchanged	608	1	1	0	2	0.00328947368421053	1	1
ENSMUSG00000015944	Castor2	-0.376063812112811	0.000844635893357354	-1.18508584374038	0.196377803050315	lessloc	lessloc	6049	17	14	5	36	0.00595139692511159	3	3
ENSMUSG00000015994	Fnta	0.0329983604388149	0.876097981294807	-0.811911197721852	0.574569178195094	unchanged	unchanged	726	2	1	2	5	0.0068870523415978	3	2
ENSMUSG00000016018	Mtrex	0.123781647301312	0.373492214022333	-0.404762346189356	0.751391071882143	unchanged	unchanged	525	3	2	0	5	0.00952380952380952	3	2
ENSMUSG00000016200	Syt14	0.402063487580356	1.40399306875404e-05	-0.707817668273839	0.646849287946116	unchanged	moreloc	6074	15	6	4	25	0.00411590385248601	2	3
ENSMUSG00000016252	Atp5e	-0.218192619551567	0.1061879725029	1.17366154214154	0.37629347060494	moreloc	unchanged	153	0	0	0	0	0	1	1
ENSMUSG00000016253	Nelfcd	0.352530602408246	0.0159823820432038	-0.903874357474976	0.57098346310627	unchanged	moreloc	437	5	7	1	13	0.0297482837528604	3	3
ENSMUSG00000016257	Prelid3b	-0.037336165880131	0.838031840718103	0.648727069971502	0.7536110220054	unchanged	unchanged	747	1	1	0	2	0.00267737617135207	1	1
ENSMUSG00000016346	Kcnq2	-0.689892394969064	1.12026551115179e-07	-0.141035069184624	0.933193021681109	unchanged	lessloc	5474	15	16	7	38	0.00694190719766167	3	3
ENSMUSG00000016349	Eef1a2	-0.215020062600595	0.149462870207163	-0.328780002525074	0.781979539012803	unchanged	unchanged	326	1	1	0	2	0.00613496932515337	3	1
ENSMUSG00000016487	Ppfibp1	0.022061437394835	0.914558472769249	-1.46866764568304	0.126174739934398	lessloc	unchanged	1625	2	0	2	4	0.00246153846153846	1	1
ENSMUSG00000016534	Lamp2	0.170967094927066	0.327121054104695	-0.204674854160748	0.88521967732765	unchanged	unchanged	2205	3	1	3	7	0.00317460317460317	1	2
ENSMUSG00000016541	Atxn10	-0.0444969904441501	0.764792822427147	-0.308990217621313	0.750672769319521	unchanged	unchanged	289	0	0	1	1	0.00346020761245675	1	1
ENSMUSG00000016554	Eif3d	-0.0501824719124243	0.753408923665239	0.0706827402288317	0.986857018240941	unchanged	unchanged	111	2	2	0	4	0.036036036036036	3	1
ENSMUSG00000016559	H3f3b	0.174468146148178	0.118277281570883	-0.341174090604385	0.738030444931623	unchanged	unchanged	1495	3	1	2	6	0.0040133779264214	2	2
ENSMUSG00000016619	Nup50	-0.0274153792354855	0.892506165692449	-0.771647715307328	0.560258948057169	unchanged	unchanged	3115	13	13	3	29	0.00930979133226324	3	3
ENSMUSG00000016664	Pacsin2	-0.10765683342482	0.398855276057191	0.464555465617178	0.767964016286048	unchanged	unchanged	2011	5	4	0	9	0.00447538538040776	2	2
ENSMUSG00000016757	Ttll12	-0.0832448256934947	0.613208822384942	-0.522117134154268	0.7156850841564	unchanged	unchanged	2895	6	2	1	9	0.00310880829015544	1	2
ENSMUSG00000016831	Tox4	-0.120231878180242	0.621507536241646	-0.570615478866288	0.623709100440167	unchanged	unchanged	3140	4	5	0	9	0.00286624203821656	1	2
ENSMUSG00000016833	Mrps18c	-0.0471261016082067	0.872293876471667	0.711538612563546	0.683513874193268	unchanged	unchanged	410	0	1	0	1	0.0024390243902439	1	1
ENSMUSG00000016921	Srsf6	-0.0335490093952514	0.824172890661256	-0.0736552415182707	0.952371194971437	unchanged	unchanged	2364	3	3	3	9	0.00380710659898477	2	2
ENSMUSG00000016933	Plcg1	-0.0401173169832554	0.865636308618753	0.188610618955041	0.916791924040686	unchanged	unchanged	2702	4	3	2	9	0.00333086602516654	1	2
ENSMUSG00000017119	Nbr1	-0.0464341853098963	0.778934723336245	0.295999984485684	0.854138814226174	unchanged	unchanged	1435	1	4	0	5	0.00348432055749129	2	2
ENSMUSG00000017144	Rnd3	0.141364241578771	0.60936274031453	-1.28985251973774	0.306829710464115	lessloc	unchanged	2122	4	5	1	10	0.00471253534401508	2	2
ENSMUSG00000017221	Psmd3	-0.160793976884957	0.250010534768645	-0.768091573463877	0.400698835087746	unchanged	unchanged	379	0	1	0	1	0.00263852242744063	1	1
ENSMUSG00000017264	Exosc10	0.0806883325111214	0.635760681218135	-0.766268932808181	0.538561703864852	unchanged	unchanged	946	0	1	0	1	0.00105708245243129	1	1
ENSMUSG00000017288	Vps53	-0.0287539982131022	0.907765721774664	-0.887939128539263	0.397423097361025	unchanged	unchanged	1075	1	0	0	1	0.000930232558139535	1	1
ENSMUSG00000017291	Taok1	-0.134660014481926	0.338521758112451	0.119511074118178	0.918924367323918	unchanged	unchanged	8705	19	15	13	47	0.00539919586444572	2	3
ENSMUSG00000017314	Mpp2	-0.366230932453243	0.0218496709392008	0.197149906230193	0.929184322173779	unchanged	lessloc	2302	8	7	0	15	0.00651607298001738	3	3
ENSMUSG00000017376	Nlk	-0.0321457596789818	0.905822545179074	1.69280672281287	0.293501035633429	moreloc	unchanged	1753	4	4	2	10	0.00570450656018254	3	2
ENSMUSG00000017386	Traf4	-0.137069528954516	0.293257319816673	-0.371885635528033	0.781979539012803	unchanged	unchanged	516	0	0	0	0	0	1	1
ENSMUSG00000017390	Aldoc	-0.0343241551993069	0.844288522038019	-0.634967814329414	0.767964016286048	unchanged	unchanged	1427	2	3	0	5	0.00350385423966363	2	2
ENSMUSG00000017404	Rpl19	-0.245348496595775	0.0274954484982404	-0.438190791275921	0.644110986638778	unchanged	lessloc	98	0	0	0	0	0	1	1
ENSMUSG00000017421	Zfp207	0.049489050886406	0.765586926419	-0.362009110011349	0.777657946019558	unchanged	unchanged	2251	8	5	3	16	0.00710795202132386	3	3
ENSMUSG00000017466	Timp2	0.114301300376657	0.524111603488947	1.4546767471569	0.0543063484405291	moreloc	unchanged	2630	4	2	3	9	0.00342205323193916	1	2
ENSMUSG00000017478	Zc3h18	-0.143640609720172	0.437919332473702	-0.473085467184121	0.725490479418209	unchanged	unchanged	686	1	0	0	1	0.00145772594752187	1	1
ENSMUSG00000017485	Top2b	-0.179374473342844	0.309182531705423	0.115040833843439	0.941656873332047	unchanged	unchanged	4996	11	3	7	21	0.00420336269015212	2	3
ENSMUSG00000017548	Suz12	-0.161232261193371	0.551297137440341	-0.925928960866273	0.518958140578331	unchanged	unchanged	1933	5	2	0	7	0.00362131401965856	2	2
ENSMUSG00000017615	Tnfaip1	-0.120263389144058	0.343857240396777	-0.718941657541122	0.560258948057169	unchanged	unchanged	2455	2	3	3	8	0.00325865580448065	1	2
ENSMUSG00000017631	Abr	-0.254113265699736	0.0656652738080159	-0.158429819871334	0.92172493737948	unchanged	unchanged	2370	2	3	5	10	0.00421940928270042	2	2
ENSMUSG00000017639	Rab11fip4	-0.390724237852949	0.147698233684285	0.0813430340285537	0.962687049758142	unchanged	unchanged	5184	10	13	3	26	0.00501543209876543	2	3
ENSMUSG00000017667	Zfp334	0.0915227410003274	0.538778309992934	0.237907124352294	0.888790029408283	unchanged	unchanged	5818	12	13	9	34	0.00584393262289447	3	3
ENSMUSG00000017670	Elmo2	-0.058738650555012	0.810674208375415	-0.629036401186198	0.650194594149013	unchanged	unchanged	2330	1	3	0	4	0.00171673819742489	1	1
ENSMUSG00000017677	Wsb1	0.367166373844273	0.00239777433821818	0.189978225892772	0.908944318696115	unchanged	moreloc	931	0	1	2	3	0.00322234156820623	1	1
ENSMUSG00000017679	Ttpal	0.25711278918979	0.0878298070068012	-0.381774584003313	0.864438144324724	unchanged	unchanged	3703	4	3	7	14	0.00378071833648393	2	3
ENSMUSG00000017707	Serinc3	0.224085245053063	0.132476715456619	-0.102782592060304	0.933193021681109	unchanged	unchanged	2169	7	4	1	12	0.00553250345781466	2	2
ENSMUSG00000017721	Pigt	-0.153667010880447	0.523540533948052	-1.31569807508428	0.0841955646959777	lessloc	unchanged	2181	1	13	1	15	0.00687757909215956	3	3
ENSMUSG00000017740	Slc12a5	0.0237098695813649	0.960140728367417	-0.262807249359508	0.897126866680891	unchanged	unchanged	2260	9	7	1	17	0.00752212389380531	3	3
ENSMUSG00000017760	Ctsa	0.165441612222433	0.195932303612021	1.16900020716651	0.38033265463951	moreloc	unchanged	1798	2	1	2	5	0.00278086763070078	1	2
ENSMUSG00000017774	Myo1c	0.201772112466527	0.290333230117943	-0.577662965109939	0.716465754899053	unchanged	unchanged	1274	2	1	1	4	0.00313971742543171	1	1
ENSMUSG00000017776	Crk	0.0414385350371709	0.837246462513788	-0.155669829131751	0.92172493737948	unchanged	unchanged	3535	8	5	9	22	0.00622347949080622	3	3
ENSMUSG00000017778	Cox7c	-0.15952785371841	0.278588788034469	0.943659972245877	0.423425347954629	unchanged	unchanged	119	0	0	0	0	0	1	1
ENSMUSG00000017781	Pitpna	-0.143502207463258	0.241694700905765	0.543384910883651	0.664541607496805	unchanged	unchanged	2709	7	3	3	13	0.00479881875230712	2	3
ENSMUSG00000017843	Ppp2r5c	0.016850001076873	0.952597418565262	0.0282009837606729	0.99097405575486	unchanged	unchanged	2530	4	6	2	12	0.00474308300395257	2	2
ENSMUSG00000017858	Ift52	-0.203855195700809	0.277248429101117	-1.87148643688717	0.138692143934573	lessloc	unchanged	781	2	2	0	4	0.00512163892445583	2	1
ENSMUSG00000017943	Gdap1l1	0.057621057875227	0.791400960399803	0.393731106075096	0.855971896196006	unchanged	unchanged	1301	3	5	0	8	0.00614911606456572	3	2
ENSMUSG00000018001	Cyth3	-0.110837457210368	0.512026543439563	-1.59303564779575	0.0669790116827374	lessloc	unchanged	2345	2	6	1	9	0.00383795309168444	2	2
ENSMUSG00000018042	Cyb5r3	-0.408082778440988	0.00294642734448485	0.579245425748063	0.644620988810429	unchanged	lessloc	1484	3	3	1	7	0.00471698113207547	2	2
ENSMUSG00000018068	Ints2	0.0609430289476309	0.850073822433894	1.25615272249364	0.348008234939808	moreloc	unchanged	1951	3	2	2	7	0.00358790363915941	2	2
ENSMUSG00000018076	Med13l	-0.612801344328662	0.00726176384959292	-0.724149094553304	0.369342228730743	unchanged	lessloc	2605	5	2	2	9	0.00345489443378119	1	2
ENSMUSG00000018160	Med1	0.114583866358209	0.631084995100151	-0.713415176362518	0.585167147832729	unchanged	unchanged	3086	3	3	2	8	0.00259235255994815	1	2
ENSMUSG00000018199	Ro60	0.0380503020112297	0.888830673316857	0.412472686886328	0.815446630259738	unchanged	unchanged	6952	14	10	9	33	0.00474683544303797	2	3
ENSMUSG00000018209	Stk4	0.185523656284577	0.139870046485936	-0.759809404210797	0.614240104474076	unchanged	unchanged	3693	8	5	2	15	0.00406173842404549	2	3
ENSMUSG00000018286	Psmb6	0.00176218063677178	0.991456372021137	-0.1149428579233	0.92172493737948	unchanged	unchanged	70	0	0	0	0	0	1	1
ENSMUSG00000018293	Pfn1	-0.127690359879069	0.334058177421549	-0.334129529593692	0.782405883639118	unchanged	unchanged	415	1	1	0	2	0.00481927710843374	2	1
ENSMUSG00000018326	Ywhab	-0.125065942146546	0.272811823609779	-0.18219300740088	0.882580072722651	unchanged	unchanged	1863	7	6	2	15	0.00805152979066022	3	3
ENSMUSG00000018334	Ksr1	0.109303585927911	0.807309295438437	-0.0707607454643657	0.983769049975926	unchanged	unchanged	2745	10	9	0	19	0.00692167577413479	3	3
ENSMUSG00000018340	Anxa6	-0.236296011811724	0.0161620411419744	-0.322444435234158	0.843327929336415	unchanged	lessloc	354	0	0	0	0	0	1	1
ENSMUSG00000018363	Smurf2	-0.0610500775182177	0.750065323426255	0.428001621844788	0.79984594408359	unchanged	unchanged	2599	4	4	3	11	0.00423239707579838	2	2
ENSMUSG00000018377	Vezf1	-0.0525883136887474	0.710236618987277	-0.207672213523638	0.89765971879321	unchanged	unchanged	2904	9	8	5	22	0.00757575757575758	3	3
ENSMUSG00000018378	Cuedc1	-0.277228744076631	0.0683109608912478	-0.377610737761231	0.817622441948801	unchanged	unchanged	1783	3	2	0	5	0.00280426247896803	1	2
ENSMUSG00000018379	Srsf1	0.163295653796531	0.160274228781285	-0.318855592981336	0.797935148860683	unchanged	unchanged	4149	12	5	1	18	0.00433839479392625	2	3
ENSMUSG00000018395	Kif3a	-0.151909731955417	0.198000974965419	0.620050209749275	0.60517364085466	unchanged	unchanged	908	5	2	1	8	0.00881057268722467	3	2
ENSMUSG00000018398	Septin8	-0.132365648364039	0.365976170086278	1.7131877506296	0.0629657058879452	moreloc	unchanged	3060	9	9	1	19	0.00620915032679739	3	3
ENSMUSG00000018401	Mtmr4	-0.111857182547591	0.523540533948052	-1.069446892915	0.283900151727503	lessloc	unchanged	2049	7	4	3	14	0.00683260126891166	3	3
ENSMUSG00000018411	Mapt	-0.313955026544611	0.0166903887165596	0.131193286213163	0.964580533005033	unchanged	lessloc	3903	6	8	1	15	0.00384319754035357	2	3
ENSMUSG00000018412	Kansl1	0.083338034842933	0.597603212935688	0.110275930283241	0.939802556653469	unchanged	unchanged	1749	3	2	0	5	0.0028587764436821	1	2
ENSMUSG00000018417	Myo1b	-0.0959771867274954	0.665108693917419	0.524278673735689	0.668224557324772	unchanged	unchanged	1408	6	2	2	10	0.00710227272727273	3	2
ENSMUSG00000018428	Akap1	0.0253750233935528	0.914071863959403	-0.481454283552353	0.736342359223389	unchanged	unchanged	2000	2	5	1	8	0.004	2	2
ENSMUSG00000018433	Nol11	0.249534318260925	0.0160989933052479	-0.160584949207445	0.926376455571973	unchanged	moreloc	862	2	3	0	5	0.00580046403712297	3	2
ENSMUSG00000018446	C1qbp	-0.17391530167353	0.248737269049982	-0.346875501732933	0.798207783489218	unchanged	unchanged	259	0	0	0	0	0	1	1
ENSMUSG00000018474	Chd3	-0.283951777132028	0.136136464742851	-0.0451197999062751	0.990284251801915	unchanged	unchanged	1078	1	2	0	3	0.00278293135435993	1	1
ENSMUSG00000018476	Kdm6b	-0.427896233778099	0.0123002108525933	-0.100127731257929	0.942976534631232	unchanged	lessloc	1318	2	1	1	4	0.00303490136570561	1	1
ENSMUSG00000018481	Appbp2	0.137628511165466	0.241694700905765	0.29399468913226	0.782771656268635	unchanged	unchanged	4384	4	7	6	17	0.00387773722627737	2	3
ENSMUSG00000018501	Ncor1	-0.10305864528624	0.620744941793587	-0.361192804072993	0.7256104211503	unchanged	unchanged	2049	3	2	4	9	0.00439238653001464	2	2
ENSMUSG00000018537	Pcgf2	-0.148315940050707	0.51284632914312	-0.889746116030901	0.342381576690665	unchanged	unchanged	1164	8	6	2	16	0.013745704467354	3	3
ENSMUSG00000018547	Pip4k2b	-0.303367905670289	0.0286017537175574	0.313903418565038	0.852948046840209	unchanged	lessloc	3702	7	5	2	14	0.0037817396002161	2	3
ENSMUSG00000018548	Trim37	-0.0513639983469516	0.76526385159881	0.268604058997544	0.79826709931328	unchanged	unchanged	2349	12	4	2	18	0.00766283524904215	3	3
ENSMUSG00000018559	Ctdnep1	-0.0894342928744093	0.643463977179613	0.322167429067439	0.836749506552584	unchanged	unchanged	564	0	0	0	0	0	1	1
ENSMUSG00000018565	Elp5	0.121737775354568	0.417281709314512	-0.273505376207474	0.848724939973183	unchanged	unchanged	694	4	4	0	8	0.0115273775216138	3	2
ENSMUSG00000018567	Gabarap	-0.0976218923026573	0.499356562562608	-0.119466042821803	0.926086685594565	unchanged	unchanged	427	0	0	0	0	0	1	1
ENSMUSG00000018572	Phf23	-0.00977348018321478	0.963910582571849	0.623057639356183	0.764445813430489	unchanged	unchanged	557	1	0	0	1	0.00179533213644524	1	1
ENSMUSG00000018583	G3bp1	-0.0726080104229669	0.570897604869429	-0.466709158108702	0.684899393054688	unchanged	unchanged	5170	29	31	4	64	0.0123791102514507	3	3
ENSMUSG00000018585	Atox1	-0.0688630650559205	0.822971955224074	1.13611431920913	0.312150345100775	moreloc	unchanged	188	0	0	0	0	0	1	1
ENSMUSG00000018593	Sparc	0.0251144307765623	0.918825488241206	0.195831927843736	0.929297885094892	unchanged	unchanged	1085	2	0	0	2	0.00184331797235023	1	1
ENSMUSG00000018661	Cog1	0.137588350245736	0.349481071463694	0.889064902009025	0.619966474104541	unchanged	unchanged	600	0	0	0	0	0	1	1
ENSMUSG00000018698	Lhx1	-0.144517880993545	0.631698687956678	1.58550901349884	0.509090897415584	moreloc	unchanged	1265	0	0	1	1	0.000790513833992095	1	1
ENSMUSG00000018707	Dync1h1	0.0254308104022964	0.94368216673361	-0.303733084026338	0.770375260272269	unchanged	unchanged	254	0	1	0	1	0.00393700787401575	2	1
ENSMUSG00000018761	Mpdu1	0.259492900302477	0.397964622593382	-0.538303559749936	0.741571091954783	unchanged	unchanged	592	1	0	0	1	0.00168918918918919	1	1
ENSMUSG00000018765	Fxr2	0.0277830278493869	0.904876022703987	-0.0874184681639933	0.967587974521582	unchanged	unchanged	598	1	1	1	3	0.00501672240802676	2	1
ENSMUSG00000018770	Atp5g3	0.120264274125003	0.417281709314512	0.716403359389505	0.376268836015366	unchanged	unchanged	146	1	0	0	1	0.00684931506849315	3	1
ENSMUSG00000018796	Acsl1	0.000180037074532069	0.999144273510478	-0.201514438176947	0.924442595299139	unchanged	unchanged	1571	3	3	0	6	0.00381922342457034	2	2
ENSMUSG00000018820	Zfyve27	0.000660257583465995	0.997781933883495	-0.355227442071243	0.840468014018964	unchanged	unchanged	4143	8	3	1	12	0.00289645184648805	1	2
ENSMUSG00000018846	Pank3	0.183013499471526	0.0878298070068012	0.213786798666213	0.898943285083904	unchanged	unchanged	5827	17	11	6	34	0.00583490646988159	3	3
ENSMUSG00000018848	Rars	0.0623023391098587	0.669209950772075	-0.0471925274009659	0.984937069616082	unchanged	unchanged	101	0	0	0	0	0	1	1
ENSMUSG00000018849	Wwc1	-0.090006951653788	0.671076001850055	0.0779120778812983	0.99097405575486	unchanged	unchanged	778	1	0	0	1	0.0012853470437018	1	1
ENSMUSG00000018858	Mrpl58	0.0725468579137102	0.727015874244935	-0.136028646910452	0.952412771584456	unchanged	unchanged	1952	4	1	2	7	0.00358606557377049	2	2
ENSMUSG00000018865	Sult4a1	-0.0359898431123475	0.861169606830208	-0.137713791093569	0.944479751613194	unchanged	unchanged	1373	4	4	0	8	0.00582665695557174	3	2
ENSMUSG00000018909	Arrb1	-0.266611789791621	0.221138057448588	0.582114208869834	0.732752666098364	unchanged	unchanged	5562	15	16	2	33	0.00593311758360302	3	3
ENSMUSG00000018921	Pelp1	-0.244706365774128	0.111715472520759	0.126721576292502	0.933937388438495	unchanged	unchanged	48	0	0	1	1	0.0208333333333333	3	1
ENSMUSG00000018931	Natd1	-0.178385228606855	0.341034730916764	-0.882140885539039	0.63473070269963	unchanged	unchanged	3759	7	5	0	12	0.00319233838786911	1	2
ENSMUSG00000018965	Ywhah	0.0216111825442672	0.905822545179074	0.205038453615656	0.889323528916038	unchanged	unchanged	771	5	2	0	7	0.00907911802853437	3	2
ENSMUSG00000018974	Sart3	-0.265045715963551	0.219545459664349	-0.456509226401755	0.79064745965185	unchanged	unchanged	2052	3	6	0	9	0.0043859649122807	2	2
ENSMUSG00000018999	Slc35b4	0.0296598708961702	0.91361146839733	-0.299565026810188	0.841297819634238	unchanged	unchanged	5000	13	10	4	27	0.0054	2	3
ENSMUSG00000019039	Dalrd3	-0.185186652201961	0.539210167623187	0.339485468603865	0.836749506552584	unchanged	unchanged	431	3	1	0	4	0.00928074245939675	3	1
ENSMUSG00000019082	Slc25a22	-0.0197966348891261	0.932482255507706	-1.13669001961032	0.312150345100775	lessloc	unchanged	2032	7	3	1	11	0.00541338582677165	2	2
ENSMUSG00000019087	Atp6ap1	0.204050635688043	0.0524024734499518	-0.13776737587441	0.913169629043475	unchanged	unchanged	893	4	4	0	8	0.00895856662933931	3	2
ENSMUSG00000019124	Scrn1	-0.0613060919096746	0.735531195100353	-0.852694710567139	0.575558400091685	unchanged	unchanged	3314	9	13	3	25	0.00754375377187689	3	3
ENSMUSG00000019132	BC005537	-0.167586059018341	0.194477413589377	0.185961873810672	0.934391269780894	unchanged	unchanged	3435	6	6	1	13	0.00378457059679767	2	3
ENSMUSG00000019179	Mdh2	-0.0240692033824556	0.880238845567691	-0.294570819880505	0.781979539012803	unchanged	unchanged	882	1	3	0	4	0.00453514739229025	2	1
ENSMUSG00000019188	H13	0.0715529330388636	0.665867852604387	0.0532246663175782	0.979049681860795	unchanged	unchanged	3946	4	4	1	9	0.00228079067410035	1	2
ENSMUSG00000019210	Atp6v1e1	0.123504429153077	0.433383757672562	-0.0251721882272022	0.99097405575486	unchanged	unchanged	458	1	2	0	3	0.00655021834061135	3	1
ENSMUSG00000019235	Rps6kl1	-0.284238771624728	0.0936031040323571	0.523679484376697	0.795149852286787	unchanged	unchanged	1124	9	11	2	22	0.0195729537366548	3	3
ENSMUSG00000019302	Atp6v0a1	-0.136332299306518	0.39830307827768	0.534622622827581	0.57098346310627	unchanged	unchanged	1314	3	1	1	5	0.00380517503805175	2	2
ENSMUSG00000019338	Zfp687	-0.331996019497217	0.00767006833329023	0.49502820297056	0.781979539012803	unchanged	lessloc	1651	2	1	1	4	0.00242277407631738	1	1
ENSMUSG00000019362	D8Ertd738e	-0.0612445823503547	0.730117644371285	0.297361596830794	0.830718501183836	unchanged	unchanged	315	1	1	0	2	0.00634920634920635	3	1
ENSMUSG00000019370	Calm3	-0.0381144217063984	0.805855309205451	0.58459349895514	0.517016809951105	unchanged	unchanged	1569	4	2	0	6	0.00382409177820268	2	2
ENSMUSG00000019373	Cops3	0.0246350162653865	0.914347647418161	0.583771848205015	0.676695396560939	unchanged	unchanged	260	0	1	0	1	0.00384615384615385	2	1
ENSMUSG00000019428	Fkbp8	-0.0907942994967897	0.461038712794111	-0.685471102800083	0.567032566962133	unchanged	unchanged	385	0	0	0	0	0	1	1
ENSMUSG00000019433	Gipc1	-0.0916959508387286	0.527456682445313	-0.311554112271019	0.800451025009899	unchanged	unchanged	425	0	0	0	0	0	1	1
ENSMUSG00000019461	Plscr3	-0.0945890847166465	0.736397367878575	-0.311806144456456	0.88187413960222	unchanged	unchanged	1658	4	1	2	7	0.00422195416164053	2	2
ENSMUSG00000019471	Cdc37	-0.0421920071626213	0.828708005178714	-0.815142361340728	0.575558400091685	unchanged	unchanged	6586	20	16	6	42	0.00637716368053447	3	3
ENSMUSG00000019478	Rab4a	-0.00286397433206098	0.990636533447236	-0.23588656842746	0.889323528916038	unchanged	unchanged	611	1	2	3	6	0.00981996726677578	3	2
ENSMUSG00000019494	Cops6	-0.0925568947742365	0.558212734814713	0.0683442981172284	0.966261353592735	unchanged	unchanged	770	1	1	0	2	0.0025974025974026	1	1
ENSMUSG00000019505	Ubb	-0.104072427092621	0.303676152132504	-0.418380221077469	0.57098346310627	unchanged	unchanged	150	0	0	0	0	0	1	1
ENSMUSG00000019518	Ap4m1	-0.0663969872028294	0.819682111925831	-0.125209090238107	0.958046827598634	unchanged	unchanged	1940	2	4	0	6	0.00309278350515464	1	2
ENSMUSG00000019558	Slc6a8	-0.336039930367035	0.0379190280342024	0.144612031533868	0.928812737809737	unchanged	lessloc	2671	13	11	6	30	0.0112317484088356	3	3
ENSMUSG00000019579	Mydgf	-0.159303121690898	0.298510494231298	-0.344258585470048	0.838284025074429	unchanged	unchanged	1180	17	16	0	33	0.0279661016949153	3	3
ENSMUSG00000019647	Sema6a	-0.175302862920988	0.318854073886504	0.0854267183061879	0.972201717293113	unchanged	unchanged	3129	5	3	1	9	0.00287631831255992	1	2
ENSMUSG00000019699	Akt3	-0.678192366018551	1.96710488101458e-09	0.941128832379531	0.517016809951105	unchanged	lessloc	3249	5	5	4	14	0.00430901815943367	2	3
ENSMUSG00000019710	Mrpl24	0.00850057732813447	0.968086916154844	0.463357234163063	0.747200270370379	unchanged	unchanged	326	0	0	0	0	0	1	1
ENSMUSG00000019715	Gle1	-0.147170326930923	0.411012895917025	0.279212887683303	0.879416432606533	unchanged	unchanged	1856	10	8	5	23	0.0123922413793103	3	3
ENSMUSG00000019775	Rgs17	0.0766091382507167	0.806941361650513	1.48372910060216	0.314904743360565	moreloc	unchanged	7290	19	9	5	33	0.00452674897119342	2	3
ENSMUSG00000019777	Hdac2	-0.0205840441341862	0.921606410541879	-0.150935087727665	0.910557231729328	unchanged	unchanged	2153	3	1	1	5	0.002322340919647	1	2
ENSMUSG00000019795	Pcmt1	0.0510203216952704	0.76711453726381	0.298772488444472	0.86260018421495	unchanged	unchanged	2271	5	2	2	9	0.00396301188903567	2	2
ENSMUSG00000019802	Sec63	0.0778640927274634	0.613208822384942	-0.108761145457573	0.928812737809737	unchanged	unchanged	3480	12	8	2	22	0.00632183908045977	3	3
ENSMUSG00000019804	Snx3	-0.0732267447742813	0.608243662042354	0.0455241390213867	0.98094546606862	unchanged	unchanged	623	6	4	0	10	0.0160513643659711	3	2
ENSMUSG00000019814	Ltv1	0.0879503927472142	0.548946739532106	-1.03085258381909	0.42772283985816	lessloc	unchanged	746	0	2	1	3	0.00402144772117962	2	1
ENSMUSG00000019820	Utrn	-0.0285280955995465	0.914347647418161	-0.57221744482529	0.710794030743278	unchanged	unchanged	2000	4	2	1	7	0.0035	2	2
ENSMUSG00000019841	Rev3l	0.114540554412207	0.461038712794111	0.825051704516664	0.593466555538369	unchanged	unchanged	10297	14	9	10	33	0.00320481693697193	1	3
ENSMUSG00000019843	Fyn	-0.109283458939683	0.38238778099375	0.249847039096822	0.841691706714858	unchanged	unchanged	1409	0	0	1	1	0.0007097232079489	1	1
ENSMUSG00000019849	Prep	0.0863166154393221	0.466138273579123	-0.0901030761388619	0.942388941364682	unchanged	unchanged	8672	13	7	8	28	0.00322878228782288	1	3
ENSMUSG00000019854	Reps1	0.095546317522391	0.625455168146317	-0.23701111209107	0.882239577792694	unchanged	unchanged	1488	0	0	0	0	0	1	1
ENSMUSG00000019868	Vta1	0.233404534424452	0.0629169323749836	-0.46919290215581	0.716465754899053	unchanged	unchanged	1063	2	2	4	8	0.00752587017873942	3	2
ENSMUSG00000019873	Reep3	0.06800144504655	0.699248945931126	0.466102557122488	0.801312863678822	unchanged	unchanged	4541	12	5	1	18	0.00396388460691478	2	3
ENSMUSG00000019877	Serinc1	0.228888590668967	0.134522850937012	1.53339487550488	0.0167971898927823	moreloc	unchanged	1383	10	0	3	13	0.0093998553868402	3	3
ENSMUSG00000019894	Slc6a15	0.197853356636849	0.421457914597198	0.0833156286838026	0.981336775469055	unchanged	unchanged	983	3	3	2	8	0.0081383519837233	3	2
ENSMUSG00000019907	Ppp1r12a	0.018551036880103	0.934295816009822	0.678823095962501	0.514574693755282	unchanged	unchanged	2691	5	3	2	10	0.00371609067261241	2	2
ENSMUSG00000019916	P4ha1	0.221518915156528	0.0394336128246086	0.337485883349007	0.838284025074429	unchanged	moreloc	2230	9	8	0	17	0.00762331838565022	3	3
ENSMUSG00000019923	Zwint	-0.00336733554188567	0.985728520257904	-0.358624216998247	0.758404049201779	unchanged	unchanged	1893	1	0	3	4	0.00211304807184363	1	1
ENSMUSG00000019927	Ube2d1	-0.155193507703415	0.365833271654239	-0.0171402297789065	0.999968062347394	unchanged	unchanged	849	2	2	1	5	0.00588928150765607	3	2
ENSMUSG00000019942	Cdk1	-0.0492752823342449	0.892403359215449	0.0313562119818585	0.999968062347394	unchanged	unchanged	3352	2	3	1	6	0.00178997613365155	1	2
ENSMUSG00000019943	Atp2b1	0.0205832091715793	0.914558472769249	0.243873240157252	0.864577365670878	unchanged	unchanged	3024	2	4	0	6	0.00198412698412698	1	2
ENSMUSG00000019947	Arid5b	-0.141760561685776	0.565996947909125	-0.999766539646864	0.496114520580546	unchanged	unchanged	3984	10	8	2	20	0.00502008032128514	2	3
ENSMUSG00000019948	Actr6	-0.0596703701595849	0.862283238754836	0	0.999968062347394	unchanged	unchanged	460	1	0	1	2	0.00434782608695652	2	1
ENSMUSG00000019951	Uhrf1bp1l	-0.147180444894982	0.451955084102478	0.849547485580633	0.640229757859333	unchanged	unchanged	4113	6	5	1	12	0.00291757840991977	1	2
ENSMUSG00000019952	Poc1b	-0.148333400771236	0.665046989124307	0.968239827779215	0.521653219424728	unchanged	unchanged	1344	5	3	0	8	0.00595238095238095	3	2
ENSMUSG00000019969	Psen1	0.0358092189985102	0.900978884389773	-0.184635729472535	0.882580072722651	unchanged	unchanged	1128	2	2	0	4	0.00354609929078014	2	1
ENSMUSG00000019977	Hbs1l	-0.230702361581209	0.0293676056825205	-0.322347233223987	0.875584662000209	unchanged	lessloc	1459	2	1	3	6	0.00411240575736806	2	2
ENSMUSG00000019978	Epb41l2	0.0399320454846965	0.840784653784121	-0.730981006888683	0.60773467656083	unchanged	unchanged	1225	2	1	1	4	0.00326530612244898	1	1
ENSMUSG00000019979	Apaf1	0.119684990132349	0.614815342256864	0.72014549684177	0.67496622246486	unchanged	unchanged	2139	4	3	2	9	0.00420757363253857	2	2
ENSMUSG00000019984	Med23	0.172871089691381	0.150533787982971	-0.503631590259434	0.764684247225298	unchanged	unchanged	3714	8	6	2	16	0.00430802369413032	2	3
ENSMUSG00000019986	Ahi1	-0.147508197928244	0.26734817230142	0.634745152626035	0.586677531316488	unchanged	unchanged	1725	5	4	2	11	0.0063768115942029	3	2
ENSMUSG00000019998	Stx7	-0.123869801399273	0.532231825961368	-0.295074927336856	0.852077363504821	unchanged	unchanged	2502	6	2	1	9	0.00359712230215827	2	2
ENSMUSG00000020015	Cdk17	-0.176954498208753	0.237704763626975	1.00237939570135	0.587206681027494	moreloc	unchanged	1796	1	1	0	2	0.00111358574610245	1	1
ENSMUSG00000020022	Ndufa12	-0.0881072683800337	0.677195598108964	0.34472287624916	0.821829152896945	unchanged	unchanged	582	1	1	1	3	0.00515463917525773	2	1
ENSMUSG00000020023	Tmcc3	-0.107800382913829	0.526778382837215	-0.775695921890883	0.649145189277591	unchanged	unchanged	3926	14	3	2	19	0.00483953132959756	2	3
ENSMUSG00000020024	Cep83	-0.137222435638507	0.431663404190624	0.0871861890284	0.97882760333596	unchanged	unchanged	1045	1	1	0	2	0.00191387559808612	1	1
ENSMUSG00000020029	Nudt4	-0.0346783922498805	0.875104461288468	-0.175186928908104	0.910557231729328	unchanged	unchanged	2281	1	1	4	6	0.00263042525208242	1	2
ENSMUSG00000020044	Timp3	-0.00380446622852482	0.991840510260362	0.279950250720138	0.910554232970106	unchanged	unchanged	3604	7	4	2	13	0.00360710321864595	2	3
ENSMUSG00000020048	Hsp90b1	0.127313187174051	0.356847330643189	-0.108642405200603	0.926086685594565	unchanged	unchanged	262	1	1	0	2	0.00763358778625954	3	1
ENSMUSG00000020063	Sirt1	-0.0228221667436834	0.938728532522614	0.807773181957621	0.716465754899053	unchanged	unchanged	3035	6	2	4	12	0.00395387149917628	2	2
ENSMUSG00000020069	Hnrnph3	-0.0409353687152123	0.876943072122231	-0.936835247048379	0.578222512901908	unchanged	unchanged	974	2	1	0	3	0.00308008213552361	1	1
ENSMUSG00000020070	Rufy2	-0.206212423660781	0.257516771426542	1.22820154514837	0.279496120604242	moreloc	unchanged	3111	6	6	0	12	0.0038572806171649	2	2
ENSMUSG00000020074	Ccar1	0.197169821591294	0.0930550674429384	0.534354822066646	0.727956267608307	unchanged	unchanged	835	1	1	1	3	0.00359281437125748	2	1
ENSMUSG00000020075	Ddx21	0.120760267009529	0.302297591472881	-1.64069349238918	0.161141600537268	lessloc	unchanged	2099	10	6	3	19	0.00905192949023344	3	3
ENSMUSG00000020076	Ddx50	0.0423784636711744	0.845190502906495	1.26813571644936	0.432981736862503	moreloc	unchanged	343	1	1	0	2	0.00583090379008746	3	1
ENSMUSG00000020078	Vps26a	0.224321315582956	0.0994491277575708	-0.036436013174387	0.99097405575486	unchanged	unchanged	2024	4	2	5	11	0.00543478260869565	2	2
ENSMUSG00000020087	Tysnd1	-0.292735814563937	0.182600122607919	0.217401397899089	0.934391269780894	unchanged	unchanged	522	0	0	0	0	0	1	1
ENSMUSG00000020088	Sar1a	-0.0807096239813572	0.555320154368282	0.988444751605738	0.41485321311384	unchanged	unchanged	1896	6	6	1	13	0.00685654008438819	3	3
ENSMUSG00000020091	Eif4ebp2	-0.408523667943872	0.00341662525406211	0.0749281616695994	0.962687049758142	unchanged	lessloc	5306	7	13	1	21	0.00395778364116095	2	3
ENSMUSG00000020092	Pald1	-0.39576005981088	0.0235700851923979	0.563514100765737	0.801943553020633	unchanged	lessloc	1434	2	1	1	4	0.00278940027894003	1	1
ENSMUSG00000020097	Sgpl1	0.300054314568265	0.00376386238118448	0.341484710400876	0.830242466521623	unchanged	moreloc	2728	7	9	2	18	0.00659824046920821	3	3
ENSMUSG00000020100	Slc29a3	-0.0265305613553333	0.928918527192554	-1.37522402786381	0.334916988219269	lessloc	unchanged	3764	3	2	5	10	0.0026567481402763	1	2
ENSMUSG00000020107	Anapc16	0.0505112494287714	0.786299553032364	0.538518581422222	0.758088788615319	unchanged	unchanged	1314	0	2	1	3	0.00228310502283105	1	1
ENSMUSG00000020111	Micu1	0.116339949713297	0.472262440666407	-1.61656283376114	0.120216350732175	lessloc	unchanged	796	2	1	0	3	0.00376884422110553	2	1
ENSMUSG00000020114	Cand1	-0.0484720070786391	0.793992186868919	-0.0127376226889382	0.999968062347394	unchanged	unchanged	3726	6	5	2	13	0.00348899624261943	2	3
ENSMUSG00000020124	Usp15	-0.610649337763254	4.21012714059404e-11	-0.26135380022588	0.836159244131497	unchanged	lessloc	8499	30	27	10	67	0.00788328038592776	3	3
ENSMUSG00000020128	Vps54	0.301542000034626	0.0300166809373384	1.48139250925601	0.286755038654833	moreloc	moreloc	1278	5	2	1	8	0.00625978090766823	3	2
ENSMUSG00000020132	Rab21	-0.022063195251774	0.902388767232064	0.214424935368248	0.918924367323918	unchanged	unchanged	3688	6	3	4	13	0.00352494577006508	2	3
ENSMUSG00000020135	Apc2	0.592035755697622	0.00370728230280982	0.427263332233791	0.752600142848342	unchanged	moreloc	2238	5	7	0	12	0.00536193029490617	2	2
ENSMUSG00000020149	Rab1a	0.097798515326595	0.469217532036679	-0.258554329800896	0.836749506552584	unchanged	unchanged	2011	6	5	5	16	0.00795624067628046	3	3
ENSMUSG00000020152	Actr2	0.117462783518837	0.34736870440572	0.994824983150646	0.369342228730743	unchanged	unchanged	2385	1	1	1	3	0.00125786163522013	1	1
ENSMUSG00000020153	Ndufs7	0.0598961128631036	0.796496618729697	-0.509723677359446	0.690992815778843	unchanged	unchanged	60	0	0	0	0	0	1	1
ENSMUSG00000020160	Meis1	-0.358442623450432	0.0127186819453303	-0.523803118078882	0.663651713962123	unchanged	lessloc	5687	11	13	8	32	0.00562686829611394	3	3
ENSMUSG00000020163	Uqcr11	-0.296990797069877	0.0750247901043643	1.20781864854954	0.205788724937346	moreloc	unchanged	189	0	0	0	0	0	1	1
ENSMUSG00000020166	Cnot2	0.203250164221695	0.0792918879788943	0.920450770052542	0.411172085726809	unchanged	unchanged	2739	3	2	6	11	0.00401606425702811	2	2
ENSMUSG00000020167	Tcf3	-0.278899582342996	0.1123961799181	-1.11937278300706	0.296717773960216	lessloc	unchanged	618	0	0	1	1	0.00161812297734628	1	1
ENSMUSG00000020170	Frs2	0.130096780637124	0.423530461193534	0.0861334899713357	0.970217267470552	unchanged	unchanged	4502	18	13	4	35	0.00777432252332297	3	3
ENSMUSG00000020171	Yeats4	0.0556767381093578	0.781081877630519	0.386158375256636	0.807433520927327	unchanged	unchanged	870	4	3	1	8	0.00919540229885057	3	2
ENSMUSG00000020184	Mdm2	0.0540980147396117	0.710733575226273	-0.594885559865176	0.7156850841564	unchanged	unchanged	2199	5	7	2	14	0.00636653024101864	3	3
ENSMUSG00000020190	Mknk2	-0.0228603803672249	0.922569546255354	-0.996238412884727	0.369342228730743	unchanged	unchanged	1780	0	0	1	1	0.000561797752808989	1	1
ENSMUSG00000020196	Cabin1	-0.475902206812549	0.00665729299469935	0.209383794768313	0.925736241916224	unchanged	lessloc	695	2	1	0	3	0.00431654676258993	2	1
ENSMUSG00000020198	Ap3d1	-0.0237117741874402	0.921901186340244	0.0436655641398809	0.983769049975926	unchanged	unchanged	932	2	3	1	6	0.00643776824034335	3	2
ENSMUSG00000020211	Sf3a2	-0.0985051270696384	0.713072777224922	0.529272885271153	0.664541607496805	unchanged	unchanged	110	1	1	0	2	0.0181818181818182	3	1
ENSMUSG00000020220	Vps13d	0.107792863432586	0.91523199908082	0.956335109627662	0.355214061457332	unchanged	unchanged	2906	20	16	2	38	0.0130763936682725	3	3
ENSMUSG00000020230	Prmt2	-0.0654554828679152	0.677979270263571	0.441093970424247	0.712114959095064	unchanged	unchanged	1164	5	2	2	9	0.0077319587628866	3	2
ENSMUSG00000020231	Dip2a	-0.239308499727011	0.188362314588877	1.07101326500528	0.524959240371558	moreloc	unchanged	1885	3	5	2	10	0.00530503978779841	2	2
ENSMUSG00000020238	Ncln	-0.380981279805873	0.0252773266595298	-0.770526490970385	0.552422725146217	unchanged	lessloc	1297	0	1	0	1	0.000771010023130301	1	1
ENSMUSG00000020246	Hcfc2	-0.171805265129992	0.29898069823742	-0.0119141058200158	0.999968062347394	unchanged	unchanged	2101	6	3	1	10	0.00475963826749167	2	2
ENSMUSG00000020250	Txnrd1	-0.013229570550035	0.950171390985794	-0.136509031021265	0.910557231729328	unchanged	unchanged	1667	4	3	0	7	0.00419916016796641	2	2
ENSMUSG00000020255	D10Wsu102e	0.179856291255933	0.75620057654032	0.852654512065713	0.364753004869919	unchanged	unchanged	122583	172	120	87	379	0.00309178271049004	1	3
ENSMUSG00000020256	Aldh1l2	-0.0795993953693062	0.746115159057645	-0.426786078363769	0.836749506552584	unchanged	unchanged	3129	6	5	5	16	0.00511345477788431	2	3
ENSMUSG00000020257	Wdr82	-0.101228871712771	0.480408677287692	0.0627783709497853	0.980845914168895	unchanged	unchanged	2514	9	4	1	14	0.00556881463802705	2	3
ENSMUSG00000020260	Pofut2	-0.0386141649747385	0.855334395416498	-0.661152094570531	0.548620798142934	unchanged	unchanged	895	3	2	0	5	0.00558659217877095	2	2
ENSMUSG00000020261	Slc36a1	-0.0267556142523331	0.911186580672009	-0.403268969112586	0.784118843358641	unchanged	unchanged	3692	17	18	2	37	0.0100216684723727	3	3
ENSMUSG00000020262	Adarb1	-0.114830879324309	0.601895892458448	-0.397294976804937	0.786519311288625	unchanged	unchanged	6117	12	13	3	28	0.00457740722576426	2	3
ENSMUSG00000020265	Sumo3	0.137251286087809	0.334174570639575	-0.500971580382594	0.7156850841564	unchanged	unchanged	2073	6	8	0	14	0.00675349734684033	3	3
ENSMUSG00000020267	Hint1	-0.172341739880094	0.127403931582567	-0.0666380232077737	0.965850319875443	unchanged	unchanged	211	1	0	0	1	0.004739336492891	2	1
ENSMUSG00000020271	Fbxw11	0.147319245857844	0.156451401326625	0.0461925026807135	0.990284251801915	unchanged	unchanged	2311	9	7	0	16	0.00692340977931631	3	3
ENSMUSG00000020273	Papolg	0.203392033206666	0.198338652107792	1.38472409994582	0.274332792581188	moreloc	unchanged	1312	2	0	2	4	0.00304878048780488	1	1
ENSMUSG00000020277	Pfkl	-0.100506281985037	0.50261076094145	0.100303657936826	0.97525229084387	unchanged	unchanged	1263	0	1	1	2	0.00158353127474268	1	1
ENSMUSG00000020290	Xpo1	-0.0139682984181373	0.950984429713707	0.831496719558857	0.484246972461155	unchanged	unchanged	2142	9	6	0	15	0.00700280112044818	3	3
ENSMUSG00000020300	Cpeb4	0.0888440593403651	0.542807524387465	-0.100198322307789	0.952091996843899	unchanged	unchanged	4102	6	6	7	19	0.00463188688444661	2	3
ENSMUSG00000020307	Cdc34	-0.145781547537482	0.238354970079045	-0.116703037547124	0.956523063940344	unchanged	unchanged	499	1	2	0	3	0.00601202404809619	3	1
ENSMUSG00000020311	Erlec1	0.142363852102467	0.288442638006778	-0.426118907885929	0.795843699834406	unchanged	unchanged	1003	0	0	1	1	0.000997008973080758	1	1
ENSMUSG00000020315	Sptbn1	0.225450422507023	0.149462870207163	0.0163475495200562	0.999968062347394	unchanged	unchanged	2217	9	6	4	19	0.0085701398285972	3	3
ENSMUSG00000020321	Mdh1	-0.156239997799721	0.4195247746975	-0.374496069047822	0.790661547210149	unchanged	unchanged	656	2	2	0	4	0.00609756097560976	3	1
ENSMUSG00000020326	Ccng1	-0.154416552142537	0.318786400881719	-0.610124079663297	0.66668743810824	unchanged	unchanged	2316	2	0	2	4	0.00172711571675302	1	1
ENSMUSG00000020331	Hcn2	-0.460884005638934	0.00112101301374271	0.688326996497686	0.705518761902092	unchanged	lessloc	568	0	0	0	0	0	1	1
ENSMUSG00000020340	Cyfip2	-0.280495637377895	0.0160989933052479	0.0180198062363202	0.999968062347394	unchanged	lessloc	2450	4	2	0	6	0.00244897959183673	1	2
ENSMUSG00000020349	Ppp2ca	0.00958645648936413	0.959768005498071	-0.23721903328435	0.79064745965185	unchanged	unchanged	5804	17	8	6	31	0.00534114403859407	2	3
ENSMUSG00000020358	Hnrnpab	-0.107338267696444	0.440208331210088	-0.0224003596359417	0.999968062347394	unchanged	unchanged	1308	1	1	0	2	0.00152905198776758	1	1
ENSMUSG00000020359	Phykpl	-0.0603203287464729	0.878561622104742	0.861755694823008	0.616614116256607	unchanged	unchanged	1648	2	3	1	6	0.00364077669902913	2	2
ENSMUSG00000020361	Hspa4	-0.00487348350262606	0.983330430286869	-0.361298459458457	0.681539041726297	unchanged	unchanged	1798	6	4	5	15	0.00834260289210234	3	3
ENSMUSG00000020362	Cnot6	-0.190526140983918	0.115945175222034	-0.137312382967642	0.925736241916224	unchanged	unchanged	3690	9	7	6	22	0.00596205962059621	3	3
ENSMUSG00000020366	Mapk9	-0.0915216395143855	0.568652606693896	0.300989907741688	0.841691706714858	unchanged	unchanged	3263	8	9	3	20	0.00612932883849219	3	3
ENSMUSG00000020368	Canx	0.244596910392251	0.00188290320156648	-0.583559085088647	0.608566938694104	unchanged	moreloc	2321	5	2	0	7	0.003015941404567	1	2
ENSMUSG00000020372	Rack1	-0.160406706682615	0.096957843269278	-1.79234437229062	0.003388893573803	lessloc	unchanged	389	0	0	0	0	0	1	1
ENSMUSG00000020375	Rufy1	-0.0150639680949157	0.954043276030275	-0.200143157662306	0.95081341364694	unchanged	unchanged	529	1	1	0	2	0.00378071833648393	2	1
ENSMUSG00000020386	Sar1b	0.103395902227513	0.677848296558968	-0.292315744487395	0.818651924427376	unchanged	unchanged	482	1	0	0	1	0.0020746887966805	1	1
ENSMUSG00000020390	Ube2b	0.042002489376302	0.832323921670443	-0.205764071775571	0.900949816845465	unchanged	unchanged	1185	3	3	0	6	0.00506329113924051	2	2
ENSMUSG00000020402	Vdac1	-0.0572743061122728	0.678212454518752	-0.327247790824501	0.781979539012803	unchanged	unchanged	874	2	3	2	7	0.0080091533180778	3	2
ENSMUSG00000020412	Ascc2	0.0769607558598024	0.674928277827808	0.125011282142068	0.949561477336711	unchanged	unchanged	2621	7	5	0	12	0.00457840518885921	2	2
ENSMUSG00000020430	Pes1	0.0444537328728314	0.822652193426734	0.0665050161827629	0.987773235763549	unchanged	unchanged	1094	7	6	21	34	0.0310786106032907	3	3
ENSMUSG00000020432	Tcn2	0.151241558772412	0.305416421074543	1.48093601846844	0.369342228730743	moreloc	unchanged	456	0	0	0	0	0	1	1
ENSMUSG00000020440	Arf5	-0.12803316749565	0.393596792703251	-1.62569463305948	0.158937038879024	lessloc	unchanged	444	0	0	0	0	0	1	1
ENSMUSG00000020451	Limk2	-0.0620734952933371	0.776791045493778	-1.83913527137429	0.0920570441317205	lessloc	unchanged	1484	1	2	3	6	0.00404312668463612	2	2
ENSMUSG00000020453	Patz1	0.110208109582369	0.601895892458448	0.521699892655323	0.712114959095064	unchanged	unchanged	1402	1	0	1	2	0.0014265335235378	1	1
ENSMUSG00000020455	Trim11	-0.025718299416297	0.937901888965039	-0.380494754667451	0.836749506552584	unchanged	unchanged	2613	5	7	3	15	0.00574052812858783	3	3
ENSMUSG00000020456	Ogdh	-0.232151256076309	0.0571342004061807	-0.500398116455951	0.700165498319911	unchanged	unchanged	968	1	1	1	3	0.00309917355371901	1	1
ENSMUSG00000020457	Drg1	-0.0107930489499307	0.952635385325395	0.470194316416482	0.668357229565504	unchanged	unchanged	359	1	0	0	1	0.00278551532033426	1	1
ENSMUSG00000020458	Rtn4	0.10038357914348	0.432263435377218	-0.270620604839406	0.806411613481937	unchanged	unchanged	2302	9	2	3	14	0.00608166811468288	3	3
ENSMUSG00000020460	Rps27a	-0.197800900951123	0.0213938874285561	1.00069399329108	0.369342228730743	moreloc	lessloc	34	1	0	1	2	0.0588235294117647	3	1
ENSMUSG00000020462	Cfap36	-0.122264405507852	0.493861963059973	0.317975529260962	0.839728821896576	unchanged	unchanged	352	0	0	1	1	0.00284090909090909	1	1
ENSMUSG00000020463	Ppp4r3b	-0.0403076930999413	0.836918209027615	0.125067519774444	0.953857998602474	unchanged	unchanged	2246	3	0	3	6	0.00267141585040071	1	2
ENSMUSG00000020471	Pold2	-0.0779386160211948	0.642621216490322	-0.615533498774565	0.69272942095179	unchanged	unchanged	78	0	0	0	0	0	1	1
ENSMUSG00000020472	Zkscan17	-0.10758825316484	0.48532490271515	-1.74840769716475	0.0629657058879452	lessloc	unchanged	1546	2	3	0	5	0.00323415265200517	1	2
ENSMUSG00000020476	Dbnl	-0.127230201878416	0.248290238583551	0.403286818397554	0.750703553669219	unchanged	unchanged	963	2	2	0	4	0.00415368639667705	2	1
ENSMUSG00000020483	Dynll2	-0.373979662474155	0.00218336110922504	0.799485669504184	0.398320750518538	unchanged	lessloc	1908	10	7	1	18	0.00943396226415094	3	3
ENSMUSG00000020484	Xbp1	0.182126487877611	0.0887713197768078	-0.691761672807349	0.591653795879539	unchanged	unchanged	989	0	1	0	1	0.00101112234580384	1	1
ENSMUSG00000020485	Supt4a	0.102613674953956	0.604869008786535	-0.0994642014822826	0.967587974521582	unchanged	unchanged	491	3	0	0	3	0.00610997963340122	3	1
ENSMUSG00000020496	Rnf187	-0.114341948995996	0.315426631246372	-0.435268743550941	0.741571091954783	unchanged	unchanged	1106	3	5	0	8	0.00723327305605787	3	2
ENSMUSG00000020514	Mrpl22	0.099343989934329	0.642621216490322	-0.0554435479465343	0.983769049975926	unchanged	unchanged	76	0	0	0	0	0	1	1
ENSMUSG00000020516	Rps6kb1	-0.0500229047688553	0.815064299426618	1.00218002824453	0.542576710956814	moreloc	unchanged	3854	6	4	2	12	0.00311364815775817	1	2
ENSMUSG00000020522	Mfap3	0.106998308253061	0.52549419723435	-0.445984329453537	0.716465754899053	unchanged	unchanged	3571	6	4	3	13	0.00364043685242229	2	3
ENSMUSG00000020530	Ggnbp2	0.101960376472937	0.521571723931222	-1.26245536906272	0.352467906820962	lessloc	unchanged	649	1	0	0	1	0.00154083204930663	1	1
ENSMUSG00000020532	Acaca	0.0274147966987117	0.900978884389773	-0.700597291586265	0.5601731637364	unchanged	unchanged	1968	1	2	2	5	0.00254065040650406	1	2
ENSMUSG00000020536	Llgl1	-0.0075925619606485	0.970237987029612	-0.820765607662057	0.553037450645124	unchanged	unchanged	1141	5	6	0	11	0.00964066608238387	3	2
ENSMUSG00000020537	Drg2	-0.0866037309569619	0.586458190261115	0.379658074320319	0.79064745965185	unchanged	unchanged	604	1	0	0	1	0.00165562913907285	1	1
ENSMUSG00000020538	Srebf1	-0.102223795926695	0.637941784594572	-0.596056991288139	0.767964016286048	unchanged	unchanged	833	1	0	0	1	0.00120048019207683	1	1
ENSMUSG00000020547	Bzw2	0.199356848497139	0.136136464742851	0.40691094947586	0.790661547210149	unchanged	unchanged	446	2	1	1	4	0.00896860986547085	3	1
ENSMUSG00000020571	Pdia6	0.119802408476709	0.432263435377218	-0.298821220421892	0.841216725768947	unchanged	unchanged	764	1	0	1	2	0.00261780104712042	1	1
ENSMUSG00000020572	Nampt	0.0410281738099845	0.817793961093317	1.15542232776708	0.51768903567583	moreloc	unchanged	2816	9	6	7	22	0.0078125	3	3
ENSMUSG00000020576	Nbas	-0.254303067293246	0.18874297581466	-0.0742493893077958	0.965850319875443	unchanged	unchanged	145	0	0	0	0	0	1	1
ENSMUSG00000020577	Tspan13	0.232794645818433	0.0421999730903328	-0.0199153975513968	0.999968062347394	unchanged	moreloc	1141	6	1	1	8	0.007011393514461	3	2
ENSMUSG00000020580	Rock2	0.056517793340598	0.703859712244507	0.614254583955176	0.590030435656313	unchanged	unchanged	3182	11	4	2	17	0.00534255185417976	2	3
ENSMUSG00000020585	Laptm4a	0.156524069644242	0.222721085322219	0.0523601208792317	0.983769049975926	unchanged	unchanged	551	0	0	1	1	0.00181488203266788	1	1
ENSMUSG00000020590	Snx13	0.0471966701445417	0.845282608830992	0.942812918572995	0.403430711059533	unchanged	unchanged	3143	10	8	4	22	0.00699968183264397	3	3
ENSMUSG00000020592	Sdc1	0.0608599159134871	0.77120308267145	-2.51973582371066	0.0611572177866224	lessloc	unchanged	1908	7	4	3	14	0.00733752620545073	3	3
ENSMUSG00000020594	Pum2	0.0319916577742005	0.863322677079941	-0.531728916730572	0.561386211203257	unchanged	unchanged	5886	10	6	8	24	0.00407747196738022	2	3
ENSMUSG00000020601	Trib2	-0.0757151594885199	0.563008069016086	0.625126385141574	0.821829152896945	unchanged	unchanged	1881	4	3	2	9	0.00478468899521531	2	2
ENSMUSG00000020608	Smc6	-0.137784756855923	0.352267004905196	0.384241959118059	0.806566715888161	unchanged	unchanged	4807	6	1	3	10	0.00208029956313709	1	2
ENSMUSG00000020610	Amz2	-0.214364986136111	0.0935212089639142	-0.213025673187304	0.864534060465824	unchanged	unchanged	1433	4	3	0	7	0.00488485694347523	2	2
ENSMUSG00000020611	Gna13	-0.0509309467990686	0.742975745476395	-0.597289566745882	0.644620988810429	unchanged	unchanged	4883	16	10	11	37	0.0075773090313332	3	3
ENSMUSG00000020612	Prkar1a	0.111628068241235	0.269906405760873	0.401892292618903	0.741571091954783	unchanged	unchanged	2054	8	8	2	18	0.00876338851022395	3	3
ENSMUSG00000020627	Klhl29	-0.160100462632097	0.5329740336199	0.605444301807742	0.759309505799123	unchanged	unchanged	3679	8	8	3	19	0.00516444686055993	2	3
ENSMUSG00000020647	Ncoa1	-0.132657303908227	0.70990354970681	0.122608830338415	0.958046827598634	unchanged	unchanged	2399	3	3	3	9	0.00375156315131305	2	2
ENSMUSG00000020658	Efr3b	0.260233588394322	0.336836970110382	-0.17890475777593	0.922381735028709	unchanged	unchanged	3888	13	9	4	26	0.00668724279835391	3	3
ENSMUSG00000020659	Cbll1	-0.0550309549702703	0.815064299426618	-0.772032982590702	0.7256104211503	unchanged	unchanged	2450	5	6	1	12	0.00489795918367347	2	2
ENSMUSG00000020661	Dnmt3a	-0.346041095274372	0.0226839252389331	0.517918237816942	0.738883802625787	unchanged	lessloc	6696	14	15	4	33	0.00492831541218638	2	3
ENSMUSG00000020668	Kif3c	0.119594452793395	0.479299640007753	0.188585238345332	0.898943285083904	unchanged	unchanged	3609	16	17	1	34	0.00942089221390967	3	3
ENSMUSG00000020671	Rab10	-0.0158358349897084	0.930012959440439	0.405745497007102	0.725609550786388	unchanged	unchanged	2359	3	1	1	5	0.00211954217888936	1	2
ENSMUSG00000020674	Pxdn	-0.169598546924389	0.295829027834057	0.0342986682205391	0.999210635952633	unchanged	unchanged	2088	4	1	1	6	0.0028735632183908	1	2
ENSMUSG00000020677	Ddx52	-0.104165832755561	0.580050426568091	-0.619908624349442	0.728209414607266	unchanged	unchanged	1281	3	5	2	10	0.0078064012490242	3	2
ENSMUSG00000020680	Taf15	-0.143181982926805	0.470521414545941	1.06074564930497	0.348599769553485	moreloc	unchanged	286	0	1	0	1	0.0034965034965035	2	1
ENSMUSG00000020684	Rasl10b	-0.0644537817179986	0.837513426280853	0.540176115968553	0.714370976240701	unchanged	unchanged	2473	2	6	0	8	0.00323493732308936	1	2
ENSMUSG00000020687	Cdc27	0.0334011412336583	0.837897473637826	0.190012944212255	0.910557231729328	unchanged	unchanged	2853	8	7	3	18	0.00630914826498423	3	3
ENSMUSG00000020694	Tlk2	0.0200904398019147	0.917394562131583	0.42871813586818	0.836749506552584	unchanged	unchanged	2701	7	9	2	18	0.00666419844502036	3	3
ENSMUSG00000020697	Lig3	0.0306610463706534	0.876097981294807	0.87833053365681	0.536876295082196	unchanged	unchanged	2760	2	2	3	7	0.00253623188405797	1	2
ENSMUSG00000020705	Ddx42	-0.0621709317106476	0.71815852676075	1.03811396506592	0.593466555538369	moreloc	unchanged	973	0	0	1	1	0.00102774922918808	1	1
ENSMUSG00000020708	Psmc5	0.0952814329916208	0.4940158585531	0.413122643410262	0.758404049201779	unchanged	unchanged	310	4	3	0	7	0.0225806451612903	3	2
ENSMUSG00000020716	Nf1	-0.720783034175144	0.00172414027981767	-0.267207670548305	0.818651924427376	unchanged	lessloc	3216	10	4	2	16	0.00497512437810945	2	3
ENSMUSG00000020719	Ddx5	0.165827078217446	0.0842569995991227	0.517451328963574	0.551658968235918	unchanged	unchanged	2194	1	4	2	7	0.00319051959890611	1	2
ENSMUSG00000020720	Psmd12	0.148846030996799	0.266130299640082	-0.00188162647716705	0.999968062347394	unchanged	unchanged	649	1	2	0	3	0.00462249614791988	2	1
ENSMUSG00000020721	Helz	-0.723600456245403	2.33279364996175e-05	-0.295570070021967	0.867421617199126	unchanged	lessloc	7107	16	14	8	38	0.00534684114253553	2	3
ENSMUSG00000020723	Cacng4	-0.0380323116466925	0.918767830105312	-0.706399745471395	0.570011094729223	unchanged	unchanged	2423	10	3	1	14	0.00577796120511762	3	3
ENSMUSG00000020737	Jpt1	0.0832522349593268	0.636774352020679	-0.286682639801429	0.801312863678822	unchanged	unchanged	798	2	0	0	2	0.0025062656641604	1	1
ENSMUSG00000020738	Sumo2	0.00836424218329496	0.968086916154844	0.189823201974084	0.865204275183443	unchanged	unchanged	727	1	0	1	2	0.00275103163686382	1	1
ENSMUSG00000020739	Nup85	0.138217894954389	0.361533090008727	-0.422042079456153	0.766683104159846	unchanged	unchanged	163	0	0	1	1	0.00613496932515337	3	1
ENSMUSG00000020740	Gga3	0.19127676054214	0.565776576914966	-0.161558819016582	0.921253168438563	unchanged	unchanged	1779	3	4	2	9	0.00505902192242833	2	2
ENSMUSG00000020741	Cluh	-0.326418417380373	0.016336416460306	0.164745010133635	0.924722036260487	unchanged	lessloc	1237	5	4	0	9	0.00727566693613581	3	2
ENSMUSG00000020745	Pafah1b1	-0.121447940049997	0.525189465657189	0.0584665915476288	0.972201717293113	unchanged	unchanged	3720	12	6	1	19	0.00510752688172043	2	3
ENSMUSG00000020770	Unk	-0.232254058001772	0.248294948144227	-1.08224237342082	0.446897677253156	lessloc	unchanged	1236	5	4	5	14	0.0113268608414239	3	3
ENSMUSG00000020776	Fbf1	-0.458465406297257	0.00857670612087428	-1.29037816034421	0.190986238173057	lessloc	lessloc	1098	3	3	2	8	0.00728597449908925	3	2
ENSMUSG00000020777	Acox1	-0.142362739535322	0.301622195519219	0.0677920533146619	0.980488153553808	unchanged	unchanged	1660	5	3	5	13	0.00783132530120482	3	3
ENSMUSG00000020783	Ncbp3	0.102844175146688	0.598730113097598	1.47660916467369	0.273912416081599	moreloc	unchanged	10141	34	24	8	66	0.00650823390198205	3	3
ENSMUSG00000020790	Ankfy1	0.192543159219619	0.112313863965668	0.0774785230661541	0.976626549718106	unchanged	unchanged	5815	10	9	8	27	0.00464316423043852	2	3
ENSMUSG00000020792	Exoc7	-0.0865972966338913	0.650138726902089	0.305835619613625	0.867349423075095	unchanged	unchanged	1182	2	4	0	6	0.0050761421319797	2	2
ENSMUSG00000020794	Ube2g1	0.112268006433557	0.499908441911932	-0.407867699278959	0.790661547210149	unchanged	unchanged	2995	2	1	0	3	0.0010016694490818	1	1
ENSMUSG00000020803	Txndc17	-0.0595110693210066	0.780020924169808	0.362467254083264	0.79984594408359	unchanged	unchanged	532	1	0	1	2	0.0037593984962406	2	1
ENSMUSG00000020810	Cygb	-0.0565504441759532	0.864117407019611	0.406026723799023	0.832658936033643	unchanged	unchanged	1364	3	2	1	6	0.00439882697947214	2	2
ENSMUSG00000020814	Mxra7	-0.338319201934116	0.106686768922041	0.285823735070206	0.89765971879321	unchanged	unchanged	1478	10	12	0	22	0.0148849797023004	3	3
ENSMUSG00000020817	Rabep1	0.011230625277507	0.962076650722036	1.20686603763801	0.326865709058804	moreloc	unchanged	2622	6	5	1	12	0.0045766590389016	2	2
ENSMUSG00000020821	Kif1c	-0.388869864845302	0.0400956160582843	-0.399503070705511	0.734656185130481	unchanged	lessloc	3085	7	6	2	15	0.00486223662884927	2	3
ENSMUSG00000020823	Sec14l1	-0.144829402641507	0.238259954377399	0.214980997740537	0.910557231729328	unchanged	unchanged	2362	7	8	2	17	0.00719729043183743	3	3
ENSMUSG00000020827	Mink1	-0.373176691980162	0.0698930729371262	-0.220985769506677	0.918924367323918	unchanged	unchanged	771	0	1	0	1	0.0012970168612192	1	1
ENSMUSG00000020840	Blmh	-0.128305520556398	0.532388214211511	0.538087544521444	0.7156850841564	unchanged	unchanged	1244	2	2	0	4	0.00321543408360129	1	1
ENSMUSG00000020841	Cpd	0.0909688859898432	0.605387631834633	-0.331246712946128	0.821829152896945	unchanged	unchanged	3760	6	7	3	16	0.00425531914893617	2	3
ENSMUSG00000020844	Nxn	-0.0850243477124122	0.633476002168378	-0.0786734328919128	0.975952420983869	unchanged	unchanged	1367	1	2	0	3	0.0021945866861741	1	1
ENSMUSG00000020849	Ywhae	-0.043005257133142	0.759486492847722	-0.00749393951124033	0.999968062347394	unchanged	unchanged	1173	2	0	1	3	0.00255754475703325	1	1
ENSMUSG00000020850	Prpf8	0.033557257915712	0.874257338540514	-0.503514803414503	0.60517364085466	unchanged	unchanged	160	1	0	0	1	0.00625	3	1
ENSMUSG00000020859	Spag9	0.00967881834906892	0.950984429713707	-0.530797515740337	0.664541607496805	unchanged	unchanged	3248	4	3	3	10	0.00307881773399015	1	2
ENSMUSG00000020863	Luc7l3	-0.108136088206651	0.468236410038207	1.14104095083085	0.196377803050315	moreloc	unchanged	3640	20	12	7	39	0.0107142857142857	3	3
ENSMUSG00000020864	Ankrd40	-0.181754236338121	0.130765187867777	0.393791957956325	0.781979539012803	unchanged	unchanged	2142	8	3	3	14	0.0065359477124183	3	3
ENSMUSG00000020868	Xylt2	0.0391977177832272	0.920679030065039	1.09396612968467	0.453393977163106	moreloc	unchanged	736	0	0	0	0	0	1	1
ENSMUSG00000020869	Lrrc59	0.0650560561542607	0.620100568123402	0.103116068840515	0.95350578083412	unchanged	unchanged	1675	3	2	1	6	0.00358208955223881	2	2
ENSMUSG00000020873	Slc35b1	0.246379623981615	0.138986047645668	0.504107612059633	0.767964016286048	unchanged	unchanged	817	2	1	0	3	0.00367197062423501	2	1
ENSMUSG00000020882	Cacnb1	-0.359282384033664	0.0388079235600852	0.240485574718079	0.907711325311614	unchanged	lessloc	1393	3	1	0	4	0.00287150035893754	1	1
ENSMUSG00000020883	Fbxl20	0.068756095779241	0.668860929602443	1.13836903913359	0.521653219424728	moreloc	unchanged	7035	12	11	8	31	0.00440653873489694	2	3
ENSMUSG00000020886	Dlg4	-0.151239736266389	0.408501850215292	0.699164728346048	0.676695396560939	unchanged	unchanged	837	0	0	0	0	0	1	1
ENSMUSG00000020888	Dvl2	-0.0369227074798784	0.899264037690541	0.407223989364929	0.797681140758979	unchanged	unchanged	2610	2	2	0	4	0.00153256704980843	1	1
ENSMUSG00000020893	Per1	-0.297061996440777	0.172121242049712	-0.119863935115137	0.972161271577915	unchanged	unchanged	1120	1	2	0	3	0.00267857142857143	1	1
ENSMUSG00000020894	Vamp2	-0.18868379746342	0.233180083948064	0.693643638801207	0.584413361676442	unchanged	unchanged	1718	10	9	0	19	0.0110593713620489	3	3
ENSMUSG00000020898	Ctc1	0.123094494744277	0.638535305860414	0.617561094622068	0.671073033600355	unchanged	unchanged	3725	7	7	3	17	0.00456375838926174	2	3
ENSMUSG00000020900	Myh10	-0.0281707202351028	0.871722532248615	-0.18369039302361	0.900949816845465	unchanged	unchanged	1561	4	2	1	7	0.00448430493273543	2	2
ENSMUSG00000020914	Top2a	-0.635900589877521	3.73633647892664e-07	0.432984236296921	0.780022181213457	unchanged	lessloc	511	1	0	0	1	0.00195694716242661	1	1
ENSMUSG00000020917	Acly	-0.0745670784159068	0.587473513463956	-0.383064974049925	0.736112552164091	unchanged	unchanged	891	4	1	0	5	0.00561167227833894	2	2
ENSMUSG00000020918	Kat2a	-0.175829779345551	0.154495787178821	-0.840856458689672	0.560258948057169	unchanged	unchanged	492	0	0	0	0	0	1	1
ENSMUSG00000020922	Lsm12	0.0983455323076188	0.523540533948052	-0.723957029015501	0.552676871367281	unchanged	unchanged	1578	2	1	1	4	0.00253485424588086	1	1
ENSMUSG00000020929	Eftud2	0.0065874978124929	0.973726050719947	0.0786837229664274	0.977060377497172	unchanged	unchanged	586	2	2	1	5	0.00853242320819113	3	2
ENSMUSG00000020935	Dcakd	-0.139675057111688	0.396776002191847	-0.358655196493245	0.761241466601267	unchanged	unchanged	834	2	2	0	4	0.00479616306954436	2	1
ENSMUSG00000020936	Nmt1	0.223721016109057	0.229359883459708	-0.26727587385041	0.838284025074429	unchanged	unchanged	3144	4	2	1	7	0.0022264631043257	1	2
ENSMUSG00000020949	Fkbp3	-0.0816116825123956	0.696372077671218	0.0899147830191529	0.960997254269097	unchanged	unchanged	710	0	0	0	0	0	1	1
ENSMUSG00000020954	Strn3	-0.0596994978066372	0.765193190416855	0.850886350384679	0.369342228730743	unchanged	unchanged	471	1	1	0	2	0.00424628450106157	2	1
ENSMUSG00000020955	Ap4s1	-0.157908988891952	0.587670615690633	0.694604464075841	0.732752666098364	unchanged	unchanged	251	1	1	0	2	0.00796812749003984	3	1
ENSMUSG00000020961	Ston2	1.12600783922549	1.19477195551573e-08	-1.00556058105301	0.608566938694104	lessloc	moreloc	6713	19	17	9	45	0.00670341129152391	3	3
ENSMUSG00000020962	Gtf2a1	-0.071602497299748	0.797285935300743	0.963774407209459	0.433540703965397	unchanged	unchanged	4482	17	8	2	27	0.00602409638554217	3	3
ENSMUSG00000020964	Sel1l	0.132838672754044	0.600505281348244	0.378875245551378	0.778444208424591	unchanged	unchanged	3801	8	4	3	15	0.00394632991318074	2	3
ENSMUSG00000020978	Klhdc2	-0.0570059234384411	0.721847522244435	0.365749387141813	0.80530608278768	unchanged	unchanged	411	2	0	0	2	0.0048661800486618	2	1
ENSMUSG00000020982	Nemf	0.0749131938010658	0.7253831228096	0.601644323865076	0.621511707978361	unchanged	unchanged	1481	1	0	0	1	0.000675219446320054	1	1
ENSMUSG00000020986	Sec23a	0.0585543569014652	0.717850704851594	-0.179115232729457	0.910557231729328	unchanged	unchanged	1614	4	1	2	7	0.00433705080545229	2	2
ENSMUSG00000020994	Pnn	-0.0861713976756364	0.580050426568091	-0.605137530248477	0.664541607496805	unchanged	unchanged	1185	2	1	2	5	0.00421940928270042	2	2
ENSMUSG00000021007	Spata7	0.1622510868606	0.575415215862663	0.278344037225001	0.894781474019687	unchanged	unchanged	144	0	0	0	0	0	1	1
ENSMUSG00000021012	Zc3h14	0.0242458582610761	0.934083355187439	-0.264805254459549	0.839690297021893	unchanged	unchanged	1172	2	1	0	3	0.00255972696245734	1	1
ENSMUSG00000021013	Ttc8	0.889942589683038	0.000293779239699432	-0.538029285505793	0.810726515428184	unchanged	moreloc	664	2	1	2	5	0.00753012048192771	3	2
ENSMUSG00000021024	Psma6	-0.0356056215210586	0.819171674995297	-0.00602789184016483	0.999968062347394	unchanged	unchanged	631	1	1	2	4	0.0063391442155309	3	1
ENSMUSG00000021027	Ralgapa1	-0.139454304204834	0.602505752192148	-0.0360363420272107	0.994575964803925	unchanged	unchanged	1393	5	1	1	7	0.0050251256281407	2	2
ENSMUSG00000021036	Sptlc2	0.384431209515135	0.0467112413432577	-0.617306268371362	0.7156850841564	unchanged	moreloc	4843	8	6	5	19	0.00392318810654553	2	3
ENSMUSG00000021037	Ahsa1	0.0895713595738173	0.601895892458448	0.581545175904225	0.684395034563823	unchanged	unchanged	216	0	0	0	0	0	1	1
ENSMUSG00000021038	Vipas39	0.288291851876344	0.160640532649134	-0.348198670359549	0.867349423075095	unchanged	unchanged	943	3	1	0	4	0.00424178154825027	2	1
ENSMUSG00000021039	Snw1	0.0762813490825683	0.626695453159078	-0.47982767951224	0.772332494603085	unchanged	unchanged	608	2	2	0	4	0.00657894736842105	3	1
ENSMUSG00000021047	Nova1	-0.356619025560852	0.0777627302200844	1.5597111693857	0.137952465464152	moreloc	unchanged	5452	15	5	8	28	0.00513573000733676	2	3
ENSMUSG00000021051	Ppp2r5e	-0.117151087511148	0.488278665264354	0.0016603825022603	0.999968062347394	unchanged	unchanged	2833	9	7	3	19	0.00670667137310272	3	3
ENSMUSG00000021057	Akap5	-0.400358044980276	0.0685648816542594	-1.03818024800964	0.51768903567583	lessloc	unchanged	4099	21	17	4	42	0.0102464015613564	3	3
ENSMUSG00000021061	Sptb	-0.233386998686254	0.186924529350906	-0.722425907601989	0.514278765765718	unchanged	unchanged	2737	2	2	2	6	0.00219218122031421	1	2
ENSMUSG00000021065	Fut8	-0.0622861936198423	0.774109729366076	-0.0632021707722235	0.977366605466644	unchanged	unchanged	1022	2	2	0	4	0.00391389432485323	2	1
ENSMUSG00000021066	Atl1	-0.112290766030093	0.645424016303896	0.586484081536564	0.649759189424096	unchanged	unchanged	3079	7	6	3	16	0.00519649236765183	2	3
ENSMUSG00000021067	Sav1	-0.0536065072137861	0.854816171104868	-0.288970933923594	0.882239577792694	unchanged	unchanged	1128	1	2	0	3	0.00265957446808511	1	1
ENSMUSG00000021068	Nin	0.560040111970474	0.0973888575961658	0.393624919609903	0.882580072722651	unchanged	unchanged	3312	12	3	3	18	0.00543478260869565	2	3
ENSMUSG00000021076	Actr10	0.0313178666757608	0.893750144629097	-1.26796241321291	0.262704700010946	lessloc	unchanged	2670	6	5	4	15	0.00561797752808989	2	3
ENSMUSG00000021087	Rtn1	-0.0119456050859217	0.963910582571849	0.269794306723786	0.866820009364812	unchanged	unchanged	783	1	1	1	3	0.00383141762452107	2	1
ENSMUSG00000021096	Ppm1a	-0.0847508681214904	0.601895892458448	-0.451819321534788	0.710794030743278	unchanged	unchanged	6078	14	12	7	33	0.0054294175715696	2	3
ENSMUSG00000021109	Hif1a	-0.0102957449514676	0.953844100305317	-0.318660091775356	0.781979539012803	unchanged	unchanged	1827	2	0	6	8	0.00437876299945265	2	2
ENSMUSG00000021111	Papola	-0.0291663602619634	0.883000487134167	0.0110480494289167	0.999968062347394	unchanged	unchanged	3685	6	4	3	13	0.00352781546811398	2	3
ENSMUSG00000021115	Vrk1	0.166173617524775	0.601270246096992	-0.402540325952494	0.860398169604199	unchanged	unchanged	2388	11	9	2	22	0.00921273031825796	3	3
ENSMUSG00000021116	Eif2s1	0.163802193681432	0.293260863561838	-2.37461816329063	0.00075573465226184	lessloc	unchanged	2094	6	5	2	13	0.00620821394460363	3	3
ENSMUSG00000021124	Vti1b	0.0639862881877079	0.767141108833128	1.11152378930273	0.318790095920655	moreloc	unchanged	780	1	0	2	3	0.00384615384615385	2	1
ENSMUSG00000021131	Erh	-0.00686673260346277	0.973726050719947	0.996057184295368	0.36140424219747	unchanged	unchanged	420	2	2	0	4	0.00952380952380952	3	1
ENSMUSG00000021133	Susd6	0.262821924062868	0.124250361009308	-0.940539684466516	0.51768903567583	unchanged	unchanged	3714	9	4	3	16	0.00430802369413032	2	3
ENSMUSG00000021134	Srsf5	0.299153595870116	0.00785690232389939	0.89960934346813	0.273912416081599	unchanged	moreloc	529	1	0	1	2	0.00378071833648393	2	1
ENSMUSG00000021140	Pcnx	0.0180230065707874	0.966078412208001	1.54378765248884	0.158798890323606	moreloc	unchanged	5339	8	8	5	21	0.00393332084660049	2	3
ENSMUSG00000021143	Pacs2	0.131945197808704	0.63799352394615	-0.599799016262573	0.57098346310627	unchanged	unchanged	2745	15	14	3	32	0.0116575591985428	3	3
ENSMUSG00000021144	Mta1	-0.277791421652599	0.087674095211318	-0.335604335327832	0.792638782531415	unchanged	unchanged	538	2	2	0	4	0.00743494423791822	3	1
ENSMUSG00000021147	Wdr37	0.124058909346614	0.459935716514465	-0.471673513343987	0.816817693271098	unchanged	unchanged	3073	8	5	3	16	0.00520663846404165	2	3
ENSMUSG00000021156	Zmynd11	-0.325870398917221	0.00225389205835131	0	0.999968062347394	unchanged	lessloc	2029	4	2	1	7	0.00344997535731888	1	2
ENSMUSG00000021171	Esyt2	0.132207957904051	0.459694022597813	0.269987371375364	0.889323528916038	unchanged	unchanged	2875	7	5	4	16	0.00556521739130435	2	3
ENSMUSG00000021178	Psmc1	0.0616463387744504	0.777856370804182	-0.265136642697699	0.866813523720077	unchanged	unchanged	213	0	0	0	0	0	1	1
ENSMUSG00000021188	Trip11	-0.156405873156313	0.567847811055628	-1.04908743678856	0.362051540734843	lessloc	unchanged	3503	14	7	3	24	0.00685127033970882	3	3
ENSMUSG00000021196	Pfkp	0.0701536201846247	0.684417625664031	-0.120770194268417	0.960723325011942	unchanged	unchanged	1692	2	2	3	7	0.0041371158392435	2	2
ENSMUSG00000021198	Unc79	0.242999157203438	0.428603291079566	0.688298680016623	0.592945910661821	unchanged	unchanged	452	0	0	0	0	0	1	1
ENSMUSG00000021218	Gdi2	-0.00760194938628311	0.967844502979596	-0.268486169842099	0.768416184857078	unchanged	unchanged	2729	5	1	2	8	0.00293147673140344	1	2
ENSMUSG00000021238	Aldh6a1	-0.452871108612256	0.116843806117123	0.0325934593102843	0.999586975596381	unchanged	unchanged	1727	4	4	0	8	0.00463231036479444	2	2
ENSMUSG00000021242	Npc2	0.253162698339887	0.0266462515955722	0.750215489983783	0.51768903567583	unchanged	moreloc	2564	10	5	1	16	0.0062402496099844	3	3
ENSMUSG00000021244	Ylpm1	-0.121179021873335	0.553370472527156	0.271662604757388	0.849614199481699	unchanged	unchanged	682	2	1	1	4	0.00586510263929619	3	1
ENSMUSG00000021248	Tmed10	0.264323722530314	0.0139728413186053	-0.431415237658526	0.743813267018217	unchanged	moreloc	640	0	0	1	1	0.0015625	1	1
ENSMUSG00000021252	Erg28	0.114861799772833	0.682466118531919	0.336341764558502	0.795843699834406	unchanged	unchanged	666	2	0	1	3	0.0045045045045045	2	1
ENSMUSG00000021256	Vash1	0.117280414385125	0.636236730953347	0.541674443359714	0.781979539012803	unchanged	unchanged	183	0	0	0	0	0	1	1
ENSMUSG00000021258	Ccnk	0.210975343454438	0.434566329312761	0.423260784733623	0.747170117370064	unchanged	unchanged	658	3	4	1	8	0.0121580547112462	3	2
ENSMUSG00000021262	Evl	-0.191049257778943	0.285178363768006	-0.17117205192566	0.882550460394176	unchanged	unchanged	450	1	1	0	2	0.00444444444444444	2	1
ENSMUSG00000021264	Yy1	-0.239913847274574	0.0868743254739756	0.393570264105065	0.817695867065166	unchanged	unchanged	4493	14	16	1	31	0.00689962163365235	3	3
ENSMUSG00000021266	Wars	0.0439518242082237	0.837246462513788	-0.255944415187744	0.867349423075095	unchanged	unchanged	2627	4	8	0	12	0.00456794822992006	2	2
ENSMUSG00000021270	Hsp90aa1	-0.0677187082678987	0.717850704851594	0.3020067121087	0.820172326793969	unchanged	unchanged	935	4	3	0	7	0.00748663101604278	3	2
ENSMUSG00000021273	Fdft1	0.231742397668037	0.0486598037785342	-0.112980180546081	0.945075198013079	unchanged	moreloc	1600	1	2	1	4	0.0025	1	1
ENSMUSG00000021276	Cinp	0.0517804278214553	0.89745602052091	-1.88790216575018	0.0629657058879452	lessloc	unchanged	1317	4	1	1	6	0.00455580865603645	2	2
ENSMUSG00000021277	Traf3	-0.143787630512719	0.646155466504865	0.271216239816512	0.903403123983297	unchanged	unchanged	5093	12	17	3	32	0.00628313371293933	3	3
ENSMUSG00000021279	Cdc42bpb	-0.454796058216953	0.00522721523252032	-0.00262058896007211	0.999968062347394	unchanged	lessloc	1125	5	2	1	8	0.00711111111111111	3	2
ENSMUSG00000021282	Eif5	-0.0173070496811276	0.925975425435825	-0.174610934623887	0.910557231729328	unchanged	unchanged	2134	8	7	3	18	0.0084348641049672	3	3
ENSMUSG00000021285	Ppp1r13b	-0.274579751441236	0.0689840582998998	-0.133254790294664	0.954122650394786	unchanged	unchanged	885	3	1	0	4	0.00451977401129944	2	1
ENSMUSG00000021288	Klc1	-0.0542462336023827	0.843789406486481	-0.274081749638554	0.806650308297325	unchanged	unchanged	577	4	2	1	7	0.0121317157712305	3	2
ENSMUSG00000021290	Atp5mpl	-0.240632986415484	0.213472363581226	1.34644786568151	0.120216350732175	moreloc	unchanged	135	0	0	0	0	0	1	1
ENSMUSG00000021302	Ggps1	0.00684210026340371	0.977715187590006	0.702874668628838	0.698433864825378	unchanged	unchanged	3035	7	5	1	13	0.0042833607907743	2	3
ENSMUSG00000021313	Ryr2	-0.335900466113882	0.219492534344189	0.647813836670616	0.582124056984235	unchanged	unchanged	1414	1	1	1	3	0.00212164073550212	1	1
ENSMUSG00000021326	Trim27	-0.125150619645101	0.420920658644303	-0.124651039574013	0.941763698474647	unchanged	unchanged	2099	5	2	1	8	0.00381133873272987	2	2
ENSMUSG00000021338	Carmil1	0.193073308266656	0.520962073293679	0.623845168921475	0.614240104474076	unchanged	unchanged	1272	5	4	1	10	0.00786163522012579	3	2
ENSMUSG00000021357	Exoc2	0.0452434707206223	0.870992478969869	0.548657168387721	0.725609550786388	unchanged	unchanged	1379	5	4	4	13	0.009427121102248	3	3
ENSMUSG00000021366	Hivep1	-0.288498089447032	0.220648407063978	0.962121681530113	0.574623563189551	unchanged	unchanged	513	5	1	1	7	0.01364522417154	3	2
ENSMUSG00000021374	Nup153	0.274668272025679	0.0213938874285561	0.804591980197911	0.553492075153363	unchanged	moreloc	1253	1	1	2	4	0.00319233838786911	1	1
ENSMUSG00000021375	Kif13a	-0.763890501322122	6.02728863769007e-07	-0.214919757507764	0.897794697312446	unchanged	lessloc	1519	6	7	1	14	0.00921658986175115	3	3
ENSMUSG00000021377	Dek	-0.0761812110613416	0.683097633378091	0.148684489521985	0.936638176981376	unchanged	unchanged	1286	3	2	0	5	0.00388802488335925	2	2
ENSMUSG00000021395	Spin1	-0.0231991857060559	0.890733564075813	0.484261989764625	0.660185335855101	unchanged	unchanged	3385	9	8	2	19	0.00561299852289513	2	3
ENSMUSG00000021413	Prpf4b	0.162935233380634	0.24294660396639	0.778149181477727	0.508690343383895	unchanged	unchanged	4468	15	6	5	26	0.00581915846016115	3	3
ENSMUSG00000021427	Ssr1	0.0684090641284589	0.665046989124307	1.36239694769187	0.182316136635335	moreloc	unchanged	8338	32	30	8	70	0.00839529863276565	3	3
ENSMUSG00000021431	Snrnp48	0.220810843646023	0.245165640501568	0.0333770084171192	0.999968062347394	unchanged	unchanged	743	1	0	3	4	0.0053835800807537	2	1
ENSMUSG00000021451	Sema4d	-0.131929693142706	0.578409875975796	2.9533887452371	0.0190376326228957	moreloc	unchanged	1363	6	2	0	8	0.00586940572267058	3	2
ENSMUSG00000021460	Auh	-0.0500889434484092	0.854991695428846	0.320644931433403	0.842779083189286	unchanged	unchanged	2718	9	10	1	20	0.00735835172921266	3	3
ENSMUSG00000021466	Ptch1	-0.0920779922081474	0.739563394446218	-0.107177630438779	0.983763245653661	unchanged	unchanged	9012	23	22	6	51	0.00565912117177097	3	3
ENSMUSG00000021474	Sfxn1	0.115747685309585	0.504264956306621	0.189631491352101	0.906571293091843	unchanged	unchanged	1739	7	7	0	14	0.00805060379528465	3	3
ENSMUSG00000021476	Habp4	0.172446162900848	0.481479163306864	1.40728529084431	0.220592047852609	moreloc	unchanged	3712	6	7	2	15	0.00404094827586207	2	3
ENSMUSG00000021477	Ctsl	0.458824005446343	2.44351167876223e-05	1.37201481136497	0.273912416081599	moreloc	moreloc	4761	17	12	9	38	0.00798151648813275	3	3
ENSMUSG00000021481	Zfp346	0.541046621386398	0.0178503995311606	1.23860073218079	0.32538364049936	moreloc	moreloc	2431	8	4	2	14	0.00575894693541752	3	3
ENSMUSG00000021484	Lman2	0.0955398716089537	0.600410279229875	-0.152001508417598	0.936638176981376	unchanged	unchanged	3044	9	4	2	15	0.00492772667542707	2	3
ENSMUSG00000021488	Nsd1	0.21284541426623	0.298997862180039	-0.0564606141068822	0.970712268923898	unchanged	unchanged	4597	9	8	3	20	0.00435066347618012	2	3
ENSMUSG00000021493	Pdlim7	-0.0906656275362931	0.713313264072661	-0.328532670026304	0.853578189587082	unchanged	unchanged	1172	1	0	1	2	0.00170648464163823	1	1
ENSMUSG00000021494	Ddx41	-0.101741503893365	0.607175411685341	-0.603271307632813	0.763692109304668	unchanged	unchanged	185	0	0	0	0	0	1	1
ENSMUSG00000021495	Fam193b	-0.00338458496668315	0.990636533447236	1.26049529746822	0.446897677253156	moreloc	unchanged	397	1	0	0	1	0.00251889168765743	1	1
ENSMUSG00000021500	Ddx46	0.182237413758142	0.277780553336153	-0.266736581555423	0.825319414680586	unchanged	unchanged	2425	3	4	0	7	0.00288659793814433	1	2
ENSMUSG00000021514	Zfp369	0.169793341594362	0.469217532036679	0.123614387261231	0.955167940996599	unchanged	unchanged	273	3	2	0	5	0.0183150183150183	3	2
ENSMUSG00000021518	Ptdss1	0.0858213398469416	0.566817396140404	-0.511090734137597	0.732752666098364	unchanged	unchanged	2226	6	7	5	18	0.00808625336927224	3	3
ENSMUSG00000021537	Cetn3	0.0725481302447815	0.739444122434068	-0.53533659451661	0.750672769319521	unchanged	unchanged	613	0	0	3	3	0.00489396411092985	2	1
ENSMUSG00000021546	Hnrnpk	0.0644979092054426	0.577774615085521	0.137926367628489	0.912745317659098	unchanged	unchanged	1301	2	4	1	7	0.005380476556495	2	2
ENSMUSG00000021549	Rasa1	-0.027174731628586	0.920698297591113	0.782895939765153	0.511591917295418	unchanged	unchanged	1324	5	2	3	10	0.00755287009063444	3	2
ENSMUSG00000021555	Naa35	0.298387493768051	0.213549304087179	0.639952658827026	0.776887594533916	unchanged	unchanged	1445	2	1	1	4	0.0027681660899654	1	1
ENSMUSG00000021556	Golm1	0.171113962458849	0.24656582218262	-0.338341008953982	0.842779083189286	unchanged	unchanged	2666	4	2	1	7	0.00262565641410353	1	2
ENSMUSG00000021557	Agtpbp1	-0.530548631106997	0.0070571058674609	-0.326495124498878	0.780502842619275	unchanged	lessloc	5443	18	10	10	38	0.00698144405658644	3	3
ENSMUSG00000021559	Dapk1	-0.282653659402449	0.0305301779372589	0.63303044709578	0.608991719681348	unchanged	lessloc	934	5	3	1	9	0.00963597430406852	3	2
ENSMUSG00000021576	Pdcd6	0.192764014953161	0.224404890202191	0.264817845613587	0.867349423075095	unchanged	unchanged	441	0	0	0	0	0	1	1
ENSMUSG00000021577	Sdha	0.0421146297500605	0.787122772806306	0.0292634101317937	0.99097405575486	unchanged	unchanged	833	1	1	1	3	0.00360144057623049	2	1
ENSMUSG00000021578	Ccdc127	0.414636406226791	0.00123000444539674	0.750724191398881	0.78300127164667	unchanged	moreloc	8666	22	16	8	46	0.00530810062312486	2	3
ENSMUSG00000021585	Cast	0.0292715683252223	0.898623679419206	-0.529444584914012	0.758404049201779	unchanged	unchanged	2474	4	1	1	6	0.00242522231204527	1	2
ENSMUSG00000021589	Rhobtb3	0.0845708666333223	0.772558681120071	0.019536302044294	0.999968062347394	unchanged	unchanged	2809	4	2	4	10	0.00355998576005696	2	2
ENSMUSG00000021595	Nsun2	-0.0378200536309625	0.796642421726567	-0.163394789530591	0.914999368400099	unchanged	unchanged	1929	4	4	1	9	0.0046656298600311	2	2
ENSMUSG00000021598	Med10	0.158452622237469	0.342641655869332	0.682584585210915	0.619966474104541	unchanged	unchanged	415	1	0	1	2	0.00481927710843374	2	1
ENSMUSG00000021610	Clptm1l	0.0175210671544805	0.943361331405985	0.310384438930147	0.79064745965185	unchanged	unchanged	488	0	0	1	1	0.00204918032786885	1	1
ENSMUSG00000021614	Vcan	0.531977950319591	2.32912897787401e-06	0.357430508248157	0.900338854409026	unchanged	moreloc	1919	4	3	4	11	0.00573215216258468	3	2
ENSMUSG00000021662	Arhgef28	-0.218676798624529	0.26543103721579	-0.281673914647097	0.880584293590607	unchanged	unchanged	1205	3	2	0	5	0.004149377593361	2	2
ENSMUSG00000021665	Hexb	0.325350366812588	0.0169980424880972	1.41994190394273	0.312032505718254	moreloc	moreloc	198	0	0	0	0	0	1	1
ENSMUSG00000021669	Col4a3bp	0.130623973463297	0.447538709909634	0.27161195589572	0.864534060465824	unchanged	unchanged	3059	8	5	1	14	0.0045766590389016	2	3
ENSMUSG00000021670	Hmgcr	0.211782428464556	0.0240047214265759	0.484628177161696	0.691467458805709	unchanged	moreloc	1612	4	3	1	8	0.00496277915632754	2	2
ENSMUSG00000021676	Iqgap2	0.177657483630647	0.0930550674429384	-1.82428373877362	0.161141600537268	lessloc	unchanged	830	0	0	1	1	0.00120481927710843	1	1
ENSMUSG00000021681	Aggf1	0.00741106521476576	0.970237987029612	1.25989617858914	0.342491701874912	moreloc	unchanged	819	3	1	1	5	0.0061050061050061	3	2
ENSMUSG00000021686	Ap3b1	0.0442318880946512	0.802302791636188	1.13716645210181	0.273228443141652	moreloc	unchanged	559	2	2	1	5	0.00894454382826476	3	2
ENSMUSG00000021687	Scamp1	0.0433241331550565	0.847329400531157	0.133566108801284	0.949085382648028	unchanged	unchanged	2689	13	9	5	27	0.0100409074005206	3	3
ENSMUSG00000021690	Jmy	-0.1685237266834	0.285178363768006	0.864704218533883	0.503116783211234	unchanged	unchanged	5322	16	7	2	25	0.00469748214956783	2	3
ENSMUSG00000021693	Kif2a	-0.0614823707623828	0.726112853253801	0.777809225114005	0.655201285978595	unchanged	unchanged	3143	8	5	3	16	0.00509067769646834	2	3
ENSMUSG00000021699	Pde4d	-0.0701509469291905	0.7857348151843	-0.454951324613119	0.750690218655388	unchanged	unchanged	2117	3	4	1	8	0.00377893245158243	2	2
ENSMUSG00000021700	Rab3c	0.517537465113426	5.2327574363105e-06	-0.183309329192094	0.918924367323918	unchanged	moreloc	7628	35	28	11	74	0.00970110120608285	3	3
ENSMUSG00000021701	Plk2	0.0217757516778008	0.931687441978651	-2.18423319028098	0.0488540909112962	lessloc	unchanged	620	0	1	1	2	0.0032258064516129	1	1
ENSMUSG00000021703	Serinc5	0.0794475546482083	0.70372468261973	0.114001438291735	0.97340195209707	unchanged	unchanged	3810	4	7	2	13	0.00341207349081365	1	3
ENSMUSG00000021725	Parp8	0.0364987970619924	0.850136509762233	-1.07066393669196	0.290867446742543	lessloc	unchanged	1959	6	5	1	12	0.00612557427258806	3	2
ENSMUSG00000021745	Ptprg	-0.231770340705376	0.243452672263589	0.470047503803152	0.614240104474076	unchanged	unchanged	4168	6	5	3	14	0.00335892514395393	1	3
ENSMUSG00000021748	Pdhb	0.118415490563037	0.395396286124441	-0.354379001021295	0.821829152896945	unchanged	unchanged	340	1	0	0	1	0.00294117647058824	1	1
ENSMUSG00000021754	Map3k1	-0.0565923416332681	0.850073822433894	0.508586578699699	0.741571091954783	unchanged	unchanged	2472	9	5	2	16	0.00647249190938511	3	3
ENSMUSG00000021756	Il6st	0.0781368281992465	0.697026107326326	0.555995416766361	0.719333946719196	unchanged	unchanged	5641	10	10	2	22	0.00390001772735331	2	3
ENSMUSG00000021759	Plpp1	0.266326456059561	0.205577043570629	-0.908835901314973	0.517016809951105	unchanged	unchanged	326	2	1	1	4	0.0122699386503067	3	1
ENSMUSG00000021767	Kat6b	-0.199024288062567	0.340458715850042	0.339912442629169	0.79064745965185	unchanged	unchanged	1605	3	2	3	8	0.00498442367601246	2	2
ENSMUSG00000021770	Samd8	-0.171569330297588	0.478470102825188	-0.36491437673475	0.81710034651785	unchanged	unchanged	5485	10	5	0	15	0.00273473108477666	1	3
ENSMUSG00000021771	Vdac2	0.180968804258136	0.151387991588212	-0.0463142852849869	0.980488153553808	unchanged	unchanged	642	1	1	1	3	0.00467289719626168	2	1
ENSMUSG00000021772	Nkiras1	-0.0855029336566124	0.826467216595289	0.0701707931704512	0.984682113406989	unchanged	unchanged	3814	10	4	3	17	0.00445726271630834	2	3
ENSMUSG00000021774	Ube2e1	-0.0622192717612153	0.783266241915988	0.954749292063756	0.586282490587781	unchanged	unchanged	620	2	1	0	3	0.00483870967741936	2	1
ENSMUSG00000021782	Dlg5	-0.18033695130497	0.612731331303529	-0.00811077217524181	0.999968062347394	unchanged	unchanged	1648	3	3	1	7	0.00424757281553398	2	2
ENSMUSG00000021794	Glud1	-0.501613687810427	2.5345708196463e-05	-0.14702242477538	0.933193021681109	unchanged	lessloc	1542	4	4	1	9	0.00583657587548638	3	2
ENSMUSG00000021796	Bmpr1a	0.0824577558099173	0.679264344970225	-0.631341196759839	0.57098346310627	unchanged	unchanged	3810	10	4	3	17	0.00446194225721785	2	3
ENSMUSG00000021807	Rtraf	-0.0526173330876313	0.807309295438437	-0.994006143215731	0.528099447073139	unchanged	unchanged	732	0	0	0	0	0	1	1
ENSMUSG00000021811	Dnajc9	-0.248799049828434	0.257516771426542	1.02007340452448	0.369342228730743	moreloc	unchanged	724	3	1	0	4	0.00552486187845304	2	1
ENSMUSG00000021814	Anxa7	0.170967085893036	0.321776043400874	-1.78313766617248	0.0576871202571253	lessloc	unchanged	1219	4	4	0	8	0.00656275635767022	3	2
ENSMUSG00000021816	Ppp3cb	-0.0267929543901482	0.923034239412095	0.939488412371349	0.181555884002097	unchanged	unchanged	2120	2	0	2	4	0.00188679245283019	1	1
ENSMUSG00000021819	Zswim8	-0.0926283664096421	0.696666702242268	0.718485772046453	0.469033058881588	unchanged	unchanged	489	1	1	0	2	0.00408997955010225	2	1
ENSMUSG00000021820	Camk2g	-0.0937548702257625	0.739837760072596	0.0357795157277341	0.99097405575486	unchanged	unchanged	1990	4	5	2	11	0.00552763819095477	2	2
ENSMUSG00000021823	Vcl	0.161032444056431	0.340248235170693	-0.9319273049092	0.414056258202018	unchanged	unchanged	1943	5	0	6	11	0.00566134843026248	3	2
ENSMUSG00000021832	Psmc6	-0.0242020834781235	0.899772259646405	0.277409752038248	0.897807497742404	unchanged	unchanged	1004	1	1	2	4	0.00398406374501992	2	1
ENSMUSG00000021840	Mapk1ip1l	-0.0320642733084044	0.88060036788189	-1.68191217409391	0.0318637658118519	lessloc	unchanged	3781	21	18	4	43	0.0113726527373711	3	3
ENSMUSG00000021843	Ktn1	0.120630456803309	0.404183212795755	-0.321487117584187	0.815023284949987	unchanged	unchanged	3800	14	6	8	28	0.00736842105263158	3	3
ENSMUSG00000021877	Arf4	0.0181249451179042	0.930213805969173	-0.86122807435687	0.42668302549831	unchanged	unchanged	1276	1	1	2	4	0.00313479623824451	1	1
ENSMUSG00000021891	Mettl6	-0.240476615539153	0.606426138844981	0.0257640103919101	0.999968062347394	unchanged	unchanged	2815	14	10	5	29	0.0103019538188277	3	3
ENSMUSG00000021892	Sh3bp5	-0.168324922265144	0.49807435047798	-0.331967473152506	0.841216725768947	unchanged	unchanged	1199	2	3	1	6	0.00500417014178482	2	2
ENSMUSG00000021893	Capn7	0.0712535399220374	0.715928004768421	0.636112165766188	0.623709100440167	unchanged	unchanged	2960	6	2	2	10	0.00337837837837838	1	2
ENSMUSG00000021901	Bap1	0.013881068535711	0.945854143291625	-1.07149069333985	0.273912416081599	lessloc	unchanged	1105	0	0	0	0	0	1	1
ENSMUSG00000021906	Oxnad1	0.0712293582079331	0.87483779783895	-0.831041109155137	0.60517364085466	unchanged	unchanged	1139	2	1	0	3	0.00263388937664618	1	1
ENSMUSG00000021910	Nisch	0.0273993511366779	0.918928048410214	-0.418124934136571	0.684395034563823	unchanged	unchanged	1262	2	2	1	5	0.00396196513470681	2	2
ENSMUSG00000021929	Kpna3	0.10840537204741	0.542872488037864	-0.410318383400431	0.732752666098364	unchanged	unchanged	2420	4	4	2	10	0.00413223140495868	2	2
ENSMUSG00000021936	Mapk8	-0.0185737305432725	0.93919320648502	0.346261473551581	0.850689192100525	unchanged	unchanged	4410	16	8	3	27	0.00612244897959184	3	3
ENSMUSG00000021938	Pspc1	0.23566537614907	0.282219309083909	1.34836978883909	0.171931116592667	moreloc	unchanged	2385	8	3	3	14	0.00587002096436059	3	3
ENSMUSG00000021939	Ctsb	0.185344067025401	0.066222302660165	0.0154959225347353	0.999968062347394	unchanged	unchanged	3594	6	4	5	15	0.00417362270450751	2	3
ENSMUSG00000021945	Zmym2	-0.0365481659009377	0.866542955361145	0.0169527719788256	0.999968062347394	unchanged	unchanged	2794	5	3	3	11	0.00393700787401575	2	2
ENSMUSG00000021962	Dcp1a	0.0101806808404703	0.972217912648117	0.515969490267563	0.781979539012803	unchanged	unchanged	3757	10	9	2	21	0.00558956614319936	2	3
ENSMUSG00000021963	Sap18	-0.398954276970222	0.197419182980414	-0.424936400768098	0.836220450833678	unchanged	unchanged	4560	8	6	4	18	0.00394736842105263	2	3
ENSMUSG00000021969	Zdhhc20	-0.148476292455115	0.704193007502148	-0.652569091468913	0.738861726685348	unchanged	unchanged	3983	5	6	3	14	0.00351493848857645	2	3
ENSMUSG00000021972	Hmbox1	-0.500640927536526	8.56884935392852e-05	-0.234486322595345	0.86545171807408	unchanged	lessloc	1850	13	5	0	18	0.00972972972972973	3	3
ENSMUSG00000021973	Micu2	0.045360869092725	0.837568330734529	-0.727879986380004	0.5601731637364	unchanged	unchanged	1007	5	4	1	10	0.0099304865938431	3	2
ENSMUSG00000021978	Extl3	-0.415966924654672	0.126521369250068	-0.466039992176569	0.7156850841564	unchanged	unchanged	2553	5	3	1	9	0.00352526439482961	2	2
ENSMUSG00000021987	Mtmr6	0.176088211019228	0.212390481048618	-0.0286592346962973	0.997009646715091	unchanged	unchanged	1849	10	4	1	15	0.00811249323958897	3	3
ENSMUSG00000022000	Zc3h13	-0.0328271029433855	0.906502812997163	0.128352183574141	0.947823891129023	unchanged	unchanged	662	2	1	1	4	0.00604229607250755	3	1
ENSMUSG00000022008	Gpalpp1	0.167569337680878	0.319899718236629	0.0492618919187118	0.983769049975926	unchanged	unchanged	4292	11	9	1	21	0.0048928238583411	2	3
ENSMUSG00000022009	Nufip1	-0.0237962798168361	0.928169554934077	0.755548545444713	0.734656185130481	unchanged	unchanged	2477	8	9	3	20	0.0080742834073476	3	3
ENSMUSG00000022010	Tsc22d1	0.22477005750678	0.0941494000764943	0.00400203187284598	0.999968062347394	unchanged	unchanged	1891	3	1	1	5	0.00264410364886304	1	2
ENSMUSG00000022016	Akap11	0.110319553490805	0.459879533114855	0.204215528943269	0.918924367323918	unchanged	unchanged	3530	13	4	3	20	0.0056657223796034	3	3
ENSMUSG00000022019	Tdrd3	-0.273267317674682	0.186321408418316	0.159298759666823	0.922086842041339	unchanged	unchanged	2960	9	5	5	19	0.00641891891891892	3	3
ENSMUSG00000022020	Naa16	-0.256295883014236	0.282594342749206	2.33676644362209	0.259138474625357	moreloc	unchanged	10465	39	23	11	73	0.00697563306258958	3	3
ENSMUSG00000022023	Wbp4	-0.00596038264731985	0.977917229278134	0.406109369008634	0.781979539012803	unchanged	unchanged	1985	6	5	0	11	0.00554156171284635	2	2
ENSMUSG00000022024	Sugt1	-0.0103894740144775	0.964684741352892	-0.740750020307381	0.580412163480388	unchanged	unchanged	6243	16	8	8	32	0.0051257408297293	2	3
ENSMUSG00000022031	Elp3	0.155174712795683	0.217434973295925	0.45763034436735	0.771929938402153	unchanged	unchanged	1202	3	2	1	6	0.00499168053244592	2	2
ENSMUSG00000022037	Clu	0.203039721485736	0.0772158884204535	0.115964052823883	0.980488153553808	unchanged	unchanged	364	1	1	0	2	0.0054945054945055	2	1
ENSMUSG00000022043	Trim35	-0.176605968119895	0.0953013443304894	0.00620334104828313	0.999968062347394	unchanged	unchanged	2088	9	5	2	16	0.00766283524904215	3	3
ENSMUSG00000022044	Stmn4	0.236529277233061	0.215536433923588	0.151491099129127	0.939536437296488	unchanged	unchanged	632	1	2	0	3	0.00474683544303797	2	1
ENSMUSG00000022048	Dpysl2	-0.382990378432783	0.583621843891592	-0.249505200669053	0.836749506552584	unchanged	unchanged	2481	7	2	2	11	0.00443369609028618	2	2
ENSMUSG00000022051	Bnip3l	-0.129273320918345	0.408457092297871	-0.027364291263928	0.999968062347394	unchanged	unchanged	2572	6	5	0	11	0.00427682737169518	2	2
ENSMUSG00000022052	Ppp2r2a	-0.0895744745254905	0.633443660358461	0.0590808143244752	0.98094546606862	unchanged	unchanged	2318	7	4	0	11	0.00474547023295945	2	2
ENSMUSG00000022094	Slc39a14	0.502619156599222	0.0545230810438758	-1.8214711420943	0.345111176078595	lessloc	unchanged	3197	9	10	3	22	0.00688145136065061	3	3
ENSMUSG00000022095	Fam160b2	5.56806189621115	0	-0.467312028014568	0.823461365285864	unchanged	moreloc	1749	34	32	4	70	0.0400228702115495	3	3
ENSMUSG00000022099	Dmtn	0.154490300818491	0.357810946904642	0.68166986901665	0.782599728786046	unchanged	unchanged	3478	7	7	1	15	0.00431282346175963	2	3
ENSMUSG00000022100	Xpo7	0.233224262772106	0.0850814422270743	-0.149138355568341	0.922086842041339	unchanged	unchanged	11755	24	17	10	51	0.00433857932794555	2	3
ENSMUSG00000022105	Rb1	0.0388680783529443	0.920990006122199	0.439635240940008	0.849614199481699	unchanged	unchanged	1709	5	3	0	8	0.00468110005851375	2	2
ENSMUSG00000022108	Itm2b	0.184141561401032	0.198571294311745	-0.220438135988079	0.867520284578916	unchanged	unchanged	832	1	1	0	2	0.00240384615384615	1	1
ENSMUSG00000022109	Med4	0.11486709490165	0.677054677825021	-0.371220183968603	0.864186335611514	unchanged	unchanged	479	2	2	0	4	0.00835073068893528	3	1
ENSMUSG00000022110	Sucla2	0.0155208875075995	0.948177304740407	0.70485021266234	0.634597660772695	unchanged	unchanged	694	1	1	2	4	0.00576368876080692	3	1
ENSMUSG00000022111	Uchl3	0.0850067388768819	0.714523346193136	0.46245199797735	0.782405883639118	unchanged	unchanged	140	0	0	0	0	0	1	1
ENSMUSG00000022114	Spry2	0.00722974520500574	0.973466651731617	-0.721426385997121	0.622675703137808	unchanged	unchanged	856	1	0	1	2	0.00233644859813084	1	1
ENSMUSG00000022119	Rbm26	-0.0105017387643127	0.964215812031272	0.799421487267957	0.355214061457332	unchanged	unchanged	3031	7	5	2	14	0.0046189376443418	2	3
ENSMUSG00000022120	Rnf219	0.174942114668501	0.518820804012207	-0.074368757137961	0.983769049975926	unchanged	unchanged	1231	21	13	6	40	0.0324939073923639	3	3
ENSMUSG00000022124	Fbxl3	0.0887809897400665	0.587473513463956	-0.852912853935793	0.536876295082196	unchanged	unchanged	2628	4	2	2	8	0.0030441400304414	1	2
ENSMUSG00000022136	Dnajc3	0.106607552325331	0.562935318446337	-0.734953723569751	0.614240104474076	unchanged	unchanged	3513	9	5	2	16	0.00455451181326502	2	3
ENSMUSG00000022141	Nipbl	-0.0670312241355751	0.743752751512326	0.327389871965925	0.758404049201779	unchanged	unchanged	608	0	0	0	0	0	1	1
ENSMUSG00000022159	Rab2b	0.218929244248118	0.226489454993833	-0.184695732470694	0.910557231729328	unchanged	unchanged	1951	4	3	1	8	0.00410046130189646	2	2
ENSMUSG00000022160	Mettl3	0.44556541789127	0.0117704807280856	0.500819966411765	0.732752666098364	unchanged	moreloc	1498	1	0	2	3	0.00200267022696929	1	1
ENSMUSG00000022174	Dad1	0.184627530558422	0.251094301495037	-0.0640987772439212	0.972161271577915	unchanged	unchanged	3077	12	12	2	26	0.00844978875528112	3	3
ENSMUSG00000022185	Acin1	-0.180190169427116	0.396044879326974	0.370833828127779	0.668357229565504	unchanged	unchanged	567	0	0	0	0	0	1	1
ENSMUSG00000022186	Oxct1	-0.0911140135345728	0.474089617399838	0.989606494096051	0.280765613574062	unchanged	unchanged	1575	2	2	1	5	0.00317460317460317	1	2
ENSMUSG00000022191	Drosha	-0.18718343462839	0.292136647010176	-0.857564048590502	0.247917624537731	unchanged	unchanged	169	0	1	0	1	0.00591715976331361	3	1
ENSMUSG00000022194	Pabpn1	-0.0417029946137543	0.810674208375415	0.258205633442881	0.818651924427376	unchanged	unchanged	874	3	3	0	6	0.0068649885583524	3	2
ENSMUSG00000022195	6030458C11Rik	-0.0639921017209624	0.765586926419	0.650589060275479	0.737114779556217	unchanged	unchanged	2535	4	3	1	8	0.00315581854043392	1	2
ENSMUSG00000022199	Slc22a17	0.0676172870788234	0.750587050273122	0.399885155597104	0.750703553669219	unchanged	unchanged	1036	1	0	0	1	0.000965250965250965	1	1
ENSMUSG00000022200	Golph3	0.0872393573642364	0.539664244521453	0.98347568310596	0.314907168988984	unchanged	unchanged	2256	3	2	3	8	0.00354609929078014	2	2
ENSMUSG00000022201	Zfr	-0.00577932700214701	0.977703446623297	-0.682391315263825	0.623327842343274	unchanged	unchanged	1545	10	4	2	16	0.0103559870550162	3	3
ENSMUSG00000022205	Sub1	0.04256945088747	0.837269590598503	0.385245557371453	0.748748724765013	unchanged	unchanged	2879	7	5	3	15	0.00521014241055922	2	3
ENSMUSG00000022208	Jph4	-0.250461641434394	0.177633369373798	0.213987280129539	0.901584321771032	unchanged	unchanged	1486	1	0	0	1	0.000672947510094213	1	1
ENSMUSG00000022228	Zscan26	0.240413371771104	0.0915467971119026	0.448324687193397	0.781979539012803	unchanged	unchanged	2751	7	6	2	15	0.0054525627044711	2	3
ENSMUSG00000022234	Cct5	0.0757096844734164	0.570897604869429	-0.814726687567964	0.218035342635815	unchanged	unchanged	128	1	1	0	2	0.015625	3	1
ENSMUSG00000022241	Tars	-0.214848431402459	0.186321408418316	-0.734926168934497	0.575558400091685	unchanged	unchanged	3671	10	9	4	23	0.00626532280032689	3	3
ENSMUSG00000022257	Laptm4b	0.208340316423633	0.112168618641767	0.00528174902459	0.999968062347394	unchanged	unchanged	1352	2	2	3	7	0.00517751479289941	2	2
ENSMUSG00000022263	Trio	-0.210825976109288	0.36393083270631	-0.254855724546518	0.842779083189286	unchanged	unchanged	2133	1	3	0	4	0.00187529301453352	1	1
ENSMUSG00000022272	Myo10	-0.746929273834386	0.0450436860811997	-0.0385545763549557	0.999968062347394	unchanged	lessloc	1451	3	1	0	4	0.00275671950379049	1	1
ENSMUSG00000022280	Rnf19a	0.0316566241277518	0.868337833935457	-0.539602640673533	0.737114779556217	unchanged	unchanged	1506	4	1	2	7	0.00464807436918991	2	2
ENSMUSG00000022283	Pabpc1	-0.210289663835574	0.154974390737535	-0.0870327416675734	0.942976534631232	unchanged	unchanged	439	0	0	0	0	0	1	1
ENSMUSG00000022285	Ywhaz	0.169178766639396	0.138002010113991	0.0297017887541857	0.995785217014519	unchanged	unchanged	1948	4	3	1	8	0.00410677618069815	2	2
ENSMUSG00000022295	Atp6v1c1	0.0494889806654544	0.780899211340068	-0.554968475434386	0.652062112351636	unchanged	unchanged	739	5	3	1	9	0.0121786197564276	3	2
ENSMUSG00000022305	Lrp12	0.297930851044404	0.0213993117060784	-0.452403714707287	0.748261906694746	unchanged	moreloc	1426	4	2	2	8	0.00561009817671809	2	2
ENSMUSG00000022312	Eif3h	-0.154015833015079	0.216494748566898	0.561646163485393	0.414056258202018	unchanged	unchanged	170	0	0	0	0	0	1	1
ENSMUSG00000022314	Rad21	0.0635563664997498	0.76526385159881	-0.165970069235594	0.882239577792694	unchanged	unchanged	1816	4	3	0	7	0.00385462555066079	2	2
ENSMUSG00000022336	Eif3e	-0.00208301937706634	0.990636533447236	0.447629558055175	0.745764239841985	unchanged	unchanged	141	1	0	0	1	0.00709219858156028	3	1
ENSMUSG00000022337	Emc2	0.038323159246676	0.865636308618753	0.259832870057597	0.916791924040686	unchanged	unchanged	280	0	0	0	0	0	1	1
ENSMUSG00000022338	Eny2	-0.0328119651314226	0.875838396821412	-0.921644997290025	0.48015917006341	unchanged	unchanged	2568	7	3	4	14	0.00545171339563863	2	3
ENSMUSG00000022340	Sybu	0.00330537441728063	0.989633877814687	0.44588684549948	0.830759698130752	unchanged	unchanged	3548	10	5	1	16	0.00450958286358512	2	3
ENSMUSG00000022350	Washc5	0.146357843500549	0.230862345973034	0.0978987314431166	0.95081341364694	unchanged	unchanged	306	0	0	0	0	0	1	1
ENSMUSG00000022351	Sqle	0.275688634226512	0.00213806580643344	-0.0311797730138594	0.990284251801915	unchanged	moreloc	275	2	0	0	2	0.00727272727272727	3	1
ENSMUSG00000022353	Mtss1	-0.201407957614392	0.111770695003182	-0.476459782639452	0.650893554033037	unchanged	unchanged	2196	4	1	0	5	0.00227686703096539	1	2
ENSMUSG00000022361	Zhx1	-0.0248199841661172	0.913812939175386	-1.05249307269127	0.364753004869919	lessloc	unchanged	1786	3	2	1	6	0.00335946248600224	1	2
ENSMUSG00000022377	Asap1	-0.262124901913076	0.042594383876899	0.429814804283985	0.841272579992995	unchanged	lessloc	2590	5	4	4	13	0.00501930501930502	2	3
ENSMUSG00000022378	Fam49b	0.0755920109804267	0.661396127130907	0.401693317731779	0.815446630259738	unchanged	unchanged	2519	6	4	3	13	0.00516077808654228	2	3
ENSMUSG00000022387	Brd1	-0.104373689713497	0.530676264478482	-0.376057658987042	0.83373875645562	unchanged	unchanged	1263	4	6	1	11	0.00870942201108472	3	2
ENSMUSG00000022389	Tef	-0.242189508106633	0.250309354464915	1.28499011758605	0.33723194205587	moreloc	unchanged	3182	9	10	0	19	0.0059710873664362	3	3
ENSMUSG00000022390	Zc3h7b	-0.194447132089834	0.263635698167239	-0.179550685447837	0.892609509661981	unchanged	unchanged	2495	3	5	1	9	0.00360721442885772	2	2
ENSMUSG00000022391	Rangap1	-0.0740265119443979	0.66455062478119	0.182214103729194	0.906122832813128	unchanged	unchanged	941	10	5	1	16	0.0170031880977683	3	3
ENSMUSG00000022394	L3mbtl2	0.115071610514849	0.576762997678628	0.577849945092909	0.79064745965185	unchanged	unchanged	2500	6	5	4	15	0.006	3	3
ENSMUSG00000022400	Rbx1	-0.0344907717711908	0.862104405507264	-0.487945031054671	0.7156850841564	unchanged	unchanged	1271	2	0	1	3	0.002360346184107	1	1
ENSMUSG00000022403	St13	0.0539448601853956	0.701105387923022	-1.10284275578551	0.347860215365842	lessloc	unchanged	1781	3	2	2	7	0.00393037619314992	2	2
ENSMUSG00000022407	Adsl	0.0642032588238519	0.748369647565651	0.3120552352259	0.873373212650365	unchanged	unchanged	2198	7	5	1	13	0.00591446769790719	3	3
ENSMUSG00000022412	Mief1	0.115312363247653	0.604396488182172	0.853755374645013	0.517016809951105	unchanged	unchanged	3543	7	4	4	15	0.00423370025402202	2	3
ENSMUSG00000022415	Syngr1	-0.251226149757009	0.028960271480248	0.00282041769921726	0.999968062347394	unchanged	lessloc	3425	14	12	1	27	0.00788321167883212	3	3
ENSMUSG00000022420	Dnal4	-0.229792608076276	0.285770223045222	-0.759724004838626	0.732752666098364	unchanged	unchanged	908	2	3	0	5	0.00550660792951542	2	2
ENSMUSG00000022421	Nptxr	-0.0715608465961473	0.765258075121684	-0.245006086554195	0.897779762931373	unchanged	unchanged	3341	5	5	3	13	0.00389105058365759	2	3
ENSMUSG00000022426	Josd1	-0.0883837476061582	0.626695453159078	-0.842959047151354	0.657859333942633	unchanged	unchanged	1829	3	1	1	5	0.00273373428102788	1	2
ENSMUSG00000022428	Cby1	0.0246613961660846	0.948177304740407	0.659563082057735	0.734899266621036	unchanged	unchanged	592	1	0	0	1	0.00168918918918919	1	1
ENSMUSG00000022433	Csnk1e	1.69777061265496	1.05377158803544e-91	0.636666396373159	0.66513341659966	unchanged	moreloc	1457	2	1	0	3	0.00205902539464653	1	1
ENSMUSG00000022437	Samm50	-0.00813771856585188	0.969514200583643	0.964609884240526	0.509090897415584	unchanged	unchanged	3096	6	5	2	13	0.00419896640826873	2	3
ENSMUSG00000022442	Ttll1	0.0259349654331702	0.906510389009807	-0.371131499068925	0.809653665759081	unchanged	unchanged	749	2	2	1	5	0.00667556742323097	3	2
ENSMUSG00000022443	Myh9	-0.0546605965702165	0.825329292737312	0.468042305908669	0.806566715888161	unchanged	unchanged	1312	2	0	0	2	0.00152439024390244	1	1
ENSMUSG00000022450	Ndufa6	-0.0844373195338316	0.669209950772075	0.286596611727664	0.867739192839721	unchanged	unchanged	369	0	0	1	1	0.002710027100271	1	1
ENSMUSG00000022452	Smdt1	-0.0833523726047689	0.691383211068221	0.94581440435845	0.521585777149523	unchanged	unchanged	353	0	0	1	1	0.0028328611898017	1	1
ENSMUSG00000022454	Nell2	-0.29685667643641	0.268805177501242	-0.352114580296087	0.810342513603393	unchanged	unchanged	654	0	2	0	2	0.00305810397553517	1	1
ENSMUSG00000022456	Septin3	0.286503451807611	0.0266727521674122	0.737022101256527	0.56959467977875	unchanged	moreloc	3701	21	15	7	43	0.0116184814914888	3	3
ENSMUSG00000022462	Slc38a2	0.198381134948199	0.0383062471022962	0.0885911488341629	0.951382339621953	unchanged	moreloc	2735	4	3	4	11	0.00402193784277879	2	2
ENSMUSG00000022463	Srebf2	-0.148684353624857	0.219028557477662	1.24412622990279	0.0374892637658736	moreloc	unchanged	1462	3	1	0	4	0.0027359781121751	1	1
ENSMUSG00000022466	Rpap3	-0.0446786151668277	0.870962491323553	0.703096876297836	0.7256104211503	unchanged	unchanged	197	1	0	0	1	0.0050761421319797	2	1
ENSMUSG00000022472	Desi1	-0.0536035817938115	0.806365867923533	0.369975317870141	0.803501374453569	unchanged	unchanged	2378	0	3	1	4	0.0016820857863751	1	1
ENSMUSG00000022474	Pmm1	0.0737228368197189	0.752318065748968	0.408365831299064	0.807433520927327	unchanged	unchanged	382	1	1	0	2	0.00523560209424084	2	1
ENSMUSG00000022475	Hdac7	-0.0131750731014058	0.971908166863534	-1.78110736834854	0.0411264976813477	lessloc	unchanged	1033	5	3	4	12	0.0116166505324298	3	2
ENSMUSG00000022477	Aco2	-0.246894501889393	0.0133831186823793	-0.298864480798098	0.758404049201779	unchanged	lessloc	371	0	0	0	0	0	1	1
ENSMUSG00000022484	Hoxc10	-0.0481064910649458	0.915184008481704	-0.0141006766967671	0.999968062347394	unchanged	unchanged	818	4	4	1	9	0.0110024449877751	3	2
ENSMUSG00000022507	1810013L24Rik	-0.0942029349614454	0.535777806929461	0.037911949473262	0.985613159731813	unchanged	unchanged	2884	5	5	1	11	0.00381414701803051	2	2
ENSMUSG00000022517	Mgrn1	-0.230689733284129	0.226968269113467	-0.0405319765460921	0.987258378281497	unchanged	unchanged	1405	1	1	0	2	0.00142348754448399	1	1
ENSMUSG00000022521	Crebbp	-0.556714931681901	0.224470356194377	-0.489197259599798	0.614240104474076	unchanged	unchanged	2720	6	2	0	8	0.00294117647058824	1	2
ENSMUSG00000022533	Atp13a3	0.0691682169715815	0.736429875854973	-1.40019167111214	0.334916988219269	lessloc	unchanged	3281	7	3	2	12	0.00365742151782993	2	2
ENSMUSG00000022536	Glyr1	-0.0198800012785232	0.906510389009807	-0.575876648406731	0.558829245200414	unchanged	unchanged	1619	2	2	1	5	0.00308832612723904	1	2
ENSMUSG00000022551	Cyc1	0.0812143590786699	0.56291477057473	-0.44864136303497	0.733065925521922	unchanged	unchanged	501	0	1	0	1	0.00199600798403194	1	1
ENSMUSG00000022557	Bop1	0.0406962047710486	0.822891444293396	-0.105608561733214	0.962687049758142	unchanged	unchanged	236	0	1	0	1	0.00423728813559322	2	1
ENSMUSG00000022564	Grina	-0.0563191288703737	0.746211638890541	-0.395103442793399	0.7156850841564	unchanged	unchanged	538	0	0	1	1	0.00185873605947955	1	1
ENSMUSG00000022565	Plec	-0.285107042559296	0.301591118619795	0.781602703039036	0.589960748977648	unchanged	unchanged	1196	2	1	1	4	0.00334448160535117	1	1
ENSMUSG00000022571	Pycrl	-0.101024210814999	0.643734691786927	-0.363348361305988	0.838284025074429	unchanged	unchanged	420	1	0	0	1	0.00238095238095238	1	1
ENSMUSG00000022601	Zbtb11	-0.419338767048676	0.000444755847784556	1.57985510108696	0.133048169274605	moreloc	lessloc	1588	4	2	2	8	0.00503778337531486	2	2
ENSMUSG00000022607	Ptk2	-0.24014897963038	0.0565823578952896	-1.31606550762672	0.0746153498569818	lessloc	unchanged	946	2	1	0	3	0.00317124735729387	1	1
ENSMUSG00000022614	Lmf2	-0.0694475588497596	0.824172890661256	0.315714126487689	0.891637872507147	unchanged	unchanged	587	0	1	0	1	0.00170357751277683	1	1
ENSMUSG00000022619	Mapk8ip2	-0.265027586839336	0.105941754123752	-0.398186457097627	0.741571091954783	unchanged	unchanged	2757	4	6	2	12	0.0043525571273123	2	2
ENSMUSG00000022621	Rabl2	-0.0638489012846801	0.795115235577858	1.12598203343932	0.496443699177512	moreloc	unchanged	817	1	0	0	1	0.00122399020807834	1	1
ENSMUSG00000022623	Shank3	-0.97183317935251	0.148875272084832	0.115137460415781	0.947823891129023	unchanged	unchanged	3049	1	1	1	3	0.000983929157100689	1	1
ENSMUSG00000022629	Kif21a	-0.385459385692559	0.113337119752843	0.298078721651673	0.877848781009779	unchanged	unchanged	1174	4	1	1	6	0.00511073253833049	2	2
ENSMUSG00000022634	Yaf2	-0.0595071228666666	0.751035923215348	-0.476212418283129	0.836749506552584	unchanged	unchanged	1510	1	2	3	6	0.00397350993377483	2	2
ENSMUSG00000022641	Bbx	-0.101979926400965	0.660109118390704	-0.285900145117227	0.868291083937936	unchanged	unchanged	5715	10	3	5	18	0.0031496062992126	1	3
ENSMUSG00000022658	Tagln3	-0.0598522612010602	0.823686600475258	-0.408752441607898	0.748261906694746	unchanged	unchanged	338	0	0	0	0	0	1	1
ENSMUSG00000022663	Atg3	-0.0760251943597094	0.740840872080592	0.142998893741271	0.934391269780894	unchanged	unchanged	797	3	2	1	6	0.00752823086574655	3	2
ENSMUSG00000022673	Mcm4	-0.183048225443187	0.295672678092347	-0.35045225492769	0.832711708148527	unchanged	unchanged	780	4	2	3	9	0.0115384615384615	3	2
ENSMUSG00000022680	Pdxdc1	0.0540962867045475	0.760740536242379	-0.578196336286144	0.664541607496805	unchanged	unchanged	1666	3	4	0	7	0.00420168067226891	2	2
ENSMUSG00000022681	Ntan1	-0.0495516740056794	0.862821528495399	0.355382448744034	0.841297819634238	unchanged	unchanged	137	0	0	0	0	0	1	1
ENSMUSG00000022682	Rrn3	0.0789865979082037	0.541602039482278	-0.413320583150025	0.747170117370064	unchanged	unchanged	1567	6	4	1	11	0.00701978302488832	3	2
ENSMUSG00000022685	Parn	0.0881904486341804	0.602670290455176	0.937492527249124	0.510282668819903	unchanged	unchanged	1780	3	2	2	7	0.00393258426966292	2	2
ENSMUSG00000022698	Naa50	0.327954596248778	0.00903252842776574	1.55491723480633	0.0309787815546474	moreloc	moreloc	3726	7	5	7	19	0.00509930220075148	2	3
ENSMUSG00000022702	Hira	-0.34221294998106	0.00573961240832143	2.10968571618911	0.164593696145568	moreloc	lessloc	1515	5	7	2	14	0.00924092409240924	3	3
ENSMUSG00000022708	Zbtb20	0.613373969183426	0.442730691734398	0.91787349795373	0.57098346310627	unchanged	unchanged	23858	42	45	12	99	0.00414955151311929	2	3
ENSMUSG00000022710	Usp7	0.0797095580096452	0.670589035517667	0.299882202767972	0.836749506552584	unchanged	unchanged	4074	8	5	4	17	0.00417280314187531	2	3
ENSMUSG00000022721	Trmt2a	-0.0995251192551487	0.607531418481702	1.17748920449778	0.369342228730743	moreloc	unchanged	1447	5	2	2	9	0.00621976503109883	3	2
ENSMUSG00000022749	Tbc1d23	0.278542386312785	0.0193117495936853	-0.269039822001524	0.867421617199126	unchanged	moreloc	1497	1	0	0	1	0.000668002672010688	1	1
ENSMUSG00000022750	Klhl22	0.0731494067858414	0.830267219557346	0.218461539425637	0.900949816845465	unchanged	unchanged	591	1	0	0	1	0.00169204737732657	1	1
ENSMUSG00000022752	Tomm70a	0.0155108807138975	0.933420666892259	0.021628540785092	0.999968062347394	unchanged	unchanged	1794	1	0	3	4	0.00222965440356745	1	1
ENSMUSG00000022757	Tfg	0.324418953336859	0.00452403517765196	0.597742111837603	0.728116794121439	unchanged	moreloc	439	0	0	0	0	0	1	1
ENSMUSG00000022761	Lztr1	-0.180165303940884	0.139870046485936	-0.203655774340248	0.883580241132604	unchanged	unchanged	538	0	0	1	1	0.00185873605947955	1	1
ENSMUSG00000022770	Dlg1	-0.14659301723265	0.316455180527669	0.597031275893803	0.780022181213457	unchanged	unchanged	2470	6	2	2	10	0.00404858299595142	2	2
ENSMUSG00000022771	Ppil2	-0.167196980349368	0.163341791419631	-0.340824407721608	0.838284025074429	unchanged	unchanged	684	2	1	0	3	0.0043859649122807	2	1
ENSMUSG00000022781	Pak2	-0.0172653024460825	0.932598404817411	0.671188059951304	0.625698235157531	unchanged	unchanged	3890	10	4	6	20	0.0051413881748072	2	3
ENSMUSG00000022788	Fgd4	-0.179433235041213	0.529555794528402	0.853172620308158	0.510282668819903	unchanged	unchanged	5646	11	11	8	30	0.0053134962805526	2	3
ENSMUSG00000022789	Dnm1l	0.0420396240182878	0.815064299426618	0.249221081210435	0.884259550809642	unchanged	unchanged	1757	5	3	3	11	0.00626067159931702	3	2
ENSMUSG00000022790	Igsf11	-0.0949781894927224	0.810674208375415	-0.526956246547638	0.833205033199628	unchanged	unchanged	1964	3	3	2	8	0.00407331975560081	2	2
ENSMUSG00000022797	Tfrc	0.115969028058551	0.588292114729605	0.440109852069055	0.669594491126496	unchanged	unchanged	2458	2	1	3	6	0.00244100895036615	1	2
ENSMUSG00000022799	Arhgap31	-0.275249237997839	0.215679687803405	-0.472974152482466	0.795487565720225	unchanged	unchanged	3085	3	2	2	7	0.00226904376012966	1	2
ENSMUSG00000022800	Fyttd1	0.0663228588703977	0.684555380640461	1.51525342300889	0.453949403290487	moreloc	unchanged	3333	7	4	3	14	0.0042004200420042	2	3
ENSMUSG00000022801	Lrch3	-0.0638461238750019	0.797250057336413	0.896537105394708	0.638852489883021	unchanged	unchanged	3157	4	2	4	10	0.0031675641431739	1	2
ENSMUSG00000022807	Osbpl11	0.10826590342137	0.59224552198614	0.769237473665299	0.5601731637364	unchanged	unchanged	1513	6	1	1	8	0.00528750826173166	2	2
ENSMUSG00000022811	Zfp148	0.139872826492217	0.320515846098996	0.309428778435199	0.836749506552584	unchanged	unchanged	6559	13	10	5	28	0.00426894343649947	2	3
ENSMUSG00000022812	Gsk3b	-0.62878975871998	1.09624204279102e-11	-0.37987910020948	0.638852489883021	unchanged	lessloc	5515	33	26	8	67	0.0121486854034451	3	3
ENSMUSG00000022816	Fstl1	0.158244927148379	0.293257319816673	-1.0444572860414	0.363924672003948	lessloc	unchanged	2588	1	2	2	5	0.00193199381761978	1	2
ENSMUSG00000022822	Abcc5	-0.0454007542198036	0.828680735307323	0.258149482223372	0.885358724187787	unchanged	unchanged	1301	3	3	0	6	0.00461183704842429	2	2
ENSMUSG00000022828	Gtf2e1	-0.000440132301556595	0.998909299620305	-0.353095330905971	0.836749506552584	unchanged	unchanged	1599	4	3	0	7	0.00437773608505316	2	2
ENSMUSG00000022837	Iqcb1	0.0360059171737441	0.895386783433601	1.52967829626592	0.214838336659422	moreloc	unchanged	887	0	0	0	0	0	1	1
ENSMUSG00000022841	Ap2m1	0.0138566461765824	0.934282357279977	-0.585930526328815	0.520937583004293	unchanged	unchanged	1464	2	4	2	8	0.00546448087431694	2	2
ENSMUSG00000022842	Ece2	-0.172372467530673	0.604068341640434	0.835930702439406	0.716465754899053	unchanged	unchanged	1863	3	5	2	10	0.00536768652710682	2	2
ENSMUSG00000022848	Slc49a4	0.207529303205435	0.205577043570629	0.924919829182693	0.542105060522769	unchanged	unchanged	3843	12	8	3	23	0.00598490762425189	3	3
ENSMUSG00000022858	Tra2b	0.0245332251809274	0.893750144629097	-0.358242329014948	0.741571091954783	unchanged	unchanged	2307	4	2	3	9	0.00390117035110533	2	2
ENSMUSG00000022865	Cxadr	0.218132076929681	0.18956708044412	0.182122385803556	0.907711325311614	unchanged	unchanged	4300	17	10	4	31	0.0072093023255814	3	3
ENSMUSG00000022867	Usp25	-0.0285277214410073	0.917394562131583	-0.017246243588374	0.999968062347394	unchanged	unchanged	1217	3	1	2	6	0.00493015612161052	2	2
ENSMUSG00000022884	Eif4a2	0.440902229765396	2.71459580308082e-07	-0.520282351756484	0.710794030743278	unchanged	moreloc	1618	2	2	1	5	0.0030902348578492	1	2
ENSMUSG00000022890	Atp5j	-0.143861026444904	0.353410299634553	0.600334929620469	0.690992815778843	unchanged	unchanged	92	0	0	0	0	0	1	1
ENSMUSG00000022892	App	-0.123572074208643	0.320515846098996	-0.234962687344734	0.741571091954783	unchanged	unchanged	5646	15	9	7	31	0.00549061282323769	2	3
ENSMUSG00000022905	Kpna1	0.123409053624409	0.401692733000942	-0.61290975418512	0.702761568232463	unchanged	unchanged	3223	5	4	3	12	0.00372323921811976	2	2
ENSMUSG00000022946	Dop1b	-0.526659378807255	0.040122595654643	0.538820409228141	0.841297819634238	unchanged	lessloc	837	2	2	0	4	0.004778972520908	2	1
ENSMUSG00000022956	Atp5o	-0.0833779489536194	0.549648315416089	1.09901181283527	0.222487136549491	moreloc	unchanged	344	1	1	0	2	0.00581395348837209	3	1
ENSMUSG00000022957	Itsn1	-0.210539244099715	0.51707455770306	0.147351396759317	0.918218833431741	unchanged	unchanged	8588	37	29	9	75	0.00873311597578016	3	3
ENSMUSG00000022961	Son	0.127569053268864	0.24656507742535	0.00732546306078197	0.999968062347394	unchanged	unchanged	4112	8	6	4	18	0.00437743190661479	2	3
ENSMUSG00000022962	Gart	0.138761759144861	0.293257319816673	-0.254404074112957	0.889323528916038	unchanged	unchanged	2280	1	2	1	4	0.00175438596491228	1	1
ENSMUSG00000022964	Tmem50b	0.351237544204844	0.106686768922041	1.06020897455802	0.369342228730743	moreloc	unchanged	1610	3	2	1	6	0.00372670807453416	2	2
ENSMUSG00000022965	Ifngr2	-0.13968841670931	0.537387169225423	0.41523276774231	0.799351873656211	unchanged	unchanged	2164	4	4	1	9	0.00415896487985213	2	2
ENSMUSG00000022967	Ifnar1	-0.762052446068058	8.64105788455387e-14	-0.187776905427048	0.901323084664454	unchanged	lessloc	2030	3	8	0	11	0.00541871921182266	2	2
ENSMUSG00000022973	Synj1	0.0755559080973889	0.777480044932994	-0.659349310971851	0.664541607496805	unchanged	unchanged	2937	10	10	7	27	0.00919305413687436	3	3
ENSMUSG00000022983	Scaf4	-0.200456189034109	0.301221215644663	0.5531138776912	0.664541607496805	unchanged	unchanged	341	0	0	0	0	0	1	1
ENSMUSG00000022994	Adcy6	-0.145522870045823	0.62573939925341	-0.518393024852045	0.747170117370064	unchanged	unchanged	2688	7	5	2	14	0.00520833333333333	2	3
ENSMUSG00000022995	Enah	-0.356007481003613	0.00390815796675673	0.222365342424827	0.841272579992995	unchanged	lessloc	9476	47	45	7	99	0.0104474461798227	3	3
ENSMUSG00000023004	Tuba1b	-0.0642858711815164	0.636775620063168	-0.347494716957176	0.776887594533916	unchanged	unchanged	157	1	0	0	1	0.00636942675159236	3	1
ENSMUSG00000023007	Prpf40b	-0.271561172267507	0.274682082627684	-0.492704251233138	0.736112552164091	unchanged	unchanged	628	0	1	0	1	0.00159235668789809	1	1
ENSMUSG00000023009	Nckap5l	-0.272941701634667	0.18392158992272	0.192029301849088	0.946176287300316	unchanged	unchanged	664	0	0	1	1	0.00150602409638554	1	1
ENSMUSG00000023010	Tmbim6	-0.113477812806142	0.497901820117462	0.262181519928355	0.798207783489218	unchanged	unchanged	1551	2	2	1	5	0.00322372662798195	1	2
ENSMUSG00000023018	Smarcd1	-0.225231916444829	0.125545036811698	0.745769605776341	0.704668787955116	unchanged	unchanged	1566	3	2	0	5	0.00319284802043423	1	2
ENSMUSG00000023021	Cers5	0.291834125311035	0.0128018304497602	-0.208870820764732	0.92172493737948	unchanged	moreloc	1528	7	3	3	13	0.00850785340314136	3	3
ENSMUSG00000023026	Dip2b	-0.0512896179807565	0.822219345323654	0.22280483282873	0.850689192100525	unchanged	unchanged	4043	23	12	0	35	0.00865693791738808	3	3
ENSMUSG00000023033	Scn8a	-0.369259675001921	0.309212040078489	1.79929572207465	0.193346189323358	moreloc	unchanged	5250	8	8	2	18	0.00342857142857143	1	3
ENSMUSG00000023050	Map3k12	-0.0650968234090104	0.712418634959638	-0.696154169641689	0.644620988810429	unchanged	unchanged	2435	2	1	1	4	0.00164271047227926	1	1
ENSMUSG00000023067	Cdkn1a	-0.0312396993291933	0.90647040607614	-0.339710027195147	0.803501374453569	unchanged	unchanged	1329	4	3	0	7	0.00526711813393529	2	2
ENSMUSG00000023068	Nus1	0.255964461870207	0.0105170065071605	1.31649347457284	0.196377803050315	moreloc	moreloc	3516	19	11	9	39	0.0110921501706485	3	3
ENSMUSG00000023079	Gtf2ird1	-0.190544990247494	0.323767595729489	-1.51194565798413	0.312150345100775	lessloc	unchanged	1295	0	0	0	0	0	1	1
ENSMUSG00000023089	Ndufa5	-0.061989222805111	0.814195110137296	1.13117062569655	0.397769105270817	moreloc	unchanged	57	0	0	0	0	0	1	1
ENSMUSG00000023092	Fhl1	-0.246057389140488	0.364105227846996	-1.22149947077025	0.22772424919432	lessloc	unchanged	1411	1	0	0	1	0.00070871722182849	1	1
ENSMUSG00000023110	Prmt5	0.0618206482614727	0.751255462975838	-0.371691878434596	0.764684247225298	unchanged	unchanged	823	1	1	0	2	0.00243013365735115	1	1
ENSMUSG00000023118	Sympk	-0.448280689382244	0.0362976086251512	0.420218991797417	0.779404368983155	unchanged	lessloc	3976	1	4	3	8	0.00201207243460765	1	2
ENSMUSG00000023150	Ivns1abp	0.0883060467740471	0.544521956559473	0.275917640462996	0.822697608756309	unchanged	unchanged	2225	5	2	3	10	0.00449438202247191	2	2
ENSMUSG00000023169	Slc38a1	0.148853642761988	0.21495079802514	0.24311766680835	0.781979539012803	unchanged	unchanged	5293	10	9	2	21	0.00396750425089741	2	3
ENSMUSG00000023175	Bsg	0.294996582942429	0.00132884055922202	-0.451939313512716	0.614240104474076	unchanged	moreloc	412	0	0	0	0	0	1	1
ENSMUSG00000023236	Scg5	0.165686278992868	0.341034730916764	0.379878205738499	0.785745855128148	unchanged	unchanged	439	0	0	2	2	0.00455580865603645	2	1
ENSMUSG00000023266	Frs3	-0.117125858853292	0.736429875854973	0.34880169920927	0.891393724655292	unchanged	unchanged	424	1	0	0	1	0.00235849056603774	1	1
ENSMUSG00000023307	Marchf5	0.0685857125844382	0.70474388646906	-0.416268028905309	0.752968094704914	unchanged	unchanged	633	1	0	3	4	0.00631911532385466	3	1
ENSMUSG00000023353	Agap3	-0.12514809823749	0.433259191256871	-0.760400084089819	0.376268836015366	unchanged	unchanged	856	2	2	1	5	0.0058411214953271	3	2
ENSMUSG00000023452	Pisd	0.118227738544316	0.39588006672287	-0.0259669329484575	0.993408344132859	unchanged	unchanged	1887	5	2	4	11	0.00582935877053524	3	2
ENSMUSG00000023456	Tpi1	-0.00449484459812578	0.979522530469985	-0.295959061800814	0.859633460205737	unchanged	unchanged	683	1	0	0	1	0.00146412884333821	1	1
ENSMUSG00000023460	Rab12	-0.0657082280026342	0.784700199583104	0.277447060479928	0.857171920508089	unchanged	unchanged	1178	1	0	1	2	0.00169779286926995	1	1
ENSMUSG00000023495	Pcbp4	-0.0710416294667569	0.737704376995232	-0.775131760438079	0.51768903567583	unchanged	unchanged	609	1	1	0	2	0.00328407224958949	1	1
ENSMUSG00000023809	Rps6ka2	-0.194927921296113	0.0581129289177442	-1.21299625244711	0.114065432538228	lessloc	unchanged	2972	8	6	0	14	0.00471063257065949	2	3
ENSMUSG00000023827	Agpat4	0.568737817814631	5.79929865296532e-06	-1.21563574129447	0.245766491028454	lessloc	moreloc	610	0	0	1	1	0.00163934426229508	1	1
ENSMUSG00000023830	Igf2r	0.0488101244956483	0.846993304941884	-0.646381498341476	0.57098346310627	unchanged	unchanged	1304	3	1	0	4	0.00306748466257669	1	1
ENSMUSG00000023832	Acat2	0.152291225321199	0.322982704479784	0.228070476966215	0.905817862490992	unchanged	unchanged	972	0	1	0	1	0.00102880658436214	1	1
ENSMUSG00000023845	Lnpep	-0.23691810789954	0.126144003137328	0.269752412415603	0.856358683739253	unchanged	unchanged	2026	5	1	1	7	0.00345508390918065	1	2
ENSMUSG00000023852	Chd1	0.107953785344044	0.472505848808658	1.80630479312207	0.066005975370146	moreloc	unchanged	2287	4	0	3	7	0.00306077831219939	1	2
ENSMUSG00000023861	Mpc1	-0.00529346081849469	0.98097684679227	0.532787611652918	0.698433864825378	unchanged	unchanged	499	1	0	0	1	0.00200400801603206	1	1
ENSMUSG00000023868	Pde10a	0.0412369397077659	0.852086536054609	0.190877002435909	0.920763735527977	unchanged	unchanged	6874	12	11	12	35	0.00509164969450102	2	3
ENSMUSG00000023923	Tbc1d5	0.491081683372603	0.0454415143350684	1.59429379889645	0.238130897786799	moreloc	moreloc	2821	5	5	0	10	0.00354484225451967	2	2
ENSMUSG00000023932	Cdc5l	-0.0820948468717831	0.59559122610529	-1.04118496322634	0.328185310097317	lessloc	unchanged	308	0	0	0	0	0	1	1
ENSMUSG00000023938	Aars2	-0.0441612117126189	0.881011338369398	-0.419291215693542	0.836749506552584	unchanged	unchanged	392	0	0	0	0	0	1	1
ENSMUSG00000023944	Hsp90ab1	-0.220010435526073	0.091133844172167	-0.377356317328878	0.561293257587036	unchanged	unchanged	275	0	0	1	1	0.00363636363636364	2	1
ENSMUSG00000023952	Gtpbp2	-0.0807483991279403	0.750587050273122	0.414317193669984	0.777657946019558	unchanged	unchanged	2664	5	8	2	15	0.00563063063063063	3	3
ENSMUSG00000023960	Enpp5	0.0258231362958361	0.921180768895875	0.0271989788584133	0.999437608915235	unchanged	unchanged	4352	7	4	1	12	0.00275735294117647	1	2
ENSMUSG00000023965	Fbxl17	-0.377344938312341	0.00728436662713173	0.289191618177254	0.894781474019687	unchanged	lessloc	2819	5	4	3	12	0.00425682866264633	2	2
ENSMUSG00000023967	Mrps18a	-0.0521291352726932	0.806748233696098	0.0206269619761894	0.999210635952633	unchanged	unchanged	261	0	0	0	0	0	1	1
ENSMUSG00000023972	Ptk7	-0.216785839315139	0.233180083948064	-0.835191754195557	0.517016809951105	unchanged	unchanged	884	1	0	1	2	0.00226244343891403	1	1
ENSMUSG00000023977	Ubr2	0.0210656304156656	0.944799931416964	-0.384937123297314	0.806916131333307	unchanged	unchanged	2751	4	5	2	11	0.00399854598327881	2	2
ENSMUSG00000023991	Foxp4	-0.222984491185263	0.147698233684285	-0.513724107341615	0.806566715888161	unchanged	unchanged	1523	2	2	0	4	0.00262639527248851	1	1
ENSMUSG00000024002	Brd4	-0.281879120558818	0.171468541680604	0.564658768325359	0.472015596443164	unchanged	unchanged	2073	5	4	0	9	0.00434153400868307	2	2
ENSMUSG00000024006	Stk38	0.171480252785547	0.314192386866015	0.400641423350711	0.79064745965185	unchanged	unchanged	1661	7	7	1	15	0.00903070439494281	3	3
ENSMUSG00000024012	Mtch1	-0.119331789652175	0.338613337922605	0.0618798594942733	0.972161271577915	unchanged	unchanged	635	1	1	0	2	0.0031496062992126	1	1
ENSMUSG00000024026	Glo1	0.179629712005486	0.220006435019143	-0.00540843377497513	0.999968062347394	unchanged	unchanged	1272	2	2	2	6	0.00471698113207547	2	2
ENSMUSG00000024038	Ndufv3	-0.0298287296483857	0.87871398753464	0.826271631947139	0.399537046224428	unchanged	unchanged	352	1	1	0	2	0.00568181818181818	3	1
ENSMUSG00000024042	Sik1	-0.150323325142167	0.40669638221154	-0.685816253146675	0.536876295082196	unchanged	unchanged	2035	8	4	5	17	0.00835380835380835	3	3
ENSMUSG00000024044	Epb41l3	-0.20649739464633	0.172560846076417	0.364259317749311	0.755381470075092	unchanged	unchanged	2910	4	5	0	9	0.00309278350515464	1	2
ENSMUSG00000024045	Akap8	0.161159907729793	0.230862345973034	0.491140854665094	0.725609550786388	unchanged	unchanged	1581	9	4	1	14	0.00885515496521189	3	3
ENSMUSG00000024048	Myl12a	-0.0689710263561969	0.703551376324871	-0.125376904494567	0.951382339621953	unchanged	unchanged	956	3	0	0	3	0.00313807531380753	1	1
ENSMUSG00000024050	Wiz	-0.0933488890813319	0.660109118390704	-0.429998397231561	0.767455706487085	unchanged	unchanged	6063	6	5	1	12	0.00197921820880752	1	2
ENSMUSG00000024052	Lpin2	-0.628031208385121	0.000588083793272722	0.415500932156416	0.789220148754132	unchanged	lessloc	2846	5	3	1	9	0.00316233309908644	1	2
ENSMUSG00000024054	Smchd1	-0.0134209054392489	0.955344381095678	-0.0720069938645955	0.969696380320352	unchanged	unchanged	849	4	2	1	7	0.00824499411071849	3	2
ENSMUSG00000024059	Clip4	0.219354079709398	0.313605327331333	0.704127349560249	0.732752666098364	unchanged	unchanged	2055	3	4	4	11	0.00535279805352798	2	2
ENSMUSG00000024063	Lbh	-0.0659974169288804	0.871722532248615	-0.453612108881631	0.758404049201779	unchanged	unchanged	2498	7	10	0	17	0.00680544435548439	3	3
ENSMUSG00000024067	Dpy30	-0.0743791680686762	0.770291538661873	-0.0941091723275527	0.955218600082597	unchanged	unchanged	278	0	0	0	0	0	1	1
ENSMUSG00000024068	Spast	0.0133923670462476	0.948317230601931	0.373565055369173	0.807433520927327	unchanged	unchanged	2803	5	5	2	12	0.00428112736353907	2	2
ENSMUSG00000024070	Prkd3	1.07065885066331	7.33539901041358e-07	0.261509134710654	0.901323084664454	unchanged	moreloc	2452	3	2	4	9	0.00367047308319739	2	2
ENSMUSG00000024073	Birc6	0.0403073550133326	0.849142358153185	-0.760872116703585	0.352467906820962	unchanged	unchanged	2301	2	4	5	11	0.00478053020425902	2	2
ENSMUSG00000024083	Pja2	0.0934902671149552	0.539664244521453	-0.50149186162013	0.576190614440929	unchanged	unchanged	2408	8	3	1	12	0.00498338870431894	2	2
ENSMUSG00000024085	Man2a1	0.00702456676975194	0.974859800988406	0.861608949064002	0.710794030743278	unchanged	unchanged	2538	4	2	4	10	0.00394011032308905	2	2
ENSMUSG00000024091	Vapa	0.073301422007051	0.653061123543078	-0.359000707482584	0.716465754899053	unchanged	unchanged	633	2	1	1	4	0.00631911532385466	3	1
ENSMUSG00000024095	Hnrnpll	0.36519897104447	0.448390092311919	0.207179390796668	0.894689444759793	unchanged	unchanged	1511	6	3	5	14	0.00926538716082065	3	3
ENSMUSG00000024097	Srsf7	0.181523423484486	0.172560846076417	-0.227182671353813	0.891637872507147	unchanged	unchanged	1459	3	0	3	6	0.00411240575736806	2	2
ENSMUSG00000024098	Twsg1	0.0520471043642277	0.791193368818898	-0.0942962584978204	0.958046827598634	unchanged	unchanged	3219	6	9	2	17	0.0052811432121777	2	3
ENSMUSG00000024099	Ndufv2	0.0141523543213006	0.949243291654217	-0.0126240277769436	0.999968062347394	unchanged	unchanged	699	0	0	1	1	0.00143061516452074	1	1
ENSMUSG00000024104	Washc2	-0.75397990557846	7.74984795516009e-06	-0.120905720911678	0.951751162871823	unchanged	lessloc	566	1	0	0	1	0.00176678445229682	1	1
ENSMUSG00000024109	Nrxn1	-0.0133694786576068	0.973466651731617	0.426832849827822	0.772983968945044	unchanged	unchanged	3446	8	5	3	16	0.00464306442251886	2	3
ENSMUSG00000024112	Cacna1h	-0.541827910126318	0.0212387465640502	-0.13719663160703	0.960184893364191	unchanged	lessloc	1818	3	2	0	5	0.00275027502750275	1	2
ENSMUSG00000024120	Lrpprc	0.118785982541461	0.403846580279234	0.318630042838974	0.83373875645562	unchanged	unchanged	169	11	8	0	19	0.112426035502959	3	3
ENSMUSG00000024121	Atp6v0c	0.0649370088469099	0.696631961322074	-0.34462969156493	0.77824823577592	unchanged	unchanged	538	2	0	0	2	0.00371747211895911	2	1
ENSMUSG00000024122	Pdpk1	-0.104858992743004	0.480968741993916	-0.379840972333085	0.858233544636399	unchanged	unchanged	5346	25	20	8	53	0.0099139543583988	3	3
ENSMUSG00000024127	Prepl	0.05414663828516	0.776791045493778	-0.512798096995756	0.664541607496805	unchanged	unchanged	1167	2	0	0	2	0.00171379605826907	1	1
ENSMUSG00000024130	Abca3	-0.154563950547678	0.490286299822151	0.288899022507756	0.854138814226174	unchanged	unchanged	801	1	1	1	3	0.00374531835205993	2	1
ENSMUSG00000024151	Msh2	-0.0768655574203585	0.844326928814587	0.112094529670607	0.97882760333596	unchanged	unchanged	305	2	0	1	3	0.00983606557377049	3	1
ENSMUSG00000024163	Mapk8ip3	-0.0414439699632898	0.867859290807314	0.752111553994813	0.407631995933327	unchanged	unchanged	3180	2	3	0	5	0.00157232704402516	1	2
ENSMUSG00000024176	Sox8	-0.253434725161052	0.277248429101117	-0.302227647771268	0.89765971879321	unchanged	unchanged	1441	4	0	0	4	0.00277585010409438	1	1
ENSMUSG00000024182	Axin1	0.00505490483139404	0.980958384775773	-0.606908560008255	0.725609550786388	unchanged	unchanged	750	3	3	0	6	0.008	3	2
ENSMUSG00000024187	Fam234a	-0.18510237688859	0.31854776450806	-0.485157692226679	0.79064745965185	unchanged	unchanged	1684	1	3	0	4	0.00237529691211401	1	1
ENSMUSG00000024188	Luc7l	0.0796243408574153	0.606762663350583	-0.119808070208409	0.939802556653469	unchanged	unchanged	3738	11	8	5	24	0.00642054574638844	3	3
ENSMUSG00000024201	Kdm4b	-0.0726067703100024	0.883222195826713	-0.596205136881034	0.671073033600355	unchanged	unchanged	1142	4	3	0	7	0.00612959719789842	3	2
ENSMUSG00000024208	Uqcc2	-0.170099139378577	0.442355108616221	1.1433980716089	0.320943487866994	moreloc	unchanged	50	0	0	0	0	0	1	1
ENSMUSG00000024212	Mllt1	-0.137218725638523	0.446827569261107	-0.552815023376516	0.7156850841564	unchanged	unchanged	1850	4	2	0	6	0.00324324324324324	1	2
ENSMUSG00000024213	Nudt3	-0.0388024266504353	0.850467146667924	0.172095113575844	0.925736241916224	unchanged	unchanged	1406	1	3	1	5	0.00355618776671408	2	2
ENSMUSG00000024217	Snrpc	-0.0329985399781631	0.874257338540514	0.680055936611688	0.664541607496805	unchanged	unchanged	202	0	0	0	0	0	1	1
ENSMUSG00000024238	Zeb1	-0.795630534221769	0.00094645887707805	-0.873768520689575	0.571850389080309	unchanged	lessloc	2401	5	4	3	12	0.00499791753436068	2	2
ENSMUSG00000024240	Epc1	-0.00817134188844948	0.976199574094869	0.407160103489591	0.781979539012803	unchanged	unchanged	1284	3	1	1	5	0.00389408099688474	2	2
ENSMUSG00000024241	Sos1	-0.101027668499551	0.625455168146317	0.294009509832125	0.815023284949987	unchanged	unchanged	4429	13	6	6	25	0.00564461503725446	3	3
ENSMUSG00000024242	Map4k3	-0.052812802815065	0.774266283866132	0.353156450775197	0.80530608278768	unchanged	unchanged	1336	2	1	1	4	0.0029940119760479	1	1
ENSMUSG00000024248	Cox7a2l	-0.0896938230309929	0.529742412965817	0.373915358394515	0.779404368983155	unchanged	unchanged	684	2	3	0	5	0.00730994152046784	3	2
ENSMUSG00000024251	Thada	-0.203877457404876	0.224319147943844	-0.0127428842013124	0.999968062347394	unchanged	unchanged	1895	4	3	1	8	0.00422163588390501	2	2
ENSMUSG00000024260	Sap130	-0.0685119153927534	0.769266316009066	-0.736941684125528	0.547355865006521	unchanged	unchanged	731	1	1	0	2	0.0027359781121751	1	1
ENSMUSG00000024261	Syt4	0.602328968756091	3.44577256747195e-09	-0.968408072676446	0.369342228730743	unchanged	moreloc	2375	10	8	4	22	0.00926315789473684	3	3
ENSMUSG00000024268	Celf4	0.32867350493079	0.00546922926678934	0.757515927926079	0.617221727405016	unchanged	moreloc	2124	2	1	0	3	0.00141242937853107	1	1
ENSMUSG00000024270	Slc39a6	0.271144140702372	0.0131414687100298	-0.175198788103297	0.880342687747364	unchanged	moreloc	1044	6	3	3	12	0.0114942528735632	3	2
ENSMUSG00000024276	Zfp397	0.303455892895272	0.0868057123158621	2.97793143713797	0.0124224081807253	moreloc	unchanged	3630	3	2	3	8	0.00220385674931129	1	2
ENSMUSG00000024277	Mapre2	-0.109962323794258	0.466308289858631	0.681627421595751	0.543288803816408	unchanged	unchanged	2930	5	5	0	10	0.00341296928327645	1	2
ENSMUSG00000024283	Wac	0.121249243313146	0.499908441911932	-0.266958075990743	0.858233544636399	unchanged	unchanged	2889	7	2	2	11	0.00380754586362063	2	2
ENSMUSG00000024286	Ccny	0.0412486556683265	0.833127263196177	-0.264181029930046	0.83981985093887	unchanged	unchanged	2512	6	3	3	12	0.00477707006369427	2	2
ENSMUSG00000024287	Thoc1	0.127615285841466	0.431663404190624	0.352314645730425	0.864186335611514	unchanged	unchanged	1868	1	2	0	3	0.00160599571734475	1	1
ENSMUSG00000024290	Rock1	-0.0787406354235969	0.609926537472539	-0.833714932424792	0.536876295082196	unchanged	unchanged	1647	4	1	3	8	0.00485731633272617	2	2
ENSMUSG00000024293	Esco1	-0.0404040291026463	0.89745602052091	0.00728100417049227	0.999968062347394	unchanged	unchanged	888	0	0	0	0	0	1	1
ENSMUSG00000024294	Mib1	-0.119934217591059	0.525559632090044	-0.880439507729529	0.483383228767515	unchanged	unchanged	6453	25	13	9	47	0.00728343406167674	3	3
ENSMUSG00000024298	Zfp871	-0.189774795610153	0.260669330278811	0.220923372679642	0.885358724187787	unchanged	unchanged	3116	16	13	3	32	0.0102695763799743	3	3
ENSMUSG00000024304	Cdh2	-0.0395221571457169	0.888396554755503	-0.586117828122038	0.564079350519836	unchanged	unchanged	1270	5	2	2	9	0.00708661417322835	3	2
ENSMUSG00000024308	Tapbp	-0.0202039306246029	0.931822117956719	-0.212368285639515	0.918924367323918	unchanged	unchanged	1137	1	1	1	3	0.00263852242744063	1	1
ENSMUSG00000024319	Vps52	-0.436686371054438	0.00371206645453969	0.116187408008205	0.954304527992596	unchanged	lessloc	879	4	2	0	6	0.0068259385665529	3	2
ENSMUSG00000024335	Brd2	-0.0225556550228021	0.905515285305731	0.107804350941886	0.934349341998718	unchanged	unchanged	2593	3	2	2	7	0.00269957578094871	1	2
ENSMUSG00000024346	Pfdn1	-0.163334017926168	0.34845857947387	0.255981625112955	0.88521967732765	unchanged	unchanged	698	2	1	0	3	0.00429799426934097	2	1
ENSMUSG00000024350	Dnajc18	-0.261693756881864	0.0647936610405551	-0.551396511214289	0.737134973752518	unchanged	unchanged	4016	11	10	3	24	0.00597609561752988	3	3
ENSMUSG00000024359	Hspa9	-0.0448200845962522	0.722489871149547	-0.315288183435199	0.742069626258277	unchanged	unchanged	902	1	0	1	2	0.00221729490022173	1	1
ENSMUSG00000024360	Etf1	0.0446444351979917	0.765258075121684	-1.44001930691878	0.0946433600391837	lessloc	unchanged	2203	4	3	4	11	0.00499319110304131	2	2
ENSMUSG00000024370	Cdc23	-0.129360427414737	0.60809766851376	-0.135575876040217	0.921823184972386	unchanged	unchanged	2311	3	2	3	8	0.00346170488965816	1	2
ENSMUSG00000024378	Stard4	-0.0545508370904982	0.712354104385494	0.0110445112112778	0.999968062347394	unchanged	unchanged	4231	13	10	3	26	0.00614511935712597	3	3
ENSMUSG00000024381	Bin1	-0.0464362941287779	0.802116988346696	-0.243030526257757	0.851347842258595	unchanged	unchanged	494	2	3	0	5	0.0101214574898785	3	2
ENSMUSG00000024382	Ercc3	-0.0209421084351847	0.923408805975103	-1.14064482131592	0.368665110734107	lessloc	unchanged	262	1	2	0	3	0.0114503816793893	3	1
ENSMUSG00000024383	Map3k2	0.0285272554029286	0.913812939175386	1.64705940721493	0.0304090786697761	moreloc	unchanged	8403	28	13	13	54	0.00642627632988218	3	3
ENSMUSG00000024384	Iws1	-0.148275196728038	0.349804374509897	0.347163811586482	0.893628346673098	unchanged	unchanged	7047	19	18	15	52	0.00737902653611466	3	3
ENSMUSG00000024387	Csnk2b	0.134996896943964	0.321277951159036	0.387766105162299	0.764684247225298	unchanged	unchanged	139	0	0	0	0	0	1	1
ENSMUSG00000024392	Bag6	-0.248743546929101	0.0571342004061807	-0.371696702875697	0.716465754899053	unchanged	unchanged	86	0	0	0	0	0	1	1
ENSMUSG00000024393	Prrc2a	-0.251014764556025	0.192901044987963	0.0241492202740403	0.990284251801915	unchanged	unchanged	380	0	0	0	0	0	1	1
ENSMUSG00000024400	Wdr33	-0.270279561137966	0.0159388353811608	0.404350765449947	0.818651924427376	unchanged	lessloc	1992	2	1	2	5	0.00251004016064257	1	2
ENSMUSG00000024404	Riok3	-0.121740144612345	0.38238778099375	-0.0795359049335875	0.967683788580565	unchanged	unchanged	2040	6	6	5	17	0.00833333333333333	3	3
ENSMUSG00000024410	Rmc1	0.468644730865131	0.00099485119249796	-0.313377807512541	0.864186335611514	unchanged	moreloc	190	1	1	0	2	0.0105263157894737	3	1
ENSMUSG00000024422	Dhx16	1.01946189122219	7.09505790927389e-09	0.412378206418954	0.778444208424591	unchanged	moreloc	962	1	2	0	3	0.00311850311850312	1	1
ENSMUSG00000024426	Atat1	-0.269638128182582	0.32218547951688	-0.00258103201787829	0.999968062347394	unchanged	unchanged	1022	3	2	0	5	0.00489236790606654	2	2
ENSMUSG00000024427	Spry4	0.14197764303283	0.350762544654957	1.51575720392292	0.155110888528149	moreloc	unchanged	3538	10	7	3	20	0.00565291124929339	3	3
ENSMUSG00000024429	Gnl1	-0.233922681180096	0.125567425253283	0.401952264591795	0.778444208424591	unchanged	unchanged	700	3	4	1	8	0.0114285714285714	3	2
ENSMUSG00000024454	Hdac3	0.0939460042428433	0.564228458595358	-0.150962409564198	0.918924367323918	unchanged	unchanged	642	2	1	2	5	0.00778816199376947	3	2
ENSMUSG00000024456	Diaph1	-0.16009435786258	0.532978921130409	1.22674898752383	0.51768903567583	moreloc	unchanged	1740	3	3	0	6	0.00344827586206897	1	2
ENSMUSG00000024457	Trim26	-0.168415245003039	0.38238778099375	-0.866302335467376	0.401017514905554	unchanged	unchanged	1316	4	0	1	5	0.00379939209726444	2	2
ENSMUSG00000024462	Gabbr1	-0.214959823763651	0.306889610521364	0.0609129991985773	0.979114638677053	unchanged	unchanged	3400	13	7	3	23	0.00676470588235294	3	3
ENSMUSG00000024474	Ik	0.214493955732693	0.0842569995991227	-0.068404244350043	0.962200725512259	unchanged	unchanged	205	1	0	0	1	0.0048780487804878	2	1
ENSMUSG00000024487	Yipf5	0.0971089781121708	0.624190431395159	1.82894927166218	0.120216350732175	moreloc	unchanged	1373	4	2	0	6	0.00436999271667881	2	2
ENSMUSG00000024491	Rbm27	0.0174493537642002	0.934603337381347	-0.247238209132227	0.850689192100525	unchanged	unchanged	3067	12	7	2	21	0.00684708183893055	3	3
ENSMUSG00000024493	Lars	0.04592351547447	0.796395264552093	0.444676775959661	0.801312863678822	unchanged	unchanged	163	0	0	1	1	0.00613496932515337	3	1
ENSMUSG00000024498	Tcerg1	-0.136529025752467	0.469217532036679	-0.308179474601887	0.80530608278768	unchanged	unchanged	832	1	2	2	5	0.00600961538461538	3	2
ENSMUSG00000024500	Ppp2r2b	-0.0391554622148944	0.862913791825327	0.197096260739064	0.907711325311614	unchanged	unchanged	459	1	0	0	1	0.00217864923747277	1	1
ENSMUSG00000024501	Dpysl3	-0.0307726833873555	0.852102373091584	-0.884809635991458	0.483383228767515	unchanged	unchanged	3353	6	5	1	12	0.00357888458097226	2	2
ENSMUSG00000024502	Jakmip2	-0.00300478527127046	0.989665470241562	0.570366491128167	0.710794030743278	unchanged	unchanged	577	3	1	1	5	0.00866551126516464	3	2
ENSMUSG00000024507	Hsd17b4	-0.0296371829509859	0.901204053109586	-0.30076159865946	0.889323528916038	unchanged	unchanged	325	1	2	1	4	0.0123076923076923	3	1
ENSMUSG00000024513	Mbd2	-0.0725014129583762	0.749418374570619	0.149432631404119	0.933193021681109	unchanged	unchanged	480	0	0	0	0	0	1	1
ENSMUSG00000024515	Smad4	-0.0658713705988648	0.751035923215348	0.365356772051117	0.848454444082237	unchanged	unchanged	1249	5	4	2	11	0.00880704563650921	3	2
ENSMUSG00000024527	Afg3l2	0.154211442068404	0.165196021452157	0.101224275840869	0.958046827598634	unchanged	unchanged	511	0	0	0	0	0	1	1
ENSMUSG00000024533	Spire1	0.0200900918818847	0.922190245583794	0.55247558229623	0.590591726982187	unchanged	unchanged	3082	10	11	3	24	0.00778715120051914	3	3
ENSMUSG00000024539	Ptpn2	0.204361149390996	0.205200184122645	0.320005083410846	0.86260018421495	unchanged	unchanged	1361	0	0	2	2	0.0014695077149155	1	1
ENSMUSG00000024548	Setbp1	-0.0716140373243341	0.808159962205539	-0.633137276058325	0.525449502100233	unchanged	unchanged	4835	8	5	2	15	0.0031023784901758	1	3
ENSMUSG00000024560	Cxxc1	0.114174197707728	0.555501188555002	0.275153283060525	0.889323528916038	unchanged	unchanged	286	0	0	0	0	0	1	1
ENSMUSG00000024561	Mbd1	0.0670311266398598	0.71815852676075	-0.603955832963372	0.714370976240701	unchanged	unchanged	2516	6	6	2	14	0.00556438791732909	2	3
ENSMUSG00000024563	Smad2	0.271387351871155	0.0824446838464805	-0.208119629530426	0.898812382261817	unchanged	unchanged	1001	7	2	1	10	0.00999000999000999	3	2
ENSMUSG00000024565	Sall3	-0.228182797185061	0.13750383340017	-0.566979770388794	0.650893554033037	unchanged	unchanged	3097	8	9	0	17	0.00548918308040039	2	3
ENSMUSG00000024566	Atp9b	0.193928347309319	0.259351590759075	-1.09163293535993	0.393969994014407	lessloc	unchanged	3139	3	3	3	9	0.00286715514495062	1	2
ENSMUSG00000024570	Rbfa	-0.126308061538623	0.469495409674538	-1.46870735376665	0.262704700010946	lessloc	unchanged	215	0	0	0	0	0	1	1
ENSMUSG00000024576	Csnk1a1	-0.144258866906847	0.27066149015759	0.0640748956691337	0.964759465338919	unchanged	unchanged	2628	10	6	3	19	0.00722983257229833	3	3
ENSMUSG00000024579	Pcyox1l	-0.326815636024303	0.289498120982859	0.599218222017392	0.714370976240701	unchanged	unchanged	475	1	1	0	2	0.00421052631578947	2	1
ENSMUSG00000024583	Txnl1	-0.00559790285029838	0.978094506958058	-0.199029767373033	0.894689444759793	unchanged	unchanged	1502	6	3	3	12	0.00798934753661784	3	2
ENSMUSG00000024587	Nars	0.171106579949527	0.105632411112298	-0.19759842193116	0.889797379923472	unchanged	unchanged	853	1	1	2	4	0.00468933177022274	2	1
ENSMUSG00000024590	Lmnb1	0.0220399590935816	0.939279037364393	-0.435413604342271	0.807433520927327	unchanged	unchanged	776	1	1	3	5	0.00644329896907216	3	2
ENSMUSG00000024594	Prrc1	-0.145536827702187	0.325413526245358	0.105502423001843	0.958823071792488	unchanged	unchanged	3290	17	11	0	28	0.00851063829787234	3	3
ENSMUSG00000024603	Dctn4	0.177398733072927	0.171601425150205	0.875812571782533	0.360742963452366	unchanged	unchanged	2325	6	4	3	13	0.00559139784946237	2	3
ENSMUSG00000024604	Rbm22	-0.0267228371185277	0.918825488241206	0.0532897485610819	0.980488153553808	unchanged	unchanged	857	3	1	0	4	0.00466744457409568	2	1
ENSMUSG00000024608	Rps14	-0.173762434905324	0.0948573840123749	0.0887667366347396	0.961309701866512	unchanged	unchanged	48	1	0	0	1	0.0208333333333333	3	1
ENSMUSG00000024617	Camk2a	-0.0990213667001192	0.775974231684511	1.41036428507069	0.403430711059533	moreloc	unchanged	3372	4	4	2	10	0.0029655990510083	1	2
ENSMUSG00000024622	Hmgxb3	-0.389512465576559	0.0108053512274353	-0.804697725872257	0.483383228767515	unchanged	lessloc	861	0	0	0	0	0	1	1
ENSMUSG00000024639	Gnaq	0.00364981158977318	0.982982730942496	0.339020008700214	0.776887594533916	unchanged	unchanged	4069	6	8	3	17	0.00417793069550258	2	3
ENSMUSG00000024640	Psat1	-0.292679508629484	0.00153273611554194	0.510193136507557	0.65423064862251	unchanged	lessloc	1368	3	2	1	6	0.0043859649122807	2	2
ENSMUSG00000024642	Tle4	-0.0535995481653946	0.806365867923533	0.233303757697682	0.889323528916038	unchanged	unchanged	1662	7	2	0	9	0.00541516245487365	2	2
ENSMUSG00000024646	Cyb5a	-0.130583788508549	0.702443942637885	0.893457612542339	0.4041839885593	unchanged	unchanged	817	3	2	0	5	0.00611995104039168	3	2
ENSMUSG00000024654	Asrgl1	0.149317369944188	0.701105387923022	1.04324191776702	0.578222512901908	moreloc	unchanged	3132	7	9	2	18	0.00574712643678161	3	3
ENSMUSG00000024661	Fth1	-0.433856449268287	0.000339711923450469	0.666274286876286	0.560258948057169	unchanged	lessloc	150	0	0	0	0	0	1	1
ENSMUSG00000024664	Fads3	0.183162854186727	0.147113921908249	-0.745741713772032	0.51768903567583	unchanged	unchanged	1735	0	1	1	2	0.00115273775216138	1	1
ENSMUSG00000024665	Fads2	0.140669888151815	0.23899272981414	-0.531604597321921	0.574569178195094	unchanged	unchanged	99	0	0	0	0	0	1	1
ENSMUSG00000024668	Sdhaf2	0.1160459356649	0.57953331201102	-0.192392588573458	0.921823184972386	unchanged	unchanged	2486	1	1	1	3	0.00120675784392599	1	1
ENSMUSG00000024687	Osbp	0.0140440902959695	0.941031017149234	-1.47128668466594	0.0602689031075076	lessloc	unchanged	2063	4	3	1	8	0.00387784779447407	2	2
ENSMUSG00000024695	Zfp91	-0.029086406499925	0.885764773803676	-0.829510090739142	0.342428474472969	unchanged	unchanged	3019	6	2	1	9	0.00298111957601855	1	2
ENSMUSG00000024712	Rfk	-0.13426979454755	0.58876464869043	-0.253254731679325	0.897779762931373	unchanged	unchanged	1746	5	9	0	14	0.00801832760595647	3	3
ENSMUSG00000024735	Prpf19	-0.00759276471453152	0.970237987029612	-0.332946510262593	0.770375260272269	unchanged	unchanged	4427	7	6	5	18	0.0040659588886379	2	3
ENSMUSG00000024736	Tmem132a	-0.24250390030759	0.294628315319221	-0.201181016108505	0.899148452754794	unchanged	unchanged	1679	5	7	3	15	0.00893388921977368	3	3
ENSMUSG00000024740	Ddb1	0.0307722468879174	0.841468170413328	-1.05785912835139	0.134935207771543	lessloc	unchanged	651	2	3	0	5	0.00768049155145929	3	2
ENSMUSG00000024743	Syt7	-0.259610849373965	0.0211183037820943	1.86354719399709	0.154260443128748	moreloc	lessloc	4737	16	14	3	33	0.00696643445218493	3	3
ENSMUSG00000024750	Zfand5	0.0255225071572613	0.89745602052091	0.431185519880399	0.769790048690123	unchanged	unchanged	1718	4	2	2	8	0.00465657741559953	2	2
ENSMUSG00000024758	Rtn3	0.281071491896955	0.0104504761142413	0.226186758914944	0.838284025074429	unchanged	moreloc	1929	5	1	2	8	0.00414722654224987	2	2
ENSMUSG00000024759	Atl3	0.102156958948151	0.523540533948052	0.313746498031326	0.836749506552584	unchanged	unchanged	4572	13	6	6	25	0.00546806649168854	2	3
ENSMUSG00000024767	Otub1	0.0501704562340213	0.765586926419	-0.298693563086657	0.79064745965185	unchanged	unchanged	840	2	3	0	5	0.00595238095238095	3	2
ENSMUSG00000024772	Ehd1	-0.189837096859494	0.319317562079438	1.18522226355033	0.496443699177512	moreloc	unchanged	1498	1	0	0	1	0.000667556742323097	1	1
ENSMUSG00000024777	Ppp2r5b	-0.17677284961533	0.1123961799181	0.440147251387278	0.791859294454461	unchanged	unchanged	619	0	0	1	1	0.00161550888529887	1	1
ENSMUSG00000024780	Cdc37l1	0.10748900064996	0.5912830379407	1.36936881976246	0.178576293200578	moreloc	unchanged	4133	6	2	2	10	0.00241954996370675	1	2
ENSMUSG00000024782	Ak3	0.0165314812627471	0.942131337107463	-0.730977224614071	0.591653795879539	unchanged	unchanged	1993	4	4	1	9	0.00451580531861515	2	2
ENSMUSG00000024789	Jak2	0.0520247395253908	0.824674787589978	-0.00520544187168692	0.999968062347394	unchanged	unchanged	1232	6	5	0	11	0.00892857142857143	3	2
ENSMUSG00000024797	Vps51	-0.2245186666992	0.19988583162021	0.355690553186096	0.872351142929883	unchanged	unchanged	395	2	2	0	4	0.010126582278481	3	1
ENSMUSG00000024799	Tm7sf2	-0.0122781867062729	0.969514200583643	-0.811781144301156	0.593466555538369	unchanged	unchanged	944	0	1	5	6	0.00635593220338983	3	2
ENSMUSG00000024807	Syvn1	0.0451320014954995	0.861750067699964	0.0603527104077566	0.980488153553808	unchanged	unchanged	1055	2	2	1	5	0.004739336492891	2	2
ENSMUSG00000024811	Tnks2	0.191939323911767	0.115351502844922	-0.0633283541084557	0.968679095820723	unchanged	unchanged	2674	10	7	6	23	0.00860134629768138	3	3
ENSMUSG00000024812	Tjp2	-0.206523012501705	0.443019910446365	0.229319627281446	0.910557231729328	unchanged	unchanged	902	2	4	2	8	0.00886917960088692	3	2
ENSMUSG00000024817	Uhrf2	-0.190926888057253	0.0881595156918981	0.730349870630483	0.547916229029501	unchanged	unchanged	858	2	2	0	4	0.00466200466200466	2	1
ENSMUSG00000024826	Dpf2	-0.0856110261313783	0.652567367024269	0.811539759044356	0.509090897415584	unchanged	unchanged	2039	1	1	1	3	0.00147130946542423	1	1
ENSMUSG00000024835	Coro1b	-0.039367290576778	0.854816171104868	-1.49106994096645	0.0693754394526778	lessloc	unchanged	313	0	0	0	0	0	1	1
ENSMUSG00000024841	Eif1ad	0.0128359606123767	0.960583340310027	-0.471376224519145	0.790184997922016	unchanged	unchanged	1426	10	8	1	19	0.0133239831697055	3	3
ENSMUSG00000024844	Banf1	-0.21978584452111	0.118467118630423	-1.00921556861733	0.325789934171044	lessloc	unchanged	371	0	0	0	0	0	1	1
ENSMUSG00000024847	Aip	-0.00662206794783571	0.975152609653664	-0.0853600556571177	0.964948727841074	unchanged	unchanged	145	1	0	0	1	0.00689655172413793	3	1
ENSMUSG00000024853	Sf3b2	-0.120627247028914	0.38263597618698	-0.242062878307331	0.804324964401909	unchanged	unchanged	533	1	1	1	3	0.00562851782363977	3	1
ENSMUSG00000024855	Pacs1	-0.0663354346340042	0.752197402421326	0.146209158950017	0.929184322173779	unchanged	unchanged	1222	3	2	0	5	0.00409165302782324	2	2
ENSMUSG00000024858	Grk2	-0.215106624396864	0.0731673485275312	0.379833570901814	0.784262192532696	unchanged	unchanged	2782	4	9	0	13	0.00467289719626168	2	3
ENSMUSG00000024862	Klc2	-0.0150636634630361	0.959961839433608	-0.0996459234880955	0.958046827598634	unchanged	unchanged	859	1	1	0	2	0.00232828870779977	1	1
ENSMUSG00000024870	Rab1b	-0.018452317344696	0.918825488241206	-1.83220657767282	0.0386598485781829	lessloc	unchanged	1171	2	1	1	4	0.00341588385994876	1	1
ENSMUSG00000024897	Apba1	-0.457431022967775	0.00310408719007353	-0.577212865365234	0.649759189424096	unchanged	lessloc	3816	8	6	4	18	0.00471698113207547	2	3
ENSMUSG00000024908	Ppp6r3	0.0499984489525249	0.750587050273122	-0.390246814206199	0.731774868930054	unchanged	unchanged	2072	4	5	2	11	0.00530888030888031	2	2
ENSMUSG00000024914	Drap1	-0.216019349031959	0.191536295195012	0.118935437555193	0.92172493737948	unchanged	unchanged	133	0	0	0	0	0	1	1
ENSMUSG00000024921	Smarca2	-0.209390893206554	0.262821556907882	-0.234750441635938	0.908697887230805	unchanged	unchanged	1550	1	0	1	2	0.00129032258064516	1	1
ENSMUSG00000024926	Kat5	0.185871254367701	0.296383462985395	-0.33320098128204	0.848454444082237	unchanged	unchanged	401	1	0	0	1	0.00249376558603491	1	1
ENSMUSG00000024943	Smc5	0.103433023876099	0.660309167143881	-0.494654653938888	0.735414605775197	unchanged	unchanged	2377	7	3	3	13	0.00546907867059318	2	3
ENSMUSG00000024944	Arl2	-0.238223964557436	0.12728328923704	-0.627286275798578	0.623709100440167	unchanged	unchanged	284	0	0	0	0	0	1	1
ENSMUSG00000024947	Men1	0.0964466644910675	0.606426138844981	0.776232647410976	0.655300550281265	unchanged	unchanged	719	0	0	0	0	0	1	1
ENSMUSG00000024948	Map4k2	-0.406696647328308	0.122276345741014	-1.30028020405726	0.455415418748321	lessloc	unchanged	4040	7	8	3	18	0.00445544554455446	2	3
ENSMUSG00000024949	Sf1	-0.272563527001318	0.0639521541893268	0.27369128978169	0.852063407769691	unchanged	unchanged	2722	7	6	3	16	0.00587803085966201	3	3
ENSMUSG00000024953	Prdx5	-0.126587516054781	0.469217532036679	0.0499609589222851	0.983741413197121	unchanged	unchanged	140	1	0	0	1	0.00714285714285714	3	1
ENSMUSG00000024966	Stip1	-0.0615342781060356	0.652567367024269	-0.344952105059529	0.692093103622709	unchanged	unchanged	403	0	0	0	0	0	1	1
ENSMUSG00000024970	Spindoc	0.0903091095530015	0.643944729838672	-0.836575471287954	0.614240104474076	unchanged	unchanged	1812	5	3	3	11	0.00607064017660044	3	2
ENSMUSG00000024974	Smc3	0.0518330348722393	0.705215895054961	0.0392501735884512	0.990284251801915	unchanged	unchanged	1055	2	0	0	2	0.0018957345971564	1	1
ENSMUSG00000024975	Pdcd4	-0.0740033603490429	0.650017076123213	0.971590371587461	0.397769105270817	unchanged	unchanged	718	0	1	1	2	0.00278551532033426	1	1
ENSMUSG00000024976	Shoc2	0.125766812805556	0.408353835539191	0.0490079814962048	0.986468249413883	unchanged	unchanged	1992	9	5	2	16	0.00803212851405622	3	3
ENSMUSG00000024978	Gpam	-0.101506349150547	0.650017076123213	-0.383911347839792	0.861741450119409	unchanged	unchanged	1196	1	1	2	4	0.00334448160535117	1	1
ENSMUSG00000024982	Zdhhc6	0.366390903772781	0.00164095328759119	-0.0451395539790651	0.983769049975926	unchanged	moreloc	2586	4	0	5	9	0.00348027842227378	2	2
ENSMUSG00000024991	Eif3a	0.0767705468276589	0.700438456960271	-0.00639051249134681	0.999968062347394	unchanged	unchanged	965	4	1	0	5	0.00518134715025907	2	2
ENSMUSG00000024997	Prdx3	-0.0251477286492739	0.924165178338074	-0.336269022184625	0.853578189587082	unchanged	unchanged	615	2	1	0	3	0.0048780487804878	2	1
ENSMUSG00000024999	Noc3l	0.119396266458451	0.466545690604296	0.126499197496903	0.958046827598634	unchanged	unchanged	1417	1	1	2	4	0.00282286520818631	1	1
ENSMUSG00000025006	Sorbs1	0.188256297035879	0.647701450008512	0.00472114818428704	0.999968062347394	unchanged	unchanged	296	2	1	0	3	0.0101351351351351	3	1
ENSMUSG00000025007	Aldh18a1	0.0405248560230141	0.824172890661256	0.204420202069413	0.920375701110335	unchanged	unchanged	891	2	2	0	4	0.00448933782267116	2	1
ENSMUSG00000025016	Tm9sf3	0.125356259374867	0.450903898471424	0.408760073632286	0.716465754899053	unchanged	unchanged	4230	13	8	3	24	0.00567375886524823	3	3
ENSMUSG00000025019	Lcor	-0.174287535829259	0.656161935351383	0.479735879277547	0.733065925521922	unchanged	unchanged	2966	4	5	2	11	0.00370869858395145	2	2
ENSMUSG00000025020	Slit1	-0.587630718122715	0.0524024734499518	-1.76438438516046	0.104833759557093	lessloc	unchanged	1212	1	2	1	4	0.0033003300330033	1	1
ENSMUSG00000025027	Xpnpep1	0.053042007803339	0.719553015501421	-0.141266728568382	0.932205727974493	unchanged	unchanged	3031	5	5	1	11	0.00362916529198284	2	2
ENSMUSG00000025034	Trim8	-0.348268224774454	0.00249151701422504	-0.00670481913141785	0.999968062347394	unchanged	lessloc	778	0	1	0	1	0.0012853470437018	1	1
ENSMUSG00000025035	Arl3	-0.0314673845130067	0.898120086858426	-0.165339106953962	0.914999368400099	unchanged	unchanged	230	1	1	0	2	0.00869565217391304	3	1
ENSMUSG00000025041	Nt5c2	-0.107398029937515	0.49807435047798	1.26109809804754	0.337698466666602	moreloc	unchanged	1987	7	2	3	12	0.00603925515853045	3	2
ENSMUSG00000025047	Pdcd11	0.0665463279932828	0.767109803223062	-0.410012805178489	0.768416184857078	unchanged	unchanged	333	0	0	0	0	0	1	1
ENSMUSG00000025060	Slk	0.00350921310150309	0.983330430286869	0.310169244775354	0.884259550809642	unchanged	unchanged	3153	7	3	2	12	0.00380589914367269	2	2
ENSMUSG00000025066	Sfr1	0.261186059590881	0.0457406363664678	0.912871793096258	0.34235671325662	unchanged	moreloc	570	1	0	1	2	0.00350877192982456	2	1
ENSMUSG00000025068	Gsto1	-0.155878950509256	0.697101447093463	-0.325065065373962	0.883580241132604	unchanged	unchanged	340	0	0	0	0	0	1	1
ENSMUSG00000025085	Ablim1	-0.109815265864912	0.488551023600318	-0.444266077805004	0.779404368983155	unchanged	unchanged	4491	11	10	2	23	0.00512135381874861	2	3
ENSMUSG00000025103	Btbd1	-0.334238229248363	0.0100077668060722	0.423884058218693	0.800251318113442	unchanged	lessloc	1494	6	4	0	10	0.00669344042838019	3	2
ENSMUSG00000025104	Hdgfl3	-0.10631486927044	0.468714418516433	1.12388013246198	0.200365439595874	moreloc	unchanged	4827	20	11	8	39	0.00807955251709136	3	3
ENSMUSG00000025130	P4hb	0.0838484953390313	0.514396802340819	0.536914520480466	0.706962067940496	unchanged	unchanged	885	2	4	1	7	0.00790960451977401	3	2
ENSMUSG00000025132	Arhgdia	-0.0588996507380573	0.712110085248919	-0.268580847545224	0.79064745965185	unchanged	unchanged	1127	2	2	0	4	0.00354924578527063	2	1
ENSMUSG00000025133	Ints4	0.337535347049727	0.105632411112298	-1.00533552632539	0.446897677253156	lessloc	unchanged	395	0	2	1	3	0.00759493670886076	3	1
ENSMUSG00000025134	Alyref	-0.0583549305957334	0.768119943779487	-0.134134918064153	0.956029842303142	unchanged	unchanged	2732	7	5	2	14	0.00512445095168375	2	3
ENSMUSG00000025135	Anapc11	-0.0851240949589325	0.736429875854973	0.467589150440785	0.751391071882143	unchanged	unchanged	2772	10	5	1	16	0.00577200577200577	3	3
ENSMUSG00000025139	Tollip	-0.0551011654086236	0.771552688908194	-0.614741593444761	0.714370976240701	unchanged	unchanged	2784	2	3	2	7	0.00251436781609195	1	2
ENSMUSG00000025151	Maged1	-0.0547128182307641	0.680275132121415	-0.435966894244852	0.578222512901908	unchanged	unchanged	212	1	1	0	2	0.00943396226415094	3	1
ENSMUSG00000025153	Fasn	-0.247230899571067	0.161037721089862	-0.517362376645536	0.567495055993337	unchanged	unchanged	2008	5	7	3	15	0.00747011952191235	3	3
ENSMUSG00000025157	Zdhhc16	0.134176688275265	0.66813903285863	-0.540670582074046	0.60517364085466	unchanged	unchanged	1057	4	4	1	9	0.00851466414380322	3	2
ENSMUSG00000025158	Rfng	-0.0393057541356332	0.92654306792528	-0.170085324858285	0.92946756303339	unchanged	unchanged	1074	2	1	0	3	0.00279329608938547	1	1
ENSMUSG00000025159	Mms19	0.180541865638048	0.592480419120335	-1.27360289287009	0.314907168988984	lessloc	unchanged	6800	18	15	5	38	0.00558823529411765	2	3
ENSMUSG00000025162	Csnk1d	-0.149161119108961	0.431149544646392	-0.182155516432205	0.897779762931373	unchanged	unchanged	2188	14	12	2	28	0.0127970749542962	3	3
ENSMUSG00000025173	Wdr45b	-0.0736482286511603	0.652567367024269	-0.212178581156222	0.898812382261817	unchanged	unchanged	1134	3	2	1	6	0.00529100529100529	2	2
ENSMUSG00000025192	Entpd7	-0.0120493540885058	0.971198408992717	-0.244952183689261	0.905817862490992	unchanged	unchanged	3762	5	4	3	12	0.00318979266347687	1	2
ENSMUSG00000025203	Scd2	0.156094917330646	0.179165394265678	-0.00961738537356061	0.999968062347394	unchanged	unchanged	3664	4	5	0	9	0.00245633187772926	1	2
ENSMUSG00000025204	Ndufb8	-0.155369971441771	0.202347481703336	-0.0320811607540419	0.99097405575486	unchanged	unchanged	1643	2	1	0	3	0.00182592818015825	1	1
ENSMUSG00000025207	Sema4g	-0.254334592851507	0.211604120725557	-0.486368791337632	0.738030444931623	unchanged	unchanged	1400	2	3	0	5	0.00357142857142857	2	2
ENSMUSG00000025212	Sfxn3	0.018776526947919	0.938775232866864	-0.849203722683777	0.356509705601838	unchanged	unchanged	1682	5	4	0	9	0.00535077288941736	2	2
ENSMUSG00000025217	Btrc	0.155730693636314	0.428458843522651	-0.507215520969729	0.716465754899053	unchanged	unchanged	2556	7	8	4	19	0.00743348982785602	3	3
ENSMUSG00000025220	Oga	-0.0574735498028827	0.656703367672564	0.192683635123787	0.864186335611514	unchanged	unchanged	1883	1	5	1	7	0.00371747211895911	2	2
ENSMUSG00000025223	Ldb1	-0.0985227697796069	0.478470102825188	-0.111189686503671	0.934391269780894	unchanged	unchanged	544	1	2	1	4	0.00735294117647059	3	1
ENSMUSG00000025224	Gbf1	-0.0397599037936951	0.908303555453892	1.34239233930022	0.0374892637658736	moreloc	unchanged	570	0	0	0	0	0	1	1
ENSMUSG00000025228	Actr1a	0.151522710390741	0.185652529119331	-0.198097218135583	0.870494346002217	unchanged	unchanged	1553	5	7	1	13	0.00837089504185447	3	3
ENSMUSG00000025232	Hexa	-0.0461551727543825	0.831782974342884	0.608021247604123	0.750703553669219	unchanged	unchanged	225	0	1	0	1	0.00444444444444444	2	1
ENSMUSG00000025234	Arih1	-0.0721367259791378	0.633208412144631	0.571486380139383	0.664541607496805	unchanged	unchanged	5036	9	8	2	19	0.00377283558379666	2	3
ENSMUSG00000025235	Bbs4	-0.0582256632911443	0.828728383393519	-0.111210844094483	0.958823071792488	unchanged	unchanged	880	1	1	0	2	0.00227272727272727	1	1
ENSMUSG00000025237	Parp6	-0.05989531406451	0.771552688908194	1.19291206090342	0.0669790116827374	moreloc	unchanged	546	1	2	0	3	0.0054945054945055	2	1
ENSMUSG00000025246	Tbl1x	-0.53454711715414	5.80273608771714e-07	-0.119376432633912	0.924442595299139	unchanged	lessloc	3242	6	8	0	14	0.00431832202344232	2	3
ENSMUSG00000025255	Zfhx4	-0.14333622815657	0.72969525114747	0.325405288188216	0.850689192100525	unchanged	unchanged	2710	11	5	3	19	0.00701107011070111	3	3
ENSMUSG00000025260	Hsd17b10	-0.0802942561316612	0.677848296558968	-0.270678889610668	0.88187413960222	unchanged	unchanged	113	0	0	0	0	0	1	1
ENSMUSG00000025261	Huwe1	-0.330233753685184	0.0911004092572495	-0.156922178666854	0.892609509661981	unchanged	unchanged	3858	9	5	2	16	0.00414722654224987	2	3
ENSMUSG00000025264	Tsr2	0.300100198319663	0.24322277342254	0.467745139780092	0.768470412172612	unchanged	unchanged	3186	4	7	2	13	0.00408035153797866	2	3
ENSMUSG00000025266	Gnl3l	-0.0956439645038691	0.475525227301233	-0.22270500522017	0.884259550809642	unchanged	unchanged	2963	8	4	1	13	0.00438744515693554	2	3
ENSMUSG00000025268	Maged2	0.0141523584879173	0.953844100305317	-0.321945206684267	0.821632377105295	unchanged	unchanged	293	1	1	0	2	0.0068259385665529	3	1
ENSMUSG00000025278	Flnb	-0.317412085222089	0.0881595156918981	-0.836620637918718	0.540871207586966	unchanged	unchanged	1096	0	2	0	2	0.00182481751824818	1	1
ENSMUSG00000025280	Polr3a	0.272949930205208	0.148768181906857	1.33902175148268	0.196377803050315	moreloc	unchanged	2792	4	8	2	14	0.00501432664756447	2	3
ENSMUSG00000025290	Rps24	-0.265918307651844	0.0284391210238219	0.607497837736199	0.682326917088906	unchanged	lessloc	1173	1	0	2	3	0.00255754475703325	1	1
ENSMUSG00000025314	Ptprj	0.0114132804802327	0.964215812031272	-0.732872537210188	0.520744683107202	unchanged	unchanged	3521	12	13	2	27	0.00766827605793809	3	3
ENSMUSG00000025326	Ube3a	-0.0482464359304052	0.826154416349665	1.80620428402353	0.0190376326228957	moreloc	unchanged	6606	16	7	10	33	0.00499545867393279	2	3
ENSMUSG00000025332	Kdm5c	-0.122066883892267	0.525963221147443	-0.34126311497005	0.839728821896576	unchanged	unchanged	1461	3	2	0	5	0.00342231348391513	1	2
ENSMUSG00000025337	Sbds	0.0651141887039117	0.689608792064093	1.16677685645892	0.589960748977648	moreloc	unchanged	615	1	2	0	3	0.0048780487804878	2	1
ENSMUSG00000025351	Cd63	0.234463773441879	0.0759870108622028	-0.388511799242035	0.792638782531415	unchanged	unchanged	82	0	0	0	0	0	1	1
ENSMUSG00000025352	Gdf11	-0.736926319190018	7.04603690824928e-08	0.3366707070277	0.850689192100525	unchanged	lessloc	2811	3	3	3	9	0.0032017075773746	1	2
ENSMUSG00000025362	Rps26	-0.107012500640425	0.437123647991358	0.756512993417811	0.397769105270817	unchanged	unchanged	64	0	0	0	0	0	1	1
ENSMUSG00000025364	Pa2g4	0.0155736175545096	0.926020565002688	-0.652811767074015	0.446897677253156	unchanged	unchanged	1140	1	2	0	3	0.00263157894736842	1	1
ENSMUSG00000025366	Esyt1	-0.0943887815691091	0.561885564757649	-0.279481152051754	0.867349423075095	unchanged	unchanged	969	1	2	1	4	0.00412796697626419	2	1
ENSMUSG00000025369	Smarcc2	-0.443904750872914	0.000187637517492984	0.510734826477169	0.584167916221238	unchanged	lessloc	1200	3	2	0	5	0.00416666666666667	2	2
ENSMUSG00000025373	Rnf41	-0.0311321212900083	0.876943072122231	-0.128655164814563	0.942388941364682	unchanged	unchanged	1954	9	11	4	24	0.0122824974411464	3	3
ENSMUSG00000025374	Nabp2	-0.182713925800398	0.244180998895036	0.338456753224812	0.758088788615319	unchanged	unchanged	329	2	2	0	4	0.0121580547112462	3	1
ENSMUSG00000025381	Cnpy2	-0.0919639652123158	0.616056973632398	1.80015401796967	0.0532100147923014	moreloc	unchanged	492	2	0	0	2	0.0040650406504065	2	1
ENSMUSG00000025384	Faap100	-0.227832133997482	0.195536310788794	0.275747580660751	0.910557231729328	unchanged	unchanged	495	0	0	0	0	0	1	1
ENSMUSG00000025393	Atp5b	-0.161325714602637	0.0748140105920528	-0.931418169853163	0.0389923039806224	unchanged	unchanged	272	0	0	0	0	0	1	1
ENSMUSG00000025404	R3hdm2	-0.374449580719247	0.000448147630685046	0.497215723403684	0.750703553669219	unchanged	lessloc	2597	2	3	1	6	0.00231035810550635	1	2
ENSMUSG00000025409	Mbd6	-0.308385094360923	0.200882884231197	-0.419999632538712	0.850689192100525	unchanged	unchanged	1068	0	1	0	1	0.000936329588014981	1	1
ENSMUSG00000025410	Dctn2	-0.0403326627614595	0.779538944476899	-0.340527516466897	0.746824360540075	unchanged	unchanged	463	1	0	0	1	0.00215982721382289	1	1
ENSMUSG00000025422	Agap2	-0.249221582885638	0.276217235343603	0.49947343988676	0.739509185087694	unchanged	unchanged	1357	3	3	0	6	0.00442151805453206	2	2
ENSMUSG00000025423	Pias2	-0.00396914013584948	0.98592030678287	0.285549425883013	0.864438144324724	unchanged	unchanged	2914	3	2	1	6	0.00205902539464653	1	2
ENSMUSG00000025427	Rnf165	-0.148291157558788	0.624643305176154	0.312644625510273	0.841297819634238	unchanged	unchanged	6222	12	12	4	28	0.00450016072002571	2	3
ENSMUSG00000025428	Atp5a1	-0.0922816289732769	0.377504601498459	-0.853109694617767	0.120216350732175	unchanged	unchanged	487	5	5	1	11	0.0225872689938398	3	2
ENSMUSG00000025437	Usp33	0.247795484316348	0.0482703691328455	0.0348855054287425	0.999968062347394	unchanged	moreloc	2480	6	5	4	15	0.00604838709677419	3	3
ENSMUSG00000025439	Clns1a	0.0243682479546144	0.899178033029067	0.53187708167183	0.751391071882143	unchanged	unchanged	682	3	2	2	7	0.0102639296187683	3	2
ENSMUSG00000025474	Tubgcp2	0.0123905008736385	0.966165371864618	-0.0641477596467972	0.980488153553808	unchanged	unchanged	2016	1	3	3	7	0.00347222222222222	1	2
ENSMUSG00000025477	Inpp5a	0.0601685530747537	0.783109108437878	-0.674910815868215	0.617221727405016	unchanged	unchanged	1306	3	3	1	7	0.00535987748851455	2	2
ENSMUSG00000025503	Taldo1	0.105580246585359	0.478290588485641	-0.389591609223461	0.764684247225298	unchanged	unchanged	192	0	0	0	0	0	1	1
ENSMUSG00000025509	Pnpla2	-0.21313913672328	0.166334079008519	-0.793037072701244	0.619225492764581	unchanged	unchanged	1754	2	2	0	4	0.00228050171037628	1	1
ENSMUSG00000025510	Cd151	0.135706851287687	0.431149544646392	-2.42742873410171	0.00625207529503613	lessloc	unchanged	776	0	0	0	0	0	1	1
ENSMUSG00000025512	Chid1	-0.202038099242598	0.347251597375298	0.985274490337538	0.531673909659956	unchanged	unchanged	2912	6	8	2	16	0.0054945054945055	2	3
ENSMUSG00000025532	Crcp	0.120223874219368	0.538532355654207	-0.440010021169492	0.751391071882143	unchanged	unchanged	935	1	1	2	4	0.00427807486631016	2	1
ENSMUSG00000025555	Farp1	-0.277386603236655	0.13588659628979	1.07698299633073	0.16547638907313	moreloc	unchanged	1353	1	1	2	4	0.00295639320029564	1	1
ENSMUSG00000025571	Tnrc6c	-0.39072312517728	0.00525878960994507	0.726101234352358	0.664541607496805	unchanged	lessloc	2588	10	9	4	23	0.008887171561051	3	3
ENSMUSG00000025577	Cbx2	-0.0999719799921639	0.601895892458448	0.970593613744882	0.623327842343274	unchanged	unchanged	2100	6	7	0	13	0.00619047619047619	3	3
ENSMUSG00000025579	Gaa	-0.174347454631841	0.287572486293209	0.185985208772253	0.907711325311614	unchanged	unchanged	433	0	1	0	1	0.0023094688221709	1	1
ENSMUSG00000025580	Eif4a3	-0.0455929046599608	0.830623320407744	0.0723576640520553	0.964993521907332	unchanged	unchanged	180	0	0	0	0	0	1	1
ENSMUSG00000025582	Nptx1	-0.284837019936149	0.213397379306665	0.90498290351206	0.645938724615369	unchanged	unchanged	3754	17	8	1	26	0.00692594565796484	3	3
ENSMUSG00000025583	Rptor	-0.411409467520913	0.0242153541230924	0.0610292138507056	0.977498848860536	unchanged	lessloc	4862	6	13	3	22	0.00452488687782805	2	3
ENSMUSG00000025607	Copg2	0.225917391447008	0.072972022780875	0.537654386987594	0.593872334560624	unchanged	unchanged	1303	1	1	1	3	0.00230237912509593	1	1
ENSMUSG00000025608	Podxl	0.246220146752963	0.216358946371387	0.525492580842899	0.841216725768947	unchanged	unchanged	3534	12	8	1	21	0.00594227504244482	3	3
ENSMUSG00000025609	Mkln1	0.242278434137646	0.0133143596824719	1.41575597849319	0.208335913615575	moreloc	moreloc	9065	28	20	6	54	0.00595697738554881	3	3
ENSMUSG00000025612	Bach1	0.0257289638495761	0.916738715049425	-0.39469135878245	0.812467134447953	unchanged	unchanged	3475	11	3	6	20	0.00575539568345324	3	3
ENSMUSG00000025613	Cct8	0.141696146004442	0.204290833368069	0.809661899763847	0.437275832629018	unchanged	unchanged	1351	2	0	4	6	0.00444115470022206	2	2
ENSMUSG00000025626	Phf6	-0.0155096803059707	0.950984429713707	-0.573876691685617	0.623709100440167	unchanged	unchanged	3038	8	5	5	18	0.00592495062541146	3	3
ENSMUSG00000025630	Hprt	0.0557207723532957	0.826836534338816	0.0982323814284927	0.958929666181052	unchanged	unchanged	545	0	0	0	0	0	1	1
ENSMUSG00000025665	Rps6ka6	-0.0269495422841635	0.920679030065039	0.693207140073117	0.786739405596953	unchanged	unchanged	1588	5	4	0	9	0.00566750629722922	3	2
ENSMUSG00000025702	Marchf8	0.129927036290246	0.271681636763133	1.02374339850315	0.500429440369742	moreloc	unchanged	3214	9	5	3	17	0.00528935905413815	2	3
ENSMUSG00000025728	Pigq	0.154258849071545	0.499164636696928	-0.629251592641289	0.727956267608307	unchanged	unchanged	1285	3	2	1	6	0.0046692607003891	2	2
ENSMUSG00000025730	Rab40c	-0.272233801586398	0.231462988630078	-1.47036641144541	0.262427653848854	lessloc	unchanged	2679	3	3	1	7	0.00261291526689063	1	2
ENSMUSG00000025733	Rhot2	0.109035322573088	0.815065196580899	1.68991167197043	0.161231846377843	moreloc	unchanged	911	4	6	2	12	0.013172338090011	3	2
ENSMUSG00000025738	Fbxl16	-0.196461090795756	0.166853265594498	-0.187550459853349	0.919690909911532	unchanged	unchanged	1722	0	0	1	1	0.000580720092915215	1	1
ENSMUSG00000025743	Sdc3	-0.0937548232730401	0.712418634959638	-0.176741786436586	0.922086842041339	unchanged	unchanged	3510	8	3	2	13	0.0037037037037037	2	3
ENSMUSG00000025745	Hadha	-0.0108661722415894	0.964564871895229	-1.02204574323095	0.586725531577267	lessloc	unchanged	1511	3	1	0	4	0.00264725347452019	1	1
ENSMUSG00000025757	Hspa4l	-0.263046406719247	0.0547932343193199	-0.457515889316281	0.815446630259738	unchanged	unchanged	6714	10	5	7	22	0.00327673518022043	1	3
ENSMUSG00000025781	Atp5c1	-0.0701520996051077	0.664979481583837	-0.411960690516141	0.734656185130481	unchanged	unchanged	162	0	0	0	0	0	1	1
ENSMUSG00000025786	Zdhhc3	-0.0270410355318466	0.89745602052091	0.258068839847902	0.873020950357024	unchanged	unchanged	5853	18	17	4	39	0.00666324961558175	3	3
ENSMUSG00000025790	Slco3a1	-0.00342692393520361	0.987283748373478	-0.839181120321652	0.49311584013313	unchanged	unchanged	2432	6	5	2	13	0.00534539473684211	2	3
ENSMUSG00000025791	Pgm1	0.0365505702377361	0.857286735384901	-1.02066989112344	0.407631995933327	lessloc	unchanged	530	5	4	0	9	0.0169811320754717	3	2
ENSMUSG00000025809	Itgb1	0.161441047506218	0.284876606146405	0.0599203409337706	0.984327613589566	unchanged	unchanged	2526	3	6	2	11	0.00435471100554236	2	2
ENSMUSG00000025810	Nrp1	0.154988534179628	0.213976023421117	-0.687766226799925	0.548620798142934	unchanged	unchanged	549	0	1	0	1	0.00182149362477231	1	1
ENSMUSG00000025812	Pard3	-0.127829884790579	0.471328281048876	0.333254538911184	0.866813523720077	unchanged	unchanged	2172	6	2	2	10	0.00460405156537753	2	2
ENSMUSG00000025816	Sec61a2	0.087694722679271	0.66131960757386	0.283509232588337	0.897126866680891	unchanged	unchanged	848	2	2	0	4	0.00471698113207547	2	1
ENSMUSG00000025821	Zfp282	-0.207038062401993	0.18345615981006	-1.06190431335179	0.228556547423549	lessloc	unchanged	3104	5	6	4	15	0.00483247422680412	2	3
ENSMUSG00000025823	Pdia4	0.27997157653906	0.00884717083695617	0.201399528326462	0.898943285083904	unchanged	moreloc	347	1	1	0	2	0.00576368876080692	3	1
ENSMUSG00000025825	Iscu	-0.154025590547227	0.475156521185516	0.905908593941566	0.51768903567583	unchanged	unchanged	740	1	3	1	5	0.00675675675675676	3	2
ENSMUSG00000025855	Prkar1b	0.00901142734794169	0.96555215404414	-0.271511489995375	0.851780196333956	unchanged	unchanged	1353	4	5	0	9	0.00665188470066519	3	2
ENSMUSG00000025860	Xiap	-0.0850099587784332	0.733561090478917	0.605636667268895	0.764445813430489	unchanged	unchanged	4672	11	6	2	19	0.00406678082191781	2	3
ENSMUSG00000025862	Stag2	0.0546612107140225	0.810973219568166	-0.0523070721113745	0.984327613589566	unchanged	unchanged	1899	2	4	2	8	0.00421274354923644	2	2
ENSMUSG00000025867	Cplx2	-0.245281846601495	0.224521495547359	1.00677928870764	0.428751872442997	moreloc	unchanged	4208	17	9	4	30	0.00712927756653992	3	3
ENSMUSG00000025868	Higd2a	-0.0261320540611178	0.938193957834592	0.0829661426755193	0.961309701866512	unchanged	unchanged	268	0	0	1	1	0.00373134328358209	2	1
ENSMUSG00000025871	4833439L19Rik	-0.172614161856152	0.259351590759075	-1.01641903382834	0.510282668819903	lessloc	unchanged	1394	5	3	2	10	0.00717360114777618	3	2
ENSMUSG00000025873	Faf2	0.128439005893426	0.383975802013056	0.32364619778468	0.801943553020633	unchanged	unchanged	2927	6	6	1	13	0.00444140758455757	2	3
ENSMUSG00000025917	Cops5	0.0261147881503031	0.905957438239973	-0.178017227999111	0.919623022527791	unchanged	unchanged	686	0	0	1	1	0.00145772594752187	1	1
ENSMUSG00000025920	Stau2	0.0765665077587355	0.684555380640461	1.00277501151604	0.526419135370861	moreloc	unchanged	2612	3	4	1	8	0.00306278713629403	1	2
ENSMUSG00000025935	Tram1	0.226713183463637	0.056606900638051	2.07951105520226	0.0576871202571253	moreloc	unchanged	1625	1	1	0	2	0.00123076923076923	1	1
ENSMUSG00000025937	Lactb2	0.17750712021182	0.478470102825188	0.236136610611467	0.89765971879321	unchanged	unchanged	3531	7	5	3	15	0.00424808836023789	2	3
ENSMUSG00000025939	Ube2w	0.248270772221129	0.151104499702296	0.901873852645464	0.589960748977648	unchanged	unchanged	1487	1	4	1	6	0.00403496973772697	2	2
ENSMUSG00000025950	Idh1	-0.0308260495315471	0.876097981294807	0.226149914191858	0.913198585441981	unchanged	unchanged	849	4	3	2	9	0.0106007067137809	3	2
ENSMUSG00000025958	Creb1	0.133126608713436	0.485381011837498	-0.340919811923945	0.768470412172612	unchanged	unchanged	7170	18	10	12	40	0.00557880055788006	2	3
ENSMUSG00000025964	Adam23	-0.516025433187035	0.000922744750025137	1.21783633208015	0.312150345100775	moreloc	lessloc	3620	7	4	5	16	0.00441988950276243	2	3
ENSMUSG00000025967	Eef1b2	-0.159912538506666	0.189697156949479	-0.203730062164341	0.898943285083904	unchanged	unchanged	874	2	2	2	6	0.0068649885583524	3	2
ENSMUSG00000025969	Nrp2	-0.0235344706303913	0.950984429713707	0.270488119454559	0.894781474019687	unchanged	unchanged	3325	11	12	3	26	0.00781954887218045	3	3
ENSMUSG00000025980	Hspd1	-0.0127152923285288	0.942038897195929	0.246930996294397	0.905531585262036	unchanged	unchanged	453	3	0	0	3	0.00662251655629139	3	1
ENSMUSG00000025982	Sf3b1	0.312565042610479	0.000700542647132949	0.360947754274276	0.767455706487085	unchanged	moreloc	2165	7	5	3	15	0.0069284064665127	3	3
ENSMUSG00000025995	Wdr75	0.272242480322203	0.00936910025030328	-0.225898876926935	0.914999368400099	unchanged	moreloc	258	0	0	1	1	0.00387596899224806	2	1
ENSMUSG00000026000	Lancl1	-0.0529482360063199	0.821598895931467	0.259579780437647	0.892744021496875	unchanged	unchanged	2964	7	4	1	12	0.00404858299595142	2	2
ENSMUSG00000026014	Raph1	-0.164040737160164	0.327335962204712	-0.329363585173412	0.79826709931328	unchanged	unchanged	6008	18	14	3	35	0.00582556591211718	3	3
ENSMUSG00000026019	Wdr12	0.118498648167077	0.677848296558968	0.0891528412494722	0.967587974521582	unchanged	unchanged	8379	23	18	6	47	0.00560926124835899	2	3
ENSMUSG00000026020	Nop58	-0.00288566081862485	0.987293739465862	-0.219747721816753	0.88111271207014	unchanged	unchanged	7723	21	6	8	35	0.00453191764858216	2	3
ENSMUSG00000026021	Sumo1	-0.0213117107371226	0.918767830105312	0.0399631133862162	0.992904862489118	unchanged	unchanged	766	1	1	0	2	0.00261096605744125	1	1
ENSMUSG00000026024	Als2	0.0234741457553667	0.923034239412095	0.685714667979554	0.738030444931623	unchanged	unchanged	1251	2	3	0	5	0.00399680255795364	2	2
ENSMUSG00000026027	Stradb	-0.0843748234847062	0.822219345323654	0.702723509646322	0.732752666098364	unchanged	unchanged	1795	3	2	0	5	0.00278551532033426	1	2
ENSMUSG00000026028	Trak2	-0.528433060595409	0.00316750482616751	0.161462585989109	0.92172493737948	unchanged	lessloc	3055	5	5	1	11	0.00360065466448445	2	2
ENSMUSG00000026034	Clk1	0.107401958487911	0.496684463158208	0.154243751673145	0.919736851467031	unchanged	unchanged	1150	2	0	1	3	0.00260869565217391	1	1
ENSMUSG00000026048	Ercc5	0.0385275424891527	0.885764773803676	-0.334366163896881	0.840468014018964	unchanged	unchanged	178	0	0	0	0	0	1	1
ENSMUSG00000026074	Map4k4	-0.225680309115343	0.0748140105920528	-0.171142471797724	0.850689192100525	unchanged	unchanged	1598	4	5	1	10	0.00625782227784731	3	2
ENSMUSG00000026082	Rev1	0.0110571048053545	0.966078412208001	-1.42992011521142	0.312150345100775	lessloc	unchanged	530	1	0	3	4	0.00754716981132075	3	1
ENSMUSG00000026083	Eif5b	0.181587197678779	0.0814770254334899	0.143554935532907	0.925736241916224	unchanged	unchanged	3866	5	4	1	10	0.00258665287118469	1	2
ENSMUSG00000026087	Mrpl30	-0.147895917290868	0.243107232157801	-0.00252200077221554	0.999968062347394	unchanged	unchanged	271	0	0	1	1	0.003690036900369	2	1
ENSMUSG00000026098	Pms1	0.122339547395998	0.780020924169808	0.896836026823147	0.664541607496805	unchanged	unchanged	147	0	0	0	0	0	1	1
ENSMUSG00000026103	Gls	0.0261169340293186	0.914347647418161	0.937605832050396	0.312471711353766	unchanged	unchanged	3544	9	4	6	19	0.00536117381489842	2	3
ENSMUSG00000026110	Mgat4a	0.129249357555546	0.666386851366611	0.610933441060318	0.808022625953732	unchanged	unchanged	5319	18	17	6	41	0.00770821583004324	3	3
ENSMUSG00000026112	Coa5	0.172271386307485	0.191084372236389	0.138832554212986	0.943332231585493	unchanged	unchanged	3502	19	16	7	42	0.0119931467732724	3	3
ENSMUSG00000026113	Inpp4a	-0.0504157252690343	0.837269590598503	0.727269571671511	0.576190614440929	unchanged	unchanged	2477	1	2	3	6	0.00242228502220428	1	2
ENSMUSG00000026116	Tmem131	-0.138213387220331	0.399228688108922	0.250260726729957	0.871775507037145	unchanged	unchanged	730	2	0	1	3	0.00410958904109589	2	1
ENSMUSG00000026121	Sema4c	-0.00861443185105193	0.973466651731617	-0.505265320127851	0.784118843358641	unchanged	unchanged	900	6	4	1	11	0.0122222222222222	3	2
ENSMUSG00000026123	Plekhb2	0.0398518896464731	0.819641191978488	-0.380155393410059	0.823090846313578	unchanged	unchanged	4465	17	16	6	39	0.00873460246360582	3	3
ENSMUSG00000026127	Imp4	0.291220052727035	0.130060455254272	-0.672808976448697	0.619966474104541	unchanged	unchanged	4886	13	11	4	28	0.00573065902578797	3	3
ENSMUSG00000026131	Dst	0.450679619170038	0.00827262673721581	1.0533865317383	0.36140424219747	moreloc	moreloc	1756	3	3	1	7	0.00398633257403189	2	2
ENSMUSG00000026150	Mff	0.0119599804538324	0.959449265260823	0.598555965090531	0.718062902583192	unchanged	unchanged	678	2	2	2	6	0.00884955752212389	3	2
ENSMUSG00000026155	Smap1	-0.0644166959769878	0.67375123820905	-0.57129151047597	0.690992815778843	unchanged	unchanged	804	2	1	1	4	0.00497512437810945	2	1
ENSMUSG00000026159	Agfg1	0.0614805844386722	0.731409074978883	-0.633815114844931	0.538561703864852	unchanged	unchanged	6124	20	10	6	36	0.00587851077726976	3	3
ENSMUSG00000026171	Rnf25	0.0406702218969694	0.891553151055585	-0.50484831363738	0.738030444931623	unchanged	unchanged	1365	3	3	3	9	0.00659340659340659	3	2
ENSMUSG00000026174	Cnot9	0.000960681642779293	0.995409868498212	0.0896753781279882	0.982096658342532	unchanged	unchanged	1988	5	2	1	8	0.00402414486921529	2	2
ENSMUSG00000026181	Ppm1f	0.0623957475968631	0.735725908208054	-1.08264700831114	0.335790629468368	lessloc	unchanged	3353	9	9	1	19	0.00566656725320608	3	3
ENSMUSG00000026185	Igfbp5	-0.320392472130766	0.0464955559001563	0.159703144778675	0.967882360399797	unchanged	lessloc	4445	3	7	1	11	0.00247469066366704	1	2
ENSMUSG00000026192	Atic	0.124573072769031	0.251390695816161	-1.37324186296102	0.121238023729719	lessloc	unchanged	960	2	2	0	4	0.00416666666666667	2	1
ENSMUSG00000026193	Fn1	-0.255673884729215	0.16634666949423	0.155593677455744	0.956255786545243	unchanged	unchanged	692	1	1	1	3	0.00433526011560694	2	1
ENSMUSG00000026198	Abcb6	-0.105848495485228	0.605876985766749	0.436830148529918	0.790661547210149	unchanged	unchanged	163	0	0	0	0	0	1	1
ENSMUSG00000026203	Dnajb2	0.177624941528461	0.299252766878062	0.45402297476587	0.79064745965185	unchanged	unchanged	1875	4	3	1	8	0.00426666666666667	2	2
ENSMUSG00000026204	Ptprn	-0.294637838966272	0.0163950394387932	0.359527438196213	0.855776849085884	unchanged	lessloc	522	2	5	0	7	0.0134099616858238	3	2
ENSMUSG00000026207	Speg	-0.0117228386754049	0.967346817950776	-0.665877234102227	0.714721874916042	unchanged	unchanged	869	0	1	0	1	0.00115074798619102	1	1
ENSMUSG00000026219	Trip12	0.179797087960759	0.0844154920290145	0.114284406209028	0.947823891129023	unchanged	unchanged	3429	13	8	4	25	0.00729075532225139	3	3
ENSMUSG00000026223	Itm2c	0.14701498308554	0.315414094170345	0.45015487519754	0.732620489963857	unchanged	unchanged	1037	1	2	0	3	0.00289296046287367	1	1
ENSMUSG00000026234	Ncl	-0.108273445317881	0.660490115396767	-0.295755496610988	0.79064745965185	unchanged	unchanged	5901	15	9	5	29	0.00491442128452805	2	3
ENSMUSG00000026238	Ptma	0.089359872016567	0.466308289858631	-0.772457865921373	0.197465977507367	unchanged	unchanged	700	2	2	3	7	0.01	3	2
ENSMUSG00000026239	Pde6d	-0.153713183490158	0.456472155029086	-0.469115995162753	0.804324964401909	unchanged	unchanged	813	1	2	0	3	0.003690036900369	2	1
ENSMUSG00000026240	Cops7b	1.25118295372719	1.46356047032795e-31	-0.713830346547152	0.525449502100233	unchanged	moreloc	4159	20	11	7	38	0.0091368117335898	3	3
ENSMUSG00000026245	Farsb	0.301016080653555	0.0271669634744233	0.198419267548568	0.912954982206881	unchanged	moreloc	1589	1	2	0	3	0.00188797986154814	1	1
ENSMUSG00000026249	Serpine2	0.0600604591954832	0.850447119921248	0.146785214617555	0.945075198013079	unchanged	unchanged	808	4	3	0	7	0.00866336633663366	3	2
ENSMUSG00000026260	Ndufa10	0.177792110563651	0.194922918770525	-0.264519886910961	0.852944822102275	unchanged	unchanged	1302	3	3	3	9	0.00691244239631336	3	2
ENSMUSG00000026270	Capn10	-0.261399170916715	0.0930550674429384	-1.11910886908316	0.369342228730743	lessloc	unchanged	606	2	1	0	3	0.00495049504950495	2	1
ENSMUSG00000026275	Ppp1r7	-0.0166198164375947	0.964215812031272	-0.729407204607496	0.644845647534259	unchanged	unchanged	8423	18	12	3	33	0.00391784399857533	2	3
ENSMUSG00000026277	Stk25	-0.0485321794691463	0.743856227730792	-0.428177486648858	0.738030444931623	unchanged	unchanged	2736	7	2	2	11	0.00402046783625731	2	2
ENSMUSG00000026279	Thap4	-0.208587901126205	0.181726530438119	0.258026640507793	0.880884779735252	unchanged	unchanged	3601	11	14	2	27	0.00749791724520966	3	3
ENSMUSG00000026281	Dtymk	-0.0826436894368976	0.712594293602472	0.482354661161478	0.763692109304668	unchanged	unchanged	733	4	3	1	8	0.0109140518417462	3	2
ENSMUSG00000026289	Atg16l1	0.269384846322296	0.0488386751821809	1.10083787109338	0.468959146457626	moreloc	moreloc	1119	4	2	1	7	0.00625558534405719	3	2
ENSMUSG00000026313	Hdac4	-0.0968787135363858	0.797285935300743	-0.127404605760027	0.968679095820723	unchanged	unchanged	4568	5	6	2	13	0.00284588441330998	1	3
ENSMUSG00000026319	Relch	0.119560974230672	0.550392399561117	0.527898957733473	0.79064745965185	unchanged	unchanged	3473	9	0	4	13	0.00374316153181687	2	3
ENSMUSG00000026335	Pam	0.196263427724844	0.293436261156933	0.0116075167073921	0.999968062347394	unchanged	unchanged	716	3	2	0	5	0.00698324022346369	3	2
ENSMUSG00000026339	Ccdc93	-0.829620644027497	9.22217135561581e-06	1.03513981131322	0.312150345100775	moreloc	lessloc	5217	15	13	2	30	0.00575043128234618	3	3
ENSMUSG00000026341	Actr3	-0.0289003116071118	0.888830673316857	0.571259460790097	0.575558400091685	unchanged	unchanged	1111	0	0	3	3	0.0027002700270027	1	1
ENSMUSG00000026349	Ccnt2	0.12633239837156	0.504335378267584	1.32638258249793	0.462911057400091	moreloc	unchanged	4502	10	13	9	32	0.00710795202132386	3	3
ENSMUSG00000026353	Ubxn4	0.149762812610135	0.307748653377404	1.0302168610018	0.276343952352148	moreloc	unchanged	2283	5	3	5	13	0.00569426193604906	3	3
ENSMUSG00000026355	Mcm6	-0.200683045721884	0.148746087305033	0.903636308491079	0.483383228767515	unchanged	unchanged	1888	6	2	2	10	0.00529661016949153	2	2
ENSMUSG00000026374	Tsn	0.045210975308086	0.815065196580899	0.455686492939702	0.781979539012803	unchanged	unchanged	6026	14	11	6	31	0.00514437437769665	2	3
ENSMUSG00000026377	Nifk	0.0285274047304742	0.888799335152684	-0.913271141450404	0.406389029025699	unchanged	unchanged	881	7	3	1	11	0.0124858115777526	3	2
ENSMUSG00000026383	Epb41l5	0.526542666553435	0.000970729276908652	0.324916582974328	0.898943285083904	unchanged	moreloc	5137	9	5	5	19	0.00369865680358186	2	3
ENSMUSG00000026384	Ptpn4	-0.269335419402409	0.162026319314759	2.21168603362417	0.313050541207383	moreloc	unchanged	7364	18	8	7	33	0.00448126018468224	2	3
ENSMUSG00000026385	Dbi	-0.00950202952281168	0.968086916154844	0.0568930299703725	0.990284251801915	unchanged	unchanged	306	0	1	0	1	0.00326797385620915	1	1
ENSMUSG00000026411	Tmem9	-0.0900061511821304	0.703597053092316	0.358283346959682	0.795843699834406	unchanged	unchanged	1122	2	2	1	5	0.00445632798573975	2	2
ENSMUSG00000026425	Srgap2	-0.0712558868373938	0.725345165836023	0.877648201703975	0.548620798142934	unchanged	unchanged	4106	10	7	6	23	0.00560155869459328	2	3
ENSMUSG00000026426	Arl8a	-0.00272495324771449	0.987530886258756	0.0886828009444232	0.956029842303142	unchanged	unchanged	998	2	2	0	4	0.00400801603206413	2	1
ENSMUSG00000026427	Eif2d	-0.229823775080365	0.231462988630078	0.123136024047135	0.958046827598634	unchanged	unchanged	1784	4	0	0	4	0.00224215246636771	1	1
ENSMUSG00000026434	Nucks1	-0.129069818963047	0.458702378132552	0.129900002579485	0.921227188501383	unchanged	unchanged	5115	9	12	4	25	0.00488758553274682	2	3
ENSMUSG00000026436	Elk4	0.193083532786902	0.553272572231855	0.42469242515537	0.748261906694746	unchanged	unchanged	2797	8	10	3	21	0.00750804433321416	3	3
ENSMUSG00000026439	Rbbp5	0.158872648137427	0.303676152132504	1.12979971245337	0.341405940525861	moreloc	unchanged	1867	9	6	0	15	0.00803427959292983	3	3
ENSMUSG00000026442	Nfasc	-1.07756370757051	0.0855057969318958	2.44127858077778	0.032938262557337	moreloc	unchanged	5730	12	8	1	21	0.00366492146596859	2	3
ENSMUSG00000026457	Adipor1	-0.189523487984958	0.0962677397846183	0.0784609193300048	0.968679095820723	unchanged	unchanged	1693	4	2	1	7	0.00413467217956291	2	2
ENSMUSG00000026463	Atp2b4	-0.251013394715989	0.163328912573981	0.0690439507372638	0.980845914168895	unchanged	unchanged	7234	17	7	9	33	0.00456179153995023	2	3
ENSMUSG00000026466	Tor1aip1	0.0168507093299499	0.947013434429575	0.520196031740458	0.750703553669219	unchanged	unchanged	2326	5	3	1	9	0.00386930352536543	2	2
ENSMUSG00000026469	Xpr1	0.160161299872102	0.268404364180246	0.57433819576057	0.712798572755878	unchanged	unchanged	5309	8	4	1	13	0.0024486720663025	1	3
ENSMUSG00000026470	Stx6	-0.042645998312665	0.902960242725147	-0.156389885903353	0.908697887230805	unchanged	unchanged	3643	4	3	2	9	0.00247049135328026	1	2
ENSMUSG00000026473	Glul	0.0863543851634219	0.579042771253455	-0.341234184805953	0.863946641250758	unchanged	unchanged	1541	3	2	4	9	0.00584036340038936	3	2
ENSMUSG00000026478	Lamc1	-0.128232107471905	0.462702519070817	-0.393518356020222	0.79064745965185	unchanged	unchanged	2551	3	2	1	6	0.00235201881615053	1	2
ENSMUSG00000026484	Rnf2	-0.0569829047278954	0.796642421726567	-1.38847641134994	0.126174739934398	lessloc	unchanged	1911	4	1	2	7	0.00366300366300366	2	2
ENSMUSG00000026490	Cdc42bpa	-0.211179549186542	0.220000918273058	-0.364738020470339	0.7536110220054	unchanged	unchanged	3437	12	6	1	19	0.00552807681117253	2	3
ENSMUSG00000026491	Ahctf1	0.0909612147583028	0.665867852604387	-1.10314293888332	0.362051540734843	lessloc	unchanged	1439	7	9	1	17	0.0118137595552467	3	3
ENSMUSG00000026494	Kif26b	-0.886457954363684	6.27162823373486e-06	0.0630613285106163	0.990284251801915	unchanged	lessloc	6972	21	17	4	42	0.00602409638554217	3	3
ENSMUSG00000026496	Parp1	-0.0680650795307761	0.697026107326326	-0.332840901009827	0.809653665759081	unchanged	unchanged	723	0	1	1	2	0.00276625172890733	1	1
ENSMUSG00000026499	Acbd3	-0.114511818603436	0.298318671250363	-0.543024169339577	0.638055591541933	unchanged	unchanged	1834	3	3	0	6	0.00327153762268266	1	2
ENSMUSG00000026509	Capn2	-0.0842165973046576	0.554885350243427	-0.17513835941471	0.881976291908523	unchanged	unchanged	952	0	1	0	1	0.00105042016806723	1	1
ENSMUSG00000026511	Srp9	-0.0318785083765402	0.881373701070667	0.17242459400493	0.947901493683678	unchanged	unchanged	952	4	5	2	11	0.0115546218487395	3	2
ENSMUSG00000026516	Nvl	0.253164088973947	0.0314492835233397	1.65857711330851	0.291457516374796	moreloc	moreloc	6727	26	20	6	52	0.0077300431098558	3	3
ENSMUSG00000026527	Rgs7	0.0909710328375768	0.633443660358461	0.141152627388774	0.950251776797399	unchanged	unchanged	732	3	1	1	5	0.00683060109289617	3	2
ENSMUSG00000026547	Tagln2	0.0780471793761897	0.565776576914966	-1.46462884935946	0.237324071626349	lessloc	unchanged	672	0	0	0	0	0	1	1
ENSMUSG00000026553	Copa	-0.0551563563337658	0.716837843561687	0.00300100965209893	0.999968062347394	unchanged	unchanged	1285	5	3	1	9	0.00700389105058366	3	2
ENSMUSG00000026554	Dcaf8	0.0856413669640383	0.557712349150831	-0.191359270244242	0.898812382261817	unchanged	unchanged	1717	1	2	1	4	0.0023296447291788	1	1
ENSMUSG00000026556	Vangl2	-0.392523875145729	0.0855057969318958	0.0757674708596552	0.97882760333596	unchanged	unchanged	3642	13	10	3	26	0.0071389346512905	3	3
ENSMUSG00000026563	Tada1	0.235898104599061	0.108116163989721	0.78024451486956	0.663651713962123	unchanged	unchanged	901	6	3	2	11	0.0122086570477248	3	2
ENSMUSG00000026565	Pou2f1	-0.318837377229516	0.259351590759075	-0.0240598224834065	0.999968062347394	unchanged	unchanged	10584	23	19	8	50	0.00472411186696901	2	3
ENSMUSG00000026566	Mpzl1	0.180348392835225	0.314427266846736	0.803495008521714	0.576190614440929	unchanged	unchanged	1413	5	3	3	11	0.00778485491861288	3	2
ENSMUSG00000026576	Atp1b1	0.0575724086111766	0.804295564071654	-0.128390986135365	0.948940783034414	unchanged	unchanged	1167	4	1	2	7	0.00599828620394173	3	2
ENSMUSG00000026584	Scyl3	0.0852532998174607	0.723191179174839	0.726254192938665	0.668224557324772	unchanged	unchanged	3604	4	2	2	8	0.00221975582685905	1	2
ENSMUSG00000026585	Kifap3	-0.0418710223173355	0.814612891795156	0.130577320826585	0.942976534631232	unchanged	unchanged	1405	4	1	3	8	0.00569395017793594	3	2
ENSMUSG00000026587	Astn1	-0.237958414253919	0.244695875853012	0.708311186607875	0.423425347954629	unchanged	unchanged	3031	6	8	1	15	0.00494886176179479	2	3
ENSMUSG00000026594	Ralgps2	-0.65348940682203	1.81818456681593e-07	1.24005192839531	0.492175726852455	moreloc	lessloc	4998	17	15	8	40	0.0080032012805122	3	3
ENSMUSG00000026596	Abl2	-0.138198549944221	0.497695768323176	-0.134720768144014	0.919623022527791	unchanged	unchanged	6852	14	10	3	27	0.00394045534150613	2	3
ENSMUSG00000026600	Soat1	-0.0523701727200381	0.897324135669346	-0.465786163457901	0.909994017520627	unchanged	unchanged	6534	19	17	3	39	0.00596877869605142	3	3
ENSMUSG00000026603	Smyd2	0.0866069914763375	0.650442621044056	-0.939217602589164	0.482035267290121	unchanged	unchanged	294	0	0	0	0	0	1	1
ENSMUSG00000026605	Cenpf	-0.951056985838611	0.0577813663577156	0.250192257613542	0.939093418059196	unchanged	unchanged	1993	12	9	4	25	0.0125439036628199	3	3
ENSMUSG00000026608	Kctd3	0.0446749599340387	0.857286735384901	0.250952608074491	0.863946641250758	unchanged	unchanged	2149	3	2	0	5	0.00232666356444858	1	2
ENSMUSG00000026615	Eprs	0.0872831671330834	0.454229160060099	-0.354471856464087	0.79064745965185	unchanged	unchanged	312	0	0	1	1	0.0032051282051282	1	1
ENSMUSG00000026618	Iars2	-0.131543924794899	0.366550231868837	0.0779690152974357	0.968679095820723	unchanged	unchanged	2323	8	5	5	18	0.00774860094705123	3	3
ENSMUSG00000026623	Lpgat1	-0.0494903183077775	0.771304857278222	-0.833134452762771	0.640229757859333	unchanged	unchanged	5721	14	5	6	25	0.00436986540814543	2	3
ENSMUSG00000026643	Nmt2	-0.00707187970009715	0.970237987029612	0.275055764269807	0.85848949526172	unchanged	unchanged	2786	4	3	2	9	0.00323043790380474	1	2
ENSMUSG00000026655	Fam107b	-0.0719789800272725	0.859571505110047	-3.12554948892334	0.0109252729258174	lessloc	unchanged	2525	7	2	2	11	0.00435643564356436	2	2
ENSMUSG00000026657	Frmd4a	-0.0411969771202141	0.810674208375415	0.960047371810219	0.312150345100775	unchanged	unchanged	3079	6	6	2	14	0.00454693082169536	2	3
ENSMUSG00000026662	Sephs1	0.17542189105083	0.165940611945189	-0.566806787883691	0.736112552164091	unchanged	unchanged	3762	11	5	3	19	0.00505050505050505	2	3
ENSMUSG00000026663	Atf6	0.245685560205284	0.025187501908294	0.29122679251839	0.857180946221086	unchanged	moreloc	5205	7	6	5	18	0.00345821325648415	1	3
ENSMUSG00000026667	Uhmk1	-0.00998266705882522	0.962778993475877	-0.121076081506881	0.926376455571973	unchanged	unchanged	6583	16	16	5	37	0.00562053774874677	3	3
ENSMUSG00000026675	Hsd17b7	0.123711450264371	0.393745308026601	0.272854989669802	0.903403123983297	unchanged	unchanged	3498	8	5	3	16	0.00457404230989137	2	3
ENSMUSG00000026687	Aldh9a1	-0.112158282022692	0.421117762094892	2.20048919005053	0.0868278428736456	moreloc	unchanged	1033	3	2	1	6	0.00580832526621491	3	2
ENSMUSG00000026701	Prdx6	-0.0476723596879228	0.789160735752012	-0.990268165198499	0.400698835087746	unchanged	unchanged	1609	1	3	3	7	0.00435052827843381	2	2
ENSMUSG00000026718	Stam	0.118008585120156	0.566817396140404	0.836811934134436	0.718062902583192	unchanged	unchanged	3154	5	3	6	14	0.00443880786303107	2	3
ENSMUSG00000026727	Rsu1	0.203641709736754	0.198726726708577	-1.56734562541079	0.0841955646959777	lessloc	unchanged	684	0	1	0	1	0.00146198830409357	1	1
ENSMUSG00000026728	Vim	-0.112374709630891	0.365933730014905	-0.174093237369331	0.910557231729328	unchanged	unchanged	342	0	0	0	0	0	1	1
ENSMUSG00000026737	Pip4k2a	0.035315797292492	0.903910564624434	-1.09709552694377	0.548620798142934	lessloc	unchanged	2128	7	4	1	12	0.0056390977443609	3	2
ENSMUSG00000026749	Nek6	-0.117120409605358	0.770467374324238	-1.88409743166669	0.11289591776678	lessloc	unchanged	9216	12	12	2	26	0.00282118055555556	1	3
ENSMUSG00000026761	Orc4	0.140100072480034	0.306889610521364	-1.24073522289499	0.482035267290121	lessloc	unchanged	2587	3	3	4	10	0.00386548125241593	2	2
ENSMUSG00000026764	Kif5c	-0.145437518183872	0.58876464869043	0.741672099144074	0.536876295082196	unchanged	unchanged	3621	14	8	4	26	0.0071803369235018	3	3
ENSMUSG00000026767	Mindy3	-0.0571064483404041	0.815964329021585	0.509016754641127	0.8075421880827	unchanged	unchanged	1851	1	1	2	4	0.00216099405726634	1	1
ENSMUSG00000026771	Spopl	0.307268420462679	0.19525750400427	0.728030590911737	0.7256104211503	unchanged	unchanged	5096	12	4	3	19	0.00372841444270016	2	3
ENSMUSG00000026773	Pfkfb3	0.11514020651057	0.647701450008512	0.156947915464197	0.964580533005033	unchanged	unchanged	3063	12	7	2	21	0.00685602350636631	3	3
ENSMUSG00000026775	Yme1l1	-0.0647141569666576	0.725345165836023	0.34281611888797	0.79064745965185	unchanged	unchanged	2229	3	2	3	8	0.00358905338716913	2	2
ENSMUSG00000026781	Acbd5	0.0486244232096872	0.80647521346981	0.586293300273652	0.721041691718665	unchanged	unchanged	3041	4	2	2	8	0.00263071358105886	1	2
ENSMUSG00000026782	Abi2	-0.0705039209044254	0.661826491026974	-0.0257094045538515	0.99097405575486	unchanged	unchanged	4243	8	4	2	14	0.00329955220362951	1	3
ENSMUSG00000026790	Odf2	-0.254573289332454	0.0994497344561553	0.0242739419658022	0.999968062347394	unchanged	unchanged	1085	2	4	0	6	0.00552995391705069	2	2
ENSMUSG00000026792	Lrsam1	-0.239033318111141	0.213976023421117	0.228942948699297	0.924583231640424	unchanged	unchanged	1560	1	0	0	1	0.000641025641025641	1	1
ENSMUSG00000026796	Fam129b	-0.24418569262169	0.0383062471022962	-1.53697334240604	0.166235146870251	lessloc	lessloc	1228	3	2	1	6	0.00488599348534202	2	2
ENSMUSG00000026797	Stxbp1	-0.124900267948734	0.355672302327711	-0.516180193078236	0.70802160734942	unchanged	unchanged	1953	6	3	3	12	0.00614439324116743	3	2
ENSMUSG00000026806	Ddx31	0.23172508728217	0.388409443451946	0.375568058697244	0.892609509661981	unchanged	unchanged	814	4	2	1	7	0.0085995085995086	3	2
ENSMUSG00000026810	Dpm2	0.169692311793738	0.31610037311246	0.393035687951521	0.807433520927327	unchanged	unchanged	1015	3	1	0	4	0.00394088669950739	2	1
ENSMUSG00000026812	Tsc1	0.135224228391287	0.524111603488947	0.597890776165078	0.616614116256607	unchanged	unchanged	3994	8	13	0	21	0.00525788683024537	2	3
ENSMUSG00000026817	Ak1	-0.124321161394675	0.469407012350922	1.15360147550982	0.214838336659422	moreloc	unchanged	1349	4	6	0	10	0.00741289844329133	3	2
ENSMUSG00000026819	Slc25a25	0.275357724761952	0.085402111436024	0.00394120878723303	0.999968062347394	unchanged	unchanged	1651	3	3	1	7	0.00423985463355542	2	2
ENSMUSG00000026821	Ralgds	-0.0952802840054985	0.50070124582353	-0.0272044216472169	0.991684463502571	unchanged	unchanged	814	0	0	0	0	0	1	1
ENSMUSG00000026825	Dnm1	-0.375384652777834	0.0851904594595912	0.180790027888506	0.932205727974493	unchanged	unchanged	1995	3	3	0	6	0.00300751879699248	1	2
ENSMUSG00000026833	Olfm1	-0.095419813806116	0.429065925960531	0.130474505894421	0.925767388497094	unchanged	unchanged	1008	5	3	1	9	0.00892857142857143	3	2
ENSMUSG00000026842	Abl1	-0.402060245992098	0.00369784770382295	0.261214780381961	0.81591898160009	unchanged	lessloc	2328	5	6	1	12	0.00515463917525773	2	2
ENSMUSG00000026843	Fubp3	-0.0552952640316966	0.802767904632623	-0.0919047096495165	0.958823071792488	unchanged	unchanged	1867	6	3	2	11	0.00589180503481521	3	2
ENSMUSG00000026851	BC005624	-0.356786027096858	0.00458559699914966	-0.415540011674402	0.751391071882143	unchanged	lessloc	1033	6	4	0	10	0.00968054211035818	3	2
ENSMUSG00000026853	Crat	-0.402420453519767	0.0132527473458507	0.47144239081924	0.841297819634238	unchanged	lessloc	2107	1	3	1	5	0.00237304224015187	1	2
ENSMUSG00000026854	Usp20	-0.424737604867574	0.0368312946910374	0.679985212636042	0.668357229565504	unchanged	lessloc	2102	9	3	1	13	0.00618458610846813	3	3
ENSMUSG00000026858	Miga2	-0.265651278022863	0.192204750017145	1.48014443479244	0.291457516374796	moreloc	unchanged	1386	3	4	2	9	0.00649350649350649	3	2
ENSMUSG00000026864	Hspa5	0.171635620225941	0.1061879725029	-0.284760905983895	0.778444208424591	unchanged	unchanged	1434	5	5	1	11	0.00767085076708508	3	2
ENSMUSG00000026867	Gapvd1	-0.0808592405527746	0.587359479784791	-0.59560318669619	0.638852489883021	unchanged	unchanged	3443	9	10	2	21	0.00609933197792623	3	3
ENSMUSG00000026872	Zeb2	0.138827522302343	0.447417800251629	-0.931001324454293	0.552676871367281	unchanged	unchanged	4941	12	6	3	21	0.0042501517911354	2	3
ENSMUSG00000026878	Rab14	-0.0217330192327824	0.906510389009807	0.32745291353854	0.821829152896945	unchanged	unchanged	2065	7	2	3	12	0.00581113801452784	3	2
ENSMUSG00000026883	Dab2ip	-0.207482906709382	0.342127517839898	-0.330723908078003	0.772501902824149	unchanged	unchanged	5978	4	7	6	17	0.00284376045500167	1	3
ENSMUSG00000026889	Rbm18	0.176516877090999	0.226904954435711	-0.0406803404321456	0.986857018240941	unchanged	unchanged	1736	7	2	1	10	0.00576036866359447	3	2
ENSMUSG00000026914	Psmd14	0.0960005034318044	0.54997148249207	0.277012144546275	0.872351142929883	unchanged	unchanged	296	1	1	0	2	0.00675675675675676	3	1
ENSMUSG00000026915	Strbp	-0.000320092556227336	0.999099828057471	1.18444019011386	0.332970853706282	moreloc	unchanged	14162	29	20	13	62	0.0043779127241915	2	3
ENSMUSG00000026918	Brd3	-0.0360023806807361	0.888778390747299	0.525312970036138	0.702593573420898	unchanged	unchanged	2886	7	7	2	16	0.00554400554400554	2	3
ENSMUSG00000026924	Sec16a	-0.155896208372427	0.352693861436217	0.420340522012606	0.821829152896945	unchanged	unchanged	1454	4	2	1	7	0.00481430536451169	2	2
ENSMUSG00000026926	Pmpca	0.0881305238990281	0.520518322978713	1.51742369789018	0.237324071626349	moreloc	unchanged	1534	3	2	0	5	0.00325945241199478	1	2
ENSMUSG00000026930	Gpsm1	-0.260167083647092	0.0838162720755679	0.473406646331452	0.764684247225298	unchanged	unchanged	1224	1	0	0	1	0.000816993464052288	1	1
ENSMUSG00000026933	Camsap1	-0.135998648351218	0.600793502897203	0.2782528210816	0.894689444759793	unchanged	unchanged	5127	3	5	2	10	0.00195045835771406	1	2
ENSMUSG00000026944	Abca2	-0.278654697144021	0.314663505730327	0.116618971768492	0.968679095820723	unchanged	unchanged	664	1	1	0	2	0.00301204819277108	1	1
ENSMUSG00000026965	Anapc2	-0.031466793401097	0.905822545179074	-0.883034517910938	0.472976144749353	unchanged	unchanged	452	0	0	1	1	0.00221238938053097	1	1
ENSMUSG00000026970	Rbms1	0.048383120859212	0.751035923215348	0.687742795496761	0.468959146457626	unchanged	unchanged	2797	3	4	6	13	0.00464783696818019	2	3
ENSMUSG00000026972	Arrdc1	0.0117480406248684	0.972007531774508	0.306088830821814	0.907711325311614	unchanged	unchanged	698	0	0	0	0	0	1	1
ENSMUSG00000026977	Marchf7	0.0877949082957996	0.621241833641864	0.666397476125132	0.738030444931623	unchanged	unchanged	1302	3	0	3	6	0.00460829493087558	2	2
ENSMUSG00000026987	Baz2b	-0.140939198138733	0.474089617399838	0.754527077830478	0.644620988810429	unchanged	unchanged	1286	9	5	2	16	0.0124416796267496	3	3
ENSMUSG00000026991	Pkp4	0.121177826932549	0.578674647783507	-0.156872865145879	0.900338854409026	unchanged	unchanged	3221	7	4	3	14	0.00434647624961192	2	3
ENSMUSG00000027002	Nckap1	0.0314054014597404	0.832148296954387	0.0345924628683685	0.990284251801915	unchanged	unchanged	783	1	1	0	2	0.00255427841634738	1	1
ENSMUSG00000027006	Dnajc10	0.098648592299361	0.616056973632398	-0.356593767380798	0.803501374453569	unchanged	unchanged	1173	6	2	1	9	0.00767263427109974	3	2
ENSMUSG00000027010	Slc25a12	0.146166364191369	0.341180223051858	0.322594338469449	0.816052445227808	unchanged	unchanged	4092	21	17	6	44	0.010752688172043	3	3
ENSMUSG00000027011	Ube2e3	0.114497389574889	0.468960786032989	-0.956754131791589	0.428751872442997	unchanged	unchanged	1238	4	5	3	12	0.00969305331179321	3	2
ENSMUSG00000027012	Dync1i2	0.178903319818345	0.0749619450153325	0.462868081226797	0.732752666098364	unchanged	unchanged	542	0	0	0	0	0	1	1
ENSMUSG00000027014	Cwc22	0.0861989845149924	0.712418634959638	0.308879343390062	0.866403753654399	unchanged	unchanged	354	2	0	0	2	0.00564971751412429	3	1
ENSMUSG00000027030	Stk39	0.089376029444549	0.528345319561775	-0.485960315066911	0.788160207088098	unchanged	unchanged	1474	1	2	0	3	0.00203527815468114	1	1
ENSMUSG00000027035	Cers6	0.248843735626636	0.147113921908249	0.64869913772364	0.650893554033037	unchanged	unchanged	5688	17	11	8	36	0.00632911392405063	3	3
ENSMUSG00000027067	Ssrp1	0.0621039572081969	0.619784157721301	-0.193457319210427	0.909994017520627	unchanged	unchanged	395	1	1	0	2	0.00506329113924051	2	1
ENSMUSG00000027087	Itgav	0.0395251361469138	0.892366698964132	0.570522129654118	0.771802819255312	unchanged	unchanged	3581	10	10	0	20	0.00558503211393466	2	3
ENSMUSG00000027091	Zc3h15	0.200192826976574	0.0910120322519544	0.264734546435998	0.863673537581955	unchanged	unchanged	612	1	0	0	1	0.00163398692810458	1	1
ENSMUSG00000027104	Atf2	0.0608524112898502	0.765880886421876	-0.35584948333107	0.782520347534008	unchanged	unchanged	2514	17	12	6	35	0.0139220365950676	3	3
ENSMUSG00000027108	Ola1	0.0537493186620049	0.754048098217869	-0.473858101409361	0.764684247225298	unchanged	unchanged	822	3	4	1	8	0.0097323600973236	3	2
ENSMUSG00000027109	Sp3	0.0797081162310082	0.66813903285863	-0.740764380151366	0.600766762542515	unchanged	unchanged	1639	2	2	3	7	0.00427089688834655	2	2
ENSMUSG00000027111	Itga6	-0.0554649383711916	0.754410835902977	0.972802127181754	0.548620798142934	unchanged	unchanged	1310	4	0	0	4	0.00305343511450382	1	1
ENSMUSG00000027122	Arl14ep	0.134243134235783	0.31854776450806	0.172340130017642	0.947823891129023	unchanged	unchanged	2289	4	2	3	9	0.00393184796854522	2	2
ENSMUSG00000027131	Emc4	-0.0629719775385577	0.736821285796245	0.188479446200341	0.882550460394176	unchanged	unchanged	308	0	1	0	1	0.00324675324675325	1	1
ENSMUSG00000027133	Nop10	-0.200736768026518	0.253160035059426	-0.140299492338394	0.921253168438563	unchanged	unchanged	816	4	4	2	10	0.0122549019607843	3	2
ENSMUSG00000027160	Ccdc34	-0.0458268594664008	0.888741485230106	0.485230624323347	0.786912457675612	unchanged	unchanged	1686	10	5	4	19	0.0112692763938316	3	3
ENSMUSG00000027162	Lin7c	0.247808937752112	0.0223529755962918	-0.260522567483306	0.867349423075095	unchanged	moreloc	3602	7	4	4	15	0.00416435313714603	2	3
ENSMUSG00000027170	Eif3m	-0.0400200054174157	0.830071551668136	-0.383043906528409	0.756585444658943	unchanged	unchanged	65	0	0	0	0	0	1	1
ENSMUSG00000027175	Tcp11l1	-0.190398395542932	0.342290804079394	-1.07949744527078	0.517015157348405	lessloc	unchanged	3739	6	3	4	13	0.00347686547205135	1	3
ENSMUSG00000027177	Hipk3	-0.0499550013446131	0.796395264552093	-0.30766226190575	0.817695867065166	unchanged	unchanged	3374	14	6	1	21	0.00622406639004149	3	3
ENSMUSG00000027180	Fbxo3	0.0909613082289028	0.59374342773421	0.53369524194882	0.688938915306555	unchanged	unchanged	3155	4	2	1	7	0.00221870047543582	1	2
ENSMUSG00000027184	Caprin1	0.0226220551328447	0.898540031534535	0.208144016952016	0.866813523720077	unchanged	unchanged	3858	11	9	4	24	0.0062208398133748	3	3
ENSMUSG00000027189	Trim44	-0.128243389509081	0.439775950305628	-0.156413709732525	0.866932757883245	unchanged	unchanged	4358	17	19	6	42	0.0096374483708123	3	3
ENSMUSG00000027193	Api5	0.0375012274148281	0.825412754827824	-0.233644785616138	0.867799606914744	unchanged	unchanged	2077	6	2	1	9	0.00433317284545017	2	2
ENSMUSG00000027194	Ttc17	-0.066411807244253	0.788828600721917	0.411624003615079	0.810726515428184	unchanged	unchanged	969	5	1	0	6	0.00619195046439629	3	2
ENSMUSG00000027195	Hsd17b12	0.281288753580489	0.0116935860337115	-1.04175040275221	0.15082824833814	lessloc	moreloc	868	2	2	3	7	0.00806451612903226	3	2
ENSMUSG00000027198	Ext2	-0.119545899975724	0.529683717655062	0.153204573072415	0.925736241916224	unchanged	unchanged	963	0	1	1	2	0.00207684319833853	1	1
ENSMUSG00000027200	Sema6d	0.142189648399104	0.359592774814116	-0.225730772647243	0.872351142929883	unchanged	unchanged	2461	14	13	3	30	0.0121901665989435	3	3
ENSMUSG00000027201	Myef2	0.0902690180565257	0.522499388926402	-0.373338055308961	0.770375260272269	unchanged	unchanged	1133	0	1	2	3	0.00264783759929391	1	1
ENSMUSG00000027206	Cops2	0.00270443487586491	0.990432505448997	0.497171640446038	0.734656185130481	unchanged	unchanged	1889	7	3	2	12	0.00635256749602965	3	2
ENSMUSG00000027210	Meis2	0.0211537883603179	0.952869301429951	0.879109856663813	0.617221727405016	unchanged	unchanged	1486	4	1	3	8	0.0053835800807537	2	2
ENSMUSG00000027223	Mapk8ip1	-0.285340872260942	0.00379940139001883	-0.395527652021264	0.668224557324772	unchanged	lessloc	673	1	2	0	3	0.00445765230312036	2	1
ENSMUSG00000027238	Frmd5	0.156101144711483	0.62405354570323	0.202479223134697	0.929297885094892	unchanged	unchanged	2420	9	8	2	19	0.00785123966942149	3	3
ENSMUSG00000027244	Atg13	0.0429444874679391	0.823686600475258	-2.28144663644522	0.0946433600391837	lessloc	unchanged	1768	2	2	3	7	0.00395927601809955	2	2
ENSMUSG00000027247	Arhgap1	0.0177982426681954	0.929467106813601	0.0648940423441173	0.979049681860795	unchanged	unchanged	1426	0	3	0	3	0.00210378681626928	1	1
ENSMUSG00000027248	Pdia3	0.16217764733932	0.136056268898559	-0.140098457875304	0.916791924040686	unchanged	unchanged	988	2	1	0	3	0.00303643724696356	1	1
ENSMUSG00000027254	Map1a	-0.389206002533367	0.0200541294361709	-0.0257084022110017	0.994632530146808	unchanged	lessloc	2745	5	5	1	11	0.00400728597449909	2	2
ENSMUSG00000027272	Ubr1	0.190292116194262	0.327602993412176	-0.533227818265543	0.768470412172612	unchanged	unchanged	2381	5	3	2	10	0.00419991600167997	2	2
ENSMUSG00000027273	Snap25	0.102140069358945	0.460588730181624	0.308106068955877	0.868291083937936	unchanged	unchanged	1285	4	1	0	5	0.00389105058365759	2	2
ENSMUSG00000027281	Slx4ip	-0.0571133583846211	0.817825404217796	0.377232414660453	0.853323847528457	unchanged	unchanged	3622	4	4	7	15	0.0041413583655439	2	3
ENSMUSG00000027282	Mtch2	0.267331941053452	0.0511614035917314	-0.00736911497889903	0.999968062347394	unchanged	unchanged	1540	1	2	1	4	0.0025974025974026	1	1
ENSMUSG00000027285	Haus2	0.193496311676583	0.242255727636899	-0.271913278064394	0.900338854409026	unchanged	unchanged	2379	10	10	6	26	0.0109289617486339	3	3
ENSMUSG00000027287	Snap23	0.375693664744915	0.0736227795455751	0.576451658663125	0.79064745965185	unchanged	unchanged	1914	2	2	1	5	0.0026123301985371	1	2
ENSMUSG00000027288	Zfp106	0.015672887870753	0.941123066804023	-0.160755655289133	0.924722036260487	unchanged	unchanged	3266	4	7	1	12	0.00367421922841396	2	2
ENSMUSG00000027291	Vps39	-0.00596018409358146	0.977917229278134	0.227827932958625	0.88187413960222	unchanged	unchanged	1573	4	2	3	9	0.00572155117609663	3	2
ENSMUSG00000027293	Ehd4	-0.24033270098142	0.253706838203927	0.798186710461276	0.7256104211503	unchanged	unchanged	1973	8	4	3	15	0.00760263558033452	3	3
ENSMUSG00000027303	Ptpra	-0.0769775039873114	0.606762663350583	-0.0479670062652229	0.984682113406989	unchanged	unchanged	2656	4	6	1	11	0.00414156626506024	2	2
ENSMUSG00000027304	Rtf1	0.402155965467801	0.000968601618436633	-0.375193667913612	0.808350958605644	unchanged	moreloc	2516	17	14	1	32	0.0127186009538951	3	3
ENSMUSG00000027309	4930402H24Rik	-0.107188114280313	0.570799227861485	1.05780138664445	0.291457516374796	moreloc	unchanged	3000	5	7	0	12	0.004	2	2
ENSMUSG00000027312	Atrn	-0.0132806749124923	0.959449265260823	0.146788107491574	0.903995858865817	unchanged	unchanged	4392	7	4	1	12	0.00273224043715847	1	2
ENSMUSG00000027327	1700037H04Rik	-0.0313172482886381	0.889952083826622	-0.0432805622643269	0.99097405575486	unchanged	unchanged	965	5	8	2	15	0.0155440414507772	3	3
ENSMUSG00000027339	Rassf2	-0.0993431229853825	0.732212179698677	-0.449048851785665	0.836749506552584	unchanged	unchanged	6969	20	17	5	42	0.00602668962548429	3	3
ENSMUSG00000027342	Pcna	0.125637071740381	0.360164919037668	0.393693270391351	0.780083479796415	unchanged	unchanged	454	0	0	0	0	0	1	1
ENSMUSG00000027346	Gpcpd1	-0.0202073487998182	0.925890752500289	-0.810641453907645	0.524959240371558	unchanged	unchanged	3099	7	3	7	17	0.00548564052920297	2	3
ENSMUSG00000027349	Fam98b	-0.189236006486491	0.306149691613023	-0.185713287589497	0.900949816845465	unchanged	unchanged	542	0	0	0	0	0	1	1
ENSMUSG00000027350	Chgb	0.116153582004842	0.398680919476672	0.277781782851907	0.89765971879321	unchanged	unchanged	250	0	0	0	0	0	1	1
ENSMUSG00000027351	Spred1	0.0614816056963375	0.717872082970681	0.256318686015668	0.900949816845465	unchanged	unchanged	4330	9	6	3	18	0.00415704387990762	2	3
ENSMUSG00000027361	Gabpb1	0.131751440297102	0.467333819200576	0.135323149726937	0.934391269780894	unchanged	unchanged	2788	4	2	3	9	0.00322812051649928	1	2
ENSMUSG00000027363	Usp8	0.0985255802110039	0.471138519847802	-0.0388174833856292	0.987307402164323	unchanged	unchanged	691	0	0	0	0	0	1	1
ENSMUSG00000027365	Trpm7	0.0255962439761468	0.92969645431856	-0.0857960823802597	0.968849020070965	unchanged	unchanged	1261	2	1	0	3	0.00237906423473434	1	1
ENSMUSG00000027367	Stard7	0.187129892970812	0.0748140105920528	1.95610295425509	0.182316136635335	moreloc	unchanged	1641	4	5	2	11	0.00670322973796466	3	2
ENSMUSG00000027394	Ttl	-0.187241986292014	0.248171814374142	0.847940034124338	0.46020793505294	unchanged	unchanged	3228	6	9	4	19	0.00588599752168525	3	3
ENSMUSG00000027404	Snrpb	0.116540914132512	0.479299640007753	-1.68010519647666	0.0889422860507347	lessloc	unchanged	753	0	0	1	1	0.00132802124833997	1	1
ENSMUSG00000027405	Nop56	0.358155513633151	1.87037371413042e-05	-0.567516419731813	0.638162434645968	unchanged	moreloc	823	1	2	0	3	0.00364520048602673	2	1
ENSMUSG00000027406	Idh3b	-0.0224177065232089	0.917394562131583	0.403065019961764	0.721041691718665	unchanged	unchanged	331	0	0	0	0	0	1	1
ENSMUSG00000027419	Pcsk2	-0.272307882180587	0.142959988974263	-0.260821116664436	0.905817862490992	unchanged	unchanged	2474	6	4	1	11	0.00444624090541633	2	2
ENSMUSG00000027422	Rrbp1	-0.00614161691630377	0.977703446623297	0.334231229929501	0.858189295051277	unchanged	unchanged	496	0	1	0	1	0.00201612903225806	1	1
ENSMUSG00000027425	Kat14	-0.0428418073368255	0.880238845567691	0.0930687263654129	0.968679095820723	unchanged	unchanged	880	2	1	1	4	0.00454545454545455	2	1
ENSMUSG00000027433	Xrn2	0.059127561826695	0.748369647565651	-0.703184477892695	0.727956267608307	unchanged	unchanged	452	3	1	2	6	0.0132743362831858	3	2
ENSMUSG00000027438	Napb	0.0949296454512495	0.521018620809756	0.608108469342822	0.668224557324772	unchanged	unchanged	3913	7	4	5	16	0.00408893432149246	2	3
ENSMUSG00000027439	Gzf1	0.0115012683844411	0.968086916154844	-2.29815199543394	0.0633674849914896	lessloc	unchanged	1901	6	3	3	12	0.00631246712256707	3	2
ENSMUSG00000027447	Cst3	0.212410107938477	0.175331819849636	0.674249369132765	0.623327842343274	unchanged	unchanged	238	1	1	0	2	0.00840336134453781	3	1
ENSMUSG00000027455	Nsfl1c	-0.111244061787805	0.429192694555573	0.0665444631154899	0.968679095820723	unchanged	unchanged	345	0	0	0	0	0	1	1
ENSMUSG00000027457	Snph	-0.0673420542187584	0.778156698211969	-0.8812228016658	0.622464386987882	unchanged	unchanged	2871	3	2	2	7	0.00243817485196796	1	2
ENSMUSG00000027465	Tbc1d20	0.0649376075669863	0.687083662127354	0.462195955760791	0.779120244525141	unchanged	unchanged	2031	7	3	2	12	0.00590841949778434	3	2
ENSMUSG00000027466	Rbck1	-0.384007414679971	0.00445492696395205	0.026296895626448	0.999968062347394	unchanged	lessloc	500	1	0	0	1	0.002	1	1
ENSMUSG00000027469	Tpx2	-0.366597399901855	0.0187925226883101	-0.179132048480929	0.921253168438563	unchanged	lessloc	1630	5	7	1	13	0.00797546012269939	3	3
ENSMUSG00000027472	Pdrg1	0.112391146893049	0.548946739532106	1.06951039397899	0.338192968316536	moreloc	unchanged	1072	3	4	0	7	0.00652985074626866	3	2
ENSMUSG00000027475	Kif3b	-0.152639238750644	0.138945244866844	0.4434431246078	0.748261906694746	unchanged	unchanged	3235	7	7	0	14	0.00432766615146832	2	3
ENSMUSG00000027479	Mapre1	0.0782114577203362	0.647701450008512	-0.0264702899110776	0.999968062347394	unchanged	unchanged	6380	23	14	4	41	0.00642633228840125	3	3
ENSMUSG00000027498	Cstf1	0.0767408761048969	0.751124058512012	-0.468721196996178	0.763692109304668	unchanged	unchanged	1829	3	3	0	6	0.00328048113723346	1	2
ENSMUSG00000027499	Pkia	0.0190867471857223	0.944449171727008	-0.0303698577789868	0.990284251801915	unchanged	unchanged	3276	10	5	5	20	0.0061050061050061	3	3
ENSMUSG00000027500	Stmn2	0.0158598994907574	0.923034239412095	0.0493377747205122	0.980845914168895	unchanged	unchanged	1281	3	1	4	8	0.00624512099921936	3	2
ENSMUSG00000027502	Rtf2	-0.00162159334708489	0.992436167218696	-0.304476442773939	0.798439069279739	unchanged	unchanged	1134	1	4	0	5	0.00440917107583774	2	2
ENSMUSG00000027520	Zdbf2	-0.515773111950006	9.22446622696781e-05	-0.12570045887721	0.972749802050523	unchanged	lessloc	4631	11	7	1	19	0.00410278557546966	2	3
ENSMUSG00000027522	Stx16	0.0588969285609885	0.697151754810596	-0.21558015751198	0.919736851467031	unchanged	unchanged	2748	16	18	1	35	0.0127365356622999	3	3
ENSMUSG00000027523	Gnas	-0.161177626758498	0.13516187027881	-0.159204696218266	0.840065994335169	unchanged	unchanged	1444	1	0	0	1	0.000692520775623269	1	1
ENSMUSG00000027531	Impa1	-0.0610488258531505	0.743628244879366	0.426744633654772	0.842779083189286	unchanged	unchanged	3230	6	3	5	14	0.0043343653250774	2	3
ENSMUSG00000027546	Atp9a	-0.288892086992633	0.303473928650996	-0.842411096867837	0.283668670578798	unchanged	unchanged	334	0	0	0	0	0	1	1
ENSMUSG00000027566	Psma7	0.0112804519223298	0.952128313132364	-0.75790636327082	0.51043817735043	unchanged	unchanged	107	0	0	0	0	0	1	1
ENSMUSG00000027573	Gid8	-0.0707193127905653	0.712354104385494	-0.685936043045656	0.725609550786388	unchanged	unchanged	722	4	5	1	10	0.0138504155124654	3	2
ENSMUSG00000027575	Arfgap1	-0.0771602445796149	0.633443660358461	0.255516553306545	0.880342687747364	unchanged	unchanged	1156	7	6	0	13	0.0112456747404844	3	3
ENSMUSG00000027582	Zgpat	-0.21411663399403	0.171417418939534	-0.481101507598945	0.816052445227808	unchanged	unchanged	1881	5	5	1	11	0.00584795321637427	3	2
ENSMUSG00000027593	Raly	-0.055909628183758	0.700529428502673	-1.18362750226737	0.273712148455547	lessloc	unchanged	372	0	0	0	0	0	1	1
ENSMUSG00000027598	Itch	0.0987076261355266	0.52788375135896	-0.250716144224201	0.892251571832487	unchanged	unchanged	2389	3	1	1	5	0.00209292591042277	1	2
ENSMUSG00000027603	Ggt7	0.0804930617301551	0.694426320611147	0.575470783188661	0.750672769319521	unchanged	unchanged	574	0	0	0	0	0	1	1
ENSMUSG00000027605	Acss2	0.0503395537094619	0.783794308642612	1.21240729113571	0.453949403290487	moreloc	unchanged	1271	4	4	1	9	0.00708103855232101	3	2
ENSMUSG00000027612	Mmp24	-0.207517424470085	0.134766979326846	0.287955595681217	0.885358724187787	unchanged	unchanged	2318	4	1	2	7	0.00301984469370147	1	2
ENSMUSG00000027613	Eif6	0.0526205766973677	0.788828600721917	-1.21917638067734	0.202346045228656	lessloc	unchanged	906	2	2	1	5	0.00551876379690949	2	2
ENSMUSG00000027620	Rbm39	0.106131746177899	0.429544796623359	0.44939832310054	0.710794030743278	unchanged	unchanged	1693	1	0	2	3	0.00177200236266982	1	1
ENSMUSG00000027624	Epb41l1	-0.381568465567662	0.00116470082076576	0.0472158316561453	0.992416957141385	unchanged	lessloc	3396	9	6	2	17	0.00500588928150766	2	3
ENSMUSG00000027634	Ndrg3	0.0516671971966939	0.796395264552093	-0.461519126868578	0.758088788615319	unchanged	unchanged	3179	9	6	1	16	0.00503302925448254	2	3
ENSMUSG00000027637	Rab5if	-0.0251895334418827	0.909617995005385	-0.272314110466048	0.867520284578916	unchanged	unchanged	479	1	1	0	2	0.00417536534446764	2	1
ENSMUSG00000027639	Samhd1	0.037724383045818	0.904876022703987	0.249113262589749	0.882550460394176	unchanged	unchanged	3296	12	9	2	23	0.00697815533980583	3	3
ENSMUSG00000027642	Rpn2	0.0495834721467648	0.753233598903978	-0.424648281397736	0.729160222431123	unchanged	unchanged	596	3	3	0	6	0.0100671140939597	3	2
ENSMUSG00000027646	Src	-0.0643104248434148	0.800811992578096	-0.413430170283084	0.698433864825378	unchanged	unchanged	1901	10	8	0	18	0.0094687006838506	3	3
ENSMUSG00000027651	Rprd1b	-0.091196929325673	0.697103260719475	0.102767386906739	0.97882760333596	unchanged	unchanged	3320	10	8	2	20	0.00602409638554217	3	3
ENSMUSG00000027652	Ralgapb	0.0242650165008766	0.914347647418161	1.18630674715458	0.478035844924453	moreloc	unchanged	3609	4	4	2	10	0.0027708506511499	1	2
ENSMUSG00000027660	Skil	0.0687651868487432	0.684555380640461	0.56035452000075	0.838284025074429	unchanged	unchanged	3964	13	15	5	33	0.00832492431886983	3	3
ENSMUSG00000027663	Zmat3	-0.124856155164106	0.545125661686893	0.215915141117034	0.909994017520627	unchanged	unchanged	6692	31	15	7	53	0.00791990436341901	3	3
ENSMUSG00000027665	Pik3ca	-0.195152922820639	0.183180633897125	1.55730459128109	0.398320750518538	moreloc	unchanged	5655	16	9	7	32	0.00565870910698497	3	3
ENSMUSG00000027668	Mfn1	-0.02920191937559	0.900978884389773	1.29728160598279	0.242591168103917	moreloc	unchanged	2098	3	4	5	12	0.00571973307912297	3	2
ENSMUSG00000027669	Gnb4	0.0883827351900427	0.630099658848868	1.80580517669769	0.258948603991707	moreloc	unchanged	4788	12	10	4	26	0.00543024227234754	2	3
ENSMUSG00000027677	Ttc14	0.138201987908744	0.539664244521453	1.89477619738474	0.124718782117121	moreloc	unchanged	7897	12	6	6	24	0.00303912878308218	1	3
ENSMUSG00000027680	Fxr1	0.0846330022555791	0.515452380905823	-0.576728088469685	0.552676871367281	unchanged	unchanged	1978	1	2	1	4	0.00202224469160768	1	1
ENSMUSG00000027706	Sec62	0.302748313860808	0.00525878960994507	-0.223437395403438	0.898696590792685	unchanged	moreloc	2297	7	2	6	15	0.0065302568567697	3	3
ENSMUSG00000027708	Dcun1d1	0.126819636154868	0.565776576914966	1.35887803618259	0.453949403290487	moreloc	unchanged	3515	9	6	1	16	0.00455192034139403	2	3
ENSMUSG00000027715	Ccna2	-0.362952444352677	0.127403931582567	0.278321732705279	0.918218833431741	unchanged	unchanged	1369	2	1	1	4	0.0029218407596786	1	1
ENSMUSG00000027746	Ufm1	-0.153475805113799	0.47411606029688	0.0152097486746614	0.999968062347394	unchanged	unchanged	4552	4	5	1	10	0.00219683655536028	1	2
ENSMUSG00000027751	Supt20	0.0612858191389494	0.806365867923533	-0.149607680874959	0.933193021681109	unchanged	unchanged	1982	2	1	1	4	0.00201816347124117	1	1
ENSMUSG00000027752	Exosc8	0.10270955212178	0.733476774486875	0.278971783150137	0.880342687747364	unchanged	unchanged	100	0	0	0	0	0	1	1
ENSMUSG00000027763	Mbnl1	0.00256437473282567	0.989665470241562	-0.614695513259117	0.623709100440167	unchanged	unchanged	3395	3	4	2	9	0.00265095729013255	1	2
ENSMUSG00000027770	Dhx36	0.0614782181309741	0.684243342185928	0.312655428233549	0.801312863678822	unchanged	unchanged	2549	11	4	2	17	0.00666928207140055	3	3
ENSMUSG00000027774	Gfm1	0.0890613929226823	0.655105939055571	-0.390521613505888	0.822710116436518	unchanged	unchanged	1679	7	8	2	17	0.0101250744490768	3	3
ENSMUSG00000027782	Kpna4	0.0719032892998515	0.609926537472539	-0.56680019483485	0.552555866063087	unchanged	unchanged	6940	23	14	8	45	0.00648414985590778	3	3
ENSMUSG00000027784	Ppm1l	0.0370804641151992	0.814639830998811	-0.600594769784743	0.625698235157531	unchanged	unchanged	7628	9	9	6	24	0.00314630309386471	1	3
ENSMUSG00000027797	Dclk1	0.0678061024280833	0.705336188530821	-0.61674066961908	0.716465754899053	unchanged	unchanged	5437	12	10	3	25	0.00459812396542211	2	3
ENSMUSG00000027799	Nbea	0.0734745417839902	0.647701450008512	0.102996630323602	0.924442595299139	unchanged	unchanged	1709	2	2	0	4	0.00234055002925688	1	1
ENSMUSG00000027805	Pfn2	-0.0123247750827962	0.95405358473675	0.355239076314369	0.780749041807415	unchanged	unchanged	1322	4	1	0	5	0.0037821482602118	2	2
ENSMUSG00000027806	Tsc22d2	-0.254828310354291	0.123669920289843	-0.0844088107213286	0.956029842303142	unchanged	unchanged	6515	17	7	11	35	0.00537221795855718	2	3
ENSMUSG00000027809	Etfdh	0.0227878150083916	0.918404744552161	0.000980476928714502	0.999968062347394	unchanged	unchanged	214	0	0	2	2	0.00934579439252336	3	1
ENSMUSG00000027810	Eif2a	0.0970803504148821	0.487671116466517	-0.289023809221518	0.864534060465824	unchanged	unchanged	1762	1	1	3	5	0.00283768444948922	1	2
ENSMUSG00000027823	Gmps	0.0287215193635136	0.862761820688785	0.135700675986889	0.926376455571973	unchanged	unchanged	5845	20	10	8	38	0.00650128314798974	3	3
ENSMUSG00000027828	Ssr3	0.225256703355743	0.0773732886196622	-0.00885648964320218	0.999968062347394	unchanged	unchanged	2313	6	4	4	14	0.00605274535235625	3	3
ENSMUSG00000027834	Serpini1	0.490500551918106	0.0804765379882328	1.20248685025073	0.575558400091685	moreloc	unchanged	2744	13	12	4	29	0.0105685131195335	3	3
ENSMUSG00000027835	Pdcd10	0.142928984446054	0.468775863487254	0.584286612836101	0.767964016286048	unchanged	unchanged	1030	3	1	0	4	0.00388349514563107	2	1
ENSMUSG00000027854	Sike1	-0.157646713960649	0.565776576914966	1.74467138610238	0.0633674849914896	moreloc	unchanged	6650	16	11	9	36	0.00541353383458647	2	3
ENSMUSG00000027864	Ptgfrn	-0.125935158366906	0.638417061000456	0.940137609669568	0.553037450645124	unchanged	unchanged	3124	10	9	1	20	0.00640204865556978	3	3
ENSMUSG00000027878	Notch2	-0.238431872252824	0.314622610755834	0.129409828060939	0.95983552437248	unchanged	unchanged	2917	5	4	3	12	0.00411381556393555	2	2
ENSMUSG00000027881	Prpf38b	0.0321546240473507	0.858561408903694	0.341127951354713	0.79064745965185	unchanged	unchanged	2511	8	4	1	13	0.00517722023098367	2	3
ENSMUSG00000027889	Ampd2	-0.349005042645561	0.00143237233422039	-0.288474716226278	0.836749506552584	unchanged	lessloc	853	2	0	0	2	0.00234466588511137	1	1
ENSMUSG00000027893	Ahcyl1	-0.142547253087924	0.175828706213033	-0.522691745473943	0.592255095785333	unchanged	unchanged	2743	6	2	0	8	0.002916514764856	1	2
ENSMUSG00000027933	Ints3	-0.154199129277373	0.342290804079394	-0.0249054759830667	0.999968062347394	unchanged	unchanged	632	1	3	0	4	0.00632911392405063	3	1
ENSMUSG00000027936	Crtc2	-0.0543362355330341	0.830020476041432	-0.432415636373608	0.772501902824149	unchanged	unchanged	883	0	0	1	1	0.00113250283125708	1	1
ENSMUSG00000027950	Chrnb2	0.101557601977839	0.578171028191877	-0.0388832478851979	0.989495992563564	unchanged	unchanged	4667	5	7	3	15	0.00321405613884723	1	3
ENSMUSG00000027951	Adar	-0.0167148319733781	0.933420666892259	1.1382686360824	0.517698670833862	moreloc	unchanged	2271	3	3	1	7	0.00308234258036107	1	2
ENSMUSG00000027963	Extl2	0.412034061984304	0.0226839252389331	-0.463000078297199	0.764684247225298	unchanged	moreloc	1519	8	4	2	14	0.00921658986175115	3	3
ENSMUSG00000027981	Rnpc3	0.346554232705746	0.0629169323749836	-0.327041763862022	0.888464065075014	unchanged	unchanged	3288	6	3	2	11	0.00334549878345499	1	2
ENSMUSG00000027993	Trim2	-0.018917043396424	0.928918527192554	-0.510614319272152	0.748261906694746	unchanged	unchanged	4658	12	7	5	24	0.0051524259338772	2	3
ENSMUSG00000028005	Gucy1b1	0.14709743252106	0.408876075074201	0.308830262752796	0.901867346985464	unchanged	unchanged	1249	6	2	3	11	0.00880704563650921	3	2
ENSMUSG00000028030	Tbck	-0.134731044316823	0.516906097422981	0.599997796441121	0.593466555538369	unchanged	unchanged	3617	9	7	1	17	0.00470002764722145	2	3
ENSMUSG00000028032	Papss1	-0.076099392553015	0.616814197404162	0.201191697915673	0.907948332576529	unchanged	unchanged	2362	2	3	4	9	0.00381033022861981	2	2
ENSMUSG00000028034	Fubp1	0.0653604525748891	0.621507536241646	0.537882635421028	0.690992815778843	unchanged	unchanged	4423	15	7	6	28	0.00633054487904137	3	3
ENSMUSG00000028035	Dnajb4	0.0713367740319727	0.806365867923533	0.868097244417276	0.572096109885055	unchanged	unchanged	1192	12	10	0	22	0.0184563758389262	3	3
ENSMUSG00000028039	Efna3	0.118246643728055	0.570237552064778	-0.528962711155234	0.745764239841985	unchanged	unchanged	1538	3	3	0	6	0.00390117035110533	2	2
ENSMUSG00000028041	Adam15	-0.26589211784673	0.0400276437414501	-1.52978143842101	0.155110888528149	lessloc	lessloc	1224	5	3	0	8	0.0065359477124183	3	2
ENSMUSG00000028048	Gba	0.189936320828314	0.135825808353378	0.215831497937421	0.918924367323918	unchanged	unchanged	476	0	0	0	0	0	1	1
ENSMUSG00000028049	Scamp3	-0.0914294835375362	0.652567367024269	0.11425029252389	0.944479751613194	unchanged	unchanged	320	0	1	0	1	0.003125	1	1
ENSMUSG00000028053	Ash1l	-0.11911257273273	0.658608983482672	0.486025560994363	0.619225492764581	unchanged	unchanged	2293	14	12	5	31	0.0135194068905364	3	3
ENSMUSG00000028060	Khdc4	0.219431863080762	0.0329112869429512	0.259589426702103	0.850689192100525	unchanged	moreloc	2149	3	1	1	5	0.00232666356444858	1	2
ENSMUSG00000028062	Lamtor2	-0.0995906675449287	0.66455062478119	1.10085566202748	0.584167916221238	moreloc	unchanged	129	0	0	0	0	0	1	1
ENSMUSG00000028078	Dclk2	-0.349643160185514	0.00996561999828168	0.167394652948987	0.939014731025747	unchanged	lessloc	5706	12	12	3	27	0.00473186119873817	2	3
ENSMUSG00000028080	Lrba	0.075782763357201	0.703954676445445	1.00788816739513	0.41570931586735	moreloc	unchanged	1031	3	1	1	5	0.00484966052376334	2	2
ENSMUSG00000028081	Rps3a1	-0.0923889278952322	0.493714329672804	0.0453199774840094	0.99097405575486	unchanged	unchanged	49	0	0	0	0	0	1	1
ENSMUSG00000028082	Sh3d19	-0.110280699299316	0.787362630202728	1.40337585790291	0.221969303699058	moreloc	unchanged	3815	9	8	4	21	0.0055045871559633	2	3
ENSMUSG00000028086	Fbxw7	0.193604104973521	0.189697156949479	1.79564693195791	0.312150345100775	moreloc	unchanged	1657	5	2	0	7	0.00422450211225106	2	2
ENSMUSG00000028098	Rnf115	-0.0369255158029655	0.856258211537735	0.989238518783693	0.345111176078595	unchanged	unchanged	2371	4	4	4	12	0.00506115563053564	2	2
ENSMUSG00000028106	Rprd2	-0.117513971425245	0.587473513463956	-0.0732271319312447	0.983769049975926	unchanged	unchanged	3339	9	8	0	17	0.00509134471398622	2	3
ENSMUSG00000028127	Abcd3	0.0554879700701364	0.768119943779487	-0.685127465073722	0.57098346310627	unchanged	unchanged	2242	1	1	1	3	0.00133809099018733	1	1
ENSMUSG00000028134	Ptbp2	0.179624769027249	0.286576569688464	-0.295900382111745	0.850689192100525	unchanged	unchanged	1586	3	2	0	5	0.00315258511979823	1	2
ENSMUSG00000028136	Snx27	-0.00505125055369615	0.986025314190538	-0.433026018821595	0.741571091954783	unchanged	unchanged	4513	5	2	3	10	0.0022158209616663	1	2
ENSMUSG00000028140	Mrpl9	0.0789205723543917	0.674958366523108	-0.517088849594323	0.759309505799123	unchanged	unchanged	836	1	0	2	3	0.00358851674641148	2	1
ENSMUSG00000028149	Rap1gds1	-0.036362570870028	0.875104461288468	0.348860181377581	0.781979539012803	unchanged	unchanged	2404	5	4	3	12	0.00499168053244592	2	2
ENSMUSG00000028156	Eif4e	0.0490038202350977	0.82083670400374	0.549301965164946	0.646849287946116	unchanged	unchanged	4192	11	9	8	28	0.0066793893129771	3	3
ENSMUSG00000028161	Ppp3ca	-0.0294480670478237	0.857065529437763	0.531908316457507	0.7256104211503	unchanged	unchanged	2502	4	3	4	11	0.004396482813749	2	2
ENSMUSG00000028173	Wls	0.0862437170495109	0.762089965857236	0.0641348142041824	0.983769049975926	unchanged	unchanged	2136	3	4	4	11	0.0051498127340824	2	2
ENSMUSG00000028184	Adgrl2	0.0512872574794099	0.797719445231385	-0.317193394861203	0.806566715888161	unchanged	unchanged	2062	5	1	1	7	0.00339476236663434	1	2
ENSMUSG00000028194	Ddah1	0.014505555665564	0.950171390985794	-1.56961476982809	0.0212449883673867	lessloc	unchanged	2719	7	5	2	14	0.00514895182052225	2	3
ENSMUSG00000028207	Asph	-0.0238824673467422	0.923034239412095	1.68461487026823	0.126174739934398	moreloc	unchanged	4216	16	11	0	27	0.00640417457305503	3	3
ENSMUSG00000028218	Fam92a	-0.241856795435835	0.260267666096108	0.27872607509461	0.864534060465824	unchanged	unchanged	486	1	1	1	3	0.00617283950617284	3	1
ENSMUSG00000028245	Nsmaf	-0.18592304113237	0.535660578525634	-0.446259394208976	0.79064745965185	unchanged	unchanged	516	2	1	0	3	0.00581395348837209	3	1
ENSMUSG00000028246	Faxc	-0.0202042401229454	0.934282357279977	0.0904209951565278	0.978619935289854	unchanged	unchanged	1164	6	6	1	13	0.0111683848797251	3	3
ENSMUSG00000028248	Pnisr	0.265549599066825	0.109923119158682	0.178414538153302	0.925736241916224	unchanged	unchanged	1791	4	0	1	5	0.00279173646007817	1	2
ENSMUSG00000028249	Sdcbp	0.0701345903175977	0.698744973280845	0.495748155567362	0.710794030743278	unchanged	unchanged	1720	5	3	1	9	0.00523255813953488	2	2
ENSMUSG00000028252	Ccnc	0.0241457276088766	0.934831730976271	0.0740352470264938	0.980488153553808	unchanged	unchanged	2452	4	3	1	8	0.0032626427406199	1	2
ENSMUSG00000028271	Gtf2b	0.159507072433143	0.492989252323603	-0.344904177441236	0.851780196333956	unchanged	unchanged	277	0	0	1	1	0.0036101083032491	2	1
ENSMUSG00000028273	Pdlim5	0.0847756534316437	0.730012698637205	-0.671389891489157	0.644620988810429	unchanged	unchanged	3090	15	10	2	27	0.0087378640776699	3	3
ENSMUSG00000028277	Ube2j1	-0.0300163337273028	0.885320239675837	-0.99447636107523	0.52258969850346	unchanged	unchanged	2403	4	4	1	9	0.00374531835205993	2	2
ENSMUSG00000028278	Rragd	-0.150947873514523	0.262456570870434	1.01969427088253	0.547809710297949	moreloc	unchanged	3382	10	8	5	23	0.00680070963926671	3	3
ENSMUSG00000028282	Casp8ap2	-0.0305165234348952	0.928918527192554	1.03734724144076	0.668357229565504	moreloc	unchanged	620	1	0	2	3	0.00483870967741936	2	1
ENSMUSG00000028284	Map3k7	-0.0454907143936165	0.877894706739055	0.721157518267361	0.709044518568772	unchanged	unchanged	3934	13	11	4	28	0.00711743772241993	3	3
ENSMUSG00000028309	Rnf20	0.0482454951416693	0.821598895931467	0.0335449755442614	0.992416957141385	unchanged	unchanged	910	4	1	0	5	0.0054945054945055	2	2
ENSMUSG00000028312	Smc2	-0.356626301656891	0.0466489682525145	-1.43350831145154	0.284756336896739	lessloc	lessloc	1605	5	2	4	11	0.00685358255451713	3	2
ENSMUSG00000028333	Anp32b	-0.273893626768643	0.146850492894794	0.162928980592646	0.923301780884574	unchanged	unchanged	503	1	1	0	2	0.00397614314115308	2	1
ENSMUSG00000028341	Nr4a3	0.0180219587448134	0.964215812031272	-1.19511956873834	0.428751872442997	lessloc	unchanged	3095	7	3	3	13	0.00420032310177706	2	3
ENSMUSG00000028345	Tex10	0.0708542230772453	0.76895035370591	-0.661045297598526	0.710794030743278	unchanged	unchanged	1530	3	0	0	3	0.00196078431372549	1	1
ENSMUSG00000028347	Tmeff1	-0.101149290589439	0.551669961729641	1.35222810378555	0.174517847134657	moreloc	unchanged	1046	3	1	2	6	0.00573613766730402	3	2
ENSMUSG00000028367	Txn1	-0.00777451536901622	0.97316195636656	0.473529249061718	0.66668743810824	unchanged	unchanged	532	1	1	0	2	0.0037593984962406	2	1
ENSMUSG00000028382	Ptbp3	0.0220629399297771	0.902981086677717	2.00958460736331	0.0763964330404405	moreloc	unchanged	5015	15	5	5	25	0.00498504486540379	2	3
ENSMUSG00000028383	Hsdl2	-0.0159855037946892	0.962769890392141	1.01811021249378	0.426621131149217	moreloc	unchanged	942	1	1	2	4	0.00424628450106157	2	1
ENSMUSG00000028385	Snx30	0.391383148681671	0.0725604961542198	-2.50166521208002	0.0158737602272297	lessloc	unchanged	5770	16	16	8	40	0.00693240901213172	3	3
ENSMUSG00000028397	Kdm4c	-0.00330547636556111	0.988789067961685	0.618898905649255	0.725609550786388	unchanged	unchanged	863	2	0	2	4	0.00463499420625724	2	1
ENSMUSG00000028402	Mpdz	0.616851184765265	1.08528047200168e-07	-0.481589773958019	0.785747172651055	unchanged	moreloc	1123	4	1	2	7	0.006233303650935	3	2
ENSMUSG00000028403	Zdhhc21	0.124201491775572	0.586977151500948	1.12236347184245	0.398320750518538	moreloc	unchanged	7591	21	13	6	40	0.00526939797128178	2	3
ENSMUSG00000028405	Aco1	0.138821541921326	0.422986947002897	1.02154491006359	0.57098346310627	moreloc	unchanged	671	1	0	0	1	0.0014903129657228	1	1
ENSMUSG00000028409	Smu1	-0.00795609861808555	0.969581708455488	-0.264179612524567	0.910554232970106	unchanged	unchanged	755	0	1	0	1	0.00132450331125828	1	1
ENSMUSG00000028410	Dnaja1	0.167774158725368	0.172963718072668	-0.905397403143841	0.415776124052682	unchanged	unchanged	4203	10	4	8	22	0.0052343564120866	2	3
ENSMUSG00000028412	Slc44a1	0.1534306761429	0.202478525095867	-0.36126978942575	0.815194088094297	unchanged	unchanged	2398	9	8	1	18	0.00750625521267723	3	3
ENSMUSG00000028419	Chmp5	-0.0172656122486476	0.933420666892259	0.17457985514061	0.91085901802799	unchanged	unchanged	658	1	1	2	4	0.0060790273556231	3	1
ENSMUSG00000028426	Rad23b	-0.0159991079724227	0.929110377526651	-0.634268385102375	0.325152580762201	unchanged	unchanged	2240	3	2	2	7	0.003125	1	2
ENSMUSG00000028430	Nol6	-0.0627108777342966	0.765586926419	0.291422011436272	0.867349423075095	unchanged	unchanged	930	3	1	2	6	0.00645161290322581	3	2
ENSMUSG00000028431	Elp1	-0.088306619804119	0.560096544722111	-0.834232661793149	0.510282668819903	unchanged	unchanged	1972	4	1	6	11	0.00557809330628803	2	2
ENSMUSG00000028433	Ubap2	-0.457087867374695	5.59705171235784e-05	-0.311304639750716	0.781979539012803	unchanged	lessloc	838	3	3	1	7	0.00835322195704057	3	2
ENSMUSG00000028436	Dcaf12	0.00722953637252688	0.971117759094044	-0.627136210663363	0.558829245200414	unchanged	unchanged	1756	12	15	0	27	0.015375854214123	3	3
ENSMUSG00000028437	Ubap1	-0.0779012009821496	0.723603374931285	0.789818874482826	0.551968359190498	unchanged	unchanged	1704	1	0	1	2	0.00117370892018779	1	1
ENSMUSG00000028439	Fam219a	2.6385914173701	6.46776558230292e-115	1.58877856382921	0.446897677253156	moreloc	moreloc	2549	15	15	12	42	0.0164770498234602	3	3
ENSMUSG00000028444	Cntfr	-0.215936015897825	0.10749917395051	-1.79699005809177	0.0629657058879452	lessloc	unchanged	654	0	0	0	0	0	1	1
ENSMUSG00000028454	Pigo	-0.22797193530142	0.442241311086239	-0.1190524681273	0.958823071792488	unchanged	unchanged	274	0	0	0	0	0	1	1
ENSMUSG00000028455	Stoml2	0.138420878481273	0.399138681397963	-2.03921617713362	0.0382564309230583	lessloc	unchanged	475	0	1	1	2	0.00421052631578947	2	1
ENSMUSG00000028465	Tln1	-0.312306845081821	0.0585471549080116	0.22142322799793	0.889323528916038	unchanged	unchanged	441	1	0	0	1	0.00226757369614512	1	1
ENSMUSG00000028466	Creb3	0.220785404624823	0.259351590759075	0.48822259382462	0.781979539012803	unchanged	unchanged	263	0	1	0	1	0.00380228136882129	2	1
ENSMUSG00000028468	Rgp1	-0.127846292931804	0.871722532248615	1.7862721407512	0.102566305271091	moreloc	unchanged	4404	6	5	1	12	0.00272479564032698	1	2
ENSMUSG00000028469	Npr2	-0.133795223764479	0.624405171910563	-0.482013342335188	0.786519311288625	unchanged	unchanged	378	1	0	0	1	0.00264550264550265	1	1
ENSMUSG00000028478	Clta	-0.0323754041581265	0.842233047760896	0.483773868124624	0.652062112351636	unchanged	unchanged	274	1	0	0	1	0.00364963503649635	2	1
ENSMUSG00000028479	Gne	0.0138547149396941	0.964215812031272	0.286311510208091	0.864534060465824	unchanged	unchanged	3043	5	2	0	7	0.00230036148537627	1	2
ENSMUSG00000028484	Psip1	-0.0125796438659334	0.949907302637711	-0.339993506675901	0.790661547210149	unchanged	unchanged	1339	5	4	2	11	0.0082150858849888	3	2
ENSMUSG00000028487	Bnc2	0.209503670198021	0.604068341640434	-0.177599589593889	0.948940783034414	unchanged	unchanged	1079	4	4	0	8	0.00741427247451344	3	2
ENSMUSG00000028496	Mllt3	0.125739481730761	0.690539033669431	-0.363581452241635	0.738030444931623	unchanged	unchanged	4090	18	10	5	33	0.00806845965770171	3	3
ENSMUSG00000028514	Usp24	0.306178637804559	0.205626747335652	0.114868549011347	0.935898543495277	unchanged	unchanged	2483	9	5	0	14	0.00563834071687475	3	3
[truncated: 2,527 more rows]
