# Supplementary material for: TDP-43 directly inhibits mRNA accumulation in neurites through modulation of mRNA stability
Source: EMBO J. 2025 Dec 15;45(3):692–721. doi: 10.1038/s44318-025-00653-4 (PMC12864922; doi:10.1038/s44318-025-00653-4)
Supplement: Supplementary file 17 — Source data Fig. 7 [file 44318_2025_653_MOESM17_ESM.zip › Figure7/7A/Fig7Asource.txt]

ensembl_gene_id	Gene	deltaLR.ko	pvalue.ko	log2FC_LR_final	pvalue.adjust	sendtnerclass	koclass
ENSMUSG00000000001	Gnai3	0.109046297927398	0.48848679540096	-0.310390165088509	0.781979539012803	unchanged	unchanged
ENSMUSG00000000056	Narf	0.0886117153109285	0.720796087109069	-0.0461102019163118	0.990284251801915	unchanged	unchanged
ENSMUSG00000000078	Klf6	0.281665448904368	0.020556047964392	1.4563434743347	0.25247688051373	moreloc	moreloc
ENSMUSG00000000085	Scmh1	-0.185059211146926	0.670589035517667	0.0344870320998822	0.994575964803925	unchanged	unchanged
ENSMUSG00000000127	Fer	0.0974223493993267	0.639058383402423	0.467776120277147	0.771622742630141	unchanged	unchanged
ENSMUSG00000000131	Xpo6	-0.0612392180557464	0.745611396541922	-0.414471205234121	0.813323407952253	unchanged	unchanged
ENSMUSG00000000134	Tfe3	-0.0997421356212471	0.579042771253455	-1.33008327868356	0.328986033483032	lessloc	unchanged
ENSMUSG00000000149	Gna12	-0.235078451852353	0.049334389662163	-1.15820024300473	0.203224411205157	lessloc	lessloc
ENSMUSG00000000168	Dlat	-0.161440449549303	0.295672678092347	0.433010657372937	0.784118843358641	unchanged	unchanged
ENSMUSG00000000171	Sdhd	0.0783335745739734	0.660109118390704	0.765201329435849	0.552676871367281	unchanged	unchanged
ENSMUSG00000000194	Gpr107	-0.00596030333202946	0.978907495251181	1.20888851651695	0.196377803050315	moreloc	unchanged
ENSMUSG00000000278	Scpep1	0.171544872832063	0.231789313468159	-0.379674736038443	0.776887594533916	unchanged	unchanged
ENSMUSG00000000282	Mnt	-0.252012176006408	0.41856382651052	1.3800317922233	0.129729292347698	moreloc	unchanged
ENSMUSG00000000326	Comt	-0.0507126067725081	0.796496618729697	-1.37207479282841	0.101586866430074	lessloc	unchanged
ENSMUSG00000000339	Rtca	-0.021837107407743	0.925715037979894	0.111452150947809	0.958929666181052	unchanged	unchanged
ENSMUSG00000000346	Dazap2	0.158070721439121	0.228683363184239	-1.1395198775528	0.273912416081599	lessloc	unchanged
ENSMUSG00000000374	Trappc10	-0.135075113980411	0.434635822780572	-0.820915864831558	0.466676808646903	unchanged	unchanged
ENSMUSG00000000378	Ccm2	-0.0654804867994252	0.76526385159881	-1.24687197637377	0.237324071626349	lessloc	unchanged
ENSMUSG00000000439	Mkrn2	0.146904699998224	0.800564543789858	-1.34868362705025	0.189520549726915	lessloc	unchanged
ENSMUSG00000000441	Raf1	-0.0678843442154129	0.660109118390704	-0.0723616970790077	0.968679095820723	unchanged	unchanged
ENSMUSG00000000532	Acvr1b	0.0494911809042005	0.844326928814587	-1.18427146288686	0.410334964998794	lessloc	unchanged
ENSMUSG00000000538	Tom1l2	-0.106166820461429	0.587112309919786	-0.924256132578098	0.312150345100775	unchanged	unchanged
ENSMUSG00000000563	Atp5pb	0.0067490113343065	0.971731159764346	0	0.999968062347394	unchanged	unchanged
ENSMUSG00000000567	Sox9	0.0109639085633519	0.973726050719947	-0.268257009733723	0.854138814226174	unchanged	unchanged
ENSMUSG00000000568	Hnrnpd	-0.0195337800492639	0.942038897195929	0.43294286733683	0.720681461094245	unchanged	unchanged
ENSMUSG00000000579	Dynlt1c	-0.134548990508703	0.570897604869429	0.621865867616854	0.710794030743278	unchanged	unchanged
ENSMUSG00000000581	C1d	0.117586539880722	0.684005610266367	0.145908018278234	0.972161271577915	unchanged	unchanged
ENSMUSG00000000600	Krit1	0.187958287785324	0.227884792005181	-0.0973617526148041	0.950251776797399	unchanged	unchanged
ENSMUSG00000000631	Myo18a	-0.418691757108784	0.000906111199190457	-1.0982756141985	0.290743753132096	lessloc	lessloc
ENSMUSG00000000632	Sez6	-0.210439235068579	0.206051343018747	1.07854941172142	0.494508243272723	moreloc	unchanged
ENSMUSG00000000711	Rab5b	0.0981382426061303	0.450263174340339	-0.142804817021307	0.92172493737948	unchanged	unchanged
ENSMUSG00000000751	Rpa1	0.0710893922005205	0.769139633329013	1.02131114915704	0.542105060522769	moreloc	unchanged
ENSMUSG00000000787	Ddx3x	0.148683930975502	0.166297152801847	-0.321299234827156	0.784118843358641	unchanged	unchanged
ENSMUSG00000000794	Kcnn3	-0.338139056701126	0.0250860618160848	-0.459899564952069	0.842779083189286	unchanged	lessloc
ENSMUSG00000000804	Usp32	0.134243377320185	0.358327908074468	0.353146292188802	0.84775199603406	unchanged	unchanged
ENSMUSG00000000823	Zfp512b	-0.152973986167261	0.619768214381343	0.587555537956479	0.758404049201779	unchanged	unchanged
ENSMUSG00000000826	Dnajc5	0.0632099641926527	0.721847522244435	-0.378716831976437	0.738030444931623	unchanged	unchanged
ENSMUSG00000000827	Tpd52l2	-0.0130557319534804	0.958021478233703	0.367476570330941	0.821829152896945	unchanged	unchanged
ENSMUSG00000000838	Fmr1	-0.0155213372050411	0.948038099867201	1.2592937311679	0.252297349628994	moreloc	unchanged
ENSMUSG00000000876	Pxmp4	-0.197023799511765	0.518581758317042	-0.0589117290590178	0.990284251801915	unchanged	unchanged
ENSMUSG00000000881	Dlg3	-0.00288364153170129	0.990636533447236	0.154260658092706	0.925736241916224	unchanged	unchanged
ENSMUSG00000000902	Smarcb1	0.00360767809000961	0.987223877031352	-0.464812456239289	0.719333946719196	unchanged	unchanged
ENSMUSG00000000959	Oxa1l	-0.036686441372269	0.886222668978081	0.658147019245268	0.728209414607266	unchanged	unchanged
ENSMUSG00000000976	Heatr6	-0.13441345187092	0.638535305860414	-0.966142596545573	0.536694929672491	unchanged	unchanged
ENSMUSG00000001016	Ilf2	-0.0255238232763564	0.894607126751589	-0.419903269433186	0.741571091954783	unchanged	unchanged
ENSMUSG00000001017	Chtop	0.103593525645377	0.413351234410357	-0.614328392276488	0.452370851973473	unchanged	unchanged
ENSMUSG00000001018	Snapin	0.023571504615695	0.92435728093423	-0.3252890108642	0.867739192839721	unchanged	unchanged
ENSMUSG00000001034	Mapk7	-0.141498226562717	0.613529251433487	-0.235805699146079	0.904419865804713	unchanged	unchanged
ENSMUSG00000001036	Epn2	0.0594281525674589	0.806108391093388	-0.0320820904849213	0.999968062347394	unchanged	unchanged
ENSMUSG00000001052	Sec24b	-0.132743260801837	0.542839226158495	-0.896394484106967	0.459477273660944	unchanged	unchanged
ENSMUSG00000001089	Luzp1	-0.0194338110844579	0.918535161300593	-0.294643105401155	0.841216725768947	unchanged	unchanged
ENSMUSG00000001098	Kctd10	0.85802026507628	5.34387025492065e-16	-0.809955018950492	0.551658968235918	unchanged	moreloc
ENSMUSG00000001100	Poldip2	-0.0734043729667359	0.732212179698677	0.283758868093688	0.86545171807408	unchanged	unchanged
ENSMUSG00000001127	Araf	0.0498310589708209	0.780709672293366	0.404413588172615	0.737114779556217	unchanged	unchanged
ENSMUSG00000001143	Lman2l	-0.12878422409437	0.4940158585531	-0.584719428551248	0.697103497053873	unchanged	unchanged
ENSMUSG00000001150	Mcm3ap	0.283460494938063	0.137329621637924	0.488257946233528	0.784262192532696	unchanged	unchanged
ENSMUSG00000001151	Pcnt	0.00456594031300317	0.990636533447236	-1.52239138467965	0.283668670578798	lessloc	unchanged
ENSMUSG00000001156	Mxd1	0.315020799638581	0.238572042859938	1.34255190353805	0.538561703864852	moreloc	unchanged
ENSMUSG00000001175	Calm1	-0.021466665546442	0.902388767232064	0.684615829719408	0.372145021886459	unchanged	unchanged
ENSMUSG00000001211	Agpat3	-0.0991454642641683	0.535797265599025	-0.213485499037818	0.873442791444068	unchanged	unchanged
ENSMUSG00000001270	Ckb	-0.397467373813887	0.0335748888701576	-0.259594944780316	0.873442791444068	unchanged	lessloc
ENSMUSG00000001280	Sp1	0.234471473851586	0.03856215840326	0.397516011739258	0.784262192532696	unchanged	moreloc
ENSMUSG00000001313	Rnd2	-0.0495535134535907	0.859138746588719	0.463968343477879	0.790155463701468	unchanged	unchanged
ENSMUSG00000001376	Vps50	0.0674935120531216	0.814195110137296	-0.0686151624142841	0.977498848860536	unchanged	unchanged
ENSMUSG00000001380	Hars	0.119702864784397	0.320515846098996	-0.0364829061944265	0.990284251801915	unchanged	unchanged
ENSMUSG00000001415	Smg5	-0.104577164848813	0.532231825961368	-0.613040064139483	0.495939406221822	unchanged	unchanged
ENSMUSG00000001416	Cct3	0.145030074739052	0.314070127556254	-0.47917835387667	0.5601731637364	unchanged	unchanged
ENSMUSG00000001419	Mef2d	-0.16679877838161	0.219541005890759	0.249469568189664	0.84775199603406	unchanged	unchanged
ENSMUSG00000001440	Kpnb1	0.0431415512479314	0.749645464019029	-0.587390242493372	0.60517364085466	unchanged	unchanged
ENSMUSG00000001441	Npepps	-0.0418587649524881	0.858026007718975	0.14279587004275	0.952473237060271	unchanged	unchanged
ENSMUSG00000001445	Mrpl10	0.0172662111017601	0.935376524653777	-0.543036264710384	0.76055148117554	unchanged	unchanged
ENSMUSG00000001467	Cyp51	0.194548424531476	0.12081159265319	-0.227655127320238	0.838284025074429	unchanged	unchanged
ENSMUSG00000001472	Tcf25	-0.145213822330866	0.294269030270705	-0.0507289524570158	0.985183774692003	unchanged	unchanged
ENSMUSG00000001507	Itga3	-0.315164552140866	0.0333767854858258	-0.0862317816597722	0.976988965597003	unchanged	lessloc
ENSMUSG00000001521	Tulp3	-0.244658092758304	0.237120081474138	-1.0194283204113	0.301395022075945	lessloc	unchanged
ENSMUSG00000001525	Tubb5	-0.101250722610865	0.429654395142179	-0.85987802732967	0.164593696145568	unchanged	unchanged
ENSMUSG00000001552	Jup	-0.258575476572926	0.042263826942957	-2.46295266778233	0.0216032012446818	lessloc	lessloc
ENSMUSG00000001569	Nom1	0.0971082817739891	0.625455168146317	1.27489523119127	0.576190614440929	moreloc	unchanged
ENSMUSG00000001576	Ergic1	-0.168175165534357	0.162188549858796	-0.322794053606424	0.810726515428184	unchanged	unchanged
ENSMUSG00000001627	Ifrd1	0.299465111033432	0.0508283286209864	1.159499709951	0.175974610865989	moreloc	unchanged
ENSMUSG00000001687	Ubl3	-0.152465515857553	0.188894921936664	0.541006146599063	0.712576127231416	unchanged	unchanged
ENSMUSG00000001729	Akt1	-0.286004424948004	0.0522768735067493	-1.1012288390251	0.10773802023699	lessloc	unchanged
ENSMUSG00000001774	Chordc1	0.0366854487915728	0.882658176322924	0.231460271580882	0.888461636693402	unchanged	unchanged
ENSMUSG00000001783	Rtcb	0.0197353472648189	0.907361494607119	-0.505380727636937	0.685216015124121	unchanged	unchanged
ENSMUSG00000001786	Fbxo7	0.135647148761515	0.619784157721301	0.485509569719969	0.734899266621036	unchanged	unchanged
ENSMUSG00000001794	Capns1	-0.162693229322487	0.173653152197859	-1.28755131893438	0.0389923039806224	lessloc	unchanged
ENSMUSG00000001829	Clpb	-0.0591969776706001	0.7939629486384	-0.119791332899371	0.942024978181393	unchanged	unchanged
ENSMUSG00000001833	Septin7	0.050144612704685	0.800686041150273	0.0853156135618249	0.943332231585493	unchanged	unchanged
ENSMUSG00000001844	Zdhhc4	0.0705082653621631	0.804684346459831	0.287573828083834	0.852099919387227	unchanged	unchanged
ENSMUSG00000001847	Rac1	-0.0356051552894197	0.816381982154494	0.0400447868496361	0.983569993405074	unchanged	unchanged
ENSMUSG00000001855	Nup214	0.179710435227195	0.526331255729412	0.265128372203201	0.882239577792694	unchanged	unchanged
ENSMUSG00000001910	Nacc1	-0.0253570553051448	0.886259060920943	-0.554115030628136	0.560258948057169	unchanged	unchanged
ENSMUSG00000001911	Nfix	-0.299958936697659	0.31610037311246	-0.820634585504576	0.32039790241807	unchanged	unchanged
ENSMUSG00000001924	Uba1	0.0778929710579253	0.563008069016086	-0.568707421228633	0.341405940525861	unchanged	unchanged
ENSMUSG00000001964	Emd	0.0647641240247876	0.696956909695235	-0.229756794841562	0.903403123983297	unchanged	unchanged
ENSMUSG00000001986	Gria3	0.0350954280786033	0.893471165834331	-0.595607149947461	0.638852489883021	unchanged	unchanged
ENSMUSG00000001995	Sipa1l2	-0.166402326372278	0.307509645092102	-0.716883022367227	0.46020793505294	unchanged	unchanged
ENSMUSG00000002006	Pdzd4	-0.175652067109826	0.219492534344189	-0.482852473491012	0.7256104211503	unchanged	unchanged
ENSMUSG00000002010	Idh3g	0.186734669224231	0.126144003137328	-0.0144713799170062	0.999968062347394	unchanged	unchanged
ENSMUSG00000002014	Ssr4	0.0544325560073173	0.766057452142946	0.0136073044646441	0.999968062347394	unchanged	unchanged
ENSMUSG00000002017	Fam98a	0.0685187399590772	0.76455913399289	0.574886912895043	0.741571091954783	unchanged	unchanged
ENSMUSG00000002028	Kmt2a	-0.391528546217759	0.128138133909221	-0.472349360909356	0.759122824626212	unchanged	unchanged
ENSMUSG00000002031	Ift46	0.111903129263237	0.601116284322255	0.36906607306493	0.810342513603393	unchanged	unchanged
ENSMUSG00000002052	Supt6	-0.023526318193003	0.915184008481704	-0.269355197029707	0.79064745965185	unchanged	unchanged
ENSMUSG00000002064	Sdf2	0.148018138209146	0.39454627102349	-1.08469888647608	0.314791856979863	lessloc	unchanged
ENSMUSG00000002103	Acp2	-0.0662191255217939	0.848711909010729	-1.00108039072892	0.314907168988984	lessloc	unchanged
ENSMUSG00000002105	Slc39a13	0.334862575469887	0.146850492894794	0.882955259176354	0.574569178195094	unchanged	unchanged
ENSMUSG00000002107	Celf2	0.577608720584828	0.0121521232021612	0.256211850355744	0.85848949526172	unchanged	moreloc
ENSMUSG00000002129	Sf3a1	0.130513987613398	0.449423450645701	-0.576504101776402	0.619225492764581	unchanged	unchanged
ENSMUSG00000002221	Paxip1	-0.584958737087297	0.00736786612830464	0.797220479649799	0.593042975787491	unchanged	lessloc
ENSMUSG00000002222	Rmnd5a	0.0193042783303247	0.907765721774664	0.358236303101778	0.839871743952687	unchanged	unchanged
ENSMUSG00000002265	Peg3	0.0901703563441216	0.626638353982054	0.199076700276521	0.864534060465824	unchanged	unchanged
ENSMUSG00000002307	Daxx	0.253545929516594	0.0623477884351721	0.473081864116789	0.841691706714858	unchanged	unchanged
ENSMUSG00000002320	Tm9sf1	-0.0308712520834167	0.900978884389773	0.718098883931988	0.721041691718665	unchanged	unchanged
ENSMUSG00000002332	Dhrs1	0.18017875223023	0.459694022597813	0.188213708509066	0.924722036260487	unchanged	unchanged
ENSMUSG00000002341	Ncan	-0.229507065456667	0.27851164914496	0.413505377306921	0.748261906694746	unchanged	unchanged
ENSMUSG00000002345	Borcs8	-0.072975805500783	0.789668878802272	-0.537097366671027	0.767455706487085	unchanged	unchanged
ENSMUSG00000002372	Ranbp3	0.0997478691834774	0.565996947909125	-0.837544230668637	0.428751872442997	unchanged	unchanged
ENSMUSG00000002379	Ndufa11	-0.150940924219573	0.442731131367393	-0.0798395810553281	0.968679095820723	unchanged	unchanged
ENSMUSG00000002395	Use1	0.0656336274804106	0.697026107326326	1.04032361429392	0.51768903567583	moreloc	unchanged
ENSMUSG00000002413	Braf	-0.0165322442235478	0.941968368206642	0.4846371543851	0.806411613481937	unchanged	unchanged
ENSMUSG00000002455	Prpf6	0.0675109097587605	0.626638353982054	-0.124080969932592	0.925736241916224	unchanged	unchanged
ENSMUSG00000002489	Tiam1	0.159594101743126	0.629015680491383	0.986465881000965	0.468959146457626	unchanged	unchanged
ENSMUSG00000002496	Tsc2	-0.0426009330475146	0.914347647418161	0.802652311434668	0.453949403290487	unchanged	unchanged
ENSMUSG00000002524	Puf60	0.0230562189464305	0.893442434329505	0.204203190108334	0.893675241733279	unchanged	unchanged
ENSMUSG00000002546	Golga2	-0.0137181128303225	0.945190340906113	0.320704328714221	0.834133234620529	unchanged	unchanged
ENSMUSG00000002580	Mien1	0.0472393969307012	0.84861180957784	-0.394264145400463	0.801855537051589	unchanged	unchanged
ENSMUSG00000002608	Ccdc97	-0.0236154996217217	0.935654569783716	0.607445881312234	0.70802160734942	unchanged	unchanged
ENSMUSG00000002658	Gtf2f1	0.0611387366648499	0.719616223734288	0.423848487387456	0.740820805986632	unchanged	unchanged
ENSMUSG00000002679	Med6	-0.0307875719260986	0.900006578119211	-0.636768107862196	0.764684247225298	unchanged	unchanged
ENSMUSG00000002718	Cse1l	0.245246370302506	0.019123452756366	0.30383166525475	0.863946641250758	unchanged	moreloc
ENSMUSG00000002733	Plekha3	0.200243859488132	0.171601425150205	0.0354039109443587	0.994744976251128	unchanged	unchanged
ENSMUSG00000002741	Ykt6	0.059070131723831	0.70234143826938	0.341000341026895	0.814044640833567	unchanged	unchanged
ENSMUSG00000002748	Baz1b	-0.160773658470317	0.220262115672149	-0.0841940448813707	0.953857998602474	unchanged	unchanged
ENSMUSG00000002767	Mrpl2	0.0447852507955933	0.831054524179421	-1.20301343963322	0.472976144749353	lessloc	unchanged
ENSMUSG00000002768	Mea1	-0.0086826188489274	0.967917734821571	0.123760559893925	0.933193021681109	unchanged	unchanged
ENSMUSG00000002778	Kdelr1	0.170513885759087	0.205577043570629	-0.0997482059058967	0.962687049758142	unchanged	unchanged
ENSMUSG00000002804	Nudt14	-0.936267929303231	2.41545955475295e-14	1.80426560851794	0.205162882795506	moreloc	lessloc
ENSMUSG00000002808	Epdr1	0.0626570243442826	0.857686841633098	0.607803145725166	0.790661547210149	unchanged	unchanged
ENSMUSG00000002812	Flii	0.0753989045038601	0.642357425944162	-0.667354829593935	0.578222512901908	unchanged	unchanged
ENSMUSG00000002825	Qtrt1	0.207182163633781	0.447417800251629	0.438745104833412	0.827321141975058	unchanged	unchanged
ENSMUSG00000002833	Hdgfl2	-0.178387144954168	0.305614430960916	-0.432024051228012	0.814793216934721	unchanged	unchanged
ENSMUSG00000002844	Adprh	-0.0484321860462793	0.8168742534069	-0.605922065987966	0.710794030743278	unchanged	unchanged
ENSMUSG00000002948	Map2k7	-0.518815372719536	0.000854390260972304	-0.531195245917504	0.741571091954783	unchanged	lessloc
ENSMUSG00000002957	Ap2a2	-0.142373766010545	0.19267793367452	-0.435093665700439	0.732752666098364	unchanged	unchanged
ENSMUSG00000002968	Med25	-0.198376328420271	0.226904954435711	-0.303661468329059	0.85848949526172	unchanged	unchanged
ENSMUSG00000002981	Clptm1	0.0108338515958017	0.968086916154844	-1.1938204459654	0.182732239513183	lessloc	unchanged
ENSMUSG00000002984	Tomm40	-0.147556789709505	0.365098223569606	-0.694215143598405	0.483383228767515	unchanged	unchanged
ENSMUSG00000002997	Prkar2b	-0.275277580323442	0.084208443135847	-0.588907984180464	0.702007769904242	unchanged	unchanged
ENSMUSG00000003033	Ap1m1	-0.114906250242076	0.383975802013056	-0.491564775431773	0.623327842343274	unchanged	unchanged
ENSMUSG00000003037	Rab8a	0.030787611845936	0.903904383081262	1.05262905205997	0.585261206120358	moreloc	unchanged
ENSMUSG00000003038	Hmgn2	0.00440927664938073	0.987082498475186	0.515532586747846	0.646849287946116	unchanged	unchanged
ENSMUSG00000003039	Fam32a	0.0427132778246583	0.809713448482636	-0.267663579733274	0.836749506552584	unchanged	unchanged
ENSMUSG00000003062	Stard3nl	0.265513067535965	0.168264316608364	0.587372141184543	0.712798572755878	unchanged	unchanged
ENSMUSG00000003072	Atp5d	-0.232795333640932	0.0312011584563276	-0.992103166600769	0.338179496764659	unchanged	lessloc
ENSMUSG00000003099	Ppp5c	-0.0552934292277341	0.732212179698677	-0.410559188403573	0.7156850841564	unchanged	unchanged
ENSMUSG00000003119	Cdk12	-0.146402459928674	0.416278917133192	0.381176774032593	0.822438105744657	unchanged	unchanged
ENSMUSG00000003131	Pafah1b2	0.137820727592786	0.287342056004464	0.942116813326085	0.34235671325662	unchanged	unchanged
ENSMUSG00000003154	Foxj2	-0.117057672430615	0.609944764344656	-0.81567442489003	0.64748589017629	unchanged	unchanged
ENSMUSG00000003161	Sri	0.0184144865759055	0.939476305560743	-0.559300823453708	0.681240746786735	unchanged	unchanged
ENSMUSG00000003166	Dgcr2	-0.0520274982914364	0.826513138734017	-0.502179415581131	0.664541607496805	unchanged	unchanged
ENSMUSG00000003226	Ranbp2	0.0558064954248259	0.760735779803042	0.244396109454915	0.836749506552584	unchanged	unchanged
ENSMUSG00000003233	Dvl3	-0.110454234874834	0.637518366664514	-0.441725840826785	0.575558400091685	unchanged	unchanged
ENSMUSG00000003234	Abcf3	0.11674422910926	0.501610965010158	0.199630062214956	0.92172493737948	unchanged	unchanged
ENSMUSG00000003269	Cyth2	-0.194490096343115	0.219040243007044	-0.465823658159037	0.712798572755878	unchanged	unchanged
ENSMUSG00000003316	Glg1	-0.0714984102496894	0.696083503250818	0.475476756543329	0.714721874916042	unchanged	unchanged
ENSMUSG00000003344	Btbd2	0.047301057704503	0.823841714820407	0.82690116922711	0.514574693755282	unchanged	unchanged
ENSMUSG00000003345	Csnk1g2	-0.240152495516291	0.0701333747533634	-0.992692979177477	0.221969303699058	unchanged	unchanged
ENSMUSG00000003348	Mob3a	0.0468579786073953	0.877417737953234	0.955291856787146	0.617221727405016	unchanged	unchanged
ENSMUSG00000003360	Ddx23	0.130096963803856	0.386417906366753	-0.597967198948786	0.716465754899053	unchanged	unchanged
ENSMUSG00000003363	Pld3	-0.0333504580660766	0.886222668978081	-0.252022712378759	0.900338854409026	unchanged	unchanged
ENSMUSG00000003378	Grik5	-0.405729869148259	0.0150011846657767	-0.0721635628819053	0.980488153553808	unchanged	lessloc
ENSMUSG00000003402	Prkcsh	-0.0391798379829453	0.831526253536254	-0.701229629813357	0.517016809951105	unchanged	unchanged
ENSMUSG00000003410	Elavl3	-0.155263068709353	0.313993840495215	0.338938903601158	0.790085287548775	unchanged	unchanged
ENSMUSG00000003429	Rps11	-0.201014619051396	0.0989790514491749	0.522166943354136	0.716465754899053	unchanged	unchanged
ENSMUSG00000003435	Supt5	-0.166148946335359	0.277248429101117	-0.00741109171106835	0.999968062347394	unchanged	unchanged
ENSMUSG00000003437	Paf1	-0.0315839065726662	0.920301825354303	-0.355818983982436	0.80888363422614	unchanged	unchanged
ENSMUSG00000003438	Timm50	0.020207495788264	0.923314988876993	-0.175237278130531	0.908697887230805	unchanged	unchanged
ENSMUSG00000003452	Bicd1	0.304578152568052	0.0946923890826142	0.00990467746161805	0.999968062347394	unchanged	unchanged
ENSMUSG00000003458	Ncstn	-0.110507668140804	0.449423450645701	-0.3175793200912	0.79064745965185	unchanged	unchanged
ENSMUSG00000003464	Pex19	0.0459254206927695	0.802302791636188	0.511440543946581	0.801983403916587	unchanged	unchanged
ENSMUSG00000003518	Dusp3	-0.109053300886962	0.570897604869429	-0.339539526063442	0.80530608278768	unchanged	unchanged
ENSMUSG00000003528	Slc25a1	-0.152459863761655	0.13750383340017	-0.104265977636718	0.950456881190398	unchanged	unchanged
ENSMUSG00000003534	Ddr1	-0.329949232845856	0.03629898922799	-0.683229713262031	0.68058155399311	unchanged	lessloc
ENSMUSG00000003575	Crtc1	-0.41803272321193	0.0198437380049193	0.428772697014383	0.840873489407436	unchanged	lessloc
ENSMUSG00000003623	Crot	-0.0375960969592625	0.881011338369398	-0.429717659775056	0.821695021673733	unchanged	unchanged
ENSMUSG00000003660	Snrnp200	0.133116702872939	0.295098832495185	-0.862079261096063	0.22772424919432	unchanged	unchanged
ENSMUSG00000003662	Ciao1	0.15951821619871	0.51707455770306	1.96990393266057	0.220383627295868	moreloc	unchanged
ENSMUSG00000003731	Kpna6	0.0675430080037274	0.690923790440526	0.191969473055094	0.932205727974493	unchanged	unchanged
ENSMUSG00000003778	Brd8	-0.0474478517394634	0.771314557891624	-0.498781496190619	0.7256104211503	unchanged	unchanged
ENSMUSG00000003810	Mast2	-0.304879496486141	0.0508263238917657	-0.762127177160107	0.564079350519836	unchanged	unchanged
ENSMUSG00000003814	Calr	-0.048379642069913	0.775576910322388	-0.248399446119587	0.847848248634244	unchanged	unchanged
ENSMUSG00000003847	Nfat5	-0.356847651436232	0.0159823820432038	0.0160156886601825	0.999968062347394	unchanged	lessloc
ENSMUSG00000003848	Nob1	0.23459833311557	0.0571342004061807	0.544809386297945	0.733065925521922	unchanged	unchanged
ENSMUSG00000003863	Ppfia3	-1.08814211083491	2.16477650971693e-15	0.7951104333286	0.714370976240701	unchanged	lessloc
ENSMUSG00000003865	Gys1	-0.0664041432995308	0.812864155162376	-0.352899781559593	0.838284025074429	unchanged	unchanged
ENSMUSG00000003868	Ruvbl2	0.0307595474891411	0.892254083027424	-1.34765643328723	0.168241973820753	lessloc	unchanged
ENSMUSG00000003948	Mmd	0.0647660634117804	0.668078260423308	0.191369097793169	0.92172493737948	unchanged	unchanged
ENSMUSG00000003970	Rpl8	-0.058035058674579	0.660226526312128	-0.0431410357660376	0.980845914168895	unchanged	unchanged
ENSMUSG00000003992	Ssbp2	0.0278490915602971	0.913679941367114	0.274252059796178	0.889323528916038	unchanged	unchanged
ENSMUSG00000004032	Gstm5	-0.384760542254065	0.0379947885857698	0.24875382911592	0.849986214483416	unchanged	lessloc
ENSMUSG00000004040	Stat3	-0.258567031099644	0.0653294800394992	-0.942067896374323	0.428751872442997	unchanged	unchanged
ENSMUSG00000004044	Cavin1	-0.280477820925539	0.257558804129892	-0.763748279752527	0.618103608270362	unchanged	unchanged
ENSMUSG00000004054	Map3k11	-0.245827945029276	0.181726530438119	-0.829077405139547	0.644110986638778	unchanged	unchanged
ENSMUSG00000004056	Akt2	-0.0682346364562216	0.684243342185928	-0.286210691189877	0.826168707987654	unchanged	unchanged
ENSMUSG00000004070	Hmox2	0.107604215076429	0.52565050706564	0.868492195201402	0.614240104474076	unchanged	unchanged
ENSMUSG00000004071	Cdip1	-0.111236330065808	0.444597808851036	1.11766642085388	0.18396537473705	moreloc	unchanged
ENSMUSG00000004085	Map3k20	-0.169718501881914	0.681866428485351	-0.36939740453201	0.825375330285937	unchanged	unchanged
ENSMUSG00000004096	Cwc15	0.0508718191791447	0.845282608830992	0.353674802103232	0.79064745965185	unchanged	unchanged
ENSMUSG00000004099	Dnmt1	-0.199515905176079	0.224796061922258	0.131575887332244	0.940154689242338	unchanged	unchanged
ENSMUSG00000004113	Cacna1b	-1.12721773121099	4.86486022762395e-06	1.14027421529485	0.514278765765718	moreloc	lessloc
ENSMUSG00000004207	Psap	0.00182259364610582	0.990636533447236	-0.132368278898399	0.885358724187787	unchanged	unchanged
ENSMUSG00000004263	Atn1	-0.371324915332253	0.0250146435573525	1.21752137668706	0.279094568583269	moreloc	lessloc
ENSMUSG00000004264	Phb2	-0.0616562743021813	0.685585733343561	-0.0368489432283816	0.989134636722234	unchanged	unchanged
ENSMUSG00000004268	Emg1	0.0259312581598556	0.905822545179074	1.14123783119382	0.404423465660223	moreloc	unchanged
ENSMUSG00000004270	Lpcat3	0.0731249778271779	0.649681729154755	0.382787230062839	0.791669702178352	unchanged	unchanged
ENSMUSG00000004317	Clcn5	0.201236444778828	0.229503649952678	0.214053043357863	0.904134661438589	unchanged	unchanged
ENSMUSG00000004319	Clcn3	0.109292158886582	0.358542953273218	-0.24045546974406	0.838541448817739	unchanged	unchanged
ENSMUSG00000004356	Utp20	0.318761773695755	0.181726530438119	-0.871632587309288	0.614240104474076	unchanged	unchanged
ENSMUSG00000004364	Cul3	-0.0488157384719665	0.798555375132534	0.069083837746553	0.972161271577915	unchanged	unchanged
ENSMUSG00000004383	Large1	-0.411341621484384	0.000212064551024346	0.464733024903019	0.732752666098364	unchanged	lessloc
ENSMUSG00000004393	Ddx56	0.156325758436135	0.239371587723569	0.0330655324221532	0.999968062347394	unchanged	unchanged
ENSMUSG00000004394	Tmed4	0.282392484400675	0.0099986358157233	0.796994024894278	0.614240104474076	unchanged	moreloc
ENSMUSG00000004455	Ppp1cc	0.0797972644711034	0.555672422817944	-0.384275295334183	0.788160207088098	unchanged	unchanged
ENSMUSG00000004460	Dnajb11	0.0344906592710681	0.855925835994235	0.540543042799473	0.719216387544722	unchanged	unchanged
ENSMUSG00000004508	Gab2	-0.317480273318893	0.0594582412659454	-1.95148698670636	0.0319041237941947	lessloc	unchanged
ENSMUSG00000004530	Coro1c	-0.0613857763321912	0.66813903285863	-0.468168319438437	0.712798572755878	unchanged	unchanged
ENSMUSG00000004535	Tax1bp1	0.0954669171510703	0.488146251638126	0.527369438707078	0.595391563505005	unchanged	unchanged
ENSMUSG00000004558	Ndrg2	0.379282267982293	0.0448155824154883	0.161920156509915	0.978619935289854	unchanged	moreloc
ENSMUSG00000004562	Arhgef40	-0.267769025528464	0.101221959389568	0.312171787923775	0.823090846313578	unchanged	unchanged
ENSMUSG00000004567	Mcoln1	-0.280263421372358	0.139310158895707	-0.513276426570245	0.76055148117554	unchanged	unchanged
ENSMUSG00000004568	Arhgef18	0.0380053347952303	0.820417931362346	-1.59395297904375	0.255667322592117	lessloc	unchanged
ENSMUSG00000004591	Pkn2	-0.0603765800194551	0.783794308642612	-0.137465026028314	0.950251776797399	unchanged	unchanged
ENSMUSG00000004631	Sgce	-0.00639915684362102	0.979243716770184	0.862990180484745	0.578222512901908	unchanged	unchanged
ENSMUSG00000004642	Slbp	0.212094895350976	0.119615184221637	0.420751735475399	0.838284025074429	unchanged	unchanged
ENSMUSG00000004667	Polr2e	0.0736441799270402	0.668078260423308	-1.37949988720913	0.283668670578798	lessloc	unchanged
ENSMUSG00000004677	Myo9b	-0.676743799075274	1.67656254821789e-08	-0.229284774132872	0.871775507037145	unchanged	lessloc
ENSMUSG00000004698	Hdac9	-0.0568184780027265	0.769266316009066	0.3632354811022	0.893628346673098	unchanged	unchanged
ENSMUSG00000004771	Rab11a	0.0166253271998802	0.952797921054564	-0.657076582065754	0.651841200055605	unchanged	unchanged
ENSMUSG00000004789	Dlst	0.0255235747656514	0.893806467031439	0.413716584213814	0.738861726685348	unchanged	unchanged
ENSMUSG00000004798	Ulk2	-0.0422811941981682	0.855334395416498	0.334400239792465	0.894689444759793	unchanged	unchanged
ENSMUSG00000004815	Dgkq	-0.186295460900913	0.620979168705176	-1.37114275743181	0.259363395677143	lessloc	unchanged
ENSMUSG00000004846	Plod3	-0.0673664450628295	0.691012223021932	-0.265530635958475	0.855545331389834	unchanged	unchanged
ENSMUSG00000004849	Ap1s1	-0.162729155648551	0.271681636763133	0.0396601714213887	0.993485778096961	unchanged	unchanged
ENSMUSG00000004865	Srpk1	0.069807077677869	0.621507536241646	-0.150655730425009	0.918218833431741	unchanged	unchanged
ENSMUSG00000004880	Lbr	0.135226326135462	0.504335378267584	-0.32923631444921	0.851997646029735	unchanged	unchanged
ENSMUSG00000004891	Nes	-0.659813030929653	9.70596078690255e-06	-0.499743749244275	0.799103020833995	unchanged	lessloc
ENSMUSG00000004892	Bcan	-0.138296106562843	0.555320154368282	0.386369847442243	0.903403123983297	unchanged	unchanged
ENSMUSG00000004895	Prcc	-0.182240429397317	0.24321329034398	-0.443889636480058	0.767964016286048	unchanged	unchanged
ENSMUSG00000004897	Hdgf	-0.10594791982676	0.49807435047798	-1.02954587894077	0.273228443141652	lessloc	unchanged
ENSMUSG00000004929	Thop1	-0.0952822731256087	0.542380713425613	-0.229504879039093	0.924388606426199	unchanged	unchanged
ENSMUSG00000004934	Pias4	-0.0760255428645367	0.755337135380683	-0.295603051823083	0.869942835469204	unchanged	unchanged
ENSMUSG00000004936	Map2k1	0.12880812161812	0.366079303084692	-0.0195284471132338	0.999968062347394	unchanged	unchanged
ENSMUSG00000004937	Sgta	0.0361771466762923	0.859571505110047	-0.256959197709886	0.840065994335169	unchanged	unchanged
ENSMUSG00000004980	Hnrnpa2b1	0.175229776991532	0.0760733430397288	0.304721972704467	0.78008320479597	unchanged	unchanged
ENSMUSG00000005034	Prkacb	0.0663267970949439	0.698454187811499	0.199991198293559	0.905817862490992	unchanged	unchanged
ENSMUSG00000005045	Chd5	-0.39193324222056	0.00628701337093774	-0.137267387887348	0.919623022527791	unchanged	lessloc
ENSMUSG00000005103	Wdr1	-0.00252485860771035	0.987530886258756	0.143289030808369	0.919623022527791	unchanged	unchanged
ENSMUSG00000005142	Man2b1	-0.12260354002525	0.603966767188602	-0.516826752171507	0.781979539012803	unchanged	unchanged
ENSMUSG00000005161	Prdx2	-0.0024039708983532	0.989665470241562	-0.143977146509713	0.919623022527791	unchanged	unchanged
ENSMUSG00000005198	Polr2a	-0.0581676528227635	0.800564543789858	-0.904295680153929	0.181031285047643	unchanged	unchanged
ENSMUSG00000005204	Senp3	0.202791598409574	0.338681222293337	-0.461070116760575	0.702761568232463	unchanged	unchanged
ENSMUSG00000005225	Plekha8	-0.234117970538484	0.22748559039264	-0.28983972638809	0.898812382261817	unchanged	unchanged
ENSMUSG00000005262	Ufd1	0.112258834317744	0.498931940060676	1.29103331324105	0.516209079369769	moreloc	unchanged
ENSMUSG00000005312	Ubqln1	-0.00771808982862565	0.968794658257223	-0.0896143866969537	0.947435776341417	unchanged	unchanged
ENSMUSG00000005354	Txn2	0.0281549646691863	0.902981086677717	-1.18899181253398	0.283900151727503	lessloc	unchanged
ENSMUSG00000005371	Fbxo11	0.101304897548629	0.71943363491424	0.996830165700723	0.312150345100775	unchanged	unchanged
ENSMUSG00000005397	Nid1	0.0557502996405468	0.85304813203686	-1.13595809813369	0.542839829788615	lessloc	unchanged
ENSMUSG00000005417	Mprip	-0.277485152158862	0.00451297938379549	-0.602082165033931	0.57098346310627	unchanged	lessloc
ENSMUSG00000005442	Cic	-0.110833089533434	0.567160636415451	-0.371042706982805	0.810726515428184	unchanged	unchanged
ENSMUSG00000005447	Pafah1b3	0.0663266028119793	0.703859712244507	0.934255557627155	0.585167147832729	unchanged	unchanged
ENSMUSG00000005469	Prkaca	-0.196556830912389	0.0801904075904911	-0.286868199968055	0.842695628521761	unchanged	unchanged
ENSMUSG00000005481	Ddx39	0.129475903414863	0.40402800660237	-0.996811858122979	0.4041839885593	unchanged	unchanged
ENSMUSG00000005483	Dnajb1	0.0268443465124943	0.889914933783787	-0.00470517849244168	0.999968062347394	unchanged	unchanged
ENSMUSG00000005505	Kbtbd4	-0.0587634259534262	0.842739126200042	-0.475144930070245	0.786478386828384	unchanged	unchanged
ENSMUSG00000005506	Celf1	0.048300701617913	0.777856370804182	0.0632816634735329	0.972161271577915	unchanged	unchanged
ENSMUSG00000005510	Ndufs3	0.00668564280094774	0.972545864138551	0.39360265920118	0.790155463701468	unchanged	unchanged
ENSMUSG00000005514	Por	-0.0625862115628131	0.767961902468764	-0.0378927209379913	0.996188981825613	unchanged	unchanged
ENSMUSG00000005533	Igf1r	-0.324982992905992	0.040122595654643	-0.464917951843211	0.670215846270151	unchanged	lessloc
ENSMUSG00000005534	Insr	-0.167875650847623	0.294594078809844	0.538252952601956	0.769790048690123	unchanged	unchanged
ENSMUSG00000005566	Trim28	-0.0777501125860256	0.699809826111262	-0.345173364897196	0.751391071882143	unchanged	unchanged
ENSMUSG00000005609	Ctr9	0.11988455472263	0.393178689055193	-0.384171725547752	0.764684247225298	unchanged	unchanged
ENSMUSG00000005610	Eif4g2	0.135577611594979	0.165910365478969	0.445674854507874	0.558919348863809	unchanged	unchanged
ENSMUSG00000005621	Zfp592	0.183147174698721	0.459935716514465	-2.22942224252452	0.0315545597310719	lessloc	unchanged
ENSMUSG00000005625	Psmd4	-0.190922453518892	0.0966742230690964	0.58037577782709	0.686040381543708	unchanged	unchanged
ENSMUSG00000005656	Snx6	0.0840342972369135	0.62427464519609	0.201870775770473	0.905817862490992	unchanged	unchanged
ENSMUSG00000005682	Pan2	0.270218531078366	0.106686768922041	1.12596857994682	0.312150345100775	moreloc	unchanged
ENSMUSG00000005683	Cs	0.0195926541069211	0.911234468321917	-0.554588638097031	0.590030435656313	unchanged	unchanged
ENSMUSG00000005687	Bcas2	0.0601633260183971	0.76526385159881	-0.341799255776087	0.76055148117554	unchanged	unchanged
ENSMUSG00000005698	Ctcf	0.0732505026627768	0.69199310493538	-0.919962438737327	0.617221727405016	unchanged	unchanged
ENSMUSG00000005732	Ranbp1	0.0515333815905061	0.754410835902977	0.00300087560789919	0.999968062347394	unchanged	unchanged
ENSMUSG00000005779	Psmb4	0.0263000426741297	0.910182338884525	-0.370984720116607	0.781979539012803	unchanged	unchanged
ENSMUSG00000005802	Slc30a4	0.0807515986252257	0.736821285796245	-0.905764402809541	0.459477273660944	unchanged	unchanged
ENSMUSG00000005804	Bloc1s6	0.193223904735898	0.313718718218778	0.0203122500898711	0.999968062347394	unchanged	unchanged
ENSMUSG00000005813	Metap1	0.209302856480599	0.320515846098996	-0.320209729654227	0.821829152896945	unchanged	unchanged
ENSMUSG00000005846	Rsl1d1	-0.00256443919909916	0.988789067961685	0.233640325869212	0.889323528916038	unchanged	unchanged
ENSMUSG00000005871	Apc	0.501999683366934	0.156538774326071	0.927689643279335	0.60517364085466	unchanged	unchanged
ENSMUSG00000005873	Reep5	0.0659787442923275	0.65209899470378	0.398543207240228	0.771622742630141	unchanged	unchanged
ENSMUSG00000005886	Ncoa2	-0.233702045317925	0.0941494000764943	-2.28443576161761	3.27612209853699e-07	lessloc	unchanged
ENSMUSG00000005893	Nr2c2	-0.0484289069007369	0.790389081890676	0.0901761388227644	0.950275940938787	unchanged	unchanged
ENSMUSG00000005897	Nr2c1	0.0472675801775624	0.886453379620295	0.479776848171218	0.806566715888161	unchanged	unchanged
ENSMUSG00000005899	Smpd4	-0.0117544432413068	0.96864089259657	-0.602856713912749	0.732564756132527	unchanged	unchanged
ENSMUSG00000005982	Naa60	0.806305426989749	0.210172067866381	-0.395988123419392	0.865204275183443	unchanged	unchanged
ENSMUSG00000005986	Ankrd13d	-0.308835699787896	0.295256797388024	0.162211125371819	0.932205727974493	unchanged	unchanged
ENSMUSG00000006005	Tpr	-0.0941487615932911	0.631084995100151	0.662134753569894	0.414056258202018	unchanged	unchanged
ENSMUSG00000006024	Napa	-0.143655123052075	0.322982704479784	-0.635188939235581	0.664541607496805	unchanged	unchanged
ENSMUSG00000006127	Inpp5k	0.239348157540367	0.391748681530175	1.07821193447728	0.517016809951105	moreloc	unchanged
ENSMUSG00000006134	Crkl	0.0303279961031258	0.873233884792146	-0.878708275713678	0.355214061457332	unchanged	unchanged
ENSMUSG00000006169	Clint1	-0.127724511137286	0.292360977812217	-0.649865172573714	0.510282668819903	unchanged	unchanged
ENSMUSG00000006191	Cdkal1	0.176369584370492	0.665108693917419	-0.401575876995475	0.851997646029735	unchanged	unchanged
ENSMUSG00000006215	Zbtb17	0.113707347088642	0.64106026021779	-0.595465274035963	0.813827679918221	unchanged	unchanged
ENSMUSG00000006219	Fblim1	-0.286894849150227	0.345977570635571	1.23064863392643	0.46020793505294	moreloc	unchanged
ENSMUSG00000006262	Mob1b	-0.446981734688907	5.58612074712241e-05	0.147148303903711	0.926086685594565	unchanged	lessloc
ENSMUSG00000006273	Atp6v1b2	0.20056970467937	0.0425606299820774	-0.093129061499214	0.942024978181393	unchanged	moreloc
ENSMUSG00000006276	Eps15l1	-0.058267640341328	0.800811992578096	-0.0763373898237321	0.958046827598634	unchanged	unchanged
ENSMUSG00000006304	Arpc2	0.00112097428604845	0.993836890680085	0.0837194902231628	0.951382339621953	unchanged	unchanged
ENSMUSG00000006307	Kmt2b	-0.122052202851072	0.855334395416498	-1.29548301142181	0.482035267290121	lessloc	unchanged
ENSMUSG00000006315	Tmem147	0.0401014727587536	0.87833599545672	1.24501336384607	0.155110888528149	moreloc	unchanged
ENSMUSG00000006333	Rps9	-0.207384628246377	0.152068516703236	-0.756583643327351	0.483383228767515	unchanged	unchanged
ENSMUSG00000006356	Crip2	0.103926536226417	0.642621216490322	-2.40392273883344	0.000849372207908352	lessloc	unchanged
ENSMUSG00000006362	Cbfa2t3	-0.428220888937048	0.00624151414270278	0.414633338286885	0.89765971879321	unchanged	lessloc
ENSMUSG00000006373	Pgrmc1	0.0494963676234909	0.837155639635146	-0.202997456839788	0.836749506552584	unchanged	unchanged
ENSMUSG00000006423	C330007P06Rik	-0.00661507381878024	0.984825394942895	1.02104077809345	0.57098346310627	moreloc	unchanged
ENSMUSG00000006476	Nsmf	-0.137420561768867	0.604068341640434	-0.593531623137945	0.751391071882143	unchanged	unchanged
ENSMUSG00000006498	Ptbp1	0.131959070190361	0.434566329312761	-0.506481569549459	0.758404049201779	unchanged	unchanged
ENSMUSG00000006575	Rundc3a	-0.16900345446948	0.0989790514491749	0.342348688779301	0.853323847528457	unchanged	unchanged
ENSMUSG00000006576	Slc4a3	-0.427549180132869	0.113337119752843	1.20011658051097	0.578222512901908	moreloc	unchanged
ENSMUSG00000006586	Runx1t1	0.0481810710320203	0.918535161300593	-0.532132975615549	0.614240104474076	unchanged	unchanged
ENSMUSG00000006651	Aplp1	-0.0190168221986751	0.913812939175386	0.0988055869895579	0.968679095820723	unchanged	unchanged
ENSMUSG00000006673	Qrich1	-0.0339911120100134	0.846260025229582	-0.524270476030843	0.561386211203257	unchanged	unchanged
ENSMUSG00000006676	Usp19	-0.170702909397483	0.359718606959777	-0.153615701009153	0.924583231640424	unchanged	unchanged
ENSMUSG00000006699	Cdc42	0.180147590443508	0.0994491277575708	0.272734339997599	0.836749506552584	unchanged	unchanged
ENSMUSG00000006728	Cdk4	0.0583807792290949	0.744658341725214	-0.627040281265454	0.614240104474076	unchanged	unchanged
ENSMUSG00000006731	B4galnt1	-0.17245473419604	0.464636934773501	0.63833923411844	0.725609550786388	unchanged	unchanged
ENSMUSG00000006740	Kif5b	-0.236515989504955	0.319317562079438	0.597733235976271	0.520937583004293	unchanged	unchanged
ENSMUSG00000006800	Sulf2	0.0855059685852431	0.828708005178714	0.533578703691152	0.758404049201779	unchanged	unchanged
ENSMUSG00000006818	Sod2	0.0141518000535415	0.94368216673361	-0.0105769837686704	0.999968062347394	unchanged	unchanged
ENSMUSG00000006920	Ezh1	0.263518036402796	0.0728079622656695	0.4059956606373	0.830381382836855	unchanged	unchanged
ENSMUSG00000006930	Hap1	-0.309789076989358	0.0274091726949522	0.967996400441413	0.574623563189551	unchanged	lessloc
ENSMUSG00000006932	Ctnnb1	-0.447403662800999	3.3732015173538e-06	-0.24069013668563	0.85848949526172	unchanged	lessloc
ENSMUSG00000006998	Psmd2	0.134237664769098	0.19785379056561	0.142255003905804	0.897126866680891	unchanged	unchanged
ENSMUSG00000007411	Mark3	-0.0621126688999123	0.852102373091584	-0.349261577480769	0.738702856049119	unchanged	unchanged
ENSMUSG00000007415	Gatad1	-0.0298842298484681	0.902521806142605	-0.2058970376638	0.894781474019687	unchanged	unchanged
ENSMUSG00000007458	M6pr	0.183538319691238	0.148875272084832	-0.253743602464973	0.867739192839721	unchanged	unchanged
ENSMUSG00000007564	Ppp2r1a	-0.0621443766599255	0.656161935351383	-0.616200607045884	0.483383228767515	unchanged	unchanged
ENSMUSG00000007610	Gtpbp3	-0.160094713072729	0.488551023600318	1.57838429326192	0.46020793505294	moreloc	unchanged
ENSMUSG00000007613	Tgfbr1	0.0832511943129024	0.622725415913927	-1.82822428722515	0.186249078504376	lessloc	unchanged
ENSMUSG00000007656	Arpp19	0.281333839570496	0.0611268618520552	-0.833350270348146	0.623709100440167	unchanged	unchanged
ENSMUSG00000007659	Bcl2l1	-0.105715631411659	0.558479548266565	-0.252785172716128	0.86235446478071	unchanged	unchanged
ENSMUSG00000007670	Khsrp	-0.0604737281852272	0.771512222196773	0.0802467429037517	0.959572316779208	unchanged	unchanged
ENSMUSG00000007739	Cct4	0.0876976587889191	0.477276977837704	-0.561822270261803	0.619225492764581	unchanged	unchanged
ENSMUSG00000007783	Cpt1c	0.05148711155881	0.845282608830992	-0.93453168431468	0.548620798142934	unchanged	unchanged
ENSMUSG00000007815	Rhoa	0.0805076675146686	0.590966314733414	-0.256901699916653	0.838284025074429	unchanged	unchanged
ENSMUSG00000007817	Zmiz1	-0.210442385604634	0.271435919714927	-0.197184771253996	0.882239577792694	unchanged	unchanged
ENSMUSG00000007836	Hnrnpa0	-0.0799723466737748	0.610103134426359	-0.868481875298514	0.437275832629018	unchanged	unchanged
ENSMUSG00000007850	Hnrnph1	0.33376639489281	5.14762860578222e-05	0.40722739792152	0.732752666098364	unchanged	moreloc
ENSMUSG00000007880	Arid1a	-0.253167725706906	0.0909995031461156	-0.461790887727378	0.499702807013795	unchanged	unchanged
ENSMUSG00000007891	Ctsd	0.166357992930137	0.164699979784919	0.330756523518076	0.838284025074429	unchanged	unchanged
ENSMUSG00000007892	Rplp1	-0.272322075366306	0.0659284330162828	0.207624348197583	0.868773993844394	unchanged	unchanged
ENSMUSG00000007989	Fzd3	0.0126894955166472	0.952869301429951	0.236294717275159	0.872960877879903	unchanged	unchanged
ENSMUSG00000008035	Mid1ip1	0.10359165314622	0.49807435047798	0.040647188479122	0.996195586918105	unchanged	unchanged
ENSMUSG00000008036	Ap2s1	0.206545865021024	0.156538774326071	0.14070835047131	0.92946756303339	unchanged	unchanged
ENSMUSG00000008140	Emc10	0.0812099277115279	0.609926537472539	-0.995213603561921	0.228556547423549	unchanged	unchanged
ENSMUSG00000008200	Fnbp4	0.133341855174525	0.46001539496539	-0.235662029716716	0.882239577792694	unchanged	unchanged
ENSMUSG00000008301	Phax	0.118981506929491	0.453087913571984	0.99249409076852	0.548620798142934	unchanged	unchanged
ENSMUSG00000008348	Ubc	-0.314707458353912	0.051087790611698	-1.89683326113555	4.16003709193234e-07	lessloc	unchanged
ENSMUSG00000008373	Prpf31	0.107541215186954	0.647701450008512	-0.0036019945634278	0.999968062347394	unchanged	unchanged
ENSMUSG00000008393	Carhsp1	-0.0775466394702116	0.677848296558968	-0.680134739840488	0.483383228767515	unchanged	unchanged
ENSMUSG00000008429	Herpud2	0.137435217061668	0.553370472527156	0.191628081233311	0.900949816845465	unchanged	unchanged
ENSMUSG00000008475	Arpc5	-0.019271967821516	0.913812939175386	0.129019265333689	0.932205727974493	unchanged	unchanged
ENSMUSG00000008489	Elavl2	-0.0487377126359874	0.871722532248615	0.00270073612587485	0.999968062347394	unchanged	unchanged
ENSMUSG00000008575	Nfib	-0.0724707608773845	0.707300284740583	-0.426769605725881	0.702593573420898	unchanged	unchanged
ENSMUSG00000008604	Ubqln4	-0.160587071614368	0.20517718839247	-0.113938003552619	0.949561477336711	unchanged	unchanged
ENSMUSG00000008730	Hipk1	-0.198190301693707	0.130993964773256	-0.978860776902079	0.119679410402161	unchanged	unchanged
ENSMUSG00000008763	Man1a2	0.260007726459833	0.0756390904983425	0.709074974962475	0.696159174687651	unchanged	unchanged
ENSMUSG00000008855	Hdac5	-0.268614039774195	0.0964331280955825	-1.35354755745737	0.113756760884862	lessloc	unchanged
ENSMUSG00000008859	Rala	-0.00414986313381693	0.985728520257904	1.3756392082987	0.373622722251928	moreloc	unchanged
ENSMUSG00000008892	Vdac3	0.0559103030345916	0.695056046204677	-0.0811994968854206	0.961309701866512	unchanged	unchanged
ENSMUSG00000008958	Vps72	0.0404057112315924	0.855611054914653	-0.530845113622053	0.664082715297413	unchanged	unchanged
ENSMUSG00000008976	Gabpa	-0.247823517426479	0.0218819532609222	1.01860703100158	0.578222512901908	moreloc	lessloc
ENSMUSG00000009013	Dynll1	0.0923536098769181	0.625455168146317	0.49280214064248	0.664541607496805	unchanged	unchanged
ENSMUSG00000009035	Tmem184b	-0.0854140616867805	0.642269111761379	-0.390489301639537	0.734899266621036	unchanged	unchanged
ENSMUSG00000009073	Nf2	-0.38371097601705	7.16091711825127e-05	0.380282378748729	0.79826709931328	unchanged	lessloc
ENSMUSG00000009079	Ewsr1	-0.0847941814025357	0.557712349150831	0.450158078425067	0.668224557324772	unchanged	unchanged
ENSMUSG00000009090	Ap1b1	-0.0433919918781736	0.819096192904427	0.520310715072094	0.738030444931623	unchanged	unchanged
ENSMUSG00000009112	Bcl2l13	-0.244078220076891	0.0506324401744015	0.390141871806524	0.822381632027533	unchanged	unchanged
ENSMUSG00000009291	Pttg1ip	0.0663296595962111	0.677073470374821	0.0424866883141757	0.99097405575486	unchanged	unchanged
ENSMUSG00000009394	Syn2	-0.195090194902945	0.0539781684891004	-0.697545947965258	0.551658968235918	unchanged	unchanged
ENSMUSG00000009418	Nav1	-0.257465534241433	0.30823024678535	0.0790982317699767	0.976119293556143	unchanged	unchanged
ENSMUSG00000009470	Tnpo1	0.00497591059914448	0.97867422789733	-0.843309064232447	0.273912416081599	unchanged	unchanged
ENSMUSG00000009535	Rnmt	0.114910115826153	0.413504006779326	1.00794576538622	0.536876295082196	moreloc	unchanged
ENSMUSG00000009549	Srp14	0.0668389223199152	0.714419959950688	0.299119524103531	0.836749506552584	unchanged	unchanged
ENSMUSG00000009569	Mrtfb	-0.112862181381933	0.654531983462014	0.52891534386377	0.712798572755878	unchanged	unchanged
ENSMUSG00000009575	Cbx5	-0.0238736680602876	0.905822545179074	0.367017230681674	0.734656185130481	unchanged	unchanged
ENSMUSG00000009630	Ppp2cb	-0.0898482031100303	0.474089617399838	-0.45836461168941	0.728209414607266	unchanged	unchanged
ENSMUSG00000009647	Mcu	-0.195789209811303	0.179973762559305	-0.348052918832658	0.826168707987654	unchanged	unchanged
ENSMUSG00000009681	Bcr	-0.398930108830074	0.00244384976092591	-0.705832657047292	0.664541607496805	unchanged	lessloc
ENSMUSG00000009733	Tfcp2	-0.367887465927243	0.0283054049262279	0.545772340985947	0.77372855802976	unchanged	lessloc
ENSMUSG00000009739	Pou6f1	-1.22311046908606	4.40876253848324e-22	-1.52485927844155	0.0629657058879452	lessloc	lessloc
ENSMUSG00000009741	Ubp1	0.155362501771351	0.200882884231197	0.667820321667594	0.567489771724267	unchanged	unchanged
ENSMUSG00000009863	Sdhb	0.100143211107628	0.518581758317042	0.420847803430662	0.757938083352888	unchanged	unchanged
ENSMUSG00000009907	Vps4b	0.272076866153296	0.03352659506032	-0.787910510931681	0.552422725146217	unchanged	moreloc
ENSMUSG00000009927	Rps25	-0.212939906448143	0.0313602135374605	0.448603626446648	0.732752666098364	unchanged	lessloc
ENSMUSG00000010025	Aldh3a2	0.103161398428592	0.554747122212006	-1.11110775482714	0.406389029025699	lessloc	unchanged
ENSMUSG00000010095	Slc3a2	-0.0152489111001727	0.946832414816651	-1.57040274641033	0.0763964330404405	lessloc	unchanged
ENSMUSG00000010097	Nxf1	0.345727270818154	0.0197773281448561	-0.212382732485694	0.919623022527791	unchanged	moreloc
ENSMUSG00000010110	Stx5a	0.0391798505117863	0.842332970363531	-0.980105917148533	0.419500727262942	unchanged	unchanged
ENSMUSG00000010277	2610507B11Rik	0.0246966025089801	0.925715037979894	-0.241328883667889	0.849475305206544	unchanged	unchanged
ENSMUSG00000010376	Nedd8	-0.0391929837136404	0.874664678628846	-0.224833196922296	0.897779762931373	unchanged	unchanged
ENSMUSG00000010392	Gosr1	0.0633540260096185	0.751035923215348	1.47521451762857	0.273228443141652	moreloc	unchanged
ENSMUSG00000010406	Mrpl52	-0.324485717292661	0.118277281570883	-0.844725643426825	0.663651713962123	unchanged	unchanged
ENSMUSG00000010476	Ebf3	-0.0102966700190963	0.952869301429951	-0.192488572751095	0.925736241916224	unchanged	unchanged
ENSMUSG00000010505	Myt1	-0.210070726371295	0.177719420602543	0.49145233226773	0.842779083189286	unchanged	unchanged
ENSMUSG00000010554	Mettl16	0.0614912037458109	0.815064299426618	-0.695205340272935	0.667153781712275	unchanged	unchanged
ENSMUSG00000010608	Rbm25	-0.223397619823245	0.175413162980794	0.506474849014151	0.684395034563823	unchanged	unchanged
ENSMUSG00000010663	Fads1	0.0191073900765952	0.923314988876993	-0.281265285406274	0.772933228089019	unchanged	unchanged
ENSMUSG00000010755	Cars	0.0580399550850835	0.751035923215348	-0.145929316626185	0.924388606426199	unchanged	unchanged
ENSMUSG00000010914	Pdhx	0.157459184316004	0.478470102825188	-0.412653806537243	0.79064745965185	unchanged	unchanged
ENSMUSG00000011096	Akt1s1	-0.0967441845510005	0.593579732913355	-0.735113005155689	0.632925071658477	unchanged	unchanged
ENSMUSG00000011179	Odc1	0.0471122490035926	0.793182941520638	-0.486995431554533	0.664541607496805	unchanged	unchanged
ENSMUSG00000011256	Adam19	0.00505018611865404	0.987283748373478	0.2155892789336	0.925736241916224	unchanged	unchanged
ENSMUSG00000011257	Pabpc4	-0.174819347005388	0.436312358113313	0.218698219142366	0.900949816845465	unchanged	unchanged
ENSMUSG00000011306	Sugp1	-0.0210210151760823	0.929467106813601	0.104503288181123	0.962566105323093	unchanged	unchanged
ENSMUSG00000011589	Fsd1	-0.0643281140432215	0.736429875854973	0.539939068149998	0.758404049201779	unchanged	unchanged
ENSMUSG00000011751	Sptbn4	-0.390241061103256	0.309593028667571	-0.0578576169623508	0.989134636722234	unchanged	unchanged
ENSMUSG00000011752	Pgam1	-0.118125845982698	0.323767595729489	-0.0103765189849008	0.999968062347394	unchanged	unchanged
ENSMUSG00000011831	Evi5	0.0229721008561514	0.920301825354303	0.747867827779634	0.664541607496805	unchanged	unchanged
ENSMUSG00000011832	Evi5l	-0.0795564225514567	0.719680496962506	-1.19230404891298	0.369342228730743	lessloc	unchanged
ENSMUSG00000011877	Git1	-0.217516034871008	0.112014914955728	-1.48398900395943	0.165724370354263	lessloc	unchanged
ENSMUSG00000011884	Gltp	0.144784007042624	0.703551376324871	-0.79352499760965	0.578222512901908	unchanged	unchanged
ENSMUSG00000011958	Bnip2	0.123824566422863	0.475630589979872	-0.740755262507199	0.591653795879539	unchanged	unchanged
ENSMUSG00000011960	Ccnt1	0.210067707776423	0.155282554994673	-0.506626274439848	0.577068049643121	unchanged	unchanged
ENSMUSG00000012076	Brms1l	-0.744192919853628	2.7292204813222e-06	0.178758612483879	0.939528964865339	unchanged	lessloc
ENSMUSG00000012114	Med15	-0.0208161391718946	0.930037001456923	-0.830702839602081	0.414056258202018	unchanged	unchanged
ENSMUSG00000012422	Tmem167	-0.0870018685513268	0.639211598948381	-0.15023936605361	0.933193021681109	unchanged	unchanged
ENSMUSG00000012535	Tnpo3	0.0863446446548566	0.574220843706568	0.490767107584298	0.751833644951816	unchanged	unchanged
ENSMUSG00000012609	Ttll5	-0.206719338635524	0.559500698926492	1.73738734016731	0.0629657058879452	moreloc	unchanged
ENSMUSG00000012848	Rps5	-0.194925432298064	0.0529521167158483	-0.521993614945464	0.664541607496805	unchanged	unchanged
ENSMUSG00000013033	Adgrl1	-0.4725468507621	0.00236982977365801	0.362577714423589	0.77372855802976	unchanged	lessloc
ENSMUSG00000013089	Etv5	0.00182260287869007	0.990636533447236	1.10952719280092	0.398320750518538	moreloc	unchanged
ENSMUSG00000013160	Atp6v0d1	-0.117135404424899	0.300147171289662	0.254519056974122	0.849614199481699	unchanged	unchanged
ENSMUSG00000013236	Ptprs	-0.422826748771888	0.0127432235796136	-0.805351707277548	0.312150345100775	unchanged	lessloc
ENSMUSG00000013419	Zfp651	-0.417066605988138	0.0722552975231344	-0.426296169228805	0.758088788615319	unchanged	unchanged
ENSMUSG00000013465	Nelfb	0.00240305579615052	0.990636533447236	-1.47244628062899	0.113756760884862	lessloc	unchanged
ENSMUSG00000013593	Ndufs2	0.0757094534120196	0.555672422817944	0.0915161066788244	0.962485909004691	unchanged	unchanged
ENSMUSG00000013629	Cad	-0.206239206136792	0.40861753394346	-1.73563610400039	0.137952465464152	lessloc	unchanged
ENSMUSG00000013646	Sh3bp5l	0.0420026597630367	0.826472808988325	-1.91124746522435	0.109012407996937	lessloc	unchanged
ENSMUSG00000013663	Pten	-0.176233534624227	0.0895577697018586	-0.16002254456144	0.89765971879321	unchanged	unchanged
ENSMUSG00000013698	Pea15a	0.0435113638464898	0.817938946714671	-0.286445059951932	0.853578189587082	unchanged	unchanged
ENSMUSG00000013701	Timm23	0.182358531065776	0.159542448349662	-0.0663067615643307	0.966100931735473	unchanged	unchanged
ENSMUSG00000013736	Trnt1	0.0506838178525064	0.771512222196773	0.206445979321948	0.910557231729328	unchanged	unchanged
ENSMUSG00000013787	Ehmt2	-0.311369406551111	0.0283024303006296	-0.0382029825500121	0.986583547221563	unchanged	lessloc
ENSMUSG00000013822	Elof1	0.301155875960312	0.139847357207502	0.429501536132516	0.799340292108006	unchanged	unchanged
ENSMUSG00000013833	Med16	-0.23632765959179	0.171743054010035	0.273113967932122	0.918924367323918	unchanged	unchanged
ENSMUSG00000013858	Tmem259	-0.218633403375671	0.102392261122133	-1.03450603644212	0.253659315138804	lessloc	unchanged
ENSMUSG00000013878	Rnf170	-0.160111580726629	0.521259149493309	0.805016820818913	0.738861726685348	unchanged	unchanged
ENSMUSG00000013921	Clip3	-0.292811487427978	0.0524024734499518	-0.786150288548508	0.586282490587781	unchanged	unchanged
ENSMUSG00000014077	Chp1	0.110909889919532	0.355327590990423	-0.425293972153693	0.781979539012803	unchanged	unchanged
ENSMUSG00000014195	Dnajc7	0.0227198915789989	0.903904383081262	0.242452300227958	0.854761843493935	unchanged	unchanged
ENSMUSG00000014226	Cacybp	0.0326229042753639	0.883814162661341	0.223748334756714	0.918924367323918	unchanged	unchanged
ENSMUSG00000014313	Cox6c	-0.245935504715017	0.0874666920102058	1.18017216461686	0.339234897054056	moreloc	unchanged
ENSMUSG00000014349	Ube2z	-0.0783870909658176	0.605387631834633	-1.01904239537407	0.414440112185044	lessloc	unchanged
ENSMUSG00000014353	Tmem87b	0.183270595770413	0.20553001979441	-0.0348602127510329	0.99097405575486	unchanged	unchanged
ENSMUSG00000014355	Anapc1	-0.103367242212612	0.60936274031453	-0.0132824703318026	0.999968062347394	unchanged	unchanged
ENSMUSG00000014402	Tsg101	0.0546085500154339	0.735725908208054	-0.578882157095611	0.557303209803219	unchanged	unchanged
ENSMUSG00000014426	Map3k4	-0.0254697314945724	0.929638697681672	-0.630073551314377	0.690992815778843	unchanged	unchanged
ENSMUSG00000014496	Ankrd28	0.000720343813166435	0.996835473126453	-0.220542018323003	0.880884779735252	unchanged	unchanged
ENSMUSG00000014498	Ankrd52	-0.447064851385701	0.0124626739184555	-0.238281615595169	0.838284025074429	unchanged	lessloc
ENSMUSG00000014554	Dguok	0.1748061511674	0.563008069016086	-0.987018974973395	0.551658968235918	unchanged	unchanged
ENSMUSG00000014592	Camta1	-0.102554222835841	0.590026526897243	0.641833152902783	0.440015927274068	unchanged	unchanged
ENSMUSG00000014601	Strip1	0.00668528156370174	0.973913350719952	0.680703319438994	0.771929938402153	unchanged	unchanged
ENSMUSG00000014602	Kif1a	0.0208773413174286	0.952635385325395	1.05512524431281	0.46020793505294	moreloc	unchanged
ENSMUSG00000014606	Slc25a11	0.0123247731177025	0.953890694405936	-0.219101679352645	0.899148452754794	unchanged	unchanged
ENSMUSG00000014767	Tbp	0.0805172152019491	0.707300284740583	0.145145475970209	0.926695317607033	unchanged	unchanged
ENSMUSG00000014769	Psmb1	-0.106496333922316	0.478470102825188	0.53913120649498	0.710794030743278	unchanged	unchanged
ENSMUSG00000014837	4931428F04Rik	-0.0339801117037444	0.906911818942957	0.273683811673428	0.866403753654399	unchanged	unchanged
ENSMUSG00000014867	Surf4	0.148793887589979	0.171056593712876	-0.904769525221505	0.360742963452366	unchanged	unchanged
ENSMUSG00000014873	Surf2	0.148187488977475	0.446065871481782	-0.201668868241645	0.923375020110185	unchanged	unchanged
ENSMUSG00000014956	Ppp1cb	0.0408720970502115	0.856932035654976	0.0840724859712596	0.962687049758142	unchanged	unchanged
ENSMUSG00000014959	Gorasp2	-0.0867023876484417	0.595373121117275	0.680559173400537	0.594902156572103	unchanged	unchanged
ENSMUSG00000015002	Efr3a	0.0322498963449516	0.888741485230106	0.915164444687416	0.552676871367281	unchanged	unchanged
ENSMUSG00000015013	Trappc2l	-0.0568828441312174	0.824674787589978	0.863681068580838	0.528944541830153	unchanged	unchanged
ENSMUSG00000015023	Ddx19a	-0.0671931959159834	0.740894423087877	-0.877112619400217	0.521653219424728	unchanged	unchanged
ENSMUSG00000015087	Rabl6	-0.285910271503651	0.0694388311767729	1.13994903575315	0.399537046224428	moreloc	unchanged
ENSMUSG00000015092	Edf1	-0.2464655461947	0.085402111436024	0.826866462546873	0.536876295082196	unchanged	unchanged
ENSMUSG00000015094	Npdc1	-0.125143180971798	0.434566329312761	-0.508697963891605	0.705110636589191	unchanged	unchanged
ENSMUSG00000015120	Ube2i	0.0226217931935464	0.89347823310204	-0.242022058510362	0.873740553868685	unchanged	unchanged
ENSMUSG00000015143	Actn1	-0.12721032884922	0.439395407834268	-0.577687196993793	0.7256104211503	unchanged	unchanged
ENSMUSG00000015149	Sirt2	-0.0955467141539861	0.602670290455176	-0.0323712841718669	0.990284251801915	unchanged	unchanged
ENSMUSG00000015165	Hnrnpl	-0.0654849850752517	0.74186168383644	-0.20975709057798	0.841691706714858	unchanged	unchanged
ENSMUSG00000015176	Nolc1	0.226293550921902	0.0542529518808537	0.288567645722592	0.861600142092893	unchanged	unchanged
ENSMUSG00000015222	Map2	-0.118204691770178	0.542417538560876	-0.179028456560506	0.900677080836064	unchanged	unchanged
ENSMUSG00000015289	Lage3	0.0530702153858755	0.861327689629429	-1.73687534088974	0.157812436653518	lessloc	unchanged
ENSMUSG00000015291	Gdi1	0.407536559219172	0.000892025957646521	0.275892953865202	0.816838998253118	unchanged	moreloc
ENSMUSG00000015305	Sash1	-0.135221939035535	0.544722349057217	-0.142619095757866	0.942388941364682	unchanged	unchanged
ENSMUSG00000015341	Golga7	0.0815661755520862	0.612268405669841	-0.110134026592565	0.935138010136542	unchanged	unchanged
ENSMUSG00000015377	Dennd6b	0.0133482759982413	0.977703446623297	0.454508620208092	0.851475450005434	unchanged	unchanged
ENSMUSG00000015461	Atf6b	-0.022449353711397	0.930012959440439	0.679546497418952	0.5586072353071	unchanged	unchanged
ENSMUSG00000015478	Rnf5	0.0701583882764031	0.750587050273122	-0.932927306187976	0.514278765765718	unchanged	unchanged
ENSMUSG00000015488	Cacfd1	-0.197709627608741	0.338066524840938	0.218855209610764	0.910369636050621	unchanged	unchanged
ENSMUSG00000015501	Hivep2	-0.0146176205907489	0.956434192215427	0.19709006559262	0.884259550809642	unchanged	unchanged
ENSMUSG00000015536	Mocs2	0.0550301157169973	0.812811804212632	-0.288009564942382	0.889323528916038	unchanged	unchanged
ENSMUSG00000015575	Atp6v0e	0.147015739713865	0.372764720145458	0.443703225855299	0.800451025009899	unchanged	unchanged
ENSMUSG00000015597	Zfp318	-0.0988584135127148	0.69416123793609	0.872103688599302	0.369342228730743	unchanged	unchanged
ENSMUSG00000015599	Ttbk1	-0.43212838011849	0.0295334460848076	-0.118330133722349	0.938219606338425	unchanged	lessloc
ENSMUSG00000015605	Srf	-0.198788025166272	0.189885763451199	-0.736152110720988	0.614240104474076	unchanged	unchanged
ENSMUSG00000015647	Lama5	-0.12842251803065	0.903596127131066	-0.3222266241691	0.897779762931373	unchanged	unchanged
ENSMUSG00000015656	Hspa8	0.0788315994630758	0.600014125727024	-0.868625062525673	0.0532100147923014	unchanged	unchanged
ENSMUSG00000015668	Pdzd11	-0.00541085338745639	0.987283748373478	0.358495798996289	0.84310987489564	unchanged	unchanged
ENSMUSG00000015671	Psma2	0.0433226440904103	0.834063157356236	0.117858319315872	0.947823891129023	unchanged	unchanged
ENSMUSG00000015697	Setdb1	0.187434752696653	0.154563582647064	-0.0986062836066042	0.944156634845643	unchanged	unchanged
ENSMUSG00000015711	Prune1	0.0588932894106989	0.788791245330682	0.16242059152615	0.924701942239975	unchanged	unchanged
ENSMUSG00000015714	Cers2	0.072772786247068	0.647701450008512	-0.0462139958450645	0.983769049975926	unchanged	unchanged
ENSMUSG00000015733	Capza2	0.100332373318751	0.520146303529375	0.0066628275053624	0.999968062347394	unchanged	unchanged
ENSMUSG00000015745	Plekho1	-0.0437566704933938	0.871722532248615	-0.0758698809151195	0.980488153553808	unchanged	unchanged
ENSMUSG00000015747	Vps45	0.208265598024749	0.478375230692735	-0.924117724672264	0.601000744898227	unchanged	unchanged
ENSMUSG00000015749	Anp32e	0.151514800874357	0.265504094683685	1.0283098175922	0.283900151727503	moreloc	unchanged
ENSMUSG00000015750	Aph1a	-0.146430218744593	0.471328281048876	0.648748606958203	0.682453714105069	unchanged	unchanged
ENSMUSG00000015755	Tab2	0.0470352844231121	0.758082574562	-0.121361200579443	0.940154689242338	unchanged	unchanged
ENSMUSG00000015757	Ppil4	0.178242352198616	0.224796061922258	0.281688514757597	0.867520284578916	unchanged	unchanged
ENSMUSG00000015759	Cnih1	0.109277449848026	0.533019693355335	-0.262436407019682	0.856333631164696	unchanged	unchanged
ENSMUSG00000015837	Sqstm1	0.140644892611059	0.187663533959126	0.378617428162526	0.729419984809107	unchanged	unchanged
ENSMUSG00000015869	Prpsap1	-0.286193986756752	0.0528198814646598	0.466615338907403	0.750672769319521	unchanged	unchanged
ENSMUSG00000015932	Dstn	0.191542028054711	0.151846443909167	-0.678864007194667	0.51768903567583	unchanged	unchanged
ENSMUSG00000015937	Macroh2a1	-0.15674374942529	0.268381086115651	-0.887800206795454	0.369342228730743	unchanged	unchanged
ENSMUSG00000015944	Castor2	-0.376063812112811	0.000844635893357354	-1.18508584374038	0.196377803050315	lessloc	lessloc
ENSMUSG00000015994	Fnta	0.0329983604388149	0.876097981294807	-0.811911197721852	0.574569178195094	unchanged	unchanged
ENSMUSG00000016018	Mtrex	0.123781647301312	0.373492214022333	-0.404762346189356	0.751391071882143	unchanged	unchanged
ENSMUSG00000016200	Syt14	0.402063487580356	1.40399306875404e-05	-0.707817668273839	0.646849287946116	unchanged	moreloc
ENSMUSG00000016252	Atp5e	-0.218192619551567	0.1061879725029	1.17366154214154	0.37629347060494	moreloc	unchanged
ENSMUSG00000016253	Nelfcd	0.352530602408246	0.0159823820432038	-0.903874357474976	0.57098346310627	unchanged	moreloc
ENSMUSG00000016257	Prelid3b	-0.037336165880131	0.838031840718103	0.648727069971502	0.7536110220054	unchanged	unchanged
ENSMUSG00000016346	Kcnq2	-0.689892394969064	1.12026551115179e-07	-0.141035069184624	0.933193021681109	unchanged	lessloc
ENSMUSG00000016349	Eef1a2	-0.215020062600595	0.149462870207163	-0.328780002525074	0.781979539012803	unchanged	unchanged
ENSMUSG00000016487	Ppfibp1	0.022061437394835	0.914558472769249	-1.46866764568304	0.126174739934398	lessloc	unchanged
ENSMUSG00000016534	Lamp2	0.170967094927066	0.327121054104695	-0.204674854160748	0.88521967732765	unchanged	unchanged
ENSMUSG00000016541	Atxn10	-0.0444969904441501	0.764792822427147	-0.308990217621313	0.750672769319521	unchanged	unchanged
ENSMUSG00000016554	Eif3d	-0.0501824719124243	0.753408923665239	0.0706827402288317	0.986857018240941	unchanged	unchanged
ENSMUSG00000016559	H3f3b	0.174468146148178	0.118277281570883	-0.341174090604385	0.738030444931623	unchanged	unchanged
ENSMUSG00000016619	Nup50	-0.0274153792354855	0.892506165692449	-0.771647715307328	0.560258948057169	unchanged	unchanged
ENSMUSG00000016664	Pacsin2	-0.10765683342482	0.398855276057191	0.464555465617178	0.767964016286048	unchanged	unchanged
ENSMUSG00000016757	Ttll12	-0.0832448256934947	0.613208822384942	-0.522117134154268	0.7156850841564	unchanged	unchanged
ENSMUSG00000016831	Tox4	-0.120231878180242	0.621507536241646	-0.570615478866288	0.623709100440167	unchanged	unchanged
ENSMUSG00000016833	Mrps18c	-0.0471261016082067	0.872293876471667	0.711538612563546	0.683513874193268	unchanged	unchanged
ENSMUSG00000016921	Srsf6	-0.0335490093952514	0.824172890661256	-0.0736552415182707	0.952371194971437	unchanged	unchanged
ENSMUSG00000016933	Plcg1	-0.0401173169832554	0.865636308618753	0.188610618955041	0.916791924040686	unchanged	unchanged
ENSMUSG00000017119	Nbr1	-0.0464341853098963	0.778934723336245	0.295999984485684	0.854138814226174	unchanged	unchanged
ENSMUSG00000017144	Rnd3	0.141364241578771	0.60936274031453	-1.28985251973774	0.306829710464115	lessloc	unchanged
ENSMUSG00000017221	Psmd3	-0.160793976884957	0.250010534768645	-0.768091573463877	0.400698835087746	unchanged	unchanged
ENSMUSG00000017264	Exosc10	0.0806883325111214	0.635760681218135	-0.766268932808181	0.538561703864852	unchanged	unchanged
ENSMUSG00000017288	Vps53	-0.0287539982131022	0.907765721774664	-0.887939128539263	0.397423097361025	unchanged	unchanged
ENSMUSG00000017291	Taok1	-0.134660014481926	0.338521758112451	0.119511074118178	0.918924367323918	unchanged	unchanged
ENSMUSG00000017314	Mpp2	-0.366230932453243	0.0218496709392008	0.197149906230193	0.929184322173779	unchanged	lessloc
ENSMUSG00000017376	Nlk	-0.0321457596789818	0.905822545179074	1.69280672281287	0.293501035633429	moreloc	unchanged
ENSMUSG00000017386	Traf4	-0.137069528954516	0.293257319816673	-0.371885635528033	0.781979539012803	unchanged	unchanged
ENSMUSG00000017390	Aldoc	-0.0343241551993069	0.844288522038019	-0.634967814329414	0.767964016286048	unchanged	unchanged
ENSMUSG00000017404	Rpl19	-0.245348496595775	0.0274954484982404	-0.438190791275921	0.644110986638778	unchanged	lessloc
ENSMUSG00000017421	Zfp207	0.049489050886406	0.765586926419	-0.362009110011349	0.777657946019558	unchanged	unchanged
ENSMUSG00000017466	Timp2	0.114301300376657	0.524111603488947	1.4546767471569	0.0543063484405291	moreloc	unchanged
ENSMUSG00000017478	Zc3h18	-0.143640609720172	0.437919332473702	-0.473085467184121	0.725490479418209	unchanged	unchanged
ENSMUSG00000017485	Top2b	-0.179374473342844	0.309182531705423	0.115040833843439	0.941656873332047	unchanged	unchanged
ENSMUSG00000017548	Suz12	-0.161232261193371	0.551297137440341	-0.925928960866273	0.518958140578331	unchanged	unchanged
ENSMUSG00000017615	Tnfaip1	-0.120263389144058	0.343857240396777	-0.718941657541122	0.560258948057169	unchanged	unchanged
ENSMUSG00000017631	Abr	-0.254113265699736	0.0656652738080159	-0.158429819871334	0.92172493737948	unchanged	unchanged
ENSMUSG00000017639	Rab11fip4	-0.390724237852949	0.147698233684285	0.0813430340285537	0.962687049758142	unchanged	unchanged
ENSMUSG00000017667	Zfp334	0.0915227410003274	0.538778309992934	0.237907124352294	0.888790029408283	unchanged	unchanged
ENSMUSG00000017670	Elmo2	-0.058738650555012	0.810674208375415	-0.629036401186198	0.650194594149013	unchanged	unchanged
ENSMUSG00000017677	Wsb1	0.367166373844273	0.00239777433821818	0.189978225892772	0.908944318696115	unchanged	moreloc
ENSMUSG00000017679	Ttpal	0.25711278918979	0.0878298070068012	-0.381774584003313	0.864438144324724	unchanged	unchanged
ENSMUSG00000017707	Serinc3	0.224085245053063	0.132476715456619	-0.102782592060304	0.933193021681109	unchanged	unchanged
ENSMUSG00000017721	Pigt	-0.153667010880447	0.523540533948052	-1.31569807508428	0.0841955646959777	lessloc	unchanged
ENSMUSG00000017740	Slc12a5	0.0237098695813649	0.960140728367417	-0.262807249359508	0.897126866680891	unchanged	unchanged
ENSMUSG00000017760	Ctsa	0.165441612222433	0.195932303612021	1.16900020716651	0.38033265463951	moreloc	unchanged
ENSMUSG00000017774	Myo1c	0.201772112466527	0.290333230117943	-0.577662965109939	0.716465754899053	unchanged	unchanged
ENSMUSG00000017776	Crk	0.0414385350371709	0.837246462513788	-0.155669829131751	0.92172493737948	unchanged	unchanged
ENSMUSG00000017778	Cox7c	-0.15952785371841	0.278588788034469	0.943659972245877	0.423425347954629	unchanged	unchanged
ENSMUSG00000017781	Pitpna	-0.143502207463258	0.241694700905765	0.543384910883651	0.664541607496805	unchanged	unchanged
ENSMUSG00000017843	Ppp2r5c	0.016850001076873	0.952597418565262	0.0282009837606729	0.99097405575486	unchanged	unchanged
ENSMUSG00000017858	Ift52	-0.203855195700809	0.277248429101117	-1.87148643688717	0.138692143934573	lessloc	unchanged
ENSMUSG00000017943	Gdap1l1	0.057621057875227	0.791400960399803	0.393731106075096	0.855971896196006	unchanged	unchanged
ENSMUSG00000018001	Cyth3	-0.110837457210368	0.512026543439563	-1.59303564779575	0.0669790116827374	lessloc	unchanged
ENSMUSG00000018042	Cyb5r3	-0.408082778440988	0.00294642734448485	0.579245425748063	0.644620988810429	unchanged	lessloc
ENSMUSG00000018068	Ints2	0.0609430289476309	0.850073822433894	1.25615272249364	0.348008234939808	moreloc	unchanged
ENSMUSG00000018076	Med13l	-0.612801344328662	0.00726176384959292	-0.724149094553304	0.369342228730743	unchanged	lessloc
ENSMUSG00000018160	Med1	0.114583866358209	0.631084995100151	-0.713415176362518	0.585167147832729	unchanged	unchanged
ENSMUSG00000018199	Ro60	0.0380503020112297	0.888830673316857	0.412472686886328	0.815446630259738	unchanged	unchanged
ENSMUSG00000018209	Stk4	0.185523656284577	0.139870046485936	-0.759809404210797	0.614240104474076	unchanged	unchanged
ENSMUSG00000018286	Psmb6	0.00176218063677178	0.991456372021137	-0.1149428579233	0.92172493737948	unchanged	unchanged
ENSMUSG00000018293	Pfn1	-0.127690359879069	0.334058177421549	-0.334129529593692	0.782405883639118	unchanged	unchanged
ENSMUSG00000018326	Ywhab	-0.125065942146546	0.272811823609779	-0.18219300740088	0.882580072722651	unchanged	unchanged
ENSMUSG00000018334	Ksr1	0.109303585927911	0.807309295438437	-0.0707607454643657	0.983769049975926	unchanged	unchanged
ENSMUSG00000018340	Anxa6	-0.236296011811724	0.0161620411419744	-0.322444435234158	0.843327929336415	unchanged	lessloc
ENSMUSG00000018363	Smurf2	-0.0610500775182177	0.750065323426255	0.428001621844788	0.79984594408359	unchanged	unchanged
ENSMUSG00000018377	Vezf1	-0.0525883136887474	0.710236618987277	-0.207672213523638	0.89765971879321	unchanged	unchanged
ENSMUSG00000018378	Cuedc1	-0.277228744076631	0.0683109608912478	-0.377610737761231	0.817622441948801	unchanged	unchanged
ENSMUSG00000018379	Srsf1	0.163295653796531	0.160274228781285	-0.318855592981336	0.797935148860683	unchanged	unchanged
ENSMUSG00000018395	Kif3a	-0.151909731955417	0.198000974965419	0.620050209749275	0.60517364085466	unchanged	unchanged
ENSMUSG00000018398	Septin8	-0.132365648364039	0.365976170086278	1.7131877506296	0.0629657058879452	moreloc	unchanged
ENSMUSG00000018401	Mtmr4	-0.111857182547591	0.523540533948052	-1.069446892915	0.283900151727503	lessloc	unchanged
ENSMUSG00000018411	Mapt	-0.313955026544611	0.0166903887165596	0.131193286213163	0.964580533005033	unchanged	lessloc
ENSMUSG00000018412	Kansl1	0.083338034842933	0.597603212935688	0.110275930283241	0.939802556653469	unchanged	unchanged
ENSMUSG00000018417	Myo1b	-0.0959771867274954	0.665108693917419	0.524278673735689	0.668224557324772	unchanged	unchanged
ENSMUSG00000018428	Akap1	0.0253750233935528	0.914071863959403	-0.481454283552353	0.736342359223389	unchanged	unchanged
ENSMUSG00000018433	Nol11	0.249534318260925	0.0160989933052479	-0.160584949207445	0.926376455571973	unchanged	moreloc
ENSMUSG00000018446	C1qbp	-0.17391530167353	0.248737269049982	-0.346875501732933	0.798207783489218	unchanged	unchanged
ENSMUSG00000018451	6330403K07Rik	0.0910657797707612	0.824674787589978	-0.475097921232679	0.741571091954783	unchanged	unchanged
ENSMUSG00000018474	Chd3	-0.283951777132028	0.136136464742851	-0.0451197999062751	0.990284251801915	unchanged	unchanged
ENSMUSG00000018476	Kdm6b	-0.427896233778099	0.0123002108525933	-0.100127731257929	0.942976534631232	unchanged	lessloc
ENSMUSG00000018481	Appbp2	0.137628511165466	0.241694700905765	0.29399468913226	0.782771656268635	unchanged	unchanged
ENSMUSG00000018501	Ncor1	-0.10305864528624	0.620744941793587	-0.361192804072993	0.7256104211503	unchanged	unchanged
ENSMUSG00000018537	Pcgf2	-0.148315940050707	0.51284632914312	-0.889746116030901	0.342381576690665	unchanged	unchanged
ENSMUSG00000018547	Pip4k2b	-0.303367905670289	0.0286017537175574	0.313903418565038	0.852948046840209	unchanged	lessloc
ENSMUSG00000018548	Trim37	-0.0513639983469516	0.76526385159881	0.268604058997544	0.79826709931328	unchanged	unchanged
ENSMUSG00000018559	Ctdnep1	-0.0894342928744093	0.643463977179613	0.322167429067439	0.836749506552584	unchanged	unchanged
ENSMUSG00000018565	Elp5	0.121737775354568	0.417281709314512	-0.273505376207474	0.848724939973183	unchanged	unchanged
ENSMUSG00000018567	Gabarap	-0.0976218923026573	0.499356562562608	-0.119466042821803	0.926086685594565	unchanged	unchanged
ENSMUSG00000018572	Phf23	-0.00977348018321478	0.963910582571849	0.623057639356183	0.764445813430489	unchanged	unchanged
ENSMUSG00000018583	G3bp1	-0.0726080104229669	0.570897604869429	-0.466709158108702	0.684899393054688	unchanged	unchanged
ENSMUSG00000018585	Atox1	-0.0688630650559205	0.822971955224074	1.13611431920913	0.312150345100775	moreloc	unchanged
ENSMUSG00000018593	Sparc	0.0251144307765623	0.918825488241206	0.195831927843736	0.929297885094892	unchanged	unchanged
ENSMUSG00000018661	Cog1	0.137588350245736	0.349481071463694	0.889064902009025	0.619966474104541	unchanged	unchanged
ENSMUSG00000018698	Lhx1	-0.144517880993545	0.631698687956678	1.58550901349884	0.509090897415584	moreloc	unchanged
ENSMUSG00000018707	Dync1h1	0.0254308104022964	0.94368216673361	-0.303733084026338	0.770375260272269	unchanged	unchanged
ENSMUSG00000018761	Mpdu1	0.259492900302477	0.397964622593382	-0.538303559749936	0.741571091954783	unchanged	unchanged
ENSMUSG00000018765	Fxr2	0.0277830278493869	0.904876022703987	-0.0874184681639933	0.967587974521582	unchanged	unchanged
ENSMUSG00000018770	Atp5g3	0.120264274125003	0.417281709314512	0.716403359389505	0.376268836015366	unchanged	unchanged
ENSMUSG00000018796	Acsl1	0.000180037074532069	0.999144273510478	-0.201514438176947	0.924442595299139	unchanged	unchanged
ENSMUSG00000018820	Zfyve27	0.000660257583465995	0.997781933883495	-0.355227442071243	0.840468014018964	unchanged	unchanged
ENSMUSG00000018846	Pank3	0.183013499471526	0.0878298070068012	0.213786798666213	0.898943285083904	unchanged	unchanged
ENSMUSG00000018848	Rars	0.0623023391098587	0.669209950772075	-0.0471925274009659	0.984937069616082	unchanged	unchanged
ENSMUSG00000018849	Wwc1	-0.090006951653788	0.671076001850055	0.0779120778812983	0.99097405575486	unchanged	unchanged
ENSMUSG00000018858	Mrpl58	0.0725468579137102	0.727015874244935	-0.136028646910452	0.952412771584456	unchanged	unchanged
ENSMUSG00000018865	Sult4a1	-0.0359898431123475	0.861169606830208	-0.137713791093569	0.944479751613194	unchanged	unchanged
ENSMUSG00000018909	Arrb1	-0.266611789791621	0.221138057448588	0.582114208869834	0.732752666098364	unchanged	unchanged
ENSMUSG00000018921	Pelp1	-0.244706365774128	0.111715472520759	0.126721576292502	0.933937388438495	unchanged	unchanged
ENSMUSG00000018931	Natd1	-0.178385228606855	0.341034730916764	-0.882140885539039	0.63473070269963	unchanged	unchanged
ENSMUSG00000018965	Ywhah	0.0216111825442672	0.905822545179074	0.205038453615656	0.889323528916038	unchanged	unchanged
ENSMUSG00000018974	Sart3	-0.265045715963551	0.219545459664349	-0.456509226401755	0.79064745965185	unchanged	unchanged
ENSMUSG00000018999	Slc35b4	0.0296598708961702	0.91361146839733	-0.299565026810188	0.841297819634238	unchanged	unchanged
ENSMUSG00000019039	Dalrd3	-0.185186652201961	0.539210167623187	0.339485468603865	0.836749506552584	unchanged	unchanged
ENSMUSG00000019082	Slc25a22	-0.0197966348891261	0.932482255507706	-1.13669001961032	0.312150345100775	lessloc	unchanged
ENSMUSG00000019087	Atp6ap1	0.204050635688043	0.0524024734499518	-0.13776737587441	0.913169629043475	unchanged	unchanged
ENSMUSG00000019124	Scrn1	-0.0613060919096746	0.735531195100353	-0.852694710567139	0.575558400091685	unchanged	unchanged
ENSMUSG00000019132	BC005537	-0.167586059018341	0.194477413589377	0.185961873810672	0.934391269780894	unchanged	unchanged
ENSMUSG00000019179	Mdh2	-0.0240692033824556	0.880238845567691	-0.294570819880505	0.781979539012803	unchanged	unchanged
ENSMUSG00000019188	H13	0.0715529330388636	0.665867852604387	0.0532246663175782	0.979049681860795	unchanged	unchanged
ENSMUSG00000019210	Atp6v1e1	0.123504429153077	0.433383757672562	-0.0251721882272022	0.99097405575486	unchanged	unchanged
ENSMUSG00000019235	Rps6kl1	-0.284238771624728	0.0936031040323571	0.523679484376697	0.795149852286787	unchanged	unchanged
ENSMUSG00000019302	Atp6v0a1	-0.136332299306518	0.39830307827768	0.534622622827581	0.57098346310627	unchanged	unchanged
ENSMUSG00000019338	Zfp687	-0.331996019497217	0.00767006833329023	0.49502820297056	0.781979539012803	unchanged	lessloc
ENSMUSG00000019362	D8Ertd738e	-0.0612445823503547	0.730117644371285	0.297361596830794	0.830718501183836	unchanged	unchanged
ENSMUSG00000019370	Calm3	-0.0381144217063984	0.805855309205451	0.58459349895514	0.517016809951105	unchanged	unchanged
ENSMUSG00000019373	Cops3	0.0246350162653865	0.914347647418161	0.583771848205015	0.676695396560939	unchanged	unchanged
ENSMUSG00000019428	Fkbp8	-0.0907942994967897	0.461038712794111	-0.685471102800083	0.567032566962133	unchanged	unchanged
ENSMUSG00000019433	Gipc1	-0.0916959508387286	0.527456682445313	-0.311554112271019	0.800451025009899	unchanged	unchanged
ENSMUSG00000019461	Plscr3	-0.0945890847166465	0.736397367878575	-0.311806144456456	0.88187413960222	unchanged	unchanged
ENSMUSG00000019471	Cdc37	-0.0421920071626213	0.828708005178714	-0.815142361340728	0.575558400091685	unchanged	unchanged
ENSMUSG00000019478	Rab4a	-0.00286397433206098	0.990636533447236	-0.23588656842746	0.889323528916038	unchanged	unchanged
ENSMUSG00000019494	Cops6	-0.0925568947742365	0.558212734814713	0.0683442981172284	0.966261353592735	unchanged	unchanged
ENSMUSG00000019505	Ubb	-0.104072427092621	0.303676152132504	-0.418380221077469	0.57098346310627	unchanged	unchanged
ENSMUSG00000019518	Ap4m1	-0.0663969872028294	0.819682111925831	-0.125209090238107	0.958046827598634	unchanged	unchanged
ENSMUSG00000019558	Slc6a8	-0.336039930367035	0.0379190280342024	0.144612031533868	0.928812737809737	unchanged	lessloc
ENSMUSG00000019579	Mydgf	-0.159303121690898	0.298510494231298	-0.344258585470048	0.838284025074429	unchanged	unchanged
ENSMUSG00000019647	Sema6a	-0.175302862920988	0.318854073886504	0.0854267183061879	0.972201717293113	unchanged	unchanged
ENSMUSG00000019699	Akt3	-0.678192366018551	1.96710488101458e-09	0.941128832379531	0.517016809951105	unchanged	lessloc
ENSMUSG00000019710	Mrpl24	0.00850057732813447	0.968086916154844	0.463357234163063	0.747200270370379	unchanged	unchanged
ENSMUSG00000019715	Gle1	-0.147170326930923	0.411012895917025	0.279212887683303	0.879416432606533	unchanged	unchanged
ENSMUSG00000019775	Rgs17	0.0766091382507167	0.806941361650513	1.48372910060216	0.314904743360565	moreloc	unchanged
ENSMUSG00000019777	Hdac2	-0.0205840441341862	0.921606410541879	-0.150935087727665	0.910557231729328	unchanged	unchanged
ENSMUSG00000019795	Pcmt1	0.0510203216952704	0.76711453726381	0.298772488444472	0.86260018421495	unchanged	unchanged
ENSMUSG00000019802	Sec63	0.0778640927274634	0.613208822384942	-0.108761145457573	0.928812737809737	unchanged	unchanged
ENSMUSG00000019804	Snx3	-0.0732267447742813	0.608243662042354	0.0455241390213867	0.98094546606862	unchanged	unchanged
ENSMUSG00000019814	Ltv1	0.0879503927472142	0.548946739532106	-1.03085258381909	0.42772283985816	lessloc	unchanged
ENSMUSG00000019820	Utrn	-0.0285280955995465	0.914347647418161	-0.57221744482529	0.710794030743278	unchanged	unchanged
ENSMUSG00000019841	Rev3l	0.114540554412207	0.461038712794111	0.825051704516664	0.593466555538369	unchanged	unchanged
ENSMUSG00000019843	Fyn	-0.109283458939683	0.38238778099375	0.249847039096822	0.841691706714858	unchanged	unchanged
ENSMUSG00000019849	Prep	0.0863166154393221	0.466138273579123	-0.0901030761388619	0.942388941364682	unchanged	unchanged
ENSMUSG00000019854	Reps1	0.095546317522391	0.625455168146317	-0.23701111209107	0.882239577792694	unchanged	unchanged
ENSMUSG00000019868	Vta1	0.233404534424452	0.0629169323749836	-0.46919290215581	0.716465754899053	unchanged	unchanged
ENSMUSG00000019873	Reep3	0.06800144504655	0.699248945931126	0.466102557122488	0.801312863678822	unchanged	unchanged
ENSMUSG00000019877	Serinc1	0.228888590668967	0.134522850937012	1.53339487550488	0.0167971898927823	moreloc	unchanged
ENSMUSG00000019894	Slc6a15	0.197853356636849	0.421457914597198	0.0833156286838026	0.981336775469055	unchanged	unchanged
ENSMUSG00000019907	Ppp1r12a	0.018551036880103	0.934295816009822	0.678823095962501	0.514574693755282	unchanged	unchanged
ENSMUSG00000019916	P4ha1	0.221518915156528	0.0394336128246086	0.337485883349007	0.838284025074429	unchanged	moreloc
ENSMUSG00000019923	Zwint	-0.00336733554188567	0.985728520257904	-0.358624216998247	0.758404049201779	unchanged	unchanged
ENSMUSG00000019927	Ube2d1	-0.155193507703415	0.365833271654239	-0.0171402297789065	0.999968062347394	unchanged	unchanged
ENSMUSG00000019942	Cdk1	-0.0492752823342449	0.892403359215449	0.0313562119818585	0.999968062347394	unchanged	unchanged
ENSMUSG00000019943	Atp2b1	0.0205832091715793	0.914558472769249	0.243873240157252	0.864577365670878	unchanged	unchanged
ENSMUSG00000019947	Arid5b	-0.141760561685776	0.565996947909125	-0.999766539646864	0.496114520580546	unchanged	unchanged
ENSMUSG00000019948	Actr6	-0.0596703701595849	0.862283238754836	0	0.999968062347394	unchanged	unchanged
ENSMUSG00000019951	Uhrf1bp1l	-0.147180444894982	0.451955084102478	0.849547485580633	0.640229757859333	unchanged	unchanged
ENSMUSG00000019952	Poc1b	-0.148333400771236	0.665046989124307	0.968239827779215	0.521653219424728	unchanged	unchanged
ENSMUSG00000019969	Psen1	0.0358092189985102	0.900978884389773	-0.184635729472535	0.882580072722651	unchanged	unchanged
ENSMUSG00000019977	Hbs1l	-0.230702361581209	0.0293676056825205	-0.322347233223987	0.875584662000209	unchanged	lessloc
ENSMUSG00000019978	Epb41l2	0.0399320454846965	0.840784653784121	-0.730981006888683	0.60773467656083	unchanged	unchanged
ENSMUSG00000019979	Apaf1	0.119684990132349	0.614815342256864	0.72014549684177	0.67496622246486	unchanged	unchanged
ENSMUSG00000019984	Med23	0.172871089691381	0.150533787982971	-0.503631590259434	0.764684247225298	unchanged	unchanged
ENSMUSG00000019986	Ahi1	-0.147508197928244	0.26734817230142	0.634745152626035	0.586677531316488	unchanged	unchanged
ENSMUSG00000019998	Stx7	-0.123869801399273	0.532231825961368	-0.295074927336856	0.852077363504821	unchanged	unchanged
ENSMUSG00000020015	Cdk17	-0.176954498208753	0.237704763626975	1.00237939570135	0.587206681027494	moreloc	unchanged
ENSMUSG00000020022	Ndufa12	-0.0881072683800337	0.677195598108964	0.34472287624916	0.821829152896945	unchanged	unchanged
ENSMUSG00000020023	Tmcc3	-0.107800382913829	0.526778382837215	-0.775695921890883	0.649145189277591	unchanged	unchanged
ENSMUSG00000020024	Cep83	-0.137222435638507	0.431663404190624	0.0871861890284	0.97882760333596	unchanged	unchanged
ENSMUSG00000020029	Nudt4	-0.0346783922498805	0.875104461288468	-0.175186928908104	0.910557231729328	unchanged	unchanged
ENSMUSG00000020044	Timp3	-0.00380446622852482	0.991840510260362	0.279950250720138	0.910554232970106	unchanged	unchanged
ENSMUSG00000020048	Hsp90b1	0.127313187174051	0.356847330643189	-0.108642405200603	0.926086685594565	unchanged	unchanged
ENSMUSG00000020063	Sirt1	-0.0228221667436834	0.938728532522614	0.807773181957621	0.716465754899053	unchanged	unchanged
ENSMUSG00000020069	Hnrnph3	-0.0409353687152123	0.876943072122231	-0.936835247048379	0.578222512901908	unchanged	unchanged
ENSMUSG00000020070	Rufy2	-0.206212423660781	0.257516771426542	1.22820154514837	0.279496120604242	moreloc	unchanged
ENSMUSG00000020074	Ccar1	0.197169821591294	0.0930550674429384	0.534354822066646	0.727956267608307	unchanged	unchanged
ENSMUSG00000020075	Ddx21	0.120760267009529	0.302297591472881	-1.64069349238918	0.161141600537268	lessloc	unchanged
ENSMUSG00000020076	Ddx50	0.0423784636711744	0.845190502906495	1.26813571644936	0.432981736862503	moreloc	unchanged
ENSMUSG00000020078	Vps26a	0.224321315582956	0.0994491277575708	-0.036436013174387	0.99097405575486	unchanged	unchanged
ENSMUSG00000020087	Tysnd1	-0.292735814563937	0.182600122607919	0.217401397899089	0.934391269780894	unchanged	unchanged
ENSMUSG00000020088	Sar1a	-0.0807096239813572	0.555320154368282	0.988444751605738	0.41485321311384	unchanged	unchanged
ENSMUSG00000020091	Eif4ebp2	-0.408523667943872	0.00341662525406211	0.0749281616695994	0.962687049758142	unchanged	lessloc
ENSMUSG00000020092	Pald1	-0.39576005981088	0.0235700851923979	0.563514100765737	0.801943553020633	unchanged	lessloc
ENSMUSG00000020097	Sgpl1	0.300054314568265	0.00376386238118448	0.341484710400876	0.830242466521623	unchanged	moreloc
ENSMUSG00000020100	Slc29a3	-0.0265305613553333	0.928918527192554	-1.37522402786381	0.334916988219269	lessloc	unchanged
ENSMUSG00000020107	Anapc16	0.0505112494287714	0.786299553032364	0.538518581422222	0.758088788615319	unchanged	unchanged
ENSMUSG00000020111	Micu1	0.116339949713297	0.472262440666407	-1.61656283376114	0.120216350732175	lessloc	unchanged
ENSMUSG00000020114	Cand1	-0.0484720070786391	0.793992186868919	-0.0127376226889382	0.999968062347394	unchanged	unchanged
ENSMUSG00000020124	Usp15	-0.610649337763254	4.21012714059404e-11	-0.26135380022588	0.836159244131497	unchanged	lessloc
ENSMUSG00000020128	Vps54	0.301542000034626	0.0300166809373384	1.48139250925601	0.286755038654833	moreloc	moreloc
ENSMUSG00000020132	Rab21	-0.022063195251774	0.902388767232064	0.214424935368248	0.918924367323918	unchanged	unchanged
ENSMUSG00000020135	Apc2	0.592035755697622	0.00370728230280982	0.427263332233791	0.752600142848342	unchanged	moreloc
ENSMUSG00000020149	Rab1a	0.097798515326595	0.469217532036679	-0.258554329800896	0.836749506552584	unchanged	unchanged
ENSMUSG00000020152	Actr2	0.117462783518837	0.34736870440572	0.994824983150646	0.369342228730743	unchanged	unchanged
ENSMUSG00000020153	Ndufs7	0.0598961128631036	0.796496618729697	-0.509723677359446	0.690992815778843	unchanged	unchanged
ENSMUSG00000020160	Meis1	-0.358442623450432	0.0127186819453303	-0.523803118078882	0.663651713962123	unchanged	lessloc
ENSMUSG00000020163	Uqcr11	-0.296990797069877	0.0750247901043643	1.20781864854954	0.205788724937346	moreloc	unchanged
ENSMUSG00000020166	Cnot2	0.203250164221695	0.0792918879788943	0.920450770052542	0.411172085726809	unchanged	unchanged
ENSMUSG00000020167	Tcf3	-0.278899582342996	0.1123961799181	-1.11937278300706	0.296717773960216	lessloc	unchanged
ENSMUSG00000020170	Frs2	0.130096780637124	0.423530461193534	0.0861334899713357	0.970217267470552	unchanged	unchanged
ENSMUSG00000020171	Yeats4	0.0556767381093578	0.781081877630519	0.386158375256636	0.807433520927327	unchanged	unchanged
ENSMUSG00000020184	Mdm2	0.0540980147396117	0.710733575226273	-0.594885559865176	0.7156850841564	unchanged	unchanged
ENSMUSG00000020190	Mknk2	-0.0228603803672249	0.922569546255354	-0.996238412884727	0.369342228730743	unchanged	unchanged
ENSMUSG00000020196	Cabin1	-0.475902206812549	0.00665729299469935	0.209383794768313	0.925736241916224	unchanged	lessloc
ENSMUSG00000020198	Ap3d1	-0.0237117741874402	0.921901186340244	0.0436655641398809	0.983769049975926	unchanged	unchanged
ENSMUSG00000020211	Sf3a2	-0.0985051270696384	0.713072777224922	0.529272885271153	0.664541607496805	unchanged	unchanged
ENSMUSG00000020220	Vps13d	0.107792863432586	0.91523199908082	0.956335109627662	0.355214061457332	unchanged	unchanged
ENSMUSG00000020230	Prmt2	-0.0654554828679152	0.677979270263571	0.441093970424247	0.712114959095064	unchanged	unchanged
ENSMUSG00000020231	Dip2a	-0.239308499727011	0.188362314588877	1.07101326500528	0.524959240371558	moreloc	unchanged
ENSMUSG00000020238	Ncln	-0.380981279805873	0.0252773266595298	-0.770526490970385	0.552422725146217	unchanged	lessloc
ENSMUSG00000020246	Hcfc2	-0.171805265129992	0.29898069823742	-0.0119141058200158	0.999968062347394	unchanged	unchanged
ENSMUSG00000020250	Txnrd1	-0.013229570550035	0.950171390985794	-0.136509031021265	0.910557231729328	unchanged	unchanged
ENSMUSG00000020255	D10Wsu102e	0.179856291255933	0.75620057654032	0.852654512065713	0.364753004869919	unchanged	unchanged
ENSMUSG00000020256	Aldh1l2	-0.0795993953693062	0.746115159057645	-0.426786078363769	0.836749506552584	unchanged	unchanged
ENSMUSG00000020257	Wdr82	-0.101228871712771	0.480408677287692	0.0627783709497853	0.980845914168895	unchanged	unchanged
ENSMUSG00000020260	Pofut2	-0.0386141649747385	0.855334395416498	-0.661152094570531	0.548620798142934	unchanged	unchanged
ENSMUSG00000020261	Slc36a1	-0.0267556142523331	0.911186580672009	-0.403268969112586	0.784118843358641	unchanged	unchanged
ENSMUSG00000020262	Adarb1	-0.114830879324309	0.601895892458448	-0.397294976804937	0.786519311288625	unchanged	unchanged
ENSMUSG00000020265	Sumo3	0.137251286087809	0.334174570639575	-0.500971580382594	0.7156850841564	unchanged	unchanged
ENSMUSG00000020267	Hint1	-0.172341739880094	0.127403931582567	-0.0666380232077737	0.965850319875443	unchanged	unchanged
ENSMUSG00000020271	Fbxw11	0.147319245857844	0.156451401326625	0.0461925026807135	0.990284251801915	unchanged	unchanged
ENSMUSG00000020273	Papolg	0.203392033206666	0.198338652107792	1.38472409994582	0.274332792581188	moreloc	unchanged
ENSMUSG00000020277	Pfkl	-0.100506281985037	0.50261076094145	0.100303657936826	0.97525229084387	unchanged	unchanged
ENSMUSG00000020290	Xpo1	-0.0139682984181373	0.950984429713707	0.831496719558857	0.484246972461155	unchanged	unchanged
ENSMUSG00000020300	Cpeb4	0.0888440593403651	0.542807524387465	-0.100198322307789	0.952091996843899	unchanged	unchanged
ENSMUSG00000020307	Cdc34	-0.145781547537482	0.238354970079045	-0.116703037547124	0.956523063940344	unchanged	unchanged
ENSMUSG00000020311	Erlec1	0.142363852102467	0.288442638006778	-0.426118907885929	0.795843699834406	unchanged	unchanged
ENSMUSG00000020315	Sptbn1	0.225450422507023	0.149462870207163	0.0163475495200562	0.999968062347394	unchanged	unchanged
ENSMUSG00000020321	Mdh1	-0.156239997799721	0.4195247746975	-0.374496069047822	0.790661547210149	unchanged	unchanged
ENSMUSG00000020326	Ccng1	-0.154416552142537	0.318786400881719	-0.610124079663297	0.66668743810824	unchanged	unchanged
ENSMUSG00000020331	Hcn2	-0.460884005638934	0.00112101301374271	0.688326996497686	0.705518761902092	unchanged	lessloc
ENSMUSG00000020340	Cyfip2	-0.280495637377895	0.0160989933052479	0.0180198062363202	0.999968062347394	unchanged	lessloc
ENSMUSG00000020349	Ppp2ca	0.00958645648936413	0.959768005498071	-0.23721903328435	0.79064745965185	unchanged	unchanged
ENSMUSG00000020358	Hnrnpab	-0.107338267696444	0.440208331210088	-0.0224003596359417	0.999968062347394	unchanged	unchanged
ENSMUSG00000020359	Phykpl	-0.0603203287464729	0.878561622104742	0.861755694823008	0.616614116256607	unchanged	unchanged
ENSMUSG00000020361	Hspa4	-0.00487348350262606	0.983330430286869	-0.361298459458457	0.681539041726297	unchanged	unchanged
ENSMUSG00000020362	Cnot6	-0.190526140983918	0.115945175222034	-0.137312382967642	0.925736241916224	unchanged	unchanged
ENSMUSG00000020366	Mapk9	-0.0915216395143855	0.568652606693896	0.300989907741688	0.841691706714858	unchanged	unchanged
ENSMUSG00000020368	Canx	0.244596910392251	0.00188290320156648	-0.583559085088647	0.608566938694104	unchanged	moreloc
ENSMUSG00000020372	Rack1	-0.160406706682615	0.096957843269278	-1.79234437229062	0.003388893573803	lessloc	unchanged
ENSMUSG00000020375	Rufy1	-0.0150639680949157	0.954043276030275	-0.200143157662306	0.95081341364694	unchanged	unchanged
ENSMUSG00000020386	Sar1b	0.103395902227513	0.677848296558968	-0.292315744487395	0.818651924427376	unchanged	unchanged
ENSMUSG00000020390	Ube2b	0.042002489376302	0.832323921670443	-0.205764071775571	0.900949816845465	unchanged	unchanged
ENSMUSG00000020402	Vdac1	-0.0572743061122728	0.678212454518752	-0.327247790824501	0.781979539012803	unchanged	unchanged
ENSMUSG00000020412	Ascc2	0.0769607558598024	0.674928277827808	0.125011282142068	0.949561477336711	unchanged	unchanged
ENSMUSG00000020430	Pes1	0.0444537328728314	0.822652193426734	0.0665050161827629	0.987773235763549	unchanged	unchanged
ENSMUSG00000020432	Tcn2	0.151241558772412	0.305416421074543	1.48093601846844	0.369342228730743	moreloc	unchanged
ENSMUSG00000020440	Arf5	-0.12803316749565	0.393596792703251	-1.62569463305948	0.158937038879024	lessloc	unchanged
ENSMUSG00000020451	Limk2	-0.0620734952933371	0.776791045493778	-1.83913527137429	0.0920570441317205	lessloc	unchanged
ENSMUSG00000020453	Patz1	0.110208109582369	0.601895892458448	0.521699892655323	0.712114959095064	unchanged	unchanged
ENSMUSG00000020455	Trim11	-0.025718299416297	0.937901888965039	-0.380494754667451	0.836749506552584	unchanged	unchanged
ENSMUSG00000020456	Ogdh	-0.232151256076309	0.0571342004061807	-0.500398116455951	0.700165498319911	unchanged	unchanged
ENSMUSG00000020457	Drg1	-0.0107930489499307	0.952635385325395	0.470194316416482	0.668357229565504	unchanged	unchanged
ENSMUSG00000020458	Rtn4	0.10038357914348	0.432263435377218	-0.270620604839406	0.806411613481937	unchanged	unchanged
ENSMUSG00000020460	Rps27a	-0.197800900951123	0.0213938874285561	1.00069399329108	0.369342228730743	moreloc	lessloc
ENSMUSG00000020462	Cfap36	-0.122264405507852	0.493861963059973	0.317975529260962	0.839728821896576	unchanged	unchanged
ENSMUSG00000020463	Ppp4r3b	-0.0403076930999413	0.836918209027615	0.125067519774444	0.953857998602474	unchanged	unchanged
ENSMUSG00000020471	Pold2	-0.0779386160211948	0.642621216490322	-0.615533498774565	0.69272942095179	unchanged	unchanged
ENSMUSG00000020472	Zkscan17	-0.10758825316484	0.48532490271515	-1.74840769716475	0.0629657058879452	lessloc	unchanged
ENSMUSG00000020476	Dbnl	-0.127230201878416	0.248290238583551	0.403286818397554	0.750703553669219	unchanged	unchanged
ENSMUSG00000020483	Dynll2	-0.373979662474155	0.00218336110922504	0.799485669504184	0.398320750518538	unchanged	lessloc
ENSMUSG00000020484	Xbp1	0.182126487877611	0.0887713197768078	-0.691761672807349	0.591653795879539	unchanged	unchanged
ENSMUSG00000020485	Supt4a	0.102613674953956	0.604869008786535	-0.0994642014822826	0.967587974521582	unchanged	unchanged
ENSMUSG00000020496	Rnf187	-0.114341948995996	0.315426631246372	-0.435268743550941	0.741571091954783	unchanged	unchanged
ENSMUSG00000020514	Mrpl22	0.099343989934329	0.642621216490322	-0.0554435479465343	0.983769049975926	unchanged	unchanged
ENSMUSG00000020516	Rps6kb1	-0.0500229047688553	0.815064299426618	1.00218002824453	0.542576710956814	moreloc	unchanged
ENSMUSG00000020522	Mfap3	0.106998308253061	0.52549419723435	-0.445984329453537	0.716465754899053	unchanged	unchanged
ENSMUSG00000020530	Ggnbp2	0.101960376472937	0.521571723931222	-1.26245536906272	0.352467906820962	lessloc	unchanged
ENSMUSG00000020532	Acaca	0.0274147966987117	0.900978884389773	-0.700597291586265	0.5601731637364	unchanged	unchanged
ENSMUSG00000020536	Llgl1	-0.0075925619606485	0.970237987029612	-0.820765607662057	0.553037450645124	unchanged	unchanged
ENSMUSG00000020537	Drg2	-0.0866037309569619	0.586458190261115	0.379658074320319	0.79064745965185	unchanged	unchanged
ENSMUSG00000020538	Srebf1	-0.102223795926695	0.637941784594572	-0.596056991288139	0.767964016286048	unchanged	unchanged
ENSMUSG00000020547	Bzw2	0.199356848497139	0.136136464742851	0.40691094947586	0.790661547210149	unchanged	unchanged
ENSMUSG00000020571	Pdia6	0.119802408476709	0.432263435377218	-0.298821220421892	0.841216725768947	unchanged	unchanged
ENSMUSG00000020572	Nampt	0.0410281738099845	0.817793961093317	1.15542232776708	0.51768903567583	moreloc	unchanged
ENSMUSG00000020576	Nbas	-0.254303067293246	0.18874297581466	-0.0742493893077958	0.965850319875443	unchanged	unchanged
ENSMUSG00000020577	Tspan13	0.232794645818433	0.0421999730903328	-0.0199153975513968	0.999968062347394	unchanged	moreloc
ENSMUSG00000020580	Rock2	0.056517793340598	0.703859712244507	0.614254583955176	0.590030435656313	unchanged	unchanged
ENSMUSG00000020585	Laptm4a	0.156524069644242	0.222721085322219	0.0523601208792317	0.983769049975926	unchanged	unchanged
ENSMUSG00000020590	Snx13	0.0471966701445417	0.845282608830992	0.942812918572995	0.403430711059533	unchanged	unchanged
ENSMUSG00000020592	Sdc1	0.0608599159134871	0.77120308267145	-2.51973582371066	0.0611572177866224	lessloc	unchanged
ENSMUSG00000020594	Pum2	0.0319916577742005	0.863322677079941	-0.531728916730572	0.561386211203257	unchanged	unchanged
ENSMUSG00000020601	Trib2	-0.0757151594885199	0.563008069016086	0.625126385141574	0.821829152896945	unchanged	unchanged
ENSMUSG00000020608	Smc6	-0.137784756855923	0.352267004905196	0.384241959118059	0.806566715888161	unchanged	unchanged
ENSMUSG00000020610	Amz2	-0.214364986136111	0.0935212089639142	-0.213025673187304	0.864534060465824	unchanged	unchanged
ENSMUSG00000020611	Gna13	-0.0509309467990686	0.742975745476395	-0.597289566745882	0.644620988810429	unchanged	unchanged
ENSMUSG00000020612	Prkar1a	0.111628068241235	0.269906405760873	0.401892292618903	0.741571091954783	unchanged	unchanged
ENSMUSG00000020627	Klhl29	-0.160100462632097	0.5329740336199	0.605444301807742	0.759309505799123	unchanged	unchanged
ENSMUSG00000020647	Ncoa1	-0.132657303908227	0.70990354970681	0.122608830338415	0.958046827598634	unchanged	unchanged
ENSMUSG00000020658	Efr3b	0.260233588394322	0.336836970110382	-0.17890475777593	0.922381735028709	unchanged	unchanged
ENSMUSG00000020659	Cbll1	-0.0550309549702703	0.815064299426618	-0.772032982590702	0.7256104211503	unchanged	unchanged
ENSMUSG00000020661	Dnmt3a	-0.346041095274372	0.0226839252389331	0.517918237816942	0.738883802625787	unchanged	lessloc
ENSMUSG00000020668	Kif3c	0.119594452793395	0.479299640007753	0.188585238345332	0.898943285083904	unchanged	unchanged
ENSMUSG00000020671	Rab10	-0.0158358349897084	0.930012959440439	0.405745497007102	0.725609550786388	unchanged	unchanged
ENSMUSG00000020674	Pxdn	-0.169598546924389	0.295829027834057	0.0342986682205391	0.999210635952633	unchanged	unchanged
ENSMUSG00000020677	Ddx52	-0.104165832755561	0.580050426568091	-0.619908624349442	0.728209414607266	unchanged	unchanged
ENSMUSG00000020680	Taf15	-0.143181982926805	0.470521414545941	1.06074564930497	0.348599769553485	moreloc	unchanged
ENSMUSG00000020684	Rasl10b	-0.0644537817179986	0.837513426280853	0.540176115968553	0.714370976240701	unchanged	unchanged
ENSMUSG00000020687	Cdc27	0.0334011412336583	0.837897473637826	0.190012944212255	0.910557231729328	unchanged	unchanged
ENSMUSG00000020694	Tlk2	0.0200904398019147	0.917394562131583	0.42871813586818	0.836749506552584	unchanged	unchanged
ENSMUSG00000020697	Lig3	0.0306610463706534	0.876097981294807	0.87833053365681	0.536876295082196	unchanged	unchanged
ENSMUSG00000020705	Ddx42	-0.0621709317106476	0.71815852676075	1.03811396506592	0.593466555538369	moreloc	unchanged
ENSMUSG00000020708	Psmc5	0.0952814329916208	0.4940158585531	0.413122643410262	0.758404049201779	unchanged	unchanged
ENSMUSG00000020716	Nf1	-0.720783034175144	0.00172414027981767	-0.267207670548305	0.818651924427376	unchanged	lessloc
ENSMUSG00000020719	Ddx5	0.165827078217446	0.0842569995991227	0.517451328963574	0.551658968235918	unchanged	unchanged
ENSMUSG00000020720	Psmd12	0.148846030996799	0.266130299640082	-0.00188162647716705	0.999968062347394	unchanged	unchanged
ENSMUSG00000020721	Helz	-0.723600456245403	2.33279364996175e-05	-0.295570070021967	0.867421617199126	unchanged	lessloc
ENSMUSG00000020723	Cacng4	-0.0380323116466925	0.918767830105312	-0.706399745471395	0.570011094729223	unchanged	unchanged
ENSMUSG00000020737	Jpt1	0.0832522349593268	0.636774352020679	-0.286682639801429	0.801312863678822	unchanged	unchanged
ENSMUSG00000020738	Sumo2	0.00836424218329496	0.968086916154844	0.189823201974084	0.865204275183443	unchanged	unchanged
ENSMUSG00000020739	Nup85	0.138217894954389	0.361533090008727	-0.422042079456153	0.766683104159846	unchanged	unchanged
ENSMUSG00000020740	Gga3	0.19127676054214	0.565776576914966	-0.161558819016582	0.921253168438563	unchanged	unchanged
ENSMUSG00000020741	Cluh	-0.326418417380373	0.016336416460306	0.164745010133635	0.924722036260487	unchanged	lessloc
ENSMUSG00000020745	Pafah1b1	-0.121447940049997	0.525189465657189	0.0584665915476288	0.972201717293113	unchanged	unchanged
ENSMUSG00000020770	Unk	-0.232254058001772	0.248294948144227	-1.08224237342082	0.446897677253156	lessloc	unchanged
ENSMUSG00000020776	Fbf1	-0.458465406297257	0.00857670612087428	-1.29037816034421	0.190986238173057	lessloc	lessloc
ENSMUSG00000020777	Acox1	-0.142362739535322	0.301622195519219	0.0677920533146619	0.980488153553808	unchanged	unchanged
ENSMUSG00000020783	Ncbp3	0.102844175146688	0.598730113097598	1.47660916467369	0.273912416081599	moreloc	unchanged
ENSMUSG00000020790	Ankfy1	0.192543159219619	0.112313863965668	0.0774785230661541	0.976626549718106	unchanged	unchanged
ENSMUSG00000020792	Exoc7	-0.0865972966338913	0.650138726902089	0.305835619613625	0.867349423075095	unchanged	unchanged
ENSMUSG00000020794	Ube2g1	0.112268006433557	0.499908441911932	-0.407867699278959	0.790661547210149	unchanged	unchanged
ENSMUSG00000020803	Txndc17	-0.0595110693210066	0.780020924169808	0.362467254083264	0.79984594408359	unchanged	unchanged
ENSMUSG00000020810	Cygb	-0.0565504441759532	0.864117407019611	0.406026723799023	0.832658936033643	unchanged	unchanged
ENSMUSG00000020814	Mxra7	-0.338319201934116	0.106686768922041	0.285823735070206	0.89765971879321	unchanged	unchanged
ENSMUSG00000020817	Rabep1	0.011230625277507	0.962076650722036	1.20686603763801	0.326865709058804	moreloc	unchanged
ENSMUSG00000020821	Kif1c	-0.388869864845302	0.0400956160582843	-0.399503070705511	0.734656185130481	unchanged	lessloc
ENSMUSG00000020823	Sec14l1	-0.144829402641507	0.238259954377399	0.214980997740537	0.910557231729328	unchanged	unchanged
ENSMUSG00000020827	Mink1	-0.373176691980162	0.0698930729371262	-0.220985769506677	0.918924367323918	unchanged	unchanged
ENSMUSG00000020840	Blmh	-0.128305520556398	0.532388214211511	0.538087544521444	0.7156850841564	unchanged	unchanged
ENSMUSG00000020841	Cpd	0.0909688859898432	0.605387631834633	-0.331246712946128	0.821829152896945	unchanged	unchanged
ENSMUSG00000020844	Nxn	-0.0850243477124122	0.633476002168378	-0.0786734328919128	0.975952420983869	unchanged	unchanged
ENSMUSG00000020849	Ywhae	-0.043005257133142	0.759486492847722	-0.00749393951124033	0.999968062347394	unchanged	unchanged
ENSMUSG00000020850	Prpf8	0.033557257915712	0.874257338540514	-0.503514803414503	0.60517364085466	unchanged	unchanged
ENSMUSG00000020859	Spag9	0.00967881834906892	0.950984429713707	-0.530797515740337	0.664541607496805	unchanged	unchanged
ENSMUSG00000020863	Luc7l3	-0.108136088206651	0.468236410038207	1.14104095083085	0.196377803050315	moreloc	unchanged
ENSMUSG00000020864	Ankrd40	-0.181754236338121	0.130765187867777	0.393791957956325	0.781979539012803	unchanged	unchanged
ENSMUSG00000020868	Xylt2	0.0391977177832272	0.920679030065039	1.09396612968467	0.453393977163106	moreloc	unchanged
ENSMUSG00000020869	Lrrc59	0.0650560561542607	0.620100568123402	0.103116068840515	0.95350578083412	unchanged	unchanged
ENSMUSG00000020873	Slc35b1	0.246379623981615	0.138986047645668	0.504107612059633	0.767964016286048	unchanged	unchanged
ENSMUSG00000020882	Cacnb1	-0.359282384033664	0.0388079235600852	0.240485574718079	0.907711325311614	unchanged	lessloc
ENSMUSG00000020883	Fbxl20	0.068756095779241	0.668860929602443	1.13836903913359	0.521653219424728	moreloc	unchanged
ENSMUSG00000020886	Dlg4	-0.151239736266389	0.408501850215292	0.699164728346048	0.676695396560939	unchanged	unchanged
ENSMUSG00000020888	Dvl2	-0.0369227074798784	0.899264037690541	0.407223989364929	0.797681140758979	unchanged	unchanged
ENSMUSG00000020893	Per1	-0.297061996440777	0.172121242049712	-0.119863935115137	0.972161271577915	unchanged	unchanged
ENSMUSG00000020894	Vamp2	-0.18868379746342	0.233180083948064	0.693643638801207	0.584413361676442	unchanged	unchanged
ENSMUSG00000020898	Ctc1	0.123094494744277	0.638535305860414	0.617561094622068	0.671073033600355	unchanged	unchanged
ENSMUSG00000020900	Myh10	-0.0281707202351028	0.871722532248615	-0.18369039302361	0.900949816845465	unchanged	unchanged
ENSMUSG00000020914	Top2a	-0.635900589877521	3.73633647892664e-07	0.432984236296921	0.780022181213457	unchanged	lessloc
ENSMUSG00000020917	Acly	-0.0745670784159068	0.587473513463956	-0.383064974049925	0.736112552164091	unchanged	unchanged
ENSMUSG00000020918	Kat2a	-0.175829779345551	0.154495787178821	-0.840856458689672	0.560258948057169	unchanged	unchanged
ENSMUSG00000020922	Lsm12	0.0983455323076188	0.523540533948052	-0.723957029015501	0.552676871367281	unchanged	unchanged
ENSMUSG00000020929	Eftud2	0.0065874978124929	0.973726050719947	0.0786837229664274	0.977060377497172	unchanged	unchanged
ENSMUSG00000020935	Dcakd	-0.139675057111688	0.396776002191847	-0.358655196493245	0.761241466601267	unchanged	unchanged
ENSMUSG00000020936	Nmt1	0.223721016109057	0.229359883459708	-0.26727587385041	0.838284025074429	unchanged	unchanged
ENSMUSG00000020949	Fkbp3	-0.0816116825123956	0.696372077671218	0.0899147830191529	0.960997254269097	unchanged	unchanged
ENSMUSG00000020954	Strn3	-0.0596994978066372	0.765193190416855	0.850886350384679	0.369342228730743	unchanged	unchanged
ENSMUSG00000020955	Ap4s1	-0.157908988891952	0.587670615690633	0.694604464075841	0.732752666098364	unchanged	unchanged
ENSMUSG00000020961	Ston2	1.12600783922549	1.19477195551573e-08	-1.00556058105301	0.608566938694104	lessloc	moreloc
ENSMUSG00000020962	Gtf2a1	-0.071602497299748	0.797285935300743	0.963774407209459	0.433540703965397	unchanged	unchanged
ENSMUSG00000020964	Sel1l	0.132838672754044	0.600505281348244	0.378875245551378	0.778444208424591	unchanged	unchanged
ENSMUSG00000020978	Klhdc2	-0.0570059234384411	0.721847522244435	0.365749387141813	0.80530608278768	unchanged	unchanged
ENSMUSG00000020982	Nemf	0.0749131938010658	0.7253831228096	0.601644323865076	0.621511707978361	unchanged	unchanged
ENSMUSG00000020986	Sec23a	0.0585543569014652	0.717850704851594	-0.179115232729457	0.910557231729328	unchanged	unchanged
ENSMUSG00000020994	Pnn	-0.0861713976756364	0.580050426568091	-0.605137530248477	0.664541607496805	unchanged	unchanged
ENSMUSG00000021007	Spata7	0.1622510868606	0.575415215862663	0.278344037225001	0.894781474019687	unchanged	unchanged
ENSMUSG00000021012	Zc3h14	0.0242458582610761	0.934083355187439	-0.264805254459549	0.839690297021893	unchanged	unchanged
ENSMUSG00000021013	Ttc8	0.889942589683038	0.000293779239699432	-0.538029285505793	0.810726515428184	unchanged	moreloc
ENSMUSG00000021024	Psma6	-0.0356056215210586	0.819171674995297	-0.00602789184016483	0.999968062347394	unchanged	unchanged
ENSMUSG00000021027	Ralgapa1	-0.139454304204834	0.602505752192148	-0.0360363420272107	0.994575964803925	unchanged	unchanged
ENSMUSG00000021036	Sptlc2	0.384431209515135	0.0467112413432577	-0.617306268371362	0.7156850841564	unchanged	moreloc
ENSMUSG00000021037	Ahsa1	0.0895713595738173	0.601895892458448	0.581545175904225	0.684395034563823	unchanged	unchanged
ENSMUSG00000021038	Vipas39	0.288291851876344	0.160640532649134	-0.348198670359549	0.867349423075095	unchanged	unchanged
ENSMUSG00000021039	Snw1	0.0762813490825683	0.626695453159078	-0.47982767951224	0.772332494603085	unchanged	unchanged
ENSMUSG00000021047	Nova1	-0.356619025560852	0.0777627302200844	1.5597111693857	0.137952465464152	moreloc	unchanged
ENSMUSG00000021051	Ppp2r5e	-0.117151087511148	0.488278665264354	0.0016603825022603	0.999968062347394	unchanged	unchanged
ENSMUSG00000021057	Akap5	-0.400358044980276	0.0685648816542594	-1.03818024800964	0.51768903567583	lessloc	unchanged
ENSMUSG00000021061	Sptb	-0.233386998686254	0.186924529350906	-0.722425907601989	0.514278765765718	unchanged	unchanged
ENSMUSG00000021065	Fut8	-0.0622861936198423	0.774109729366076	-0.0632021707722235	0.977366605466644	unchanged	unchanged
ENSMUSG00000021066	Atl1	-0.112290766030093	0.645424016303896	0.586484081536564	0.649759189424096	unchanged	unchanged
ENSMUSG00000021067	Sav1	-0.0536065072137861	0.854816171104868	-0.288970933923594	0.882239577792694	unchanged	unchanged
ENSMUSG00000021068	Nin	0.560040111970474	0.0973888575961658	0.393624919609903	0.882580072722651	unchanged	unchanged
ENSMUSG00000021076	Actr10	0.0313178666757608	0.893750144629097	-1.26796241321291	0.262704700010946	lessloc	unchanged
ENSMUSG00000021087	Rtn1	-0.0119456050859217	0.963910582571849	0.269794306723786	0.866820009364812	unchanged	unchanged
ENSMUSG00000021096	Ppm1a	-0.0847508681214904	0.601895892458448	-0.451819321534788	0.710794030743278	unchanged	unchanged
ENSMUSG00000021109	Hif1a	-0.0102957449514676	0.953844100305317	-0.318660091775356	0.781979539012803	unchanged	unchanged
ENSMUSG00000021111	Papola	-0.0291663602619634	0.883000487134167	0.0110480494289167	0.999968062347394	unchanged	unchanged
ENSMUSG00000021115	Vrk1	0.166173617524775	0.601270246096992	-0.402540325952494	0.860398169604199	unchanged	unchanged
ENSMUSG00000021116	Eif2s1	0.163802193681432	0.293260863561838	-2.37461816329063	0.00075573465226184	lessloc	unchanged
ENSMUSG00000021124	Vti1b	0.0639862881877079	0.767141108833128	1.11152378930273	0.318790095920655	moreloc	unchanged
ENSMUSG00000021131	Erh	-0.00686673260346277	0.973726050719947	0.996057184295368	0.36140424219747	unchanged	unchanged
ENSMUSG00000021133	Susd6	0.262821924062868	0.124250361009308	-0.940539684466516	0.51768903567583	unchanged	unchanged
ENSMUSG00000021134	Srsf5	0.299153595870116	0.00785690232389939	0.89960934346813	0.273912416081599	unchanged	moreloc
ENSMUSG00000021140	Pcnx	0.0180230065707874	0.966078412208001	1.54378765248884	0.158798890323606	moreloc	unchanged
ENSMUSG00000021143	Pacs2	0.131945197808704	0.63799352394615	-0.599799016262573	0.57098346310627	unchanged	unchanged
ENSMUSG00000021144	Mta1	-0.277791421652599	0.087674095211318	-0.335604335327832	0.792638782531415	unchanged	unchanged
ENSMUSG00000021147	Wdr37	0.124058909346614	0.459935716514465	-0.471673513343987	0.816817693271098	unchanged	unchanged
ENSMUSG00000021156	Zmynd11	-0.325870398917221	0.00225389205835131	0	0.999968062347394	unchanged	lessloc
ENSMUSG00000021171	Esyt2	0.132207957904051	0.459694022597813	0.269987371375364	0.889323528916038	unchanged	unchanged
ENSMUSG00000021178	Psmc1	0.0616463387744504	0.777856370804182	-0.265136642697699	0.866813523720077	unchanged	unchanged
ENSMUSG00000021188	Trip11	-0.156405873156313	0.567847811055628	-1.04908743678856	0.362051540734843	lessloc	unchanged
ENSMUSG00000021196	Pfkp	0.0701536201846247	0.684417625664031	-0.120770194268417	0.960723325011942	unchanged	unchanged
ENSMUSG00000021198	Unc79	0.242999157203438	0.428603291079566	0.688298680016623	0.592945910661821	unchanged	unchanged
ENSMUSG00000021218	Gdi2	-0.00760194938628311	0.967844502979596	-0.268486169842099	0.768416184857078	unchanged	unchanged
ENSMUSG00000021238	Aldh6a1	-0.452871108612256	0.116843806117123	0.0325934593102843	0.999586975596381	unchanged	unchanged
ENSMUSG00000021242	Npc2	0.253162698339887	0.0266462515955722	0.750215489983783	0.51768903567583	unchanged	moreloc
ENSMUSG00000021244	Ylpm1	-0.121179021873335	0.553370472527156	0.271662604757388	0.849614199481699	unchanged	unchanged
ENSMUSG00000021248	Tmed10	0.264323722530314	0.0139728413186053	-0.431415237658526	0.743813267018217	unchanged	moreloc
ENSMUSG00000021252	Erg28	0.114861799772833	0.682466118531919	0.336341764558502	0.795843699834406	unchanged	unchanged
ENSMUSG00000021256	Vash1	0.117280414385125	0.636236730953347	0.541674443359714	0.781979539012803	unchanged	unchanged
ENSMUSG00000021258	Ccnk	0.210975343454438	0.434566329312761	0.423260784733623	0.747170117370064	unchanged	unchanged
ENSMUSG00000021262	Evl	-0.191049257778943	0.285178363768006	-0.17117205192566	0.882550460394176	unchanged	unchanged
ENSMUSG00000021264	Yy1	-0.239913847274574	0.0868743254739756	0.393570264105065	0.817695867065166	unchanged	unchanged
ENSMUSG00000021266	Wars	0.0439518242082237	0.837246462513788	-0.255944415187744	0.867349423075095	unchanged	unchanged
ENSMUSG00000021270	Hsp90aa1	-0.0677187082678987	0.717850704851594	0.3020067121087	0.820172326793969	unchanged	unchanged
ENSMUSG00000021273	Fdft1	0.231742397668037	0.0486598037785342	-0.112980180546081	0.945075198013079	unchanged	moreloc
ENSMUSG00000021276	Cinp	0.0517804278214553	0.89745602052091	-1.88790216575018	0.0629657058879452	lessloc	unchanged
ENSMUSG00000021277	Traf3	-0.143787630512719	0.646155466504865	0.271216239816512	0.903403123983297	unchanged	unchanged
ENSMUSG00000021279	Cdc42bpb	-0.454796058216953	0.00522721523252032	-0.00262058896007211	0.999968062347394	unchanged	lessloc
ENSMUSG00000021282	Eif5	-0.0173070496811276	0.925975425435825	-0.174610934623887	0.910557231729328	unchanged	unchanged
ENSMUSG00000021285	Ppp1r13b	-0.274579751441236	0.0689840582998998	-0.133254790294664	0.954122650394786	unchanged	unchanged
ENSMUSG00000021288	Klc1	-0.0542462336023827	0.843789406486481	-0.274081749638554	0.806650308297325	unchanged	unchanged
ENSMUSG00000021290	Atp5mpl	-0.240632986415484	0.213472363581226	1.34644786568151	0.120216350732175	moreloc	unchanged
ENSMUSG00000021302	Ggps1	0.00684210026340371	0.977715187590006	0.702874668628838	0.698433864825378	unchanged	unchanged
ENSMUSG00000021313	Ryr2	-0.335900466113882	0.219492534344189	0.647813836670616	0.582124056984235	unchanged	unchanged
ENSMUSG00000021326	Trim27	-0.125150619645101	0.420920658644303	-0.124651039574013	0.941763698474647	unchanged	unchanged
ENSMUSG00000021338	Carmil1	0.193073308266656	0.520962073293679	0.623845168921475	0.614240104474076	unchanged	unchanged
ENSMUSG00000021357	Exoc2	0.0452434707206223	0.870992478969869	0.548657168387721	0.725609550786388	unchanged	unchanged
ENSMUSG00000021366	Hivep1	-0.288498089447032	0.220648407063978	0.962121681530113	0.574623563189551	unchanged	unchanged
ENSMUSG00000021374	Nup153	0.274668272025679	0.0213938874285561	0.804591980197911	0.553492075153363	unchanged	moreloc
ENSMUSG00000021375	Kif13a	-0.763890501322122	6.02728863769007e-07	-0.214919757507764	0.897794697312446	unchanged	lessloc
ENSMUSG00000021377	Dek	-0.0761812110613416	0.683097633378091	0.148684489521985	0.936638176981376	unchanged	unchanged
ENSMUSG00000021395	Spin1	-0.0231991857060559	0.890733564075813	0.484261989764625	0.660185335855101	unchanged	unchanged
ENSMUSG00000021413	Prpf4b	0.162935233380634	0.24294660396639	0.778149181477727	0.508690343383895	unchanged	unchanged
ENSMUSG00000021427	Ssr1	0.0684090641284589	0.665046989124307	1.36239694769187	0.182316136635335	moreloc	unchanged
ENSMUSG00000021431	Snrnp48	0.220810843646023	0.245165640501568	0.0333770084171192	0.999968062347394	unchanged	unchanged
ENSMUSG00000021451	Sema4d	-0.131929693142706	0.578409875975796	2.9533887452371	0.0190376326228957	moreloc	unchanged
ENSMUSG00000021460	Auh	-0.0500889434484092	0.854991695428846	0.320644931433403	0.842779083189286	unchanged	unchanged
ENSMUSG00000021466	Ptch1	-0.0920779922081474	0.739563394446218	-0.107177630438779	0.983763245653661	unchanged	unchanged
ENSMUSG00000021474	Sfxn1	0.115747685309585	0.504264956306621	0.189631491352101	0.906571293091843	unchanged	unchanged
ENSMUSG00000021476	Habp4	0.172446162900848	0.481479163306864	1.40728529084431	0.220592047852609	moreloc	unchanged
ENSMUSG00000021477	Ctsl	0.458824005446343	2.44351167876223e-05	1.37201481136497	0.273912416081599	moreloc	moreloc
ENSMUSG00000021481	Zfp346	0.541046621386398	0.0178503995311606	1.23860073218079	0.32538364049936	moreloc	moreloc
ENSMUSG00000021484	Lman2	0.0955398716089537	0.600410279229875	-0.152001508417598	0.936638176981376	unchanged	unchanged
ENSMUSG00000021488	Nsd1	0.21284541426623	0.298997862180039	-0.0564606141068822	0.970712268923898	unchanged	unchanged
ENSMUSG00000021493	Pdlim7	-0.0906656275362931	0.713313264072661	-0.328532670026304	0.853578189587082	unchanged	unchanged
ENSMUSG00000021494	Ddx41	-0.101741503893365	0.607175411685341	-0.603271307632813	0.763692109304668	unchanged	unchanged
ENSMUSG00000021495	Fam193b	-0.00338458496668315	0.990636533447236	1.26049529746822	0.446897677253156	moreloc	unchanged
ENSMUSG00000021500	Ddx46	0.182237413758142	0.277780553336153	-0.266736581555423	0.825319414680586	unchanged	unchanged
ENSMUSG00000021514	Zfp369	0.169793341594362	0.469217532036679	0.123614387261231	0.955167940996599	unchanged	unchanged
ENSMUSG00000021518	Ptdss1	0.0858213398469416	0.566817396140404	-0.511090734137597	0.732752666098364	unchanged	unchanged
ENSMUSG00000021537	Cetn3	0.0725481302447815	0.739444122434068	-0.53533659451661	0.750672769319521	unchanged	unchanged
ENSMUSG00000021546	Hnrnpk	0.0644979092054426	0.577774615085521	0.137926367628489	0.912745317659098	unchanged	unchanged
ENSMUSG00000021549	Rasa1	-0.027174731628586	0.920698297591113	0.782895939765153	0.511591917295418	unchanged	unchanged
ENSMUSG00000021555	Naa35	0.298387493768051	0.213549304087179	0.639952658827026	0.776887594533916	unchanged	unchanged
ENSMUSG00000021556	Golm1	0.171113962458849	0.24656582218262	-0.338341008953982	0.842779083189286	unchanged	unchanged
ENSMUSG00000021557	Agtpbp1	-0.530548631106997	0.0070571058674609	-0.326495124498878	0.780502842619275	unchanged	lessloc
ENSMUSG00000021559	Dapk1	-0.282653659402449	0.0305301779372589	0.63303044709578	0.608991719681348	unchanged	lessloc
ENSMUSG00000021576	Pdcd6	0.192764014953161	0.224404890202191	0.264817845613587	0.867349423075095	unchanged	unchanged
ENSMUSG00000021577	Sdha	0.0421146297500605	0.787122772806306	0.0292634101317937	0.99097405575486	unchanged	unchanged
ENSMUSG00000021578	Ccdc127	0.414636406226791	0.00123000444539674	0.750724191398881	0.78300127164667	unchanged	moreloc
ENSMUSG00000021585	Cast	0.0292715683252223	0.898623679419206	-0.529444584914012	0.758404049201779	unchanged	unchanged
ENSMUSG00000021589	Rhobtb3	0.0845708666333223	0.772558681120071	0.019536302044294	0.999968062347394	unchanged	unchanged
ENSMUSG00000021595	Nsun2	-0.0378200536309625	0.796642421726567	-0.163394789530591	0.914999368400099	unchanged	unchanged
ENSMUSG00000021598	Med10	0.158452622237469	0.342641655869332	0.682584585210915	0.619966474104541	unchanged	unchanged
ENSMUSG00000021610	Clptm1l	0.0175210671544805	0.943361331405985	0.310384438930147	0.79064745965185	unchanged	unchanged
ENSMUSG00000021614	Vcan	0.531977950319591	2.32912897787401e-06	0.357430508248157	0.900338854409026	unchanged	moreloc
ENSMUSG00000021662	Arhgef28	-0.218676798624529	0.26543103721579	-0.281673914647097	0.880584293590607	unchanged	unchanged
ENSMUSG00000021665	Hexb	0.325350366812588	0.0169980424880972	1.41994190394273	0.312032505718254	moreloc	moreloc
ENSMUSG00000021669	Col4a3bp	0.130623973463297	0.447538709909634	0.27161195589572	0.864534060465824	unchanged	unchanged
ENSMUSG00000021670	Hmgcr	0.211782428464556	0.0240047214265759	0.484628177161696	0.691467458805709	unchanged	moreloc
ENSMUSG00000021676	Iqgap2	0.177657483630647	0.0930550674429384	-1.82428373877362	0.161141600537268	lessloc	unchanged
ENSMUSG00000021681	Aggf1	0.00741106521476576	0.970237987029612	1.25989617858914	0.342491701874912	moreloc	unchanged
ENSMUSG00000021686	Ap3b1	0.0442318880946512	0.802302791636188	1.13716645210181	0.273228443141652	moreloc	unchanged
ENSMUSG00000021687	Scamp1	0.0433241331550565	0.847329400531157	0.133566108801284	0.949085382648028	unchanged	unchanged
ENSMUSG00000021690	Jmy	-0.1685237266834	0.285178363768006	0.864704218533883	0.503116783211234	unchanged	unchanged
ENSMUSG00000021693	Kif2a	-0.0614823707623828	0.726112853253801	0.777809225114005	0.655201285978595	unchanged	unchanged
ENSMUSG00000021699	Pde4d	-0.0701509469291905	0.7857348151843	-0.454951324613119	0.750690218655388	unchanged	unchanged
ENSMUSG00000021700	Rab3c	0.517537465113426	5.2327574363105e-06	-0.183309329192094	0.918924367323918	unchanged	moreloc
ENSMUSG00000021701	Plk2	0.0217757516778008	0.931687441978651	-2.18423319028098	0.0488540909112962	lessloc	unchanged
ENSMUSG00000021703	Serinc5	0.0794475546482083	0.70372468261973	0.114001438291735	0.97340195209707	unchanged	unchanged
ENSMUSG00000021725	Parp8	0.0364987970619924	0.850136509762233	-1.07066393669196	0.290867446742543	lessloc	unchanged
ENSMUSG00000021745	Ptprg	-0.231770340705376	0.243452672263589	0.470047503803152	0.614240104474076	unchanged	unchanged
ENSMUSG00000021748	Pdhb	0.118415490563037	0.395396286124441	-0.354379001021295	0.821829152896945	unchanged	unchanged
ENSMUSG00000021754	Map3k1	-0.0565923416332681	0.850073822433894	0.508586578699699	0.741571091954783	unchanged	unchanged
ENSMUSG00000021756	Il6st	0.0781368281992465	0.697026107326326	0.555995416766361	0.719333946719196	unchanged	unchanged
ENSMUSG00000021759	Plpp1	0.266326456059561	0.205577043570629	-0.908835901314973	0.517016809951105	unchanged	unchanged
ENSMUSG00000021767	Kat6b	-0.199024288062567	0.340458715850042	0.339912442629169	0.79064745965185	unchanged	unchanged
ENSMUSG00000021770	Samd8	-0.171569330297588	0.478470102825188	-0.36491437673475	0.81710034651785	unchanged	unchanged
ENSMUSG00000021771	Vdac2	0.180968804258136	0.151387991588212	-0.0463142852849869	0.980488153553808	unchanged	unchanged
ENSMUSG00000021772	Nkiras1	-0.0855029336566124	0.826467216595289	0.0701707931704512	0.984682113406989	unchanged	unchanged
ENSMUSG00000021774	Ube2e1	-0.0622192717612153	0.783266241915988	0.954749292063756	0.586282490587781	unchanged	unchanged
ENSMUSG00000021782	Dlg5	-0.18033695130497	0.612731331303529	-0.00811077217524181	0.999968062347394	unchanged	unchanged
ENSMUSG00000021794	Glud1	-0.501613687810427	2.5345708196463e-05	-0.14702242477538	0.933193021681109	unchanged	lessloc
ENSMUSG00000021796	Bmpr1a	0.0824577558099173	0.679264344970225	-0.631341196759839	0.57098346310627	unchanged	unchanged
ENSMUSG00000021807	Rtraf	-0.0526173330876313	0.807309295438437	-0.994006143215731	0.528099447073139	unchanged	unchanged
ENSMUSG00000021811	Dnajc9	-0.248799049828434	0.257516771426542	1.02007340452448	0.369342228730743	moreloc	unchanged
ENSMUSG00000021814	Anxa7	0.170967085893036	0.321776043400874	-1.78313766617248	0.0576871202571253	lessloc	unchanged
ENSMUSG00000021816	Ppp3cb	-0.0267929543901482	0.923034239412095	0.939488412371349	0.181555884002097	unchanged	unchanged
ENSMUSG00000021819	Zswim8	-0.0926283664096421	0.696666702242268	0.718485772046453	0.469033058881588	unchanged	unchanged
ENSMUSG00000021820	Camk2g	-0.0937548702257625	0.739837760072596	0.0357795157277341	0.99097405575486	unchanged	unchanged
ENSMUSG00000021823	Vcl	0.161032444056431	0.340248235170693	-0.9319273049092	0.414056258202018	unchanged	unchanged
ENSMUSG00000021832	Psmc6	-0.0242020834781235	0.899772259646405	0.277409752038248	0.897807497742404	unchanged	unchanged
ENSMUSG00000021840	Mapk1ip1l	-0.0320642733084044	0.88060036788189	-1.68191217409391	0.0318637658118519	lessloc	unchanged
ENSMUSG00000021843	Ktn1	0.120630456803309	0.404183212795755	-0.321487117584187	0.815023284949987	unchanged	unchanged
ENSMUSG00000021877	Arf4	0.0181249451179042	0.930213805969173	-0.86122807435687	0.42668302549831	unchanged	unchanged
ENSMUSG00000021891	Mettl6	-0.240476615539153	0.606426138844981	0.0257640103919101	0.999968062347394	unchanged	unchanged
ENSMUSG00000021892	Sh3bp5	-0.168324922265144	0.49807435047798	-0.331967473152506	0.841216725768947	unchanged	unchanged
ENSMUSG00000021893	Capn7	0.0712535399220374	0.715928004768421	0.636112165766188	0.623709100440167	unchanged	unchanged
ENSMUSG00000021901	Bap1	0.013881068535711	0.945854143291625	-1.07149069333985	0.273912416081599	lessloc	unchanged
ENSMUSG00000021906	Oxnad1	0.0712293582079331	0.87483779783895	-0.831041109155137	0.60517364085466	unchanged	unchanged
ENSMUSG00000021910	Nisch	0.0273993511366779	0.918928048410214	-0.418124934136571	0.684395034563823	unchanged	unchanged
ENSMUSG00000021929	Kpna3	0.10840537204741	0.542872488037864	-0.410318383400431	0.732752666098364	unchanged	unchanged
ENSMUSG00000021936	Mapk8	-0.0185737305432725	0.93919320648502	0.346261473551581	0.850689192100525	unchanged	unchanged
ENSMUSG00000021938	Pspc1	0.23566537614907	0.282219309083909	1.34836978883909	0.171931116592667	moreloc	unchanged
ENSMUSG00000021939	Ctsb	0.185344067025401	0.066222302660165	0.0154959225347353	0.999968062347394	unchanged	unchanged
ENSMUSG00000021945	Zmym2	-0.0365481659009377	0.866542955361145	0.0169527719788256	0.999968062347394	unchanged	unchanged
ENSMUSG00000021962	Dcp1a	0.0101806808404703	0.972217912648117	0.515969490267563	0.781979539012803	unchanged	unchanged
ENSMUSG00000021963	Sap18	-0.398954276970222	0.197419182980414	-0.424936400768098	0.836220450833678	unchanged	unchanged
ENSMUSG00000021969	Zdhhc20	-0.148476292455115	0.704193007502148	-0.652569091468913	0.738861726685348	unchanged	unchanged
ENSMUSG00000021972	Hmbox1	-0.500640927536526	8.56884935392852e-05	-0.234486322595345	0.86545171807408	unchanged	lessloc
ENSMUSG00000021973	Micu2	0.045360869092725	0.837568330734529	-0.727879986380004	0.5601731637364	unchanged	unchanged
ENSMUSG00000021978	Extl3	-0.415966924654672	0.126521369250068	-0.466039992176569	0.7156850841564	unchanged	unchanged
ENSMUSG00000021987	Mtmr6	0.176088211019228	0.212390481048618	-0.0286592346962973	0.997009646715091	unchanged	unchanged
ENSMUSG00000022000	Zc3h13	-0.0328271029433855	0.906502812997163	0.128352183574141	0.947823891129023	unchanged	unchanged
ENSMUSG00000022008	Gpalpp1	0.167569337680878	0.319899718236629	0.0492618919187118	0.983769049975926	unchanged	unchanged
ENSMUSG00000022009	Nufip1	-0.0237962798168361	0.928169554934077	0.755548545444713	0.734656185130481	unchanged	unchanged
ENSMUSG00000022010	Tsc22d1	0.22477005750678	0.0941494000764943	0.00400203187284598	0.999968062347394	unchanged	unchanged
ENSMUSG00000022016	Akap11	0.110319553490805	0.459879533114855	0.204215528943269	0.918924367323918	unchanged	unchanged
ENSMUSG00000022019	Tdrd3	-0.273267317674682	0.186321408418316	0.159298759666823	0.922086842041339	unchanged	unchanged
ENSMUSG00000022020	Naa16	-0.256295883014236	0.282594342749206	2.33676644362209	0.259138474625357	moreloc	unchanged
ENSMUSG00000022023	Wbp4	-0.00596038264731985	0.977917229278134	0.406109369008634	0.781979539012803	unchanged	unchanged
ENSMUSG00000022024	Sugt1	-0.0103894740144775	0.964684741352892	-0.740750020307381	0.580412163480388	unchanged	unchanged
ENSMUSG00000022031	Elp3	0.155174712795683	0.217434973295925	0.45763034436735	0.771929938402153	unchanged	unchanged
ENSMUSG00000022037	Clu	0.203039721485736	0.0772158884204535	0.115964052823883	0.980488153553808	unchanged	unchanged
ENSMUSG00000022043	Trim35	-0.176605968119895	0.0953013443304894	0.00620334104828313	0.999968062347394	unchanged	unchanged
ENSMUSG00000022044	Stmn4	0.236529277233061	0.215536433923588	0.151491099129127	0.939536437296488	unchanged	unchanged
ENSMUSG00000022048	Dpysl2	-0.382990378432783	0.583621843891592	-0.249505200669053	0.836749506552584	unchanged	unchanged
ENSMUSG00000022051	Bnip3l	-0.129273320918345	0.408457092297871	-0.027364291263928	0.999968062347394	unchanged	unchanged
ENSMUSG00000022052	Ppp2r2a	-0.0895744745254905	0.633443660358461	0.0590808143244752	0.98094546606862	unchanged	unchanged
ENSMUSG00000022094	Slc39a14	0.502619156599222	0.0545230810438758	-1.8214711420943	0.345111176078595	lessloc	unchanged
ENSMUSG00000022095	Fam160b2	5.56806189621115	0	-0.467312028014568	0.823461365285864	unchanged	moreloc
ENSMUSG00000022099	Dmtn	0.154490300818491	0.357810946904642	0.68166986901665	0.782599728786046	unchanged	unchanged
ENSMUSG00000022100	Xpo7	0.233224262772106	0.0850814422270743	-0.149138355568341	0.922086842041339	unchanged	unchanged
ENSMUSG00000022105	Rb1	0.0388680783529443	0.920990006122199	0.439635240940008	0.849614199481699	unchanged	unchanged
ENSMUSG00000022108	Itm2b	0.184141561401032	0.198571294311745	-0.220438135988079	0.867520284578916	unchanged	unchanged
ENSMUSG00000022109	Med4	0.11486709490165	0.677054677825021	-0.371220183968603	0.864186335611514	unchanged	unchanged
ENSMUSG00000022110	Sucla2	0.0155208875075995	0.948177304740407	0.70485021266234	0.634597660772695	unchanged	unchanged
ENSMUSG00000022111	Uchl3	0.0850067388768819	0.714523346193136	0.46245199797735	0.782405883639118	unchanged	unchanged
ENSMUSG00000022114	Spry2	0.00722974520500574	0.973466651731617	-0.721426385997121	0.622675703137808	unchanged	unchanged
ENSMUSG00000022119	Rbm26	-0.0105017387643127	0.964215812031272	0.799421487267957	0.355214061457332	unchanged	unchanged
ENSMUSG00000022120	Rnf219	0.174942114668501	0.518820804012207	-0.074368757137961	0.983769049975926	unchanged	unchanged
ENSMUSG00000022124	Fbxl3	0.0887809897400665	0.587473513463956	-0.852912853935793	0.536876295082196	unchanged	unchanged
ENSMUSG00000022136	Dnajc3	0.106607552325331	0.562935318446337	-0.734953723569751	0.614240104474076	unchanged	unchanged
ENSMUSG00000022141	Nipbl	-0.0670312241355751	0.743752751512326	0.327389871965925	0.758404049201779	unchanged	unchanged
ENSMUSG00000022159	Rab2b	0.218929244248118	0.226489454993833	-0.184695732470694	0.910557231729328	unchanged	unchanged
ENSMUSG00000022160	Mettl3	0.44556541789127	0.0117704807280856	0.500819966411765	0.732752666098364	unchanged	moreloc
ENSMUSG00000022174	Dad1	0.184627530558422	0.251094301495037	-0.0640987772439212	0.972161271577915	unchanged	unchanged
ENSMUSG00000022185	Acin1	-0.180190169427116	0.396044879326974	0.370833828127779	0.668357229565504	unchanged	unchanged
ENSMUSG00000022186	Oxct1	-0.0911140135345728	0.474089617399838	0.989606494096051	0.280765613574062	unchanged	unchanged
ENSMUSG00000022191	Drosha	-0.18718343462839	0.292136647010176	-0.857564048590502	0.247917624537731	unchanged	unchanged
ENSMUSG00000022194	Pabpn1	-0.0417029946137543	0.810674208375415	0.258205633442881	0.818651924427376	unchanged	unchanged
ENSMUSG00000022195	6030458C11Rik	-0.0639921017209624	0.765586926419	0.650589060275479	0.737114779556217	unchanged	unchanged
ENSMUSG00000022199	Slc22a17	0.0676172870788234	0.750587050273122	0.399885155597104	0.750703553669219	unchanged	unchanged
ENSMUSG00000022200	Golph3	0.0872393573642364	0.539664244521453	0.98347568310596	0.314907168988984	unchanged	unchanged
ENSMUSG00000022201	Zfr	-0.00577932700214701	0.977703446623297	-0.682391315263825	0.623327842343274	unchanged	unchanged
ENSMUSG00000022205	Sub1	0.04256945088747	0.837269590598503	0.385245557371453	0.748748724765013	unchanged	unchanged
ENSMUSG00000022208	Jph4	-0.250461641434394	0.177633369373798	0.213987280129539	0.901584321771032	unchanged	unchanged
ENSMUSG00000022228	Zscan26	0.240413371771104	0.0915467971119026	0.448324687193397	0.781979539012803	unchanged	unchanged
ENSMUSG00000022234	Cct5	0.0757096844734164	0.570897604869429	-0.814726687567964	0.218035342635815	unchanged	unchanged
ENSMUSG00000022241	Tars	-0.214848431402459	0.186321408418316	-0.734926168934497	0.575558400091685	unchanged	unchanged
ENSMUSG00000022257	Laptm4b	0.208340316423633	0.112168618641767	0.00528174902459	0.999968062347394	unchanged	unchanged
ENSMUSG00000022263	Trio	-0.210825976109288	0.36393083270631	-0.254855724546518	0.842779083189286	unchanged	unchanged
ENSMUSG00000022272	Myo10	-0.746929273834386	0.0450436860811997	-0.0385545763549557	0.999968062347394	unchanged	lessloc
ENSMUSG00000022280	Rnf19a	0.0316566241277518	0.868337833935457	-0.539602640673533	0.737114779556217	unchanged	unchanged
ENSMUSG00000022283	Pabpc1	-0.210289663835574	0.154974390737535	-0.0870327416675734	0.942976534631232	unchanged	unchanged
ENSMUSG00000022285	Ywhaz	0.169178766639396	0.138002010113991	0.0297017887541857	0.995785217014519	unchanged	unchanged
ENSMUSG00000022295	Atp6v1c1	0.0494889806654544	0.780899211340068	-0.554968475434386	0.652062112351636	unchanged	unchanged
ENSMUSG00000022305	Lrp12	0.297930851044404	0.0213993117060784	-0.452403714707287	0.748261906694746	unchanged	moreloc
ENSMUSG00000022312	Eif3h	-0.154015833015079	0.216494748566898	0.561646163485393	0.414056258202018	unchanged	unchanged
ENSMUSG00000022314	Rad21	0.0635563664997498	0.76526385159881	-0.165970069235594	0.882239577792694	unchanged	unchanged
ENSMUSG00000022336	Eif3e	-0.00208301937706634	0.990636533447236	0.447629558055175	0.745764239841985	unchanged	unchanged
ENSMUSG00000022337	Emc2	0.038323159246676	0.865636308618753	0.259832870057597	0.916791924040686	unchanged	unchanged
ENSMUSG00000022338	Eny2	-0.0328119651314226	0.875838396821412	-0.921644997290025	0.48015917006341	unchanged	unchanged
ENSMUSG00000022340	Sybu	0.00330537441728063	0.989633877814687	0.44588684549948	0.830759698130752	unchanged	unchanged
ENSMUSG00000022350	Washc5	0.146357843500549	0.230862345973034	0.0978987314431166	0.95081341364694	unchanged	unchanged
ENSMUSG00000022351	Sqle	0.275688634226512	0.00213806580643344	-0.0311797730138594	0.990284251801915	unchanged	moreloc
ENSMUSG00000022353	Mtss1	-0.201407957614392	0.111770695003182	-0.476459782639452	0.650893554033037	unchanged	unchanged
ENSMUSG00000022361	Zhx1	-0.0248199841661172	0.913812939175386	-1.05249307269127	0.364753004869919	lessloc	unchanged
ENSMUSG00000022377	Asap1	-0.262124901913076	0.042594383876899	0.429814804283985	0.841272579992995	unchanged	lessloc
ENSMUSG00000022378	Fam49b	0.0755920109804267	0.661396127130907	0.401693317731779	0.815446630259738	unchanged	unchanged
ENSMUSG00000022387	Brd1	-0.104373689713497	0.530676264478482	-0.376057658987042	0.83373875645562	unchanged	unchanged
ENSMUSG00000022389	Tef	-0.242189508106633	0.250309354464915	1.28499011758605	0.33723194205587	moreloc	unchanged
ENSMUSG00000022390	Zc3h7b	-0.194447132089834	0.263635698167239	-0.179550685447837	0.892609509661981	unchanged	unchanged
ENSMUSG00000022391	Rangap1	-0.0740265119443979	0.66455062478119	0.182214103729194	0.906122832813128	unchanged	unchanged
ENSMUSG00000022394	L3mbtl2	0.115071610514849	0.576762997678628	0.577849945092909	0.79064745965185	unchanged	unchanged
ENSMUSG00000022400	Rbx1	-0.0344907717711908	0.862104405507264	-0.487945031054671	0.7156850841564	unchanged	unchanged
ENSMUSG00000022403	St13	0.0539448601853956	0.701105387923022	-1.10284275578551	0.347860215365842	lessloc	unchanged
ENSMUSG00000022407	Adsl	0.0642032588238519	0.748369647565651	0.3120552352259	0.873373212650365	unchanged	unchanged
ENSMUSG00000022412	Mief1	0.115312363247653	0.604396488182172	0.853755374645013	0.517016809951105	unchanged	unchanged
ENSMUSG00000022415	Syngr1	-0.251226149757009	0.028960271480248	0.00282041769921726	0.999968062347394	unchanged	lessloc
ENSMUSG00000022420	Dnal4	-0.229792608076276	0.285770223045222	-0.759724004838626	0.732752666098364	unchanged	unchanged
ENSMUSG00000022421	Nptxr	-0.0715608465961473	0.765258075121684	-0.245006086554195	0.897779762931373	unchanged	unchanged
ENSMUSG00000022426	Josd1	-0.0883837476061582	0.626695453159078	-0.842959047151354	0.657859333942633	unchanged	unchanged
ENSMUSG00000022428	Cby1	0.0246613961660846	0.948177304740407	0.659563082057735	0.734899266621036	unchanged	unchanged
ENSMUSG00000022433	Csnk1e	1.69777061265496	1.05377158803544e-91	0.636666396373159	0.66513341659966	unchanged	moreloc
ENSMUSG00000022437	Samm50	-0.00813771856585188	0.969514200583643	0.964609884240526	0.509090897415584	unchanged	unchanged
ENSMUSG00000022442	Ttll1	0.0259349654331702	0.906510389009807	-0.371131499068925	0.809653665759081	unchanged	unchanged
ENSMUSG00000022443	Myh9	-0.0546605965702165	0.825329292737312	0.468042305908669	0.806566715888161	unchanged	unchanged
ENSMUSG00000022450	Ndufa6	-0.0844373195338316	0.669209950772075	0.286596611727664	0.867739192839721	unchanged	unchanged
ENSMUSG00000022452	Smdt1	-0.0833523726047689	0.691383211068221	0.94581440435845	0.521585777149523	unchanged	unchanged
ENSMUSG00000022454	Nell2	-0.29685667643641	0.268805177501242	-0.352114580296087	0.810342513603393	unchanged	unchanged
ENSMUSG00000022456	Septin3	0.286503451807611	0.0266727521674122	0.737022101256527	0.56959467977875	unchanged	moreloc
ENSMUSG00000022462	Slc38a2	0.198381134948199	0.0383062471022962	0.0885911488341629	0.951382339621953	unchanged	moreloc
ENSMUSG00000022463	Srebf2	-0.148684353624857	0.219028557477662	1.24412622990279	0.0374892637658736	moreloc	unchanged
ENSMUSG00000022466	Rpap3	-0.0446786151668277	0.870962491323553	0.703096876297836	0.7256104211503	unchanged	unchanged
ENSMUSG00000022472	Desi1	-0.0536035817938115	0.806365867923533	0.369975317870141	0.803501374453569	unchanged	unchanged
ENSMUSG00000022474	Pmm1	0.0737228368197189	0.752318065748968	0.408365831299064	0.807433520927327	unchanged	unchanged
ENSMUSG00000022475	Hdac7	-0.0131750731014058	0.971908166863534	-1.78110736834854	0.0411264976813477	lessloc	unchanged
ENSMUSG00000022477	Aco2	-0.246894501889393	0.0133831186823793	-0.298864480798098	0.758404049201779	unchanged	lessloc
ENSMUSG00000022484	Hoxc10	-0.0481064910649458	0.915184008481704	-0.0141006766967671	0.999968062347394	unchanged	unchanged
ENSMUSG00000022507	1810013L24Rik	-0.0942029349614454	0.535777806929461	0.037911949473262	0.985613159731813	unchanged	unchanged
ENSMUSG00000022517	Mgrn1	-0.230689733284129	0.226968269113467	-0.0405319765460921	0.987258378281497	unchanged	unchanged
ENSMUSG00000022521	Crebbp	-0.556714931681901	0.224470356194377	-0.489197259599798	0.614240104474076	unchanged	unchanged
ENSMUSG00000022533	Atp13a3	0.0691682169715815	0.736429875854973	-1.40019167111214	0.334916988219269	lessloc	unchanged
ENSMUSG00000022536	Glyr1	-0.0198800012785232	0.906510389009807	-0.575876648406731	0.558829245200414	unchanged	unchanged
ENSMUSG00000022551	Cyc1	0.0812143590786699	0.56291477057473	-0.44864136303497	0.733065925521922	unchanged	unchanged
ENSMUSG00000022557	Bop1	0.0406962047710486	0.822891444293396	-0.105608561733214	0.962687049758142	unchanged	unchanged
ENSMUSG00000022564	Grina	-0.0563191288703737	0.746211638890541	-0.395103442793399	0.7156850841564	unchanged	unchanged
ENSMUSG00000022565	Plec	-0.285107042559296	0.301591118619795	0.781602703039036	0.589960748977648	unchanged	unchanged
ENSMUSG00000022571	Pycrl	-0.101024210814999	0.643734691786927	-0.363348361305988	0.838284025074429	unchanged	unchanged
ENSMUSG00000022601	Zbtb11	-0.419338767048676	0.000444755847784556	1.57985510108696	0.133048169274605	moreloc	lessloc
ENSMUSG00000022607	Ptk2	-0.24014897963038	0.0565823578952896	-1.31606550762672	0.0746153498569818	lessloc	unchanged
ENSMUSG00000022614	Lmf2	-0.0694475588497596	0.824172890661256	0.315714126487689	0.891637872507147	unchanged	unchanged
ENSMUSG00000022619	Mapk8ip2	-0.265027586839336	0.105941754123752	-0.398186457097627	0.741571091954783	unchanged	unchanged
ENSMUSG00000022621	Rabl2	-0.0638489012846801	0.795115235577858	1.12598203343932	0.496443699177512	moreloc	unchanged
ENSMUSG00000022623	Shank3	-0.97183317935251	0.148875272084832	0.115137460415781	0.947823891129023	unchanged	unchanged
ENSMUSG00000022629	Kif21a	-0.385459385692559	0.113337119752843	0.298078721651673	0.877848781009779	unchanged	unchanged
ENSMUSG00000022634	Yaf2	-0.0595071228666666	0.751035923215348	-0.476212418283129	0.836749506552584	unchanged	unchanged
ENSMUSG00000022641	Bbx	-0.101979926400965	0.660109118390704	-0.285900145117227	0.868291083937936	unchanged	unchanged
ENSMUSG00000022658	Tagln3	-0.0598522612010602	0.823686600475258	-0.408752441607898	0.748261906694746	unchanged	unchanged
ENSMUSG00000022663	Atg3	-0.0760251943597094	0.740840872080592	0.142998893741271	0.934391269780894	unchanged	unchanged
ENSMUSG00000022673	Mcm4	-0.183048225443187	0.295672678092347	-0.35045225492769	0.832711708148527	unchanged	unchanged
ENSMUSG00000022680	Pdxdc1	0.0540962867045475	0.760740536242379	-0.578196336286144	0.664541607496805	unchanged	unchanged
ENSMUSG00000022681	Ntan1	-0.0495516740056794	0.862821528495399	0.355382448744034	0.841297819634238	unchanged	unchanged
ENSMUSG00000022682	Rrn3	0.0789865979082037	0.541602039482278	-0.413320583150025	0.747170117370064	unchanged	unchanged
ENSMUSG00000022685	Parn	0.0881904486341804	0.602670290455176	0.937492527249124	0.510282668819903	unchanged	unchanged
ENSMUSG00000022698	Naa50	0.327954596248778	0.00903252842776574	1.55491723480633	0.0309787815546474	moreloc	moreloc
ENSMUSG00000022702	Hira	-0.34221294998106	0.00573961240832143	2.10968571618911	0.164593696145568	moreloc	lessloc
ENSMUSG00000022708	Zbtb20	0.613373969183426	0.442730691734398	0.91787349795373	0.57098346310627	unchanged	unchanged
ENSMUSG00000022710	Usp7	0.0797095580096452	0.670589035517667	0.299882202767972	0.836749506552584	unchanged	unchanged
ENSMUSG00000022721	Trmt2a	-0.0995251192551487	0.607531418481702	1.17748920449778	0.369342228730743	moreloc	unchanged
ENSMUSG00000022749	Tbc1d23	0.278542386312785	0.0193117495936853	-0.269039822001524	0.867421617199126	unchanged	moreloc
ENSMUSG00000022750	Klhl22	0.0731494067858414	0.830267219557346	0.218461539425637	0.900949816845465	unchanged	unchanged
ENSMUSG00000022752	Tomm70a	0.0155108807138975	0.933420666892259	0.021628540785092	0.999968062347394	unchanged	unchanged
ENSMUSG00000022757	Tfg	0.324418953336859	0.00452403517765196	0.597742111837603	0.728116794121439	unchanged	moreloc
ENSMUSG00000022761	Lztr1	-0.180165303940884	0.139870046485936	-0.203655774340248	0.883580241132604	unchanged	unchanged
ENSMUSG00000022770	Dlg1	-0.14659301723265	0.316455180527669	0.597031275893803	0.780022181213457	unchanged	unchanged
ENSMUSG00000022771	Ppil2	-0.167196980349368	0.163341791419631	-0.340824407721608	0.838284025074429	unchanged	unchanged
ENSMUSG00000022781	Pak2	-0.0172653024460825	0.932598404817411	0.671188059951304	0.625698235157531	unchanged	unchanged
ENSMUSG00000022788	Fgd4	-0.179433235041213	0.529555794528402	0.853172620308158	0.510282668819903	unchanged	unchanged
ENSMUSG00000022789	Dnm1l	0.0420396240182878	0.815064299426618	0.249221081210435	0.884259550809642	unchanged	unchanged
ENSMUSG00000022790	Igsf11	-0.0949781894927224	0.810674208375415	-0.526956246547638	0.833205033199628	unchanged	unchanged
ENSMUSG00000022797	Tfrc	0.115969028058551	0.588292114729605	0.440109852069055	0.669594491126496	unchanged	unchanged
ENSMUSG00000022799	Arhgap31	-0.275249237997839	0.215679687803405	-0.472974152482466	0.795487565720225	unchanged	unchanged
ENSMUSG00000022800	Fyttd1	0.0663228588703977	0.684555380640461	1.51525342300889	0.453949403290487	moreloc	unchanged
ENSMUSG00000022801	Lrch3	-0.0638461238750019	0.797250057336413	0.896537105394708	0.638852489883021	unchanged	unchanged
ENSMUSG00000022807	Osbpl11	0.10826590342137	0.59224552198614	0.769237473665299	0.5601731637364	unchanged	unchanged
ENSMUSG00000022811	Zfp148	0.139872826492217	0.320515846098996	0.309428778435199	0.836749506552584	unchanged	unchanged
ENSMUSG00000022812	Gsk3b	-0.62878975871998	1.09624204279102e-11	-0.37987910020948	0.638852489883021	unchanged	lessloc
ENSMUSG00000022816	Fstl1	0.158244927148379	0.293257319816673	-1.0444572860414	0.363924672003948	lessloc	unchanged
ENSMUSG00000022822	Abcc5	-0.0454007542198036	0.828680735307323	0.258149482223372	0.885358724187787	unchanged	unchanged
ENSMUSG00000022828	Gtf2e1	-0.000440132301556595	0.998909299620305	-0.353095330905971	0.836749506552584	unchanged	unchanged
ENSMUSG00000022837	Iqcb1	0.0360059171737441	0.895386783433601	1.52967829626592	0.214838336659422	moreloc	unchanged
ENSMUSG00000022841	Ap2m1	0.0138566461765824	0.934282357279977	-0.585930526328815	0.520937583004293	unchanged	unchanged
ENSMUSG00000022842	Ece2	-0.172372467530673	0.604068341640434	0.835930702439406	0.716465754899053	unchanged	unchanged
ENSMUSG00000022848	Slc49a4	0.207529303205435	0.205577043570629	0.924919829182693	0.542105060522769	unchanged	unchanged
ENSMUSG00000022858	Tra2b	0.0245332251809274	0.893750144629097	-0.358242329014948	0.741571091954783	unchanged	unchanged
ENSMUSG00000022865	Cxadr	0.218132076929681	0.18956708044412	0.182122385803556	0.907711325311614	unchanged	unchanged
ENSMUSG00000022867	Usp25	-0.0285277214410073	0.917394562131583	-0.017246243588374	0.999968062347394	unchanged	unchanged
ENSMUSG00000022884	Eif4a2	0.440902229765396	2.71459580308082e-07	-0.520282351756484	0.710794030743278	unchanged	moreloc
ENSMUSG00000022890	Atp5j	-0.143861026444904	0.353410299634553	0.600334929620469	0.690992815778843	unchanged	unchanged
ENSMUSG00000022892	App	-0.123572074208643	0.320515846098996	-0.234962687344734	0.741571091954783	unchanged	unchanged
ENSMUSG00000022905	Kpna1	0.123409053624409	0.401692733000942	-0.61290975418512	0.702761568232463	unchanged	unchanged
ENSMUSG00000022946	Dop1b	-0.526659378807255	0.040122595654643	0.538820409228141	0.841297819634238	unchanged	lessloc
ENSMUSG00000022956	Atp5o	-0.0833779489536194	0.549648315416089	1.09901181283527	0.222487136549491	moreloc	unchanged
ENSMUSG00000022957	Itsn1	-0.210539244099715	0.51707455770306	0.147351396759317	0.918218833431741	unchanged	unchanged
ENSMUSG00000022961	Son	0.127569053268864	0.24656507742535	0.00732546306078197	0.999968062347394	unchanged	unchanged
ENSMUSG00000022962	Gart	0.138761759144861	0.293257319816673	-0.254404074112957	0.889323528916038	unchanged	unchanged
ENSMUSG00000022964	Tmem50b	0.351237544204844	0.106686768922041	1.06020897455802	0.369342228730743	moreloc	unchanged
ENSMUSG00000022965	Ifngr2	-0.13968841670931	0.537387169225423	0.41523276774231	0.799351873656211	unchanged	unchanged
ENSMUSG00000022967	Ifnar1	-0.762052446068058	8.64105788455387e-14	-0.187776905427048	0.901323084664454	unchanged	lessloc
ENSMUSG00000022973	Synj1	0.0755559080973889	0.777480044932994	-0.659349310971851	0.664541607496805	unchanged	unchanged
ENSMUSG00000022983	Scaf4	-0.200456189034109	0.301221215644663	0.5531138776912	0.664541607496805	unchanged	unchanged
ENSMUSG00000022994	Adcy6	-0.145522870045823	0.62573939925341	-0.518393024852045	0.747170117370064	unchanged	unchanged
ENSMUSG00000022995	Enah	-0.356007481003613	0.00390815796675673	0.222365342424827	0.841272579992995	unchanged	lessloc
ENSMUSG00000023004	Tuba1b	-0.0642858711815164	0.636775620063168	-0.347494716957176	0.776887594533916	unchanged	unchanged
ENSMUSG00000023007	Prpf40b	-0.271561172267507	0.274682082627684	-0.492704251233138	0.736112552164091	unchanged	unchanged
ENSMUSG00000023009	Nckap5l	-0.272941701634667	0.18392158992272	0.192029301849088	0.946176287300316	unchanged	unchanged
ENSMUSG00000023010	Tmbim6	-0.113477812806142	0.497901820117462	0.262181519928355	0.798207783489218	unchanged	unchanged
ENSMUSG00000023018	Smarcd1	-0.225231916444829	0.125545036811698	0.745769605776341	0.704668787955116	unchanged	unchanged
ENSMUSG00000023021	Cers5	0.291834125311035	0.0128018304497602	-0.208870820764732	0.92172493737948	unchanged	moreloc
ENSMUSG00000023026	Dip2b	-0.0512896179807565	0.822219345323654	0.22280483282873	0.850689192100525	unchanged	unchanged
ENSMUSG00000023033	Scn8a	-0.369259675001921	0.309212040078489	1.79929572207465	0.193346189323358	moreloc	unchanged
ENSMUSG00000023050	Map3k12	-0.0650968234090104	0.712418634959638	-0.696154169641689	0.644620988810429	unchanged	unchanged
ENSMUSG00000023067	Cdkn1a	-0.0312396993291933	0.90647040607614	-0.339710027195147	0.803501374453569	unchanged	unchanged
ENSMUSG00000023068	Nus1	0.255964461870207	0.0105170065071605	1.31649347457284	0.196377803050315	moreloc	moreloc
ENSMUSG00000023079	Gtf2ird1	-0.190544990247494	0.323767595729489	-1.51194565798413	0.312150345100775	lessloc	unchanged
ENSMUSG00000023089	Ndufa5	-0.061989222805111	0.814195110137296	1.13117062569655	0.397769105270817	moreloc	unchanged
ENSMUSG00000023092	Fhl1	-0.246057389140488	0.364105227846996	-1.22149947077025	0.22772424919432	lessloc	unchanged
ENSMUSG00000023110	Prmt5	0.0618206482614727	0.751255462975838	-0.371691878434596	0.764684247225298	unchanged	unchanged
ENSMUSG00000023118	Sympk	-0.448280689382244	0.0362976086251512	0.420218991797417	0.779404368983155	unchanged	lessloc
ENSMUSG00000023150	Ivns1abp	0.0883060467740471	0.544521956559473	0.275917640462996	0.822697608756309	unchanged	unchanged
ENSMUSG00000023169	Slc38a1	0.148853642761988	0.21495079802514	0.24311766680835	0.781979539012803	unchanged	unchanged
ENSMUSG00000023175	Bsg	0.294996582942429	0.00132884055922202	-0.451939313512716	0.614240104474076	unchanged	moreloc
ENSMUSG00000023236	Scg5	0.165686278992868	0.341034730916764	0.379878205738499	0.785745855128148	unchanged	unchanged
ENSMUSG00000023266	Frs3	-0.117125858853292	0.736429875854973	0.34880169920927	0.891393724655292	unchanged	unchanged
ENSMUSG00000023307	Marchf5	0.0685857125844382	0.70474388646906	-0.416268028905309	0.752968094704914	unchanged	unchanged
ENSMUSG00000023353	Agap3	-0.12514809823749	0.433259191256871	-0.760400084089819	0.376268836015366	unchanged	unchanged
ENSMUSG00000023452	Pisd	0.118227738544316	0.39588006672287	-0.0259669329484575	0.993408344132859	unchanged	unchanged
ENSMUSG00000023456	Tpi1	-0.00449484459812578	0.979522530469985	-0.295959061800814	0.859633460205737	unchanged	unchanged
ENSMUSG00000023460	Rab12	-0.0657082280026342	0.784700199583104	0.277447060479928	0.857171920508089	unchanged	unchanged
ENSMUSG00000023495	Pcbp4	-0.0710416294667569	0.737704376995232	-0.775131760438079	0.51768903567583	unchanged	unchanged
ENSMUSG00000023809	Rps6ka2	-0.194927921296113	0.0581129289177442	-1.21299625244711	0.114065432538228	lessloc	unchanged
ENSMUSG00000023827	Agpat4	0.568737817814631	5.79929865296532e-06	-1.21563574129447	0.245766491028454	lessloc	moreloc
ENSMUSG00000023830	Igf2r	0.0488101244956483	0.846993304941884	-0.646381498341476	0.57098346310627	unchanged	unchanged
ENSMUSG00000023832	Acat2	0.152291225321199	0.322982704479784	0.228070476966215	0.905817862490992	unchanged	unchanged
ENSMUSG00000023845	Lnpep	-0.23691810789954	0.126144003137328	0.269752412415603	0.856358683739253	unchanged	unchanged
ENSMUSG00000023852	Chd1	0.107953785344044	0.472505848808658	1.80630479312207	0.066005975370146	moreloc	unchanged
ENSMUSG00000023861	Mpc1	-0.00529346081849469	0.98097684679227	0.532787611652918	0.698433864825378	unchanged	unchanged
ENSMUSG00000023868	Pde10a	0.0412369397077659	0.852086536054609	0.190877002435909	0.920763735527977	unchanged	unchanged
ENSMUSG00000023923	Tbc1d5	0.491081683372603	0.0454415143350684	1.59429379889645	0.238130897786799	moreloc	moreloc
ENSMUSG00000023932	Cdc5l	-0.0820948468717831	0.59559122610529	-1.04118496322634	0.328185310097317	lessloc	unchanged
ENSMUSG00000023938	Aars2	-0.0441612117126189	0.881011338369398	-0.419291215693542	0.836749506552584	unchanged	unchanged
ENSMUSG00000023944	Hsp90ab1	-0.220010435526073	0.091133844172167	-0.377356317328878	0.561293257587036	unchanged	unchanged
ENSMUSG00000023952	Gtpbp2	-0.0807483991279403	0.750587050273122	0.414317193669984	0.777657946019558	unchanged	unchanged
ENSMUSG00000023960	Enpp5	0.0258231362958361	0.921180768895875	0.0271989788584133	0.999437608915235	unchanged	unchanged
ENSMUSG00000023965	Fbxl17	-0.377344938312341	0.00728436662713173	0.289191618177254	0.894781474019687	unchanged	lessloc
ENSMUSG00000023967	Mrps18a	-0.0521291352726932	0.806748233696098	0.0206269619761894	0.999210635952633	unchanged	unchanged
ENSMUSG00000023972	Ptk7	-0.216785839315139	0.233180083948064	-0.835191754195557	0.517016809951105	unchanged	unchanged
ENSMUSG00000023977	Ubr2	0.0210656304156656	0.944799931416964	-0.384937123297314	0.806916131333307	unchanged	unchanged
ENSMUSG00000023991	Foxp4	-0.222984491185263	0.147698233684285	-0.513724107341615	0.806566715888161	unchanged	unchanged
ENSMUSG00000024002	Brd4	-0.281879120558818	0.171468541680604	0.564658768325359	0.472015596443164	unchanged	unchanged
ENSMUSG00000024006	Stk38	0.171480252785547	0.314192386866015	0.400641423350711	0.79064745965185	unchanged	unchanged
ENSMUSG00000024012	Mtch1	-0.119331789652175	0.338613337922605	0.0618798594942733	0.972161271577915	unchanged	unchanged
ENSMUSG00000024026	Glo1	0.179629712005486	0.220006435019143	-0.00540843377497513	0.999968062347394	unchanged	unchanged
ENSMUSG00000024038	Ndufv3	-0.0298287296483857	0.87871398753464	0.826271631947139	0.399537046224428	unchanged	unchanged
ENSMUSG00000024042	Sik1	-0.150323325142167	0.40669638221154	-0.685816253146675	0.536876295082196	unchanged	unchanged
ENSMUSG00000024044	Epb41l3	-0.20649739464633	0.172560846076417	0.364259317749311	0.755381470075092	unchanged	unchanged
ENSMUSG00000024045	Akap8	0.161159907729793	0.230862345973034	0.491140854665094	0.725609550786388	unchanged	unchanged
ENSMUSG00000024048	Myl12a	-0.0689710263561969	0.703551376324871	-0.125376904494567	0.951382339621953	unchanged	unchanged
ENSMUSG00000024050	Wiz	-0.0933488890813319	0.660109118390704	-0.429998397231561	0.767455706487085	unchanged	unchanged
ENSMUSG00000024052	Lpin2	-0.628031208385121	0.000588083793272722	0.415500932156416	0.789220148754132	unchanged	lessloc
ENSMUSG00000024054	Smchd1	-0.0134209054392489	0.955344381095678	-0.0720069938645955	0.969696380320352	unchanged	unchanged
ENSMUSG00000024059	Clip4	0.219354079709398	0.313605327331333	0.704127349560249	0.732752666098364	unchanged	unchanged
ENSMUSG00000024063	Lbh	-0.0659974169288804	0.871722532248615	-0.453612108881631	0.758404049201779	unchanged	unchanged
ENSMUSG00000024067	Dpy30	-0.0743791680686762	0.770291538661873	-0.0941091723275527	0.955218600082597	unchanged	unchanged
ENSMUSG00000024068	Spast	0.0133923670462476	0.948317230601931	0.373565055369173	0.807433520927327	unchanged	unchanged
ENSMUSG00000024070	Prkd3	1.07065885066331	7.33539901041358e-07	0.261509134710654	0.901323084664454	unchanged	moreloc
ENSMUSG00000024073	Birc6	0.0403073550133326	0.849142358153185	-0.760872116703585	0.352467906820962	unchanged	unchanged
ENSMUSG00000024083	Pja2	0.0934902671149552	0.539664244521453	-0.50149186162013	0.576190614440929	unchanged	unchanged
ENSMUSG00000024085	Man2a1	0.00702456676975194	0.974859800988406	0.861608949064002	0.710794030743278	unchanged	unchanged
ENSMUSG00000024091	Vapa	0.073301422007051	0.653061123543078	-0.359000707482584	0.716465754899053	unchanged	unchanged
ENSMUSG00000024095	Hnrnpll	0.36519897104447	0.448390092311919	0.207179390796668	0.894689444759793	unchanged	unchanged
ENSMUSG00000024097	Srsf7	0.181523423484486	0.172560846076417	-0.227182671353813	0.891637872507147	unchanged	unchanged
ENSMUSG00000024098	Twsg1	0.0520471043642277	0.791193368818898	-0.0942962584978204	0.958046827598634	unchanged	unchanged
ENSMUSG00000024099	Ndufv2	0.0141523543213006	0.949243291654217	-0.0126240277769436	0.999968062347394	unchanged	unchanged
ENSMUSG00000024104	Washc2	-0.75397990557846	7.74984795516009e-06	-0.120905720911678	0.951751162871823	unchanged	lessloc
ENSMUSG00000024109	Nrxn1	-0.0133694786576068	0.973466651731617	0.426832849827822	0.772983968945044	unchanged	unchanged
ENSMUSG00000024112	Cacna1h	-0.541827910126318	0.0212387465640502	-0.13719663160703	0.960184893364191	unchanged	lessloc
ENSMUSG00000024120	Lrpprc	0.118785982541461	0.403846580279234	0.318630042838974	0.83373875645562	unchanged	unchanged
ENSMUSG00000024121	Atp6v0c	0.0649370088469099	0.696631961322074	-0.34462969156493	0.77824823577592	unchanged	unchanged
ENSMUSG00000024122	Pdpk1	-0.104858992743004	0.480968741993916	-0.379840972333085	0.858233544636399	unchanged	unchanged
ENSMUSG00000024127	Prepl	0.05414663828516	0.776791045493778	-0.512798096995756	0.664541607496805	unchanged	unchanged
ENSMUSG00000024130	Abca3	-0.154563950547678	0.490286299822151	0.288899022507756	0.854138814226174	unchanged	unchanged
ENSMUSG00000024151	Msh2	-0.0768655574203585	0.844326928814587	0.112094529670607	0.97882760333596	unchanged	unchanged
ENSMUSG00000024163	Mapk8ip3	-0.0414439699632898	0.867859290807314	0.752111553994813	0.407631995933327	unchanged	unchanged
ENSMUSG00000024176	Sox8	-0.253434725161052	0.277248429101117	-0.302227647771268	0.89765971879321	unchanged	unchanged
ENSMUSG00000024182	Axin1	0.00505490483139404	0.980958384775773	-0.606908560008255	0.725609550786388	unchanged	unchanged
ENSMUSG00000024187	Fam234a	-0.18510237688859	0.31854776450806	-0.485157692226679	0.79064745965185	unchanged	unchanged
ENSMUSG00000024188	Luc7l	0.0796243408574153	0.606762663350583	-0.119808070208409	0.939802556653469	unchanged	unchanged
ENSMUSG00000024201	Kdm4b	-0.0726067703100024	0.883222195826713	-0.596205136881034	0.671073033600355	unchanged	unchanged
ENSMUSG00000024208	Uqcc2	-0.170099139378577	0.442355108616221	1.1433980716089	0.320943487866994	moreloc	unchanged
ENSMUSG00000024212	Mllt1	-0.137218725638523	0.446827569261107	-0.552815023376516	0.7156850841564	unchanged	unchanged
ENSMUSG00000024213	Nudt3	-0.0388024266504353	0.850467146667924	0.172095113575844	0.925736241916224	unchanged	unchanged
ENSMUSG00000024217	Snrpc	-0.0329985399781631	0.874257338540514	0.680055936611688	0.664541607496805	unchanged	unchanged
ENSMUSG00000024238	Zeb1	-0.795630534221769	0.00094645887707805	-0.873768520689575	0.571850389080309	unchanged	lessloc
ENSMUSG00000024240	Epc1	-0.00817134188844948	0.976199574094869	0.407160103489591	0.781979539012803	unchanged	unchanged
ENSMUSG00000024241	Sos1	-0.101027668499551	0.625455168146317	0.294009509832125	0.815023284949987	unchanged	unchanged
ENSMUSG00000024242	Map4k3	-0.052812802815065	0.774266283866132	0.353156450775197	0.80530608278768	unchanged	unchanged
ENSMUSG00000024248	Cox7a2l	-0.0896938230309929	0.529742412965817	0.373915358394515	0.779404368983155	unchanged	unchanged
ENSMUSG00000024251	Thada	-0.203877457404876	0.224319147943844	-0.0127428842013124	0.999968062347394	unchanged	unchanged
ENSMUSG00000024260	Sap130	-0.0685119153927534	0.769266316009066	-0.736941684125528	0.547355865006521	unchanged	unchanged
ENSMUSG00000024261	Syt4	0.602328968756091	3.44577256747195e-09	-0.968408072676446	0.369342228730743	unchanged	moreloc
ENSMUSG00000024268	Celf4	0.32867350493079	0.00546922926678934	0.757515927926079	0.617221727405016	unchanged	moreloc
ENSMUSG00000024270	Slc39a6	0.271144140702372	0.0131414687100298	-0.175198788103297	0.880342687747364	unchanged	moreloc
ENSMUSG00000024276	Zfp397	0.303455892895272	0.0868057123158621	2.97793143713797	0.0124224081807253	moreloc	unchanged
ENSMUSG00000024277	Mapre2	-0.109962323794258	0.466308289858631	0.681627421595751	0.543288803816408	unchanged	unchanged
ENSMUSG00000024283	Wac	0.121249243313146	0.499908441911932	-0.266958075990743	0.858233544636399	unchanged	unchanged
ENSMUSG00000024286	Ccny	0.0412486556683265	0.833127263196177	-0.264181029930046	0.83981985093887	unchanged	unchanged
ENSMUSG00000024287	Thoc1	0.127615285841466	0.431663404190624	0.352314645730425	0.864186335611514	unchanged	unchanged
ENSMUSG00000024290	Rock1	-0.0787406354235969	0.609926537472539	-0.833714932424792	0.536876295082196	unchanged	unchanged
ENSMUSG00000024293	Esco1	-0.0404040291026463	0.89745602052091	0.00728100417049227	0.999968062347394	unchanged	unchanged
ENSMUSG00000024294	Mib1	-0.119934217591059	0.525559632090044	-0.880439507729529	0.483383228767515	unchanged	unchanged
ENSMUSG00000024298	Zfp871	-0.189774795610153	0.260669330278811	0.220923372679642	0.885358724187787	unchanged	unchanged
ENSMUSG00000024304	Cdh2	-0.0395221571457169	0.888396554755503	-0.586117828122038	0.564079350519836	unchanged	unchanged
ENSMUSG00000024308	Tapbp	-0.0202039306246029	0.931822117956719	-0.212368285639515	0.918924367323918	unchanged	unchanged
ENSMUSG00000024319	Vps52	-0.436686371054438	0.00371206645453969	0.116187408008205	0.954304527992596	unchanged	lessloc
ENSMUSG00000024335	Brd2	-0.0225556550228021	0.905515285305731	0.107804350941886	0.934349341998718	unchanged	unchanged
ENSMUSG00000024346	Pfdn1	-0.163334017926168	0.34845857947387	0.255981625112955	0.88521967732765	unchanged	unchanged
ENSMUSG00000024350	Dnajc18	-0.261693756881864	0.0647936610405551	-0.551396511214289	0.737134973752518	unchanged	unchanged
ENSMUSG00000024359	Hspa9	-0.0448200845962522	0.722489871149547	-0.315288183435199	0.742069626258277	unchanged	unchanged
ENSMUSG00000024360	Etf1	0.0446444351979917	0.765258075121684	-1.44001930691878	0.0946433600391837	lessloc	unchanged
ENSMUSG00000024370	Cdc23	-0.129360427414737	0.60809766851376	-0.135575876040217	0.921823184972386	unchanged	unchanged
ENSMUSG00000024378	Stard4	-0.0545508370904982	0.712354104385494	0.0110445112112778	0.999968062347394	unchanged	unchanged
ENSMUSG00000024381	Bin1	-0.0464362941287779	0.802116988346696	-0.243030526257757	0.851347842258595	unchanged	unchanged
ENSMUSG00000024382	Ercc3	-0.0209421084351847	0.923408805975103	-1.14064482131592	0.368665110734107	lessloc	unchanged
ENSMUSG00000024383	Map3k2	0.0285272554029286	0.913812939175386	1.64705940721493	0.0304090786697761	moreloc	unchanged
ENSMUSG00000024384	Iws1	-0.148275196728038	0.349804374509897	0.347163811586482	0.893628346673098	unchanged	unchanged
ENSMUSG00000024387	Csnk2b	0.134996896943964	0.321277951159036	0.387766105162299	0.764684247225298	unchanged	unchanged
ENSMUSG00000024392	Bag6	-0.248743546929101	0.0571342004061807	-0.371696702875697	0.716465754899053	unchanged	unchanged
ENSMUSG00000024393	Prrc2a	-0.251014764556025	0.192901044987963	0.0241492202740403	0.990284251801915	unchanged	unchanged
ENSMUSG00000024400	Wdr33	-0.270279561137966	0.0159388353811608	0.404350765449947	0.818651924427376	unchanged	lessloc
ENSMUSG00000024404	Riok3	-0.121740144612345	0.38238778099375	-0.0795359049335875	0.967683788580565	unchanged	unchanged
ENSMUSG00000024410	Rmc1	0.468644730865131	0.00099485119249796	-0.313377807512541	0.864186335611514	unchanged	moreloc
ENSMUSG00000024422	Dhx16	1.01946189122219	7.09505790927389e-09	0.412378206418954	0.778444208424591	unchanged	moreloc
ENSMUSG00000024426	Atat1	-0.269638128182582	0.32218547951688	-0.00258103201787829	0.999968062347394	unchanged	unchanged
ENSMUSG00000024427	Spry4	0.14197764303283	0.350762544654957	1.51575720392292	0.155110888528149	moreloc	unchanged
ENSMUSG00000024429	Gnl1	-0.233922681180096	0.125567425253283	0.401952264591795	0.778444208424591	unchanged	unchanged
ENSMUSG00000024454	Hdac3	0.0939460042428433	0.564228458595358	-0.150962409564198	0.918924367323918	unchanged	unchanged
ENSMUSG00000024456	Diaph1	-0.16009435786258	0.532978921130409	1.22674898752383	0.51768903567583	moreloc	unchanged
ENSMUSG00000024457	Trim26	-0.168415245003039	0.38238778099375	-0.866302335467376	0.401017514905554	unchanged	unchanged
ENSMUSG00000024462	Gabbr1	-0.214959823763651	0.306889610521364	0.0609129991985773	0.979114638677053	unchanged	unchanged
ENSMUSG00000024474	Ik	0.214493955732693	0.0842569995991227	-0.068404244350043	0.962200725512259	unchanged	unchanged
ENSMUSG00000024487	Yipf5	0.0971089781121708	0.624190431395159	1.82894927166218	0.120216350732175	moreloc	unchanged
ENSMUSG00000024491	Rbm27	0.0174493537642002	0.934603337381347	-0.247238209132227	0.850689192100525	unchanged	unchanged
ENSMUSG00000024493	Lars	0.04592351547447	0.796395264552093	0.444676775959661	0.801312863678822	unchanged	unchanged
ENSMUSG00000024498	Tcerg1	-0.136529025752467	0.469217532036679	-0.308179474601887	0.80530608278768	unchanged	unchanged
ENSMUSG00000024500	Ppp2r2b	-0.0391554622148944	0.862913791825327	0.197096260739064	0.907711325311614	unchanged	unchanged
ENSMUSG00000024501	Dpysl3	-0.0307726833873555	0.852102373091584	-0.884809635991458	0.483383228767515	unchanged	unchanged
ENSMUSG00000024502	Jakmip2	-0.00300478527127046	0.989665470241562	0.570366491128167	0.710794030743278	unchanged	unchanged
ENSMUSG00000024507	Hsd17b4	-0.0296371829509859	0.901204053109586	-0.30076159865946	0.889323528916038	unchanged	unchanged
ENSMUSG00000024513	Mbd2	-0.0725014129583762	0.749418374570619	0.149432631404119	0.933193021681109	unchanged	unchanged
ENSMUSG00000024515	Smad4	-0.0658713705988648	0.751035923215348	0.365356772051117	0.848454444082237	unchanged	unchanged
ENSMUSG00000024527	Afg3l2	0.154211442068404	0.165196021452157	0.101224275840869	0.958046827598634	unchanged	unchanged
ENSMUSG00000024533	Spire1	0.0200900918818847	0.922190245583794	0.55247558229623	0.590591726982187	unchanged	unchanged
ENSMUSG00000024539	Ptpn2	0.204361149390996	0.205200184122645	0.320005083410846	0.86260018421495	unchanged	unchanged
ENSMUSG00000024548	Setbp1	-0.0716140373243341	0.808159962205539	-0.633137276058325	0.525449502100233	unchanged	unchanged
ENSMUSG00000024560	Cxxc1	0.114174197707728	0.555501188555002	0.275153283060525	0.889323528916038	unchanged	unchanged
ENSMUSG00000024561	Mbd1	0.0670311266398598	0.71815852676075	-0.603955832963372	0.714370976240701	unchanged	unchanged
ENSMUSG00000024563	Smad2	0.271387351871155	0.0824446838464805	-0.208119629530426	0.898812382261817	unchanged	unchanged
ENSMUSG00000024565	Sall3	-0.228182797185061	0.13750383340017	-0.566979770388794	0.650893554033037	unchanged	unchanged
ENSMUSG00000024566	Atp9b	0.193928347309319	0.259351590759075	-1.09163293535993	0.393969994014407	lessloc	unchanged
ENSMUSG00000024570	Rbfa	-0.126308061538623	0.469495409674538	-1.46870735376665	0.262704700010946	lessloc	unchanged
ENSMUSG00000024576	Csnk1a1	-0.144258866906847	0.27066149015759	0.0640748956691337	0.964759465338919	unchanged	unchanged
ENSMUSG00000024579	Pcyox1l	-0.326815636024303	0.289498120982859	0.599218222017392	0.714370976240701	unchanged	unchanged
ENSMUSG00000024583	Txnl1	-0.00559790285029838	0.978094506958058	-0.199029767373033	0.894689444759793	unchanged	unchanged
ENSMUSG00000024587	Nars	0.171106579949527	0.105632411112298	-0.19759842193116	0.889797379923472	unchanged	unchanged
ENSMUSG00000024590	Lmnb1	0.0220399590935816	0.939279037364393	-0.435413604342271	0.807433520927327	unchanged	unchanged
ENSMUSG00000024594	Prrc1	-0.145536827702187	0.325413526245358	0.105502423001843	0.958823071792488	unchanged	unchanged
ENSMUSG00000024603	Dctn4	0.177398733072927	0.171601425150205	0.875812571782533	0.360742963452366	unchanged	unchanged
ENSMUSG00000024604	Rbm22	-0.0267228371185277	0.918825488241206	0.0532897485610819	0.980488153553808	unchanged	unchanged
ENSMUSG00000024608	Rps14	-0.173762434905324	0.0948573840123749	0.0887667366347396	0.961309701866512	unchanged	unchanged
ENSMUSG00000024617	Camk2a	-0.0990213667001192	0.775974231684511	1.41036428507069	0.403430711059533	moreloc	unchanged
ENSMUSG00000024622	Hmgxb3	-0.389512465576559	0.0108053512274353	-0.804697725872257	0.483383228767515	unchanged	lessloc
ENSMUSG00000024639	Gnaq	0.00364981158977318	0.982982730942496	0.339020008700214	0.776887594533916	unchanged	unchanged
ENSMUSG00000024640	Psat1	-0.292679508629484	0.00153273611554194	0.510193136507557	0.65423064862251	unchanged	lessloc
ENSMUSG00000024642	Tle4	-0.0535995481653946	0.806365867923533	0.233303757697682	0.889323528916038	unchanged	unchanged
ENSMUSG00000024646	Cyb5a	-0.130583788508549	0.702443942637885	0.893457612542339	0.4041839885593	unchanged	unchanged
ENSMUSG00000024654	Asrgl1	0.149317369944188	0.701105387923022	1.04324191776702	0.578222512901908	moreloc	unchanged
ENSMUSG00000024661	Fth1	-0.433856449268287	0.000339711923450469	0.666274286876286	0.560258948057169	unchanged	lessloc
ENSMUSG00000024664	Fads3	0.183162854186727	0.147113921908249	-0.745741713772032	0.51768903567583	unchanged	unchanged
ENSMUSG00000024665	Fads2	0.140669888151815	0.23899272981414	-0.531604597321921	0.574569178195094	unchanged	unchanged
ENSMUSG00000024668	Sdhaf2	0.1160459356649	0.57953331201102	-0.192392588573458	0.921823184972386	unchanged	unchanged
ENSMUSG00000024687	Osbp	0.0140440902959695	0.941031017149234	-1.47128668466594	0.0602689031075076	lessloc	unchanged
ENSMUSG00000024695	Zfp91	-0.029086406499925	0.885764773803676	-0.829510090739142	0.342428474472969	unchanged	unchanged
ENSMUSG00000024712	Rfk	-0.13426979454755	0.58876464869043	-0.253254731679325	0.897779762931373	unchanged	unchanged
ENSMUSG00000024735	Prpf19	-0.00759276471453152	0.970237987029612	-0.332946510262593	0.770375260272269	unchanged	unchanged
ENSMUSG00000024736	Tmem132a	-0.24250390030759	0.294628315319221	-0.201181016108505	0.899148452754794	unchanged	unchanged
ENSMUSG00000024740	Ddb1	0.0307722468879174	0.841468170413328	-1.05785912835139	0.134935207771543	lessloc	unchanged
ENSMUSG00000024743	Syt7	-0.259610849373965	0.0211183037820943	1.86354719399709	0.154260443128748	moreloc	lessloc
ENSMUSG00000024750	Zfand5	0.0255225071572613	0.89745602052091	0.431185519880399	0.769790048690123	unchanged	unchanged
ENSMUSG00000024758	Rtn3	0.281071491896955	0.0104504761142413	0.226186758914944	0.838284025074429	unchanged	moreloc
ENSMUSG00000024759	Atl3	0.102156958948151	0.523540533948052	0.313746498031326	0.836749506552584	unchanged	unchanged
ENSMUSG00000024767	Otub1	0.0501704562340213	0.765586926419	-0.298693563086657	0.79064745965185	unchanged	unchanged
ENSMUSG00000024772	Ehd1	-0.189837096859494	0.319317562079438	1.18522226355033	0.496443699177512	moreloc	unchanged
ENSMUSG00000024777	Ppp2r5b	-0.17677284961533	0.1123961799181	0.440147251387278	0.791859294454461	unchanged	unchanged
ENSMUSG00000024780	Cdc37l1	0.10748900064996	0.5912830379407	1.36936881976246	0.178576293200578	moreloc	unchanged
ENSMUSG00000024782	Ak3	0.0165314812627471	0.942131337107463	-0.730977224614071	0.591653795879539	unchanged	unchanged
ENSMUSG00000024789	Jak2	0.0520247395253908	0.824674787589978	-0.00520544187168692	0.999968062347394	unchanged	unchanged
ENSMUSG00000024797	Vps51	-0.2245186666992	0.19988583162021	0.355690553186096	0.872351142929883	unchanged	unchanged
ENSMUSG00000024799	Tm7sf2	-0.0122781867062729	0.969514200583643	-0.811781144301156	0.593466555538369	unchanged	unchanged
ENSMUSG00000024807	Syvn1	0.0451320014954995	0.861750067699964	0.0603527104077566	0.980488153553808	unchanged	unchanged
ENSMUSG00000024811	Tnks2	0.191939323911767	0.115351502844922	-0.0633283541084557	0.968679095820723	unchanged	unchanged
ENSMUSG00000024812	Tjp2	-0.206523012501705	0.443019910446365	0.229319627281446	0.910557231729328	unchanged	unchanged
ENSMUSG00000024817	Uhrf2	-0.190926888057253	0.0881595156918981	0.730349870630483	0.547916229029501	unchanged	unchanged
ENSMUSG00000024826	Dpf2	-0.0856110261313783	0.652567367024269	0.811539759044356	0.509090897415584	unchanged	unchanged
ENSMUSG00000024835	Coro1b	-0.039367290576778	0.854816171104868	-1.49106994096645	0.0693754394526778	lessloc	unchanged
ENSMUSG00000024841	Eif1ad	0.0128359606123767	0.960583340310027	-0.471376224519145	0.790184997922016	unchanged	unchanged
ENSMUSG00000024844	Banf1	-0.21978584452111	0.118467118630423	-1.00921556861733	0.325789934171044	lessloc	unchanged
ENSMUSG00000024847	Aip	-0.00662206794783571	0.975152609653664	-0.0853600556571177	0.964948727841074	unchanged	unchanged
ENSMUSG00000024853	Sf3b2	-0.120627247028914	0.38263597618698	-0.242062878307331	0.804324964401909	unchanged	unchanged
ENSMUSG00000024855	Pacs1	-0.0663354346340042	0.752197402421326	0.146209158950017	0.929184322173779	unchanged	unchanged
ENSMUSG00000024858	Grk2	-0.215106624396864	0.0731673485275312	0.379833570901814	0.784262192532696	unchanged	unchanged
ENSMUSG00000024862	Klc2	-0.0150636634630361	0.959961839433608	-0.0996459234880955	0.958046827598634	unchanged	unchanged
ENSMUSG00000024870	Rab1b	-0.018452317344696	0.918825488241206	-1.83220657767282	0.0386598485781829	lessloc	unchanged
ENSMUSG00000024897	Apba1	-0.457431022967775	0.00310408719007353	-0.577212865365234	0.649759189424096	unchanged	lessloc
ENSMUSG00000024908	Ppp6r3	0.0499984489525249	0.750587050273122	-0.390246814206199	0.731774868930054	unchanged	unchanged
ENSMUSG00000024914	Drap1	-0.216019349031959	0.191536295195012	0.118935437555193	0.92172493737948	unchanged	unchanged
ENSMUSG00000024921	Smarca2	-0.209390893206554	0.262821556907882	-0.234750441635938	0.908697887230805	unchanged	unchanged
ENSMUSG00000024926	Kat5	0.185871254367701	0.296383462985395	-0.33320098128204	0.848454444082237	unchanged	unchanged
ENSMUSG00000024943	Smc5	0.103433023876099	0.660309167143881	-0.494654653938888	0.735414605775197	unchanged	unchanged
ENSMUSG00000024944	Arl2	-0.238223964557436	0.12728328923704	-0.627286275798578	0.623709100440167	unchanged	unchanged
ENSMUSG00000024947	Men1	0.0964466644910675	0.606426138844981	0.776232647410976	0.655300550281265	unchanged	unchanged
ENSMUSG00000024948	Map4k2	-0.406696647328308	0.122276345741014	-1.30028020405726	0.455415418748321	lessloc	unchanged
ENSMUSG00000024949	Sf1	-0.272563527001318	0.0639521541893268	0.27369128978169	0.852063407769691	unchanged	unchanged
ENSMUSG00000024953	Prdx5	-0.126587516054781	0.469217532036679	0.0499609589222851	0.983741413197121	unchanged	unchanged
ENSMUSG00000024966	Stip1	-0.0615342781060356	0.652567367024269	-0.344952105059529	0.692093103622709	unchanged	unchanged
ENSMUSG00000024970	Spindoc	0.0903091095530015	0.643944729838672	-0.836575471287954	0.614240104474076	unchanged	unchanged
ENSMUSG00000024974	Smc3	0.0518330348722393	0.705215895054961	0.0392501735884512	0.990284251801915	unchanged	unchanged
ENSMUSG00000024975	Pdcd4	-0.0740033603490429	0.650017076123213	0.971590371587461	0.397769105270817	unchanged	unchanged
ENSMUSG00000024976	Shoc2	0.125766812805556	0.408353835539191	0.0490079814962048	0.986468249413883	unchanged	unchanged
ENSMUSG00000024978	Gpam	-0.101506349150547	0.650017076123213	-0.383911347839792	0.861741450119409	unchanged	unchanged
ENSMUSG00000024982	Zdhhc6	0.366390903772781	0.00164095328759119	-0.0451395539790651	0.983769049975926	unchanged	moreloc
ENSMUSG00000024991	Eif3a	0.0767705468276589	0.700438456960271	-0.00639051249134681	0.999968062347394	unchanged	unchanged
ENSMUSG00000024997	Prdx3	-0.0251477286492739	0.924165178338074	-0.336269022184625	0.853578189587082	unchanged	unchanged
ENSMUSG00000024999	Noc3l	0.119396266458451	0.466545690604296	0.126499197496903	0.958046827598634	unchanged	unchanged
ENSMUSG00000025006	Sorbs1	0.188256297035879	0.647701450008512	0.00472114818428704	0.999968062347394	unchanged	unchanged
ENSMUSG00000025007	Aldh18a1	0.0405248560230141	0.824172890661256	0.204420202069413	0.920375701110335	unchanged	unchanged
ENSMUSG00000025016	Tm9sf3	0.125356259374867	0.450903898471424	0.408760073632286	0.716465754899053	unchanged	unchanged
ENSMUSG00000025019	Lcor	-0.174287535829259	0.656161935351383	0.479735879277547	0.733065925521922	unchanged	unchanged
ENSMUSG00000025020	Slit1	-0.587630718122715	0.0524024734499518	-1.76438438516046	0.104833759557093	lessloc	unchanged
ENSMUSG00000025027	Xpnpep1	0.053042007803339	0.719553015501421	-0.141266728568382	0.932205727974493	unchanged	unchanged
ENSMUSG00000025034	Trim8	-0.348268224774454	0.00249151701422504	-0.00670481913141785	0.999968062347394	unchanged	lessloc
ENSMUSG00000025035	Arl3	-0.0314673845130067	0.898120086858426	-0.165339106953962	0.914999368400099	unchanged	unchanged
ENSMUSG00000025041	Nt5c2	-0.107398029937515	0.49807435047798	1.26109809804754	0.337698466666602	moreloc	unchanged
ENSMUSG00000025047	Pdcd11	0.0665463279932828	0.767109803223062	-0.410012805178489	0.768416184857078	unchanged	unchanged
ENSMUSG00000025060	Slk	0.00350921310150309	0.983330430286869	0.310169244775354	0.884259550809642	unchanged	unchanged
ENSMUSG00000025066	Sfr1	0.261186059590881	0.0457406363664678	0.912871793096258	0.34235671325662	unchanged	moreloc
ENSMUSG00000025068	Gsto1	-0.155878950509256	0.697101447093463	-0.325065065373962	0.883580241132604	unchanged	unchanged
ENSMUSG00000025085	Ablim1	-0.109815265864912	0.488551023600318	-0.444266077805004	0.779404368983155	unchanged	unchanged
ENSMUSG00000025103	Btbd1	-0.334238229248363	0.0100077668060722	0.423884058218693	0.800251318113442	unchanged	lessloc
ENSMUSG00000025104	Hdgfl3	-0.10631486927044	0.468714418516433	1.12388013246198	0.200365439595874	moreloc	unchanged
ENSMUSG00000025130	P4hb	0.0838484953390313	0.514396802340819	0.536914520480466	0.706962067940496	unchanged	unchanged
ENSMUSG00000025132	Arhgdia	-0.0588996507380573	0.712110085248919	-0.268580847545224	0.79064745965185	unchanged	unchanged
ENSMUSG00000025133	Ints4	0.337535347049727	0.105632411112298	-1.00533552632539	0.446897677253156	lessloc	unchanged
ENSMUSG00000025134	Alyref	-0.0583549305957334	0.768119943779487	-0.134134918064153	0.956029842303142	unchanged	unchanged
ENSMUSG00000025135	Anapc11	-0.0851240949589325	0.736429875854973	0.467589150440785	0.751391071882143	unchanged	unchanged
ENSMUSG00000025139	Tollip	-0.0551011654086236	0.771552688908194	-0.614741593444761	0.714370976240701	unchanged	unchanged
ENSMUSG00000025151	Maged1	-0.0547128182307641	0.680275132121415	-0.435966894244852	0.578222512901908	unchanged	unchanged
ENSMUSG00000025153	Fasn	-0.247230899571067	0.161037721089862	-0.517362376645536	0.567495055993337	unchanged	unchanged
ENSMUSG00000025157	Zdhhc16	0.134176688275265	0.66813903285863	-0.540670582074046	0.60517364085466	unchanged	unchanged
ENSMUSG00000025158	Rfng	-0.0393057541356332	0.92654306792528	-0.170085324858285	0.92946756303339	unchanged	unchanged
ENSMUSG00000025159	Mms19	0.180541865638048	0.592480419120335	-1.27360289287009	0.314907168988984	lessloc	unchanged
ENSMUSG00000025162	Csnk1d	-0.149161119108961	0.431149544646392	-0.182155516432205	0.897779762931373	unchanged	unchanged
ENSMUSG00000025173	Wdr45b	-0.0736482286511603	0.652567367024269	-0.212178581156222	0.898812382261817	unchanged	unchanged
ENSMUSG00000025192	Entpd7	-0.0120493540885058	0.971198408992717	-0.244952183689261	0.905817862490992	unchanged	unchanged
ENSMUSG00000025203	Scd2	0.156094917330646	0.179165394265678	-0.00961738537356061	0.999968062347394	unchanged	unchanged
ENSMUSG00000025204	Ndufb8	-0.155369971441771	0.202347481703336	-0.0320811607540419	0.99097405575486	unchanged	unchanged
ENSMUSG00000025207	Sema4g	-0.254334592851507	0.211604120725557	-0.486368791337632	0.738030444931623	unchanged	unchanged
ENSMUSG00000025212	Sfxn3	0.018776526947919	0.938775232866864	-0.849203722683777	0.356509705601838	unchanged	unchanged
ENSMUSG00000025217	Btrc	0.155730693636314	0.428458843522651	-0.507215520969729	0.716465754899053	unchanged	unchanged
ENSMUSG00000025220	Oga	-0.0574735498028827	0.656703367672564	0.192683635123787	0.864186335611514	unchanged	unchanged
ENSMUSG00000025223	Ldb1	-0.0985227697796069	0.478470102825188	-0.111189686503671	0.934391269780894	unchanged	unchanged
ENSMUSG00000025224	Gbf1	-0.0397599037936951	0.908303555453892	1.34239233930022	0.0374892637658736	moreloc	unchanged
ENSMUSG00000025228	Actr1a	0.151522710390741	0.185652529119331	-0.198097218135583	0.870494346002217	unchanged	unchanged
ENSMUSG00000025232	Hexa	-0.0461551727543825	0.831782974342884	0.608021247604123	0.750703553669219	unchanged	unchanged
ENSMUSG00000025234	Arih1	-0.0721367259791378	0.633208412144631	0.571486380139383	0.664541607496805	unchanged	unchanged
ENSMUSG00000025235	Bbs4	-0.0582256632911443	0.828728383393519	-0.111210844094483	0.958823071792488	unchanged	unchanged
ENSMUSG00000025237	Parp6	-0.05989531406451	0.771552688908194	1.19291206090342	0.0669790116827374	moreloc	unchanged
ENSMUSG00000025246	Tbl1x	-0.53454711715414	5.80273608771714e-07	-0.119376432633912	0.924442595299139	unchanged	lessloc
ENSMUSG00000025255	Zfhx4	-0.14333622815657	0.72969525114747	0.325405288188216	0.850689192100525	unchanged	unchanged
ENSMUSG00000025260	Hsd17b10	-0.0802942561316612	0.677848296558968	-0.270678889610668	0.88187413960222	unchanged	unchanged
ENSMUSG00000025261	Huwe1	-0.330233753685184	0.0911004092572495	-0.156922178666854	0.892609509661981	unchanged	unchanged
ENSMUSG00000025264	Tsr2	0.300100198319663	0.24322277342254	0.467745139780092	0.768470412172612	unchanged	unchanged
ENSMUSG00000025266	Gnl3l	-0.0956439645038691	0.475525227301233	-0.22270500522017	0.884259550809642	unchanged	unchanged
ENSMUSG00000025268	Maged2	0.0141523584879173	0.953844100305317	-0.321945206684267	0.821632377105295	unchanged	unchanged
ENSMUSG00000025278	Flnb	-0.317412085222089	0.0881595156918981	-0.836620637918718	0.540871207586966	unchanged	unchanged
ENSMUSG00000025280	Polr3a	0.272949930205208	0.148768181906857	1.33902175148268	0.196377803050315	moreloc	unchanged
ENSMUSG00000025290	Rps24	-0.265918307651844	0.0284391210238219	0.607497837736199	0.682326917088906	unchanged	lessloc
ENSMUSG00000025314	Ptprj	0.0114132804802327	0.964215812031272	-0.732872537210188	0.520744683107202	unchanged	unchanged
ENSMUSG00000025326	Ube3a	-0.0482464359304052	0.826154416349665	1.80620428402353	0.0190376326228957	moreloc	unchanged
ENSMUSG00000025332	Kdm5c	-0.122066883892267	0.525963221147443	-0.34126311497005	0.839728821896576	unchanged	unchanged
ENSMUSG00000025337	Sbds	0.0651141887039117	0.689608792064093	1.16677685645892	0.589960748977648	moreloc	unchanged
ENSMUSG00000025351	Cd63	0.234463773441879	0.0759870108622028	-0.388511799242035	0.792638782531415	unchanged	unchanged
ENSMUSG00000025352	Gdf11	-0.736926319190018	7.04603690824928e-08	0.3366707070277	0.850689192100525	unchanged	lessloc
ENSMUSG00000025362	Rps26	-0.107012500640425	0.437123647991358	0.756512993417811	0.397769105270817	unchanged	unchanged
ENSMUSG00000025364	Pa2g4	0.0155736175545096	0.926020565002688	-0.652811767074015	0.446897677253156	unchanged	unchanged
ENSMUSG00000025366	Esyt1	-0.0943887815691091	0.561885564757649	-0.279481152051754	0.867349423075095	unchanged	unchanged
ENSMUSG00000025369	Smarcc2	-0.443904750872914	0.000187637517492984	0.510734826477169	0.584167916221238	unchanged	lessloc
ENSMUSG00000025373	Rnf41	-0.0311321212900083	0.876943072122231	-0.128655164814563	0.942388941364682	unchanged	unchanged
ENSMUSG00000025374	Nabp2	-0.182713925800398	0.244180998895036	0.338456753224812	0.758088788615319	unchanged	unchanged
ENSMUSG00000025381	Cnpy2	-0.0919639652123158	0.616056973632398	1.80015401796967	0.0532100147923014	moreloc	unchanged
ENSMUSG00000025384	Faap100	-0.227832133997482	0.195536310788794	0.275747580660751	0.910557231729328	unchanged	unchanged
ENSMUSG00000025393	Atp5b	-0.161325714602637	0.0748140105920528	-0.931418169853163	0.0389923039806224	unchanged	unchanged
ENSMUSG00000025404	R3hdm2	-0.374449580719247	0.000448147630685046	0.497215723403684	0.750703553669219	unchanged	lessloc
ENSMUSG00000025409	Mbd6	-0.308385094360923	0.200882884231197	-0.419999632538712	0.850689192100525	unchanged	unchanged
ENSMUSG00000025410	Dctn2	-0.0403326627614595	0.779538944476899	-0.340527516466897	0.746824360540075	unchanged	unchanged
ENSMUSG00000025422	Agap2	-0.249221582885638	0.276217235343603	0.49947343988676	0.739509185087694	unchanged	unchanged
ENSMUSG00000025423	Pias2	-0.00396914013584948	0.98592030678287	0.285549425883013	0.864438144324724	unchanged	unchanged
ENSMUSG00000025427	Rnf165	-0.148291157558788	0.624643305176154	0.312644625510273	0.841297819634238	unchanged	unchanged
ENSMUSG00000025428	Atp5a1	-0.0922816289732769	0.377504601498459	-0.853109694617767	0.120216350732175	unchanged	unchanged
ENSMUSG00000025437	Usp33	0.247795484316348	0.0482703691328455	0.0348855054287425	0.999968062347394	unchanged	moreloc
ENSMUSG00000025439	Clns1a	0.0243682479546144	0.899178033029067	0.53187708167183	0.751391071882143	unchanged	unchanged
ENSMUSG00000025474	Tubgcp2	0.0123905008736385	0.966165371864618	-0.0641477596467972	0.980488153553808	unchanged	unchanged
ENSMUSG00000025477	Inpp5a	0.0601685530747537	0.783109108437878	-0.674910815868215	0.617221727405016	unchanged	unchanged
ENSMUSG00000025503	Taldo1	0.105580246585359	0.478290588485641	-0.389591609223461	0.764684247225298	unchanged	unchanged
ENSMUSG00000025509	Pnpla2	-0.21313913672328	0.166334079008519	-0.793037072701244	0.619225492764581	unchanged	unchanged
ENSMUSG00000025510	Cd151	0.135706851287687	0.431149544646392	-2.42742873410171	0.00625207529503613	lessloc	unchanged
ENSMUSG00000025512	Chid1	-0.202038099242598	0.347251597375298	0.985274490337538	0.531673909659956	unchanged	unchanged
ENSMUSG00000025532	Crcp	0.120223874219368	0.538532355654207	-0.440010021169492	0.751391071882143	unchanged	unchanged
ENSMUSG00000025555	Farp1	-0.277386603236655	0.13588659628979	1.07698299633073	0.16547638907313	moreloc	unchanged
ENSMUSG00000025571	Tnrc6c	-0.39072312517728	0.00525878960994507	0.726101234352358	0.664541607496805	unchanged	lessloc
ENSMUSG00000025577	Cbx2	-0.0999719799921639	0.601895892458448	0.970593613744882	0.623327842343274	unchanged	unchanged
ENSMUSG00000025579	Gaa	-0.174347454631841	0.287572486293209	0.185985208772253	0.907711325311614	unchanged	unchanged
ENSMUSG00000025580	Eif4a3	-0.0455929046599608	0.830623320407744	0.0723576640520553	0.964993521907332	unchanged	unchanged
ENSMUSG00000025582	Nptx1	-0.284837019936149	0.213397379306665	0.90498290351206	0.645938724615369	unchanged	unchanged
ENSMUSG00000025583	Rptor	-0.411409467520913	0.0242153541230924	0.0610292138507056	0.977498848860536	unchanged	lessloc
ENSMUSG00000025607	Copg2	0.225917391447008	0.072972022780875	0.537654386987594	0.593872334560624	unchanged	unchanged
ENSMUSG00000025608	Podxl	0.246220146752963	0.216358946371387	0.525492580842899	0.841216725768947	unchanged	unchanged
ENSMUSG00000025609	Mkln1	0.242278434137646	0.0133143596824719	1.41575597849319	0.208335913615575	moreloc	moreloc
ENSMUSG00000025612	Bach1	0.0257289638495761	0.916738715049425	-0.39469135878245	0.812467134447953	unchanged	unchanged
ENSMUSG00000025613	Cct8	0.141696146004442	0.204290833368069	0.809661899763847	0.437275832629018	unchanged	unchanged
ENSMUSG00000025626	Phf6	-0.0155096803059707	0.950984429713707	-0.573876691685617	0.623709100440167	unchanged	unchanged
ENSMUSG00000025630	Hprt	0.0557207723532957	0.826836534338816	0.0982323814284927	0.958929666181052	unchanged	unchanged
ENSMUSG00000025665	Rps6ka6	-0.0269495422841635	0.920679030065039	0.693207140073117	0.786739405596953	unchanged	unchanged
ENSMUSG00000025702	Marchf8	0.129927036290246	0.271681636763133	1.02374339850315	0.500429440369742	moreloc	unchanged
ENSMUSG00000025728	Pigq	0.154258849071545	0.499164636696928	-0.629251592641289	0.727956267608307	unchanged	unchanged
ENSMUSG00000025730	Rab40c	-0.272233801586398	0.231462988630078	-1.47036641144541	0.262427653848854	lessloc	unchanged
ENSMUSG00000025733	Rhot2	0.109035322573088	0.815065196580899	1.68991167197043	0.161231846377843	moreloc	unchanged
ENSMUSG00000025738	Fbxl16	-0.196461090795756	0.166853265594498	-0.187550459853349	0.919690909911532	unchanged	unchanged
ENSMUSG00000025743	Sdc3	-0.0937548232730401	0.712418634959638	-0.176741786436586	0.922086842041339	unchanged	unchanged
ENSMUSG00000025745	Hadha	-0.0108661722415894	0.964564871895229	-1.02204574323095	0.586725531577267	lessloc	unchanged
ENSMUSG00000025757	Hspa4l	-0.263046406719247	0.0547932343193199	-0.457515889316281	0.815446630259738	unchanged	unchanged
ENSMUSG00000025781	Atp5c1	-0.0701520996051077	0.664979481583837	-0.411960690516141	0.734656185130481	unchanged	unchanged
ENSMUSG00000025786	Zdhhc3	-0.0270410355318466	0.89745602052091	0.258068839847902	0.873020950357024	unchanged	unchanged
ENSMUSG00000025790	Slco3a1	-0.00342692393520361	0.987283748373478	-0.839181120321652	0.49311584013313	unchanged	unchanged
ENSMUSG00000025791	Pgm1	0.0365505702377361	0.857286735384901	-1.02066989112344	0.407631995933327	lessloc	unchanged
ENSMUSG00000025809	Itgb1	0.161441047506218	0.284876606146405	0.0599203409337706	0.984327613589566	unchanged	unchanged
ENSMUSG00000025810	Nrp1	0.154988534179628	0.213976023421117	-0.687766226799925	0.548620798142934	unchanged	unchanged
ENSMUSG00000025812	Pard3	-0.127829884790579	0.471328281048876	0.333254538911184	0.866813523720077	unchanged	unchanged
ENSMUSG00000025816	Sec61a2	0.087694722679271	0.66131960757386	0.283509232588337	0.897126866680891	unchanged	unchanged
ENSMUSG00000025821	Zfp282	-0.207038062401993	0.18345615981006	-1.06190431335179	0.228556547423549	lessloc	unchanged
ENSMUSG00000025823	Pdia4	0.27997157653906	0.00884717083695617	0.201399528326462	0.898943285083904	unchanged	moreloc
ENSMUSG00000025825	Iscu	-0.154025590547227	0.475156521185516	0.905908593941566	0.51768903567583	unchanged	unchanged
ENSMUSG00000025855	Prkar1b	0.00901142734794169	0.96555215404414	-0.271511489995375	0.851780196333956	unchanged	unchanged
ENSMUSG00000025860	Xiap	-0.0850099587784332	0.733561090478917	0.605636667268895	0.764445813430489	unchanged	unchanged
ENSMUSG00000025862	Stag2	0.0546612107140225	0.810973219568166	-0.0523070721113745	0.984327613589566	unchanged	unchanged
ENSMUSG00000025867	Cplx2	-0.245281846601495	0.224521495547359	1.00677928870764	0.428751872442997	moreloc	unchanged
ENSMUSG00000025868	Higd2a	-0.0261320540611178	0.938193957834592	0.0829661426755193	0.961309701866512	unchanged	unchanged
ENSMUSG00000025871	4833439L19Rik	-0.172614161856152	0.259351590759075	-1.01641903382834	0.510282668819903	lessloc	unchanged
ENSMUSG00000025873	Faf2	0.128439005893426	0.383975802013056	0.32364619778468	0.801943553020633	unchanged	unchanged
ENSMUSG00000025917	Cops5	0.0261147881503031	0.905957438239973	-0.178017227999111	0.919623022527791	unchanged	unchanged
ENSMUSG00000025920	Stau2	0.0765665077587355	0.684555380640461	1.00277501151604	0.526419135370861	moreloc	unchanged
ENSMUSG00000025935	Tram1	0.226713183463637	0.056606900638051	2.07951105520226	0.0576871202571253	moreloc	unchanged
ENSMUSG00000025937	Lactb2	0.17750712021182	0.478470102825188	0.236136610611467	0.89765971879321	unchanged	unchanged
ENSMUSG00000025939	Ube2w	0.248270772221129	0.151104499702296	0.901873852645464	0.589960748977648	unchanged	unchanged
ENSMUSG00000025950	Idh1	-0.0308260495315471	0.876097981294807	0.226149914191858	0.913198585441981	unchanged	unchanged
ENSMUSG00000025958	Creb1	0.133126608713436	0.485381011837498	-0.340919811923945	0.768470412172612	unchanged	unchanged
ENSMUSG00000025964	Adam23	-0.516025433187035	0.000922744750025137	1.21783633208015	0.312150345100775	moreloc	lessloc
ENSMUSG00000025967	Eef1b2	-0.159912538506666	0.189697156949479	-0.203730062164341	0.898943285083904	unchanged	unchanged
ENSMUSG00000025969	Nrp2	-0.0235344706303913	0.950984429713707	0.270488119454559	0.894781474019687	unchanged	unchanged
ENSMUSG00000025980	Hspd1	-0.0127152923285288	0.942038897195929	0.246930996294397	0.905531585262036	unchanged	unchanged
ENSMUSG00000025982	Sf3b1	0.312565042610479	0.000700542647132949	0.360947754274276	0.767455706487085	unchanged	moreloc
ENSMUSG00000025995	Wdr75	0.272242480322203	0.00936910025030328	-0.225898876926935	0.914999368400099	unchanged	moreloc
ENSMUSG00000026000	Lancl1	-0.0529482360063199	0.821598895931467	0.259579780437647	0.892744021496875	unchanged	unchanged
ENSMUSG00000026014	Raph1	-0.164040737160164	0.327335962204712	-0.329363585173412	0.79826709931328	unchanged	unchanged
ENSMUSG00000026019	Wdr12	0.118498648167077	0.677848296558968	0.0891528412494722	0.967587974521582	unchanged	unchanged
ENSMUSG00000026020	Nop58	-0.00288566081862485	0.987293739465862	-0.219747721816753	0.88111271207014	unchanged	unchanged
ENSMUSG00000026021	Sumo1	-0.0213117107371226	0.918767830105312	0.0399631133862162	0.992904862489118	unchanged	unchanged
ENSMUSG00000026024	Als2	0.0234741457553667	0.923034239412095	0.685714667979554	0.738030444931623	unchanged	unchanged
ENSMUSG00000026027	Stradb	-0.0843748234847062	0.822219345323654	0.702723509646322	0.732752666098364	unchanged	unchanged
ENSMUSG00000026028	Trak2	-0.528433060595409	0.00316750482616751	0.161462585989109	0.92172493737948	unchanged	lessloc
ENSMUSG00000026034	Clk1	0.107401958487911	0.496684463158208	0.154243751673145	0.919736851467031	unchanged	unchanged
ENSMUSG00000026048	Ercc5	0.0385275424891527	0.885764773803676	-0.334366163896881	0.840468014018964	unchanged	unchanged
ENSMUSG00000026074	Map4k4	-0.225680309115343	0.0748140105920528	-0.171142471797724	0.850689192100525	unchanged	unchanged
ENSMUSG00000026082	Rev1	0.0110571048053545	0.966078412208001	-1.42992011521142	0.312150345100775	lessloc	unchanged
ENSMUSG00000026083	Eif5b	0.181587197678779	0.0814770254334899	0.143554935532907	0.925736241916224	unchanged	unchanged
ENSMUSG00000026087	Mrpl30	-0.147895917290868	0.243107232157801	-0.00252200077221554	0.999968062347394	unchanged	unchanged
ENSMUSG00000026098	Pms1	0.122339547395998	0.780020924169808	0.896836026823147	0.664541607496805	unchanged	unchanged
ENSMUSG00000026103	Gls	0.0261169340293186	0.914347647418161	0.937605832050396	0.312471711353766	unchanged	unchanged
ENSMUSG00000026110	Mgat4a	0.129249357555546	0.666386851366611	0.610933441060318	0.808022625953732	unchanged	unchanged
ENSMUSG00000026112	Coa5	0.172271386307485	0.191084372236389	0.138832554212986	0.943332231585493	unchanged	unchanged
ENSMUSG00000026113	Inpp4a	-0.0504157252690343	0.837269590598503	0.727269571671511	0.576190614440929	unchanged	unchanged
ENSMUSG00000026116	Tmem131	-0.138213387220331	0.399228688108922	0.250260726729957	0.871775507037145	unchanged	unchanged
ENSMUSG00000026121	Sema4c	-0.00861443185105193	0.973466651731617	-0.505265320127851	0.784118843358641	unchanged	unchanged
ENSMUSG00000026123	Plekhb2	0.0398518896464731	0.819641191978488	-0.380155393410059	0.823090846313578	unchanged	unchanged
ENSMUSG00000026127	Imp4	0.291220052727035	0.130060455254272	-0.672808976448697	0.619966474104541	unchanged	unchanged
ENSMUSG00000026131	Dst	0.450679619170038	0.00827262673721581	1.0533865317383	0.36140424219747	moreloc	moreloc
ENSMUSG00000026150	Mff	0.0119599804538324	0.959449265260823	0.598555965090531	0.718062902583192	unchanged	unchanged
ENSMUSG00000026155	Smap1	-0.0644166959769878	0.67375123820905	-0.57129151047597	0.690992815778843	unchanged	unchanged
ENSMUSG00000026159	Agfg1	0.0614805844386722	0.731409074978883	-0.633815114844931	0.538561703864852	unchanged	unchanged
ENSMUSG00000026171	Rnf25	0.0406702218969694	0.891553151055585	-0.50484831363738	0.738030444931623	unchanged	unchanged
ENSMUSG00000026174	Cnot9	0.000960681642779293	0.995409868498212	0.0896753781279882	0.982096658342532	unchanged	unchanged
ENSMUSG00000026181	Ppm1f	0.0623957475968631	0.735725908208054	-1.08264700831114	0.335790629468368	lessloc	unchanged
ENSMUSG00000026185	Igfbp5	-0.320392472130766	0.0464955559001563	0.159703144778675	0.967882360399797	unchanged	lessloc
ENSMUSG00000026192	Atic	0.124573072769031	0.251390695816161	-1.37324186296102	0.121238023729719	lessloc	unchanged
ENSMUSG00000026193	Fn1	-0.255673884729215	0.16634666949423	0.155593677455744	0.956255786545243	unchanged	unchanged
ENSMUSG00000026198	Abcb6	-0.105848495485228	0.605876985766749	0.436830148529918	0.790661547210149	unchanged	unchanged
ENSMUSG00000026203	Dnajb2	0.177624941528461	0.299252766878062	0.45402297476587	0.79064745965185	unchanged	unchanged
ENSMUSG00000026204	Ptprn	-0.294637838966272	0.0163950394387932	0.359527438196213	0.855776849085884	unchanged	lessloc
ENSMUSG00000026207	Speg	-0.0117228386754049	0.967346817950776	-0.665877234102227	0.714721874916042	unchanged	unchanged
ENSMUSG00000026219	Trip12	0.179797087960759	0.0844154920290145	0.114284406209028	0.947823891129023	unchanged	unchanged
ENSMUSG00000026223	Itm2c	0.14701498308554	0.315414094170345	0.45015487519754	0.732620489963857	unchanged	unchanged
ENSMUSG00000026234	Ncl	-0.108273445317881	0.660490115396767	-0.295755496610988	0.79064745965185	unchanged	unchanged
ENSMUSG00000026238	Ptma	0.089359872016567	0.466308289858631	-0.772457865921373	0.197465977507367	unchanged	unchanged
ENSMUSG00000026239	Pde6d	-0.153713183490158	0.456472155029086	-0.469115995162753	0.804324964401909	unchanged	unchanged
ENSMUSG00000026240	Cops7b	1.25118295372719	1.46356047032795e-31	-0.713830346547152	0.525449502100233	unchanged	moreloc
ENSMUSG00000026245	Farsb	0.301016080653555	0.0271669634744233	0.198419267548568	0.912954982206881	unchanged	moreloc
ENSMUSG00000026249	Serpine2	0.0600604591954832	0.850447119921248	0.146785214617555	0.945075198013079	unchanged	unchanged
ENSMUSG00000026260	Ndufa10	0.177792110563651	0.194922918770525	-0.264519886910961	0.852944822102275	unchanged	unchanged
ENSMUSG00000026270	Capn10	-0.261399170916715	0.0930550674429384	-1.11910886908316	0.369342228730743	lessloc	unchanged
ENSMUSG00000026275	Ppp1r7	-0.0166198164375947	0.964215812031272	-0.729407204607496	0.644845647534259	unchanged	unchanged
ENSMUSG00000026277	Stk25	-0.0485321794691463	0.743856227730792	-0.428177486648858	0.738030444931623	unchanged	unchanged
ENSMUSG00000026279	Thap4	-0.208587901126205	0.181726530438119	0.258026640507793	0.880884779735252	unchanged	unchanged
ENSMUSG00000026281	Dtymk	-0.0826436894368976	0.712594293602472	0.482354661161478	0.763692109304668	unchanged	unchanged
ENSMUSG00000026289	Atg16l1	0.269384846322296	0.0488386751821809	1.10083787109338	0.468959146457626	moreloc	moreloc
ENSMUSG00000026313	Hdac4	-0.0968787135363858	0.797285935300743	-0.127404605760027	0.968679095820723	unchanged	unchanged
ENSMUSG00000026319	Relch	0.119560974230672	0.550392399561117	0.527898957733473	0.79064745965185	unchanged	unchanged
ENSMUSG00000026335	Pam	0.196263427724844	0.293436261156933	0.0116075167073921	0.999968062347394	unchanged	unchanged
ENSMUSG00000026339	Ccdc93	-0.829620644027497	9.22217135561581e-06	1.03513981131322	0.312150345100775	moreloc	lessloc
ENSMUSG00000026341	Actr3	-0.0289003116071118	0.888830673316857	0.571259460790097	0.575558400091685	unchanged	unchanged
ENSMUSG00000026349	Ccnt2	0.12633239837156	0.504335378267584	1.32638258249793	0.462911057400091	moreloc	unchanged
ENSMUSG00000026353	Ubxn4	0.149762812610135	0.307748653377404	1.0302168610018	0.276343952352148	moreloc	unchanged
ENSMUSG00000026355	Mcm6	-0.200683045721884	0.148746087305033	0.903636308491079	0.483383228767515	unchanged	unchanged
ENSMUSG00000026374	Tsn	0.045210975308086	0.815065196580899	0.455686492939702	0.781979539012803	unchanged	unchanged
ENSMUSG00000026377	Nifk	0.0285274047304742	0.888799335152684	-0.913271141450404	0.406389029025699	unchanged	unchanged
ENSMUSG00000026383	Epb41l5	0.526542666553435	0.000970729276908652	0.324916582974328	0.898943285083904	unchanged	moreloc
ENSMUSG00000026384	Ptpn4	-0.269335419402409	0.162026319314759	2.21168603362417	0.313050541207383	moreloc	unchanged
ENSMUSG00000026385	Dbi	-0.00950202952281168	0.968086916154844	0.0568930299703725	0.990284251801915	unchanged	unchanged
ENSMUSG00000026411	Tmem9	-0.0900061511821304	0.703597053092316	0.358283346959682	0.795843699834406	unchanged	unchanged
ENSMUSG00000026425	Srgap2	-0.0712558868373938	0.725345165836023	0.877648201703975	0.548620798142934	unchanged	unchanged
ENSMUSG00000026426	Arl8a	-0.00272495324771449	0.987530886258756	0.0886828009444232	0.956029842303142	unchanged	unchanged
ENSMUSG00000026427	Eif2d	-0.229823775080365	0.231462988630078	0.123136024047135	0.958046827598634	unchanged	unchanged
ENSMUSG00000026434	Nucks1	-0.129069818963047	0.458702378132552	0.129900002579485	0.921227188501383	unchanged	unchanged
ENSMUSG00000026436	Elk4	0.193083532786902	0.553272572231855	0.42469242515537	0.748261906694746	unchanged	unchanged
ENSMUSG00000026439	Rbbp5	0.158872648137427	0.303676152132504	1.12979971245337	0.341405940525861	moreloc	unchanged
ENSMUSG00000026442	Nfasc	-1.07756370757051	0.0855057969318958	2.44127858077778	0.032938262557337	moreloc	unchanged
ENSMUSG00000026457	Adipor1	-0.189523487984958	0.0962677397846183	0.0784609193300048	0.968679095820723	unchanged	unchanged
ENSMUSG00000026463	Atp2b4	-0.251013394715989	0.163328912573981	0.0690439507372638	0.980845914168895	unchanged	unchanged
ENSMUSG00000026466	Tor1aip1	0.0168507093299499	0.947013434429575	0.520196031740458	0.750703553669219	unchanged	unchanged
ENSMUSG00000026469	Xpr1	0.160161299872102	0.268404364180246	0.57433819576057	0.712798572755878	unchanged	unchanged
ENSMUSG00000026470	Stx6	-0.042645998312665	0.902960242725147	-0.156389885903353	0.908697887230805	unchanged	unchanged
ENSMUSG00000026473	Glul	0.0863543851634219	0.579042771253455	-0.341234184805953	0.863946641250758	unchanged	unchanged
ENSMUSG00000026478	Lamc1	-0.128232107471905	0.462702519070817	-0.393518356020222	0.79064745965185	unchanged	unchanged
ENSMUSG00000026484	Rnf2	-0.0569829047278954	0.796642421726567	-1.38847641134994	0.126174739934398	lessloc	unchanged
ENSMUSG00000026490	Cdc42bpa	-0.211179549186542	0.220000918273058	-0.364738020470339	0.7536110220054	unchanged	unchanged
ENSMUSG00000026491	Ahctf1	0.0909612147583028	0.665867852604387	-1.10314293888332	0.362051540734843	lessloc	unchanged
ENSMUSG00000026494	Kif26b	-0.886457954363684	6.27162823373486e-06	0.0630613285106163	0.990284251801915	unchanged	lessloc
ENSMUSG00000026496	Parp1	-0.0680650795307761	0.697026107326326	-0.332840901009827	0.809653665759081	unchanged	unchanged
ENSMUSG00000026499	Acbd3	-0.114511818603436	0.298318671250363	-0.543024169339577	0.638055591541933	unchanged	unchanged
ENSMUSG00000026509	Capn2	-0.0842165973046576	0.554885350243427	-0.17513835941471	0.881976291908523	unchanged	unchanged
ENSMUSG00000026511	Srp9	-0.0318785083765402	0.881373701070667	0.17242459400493	0.947901493683678	unchanged	unchanged
ENSMUSG00000026516	Nvl	0.253164088973947	0.0314492835233397	1.65857711330851	0.291457516374796	moreloc	moreloc
ENSMUSG00000026527	Rgs7	0.0909710328375768	0.633443660358461	0.141152627388774	0.950251776797399	unchanged	unchanged
ENSMUSG00000026547	Tagln2	0.0780471793761897	0.565776576914966	-1.46462884935946	0.237324071626349	lessloc	unchanged
ENSMUSG00000026553	Copa	-0.0551563563337658	0.716837843561687	0.00300100965209893	0.999968062347394	unchanged	unchanged
ENSMUSG00000026554	Dcaf8	0.0856413669640383	0.557712349150831	-0.191359270244242	0.898812382261817	unchanged	unchanged
ENSMUSG00000026556	Vangl2	-0.392523875145729	0.0855057969318958	0.0757674708596552	0.97882760333596	unchanged	unchanged
ENSMUSG00000026563	Tada1	0.235898104599061	0.108116163989721	0.78024451486956	0.663651713962123	unchanged	unchanged
ENSMUSG00000026565	Pou2f1	-0.318837377229516	0.259351590759075	-0.0240598224834065	0.999968062347394	unchanged	unchanged
ENSMUSG00000026566	Mpzl1	0.180348392835225	0.314427266846736	0.803495008521714	0.576190614440929	unchanged	unchanged
ENSMUSG00000026576	Atp1b1	0.0575724086111766	0.804295564071654	-0.128390986135365	0.948940783034414	unchanged	unchanged
ENSMUSG00000026584	Scyl3	0.0852532998174607	0.723191179174839	0.726254192938665	0.668224557324772	unchanged	unchanged
ENSMUSG00000026585	Kifap3	-0.0418710223173355	0.814612891795156	0.130577320826585	0.942976534631232	unchanged	unchanged
ENSMUSG00000026587	Astn1	-0.237958414253919	0.244695875853012	0.708311186607875	0.423425347954629	unchanged	unchanged
ENSMUSG00000026594	Ralgps2	-0.65348940682203	1.81818456681593e-07	1.24005192839531	0.492175726852455	moreloc	lessloc
ENSMUSG00000026596	Abl2	-0.138198549944221	0.497695768323176	-0.134720768144014	0.919623022527791	unchanged	unchanged
ENSMUSG00000026600	Soat1	-0.0523701727200381	0.897324135669346	-0.465786163457901	0.909994017520627	unchanged	unchanged
ENSMUSG00000026603	Smyd2	0.0866069914763375	0.650442621044056	-0.939217602589164	0.482035267290121	unchanged	unchanged
ENSMUSG00000026605	Cenpf	-0.951056985838611	0.0577813663577156	0.250192257613542	0.939093418059196	unchanged	unchanged
ENSMUSG00000026608	Kctd3	0.0446749599340387	0.857286735384901	0.250952608074491	0.863946641250758	unchanged	unchanged
ENSMUSG00000026615	Eprs	0.0872831671330834	0.454229160060099	-0.354471856464087	0.79064745965185	unchanged	unchanged
ENSMUSG00000026618	Iars2	-0.131543924794899	0.366550231868837	0.0779690152974357	0.968679095820723	unchanged	unchanged
ENSMUSG00000026623	Lpgat1	-0.0494903183077775	0.771304857278222	-0.833134452762771	0.640229757859333	unchanged	unchanged
ENSMUSG00000026643	Nmt2	-0.00707187970009715	0.970237987029612	0.275055764269807	0.85848949526172	unchanged	unchanged
ENSMUSG00000026655	Fam107b	-0.0719789800272725	0.859571505110047	-3.12554948892334	0.0109252729258174	lessloc	unchanged
ENSMUSG00000026657	Frmd4a	-0.0411969771202141	0.810674208375415	0.960047371810219	0.312150345100775	unchanged	unchanged
ENSMUSG00000026662	Sephs1	0.17542189105083	0.165940611945189	-0.566806787883691	0.736112552164091	unchanged	unchanged
ENSMUSG00000026663	Atf6	0.245685560205284	0.025187501908294	0.29122679251839	0.857180946221086	unchanged	moreloc
ENSMUSG00000026667	Uhmk1	-0.00998266705882522	0.962778993475877	-0.121076081506881	0.926376455571973	unchanged	unchanged
ENSMUSG00000026675	Hsd17b7	0.123711450264371	0.393745308026601	0.272854989669802	0.903403123983297	unchanged	unchanged
ENSMUSG00000026687	Aldh9a1	-0.112158282022692	0.421117762094892	2.20048919005053	0.0868278428736456	moreloc	unchanged
ENSMUSG00000026701	Prdx6	-0.0476723596879228	0.789160735752012	-0.990268165198499	0.400698835087746	unchanged	unchanged
ENSMUSG00000026718	Stam	0.118008585120156	0.566817396140404	0.836811934134436	0.718062902583192	unchanged	unchanged
ENSMUSG00000026727	Rsu1	0.203641709736754	0.198726726708577	-1.56734562541079	0.0841955646959777	lessloc	unchanged
ENSMUSG00000026728	Vim	-0.112374709630891	0.365933730014905	-0.174093237369331	0.910557231729328	unchanged	unchanged
ENSMUSG00000026737	Pip4k2a	0.035315797292492	0.903910564624434	-1.09709552694377	0.548620798142934	lessloc	unchanged
ENSMUSG00000026749	Nek6	-0.117120409605358	0.770467374324238	-1.88409743166669	0.11289591776678	lessloc	unchanged
ENSMUSG00000026761	Orc4	0.140100072480034	0.306889610521364	-1.24073522289499	0.482035267290121	lessloc	unchanged
ENSMUSG00000026764	Kif5c	-0.145437518183872	0.58876464869043	0.741672099144074	0.536876295082196	unchanged	unchanged
ENSMUSG00000026767	Mindy3	-0.0571064483404041	0.815964329021585	0.509016754641127	0.8075421880827	unchanged	unchanged
ENSMUSG00000026771	Spopl	0.307268420462679	0.19525750400427	0.728030590911737	0.7256104211503	unchanged	unchanged
ENSMUSG00000026773	Pfkfb3	0.11514020651057	0.647701450008512	0.156947915464197	0.964580533005033	unchanged	unchanged
ENSMUSG00000026775	Yme1l1	-0.0647141569666576	0.725345165836023	0.34281611888797	0.79064745965185	unchanged	unchanged
ENSMUSG00000026781	Acbd5	0.0486244232096872	0.80647521346981	0.586293300273652	0.721041691718665	unchanged	unchanged
ENSMUSG00000026782	Abi2	-0.0705039209044254	0.661826491026974	-0.0257094045538515	0.99097405575486	unchanged	unchanged
ENSMUSG00000026790	Odf2	-0.254573289332454	0.0994497344561553	0.0242739419658022	0.999968062347394	unchanged	unchanged
ENSMUSG00000026792	Lrsam1	-0.239033318111141	0.213976023421117	0.228942948699297	0.924583231640424	unchanged	unchanged
ENSMUSG00000026796	Fam129b	-0.24418569262169	0.0383062471022962	-1.53697334240604	0.166235146870251	lessloc	lessloc
ENSMUSG00000026797	Stxbp1	-0.124900267948734	0.355672302327711	-0.516180193078236	0.70802160734942	unchanged	unchanged
ENSMUSG00000026806	Ddx31	0.23172508728217	0.388409443451946	0.375568058697244	0.892609509661981	unchanged	unchanged
ENSMUSG00000026810	Dpm2	0.169692311793738	0.31610037311246	0.393035687951521	0.807433520927327	unchanged	unchanged
ENSMUSG00000026812	Tsc1	0.135224228391287	0.524111603488947	0.597890776165078	0.616614116256607	unchanged	unchanged
ENSMUSG00000026817	Ak1	-0.124321161394675	0.469407012350922	1.15360147550982	0.214838336659422	moreloc	unchanged
ENSMUSG00000026819	Slc25a25	0.275357724761952	0.085402111436024	0.00394120878723303	0.999968062347394	unchanged	unchanged
ENSMUSG00000026821	Ralgds	-0.0952802840054985	0.50070124582353	-0.0272044216472169	0.991684463502571	unchanged	unchanged
ENSMUSG00000026825	Dnm1	-0.375384652777834	0.0851904594595912	0.180790027888506	0.932205727974493	unchanged	unchanged
ENSMUSG00000026833	Olfm1	-0.095419813806116	0.429065925960531	0.130474505894421	0.925767388497094	unchanged	unchanged
ENSMUSG00000026842	Abl1	-0.402060245992098	0.00369784770382295	0.261214780381961	0.81591898160009	unchanged	lessloc
ENSMUSG00000026843	Fubp3	-0.0552952640316966	0.802767904632623	-0.0919047096495165	0.958823071792488	unchanged	unchanged
ENSMUSG00000026851	BC005624	-0.356786027096858	0.00458559699914966	-0.415540011674402	0.751391071882143	unchanged	lessloc
ENSMUSG00000026853	Crat	-0.402420453519767	0.0132527473458507	0.47144239081924	0.841297819634238	unchanged	lessloc
ENSMUSG00000026854	Usp20	-0.424737604867574	0.0368312946910374	0.679985212636042	0.668357229565504	unchanged	lessloc
ENSMUSG00000026858	Miga2	-0.265651278022863	0.192204750017145	1.48014443479244	0.291457516374796	moreloc	unchanged
ENSMUSG00000026864	Hspa5	0.171635620225941	0.1061879725029	-0.284760905983895	0.778444208424591	unchanged	unchanged
ENSMUSG00000026867	Gapvd1	-0.0808592405527746	0.587359479784791	-0.59560318669619	0.638852489883021	unchanged	unchanged
ENSMUSG00000026872	Zeb2	0.138827522302343	0.447417800251629	-0.931001324454293	0.552676871367281	unchanged	unchanged
ENSMUSG00000026878	Rab14	-0.0217330192327824	0.906510389009807	0.32745291353854	0.821829152896945	unchanged	unchanged
ENSMUSG00000026883	Dab2ip	-0.207482906709382	0.342127517839898	-0.330723908078003	0.772501902824149	unchanged	unchanged
ENSMUSG00000026889	Rbm18	0.176516877090999	0.226904954435711	-0.0406803404321456	0.986857018240941	unchanged	unchanged
ENSMUSG00000026914	Psmd14	0.0960005034318044	0.54997148249207	0.277012144546275	0.872351142929883	unchanged	unchanged
ENSMUSG00000026915	Strbp	-0.000320092556227336	0.999099828057471	1.18444019011386	0.332970853706282	moreloc	unchanged
ENSMUSG00000026918	Brd3	-0.0360023806807361	0.888778390747299	0.525312970036138	0.702593573420898	unchanged	unchanged
ENSMUSG00000026924	Sec16a	-0.155896208372427	0.352693861436217	0.420340522012606	0.821829152896945	unchanged	unchanged
ENSMUSG00000026926	Pmpca	0.0881305238990281	0.520518322978713	1.51742369789018	0.237324071626349	moreloc	unchanged
ENSMUSG00000026930	Gpsm1	-0.260167083647092	0.0838162720755679	0.473406646331452	0.764684247225298	unchanged	unchanged
ENSMUSG00000026933	Camsap1	-0.135998648351218	0.600793502897203	0.2782528210816	0.894689444759793	unchanged	unchanged
ENSMUSG00000026944	Abca2	-0.278654697144021	0.314663505730327	0.116618971768492	0.968679095820723	unchanged	unchanged
ENSMUSG00000026965	Anapc2	-0.031466793401097	0.905822545179074	-0.883034517910938	0.472976144749353	unchanged	unchanged
ENSMUSG00000026970	Rbms1	0.048383120859212	0.751035923215348	0.687742795496761	0.468959146457626	unchanged	unchanged
ENSMUSG00000026972	Arrdc1	0.0117480406248684	0.972007531774508	0.306088830821814	0.907711325311614	unchanged	unchanged
ENSMUSG00000026977	Marchf7	0.0877949082957996	0.621241833641864	0.666397476125132	0.738030444931623	unchanged	unchanged
ENSMUSG00000026987	Baz2b	-0.140939198138733	0.474089617399838	0.754527077830478	0.644620988810429	unchanged	unchanged
ENSMUSG00000026991	Pkp4	0.121177826932549	0.578674647783507	-0.156872865145879	0.900338854409026	unchanged	unchanged
ENSMUSG00000027002	Nckap1	0.0314054014597404	0.832148296954387	0.0345924628683685	0.990284251801915	unchanged	unchanged
ENSMUSG00000027006	Dnajc10	0.098648592299361	0.616056973632398	-0.356593767380798	0.803501374453569	unchanged	unchanged
ENSMUSG00000027010	Slc25a12	0.146166364191369	0.341180223051858	0.322594338469449	0.816052445227808	unchanged	unchanged
ENSMUSG00000027011	Ube2e3	0.114497389574889	0.468960786032989	-0.956754131791589	0.428751872442997	unchanged	unchanged
ENSMUSG00000027012	Dync1i2	0.178903319818345	0.0749619450153325	0.462868081226797	0.732752666098364	unchanged	unchanged
ENSMUSG00000027014	Cwc22	0.0861989845149924	0.712418634959638	0.308879343390062	0.866403753654399	unchanged	unchanged
ENSMUSG00000027030	Stk39	0.089376029444549	0.528345319561775	-0.485960315066911	0.788160207088098	unchanged	unchanged
ENSMUSG00000027035	Cers6	0.248843735626636	0.147113921908249	0.64869913772364	0.650893554033037	unchanged	unchanged
ENSMUSG00000027067	Ssrp1	0.0621039572081969	0.619784157721301	-0.193457319210427	0.909994017520627	unchanged	unchanged
ENSMUSG00000027087	Itgav	0.0395251361469138	0.892366698964132	0.570522129654118	0.771802819255312	unchanged	unchanged
ENSMUSG00000027091	Zc3h15	0.200192826976574	0.0910120322519544	0.264734546435998	0.863673537581955	unchanged	unchanged
ENSMUSG00000027104	Atf2	0.0608524112898502	0.765880886421876	-0.35584948333107	0.782520347534008	unchanged	unchanged
ENSMUSG00000027108	Ola1	0.0537493186620049	0.754048098217869	-0.473858101409361	0.764684247225298	unchanged	unchanged
ENSMUSG00000027109	Sp3	0.0797081162310082	0.66813903285863	-0.740764380151366	0.600766762542515	unchanged	unchanged
ENSMUSG00000027111	Itga6	-0.0554649383711916	0.754410835902977	0.972802127181754	0.548620798142934	unchanged	unchanged
ENSMUSG00000027122	Arl14ep	0.134243134235783	0.31854776450806	0.172340130017642	0.947823891129023	unchanged	unchanged
ENSMUSG00000027131	Emc4	-0.0629719775385577	0.736821285796245	0.188479446200341	0.882550460394176	unchanged	unchanged
ENSMUSG00000027133	Nop10	-0.200736768026518	0.253160035059426	-0.140299492338394	0.921253168438563	unchanged	unchanged
ENSMUSG00000027160	Ccdc34	-0.0458268594664008	0.888741485230106	0.485230624323347	0.786912457675612	unchanged	unchanged
ENSMUSG00000027162	Lin7c	0.247808937752112	0.0223529755962918	-0.260522567483306	0.867349423075095	unchanged	moreloc
ENSMUSG00000027170	Eif3m	-0.0400200054174157	0.830071551668136	-0.383043906528409	0.756585444658943	unchanged	unchanged
ENSMUSG00000027175	Tcp11l1	-0.190398395542932	0.342290804079394	-1.07949744527078	0.517015157348405	lessloc	unchanged
ENSMUSG00000027177	Hipk3	-0.0499550013446131	0.796395264552093	-0.30766226190575	0.817695867065166	unchanged	unchanged
ENSMUSG00000027180	Fbxo3	0.0909613082289028	0.59374342773421	0.53369524194882	0.688938915306555	unchanged	unchanged
ENSMUSG00000027184	Caprin1	0.0226220551328447	0.898540031534535	0.208144016952016	0.866813523720077	unchanged	unchanged
ENSMUSG00000027189	Trim44	-0.128243389509081	0.439775950305628	-0.156413709732525	0.866932757883245	unchanged	unchanged
ENSMUSG00000027193	Api5	0.0375012274148281	0.825412754827824	-0.233644785616138	0.867799606914744	unchanged	unchanged
ENSMUSG00000027194	Ttc17	-0.066411807244253	0.788828600721917	0.411624003615079	0.810726515428184	unchanged	unchanged
ENSMUSG00000027195	Hsd17b12	0.281288753580489	0.0116935860337115	-1.04175040275221	0.15082824833814	lessloc	moreloc
ENSMUSG00000027198	Ext2	-0.119545899975724	0.529683717655062	0.153204573072415	0.925736241916224	unchanged	unchanged
ENSMUSG00000027200	Sema6d	0.142189648399104	0.359592774814116	-0.225730772647243	0.872351142929883	unchanged	unchanged
ENSMUSG00000027201	Myef2	0.0902690180565257	0.522499388926402	-0.373338055308961	0.770375260272269	unchanged	unchanged
ENSMUSG00000027206	Cops2	0.00270443487586491	0.990432505448997	0.497171640446038	0.734656185130481	unchanged	unchanged
ENSMUSG00000027210	Meis2	0.0211537883603179	0.952869301429951	0.879109856663813	0.617221727405016	unchanged	unchanged
ENSMUSG00000027223	Mapk8ip1	-0.285340872260942	0.00379940139001883	-0.395527652021264	0.668224557324772	unchanged	lessloc
ENSMUSG00000027238	Frmd5	0.156101144711483	0.62405354570323	0.202479223134697	0.929297885094892	unchanged	unchanged
ENSMUSG00000027244	Atg13	0.0429444874679391	0.823686600475258	-2.28144663644522	0.0946433600391837	lessloc	unchanged
ENSMUSG00000027247	Arhgap1	0.0177982426681954	0.929467106813601	0.0648940423441173	0.979049681860795	unchanged	unchanged
ENSMUSG00000027248	Pdia3	0.16217764733932	0.136056268898559	-0.140098457875304	0.916791924040686	unchanged	unchanged
ENSMUSG00000027254	Map1a	-0.389206002533367	0.0200541294361709	-0.0257084022110017	0.994632530146808	unchanged	lessloc
ENSMUSG00000027272	Ubr1	0.190292116194262	0.327602993412176	-0.533227818265543	0.768470412172612	unchanged	unchanged
ENSMUSG00000027273	Snap25	0.102140069358945	0.460588730181624	0.308106068955877	0.868291083937936	unchanged	unchanged
ENSMUSG00000027281	Slx4ip	-0.0571133583846211	0.817825404217796	0.377232414660453	0.853323847528457	unchanged	unchanged
ENSMUSG00000027282	Mtch2	0.267331941053452	0.0511614035917314	-0.00736911497889903	0.999968062347394	unchanged	unchanged
ENSMUSG00000027285	Haus2	0.193496311676583	0.242255727636899	-0.271913278064394	0.900338854409026	unchanged	unchanged
ENSMUSG00000027287	Snap23	0.375693664744915	0.0736227795455751	0.576451658663125	0.79064745965185	unchanged	unchanged
ENSMUSG00000027288	Zfp106	0.015672887870753	0.941123066804023	-0.160755655289133	0.924722036260487	unchanged	unchanged
ENSMUSG00000027291	Vps39	-0.00596018409358146	0.977917229278134	0.227827932958625	0.88187413960222	unchanged	unchanged
ENSMUSG00000027293	Ehd4	-0.24033270098142	0.253706838203927	0.798186710461276	0.7256104211503	unchanged	unchanged
ENSMUSG00000027303	Ptpra	-0.0769775039873114	0.606762663350583	-0.0479670062652229	0.984682113406989	unchanged	unchanged
ENSMUSG00000027304	Rtf1	0.402155965467801	0.000968601618436633	-0.375193667913612	0.808350958605644	unchanged	moreloc
ENSMUSG00000027309	4930402H24Rik	-0.107188114280313	0.570799227861485	1.05780138664445	0.291457516374796	moreloc	unchanged
ENSMUSG00000027312	Atrn	-0.0132806749124923	0.959449265260823	0.146788107491574	0.903995858865817	unchanged	unchanged
ENSMUSG00000027327	1700037H04Rik	-0.0313172482886381	0.889952083826622	-0.0432805622643269	0.99097405575486	unchanged	unchanged
ENSMUSG00000027339	Rassf2	-0.0993431229853825	0.732212179698677	-0.449048851785665	0.836749506552584	unchanged	unchanged
ENSMUSG00000027342	Pcna	0.125637071740381	0.360164919037668	0.393693270391351	0.780083479796415	unchanged	unchanged
ENSMUSG00000027346	Gpcpd1	-0.0202073487998182	0.925890752500289	-0.810641453907645	0.524959240371558	unchanged	unchanged
ENSMUSG00000027349	Fam98b	-0.189236006486491	0.306149691613023	-0.185713287589497	0.900949816845465	unchanged	unchanged
ENSMUSG00000027350	Chgb	0.116153582004842	0.398680919476672	0.277781782851907	0.89765971879321	unchanged	unchanged
ENSMUSG00000027351	Spred1	0.0614816056963375	0.717872082970681	0.256318686015668	0.900949816845465	unchanged	unchanged
ENSMUSG00000027361	Gabpb1	0.131751440297102	0.467333819200576	0.135323149726937	0.934391269780894	unchanged	unchanged
ENSMUSG00000027363	Usp8	0.0985255802110039	0.471138519847802	-0.0388174833856292	0.987307402164323	unchanged	unchanged
ENSMUSG00000027365	Trpm7	0.0255962439761468	0.92969645431856	-0.0857960823802597	0.968849020070965	unchanged	unchanged
ENSMUSG00000027367	Stard7	0.187129892970812	0.0748140105920528	1.95610295425509	0.182316136635335	moreloc	unchanged
ENSMUSG00000027394	Ttl	-0.187241986292014	0.248171814374142	0.847940034124338	0.46020793505294	unchanged	unchanged
ENSMUSG00000027404	Snrpb	0.116540914132512	0.479299640007753	-1.68010519647666	0.0889422860507347	lessloc	unchanged
ENSMUSG00000027405	Nop56	0.358155513633151	1.87037371413042e-05	-0.567516419731813	0.638162434645968	unchanged	moreloc
ENSMUSG00000027406	Idh3b	-0.0224177065232089	0.917394562131583	0.403065019961764	0.721041691718665	unchanged	unchanged
ENSMUSG00000027419	Pcsk2	-0.272307882180587	0.142959988974263	-0.260821116664436	0.905817862490992	unchanged	unchanged
ENSMUSG00000027422	Rrbp1	-0.00614161691630377	0.977703446623297	0.334231229929501	0.858189295051277	unchanged	unchanged
ENSMUSG00000027425	Kat14	-0.0428418073368255	0.880238845567691	0.0930687263654129	0.968679095820723	unchanged	unchanged
ENSMUSG00000027433	Xrn2	0.059127561826695	0.748369647565651	-0.703184477892695	0.727956267608307	unchanged	unchanged
ENSMUSG00000027438	Napb	0.0949296454512495	0.521018620809756	0.608108469342822	0.668224557324772	unchanged	unchanged
ENSMUSG00000027439	Gzf1	0.0115012683844411	0.968086916154844	-2.29815199543394	0.0633674849914896	lessloc	unchanged
ENSMUSG00000027447	Cst3	0.212410107938477	0.175331819849636	0.674249369132765	0.623327842343274	unchanged	unchanged
ENSMUSG00000027455	Nsfl1c	-0.111244061787805	0.429192694555573	0.0665444631154899	0.968679095820723	unchanged	unchanged
ENSMUSG00000027457	Snph	-0.0673420542187584	0.778156698211969	-0.8812228016658	0.622464386987882	unchanged	unchanged
ENSMUSG00000027465	Tbc1d20	0.0649376075669863	0.687083662127354	0.462195955760791	0.779120244525141	unchanged	unchanged
ENSMUSG00000027466	Rbck1	-0.384007414679971	0.00445492696395205	0.026296895626448	0.999968062347394	unchanged	lessloc
ENSMUSG00000027469	Tpx2	-0.366597399901855	0.0187925226883101	-0.179132048480929	0.921253168438563	unchanged	lessloc
ENSMUSG00000027472	Pdrg1	0.112391146893049	0.548946739532106	1.06951039397899	0.338192968316536	moreloc	unchanged
ENSMUSG00000027475	Kif3b	-0.152639238750644	0.138945244866844	0.4434431246078	0.748261906694746	unchanged	unchanged
ENSMUSG00000027479	Mapre1	0.0782114577203362	0.647701450008512	-0.0264702899110776	0.999968062347394	unchanged	unchanged
ENSMUSG00000027498	Cstf1	0.0767408761048969	0.751124058512012	-0.468721196996178	0.763692109304668	unchanged	unchanged
ENSMUSG00000027499	Pkia	0.0190867471857223	0.944449171727008	-0.0303698577789868	0.990284251801915	unchanged	unchanged
ENSMUSG00000027500	Stmn2	0.0158598994907574	0.923034239412095	0.0493377747205122	0.980845914168895	unchanged	unchanged
ENSMUSG00000027502	Rtf2	-0.00162159334708489	0.992436167218696	-0.304476442773939	0.798439069279739	unchanged	unchanged
ENSMUSG00000027520	Zdbf2	-0.515773111950006	9.22446622696781e-05	-0.12570045887721	0.972749802050523	unchanged	lessloc
ENSMUSG00000027522	Stx16	0.0588969285609885	0.697151754810596	-0.21558015751198	0.919736851467031	unchanged	unchanged
ENSMUSG00000027523	Gnas	-0.161177626758498	0.13516187027881	-0.159204696218266	0.840065994335169	unchanged	unchanged
ENSMUSG00000027531	Impa1	-0.0610488258531505	0.743628244879366	0.426744633654772	0.842779083189286	unchanged	unchanged
ENSMUSG00000027546	Atp9a	-0.288892086992633	0.303473928650996	-0.842411096867837	0.283668670578798	unchanged	unchanged
ENSMUSG00000027566	Psma7	0.0112804519223298	0.952128313132364	-0.75790636327082	0.51043817735043	unchanged	unchanged
ENSMUSG00000027573	Gid8	-0.0707193127905653	0.712354104385494	-0.685936043045656	0.725609550786388	unchanged	unchanged
ENSMUSG00000027575	Arfgap1	-0.0771602445796149	0.633443660358461	0.255516553306545	0.880342687747364	unchanged	unchanged
ENSMUSG00000027582	Zgpat	-0.21411663399403	0.171417418939534	-0.481101507598945	0.816052445227808	unchanged	unchanged
ENSMUSG00000027593	Raly	-0.055909628183758	0.700529428502673	-1.18362750226737	0.273712148455547	lessloc	unchanged
ENSMUSG00000027598	Itch	0.0987076261355266	0.52788375135896	-0.250716144224201	0.892251571832487	unchanged	unchanged
ENSMUSG00000027603	Ggt7	0.0804930617301551	0.694426320611147	0.575470783188661	0.750672769319521	unchanged	unchanged
ENSMUSG00000027605	Acss2	0.0503395537094619	0.783794308642612	1.21240729113571	0.453949403290487	moreloc	unchanged
ENSMUSG00000027612	Mmp24	-0.207517424470085	0.134766979326846	0.287955595681217	0.885358724187787	unchanged	unchanged
ENSMUSG00000027613	Eif6	0.0526205766973677	0.788828600721917	-1.21917638067734	0.202346045228656	lessloc	unchanged
ENSMUSG00000027620	Rbm39	0.106131746177899	0.429544796623359	0.44939832310054	0.710794030743278	unchanged	unchanged
ENSMUSG00000027624	Epb41l1	-0.381568465567662	0.00116470082076576	0.0472158316561453	0.992416957141385	unchanged	lessloc
ENSMUSG00000027634	Ndrg3	0.0516671971966939	0.796395264552093	-0.461519126868578	0.758088788615319	unchanged	unchanged
ENSMUSG00000027637	Rab5if	-0.0251895334418827	0.909617995005385	-0.272314110466048	0.867520284578916	unchanged	unchanged
ENSMUSG00000027639	Samhd1	0.037724383045818	0.904876022703987	0.249113262589749	0.882550460394176	unchanged	unchanged
ENSMUSG00000027642	Rpn2	0.0495834721467648	0.753233598903978	-0.424648281397736	0.729160222431123	unchanged	unchanged
ENSMUSG00000027646	Src	-0.0643104248434148	0.800811992578096	-0.413430170283084	0.698433864825378	unchanged	unchanged
ENSMUSG00000027651	Rprd1b	-0.091196929325673	0.697103260719475	0.102767386906739	0.97882760333596	unchanged	unchanged
ENSMUSG00000027652	Ralgapb	0.0242650165008766	0.914347647418161	1.18630674715458	0.478035844924453	moreloc	unchanged
ENSMUSG00000027660	Skil	0.0687651868487432	0.684555380640461	0.56035452000075	0.838284025074429	unchanged	unchanged
ENSMUSG00000027663	Zmat3	-0.124856155164106	0.545125661686893	0.215915141117034	0.909994017520627	unchanged	unchanged
ENSMUSG00000027665	Pik3ca	-0.195152922820639	0.183180633897125	1.55730459128109	0.398320750518538	moreloc	unchanged
ENSMUSG00000027668	Mfn1	-0.02920191937559	0.900978884389773	1.29728160598279	0.242591168103917	moreloc	unchanged
ENSMUSG00000027669	Gnb4	0.0883827351900427	0.630099658848868	1.80580517669769	0.258948603991707	moreloc	unchanged
ENSMUSG00000027677	Ttc14	0.138201987908744	0.539664244521453	1.89477619738474	0.124718782117121	moreloc	unchanged
ENSMUSG00000027680	Fxr1	0.0846330022555791	0.515452380905823	-0.576728088469685	0.552676871367281	unchanged	unchanged
ENSMUSG00000027706	Sec62	0.302748313860808	0.00525878960994507	-0.223437395403438	0.898696590792685	unchanged	moreloc
ENSMUSG00000027708	Dcun1d1	0.126819636154868	0.565776576914966	1.35887803618259	0.453949403290487	moreloc	unchanged
ENSMUSG00000027715	Ccna2	-0.362952444352677	0.127403931582567	0.278321732705279	0.918218833431741	unchanged	unchanged
ENSMUSG00000027746	Ufm1	-0.153475805113799	0.47411606029688	0.0152097486746614	0.999968062347394	unchanged	unchanged
ENSMUSG00000027751	Supt20	0.0612858191389494	0.806365867923533	-0.149607680874959	0.933193021681109	unchanged	unchanged
ENSMUSG00000027752	Exosc8	0.10270955212178	0.733476774486875	0.278971783150137	0.880342687747364	unchanged	unchanged
ENSMUSG00000027763	Mbnl1	0.00256437473282567	0.989665470241562	-0.614695513259117	0.623709100440167	unchanged	unchanged
ENSMUSG00000027770	Dhx36	0.0614782181309741	0.684243342185928	0.312655428233549	0.801312863678822	unchanged	unchanged
ENSMUSG00000027774	Gfm1	0.0890613929226823	0.655105939055571	-0.390521613505888	0.822710116436518	unchanged	unchanged
ENSMUSG00000027782	Kpna4	0.0719032892998515	0.609926537472539	-0.56680019483485	0.552555866063087	unchanged	unchanged
ENSMUSG00000027784	Ppm1l	0.0370804641151992	0.814639830998811	-0.600594769784743	0.625698235157531	unchanged	unchanged
ENSMUSG00000027797	Dclk1	0.0678061024280833	0.705336188530821	-0.61674066961908	0.716465754899053	unchanged	unchanged
ENSMUSG00000027799	Nbea	0.0734745417839902	0.647701450008512	0.102996630323602	0.924442595299139	unchanged	unchanged
ENSMUSG00000027805	Pfn2	-0.0123247750827962	0.95405358473675	0.355239076314369	0.780749041807415	unchanged	unchanged
ENSMUSG00000027806	Tsc22d2	-0.254828310354291	0.123669920289843	-0.0844088107213286	0.956029842303142	unchanged	unchanged
ENSMUSG00000027809	Etfdh	0.0227878150083916	0.918404744552161	0.000980476928714502	0.999968062347394	unchanged	unchanged
ENSMUSG00000027810	Eif2a	0.0970803504148821	0.487671116466517	-0.289023809221518	0.864534060465824	unchanged	unchanged
ENSMUSG00000027823	Gmps	0.0287215193635136	0.862761820688785	0.135700675986889	0.926376455571973	unchanged	unchanged
ENSMUSG00000027828	Ssr3	0.225256703355743	0.0773732886196622	-0.00885648964320218	0.999968062347394	unchanged	unchanged
ENSMUSG00000027834	Serpini1	0.490500551918106	0.0804765379882328	1.20248685025073	0.575558400091685	moreloc	unchanged
ENSMUSG00000027835	Pdcd10	0.142928984446054	0.468775863487254	0.584286612836101	0.767964016286048	unchanged	unchanged
ENSMUSG00000027854	Sike1	-0.157646713960649	0.565776576914966	1.74467138610238	0.0633674849914896	moreloc	unchanged
ENSMUSG00000027864	Ptgfrn	-0.125935158366906	0.638417061000456	0.940137609669568	0.553037450645124	unchanged	unchanged
ENSMUSG00000027878	Notch2	-0.238431872252824	0.314622610755834	0.129409828060939	0.95983552437248	unchanged	unchanged
ENSMUSG00000027881	Prpf38b	0.0321546240473507	0.858561408903694	0.341127951354713	0.79064745965185	unchanged	unchanged
ENSMUSG00000027889	Ampd2	-0.349005042645561	0.00143237233422039	-0.288474716226278	0.836749506552584	unchanged	lessloc
ENSMUSG00000027893	Ahcyl1	-0.142547253087924	0.175828706213033	-0.522691745473943	0.592255095785333	unchanged	unchanged
ENSMUSG00000027933	Ints3	-0.154199129277373	0.342290804079394	-0.0249054759830667	0.999968062347394	unchanged	unchanged
ENSMUSG00000027936	Crtc2	-0.0543362355330341	0.830020476041432	-0.432415636373608	0.772501902824149	unchanged	unchanged
ENSMUSG00000027950	Chrnb2	0.101557601977839	0.578171028191877	-0.0388832478851979	0.989495992563564	unchanged	unchanged
ENSMUSG00000027951	Adar	-0.0167148319733781	0.933420666892259	1.1382686360824	0.517698670833862	moreloc	unchanged
ENSMUSG00000027963	Extl2	0.412034061984304	0.0226839252389331	-0.463000078297199	0.764684247225298	unchanged	moreloc
ENSMUSG00000027981	Rnpc3	0.346554232705746	0.0629169323749836	-0.327041763862022	0.888464065075014	unchanged	unchanged
ENSMUSG00000027993	Trim2	-0.018917043396424	0.928918527192554	-0.510614319272152	0.748261906694746	unchanged	unchanged
ENSMUSG00000028005	Gucy1b1	0.14709743252106	0.408876075074201	0.308830262752796	0.901867346985464	unchanged	unchanged
ENSMUSG00000028030	Tbck	-0.134731044316823	0.516906097422981	0.599997796441121	0.593466555538369	unchanged	unchanged
ENSMUSG00000028032	Papss1	-0.076099392553015	0.616814197404162	0.201191697915673	0.907948332576529	unchanged	unchanged
ENSMUSG00000028034	Fubp1	0.0653604525748891	0.621507536241646	0.537882635421028	0.690992815778843	unchanged	unchanged
ENSMUSG00000028035	Dnajb4	0.0713367740319727	0.806365867923533	0.868097244417276	0.572096109885055	unchanged	unchanged
ENSMUSG00000028039	Efna3	0.118246643728055	0.570237552064778	-0.528962711155234	0.745764239841985	unchanged	unchanged
ENSMUSG00000028041	Adam15	-0.26589211784673	0.0400276437414501	-1.52978143842101	0.155110888528149	lessloc	lessloc
ENSMUSG00000028048	Gba	0.189936320828314	0.135825808353378	0.215831497937421	0.918924367323918	unchanged	unchanged
ENSMUSG00000028049	Scamp3	-0.0914294835375362	0.652567367024269	0.11425029252389	0.944479751613194	unchanged	unchanged
ENSMUSG00000028053	Ash1l	-0.11911257273273	0.658608983482672	0.486025560994363	0.619225492764581	unchanged	unchanged
ENSMUSG00000028060	Khdc4	0.219431863080762	0.0329112869429512	0.259589426702103	0.850689192100525	unchanged	moreloc
ENSMUSG00000028062	Lamtor2	-0.0995906675449287	0.66455062478119	1.10085566202748	0.584167916221238	moreloc	unchanged
ENSMUSG00000028078	Dclk2	-0.349643160185514	0.00996561999828168	0.167394652948987	0.939014731025747	unchanged	lessloc
ENSMUSG00000028080	Lrba	0.075782763357201	0.703954676445445	1.00788816739513	0.41570931586735	moreloc	unchanged
ENSMUSG00000028081	Rps3a1	-0.0923889278952322	0.493714329672804	0.0453199774840094	0.99097405575486	unchanged	unchanged
ENSMUSG00000028082	Sh3d19	-0.110280699299316	0.787362630202728	1.40337585790291	0.221969303699058	moreloc	unchanged
ENSMUSG00000028086	Fbxw7	0.193604104973521	0.189697156949479	1.79564693195791	0.312150345100775	moreloc	unchanged
ENSMUSG00000028098	Rnf115	-0.0369255158029655	0.856258211537735	0.989238518783693	0.345111176078595	unchanged	unchanged
ENSMUSG00000028106	Rprd2	-0.117513971425245	0.587473513463956	-0.0732271319312447	0.983769049975926	unchanged	unchanged
ENSMUSG00000028127	Abcd3	0.0554879700701364	0.768119943779487	-0.685127465073722	0.57098346310627	unchanged	unchanged
ENSMUSG00000028134	Ptbp2	0.179624769027249	0.286576569688464	-0.295900382111745	0.850689192100525	unchanged	unchanged
ENSMUSG00000028136	Snx27	-0.00505125055369615	0.986025314190538	-0.433026018821595	0.741571091954783	unchanged	unchanged
ENSMUSG00000028140	Mrpl9	0.0789205723543917	0.674958366523108	-0.517088849594323	0.759309505799123	unchanged	unchanged
ENSMUSG00000028149	Rap1gds1	-0.036362570870028	0.875104461288468	0.348860181377581	0.781979539012803	unchanged	unchanged
ENSMUSG00000028156	Eif4e	0.0490038202350977	0.82083670400374	0.549301965164946	0.646849287946116	unchanged	unchanged
ENSMUSG00000028161	Ppp3ca	-0.0294480670478237	0.857065529437763	0.531908316457507	0.7256104211503	unchanged	unchanged
ENSMUSG00000028173	Wls	0.0862437170495109	0.762089965857236	0.0641348142041824	0.983769049975926	unchanged	unchanged
ENSMUSG00000028184	Adgrl2	0.0512872574794099	0.797719445231385	-0.317193394861203	0.806566715888161	unchanged	unchanged
ENSMUSG00000028194	Ddah1	0.014505555665564	0.950171390985794	-1.56961476982809	0.0212449883673867	lessloc	unchanged
ENSMUSG00000028207	Asph	-0.0238824673467422	0.923034239412095	1.68461487026823	0.126174739934398	moreloc	unchanged
ENSMUSG00000028218	Fam92a	-0.241856795435835	0.260267666096108	0.27872607509461	0.864534060465824	unchanged	unchanged
ENSMUSG00000028245	Nsmaf	-0.18592304113237	0.535660578525634	-0.446259394208976	0.79064745965185	unchanged	unchanged
ENSMUSG00000028246	Faxc	-0.0202042401229454	0.934282357279977	0.0904209951565278	0.978619935289854	unchanged	unchanged
ENSMUSG00000028248	Pnisr	0.265549599066825	0.109923119158682	0.178414538153302	0.925736241916224	unchanged	unchanged
ENSMUSG00000028249	Sdcbp	0.0701345903175977	0.698744973280845	0.495748155567362	0.710794030743278	unchanged	unchanged
ENSMUSG00000028252	Ccnc	0.0241457276088766	0.934831730976271	0.0740352470264938	0.980488153553808	unchanged	unchanged
ENSMUSG00000028271	Gtf2b	0.159507072433143	0.492989252323603	-0.344904177441236	0.851780196333956	unchanged	unchanged
ENSMUSG00000028273	Pdlim5	0.0847756534316437	0.730012698637205	-0.671389891489157	0.644620988810429	unchanged	unchanged
ENSMUSG00000028277	Ube2j1	-0.0300163337273028	0.885320239675837	-0.99447636107523	0.52258969850346	unchanged	unchanged
ENSMUSG00000028278	Rragd	-0.150947873514523	0.262456570870434	1.01969427088253	0.547809710297949	moreloc	unchanged
ENSMUSG00000028282	Casp8ap2	-0.0305165234348952	0.928918527192554	1.03734724144076	0.668357229565504	moreloc	unchanged
ENSMUSG00000028284	Map3k7	-0.0454907143936165	0.877894706739055	0.721157518267361	0.709044518568772	unchanged	unchanged
ENSMUSG00000028309	Rnf20	0.0482454951416693	0.821598895931467	0.0335449755442614	0.992416957141385	unchanged	unchanged
ENSMUSG00000028312	Smc2	-0.356626301656891	0.0466489682525145	-1.43350831145154	0.284756336896739	lessloc	lessloc
ENSMUSG00000028333	Anp32b	-0.273893626768643	0.146850492894794	0.162928980592646	0.923301780884574	unchanged	unchanged
ENSMUSG00000028341	Nr4a3	0.0180219587448134	0.964215812031272	-1.19511956873834	0.428751872442997	lessloc	unchanged
ENSMUSG00000028345	Tex10	0.0708542230772453	0.76895035370591	-0.661045297598526	0.710794030743278	unchanged	unchanged
ENSMUSG00000028347	Tmeff1	-0.101149290589439	0.551669961729641	1.35222810378555	0.174517847134657	moreloc	unchanged
ENSMUSG00000028367	Txn1	-0.00777451536901622	0.97316195636656	0.473529249061718	0.66668743810824	unchanged	unchanged
ENSMUSG00000028382	Ptbp3	0.0220629399297771	0.902981086677717	2.00958460736331	0.0763964330404405	moreloc	unchanged
ENSMUSG00000028383	Hsdl2	-0.0159855037946892	0.962769890392141	1.01811021249378	0.426621131149217	moreloc	unchanged
ENSMUSG00000028385	Snx30	0.391383148681671	0.0725604961542198	-2.50166521208002	0.0158737602272297	lessloc	unchanged
ENSMUSG00000028397	Kdm4c	-0.00330547636556111	0.988789067961685	0.618898905649255	0.725609550786388	unchanged	unchanged
ENSMUSG00000028402	Mpdz	0.616851184765265	1.08528047200168e-07	-0.481589773958019	0.785747172651055	unchanged	moreloc
ENSMUSG00000028403	Zdhhc21	0.124201491775572	0.586977151500948	1.12236347184245	0.398320750518538	moreloc	unchanged
ENSMUSG00000028405	Aco1	0.138821541921326	0.422986947002897	1.02154491006359	0.57098346310627	moreloc	unchanged
ENSMUSG00000028409	Smu1	-0.00795609861808555	0.969581708455488	-0.264179612524567	0.910554232970106	unchanged	unchanged
ENSMUSG00000028410	Dnaja1	0.167774158725368	0.172963718072668	-0.905397403143841	0.415776124052682	unchanged	unchanged
ENSMUSG00000028412	Slc44a1	0.1534306761429	0.202478525095867	-0.36126978942575	0.815194088094297	unchanged	unchanged
ENSMUSG00000028419	Chmp5	-0.0172656122486476	0.933420666892259	0.17457985514061	0.91085901802799	unchanged	unchanged
ENSMUSG00000028426	Rad23b	-0.0159991079724227	0.929110377526651	-0.634268385102375	0.325152580762201	unchanged	unchanged
ENSMUSG00000028430	Nol6	-0.0627108777342966	0.765586926419	0.291422011436272	0.867349423075095	unchanged	unchanged
ENSMUSG00000028431	Elp1	-0.088306619804119	0.560096544722111	-0.834232661793149	0.510282668819903	unchanged	unchanged
ENSMUSG00000028433	Ubap2	-0.457087867374695	5.59705171235784e-05	-0.311304639750716	0.781979539012803	unchanged	lessloc
ENSMUSG00000028436	Dcaf12	0.00722953637252688	0.971117759094044	-0.627136210663363	0.558829245200414	unchanged	unchanged
ENSMUSG00000028437	Ubap1	-0.0779012009821496	0.723603374931285	0.789818874482826	0.551968359190498	unchanged	unchanged
ENSMUSG00000028439	Fam219a	2.6385914173701	6.46776558230292e-115	1.58877856382921	0.446897677253156	moreloc	moreloc
ENSMUSG00000028444	Cntfr	-0.215936015897825	0.10749917395051	-1.79699005809177	0.0629657058879452	lessloc	unchanged
ENSMUSG00000028454	Pigo	-0.22797193530142	0.442241311086239	-0.1190524681273	0.958823071792488	unchanged	unchanged
ENSMUSG00000028455	Stoml2	0.138420878481273	0.399138681397963	-2.03921617713362	0.0382564309230583	lessloc	unchanged
ENSMUSG00000028465	Tln1	-0.312306845081821	0.0585471549080116	0.22142322799793	0.889323528916038	unchanged	unchanged
ENSMUSG00000028466	Creb3	0.220785404624823	0.259351590759075	0.48822259382462	0.781979539012803	unchanged	unchanged
ENSMUSG00000028468	Rgp1	-0.127846292931804	0.871722532248615	1.7862721407512	0.102566305271091	moreloc	unchanged
ENSMUSG00000028469	Npr2	-0.133795223764479	0.624405171910563	-0.482013342335188	0.786519311288625	unchanged	unchanged
ENSMUSG00000028478	Clta	-0.0323754041581265	0.842233047760896	0.483773868124624	0.652062112351636	unchanged	unchanged
ENSMUSG00000028479	Gne	0.0138547149396941	0.964215812031272	0.286311510208091	0.864534060465824	unchanged	unchanged
ENSMUSG00000028484	Psip1	-0.0125796438659334	0.949907302637711	-0.339993506675901	0.790661547210149	unchanged	unchanged
ENSMUSG00000028487	Bnc2	0.209503670198021	0.604068341640434	-0.177599589593889	0.948940783034414	unchanged	unchanged
ENSMUSG00000028496	Mllt3	0.125739481730761	0.690539033669431	-0.363581452241635	0.738030444931623	unchanged	unchanged
[truncated: 2,584 more rows]
